# Supplementary material for: A Compendium of Nucleosome and Transcript Profiles Reveals Determinants of Chromatin Architecture and Transcription
Source: PLoS Genet. 2013 May 2;9(5):e1003479. doi: 10.1371/journal.pgen.1003479 (PMC3642058; doi:10.1371/journal.pgen.1003479)
Supplement: Dataset S1 — Yeast transcript annotation R script and data files. Please note this file is 81.9 MB and may be difficult for some readers to download due to its size. (GZ) [file pgen.1003479.s001.gz]

Archive with 141 entries (140 files):
- yeast-transcript-annotation
- yeast-transcript-annotation/chr12.data.lior
- yeast-transcript-annotation/chr4.data.snyder.end3
- yeast-transcript-annotation/chr9.data.tot.perm
- yeast-transcript-annotation/chr15.data.snyder.exon
- yeast-transcript-annotation/chr6.noncoding.gff
- yeast-transcript-annotation/chr13.data.tot.perm
- yeast-transcript-annotation/chr10.data.lior.not-shifted
- yeast-transcript-annotation/chr13.data.lior
- yeast-transcript-annotation/chr16.noncoding.gff
- yeast-transcript-annotation/chr1.data.snyder.end3
- yeast-transcript-annotation/chr7.data.nucleosomes
- yeast-transcript-annotation/chr6.data.nucleosomes
- yeast-transcript-annotation/chr7.noncoding.gff
- yeast-transcript-annotation/chr14.data.lior
- yeast-transcript-annotation/chr12.data.tot.perm
- yeast-transcript-annotation/chr10.data.snyder.end3
- yeast-transcript-annotation/chr1.orfs.gff
- yeast-transcript-annotation/chr1.data.snyder.exon
- yeast-transcript-annotation/chr17.data.snyder.exon
- yeast-transcript-annotation/chr4.data.tot.perm
- yeast-transcript-annotation/chr3.data.snyder.end3
- yeast-transcript-annotation/annotate-transcripts.R
- yeast-transcript-annotation/chr15.data.tot.perm
- yeast-transcript-annotation/chr13.orfs.gff
- yeast-transcript-annotation/chr9.data.lior
- yeast-transcript-annotation/chr14.noncoding.gff
- yeast-transcript-annotation/chr3.data.lior
- yeast-transcript-annotation/chr4.data.lior
- yeast-transcript-annotation/chr5.data.snyder.exon
- yeast-transcript-annotation/chr9.data.nucleosomes
- yeast-transcript-annotation/chr10.orfs.gff
- yeast-transcript-annotation/chr1.noncoding.gff
- yeast-transcript-annotation/chr12.data.nucleosomes
- yeast-transcript-annotation/chr7.data.snyder.end3
- yeast-transcript-annotation/chr16.data.polA.rest
- yeast-transcript-annotation/chr13.data.snyder.end3
- yeast-transcript-annotation/chr11.data.snyder.exon
- yeast-transcript-annotation/chr10.data.tot.perm
- yeast-transcript-annotation/chr1.data.tot.perm
- yeast-transcript-annotation/chr6.data.lior
- yeast-transcript-annotation/chr2.noncoding.gff
- yeast-transcript-annotation/chr7.orfs.gff
- yeast-transcript-annotation/chr11.data.lior
- yeast-transcript-annotation/chr16.data.snyder.end3
- yeast-transcript-annotation/chr14.data.tot.perm
- yeast-transcript-annotation/chr5.orfs.gff
- yeast-transcript-annotation/chr4.data.nucleosomes
- yeast-transcript-annotation/chr5.data.tot.perm
- yeast-transcript-annotation/chr2.data.nucleosomes
- yeast-transcript-annotation/chr8.data.snyder.exon
- yeast-transcript-annotation/chr10.data.snyder.exon
- yeast-transcript-annotation/chr11.data.tot.perm
- yeast-transcript-annotation/chr6.data.snyder.end3
- yeast-transcript-annotation/chr3.data.snyder.exon
- yeast-transcript-annotation/chr16.data.snyder.exon
- yeast-transcript-annotation/chr6.orfs.gff
- yeast-transcript-annotation/chr15.noncoding.gff
- yeast-transcript-annotation/chr12.orfs.gff
- yeast-transcript-annotation/chr9.data.polA.rest
- yeast-transcript-annotation/chr8.data.lior
- yeast-transcript-annotation/chr2.data.snyder.end3
- yeast-transcript-annotation/chr3.orfs.gff
- yeast-transcript-annotation/chr3.data.polA.rest
- yeast-transcript-annotation/chr7.data.snyder.exon
- yeast-transcript-annotation/chr17.data.polA.rest
- yeast-transcript-annotation/chr2.data.tot.perm
- yeast-transcript-annotation/chr15.data.polA.rest
- yeast-transcript-annotation/chr11.data.snyder.end3
- yeast-transcript-annotation/chr6.data.snyder.exon
- yeast-transcript-annotation/chr13.data.polA.rest
- yeast-transcript-annotation/chr15.data.lior
- yeast-transcript-annotation/chr16.data.tot.perm
- yeast-transcript-annotation/chr8.noncoding.gff
- yeast-transcript-annotation/chr5.noncoding.gff
- yeast-transcript-annotation/chr4.data.polA.rest
- yeast-transcript-annotation/chr8.orfs.gff
- yeast-transcript-annotation/chr3.data.nucleosomes
- yeast-transcript-annotation/chr15.data.snyder.end3
- yeast-transcript-annotation/chr13.data.snyder.exon
- yeast-transcript-annotation/chr2.data.lior
- yeast-transcript-annotation/chr8.data.polA.rest
- yeast-transcript-annotation/chr10.data.lior
- yeast-transcript-annotation/chr4.orfs.gff
- yeast-transcript-annotation/chr2.orfs.gff
- yeast-transcript-annotation/chr10.noncoding.gff
- yeast-transcript-annotation/chr6.data.polA.rest
- yeast-transcript-annotation/chr17.data.lior
- yeast-transcript-annotation/chr4.noncoding.gff
- yeast-transcript-annotation/chr12.noncoding.gff
- yeast-transcript-annotation/chr3.noncoding.gff
- yeast-transcript-annotation/chr17.orfs.gff
- yeast-transcript-annotation/chr17.data.snyder.end3
- yeast-transcript-annotation/chr14.orfs.gff
- yeast-transcript-annotation/chr5.data.lior
- yeast-transcript-annotation/chr5.data.polA.rest
- yeast-transcript-annotation/chr1.data.lior
- yeast-transcript-annotation/chr6.data.tot.perm
- yeast-transcript-annotation/chr12.data.snyder.exon
- yeast-transcript-annotation/chr17.data.tot.perm
- yeast-transcript-annotation/chr17.noncoding.gff
- yeast-transcript-annotation/chr12.data.snyder.end3
- yeast-transcript-annotation/chr15.orfs.gff
- yeast-transcript-annotation/chr14.data.snyder.end3
- yeast-transcript-annotation/chr11.data.nucleosomes
- yeast-transcript-annotation/chr13.data.nucleosomes
- yeast-transcript-annotation/chr1.data.polA.rest
- yeast-transcript-annotation/chr14.data.polA.rest
- yeast-transcript-annotation/chr3.data.tot.perm
- yeast-transcript-annotation/chr12.data.polA.rest
- yeast-transcript-annotation/chr11.data.polA.rest
- yeast-transcript-annotation/chr2.data.polA.rest
- yeast-transcript-annotation/chr11.orfs.gff
- yeast-transcript-annotation/chr14.data.nucleosomes
- yeast-transcript-annotation/chr11.noncoding.gff
- yeast-transcript-annotation/chr15.data.nucleosomes
- yeast-transcript-annotation/chr7.data.tot.perm
- yeast-transcript-annotation/chr9.data.snyder.end3
- yeast-transcript-annotation/chr16.orfs.gff
- yeast-transcript-annotation/chr9.noncoding.gff
- yeast-transcript-annotation/chr9.data.snyder.exon
- yeast-transcript-annotation/chr8.data.nucleosomes
- yeast-transcript-annotation/chr5.data.nucleosomes
- yeast-transcript-annotation/README.doc
- yeast-transcript-annotation/README.pdf
- yeast-transcript-annotation/chr7.data.polA.rest
- yeast-transcript-annotation/chr8.data.snyder.end3
- yeast-transcript-annotation/chr10.data.polA.rest
- yeast-transcript-annotation/chr8.data.tot.perm
- yeast-transcript-annotation/chr16.data.lior
- yeast-transcript-annotation/chr5.data.snyder.end3
- yeast-transcript-annotation/chr2.data.snyder.exon
- yeast-transcript-annotation/chr13.noncoding.gff
- yeast-transcript-annotation/chr7.data.lior
- yeast-transcript-annotation/chr1.data.nucleosomes
- yeast-transcript-annotation/chr16.data.nucleosomes
- yeast-transcript-annotation/chr17.data.nucleosomes
- yeast-transcript-annotation/chr14.data.snyder.exon
- yeast-transcript-annotation/chr9.orfs.gff
- yeast-transcript-annotation/chr10.data.nucleosomes
- yeast-transcript-annotation/chr4.data.snyder.exon
