# Supplementary material for: A Compendium of Nucleosome and Transcript Profiles Reveals Determinants of Chromatin Architecture and Transcription
Source: PLoS Genet. 2013 May 2;9(5):e1003479. doi: 10.1371/journal.pgen.1003479 (PMC3642058; doi:10.1371/journal.pgen.1003479)
Supplement: Dataset S1 — Yeast transcript annotation R script and data files. Please note this file is 81.9 MB and may be difficult for some readers to download due to its size. (GZ) [file pgen.1003479.s001.gz › yeast-transcript-annotation/chr12.data.lior]

0	17	0.871737682876902
0	25	0.299338735730135
0	33	0.390587452563092
0	41	0.476063647600883
0	49	0.268031973543874
0	56	0.180851607184707
0	64	-0.202630005832773
0	73	0.00570633887324679
0	81	-1.78863059257225
0	89	-1.31211819086235
0	97	0.338584495308362
0	105	-0.111773441240771
0	113	-0.699408830841021
0	120	-0.378128403996246
0	128	-1.32001249158141
0	137	1.14439832450040
0	145	1.71568430992905
0	152	-0.504006706502169
0	159	0.702651668834982
0	166	0.640762802254057
0	174	0.289924253028595
0	182	0.710011493893364
0	189	0.607087163170253
0	197	0.812887671278998
0	205	0.517963396842154
0	213	-0.5517256960862
0	220	-0.632215127352904
0	228	-0.897785782624472
0	236	-1.8494010821748
0	244	-1.88374284504179
0	252	-1.93422539332886
0	260	-1.81816118027264
0	268	-2.12795685557162
0	276	-1.84971636344006
0	298	-2.57775423681312
0	308	-2.14945855440079
0	316	-1.82933371828776
0	324	-2.15622557225232
0	332	-1.91727020628035
0	340	-1.89171624082446
0	348	-1.75803884657174
0	356	-1.81002711530659
0	364	0.351092023499229
0	372	0.263074999876266
0	380	0.72338488887742
0	388	1.68834318261909
0	396	1.31718284981622
0	404	0.96988130377331
0	412	0.0902791670407703
0	420	-0.81692108083739
0	428	-0.326935145999931
0	436	0.302044347440305
0	444	-0.122412902550415
0	452	0.84029255689873
0	460	0.490878156714978
0	468	0.626507719844125
0	476	-0.096647613530008
0	484	1.54166481033184
0	492	-0.923075839100266
0	500	-0.896283937620898
0	508	-0.94604798277759
0	516	-1.53925181589660
0	528	-1.30264014501598
0	535	-1.31211139085592
0	543	-0.650294946473245
0	553	-1.45067473828646
0	561	-1.14236583857664
0	568	-1.11283061287004
0	576	-0.826770339302535
0	585	-0.559684650461168
0	593	-0.711923565522458
0	601	-1.65879645621405
0	609	-1.54035409487009
0	617	-0.813636915607801
0	625	-0.710091788206916
0	633	-0.644931121351496
0	641	-1.07951533450932
0	649	-0.840126468961024
0	657	-0.918918165290476
0	665	-0.472342450538504
0	673	-0.414365985203148
0	681	-0.541404842097061
0	689	-1.10709914240036
0	697	-1.07557381678940
0	705	-1.50074888182350
0	713	-0.849071458782235
0	721	-0.72411259764687
0	728	-0.775438094483479
0	735	-1.36906457241034
0	742	-1.17093423555711
0	750	-1.29013538448856
0	758	-1.45125419685784
0	766	-1.48308236932699
0	774	-1.30425901582297
0	782	-0.97210318264291
0	790	-1.45611774266480
0	798	-0.885599191719692
0	806	-1.29256353085073
0	814	-0.587701633108083
0	822	-0.332543686564949
0	830	0.195117941411624
0	838	-0.470463458333231
0	846	-0.548873914903462
0	854	-0.88429479999493
0	862	-1.67310426474103
0	870	-1.28404543113414
0	878	-0.744149816268297
0	886	-1.63647245511808
0	894	-1.29046028629339
0	902	-1.30837697582905
0	910	-0.692917319714486
0	918	-0.317383553756428
0	926	-0.400542199445012
0	934	-0.468772861570571
0	942	-0.270998555254900
0	950	0.243983340935594
0	958	-0.788458090904858
0	966	-0.0459432609963129
0	974	0.99579651585891
0	982	-0.727655163520926
0	990	-0.764264583925097
0	998	0.104045857431245
0	1006	-1.65413946884871
0	1014	-1.49036206740514
0	1022	-1.59401379896317
0	1030	-0.934682199426518
0	1038	-1.70762559607185
0	1046	-1.90896546501739
0	1054	-1.26912175223052
0	1062	-1.31747786879881
0	1070	-1.44240445154069
0	1078	-0.912312578134786
0	1086	-1.27155017112750
0	1094	-0.781530807039672
0	1102	0.592078323723704
0	1110	-1.24166057211792
0	1118	-1.01911261982794
0	1126	-1.09325917189743
0	1134	-1.66457227667018
0	1142	-1.60052410309076
0	1150	-1.64666877328667
0	1158	-2.0351096445477
0	1166	-1.1071423694247
0	1174	-1.33406235334433
0	1182	-1.11751888645201
0	1190	-1.27100570055749
0	1198	-1.36241661801963
0	1206	-0.951479727574028
0	1214	-1.37883924206658
0	1223	-1.79664382435974
0	1230	-1.78363367889818
0	1238	-1.54768310333325
0	1246	-1.49340095586983
0	1254	-1.90879838013059
0	1262	-1.81293104539890
0	1270	-1.16136248564038
0	1278	-1.21927476076881
0	1286	-1.38106483481831
0	1294	-1.81113288736183
0	1302	-1.00567736877151
0	1310	-0.91361482520374
0	1318	-1.05364249578807
0	1326	-1.57154432449993
0	1334	-1.01503525841079
0	1342	-0.303936303343966
0	1350	-1.38466457967226
0	1358	-0.930316359215787
0	1366	-0.8074278132985
0	1374	-0.219109557934758
0	1382	-1.19337828481600
0	1390	-1.93393786351539
0	1398	-1.31221733998678
0	1406	-1.15281182182157
0	1414	-1.30189440297084
0	1422	-1.52898418471064
0	1430	-1.47422026940419
0	1438	-2.03975932706147
0	1446	-1.66611342214503
0	1454	-1.63976414896563
0	1462	-1.65654942229484
0	1470	-0.511225639854618
0	1478	-1.46297439046056
0	1486	-2.0580414088397
0	1494	-1.64330854794600
0	1502	-0.552774372219885
0	1510	-1.53635166307652
0	1518	-1.87132574313170
0	1526	-1.61486265396270
0	1534	-1.37298949686543
0	1542	-1.6834696430309
0	1550	-1.65496407550868
0	1558	-1.92234756055843
0	1566	-1.79517471921317
0	1574	-1.89752784157158
0	1582	-1.74298052395049
0	1590	-1.24496908951604
0	1598	-1.58454620302247
0	1606	-2.03814197496950
0	1614	-0.662141922790226
0	1622	-0.716107151982236
0	1630	-1.58768654580755
0	1638	-1.59928551173875
0	1646	-1.48523140837358
0	1654	-1.57289035278214
0	1662	-1.47975746693522
0	1670	-1.13686955982200
0	1678	-1.33866303500257
0	1686	-1.8614335797445
0	1694	-0.995129254569268
0	1701	-0.261259138112254
0	1708	0.190906495563802
0	1717	0.544440884874391
0	1724	0.569479193154168
0	1731	0.478018518417295
0	1738	-1.08495636698173
0	1745	-0.724409715959973
0	1752	-0.565348888730108
0	1761	-1.08830460537347
0	1769	-0.50495176853956
0	1776	-0.670080917679312
0	1783	-0.164848231499388
0	1790	-0.155520903739948
0	1797	-1.23164195266542
0	1804	-0.86809200553054
0	1811	-0.670080917679312
0	1818	-0.941775497199829
0	1825	-0.0316131184591981
0	1832	-1.04684992925453
0	1839	-1.09188174378503
0	1846	-1.42759791756826
0	1853	-1.33580819052714
0	1860	-1.28345588078897
0	1867	-0.0139385212295720
0	1874	-0.0308529220003839
0	1881	0.100620014423026
0	1888	0.190906495563802
0	1897	0.0611631271707163
0	1905	-1.06914150609022
0	1913	-1.32643590992959
0	1921	-1.41807077456447
0	1928	-1.17637817692485
0	1935	-0.90144796223038
0	1942	0.103606404527905
0	1949	0.579775927069603
0	1956	0.120336567701144
0	1963	-0.80649658624029
0	1970	-0.71001417436022
0	1977	-0.988265846070447
0	1984	-1.59060537944943
0	1991	-1.48314736588991
0	1998	-1.22585671309472
0	2005	-1.39025565468498
0	2012	-0.184566360562508
0	2019	0.0450548138258382
0	2026	-0.670250940612427
0	2033	-1.55595397340040
0	2040	-0.963112471038662
0	2047	0.99264383639371
0	2054	1.13912939812982
0	2061	0.100620014423026
0	2068	0.190906495563802
0	2075	-0.534858234746855
0	2082	-0.81662630527253
0	2089	-1.14333807628701
0	2096	-1.44215793528966
0	2103	-1.01457512571778
0	2110	-1.18365268171166
0	2117	-0.0958949518880612
0	2124	0.0446619036920692
0	2131	-0.387551414646656
0	2138	-1.21000002668189
0	2145	-1.47348558881106
0	2152	0.228099170645537
0	2159	0.877755107513384
0	2166	-0.0559425167808625
0	2173	-0.042012781656263
0	2180	-0.0780412185630448
0	2187	-0.104365348994003
0	2194	-0.230958121610592
0	2201	-0.93316079741363
0	2208	-1.37378487639619
0	2215	-1.86408699388291
0	2222	-1.88302346150181
0	2230	-1.55158344816098
0	2238	-1.27806655983985
0	2246	-0.816284219862258
0	2253	-1.29961670614899
0	2261	-1.35310472278741
0	2269	-1.38389033873244
0	2277	-1.42176231019002
0	2285	-1.19336156018017
0	2293	-1.46613499350283
0	2301	-0.974960702102998
0	2309	-0.807805421907047
0	2317	-1.06790501973757
0	2325	-0.894158504759286
0	2333	-0.758802127875493
0	2341	-0.135598210546747
0	2349	-1.25838681290512
0	2357	-1.38764035847617
0	2365	-1.49973545238769
0	2373	-1.41132860992718
0	2381	-1.69427297384752
0	2389	-1.10438323447906
0	2397	-0.86670637379402
0	2405	-1.00350674897464
0	2413	-1.20797008390208
0	2420	-1.32596816613316
0	2427	-1.16554215410609
0	2434	-1.37795516130424
0	2441	-1.39861047102618
0	2448	-1.84219204585287
0	2455	-1.76611309113426
0	2462	-1.50991349713586
0	2469	-1.18810117568738
0	2476	-1.63620038134664
0	2483	-1.61109900126698
0	2490	-1.39402697573018
0	2497	-0.84834188547554
0	2504	-1.64002989687220
0	2511	-1.86027978324658
0	2518	-1.08004247047081
0	2525	0.053060691091094
0	2532	-0.188765093018316
0	2539	-0.744384163497372
0	2546	-1.90039376100810
0	2553	-0.712807082554896
0	2560	-0.0899307744507469
0	2567	0.779027112834125
0	2574	-2.05247564034815
0	2581	-0.650700992702157
0	2589	-0.811462997598034
0	2597	-1.39893928571635
0	2604	-1.65776391960756
0	2616	-1.37796076133096
0	2623	-1.33779472406269
0	2630	-1.37829907507242
0	2637	-1.52614647902715
0	2644	-1.58009341843955
0	2651	-1.66027292102549
0	2658	-1.91269446129241
0	2665	-1.48289005194322
0	2672	-1.62567469131798
0	2679	-1.74965363973510
0	2686	-1.86462159737602
0	2693	-1.81510387753016
0	2701	-1.36748741218996
0	2708	-1.4050322724536
0	2715	-1.54823091916247
0	2722	-1.19134960108182
0	2729	-0.86121843633354
0	2736	-1.24775851970785
0	2743	-0.186293716068896
0	2750	0.178327075475843
0	2757	0.962454370397059
0	2764	0.852614696121737
0	2771	-0.281249792439023
0	2778	-1.80621304693803
0	2785	-1.63964100852835
0	2792	-0.504213677210539
0	2799	0.116686553058782
0	2806	-1.30013857895393
0	2813	-1.60443763004559
0	2820	-1.59487465936735
0	2827	-1.53390113741941
0	2834	-1.89002462989676
0	2841	-1.28949672660664
0	2848	-1.40965786754176
0	2855	-1.28991806394959
0	2862	-1.50163035242801
0	2869	-1.22704118331520
0	2876	-1.18310392741184
0	2883	-1.64468889739482
0	2890	-1.59038538630204
0	2897	-1.01193506142650
0	2904	-0.903715342826827
0	2911	-1.17996366206332
0	2918	-1.06901320065639
0	2925	-1.67707920449276
0	2932	-1.31797137911781
0	2939	-1.34852177130189
0	2946	-1.87964828317387
0	2953	-1.36403450210440
0	2960	-1.53917399204183
0	2967	-1.40451974440834
0	2974	-1.76443331944764
0	2981	-1.95592514345584
0	2988	-1.02094854288139
0	2995	-1.23654956646694
0	3002	-1.53018810733868
0	3009	-1.52372608457633
0	3016	-0.583767619537922
0	3023	-1.12885896035618
0	3030	-1.22853263753198
0	3037	-1.35587691270166
0	3044	-1.75096963578325
0	3051	-1.24237916032856
0	3058	-1.35587120581666
0	3065	-0.5737570604353
0	3072	0.105286820124500
0	3079	-0.429706223420856
0	3086	0.0895647866973261
0	3093	-0.588116778308748
0	3101	-1.66509179276445
0	3109	-0.657116348723163
0	3117	0.281772014707785
0	3124	-0.787229721070838
0	3131	-1.66766992752584
0	3138	-1.55088042275588
0	3145	-1.19934384508859
0	3152	-0.715337303312086
0	3159	0.205099705593732
0	3166	-0.0977295644206864
0	3173	-0.531128698627319
0	3180	-0.367016664184503
0	3187	-0.471767525500867
0	3194	-0.403855039856505
0	3201	-0.52378688684573
0	3208	-1.60473244644517
0	3215	-1.72722810236263
0	3222	-1.20771622029431
0	3229	-1.53626220769388
0	3236	-1.50976620768617
0	3243	-0.691993902315788
0	3250	-0.195631236229779
0	3257	-0.219926934660417
0	3264	-0.986408600359215
0	3271	-0.717764890914222
0	3278	-0.181965170463278
0	3285	-0.288622342195393
0	3292	-1.61853884321030
0	3299	-1.32375081730945
0	3306	-0.382888360432089
0	3313	-1.16259805962890
0	3320	-0.778824848117598
0	3327	-1.12932164202749
0	3334	-1.09208566728359
0	3341	-0.734280632268791
0	3349	-0.752839164561884
0	3357	-0.753738269469824
0	3365	-1.70731951341715
0	3372	-1.72215077254412
0	3379	-1.02790364085327
0	3386	-1.27978526894807
0	3393	-0.691977852542552
0	3400	-0.191986215639050
0	3409	-0.151709650581642
0	3417	-1.26967419873750
0	3424	-1.42947749775291
0	3431	-1.69005759945016
0	3438	-0.997947770781625
0	3445	-1.14699798796007
0	3452	-1.24603369073863
0	3459	-0.507537548339652
0	3466	-0.688308013551253
0	3473	-1.64703700313219
0	3480	-1.26571073822748
0	3487	-1.52573771238642
0	3494	-1.33951339762451
0	3501	-1.33168065037413
0	3508	-0.582596080077398
0	3515	-1.04684731693645
0	3522	-1.89619221985579
0	3529	-1.18228916379012
0	3536	-1.22953949206633
0	3543	-0.365211113925384
0	3550	-1.11327836458771
0	3557	-1.36287160634367
0	3564	-1.41678679200516
0	3571	-0.93958452905657
0	3578	-1.20305142709344
0	3585	-1.45653686156708
0	3592	-1.49470428301201
0	3599	-1.07452655149273
0	3606	-1.03067920219432
0	3613	-1.12512856403536
0	3620	-0.97175810920777
0	3627	-0.82451803278083
0	3634	-0.783127602838439
0	3641	-1.45292205086937
0	3648	-0.906895425323235
0	3655	-1.02388944394518
0	3662	-1.20100812528924
0	3669	-1.79295291495222
0	3676	-1.02136210135773
0	3683	-1.07513233963804
0	3690	-0.7921815129721
0	3697	-0.171492348526076
0	3704	-1.50373483065039
0	3711	-1.72681389519728
0	3718	-1.52509982835662
0	3725	-1.23686271730737
0	3732	0.0270509232242571
0	3739	0.398867912943454
0	3746	0.148678072429591
0	3753	-0.850681428610196
0	3760	-0.89319367363195
0	3767	-0.447213091483279
0	3774	-0.803246113335836
0	3781	-0.992259328541467
0	3788	-0.788354446068558
0	3795	0.0964011178464421
0	3802	-0.0602489952929597
0	3809	-0.418493279442607
0	3816	-0.404087123302793
0	3823	0.453726209503067
0	3830	-0.129310090286979
0	3837	0.446615943278961
0	3844	1.99235009959905
0	3852	1.07394543546836
0	3860	1.38089516114307
0	3868	1.69394090435182
0	3876	2.15983009789584
0	3884	-0.949609911245204
0	3892	-0.566214582266856
0	3900	-0.938753236874822
0	3908	-1.17592737106769
0	3916	1.21586559175165
0	3924	1.52346076726942
0	3932	-1.01502855932956
0	3940	-0.370591523817364
0	3948	1.73807974412798
0	3956	-0.776024453933874
0	3964	0.496476821995648
0	3972	2.38646503343353
0	3980	2.80535452577642
0	3988	0.990210260379719
0	3996	1.27125057044928
0	4005	-0.331659290151588
0	4013	-0.849893380610073
0	4021	0.622452996228914
0	4028	0.941903276708805
0	4035	1.86426389020496
0	4042	1.27595852322974
0	4049	0.890754530605665
0	4056	1.24466497874534
0	4063	0.618717819309637
0	4070	0.103165387763097
0	4077	0.238067911716739
0	4084	1.82085802890281
0	4092	2.38833274105148
0	4099	1.28082951229844
0	4106	1.04326735191496
0	4113	1.05117921277119
0	4120	1.77048127402469
0	4127	1.99395617258610
0	4134	0.608942037058579
0	4141	1.40486218162088
0	4148	0.300975481004116
0	4155	1.27826072850979
0	4162	0.995876506943717
0	4169	1.83424308038056
0	4176	1.58131927597081
0	4183	1.40483170143352
0	4190	1.15193135680423
0	4197	0.69638532940192
0	4204	0.182064623666848
0	4212	0.845078032684379
0	4220	1.05953129083575
0	4229	-1.59698180133867
0	4237	-1.16498785683373
0	4244	1.43206961032986
0	4252	1.73711490096661
0	4260	1.58260111543545
0	4268	1.59166879707657
0	4276	1.59724195678954
0	4284	1.48268068680532
0	4291	1.32931628254074
0	4298	1.37657352207763
0	4305	0.614071651874777
0	4312	1.07555230410095
0	4320	1.21679511065031
0	4328	0.97433684267117
0	4336	1.12558413177674
0	4343	1.46651634060389
0	4350	1.82336972980868
0	4357	1.14594101187926
0	4364	1.84637058998842
0	4371	1.27557968774763
0	4378	1.14071249816998
0	4385	-0.487978266195857
0	4392	0.344230677780939
0	4399	1.42403660878235
0	4406	2.58122848220716
0	4413	1.39927472806398
0	4420	0.775569830590195
0	4427	-0.641876823806894
0	4434	0.459323422786055
0	4441	-1.11407746021198
0	4448	1.01303240720727
0	4455	2.02445474810761
0	4462	2.22782713517554
0	4469	0.732531591783392
0	4476	0.759490947333177
0	4483	1.42585213131151
0	4490	1.31824922201943
0	4497	1.34854864417264
0	4504	2.38815429341211
0	4511	2.90173026265470
0	4518	2.86148035951548
0	4525	1.80718155000576
0	4532	1.49608883143877
0	4539	1.00414610890576
0	4546	0.262532210267721
0	4553	0.627168769155888
0	4560	0.959386676546926
0	4568	2.55863872832578
0	4576	1.08737425864997
0	4584	0.66134021743169
0	4592	0.37102218426526
0	4600	0.652629491065818
0	4607	1.88847986821046
0	4614	2.49723057429311
0	4621	1.71284804917567
0	4628	1.70369554221141
0	4635	1.96018423911476
0	4642	2.10140200245992
0	4649	1.70941395948118
0	4656	1.24367299214084
0	4663	0.198925714894355
0	4670	0.249135106298886
0	4677	1.13594332975587
0	4684	0.444990406841928
0	4691	0.981943248584436
0	4698	1.42065345536451
0	4705	1.03927477551832
0	4712	0.484728210362253
0	4719	1.11126044130368
0	4726	1.8445965341705
0	4733	2.26325064810735
0	4740	2.47981081219784
0	4747	1.78360408999843
0	4754	1.08091547668147
0	4761	1.46559319664084
0	4768	0.451343584235651
0	4775	-0.550447225350927
0	4782	0.119246958743674
0	4789	1.43182832221506
0	4796	1.86074367460627
0	4803	1.53533739794352
0	4810	1.63979419404589
0	4817	1.00252600455768
0	4824	1.07617575463438
0	4831	1.65235021954408
0	4838	0.556103686069401
0	4845	-0.00670694744435885
0	4852	0.615616927379324
0	4859	1.97234132566512
0	4866	2.02480933773198
0	4873	2.12348439527795
0	4880	1.75598617727825
0	4887	1.13757545080728
0	4894	2.17565865159033
0	4901	2.88538532195663
0	4908	2.09720416944872
0	4915	1.55876027830111
0	4922	0.340631562954375
0	4929	1.84627042088846
0	4936	0.500762277409773
0	4943	0.233190812941476
0	4950	0.283967259520328
0	4957	0.8382759307179
0	4965	0.965495246190006
0	4972	0.949596909279762
0	4981	0.95418480585655
0	4988	1.62924555778204
0	4997	1.32023586431228
0	5004	2.12685459803656
0	5011	1.52849497143946
0	5018	1.73471909160243
0	5025	2.04939603415151
0	5032	1.35153893949455
0	5039	1.38451120627304
0	5046	1.35754100446524
0	5053	1.64483339028559
0	5061	1.76148219459197
0	5068	1.89405005667554
0	5077	0.62199580382443
0	5085	1.17868421146551
0	5093	2.15626646324734
0	5100	2.26797240494691
0	5107	2.56368308630929
0	5114	1.62510662534724
0	5121	1.20114330323972
0	5128	0.609761445806037
0	5136	1.78986283185487
0	5143	1.90789859069043
0	5150	1.61011173994168
0	5157	1.05053842068196
0	5164	1.69667422260028
0	5171	2.77562633588871
0	5178	2.7679556379577
0	5185	1.81304317241122
0	5192	1.81526522854458
0	5199	2.19887449072256
0	5206	1.77745974474033
0	5213	2.20026443924923
0	5220	2.46895627719529
0	5227	1.80958357547450
0	5234	2.64847551755879
0	5241	1.98684723180219
0	5248	1.94459907821686
0	5255	1.33077659109077
0	5262	1.55457709521062
0	5269	1.60621179685549
0	5277	2.58475727801001
0	5285	2.59495589111689
0	5293	1.39719789833013
0	5314	-0.838688671040948
0	5321	-0.275506042450346
0	5328	1.35128179647828
0	5335	1.9739304940735
0	5342	2.33776337519893
0	5349	2.11351392756964
0	5357	0.817958953349204
0	5365	1.54664387942789
0	5372	1.55169948655081
0	5379	2.28665453004082
0	5386	2.23635924557164
0	5393	2.30972775278956
0	5400	1.87368647157165
0	5407	1.83229219974442
0	5414	2.29823882359607
0	5421	2.37585085600728
0	5429	2.25940134746915
0	5437	3.41452109524906
0	5444	3.18279353251503
0	5453	2.72543550809101
0	5461	2.60733144962069
0	5469	1.78971628109142
0	5477	-0.405063646558925
0	5485	1.88440354873550
0	5493	1.63128836540376
0	5501	2.80007995243227
0	5509	2.59886230573378
0	5517	1.09673729146207
0	5525	0.788555582293947
0	5533	1.47657114942032
0	5541	0.943637695735846
0	5549	1.25768632767585
0	5557	1.98571321946867
0	5565	0.872003599482515
0	5572	0.466278134278395
0	5579	2.04391798466691
0	5586	1.58436759251878
0	5593	1.96303775863808
0	5600	1.57560983716280
0	5607	1.69086961776905
0	5614	1.07176914515866
0	5621	1.96101849127504
0	5628	1.77818365534968
0	5635	1.76353078089971
0	5642	1.86553247176494
0	5649	0.816223807506988
0	5657	0.0966426125346986
0	5665	-0.549374618086008
0	5673	-0.46883497282894
0	5680	-0.339031450991691
0	5688	-0.290246933413520
0	5695	-0.405477574375802
0	5702	-0.0940877533763143
0	5713	0.727485441195502
0	5721	0.192866269322359
0	5729	-0.657090133993391
0	5737	-0.833519976530232
0	5745	-1.36322638191458
0	5753	-0.646616531969551
0	5760	-1.32653374339658
0	5767	-0.378128403996246
0	5774	-0.6335671436536
0	5782	-1.79687122163416
0	5790	-1.21451915605769
0	5801	-1.16037970550510
0	5809	-0.305258715028771
0	5817	-1.35293551449776
0	5825	-1.85052409802010
0	5833	-1.99027315144521
0	5841	-0.834869947363442
0	5849	-1.0946868836438
0	5856	-0.390616410057548
0	5863	-1.01727140775203
0	5870	-1.30679689272362
0	5877	-1.64543752798199
0	5884	-2.14785835709142
0	5891	-2.1439165727833
0	5898	-2.08346352465292
0	5905	-2.12795685557162
0	5913	-1.84971636344006
0	5935	-2.57775423681312
0	5945	-2.14945855440079
0	5953	-1.82933371828776
0	5961	-2.15622557225232
0	5969	-1.91727020628035
0	5977	-1.89171624082446
0	5985	-1.75803884657174
0	5993	-1.81002711530659
0	6001	0.351092023499229
0	6009	0.263074999876266
0	6017	0.72338488887742
0	6025	1.68834318261909
0	6033	1.31718284981622
0	6041	0.96988130377331
0	6049	0.0902791670407703
0	6057	-0.81692108083739
0	6065	-0.326935145999931
0	6073	0.302044347440305
0	6081	-0.122412902550415
0	6089	0.84029255689873
0	6097	0.490878156714978
0	6105	0.626507719844125
0	6113	-0.096647613530008
0	6121	1.54166481033184
0	6129	-0.923075839100266
0	6137	-0.896283937620898
0	6145	-0.94604798277759
0	6153	-1.53925181589660
0	6165	-1.30264014501598
0	6172	-1.31211139085592
0	6180	-0.650294946473245
0	6188	-0.168074968323585
0	6196	-1.38829628964264
0	6204	-1.11283061287004
0	6212	-0.826770339302535
0	6220	-0.272184085522073
0	6228	-1.00001193201740
0	6236	-1.94199778650469
0	6244	-1.43229640566274
0	6252	-1.54035409487009
0	6260	-0.813636915607801
0	6268	-0.710091788206916
0	6276	-0.644931121351496
0	6284	-1.07951533450932
0	6292	-0.840126468961024
0	6300	-0.918918165290476
0	6308	-0.472342450538504
0	6316	-0.414365985203148
0	6324	-0.541404842097061
0	6332	-1.10709914240036
0	6340	-1.07557381678940
0	6348	-1.50074888182350
0	6356	-0.849071458782235
0	6364	-0.72411259764687
0	6371	-0.775438094483479
0	6378	-1.36906457241034
0	6385	-1.17093423555711
0	6393	-1.29013538448856
0	6401	-1.45125419685784
0	6409	-1.48308236932699
0	6417	-1.30425901582297
0	6425	-0.97210318264291
0	6433	-1.45611774266480
0	6441	-0.885599191719692
0	6449	-1.29256353085073
0	6457	-0.587701633108083
0	6465	-0.332543686564949
0	6473	0.195117941411624
0	6481	-0.470463458333231
0	6489	-0.548873914903462
0	6497	-0.88429479999493
0	6505	-1.67310426474103
0	6513	-1.28404543113414
0	6521	-0.744149816268297
0	6529	-1.63647245511808
0	6537	-1.29046028629339
0	6545	-1.30837697582905
0	6553	-0.692917319714486
0	6561	-0.317383553756428
0	6569	-0.400542199445012
0	6577	-0.468772861570571
0	6585	-0.270998555254900
0	6593	0.243983340935594
0	6601	-0.788458090904858
0	6609	-0.0459432609963129
0	6617	0.99579651585891
0	6625	-0.727655163520926
0	6633	-0.764264583925097
0	6641	0.104045857431245
0	6649	-1.65413946884871
0	6657	-1.49036206740514
0	6665	-1.59401379896317
0	6673	-0.934682199426518
0	6681	-1.70762559607185
0	6689	-1.90896546501739
0	6697	-1.26912175223052
0	6705	-1.31747786879881
0	6713	-1.44240445154069
0	6721	-0.912312578134786
0	6729	-1.27155017112750
0	6737	-0.781530807039672
0	6745	0.592078323723704
0	6753	-1.24166057211792
0	6761	-1.01911261982794
0	6769	-1.09325917189743
0	6777	-1.66457227667018
0	6785	-1.60052410309076
0	6793	-1.64666877328667
0	6801	-2.0351096445477
0	6809	-1.1071423694247
0	6817	-1.33406235334433
0	6825	-1.11751888645201
0	6833	-1.27100570055749
0	6841	-1.36241661801963
0	6849	-0.951479727574028
0	6857	-1.37883924206658
0	6866	-1.79664382435974
0	6873	-1.78363367889818
0	6881	-1.54768310333325
0	6889	-1.49340095586983
0	6897	-1.90879838013059
0	6905	-1.81293104539890
0	6913	-1.16136248564038
0	6921	-1.21927476076881
0	6929	-1.38106483481831
0	6937	-1.81113288736183
0	6945	-1.00567736877151
0	6953	-0.91361482520374
0	6961	-1.05364249578807
0	6969	-1.57154432449993
0	6977	-1.01503525841079
0	6985	-0.303936303343966
0	6993	-1.38466457967226
0	7001	-0.930316359215787
0	7009	-0.8074278132985
0	7017	-0.0306419421888062
0	7025	-0.589074145593251
0	7033	-1.31717954519443
0	7040	-1.47859078761885
0	7047	-1.22740095384835
0	7054	-1.16062715186896
0	7061	-1.34157678664768
0	7068	-1.94415679274934
0	7076	-1.63872365748358
0	7084	-1.86392201146456
0	7092	-1.53342090421161
0	7100	-1.28977057950667
0	7107	-1.22918363996538
0	7114	-0.634835012213556
0	7121	-1.46297439046056
0	7129	-2.0580414088397
0	7137	-1.64330854794600
0	7145	-0.552774372219885
0	7153	-1.53635166307652
0	7161	-1.87132574313170
0	7169	-1.61486265396270
0	7177	-1.37298949686543
0	7185	-1.6834696430309
0	7193	-1.65496407550868
0	7201	-1.92234756055843
0	7209	-1.79517471921317
0	7217	-1.89752784157158
0	7225	-1.74298052395049
0	7233	-1.24496908951604
0	7241	-1.58454620302247
0	7249	-2.03814197496950
0	7257	-0.662141922790226
0	7265	-0.716107151982236
0	7273	-1.58768654580755
0	7281	-1.59928551173875
0	7289	-1.48523140837358
0	7297	-1.57289035278214
0	7305	-1.47975746693522
0	7313	-1.13686955982200
0	7321	-1.33866303500257
0	7329	-1.8614335797445
0	7337	-0.934258235890433
0	7345	-0.813689948199587
0	7352	0.105186981007727
0	7359	0.383000142244998
0	7366	0.747654957545151
0	7373	0.958198519363099
0	7380	-0.445302222429857
0	7387	0.322690357894619
0	7394	0.544440884874391
0	7401	0.513785901200259
0	7408	0.485140718623261
0	7415	-0.951184443949197
0	7422	-0.80838451480172
0	7429	-1.17417245187828
0	7436	-0.72603177271792
0	7443	-0.0544631627858996
0	7450	-0.0387522028355614
0	7457	-0.0509759548691031
0	7464	-0.995353900858858
0	7471	-0.721636554533322
0	7478	-0.053154924054966
0	7485	0.302368275205374
0	7492	-0.0663321735382292
0	7500	-0.861818405030559
0	7508	-1.32905542405034
0	7515	-0.754953459531422
0	7522	-1.29206781475803
0	7529	-0.746849098333627
0	7536	-1.28494800456104
0	7543	-0.450958628109152
0	7550	0.0364520457423687
0	7557	-0.510243280401705
0	7564	-1.36677269212012
0	7571	-1.25486818668663
0	7578	-0.181524728187635
0	7585	1.01624307305684
0	7592	0.579166963698764
0	7599	0.227560413025895
0	7606	-0.164848231499388
0	7613	-0.155520903739948
0	7620	-1.23164195266542
0	7627	-1.59060537944943
0	7634	-1.48314736588991
0	7641	-1.22585671309472
0	7648	-1.39025565468498
0	7655	-0.184566360562508
0	7662	0.0450548138258382
0	7669	-0.670250940612427
0	7676	-1.55595397340040
0	7683	-0.963112471038662
0	7690	0.99264383639371
0	7697	1.13912939812982
0	7704	0.100620014423026
0	7711	0.190906495563802
0	7718	-0.534858234746855
0	7725	-0.157451487108838
0	7732	-0.351367925828429
0	7740	-1.00064452812212
0	7748	-1.85491806222859
0	7756	-1.73368073001184
0	7765	-1.55158344816098
0	7773	-1.27806655983985
0	7781	-0.816284219862258
0	7788	-1.29961670614899
0	7796	-1.35310472278741
0	7804	-1.38389033873244
0	7812	-1.42176231019002
0	7820	-1.19336156018017
0	7828	-1.46613499350283
0	7836	-0.974960702102998
0	7844	-0.807805421907047
0	7852	-1.06790501973757
0	7860	-0.894158504759286
0	7868	-0.758802127875493
0	7876	-0.135598210546747
0	7884	-1.25838681290512
0	7892	-1.38764035847617
0	7900	-1.49973545238769
0	7908	-1.41132860992718
0	7916	-1.69427297384752
0	7924	-1.10438323447906
0	7932	-0.86670637379402
0	7940	-1.00350674897464
0	7948	-1.20797008390208
0	7955	-1.32596816613316
0	7962	-1.16554215410609
0	7969	-1.37795516130424
0	7976	-1.39861047102618
0	7983	-1.84219204585287
0	7990	-1.76611309113426
0	7997	-1.50991349713586
0	8004	-1.18810117568738
0	8011	-1.63620038134664
0	8018	-1.61109900126698
0	8025	-1.39402697573018
0	8032	-0.84834188547554
0	8039	-1.64002989687220
0	8046	-1.86027978324658
0	8053	-1.08004247047081
0	8060	0.053060691091094
0	8067	-0.188765093018316
0	8074	-0.744384163497372
0	8081	-1.90039376100810
0	8088	-0.712807082554896
0	8095	-0.0899307744507469
0	8102	0.779027112834125
0	8109	-2.05247564034815
0	8116	-0.650700992702157
0	8124	-0.811462997598034
0	8132	-1.39893928571635
0	8139	-1.65776391960756
0	8151	-1.37796076133096
0	8158	-1.33779472406269
0	8165	-1.37829907507242
0	8172	-1.52614647902715
0	8179	-1.58009341843955
0	8186	-1.66027292102549
0	8193	-1.91269446129241
0	8200	-1.48289005194322
0	8207	-1.62567469131798
0	8214	-1.74965363973510
0	8221	-1.86462159737602
0	8228	-1.81510387753016
0	8236	-1.36748741218996
0	8243	-1.4050322724536
0	8250	-1.54823091916247
0	8257	-1.19134960108182
0	8264	-0.86121843633354
0	8271	-1.24775851970785
0	8278	-0.186293716068896
0	8285	0.178327075475843
0	8292	0.962454370397059
0	8299	0.852614696121737
0	8306	-0.281249792439023
0	8313	-1.80621304693803
0	8320	-1.63964100852835
0	8327	-0.504213677210539
0	8334	0.116686553058782
0	8341	-1.30013857895393
0	8348	-1.60443763004559
0	8355	-1.59487465936735
0	8362	-1.53390113741941
0	8369	-1.89002462989676
0	8376	-1.28949672660664
0	8383	-1.40965786754176
0	8390	-1.28991806394959
0	8397	-1.50163035242801
0	8404	-1.22704118331520
0	8411	-1.18310392741184
0	8418	-1.64468889739482
0	8425	-1.59038538630204
0	8432	-1.01193506142650
0	8439	-0.903715342826827
0	8446	-1.17996366206332
0	8453	-1.06901320065639
0	8460	-1.67707920449276
0	8467	-1.31797137911781
0	8474	-1.34852177130189
0	8481	-1.87964828317387
0	8488	-1.36403450210440
0	8495	-1.53917399204183
0	8502	-1.40451974440834
0	8509	-1.76443331944764
0	8516	-1.95592514345584
0	8523	-1.02094854288139
0	8530	-1.23654956646694
0	8537	-1.53018810733868
0	8544	-1.52372608457633
0	8551	-0.583767619537922
0	8558	-1.12885896035618
0	8565	-1.22853263753198
0	8572	-1.35587691270166
0	8579	-1.75096963578325
0	8586	-1.24237916032856
0	8593	-1.35587120581666
0	8600	-0.5737570604353
0	8607	0.105286820124500
0	8614	-0.429706223420856
0	8621	0.0895647866973261
0	8628	-0.588116778308748
0	8636	-1.66509179276445
0	8644	-0.657116348723163
0	8652	0.281772014707785
0	8659	-0.787229721070838
0	8666	-1.66766992752584
0	8673	-1.55088042275588
0	8680	-1.19934384508859
0	8687	-0.715337303312086
0	8694	0.205099705593732
0	8701	-0.0977295644206864
0	8708	-0.531128698627319
0	8715	-0.367016664184503
0	8722	-0.471767525500867
0	8729	-0.403855039856505
0	8736	-0.52378688684573
0	8743	-1.60473244644517
0	8750	-1.72722810236263
0	8757	-1.20771622029431
0	8764	-1.53626220769388
0	8771	-1.50976620768617
0	8778	-0.691993902315788
0	8785	-0.195631236229779
0	8792	-0.219926934660417
0	8799	-0.986408600359215
0	8806	-0.717764890914222
0	8813	-0.181965170463278
0	8820	-0.288622342195393
0	8827	-1.61853884321030
0	8834	-1.32375081730945
0	8841	-0.382888360432089
0	8848	-1.16259805962890
0	8855	-0.778824848117598
0	8862	-1.12932164202749
0	8869	-1.09208566728359
0	8876	-0.734280632268791
0	8884	-0.752839164561884
0	8892	-0.753738269469824
0	8900	-1.70731951341715
0	8907	-1.72215077254412
0	8914	-1.02790364085327
0	8921	-1.27978526894807
0	8928	-0.691977852542552
0	8935	-0.191986215639050
0	8944	-0.151709650581642
0	8952	-1.26967419873750
0	8959	-1.42947749775291
0	8966	-1.69005759945016
0	8973	-0.997947770781625
0	8980	-1.14699798796007
0	8987	-1.24603369073863
0	8994	-0.507537548339652
0	9001	-0.688308013551253
0	9008	-1.64703700313219
0	9015	-1.26571073822748
0	9022	-1.52573771238642
0	9029	-1.33951339762451
0	9036	-1.33168065037413
0	9043	-0.582596080077398
0	9050	-1.04684731693645
0	9057	-1.89619221985579
0	9064	-1.18228916379012
0	9071	-1.22953949206633
0	9078	-0.365211113925384
0	9085	-1.11327836458771
0	9092	-1.36287160634367
0	9099	-1.41678679200516
0	9106	-0.93958452905657
0	9113	-1.20305142709344
0	9120	-1.45653686156708
0	9127	-1.49470428301201
0	9134	-1.07452655149273
0	9141	-1.03067920219432
0	9148	-1.12512856403536
0	9155	-0.97175810920777
0	9162	-0.82451803278083
0	9169	-0.783127602838439
0	9176	-1.45292205086937
0	9183	-0.906895425323235
0	9190	-1.02388944394518
0	9197	-1.20100812528924
0	9204	-1.79295291495222
0	9211	-1.02136210135773
0	9218	-1.07513233963804
0	9225	-0.7921815129721
0	9232	-0.171492348526076
0	9239	-1.50373483065039
0	9246	-1.72681389519728
0	9253	-1.52509982835662
0	9260	-1.23686271730737
0	9267	0.0270509232242571
0	9274	0.398867912943454
0	9281	0.148678072429591
0	9288	-0.850681428610196
0	9295	-0.89319367363195
0	9302	-0.447213091483279
0	9309	-0.803246113335836
0	9316	-0.992259328541467
0	9323	-0.788354446068558
0	9330	0.0964011178464421
0	9337	-0.0602489952929597
0	9344	-0.418493279442607
0	9351	-0.404087123302793
0	9358	0.453726209503067
0	9365	-0.129310090286979
0	9372	0.446615943278961
0	9379	1.99235009959905
0	9387	1.07394543546836
0	9395	1.38089516114307
0	9403	1.69394090435182
0	9411	2.15983009789584
0	9419	-0.949609911245204
0	9427	-0.566214582266856
0	9435	-0.938753236874822
0	9443	-1.17592737106769
0	9451	1.21586559175165
0	9459	1.52346076726942
0	9467	-1.01502855932956
0	9475	-0.370591523817364
0	9483	1.73807974412798
0	9491	-0.776024453933874
0	9499	0.496476821995648
0	9507	2.38646503343353
0	9515	2.80535452577642
0	9523	0.990210260379719
0	9531	1.27125057044928
0	9540	-0.331659290151588
0	9548	-0.849893380610073
0	9556	0.622452996228914
0	9563	0.941903276708805
0	9570	1.86426389020496
0	9577	1.27595852322974
0	9584	0.890754530605665
0	9591	1.24466497874534
0	9598	0.618717819309637
0	9605	0.103165387763097
0	9612	0.238067911716739
0	9619	1.82085802890281
0	9627	2.38833274105148
0	9634	1.28082951229844
0	9641	1.04326735191496
0	9648	1.05117921277119
0	9655	1.77048127402469
0	9662	1.99395617258610
0	9669	0.608942037058579
0	9676	1.40486218162088
0	9683	0.300975481004116
0	9690	1.27826072850979
0	9697	0.995876506943717
0	9704	1.83424308038056
0	9711	1.58131927597081
0	9718	1.40483170143352
0	9725	1.15193135680423
0	9732	0.69638532940192
0	9739	0.182064623666848
0	9747	0.845078032684379
0	9755	1.05953129083575
0	9764	-1.59698180133867
0	9772	-1.16498785683373
0	9779	1.43206961032986
0	9787	1.73711490096661
0	9795	1.58260111543545
0	9803	1.59166879707657
0	9811	1.59724195678954
0	9819	1.48268068680532
0	9826	1.32931628254074
0	9833	1.37657352207763
0	9840	0.614071651874777
0	9847	1.07555230410095
0	9855	1.21679511065031
0	9863	0.97433684267117
0	9871	1.12558413177674
0	9878	1.46651634060389
0	9885	1.82336972980868
0	9892	1.14594101187926
0	9899	1.84637058998842
0	9906	1.27557968774763
0	9913	1.14071249816998
0	9920	-0.487978266195857
0	9927	0.344230677780939
0	9934	1.42403660878235
0	9941	2.58122848220716
0	9948	1.39927472806398
0	9955	0.775569830590195
0	9962	-0.641876823806894
0	9969	0.459323422786055
0	9976	-1.11407746021198
0	9983	1.01303240720727
0	9990	2.02445474810761
0	9997	2.22782713517554
0	10004	0.732531591783392
0	10011	0.759490947333177
0	10018	1.42585213131151
0	10025	1.31824922201943
0	10032	1.34854864417264
0	10039	2.38815429341211
0	10046	2.90173026265470
0	10053	2.86148035951548
0	10060	1.80718155000576
0	10067	1.49608883143877
0	10074	1.00414610890576
0	10081	0.262532210267721
0	10088	0.627168769155888
0	10095	0.959386676546926
0	10103	2.55863872832578
0	10111	1.08737425864997
0	10119	0.66134021743169
0	10127	0.37102218426526
0	10135	0.652629491065818
0	10142	1.88847986821046
0	10149	2.49723057429311
0	10156	1.71284804917567
0	10163	1.70369554221141
0	10170	1.96018423911476
0	10177	2.10140200245992
0	10184	1.70941395948118
0	10191	1.24367299214084
0	10198	0.198925714894355
0	10205	0.249135106298886
0	10212	1.13594332975587
0	10219	0.444990406841928
0	10226	0.981943248584436
0	10233	1.42065345536451
0	10240	1.03927477551832
0	10247	0.484728210362253
0	10254	1.11126044130368
0	10261	1.8445965341705
0	10268	2.26325064810735
0	10275	2.47981081219784
0	10282	1.78360408999843
0	10289	1.08091547668147
0	10296	1.46559319664084
0	10303	0.451343584235651
0	10310	-0.550447225350927
0	10317	0.119246958743674
0	10324	1.43182832221506
0	10331	1.86074367460627
0	10338	1.53533739794352
0	10345	1.63979419404589
0	10352	1.00252600455768
0	10359	1.07617575463438
0	10366	1.65235021954408
0	10373	0.556103686069401
0	10380	-0.00670694744435885
0	10387	0.615616927379324
0	10394	1.97234132566512
0	10401	2.02480933773198
0	10408	2.12348439527795
0	10415	1.75598617727825
0	10422	1.13757545080728
0	10429	2.17565865159033
0	10436	2.88538532195663
0	10443	2.09720416944872
0	10450	1.55876027830111
0	10457	0.340631562954375
0	10464	1.84627042088846
0	10471	0.500762277409773
0	10478	0.233190812941476
0	10485	0.283967259520328
0	10492	0.8382759307179
0	10500	0.965495246190006
0	10507	0.949596909279762
0	10516	0.95418480585655
0	10523	1.62924555778204
0	10532	1.32023586431228
0	10539	2.12685459803656
0	10546	1.52849497143946
0	10553	1.73471909160243
0	10560	2.04939603415151
0	10567	1.35153893949455
0	10574	1.38451120627304
0	10581	1.35754100446524
0	10588	1.64483339028559
0	10596	1.76148219459197
0	10603	1.89405005667554
0	10612	0.62199580382443
0	10620	1.17868421146551
0	10628	2.15626646324734
0	10635	2.26797240494691
0	10642	2.56368308630929
0	10649	1.62510662534724
0	10656	1.20114330323972
0	10663	0.609761445806037
0	10671	1.78986283185487
0	10678	1.90789859069043
0	10685	1.61011173994168
0	10692	1.05053842068196
0	10699	1.69667422260028
0	10706	2.77562633588871
0	10713	2.7679556379577
0	10720	1.81304317241122
0	10727	1.81526522854458
0	10734	2.19887449072256
0	10741	1.77745974474033
0	10748	2.20026443924923
0	10755	2.46895627719529
0	10762	1.80958357547450
0	10769	2.64847551755879
0	10776	1.98684723180219
0	10783	1.94459907821686
0	10790	1.33077659109077
0	10797	1.55457709521062
0	10804	1.60621179685549
0	10812	2.58475727801001
0	10820	2.59495589111689
0	10828	1.39719789833013
0	10849	-0.838688671040948
0	10856	-0.275506042450346
0	10863	1.35128179647828
0	10870	1.9739304940735
0	10877	2.33776337519893
0	10884	2.11351392756964
0	10892	0.817958953349204
0	10900	1.54664387942789
0	10907	1.55169948655081
0	10914	2.28665453004082
0	10921	2.23635924557164
0	10928	2.30972775278956
0	10935	1.87368647157165
0	10942	1.83229219974442
0	10949	2.29823882359607
0	10956	2.37585085600728
0	10964	2.25940134746915
0	10972	3.41452109524906
0	10979	3.18279353251503
0	10988	2.72543550809101
0	10996	2.60733144962069
0	11004	1.78971628109142
0	11012	-0.405063646558925
0	11020	1.88440354873550
0	11028	1.63128836540376
0	11036	2.80007995243227
0	11044	2.59886230573378
0	11052	1.09673729146207
0	11060	0.788555582293947
0	11068	1.47657114942032
0	11076	0.943637695735846
0	11084	1.25768632767585
0	11092	1.98571321946867
0	11100	0.872003599482515
0	11107	0.466278134278395
0	11114	2.04391798466691
0	11121	1.58436759251878
0	11128	1.96303775863808
0	11135	1.57560983716280
0	11142	1.69086961776905
0	11149	1.07176914515866
0	11156	1.96101849127504
0	11163	1.77818365534968
0	11170	1.76353078089971
0	11177	1.86553247176494
0	11184	0.816223807506988
0	11192	0.0966426125346986
0	11200	-0.549374618086008
0	11208	-0.46883497282894
0	11215	-0.417438808989556
0	11224	0.492500495033688
0	11233	0.171366846344374
0	11241	-0.533895970895104
0	11249	0.492500495033688
0	11257	1.25461617877991
0	11265	-0.299914314239861
0	11273	-0.0127243453746333
0	11280	-0.450618053070463
0	11287	-0.458108551584412
0	11294	-0.055355095532434
0	11301	-0.452035763846108
0	11308	-0.286543647922004
0	11315	-0.404482341280626
0	11323	-0.135535195204534
0	11330	-0.423273288730692
0	11337	-0.405477574375802
0	11345	-0.257633589838480
0	11353	0.88297716152325
0	11361	-1.40017165559912
0	11369	-0.378885082799164
0	11377	-1.27367517854333
0	11385	-1.63496401897908
0	11393	-0.899554499257112
0	11401	0.137120050061253
0	11409	-0.778813294091843
0	11417	0.299460808737599
0	11424	0.336523689102319
0	11431	0.249564788714598
0	11439	-0.128963823981650
0	11447	-0.247040383944833
0	11455	-1.52302722696830
0	11463	-0.0177081482474710
0	11471	0.411305718633833
0	11478	-0.223607477838776
0	11489	-1.63887440132075
0	11497	-1.47885978282298
0	11505	-0.578949588012508
0	11512	0.491442733096329
0	11519	0.355842513654149
0	11527	0.72938338099635
0	11535	1.31506669019664
0	11545	-0.32668830847717
0	11553	-0.691585837767497
0	11561	-1.31442396696444
0	11569	-1.66324380152980
0	11577	-1.47913559399964
0	11585	-1.56771629264077
0	11592	-1.67731381005317
0	11600	-1.95974986020471
0	11609	-1.72946439979246
0	11617	-1.72921811259803
0	11625	-1.73812459864141
0	11632	1.22524256575532
0	11639	-2.30322897751518
0	11649	-0.369579412584829
0	11657	-1.73863389097698
0	11665	-1.24260313149388
0	11673	-1.26412999384720
0	11681	-0.109024017844244
0	11689	-1.19664936648199
0	11697	-0.660948035020555
0	11705	-0.80670770707529
0	11713	-0.90774266950898
0	11721	-1.14989746404912
0	11729	-0.785088413012363
0	11737	-0.862585761056318
0	11745	0.294457511446983
0	11753	1.00411890713644
0	11761	0.700595915304734
0	11768	0.477571705064817
0	11777	-1.41561581803524
0	11785	-1.03453200441123
0	11793	-1.52023998457063
0	11801	-1.67829692934642
0	11809	-0.0972609326808653
0	11817	-0.942838806048863
0	11825	-0.750074141044739
0	11832	-0.994633299884404
0	11841	-0.300583010238578
0	11849	-1.15913410099296
0	11857	0.731633792140773
0	11865	-0.0963415323308014
0	11873	-1.01413074024475
0	11881	-1.23924388663077
0	11889	-1.28222888257651
0	11896	-0.724163724785715
0	11903	0.917374070675514
0	11913	0.499335207539471
0	11921	-0.971343653393099
0	11929	-0.735429655968912
0	11937	-1.52721816870361
0	11945	0.200942924856835
0	11953	-1.61412452495507
0	11961	-1.54703185039793
0	11969	-1.21815439578213
0	11976	-0.639072530618313
0	11985	-0.500242126154608
0	11993	-2.06417482365694
0	12001	-1.76268865343541
0	12009	-1.77271903488812
0	12017	-1.52434370045316
0	12024	-0.419527960952972
0	12031	-1.1817264465361
0	12038	-0.902058439834169
0	12059	-1.85675991504154
0	12067	-2.15328744849818
0	12075	-1.93176059349563
0	12083	-1.44539300585148
0	12091	-2.08795415512997
0	12099	-1.97022639824447
0	12107	-1.83772289701417
0	12115	-1.34854822148024
0	12123	-1.98648013606390
0	12131	-1.49594780085714
0	12139	-1.73148784712318
0	12147	-1.88653847221718
0	12155	-1.26506354885406
0	12163	-1.68861942143516
0	12171	-2.09901201025506
0	12179	-1.48923822706730
0	12187	-2.30017396480861
0	12195	-1.38917600174633
0	12203	-1.88782724394974
0	12211	-2.17883817771624
0	12219	-1.74755148726154
0	12227	-1.34730844649214
0	12235	-2.13328614978152
0	12243	-2.30704732007047
0	12251	-2.20515831167218
0	12259	-1.82385383836185
0	12273	-0.757520751981005
0	12281	-1.19926354357242
0	12289	-1.87257579675689
0	12297	-1.60922924067275
0	12305	-2.08002073788589
0	12313	-2.30060675357973
0	12321	-1.75917147195547
0	12329	-1.74605681175240
0	12337	-1.10169157748656
0	12345	-1.44662229994473
0	12353	-1.80995679897915
0	12361	-1.72896877769970
0	12369	-1.75883287731669
0	12377	-2.07433752748788
0	12385	-2.20045753633594
0	12393	-1.52404357358242
0	12401	-1.55713079059948
0	12409	-0.644142966779868
0	12417	-1.98257944354853
0	12425	-1.57290052320796
0	12433	-2.23606229140449
0	12441	-1.56498797210785
0	12449	-1.44641512344128
0	12457	-2.26801961265841
0	12465	-2.00921903428180
0	12472	-2.21211428392397
0	12480	-1.39959414196203
0	12489	-1.74802815720105
0	12497	-1.39801420332752
0	12505	-1.97002991403469
0	12512	-1.88378986678932
0	12520	-2.17962953890247
0	12527	-1.62365427225624
0	12534	-2.03691268118564
0	12541	-1.57545831259619
0	12550	-1.64599399659049
0	12558	-2.13186877578562
0	12565	-2.17761770288269
0	12572	-1.98612198331837
0	12579	-1.30696609914757
0	12587	-1.77741355769201
0	12595	-1.88835987354254
0	12603	-1.90182516306096
0	12611	-1.99806452935108
0	12619	-1.35184171359909
0	12633	-1.57197941899422
0	12641	-2.283553902815
0	12649	-1.91209271376718
0	12657	-1.69548167203571
0	12665	-0.985653618824261
0	12673	-2.25502032589711
0	12681	-1.86519173213475
0	12689	-1.69411478915640
0	12697	-2.16723596420765
0	12705	-2.0084224866213
0	12713	-2.11564462435310
0	12721	-1.95636175772258
0	12729	-2.07688753962110
0	12737	-1.2300752917178
0	12745	0.159271465626616
0	12753	-1.95564813975114
0	12761	-1.05763880867330
0	12769	-2.10974554531047
0	12777	-2.14577836135994
0	12785	-2.28783474195623
0	12793	-1.69789490687067
0	12801	-0.757569213001153
0	12809	-1.76640436262053
0	12817	-2.05817189192234
0	12825	-1.63325969025098
0	12833	-1.71237174264117
0	12841	-1.92309258641820
0	12849	-1.77666059029024
0	12857	-1.60382265557653
0	12865	-2.22980682732934
0	12873	-2.14374644980913
0	12881	-1.94295208361575
0	12889	-1.92858057695388
0	12897	-2.22612314664235
0	12905	-2.01715374323712
0	12913	-1.60437661479201
0	12929	-1.25199339732276
0	12937	-1.95616194294398
0	12944	-2.16147460743844
0	12953	-2.01002786884989
0	12983	-1.89102177379773
0	12991	-1.30672765642984
0	12999	-1.75706543396513
0	13007	-2.00068228113626
0	13035	-1.78853283461084
0	13042	-0.664452670531025
0	13049	-1.91414595654804
0	13056	-2.23956609112293
0	13063	-2.31590036867773
0	13071	-2.13104140374779
0	13079	-2.19329204301700
0	13087	-1.96468383213447
0	13094	0.532313515393239
0	13101	0.334712801877442
0	13108	0.537111358067869
0	13115	-0.39397745080624
0	13123	-2.02187029534725
0	13131	-1.79873123640778
0	13139	-1.32629810003837
0	13147	-0.609502354959077
0	13155	-1.35378527820044
0	13163	-1.25117967699383
0	13171	-1.53687208041090
0	13179	-0.603840521709472
0	13186	0.582529582188747
0	13193	0.0508764064206044
0	13200	-0.030616420951703
0	13207	-0.0181183108748249
0	13214	0.481279253796634
0	13221	-0.946474590303022
0	13228	-1.61751819305647
0	13235	-1.07404977315895
0	13242	-0.94378579227883
0	13249	-1.95828399285699
0	13256	-1.80156754080530
0	13263	-1.63257521557389
0	13270	0.610279476540549
0	13277	-0.0578207440128464
0	13285	-0.134291580057728
0	13292	-1.58923685945080
0	13299	-0.941807452104647
0	13307	-0.945252409507789
0	13315	-0.759509518852902
0	13322	-0.361401659193398
0	13329	0.322619622001481
0	13337	0.851445020634451
0	13344	1.24031601675965
0	13351	-1.05567532741705
0	13358	-1.00123287008664
0	13365	0.118772746916122
0	13372	0.444323008327438
0	13379	1.29821144580585
0	13386	1.15476183983802
0	13393	0.296012341926478
0	13400	-0.0458690647464266
0	13407	0.202542584742458
0	13415	-0.127629948938733
0	13423	0.371892648766782
0	13430	-1.12480804616075
0	13437	-0.772159024831867
0	13444	-0.798109002351705
0	13451	-1.11816913417896
0	13458	-1.47703991562027
0	13465	-1.70002672904137
0	13473	-1.95155021864311
0	13481	-1.59577356225239
0	13489	-1.13946526323073
0	13497	0.269935458866234
0	13505	-0.395409953151185
0	13513	-1.34542614772940
0	13521	-1.97332153895865
0	13529	-0.450662740972982
0	13537	-0.882355747842237
0	13545	0.398123052405788
0	13553	-0.844849822883521
0	13561	-1.75664987224180
0	13569	-1.81441979821295
0	13577	-2.07928581219959
0	13585	-1.60969451919544
0	13593	-1.81899228315989
0	13601	-1.86698109344267
0	13609	-1.57902452788995
0	13617	-1.19540081393434
0	13625	-0.892834849466392
0	13633	-2.11580766875878
0	13641	-1.93377128892908
0	13649	-1.46570981481915
0	13657	-0.915058555990565
0	13665	-2.26505004741805
0	13672	-1.92942643627633
0	13681	-1.81935011341543
0	13689	-1.82836142160763
0	13696	-1.95274417567016
0	13705	-1.98725675469788
0	13712	-1.52351636614118
0	13719	-2.27419655273608
0	13726	-2.46036559688934
0	13733	-2.09247637972839
0	13740	-1.95246849821314
0	13747	-1.94389012283433
0	13755	-1.47183633744523
0	13763	-2.09003663953656
0	13770	-1.53066481469765
0	13777	1.34010656391389
0	13785	0.208787106172328
0	13793	-1.80957617732555
0	13801	-2.17749097233051
0	13809	-1.43608384442896
0	13817	-1.51124219295782
0	13825	-2.24479273506273
0	13833	-1.59486752068297
0	13841	-1.87004619161564
0	13849	-1.57875641576209
0	13857	-1.14964890706388
0	13865	-1.18701545887223
0	13873	-2.01591945834331
0	13881	-1.26589593134699
0	13889	-1.86349413952386
0	13897	-2.01320803208040
0	13905	-1.58839006732185
0	13913	-2.05463086724053
0	13921	-0.973582911239732
0	13953	-2.29614579355502
0	13961	-1.91177396912395
0	13969	-1.44721189035035
0	13977	-1.80788214007055
0	13985	-0.83952754840407
0	13993	-0.483727676412008
0	14001	-1.37199898649329
0	14009	-1.60896024842764
0	14017	-1.52099972027754
0	14025	-1.64238757286383
0	14033	-1.79642681239060
0	14041	-1.79170723745707
0	14049	-1.58426915553680
0	14057	-1.52931669324595
0	14065	-0.929035982779161
0	14073	-1.15369057715380
0	14081	-1.59623091953876
0	14089	-1.45524586179854
0	14097	-1.43782890332427
0	14105	-0.431452929809745
0	14113	0.048917490628984
0	14121	0.93610441949057
0	14129	-1.81852849588917
0	14137	-1.94709963644335
0	14153	-2.10240089427114
0	14161	-1.23072069450693
0	14169	-0.383453803288830
0	14177	-0.156807815654419
0	14185	-0.367789990551856
0	14193	-1.72845652095753
0	14201	-1.78621793200627
0	14209	-1.58068301948538
0	14217	-1.76449538660987
0	14225	-2.25517896400441
0	14233	-1.67783688159147
0	14241	-1.73419089280830
0	14249	-1.43574622614870
0	14257	-1.71190345580571
0	14265	-1.85247209905913
0	14273	-1.39617560264605
0	14281	-1.55418413847832
0	14289	-1.76264193714434
0	14297	-2.04464204327640
0	14305	-0.749141749800077
0	14313	1.40947118959849
0	14321	0.830109583674526
0	14329	-1.86558783139201
0	14337	-1.65727692762098
0	14345	-1.55325716730162
0	14353	-1.56382829010725
0	14361	-1.79278982126516
0	14369	-1.39235717111675
0	14377	-1.36034396515099
0	14385	-1.05473355407621
0	14417	-1.91854275860025
0	14425	-1.64964704564010
0	14433	-0.91414839725898
0	14441	-0.694173458408909
0	14449	-1.29928514211313
0	14457	-1.49882576377944
0	14473	-1.6425693016755
0	14481	-1.44377288701155
0	14489	-1.83566373821137
0	14497	-1.16224256378609
0	14529	-1.29807696570208
0	14537	-2.40155393358314
0	14545	-1.38869500793028
0	14585	-1.58948566120044
0	14593	-1.42439335966151
0	14601	-1.59866599276205
0	14609	-1.42347778389756
0	14617	-1.20362045997094
0	14625	-1.15611134851666
0	14649	-1.822235931845
0	14657	-1.37956992085589
0	14665	-1.54417132448275
0	14673	-1.78123277575851
0	14681	-1.81126762641390
0	14689	-2.06974054751764
0	14697	-1.72680278068941
0	14705	-1.78073011428054
0	14713	-1.78186747059146
0	14721	-1.64952993456661
0	14729	-0.565021489102941
0	14737	0.42712763462311
0	14745	-1.43358643491424
0	14753	-2.02131596515097
0	14761	-1.51885414142483
0	14769	-1.74682203867881
0	14777	-1.84022327836049
0	14785	-1.13253148374171
0	14793	-0.554174257550696
0	14801	-1.64665146054548
0	14809	-1.016471839558
0	14817	1.25725965703173
0	14825	-0.154691171003536
0	14833	-1.26130514149683
0	14841	-1.74635061351776
0	14849	-1.32932714809328
0	14857	-0.813057903797089
0	14865	-1.23531051086322
0	14873	-1.60878922788379
0	14881	-1.97816162588605
0	14889	-1.40643602833981
0	14897	-1.28890632720545
0	14905	-1.64667351229064
0	14913	-1.51361816188373
0	14921	-1.21460299986379
0	14929	-1.65469112255055
0	14937	-1.64364547056651
0	14945	-1.36532656244125
0	14953	0.388711783423972
0	14961	-1.2289691386277
0	14969	-2.10808367762841
0	14977	-1.59750982531159
0	14985	-1.64934822852472
0	14993	-1.53357658212793
0	15001	-1.20601081428538
0	15009	-1.40463095755343
0	15017	-0.690166468465552
0	15025	-1.16601108155299
0	15033	-1.97640826712331
0	15041	-1.46998011028306
0	15049	-1.63564265954032
0	15057	-1.17439531776845
0	15065	-1.66694905419794
0	15073	-1.85408084374937
0	15081	-1.83315350451537
0	15089	-1.8731662912121
0	15097	-1.31540516098364
0	15105	-0.66483207611425
0	15113	-0.74067554767094
0	15121	-2.00058778314306
0	15129	-1.47362441050336
0	15137	-0.371872552357938
0	15145	-1.71279439543562
0	15153	-1.58024049016137
0	15161	-1.63150219303173
0	15169	-1.71632780387759
0	15177	-1.56115760586447
0	15185	-2.15260675650201
0	15193	-1.48437695693015
0	15201	-0.673548452432308
0	15209	-0.781572970658608
0	15217	0.382557846447663
0	15225	-1.49172963634495
0	15233	-2.22021427888957
0	15241	-1.99613594350858
0	15249	-1.79416678137269
0	15257	0.057587627574299
0	15265	-1.59498388757050
0	15273	-1.53806396407735
0	15281	-0.498464585931985
0	15289	-1.26591253796707
0	15297	-1.61400807951556
0	15305	-1.57027250699354
0	15313	-1.9119133031734
0	15321	-1.82859912869476
0	15329	-1.43059008062156
0	15345	-1.4810037994021
0	15353	-1.56576120647934
0	15361	-1.42082978403658
0	15369	-1.78349931653896
0	15377	-1.72545000559709
[truncated: 256,687 more rows]
