# Supplementary material for: A Compendium of Nucleosome and Transcript Profiles Reveals Determinants of Chromatin Architecture and Transcription
Source: PLoS Genet. 2013 May 2;9(5):e1003479. doi: 10.1371/journal.pgen.1003479 (PMC3642058; doi:10.1371/journal.pgen.1003479)
Supplement: Dataset S1 — Yeast transcript annotation R script and data files. Please note this file is 81.9 MB and may be difficult for some readers to download due to its size. (GZ) [file pgen.1003479.s001.gz › yeast-transcript-annotation/chr4.data.snyder.end3]

9773	2
15623	2
16186	1
19893	1
21246	1
25452	1
26110	1
26404	1
30440	1
31767	1
31904	1.58496250072116
32473	1
33107	1
33134	1
33284	2
33302	1
33321	1
33403	2.32192809488736
33411	1
34113	1
34162	1.58496250072116
34208	1
36946	1
38300	1
38334	1.58496250072116
38734	1.58496250072116
38749	1.58496250072116
38794	1.58496250072116
38877	2
39237	1
39396	1
43724	1
43760	1.58496250072116
43871	1
43907	1
44078	1
44301	2
44498	1
45218	1.58496250072116
45372	1
45725	1
45873	1
45914	1
45954	2
45967	2.58496250072116
45979	3
45994	4
46005	5.70043971814109
46012	2.32192809488736
46030	2
48003	1
50332	1
50512	1
50883	1.58496250072116
50903	1.58496250072116
50920	1.58496250072116
51027	1.58496250072116
51621	1
52030	1
53625	1
53716	1
54171	1
54184	1.58496250072116
55779	1
55932	1
56465	1
57061	1
57135	1
61347	1
61419	1
61815	1
64448	1
65816	2
65828	1
65853	1
66060	1
67959	1
68696	1.58496250072116
69054	1
70503	1
71234	1
74326	1
76728	1
77184	2.32192809488736
77214	1
77230	2.32192809488736
77243	1
77273	1
77364	1
77485	1.58496250072116
77618	1
77719	1
77792	1
77815	1.58496250072116
77884	1.58496250072116
77909	1
77921	2
78654	1
78994	1
79085	1.58496250072116
79193	2.58496250072116
79203	2.32192809488736
82432	1
82556	1
83649	1
87410	1
87543	1
87771	1
87785	1
87854	1
87899	3.4594316186373
87913	2.32192809488736
88010	1
88021	1.58496250072116
88091	2
88101	4.70043971814109
88113	2
88136	1
88217	1
89907	1
89929	1.58496250072116
89939	1
91405	1
92483	1
92559	1
92612	1
94567	1.58496250072116
95844	1
95947	1
98909	1
99311	2
99930	1
100447	1.58496250072116
100474	1
100497	2
100519	1
101741	1
103418	1
103444	1
103525	1
103541	2
103560	1
103582	1
103633	1.58496250072116
104629	1
104693	1
104770	1
104853	1
106924	1
110251	1
110584	1
111165	2.58496250072116
114250	1
114397	1.58496250072116
115935	1.58496250072116
115978	2
115986	1
116017	1
116142	1.58496250072116
116263	1
116375	1
116404	1
116508	1
116598	1.58496250072116
116634	1
116668	1.58496250072116
116693	1
116712	1
116738	1
116835	1
116881	2
116913	4.32192809488736
116924	3.90689059560852
116934	1.58496250072116
116967	2.8073549220576
116978	1.58496250072116
116991	2.32192809488736
117004	1.58496250072116
117019	3.16992500144231
117029	3.90689059560852
117042	1
117077	1
117104	2
117111	1
117133	2
118174	1
118224	1.58496250072116
118427	1
118505	1.58496250072116
118516	1
118569	2.8073549220576
118581	2.58496250072116
118592	2
118607	5.20945336562895
118618	3.8073549220576
118624	2
118648	2
118656	1
118676	1
118702	1
120578	1.58496250072116
122130	1
123015	1
123409	1
123655	1
123676	2
123691	1
123725	1
123752	1
123786	1
123797	1
123812	2
125589	1.58496250072116
127541	1
128941	1
129013	1
129261	1
129309	1
129566	1
129918	1
130028	1
130062	1
130101	2.32192809488736
130118	3
130127	2.32192809488736
130145	2
130162	1.58496250072116
130172	1
130191	2.32192809488736
130203	4.75488750216347
130215	5.04439411935845
130238	2
130264	1.58496250072116
130306	1.58496250072116
130322	1
130350	1
130372	2.58496250072116
130385	1
130410	1
130477	2.32192809488736
130830	1
134759	1
134788	1.58496250072116
134807	3.58496250072116
135165	1.58496250072116
135316	1
135490	1.58496250072116
135545	1
136960	1
137552	1
137579	1
137595	1
137650	1
137689	1
139281	1
140913	1
141127	1
141181	2.32192809488736
144325	1.58496250072116
145482	1
145745	2.8073549220576
146544	1
149101	1.58496250072116
149194	1
149212	1.58496250072116
150139	1
157970	1
158065	1
160799	1.58496250072116
160812	2.32192809488736
160838	1
160855	1
160871	2
160959	1.58496250072116
163348	1
163370	1
163388	2.58496250072116
163402	1
163969	1
164853	1
164896	3.32192809488736
164933	1
165072	1
168622	1
169125	1
169179	2.58496250072116
169193	1.58496250072116
169298	1
169597	1
169770	1
169804	1
169902	1.58496250072116
169920	1
169933	1
173170	1
173886	1
174042	1
174063	2
174076	1
174143	1
174159	1
174387	1
174573	1
177467	1
178174	2
178221	1
181080	1
181103	1.58496250072116
181114	1.58496250072116
181826	1
181954	2.32192809488736
182000	1
184680	1.58496250072116
184692	2
184701	2.32192809488736
184730	1
185939	1.58496250072116
187950	1
187970	1
187993	1
188081	1
188219	1.58496250072116
189942	1
190325	1
191190	1
191553	1
191945	1.58496250072116
192093	1
192129	1
192274	1
192286	1
192371	1
192393	3.70043971814109
192402	4
192703	1
193737	1
194238	1
194336	1.58496250072116
194410	1
194422	2.8073549220576
194445	1.58496250072116
194619	1
194904	1.58496250072116
195347	1
195532	1.58496250072116
195943	1
196022	1
196208	1
196497	1
198586	1
200136	1
200815	1.58496250072116
200835	1
201206	1.58496250072116
201473	1
201591	1
201607	1
201633	1.58496250072116
201653	1
201670	3.90689059560852
201680	1
202127	1
205272	1
205366	1
205395	1
205570	1
206759	1
211288	1
212326	1
212445	1.58496250072116
212457	2.8073549220576
214417	1
215640	1
215779	1
216119	1
216506	1
216684	1
216942	1.58496250072116
217126	1
217154	2.32192809488736
217200	3.90689059560852
217212	3.70043971814109
217220	3.32192809488736
217263	2.32192809488736
217285	1
217303	1
217591	1
218399	1
218428	4.52356195605701
218440	4.32192809488736
218452	3.16992500144231
218464	2.32192809488736
218479	2.32192809488736
218491	3.4594316186373
218499	3.8073549220576
218602	2
218908	1
219304	2
219569	1
219610	1
219624	1.58496250072116
219732	1
220269	1
221458	1
221511	2.8073549220576
221522	5.08746284125034
221533	6.56985560833095
221546	7.8008998999203
221556	1.58496250072116
221573	2
221587	1.58496250072116
221606	2.8073549220576
221619	1.58496250072116
221638	1.58496250072116
221706	2.58496250072116
221717	1.58496250072116
221728	1
221791	2.32192809488736
221802	1.58496250072116
221810	1
221847	1
223828	1
224031	1
224138	1
224163	1
226887	1
226905	1
226930	1
227387	1
227404	1
228264	1
228740	1
228773	1.58496250072116
228813	2.58496250072116
229578	3
229587	3.8073549220576
229606	1
229920	1.58496250072116
229971	1
230199	1
230343	1
230397	1.58496250072116
230423	1
230454	2.58496250072116
230463	2.58496250072116
230481	1
230563	3
230580	1.58496250072116
230609	5.70043971814109
230620	4.95419631038688
230632	2.32192809488736
230639	1
233525	1
234043	2
234050	1
236020	1
236076	1.58496250072116
236096	3
236114	2
236129	2.58496250072116
236536	1
236566	1
236658	1
236702	1
236942	1
237037	1.58496250072116
237376	1
237598	1
238897	5.08746284125034
238907	3
238919	2
238950	1
238975	1.58496250072116
239097	1
239188	1
239403	1
239430	1
240088	1
240835	1
240895	1
241260	3.70043971814109
242170	1
242264	1
242304	1.58496250072116
244103	1
244377	1
244840	1
244946	1
244960	1.58496250072116
245021	1.58496250072116
245031	1
245056	2
246111	1
246519	1
246550	1
246595	2
246606	2
246648	1
248539	1.58496250072116
249003	1
251232	1
251360	2
253798	1
253960	1
254069	1
254686	1.58496250072116
254827	1.58496250072116
254873	1
256531	1.58496250072116
256572	1.58496250072116
256608	1
262730	1
263324	2.58496250072116
263359	1
264340	1.58496250072116
264362	1
265422	1
268700	1
268775	1.58496250072116
270078	1
270117	1
270151	1
274878	1
275050	2
275069	1
280286	1
280364	1
281201	1
282015	1.58496250072116
282029	1.58496250072116
282045	3.90689059560852
282065	3.32192809488736
282447	1
282559	1
282678	1
282768	1
283490	1
283750	1
283787	1.58496250072116
283864	1.58496250072116
283987	1
284123	1
284148	1
284457	1
284513	2
285142	1
285321	2.58496250072116
285343	3
285350	2.32192809488736
288364	1
289243	1
289548	1
289565	1
289585	1.58496250072116
289601	1.58496250072116
289621	1
289707	1
292644	1
292956	1
293281	1
293309	2.8073549220576
293352	2.8073549220576
293362	2.8073549220576
294998	1.58496250072116
295696	1
295944	1
296000	1
296326	1
296768	1
297151	1
298278	1
298326	1.58496250072116
300070	1
302233	1
302271	1
302289	3
302302	2
302310	1.58496250072116
302340	1
302352	1
305215	1
305758	1
305830	1.58496250072116
306184	2.32192809488736
306349	1
306574	1
306633	1.58496250072116
306644	2.58496250072116
306659	3.8073549220576
306672	3.4594316186373
306683	3.16992500144231
306808	5.52356195605701
306819	5.93073733756289
306829	3.70043971814109
306840	1
306881	1.58496250072116
306903	1
306957	2
307007	1
307092	1
307126	1.58496250072116
307271	1
307789	1
309052	1.58496250072116
309125	2.58496250072116
309327	1.58496250072116
309351	1
309390	1
309409	1
309451	1
309462	1
309498	3.90689059560852
309509	3.70043971814109
309520	5.28540221886225
309530	2.58496250072116
309539	1
309687	1
309710	6.37503943134693
309721	3.58496250072116
309737	2
309762	2
309799	1
309841	1.58496250072116
309892	1
309904	1
309941	1.58496250072116
309979	1.58496250072116
310076	1
310101	1.58496250072116
310139	1
310301	1
310392	1
310506	1
311012	1
314322	2
315198	1
315209	1
315250	1.58496250072116
315270	1
315284	2.58496250072116
315294	1
315340	1
315663	1
316884	1
316956	1
320477	1
320703	1
320865	1
321472	1
322241	1.58496250072116
322668	1
322720	1
322858	1.58496250072116
322886	1.58496250072116
322950	2
322978	1.58496250072116
323014	1
323036	2.8073549220576
323048	7.24792751344359
323054	3.58496250072116
323066	1.58496250072116
323080	1
323117	1
323584	1
323917	1
323950	2
323968	1.58496250072116
324336	1
324632	1
327605	1
328716	1
329365	1
329614	1.58496250072116
329742	1
329775	1
329811	1
330077	1
330189	1
330321	1
331041	1
331786	1
331989	1
332409	1
332830	1
332968	1.58496250072116
332981	1
333036	1.58496250072116
333091	3
333112	2
333122	1.58496250072116
333357	1
333981	2.58496250072116
333997	1.58496250072116
334009	1.58496250072116
334074	1
334144	1
334416	1
335364	1
335481	1
335875	1
336162	1
336181	1.58496250072116
336223	1
336256	1.58496250072116
338147	2
338176	1
338187	1
339431	1
340319	1
340350	2
340406	1
340420	3.32192809488736
340452	1.58496250072116
340460	1.58496250072116
340474	6.78135971352466
340486	3.16992500144231
340494	1
340518	1.58496250072116
340532	2.8073549220576
340550	1.58496250072116
340563	2
340664	1
340706	1.58496250072116
340730	1
340748	1
343231	1
343951	1
343992	1.58496250072116
344097	1
344253	1
344343	1
344360	1
344476	1
344542	1
346956	1
348742	1
349363	1.58496250072116
349709	1
350165	1
350507	1
351160	1.58496250072116
351176	1
352454	1.58496250072116
354595	1
355319	1
355362	1
355392	1
355430	3.70043971814109
355446	6.70043971814109
355459	2.32192809488736
355466	1
355479	1
355491	1
355516	2.8073549220576
355538	4.16992500144231
355549	2.58496250072116
355586	2.8073549220576
355603	3.70043971814109
355614	2.8073549220576
355632	1
355646	1.58496250072116
355751	1
355795	1
355866	1
355984	1
356049	1.58496250072116
356157	2
356296	1
356461	2.32192809488736
356572	1
356594	1
356682	1
356724	1
356778	1
356802	1.58496250072116
359754	1.58496250072116
359806	1.58496250072116
359814	1
361524	1.58496250072116
361684	1
362359	1
362395	2
362601	1.58496250072116
362630	1
363156	1
363445	1
363953	1
364690	2.32192809488736
364703	1.58496250072116
364712	1
364826	1
364871	3.90689059560852
364879	2
364894	1
364974	1
365033	1.58496250072116
365904	1.58496250072116
366642	2.8073549220576
366671	2.32192809488736
366678	2
366706	1
367776	1
367970	1
369189	1
369286	1
369488	1
369512	1
370020	1
370877	1.58496250072116
371005	1
371020	1
371381	1.58496250072116
371654	1
372005	1
372024	4
372644	3.70043971814109
372653	2.32192809488736
373124	1
373900	2
374502	1
375017	1.58496250072116
375390	1
375567	1
376607	1
378766	1.58496250072116
378774	2
378808	1.58496250072116
378894	1
378936	1.58496250072116
379490	1
379909	1
381866	1
381940	1
382139	1.58496250072116
382360	1
382429	1.58496250072116
383819	1
385495	1
386171	1
386427	1
386645	2
387161	1
387392	2
388731	1
389033	1.58496250072116
389052	1
390434	1
390452	1
390626	1
392114	2.58496250072116
392160	1
392491	1
395853	1
395880	1
396424	1
396527	2
396726	2
397266	1.58496250072116
397282	2.32192809488736
399194	1
399208	1.58496250072116
399810	1
399860	1
400347	1
400750	2.32192809488736
400759	1
400777	1.58496250072116
400790	1
400838	1.58496250072116
400864	2
401597	1
403542	1
403561	1
403615	1
403698	1
403729	1
404456	1
405154	1.58496250072116
405248	1
405471	1
405661	1
408181	4.08746284125034
408188	1
408206	1
408443	1
412087	1
412651	1
413105	2.32192809488736
413125	1.58496250072116
413205	1
413431	1
413785	1
414940	1
414981	2.58496250072116
416078	1.58496250072116
417536	1
417585	1
417596	1
417821	1
418190	1
418942	2
420341	1
422591	1
422654	1.58496250072116
422785	1
425769	1.58496250072116
425784	2
425818	1
426004	1
426072	1
426173	1
426522	1.58496250072116
426548	1
427795	1
428047	1
428149	1.58496250072116
428183	1
428359	1
428383	1
428471	1.58496250072116
428486	1.58496250072116
428505	2.8073549220576
428520	1.58496250072116
428534	1
428553	2.58496250072116
430935	2
430949	1
430968	2
430999	1
431017	1
431044	1.58496250072116
431234	1
431247	1
433029	1
433269	1
433297	1
433981	1
434126	1
434459	1
434471	1
436180	1.58496250072116
436192	1
436212	1
438071	1
438802	1
438943	1
438993	1
439112	1
439204	1
439387	2.32192809488736
439413	1.58496250072116
439426	3.58496250072116
439436	2.58496250072116
439452	2.58496250072116
440737	1
440796	2
440843	1.58496250072116
440858	1.58496250072116
441194	1
441421	1
441454	1
443709	2
443730	1.58496250072116
443745	1
443779	1
446694	2
449382	1
449416	1
449664	1
449756	1.58496250072116
450118	2.32192809488736
450159	2
450825	1
451380	1
451569	1
452521	1
452919	1.58496250072116
453292	1.58496250072116
453518	1
453645	1
453701	1
453741	1
453779	1.58496250072116
453791	1.58496250072116
453804	3.58496250072116
453815	4.64385618977472
453825	5.6724253419715
453836	3.90689059560852
453846	2
454810	1
456680	1
456699	1
456806	1
457653	1
458463	2.32192809488736
458530	1.58496250072116
458873	1
462524	1
462563	1
462576	1
462588	1
462621	1
462634	1
462646	1
462763	1
465077	1
465640	1
465663	1
465681	1
466733	1
467842	1
468620	1.58496250072116
469777	1
470495	1
470573	1.58496250072116
470589	2.58496250072116
470602	1
470835	1
471952	1
472245	1
472690	1
472744	1
472986	1.58496250072116
473003	3.8073549220576
473012	3.90689059560852
473036	1
473230	1
473326	1
473864	1
474413	1
474690	1
475165	1
476645	1
478255	1
478300	1
478366	1
478414	1
478740	1
478955	2
479147	1
479637	1
482301	1
482482	1
482561	1
483999	2.8073549220576
484107	2
484119	1.58496250072116
485321	1
485349	1.58496250072116
485649	1
487979	1
488042	1
488518	1
489237	1
489518	1
490396	1
490853	1
490875	1.58496250072116
490964	1.58496250072116
490998	1
491018	3.70043971814109
491028	3
491039	4.52356195605701
491064	1
492255	1
492272	1
492344	1
492355	1
492374	1.58496250072116
492388	3
492401	4.32192809488736
492412	3.8073549220576
492425	2
492437	1.58496250072116
492483	1
493890	1
494588	1
494690	1
495285	1
496374	1
496976	1
497569	2
497679	1
498511	1
498856	1
498947	1
499103	1
499388	1
499467	1
500566	1
503626	1
503933	2
503953	3
504004	1.58496250072116
504115	1
504379	1
504424	1
505522	1.58496250072116
506499	1
506738	1
506946	1.58496250072116
507959	1
507980	1
508488	1
508527	1
508695	1
509047	1.58496250072116
509082	1
509244	1
509277	1.58496250072116
509319	1
509442	1
509495	1.58496250072116
509508	1.58496250072116
509528	2.8073549220576
509539	3.90689059560852
509549	3.16992500144231
509558	1.58496250072116
509584	1
509600	1
509613	1
509675	1
510684	1
511546	1
512862	1
513411	1.58496250072116
519696	1
519877	2.58496250072116
519912	2.32192809488736
520221	1
521542	1
521587	1.58496250072116
521690	1
521813	1
521989	1
522351	1
522469	1
523063	1
523092	1
523116	1
523132	2.8073549220576
523144	3.90689059560852
523151	1.58496250072116
524918	1
525400	1.58496250072116
525606	2.58496250072116
525700	1
526000	1
526181	1
526272	1
526481	1
526677	1
526849	1
526904	1
527189	1.58496250072116
527222	1
527237	1
527249	1
527272	5
527282	4.16992500144231
527307	1.58496250072116
535112	1
539857	1
539868	1
540111	1.58496250072116
540476	1
540508	1
540559	1.58496250072116
541751	1
541790	3.4594316186373
542568	1
544157	2.58496250072116
544954	1
546576	1
547524	1
547673	1
547691	1
547754	2.32192809488736
547768	2
547783	2
547854	2
547943	1
547980	1
548681	2
548694	2.8073549220576
548706	2.32192809488736
548717	1
549179	1
549894	1
550283	1
552655	1
553012	2
553023	2.32192809488736
553035	1.58496250072116
554899	1
555239	1
555409	1
555638	3.90689059560852
555649	4.75488750216347
555662	7.82017896241519
555671	1
555682	1.58496250072116
555698	2.8073549220576
555727	1
555757	1.58496250072116
555782	1.58496250072116
555863	1
555890	2.32192809488736
555908	1.58496250072116
555933	1.58496250072116
555953	1
555985	1
556022	1.58496250072116
556088	2.58496250072116
556127	1
556141	1
556306	1.58496250072116
556334	1
556417	1
557013	2
557046	1
558278	1
558939	1
560837	1.58496250072116
560956	1
560985	1
561045	1
561144	1
561284	1
561339	1
561454	1
561719	1
563492	1
563666	1
564889	1
564931	2.32192809488736
564983	2
564994	1.58496250072116
565007	2
565015	1.58496250072116
567531	1.58496250072116
567603	2
567620	1
568130	1
569113	1.58496250072116
569127	1.58496250072116
569143	1
570426	1
571206	1
573573	1.58496250072116
573773	1.58496250072116
573784	1
573804	2
574061	1
575066	1
575865	1
575880	1.58496250072116
575896	1.58496250072116
575908	1
576241	1
576323	1.58496250072116
577326	1
577864	1
578049	1
578246	1
578264	1.58496250072116
578279	1
578354	1.58496250072116
578384	1
578436	3.4594316186373
578444	1.58496250072116
578555	1
579116	1
579140	1
579189	1
579230	1
580095	1
580133	3.4594316186373
580154	1
580204	1
580244	1
580305	1
580407	1
580432	1
580464	1.58496250072116
580512	2.8073549220576
580522	3.70043971814109
580533	3
580545	3
580554	2.58496250072116
581890	1
582161	1
582702	1
582720	2.58496250072116
582812	1
583032	1
583998	1
584425	1.58496250072116
584445	1
584655	2
584704	1
584734	1.58496250072116
584810	2
586467	1
588037	1
588725	2.58496250072116
588755	3.8073549220576
588934	1
589007	1
589070	1
589146	1
589294	1
589655	1.58496250072116
589682	1
590186	1
590826	1
592619	1
592741	2.8073549220576
592968	1.58496250072116
592985	3
593110	1
593130	1
593197	1.58496250072116
593783	1
594899	1
595694	1
596017	1
596085	1
596320	1
596604	1
596672	2
596770	2.58496250072116
596795	1.58496250072116
596814	3.16992500144231
596840	1
598231	1.58496250072116
598972	1
600778	1.58496250072116
600801	1
600854	1
600873	1.58496250072116
601017	1
601035	1
601222	1
601259	1.58496250072116
601304	1.58496250072116
601328	1.58496250072116
601344	1
601374	1
601432	2
601482	1
601608	1
601668	1.58496250072116
601769	1
601849	1.58496250072116
601868	1.58496250072116
601883	3.70043971814109
601895	1
601973	1.58496250072116
602058	1
602075	2
602107	4.95419631038688
602120	5.32192809488736
602129	4.16992500144231
602167	1
602673	1
603179	1
603202	1
603392	1
603414	1.58496250072116
603443	1
603500	2
603506	1.58496250072116
603572	1.58496250072116
603582	1
603595	1.58496250072116
603666	1
603678	2.32192809488736
606247	1
606795	1
607068	1
607145	1
607174	1
607282	1
607294	1
611623	1
612358	1.58496250072116
612983	1
613215	1
613286	1.58496250072116
613329	1
613357	1.58496250072116
614215	2.8073549220576
615193	1
616231	1
616728	2.8073549220576
616744	4.39231742277876
616753	1
616771	2.8073549220576
616787	1
616826	1
616904	1
616927	2.32192809488736
617012	1
617177	1
617191	1.58496250072116
617320	1
617342	1.58496250072116
617373	2
617389	2.8073549220576
617436	1
618324	2
618343	1
619583	2
620881	2
621608	2.8073549220576
621675	1
621743	1
621878	1
621900	3.58496250072116
622312	1
623275	1
623836	1
624323	1
624799	1.58496250072116
624838	1
626383	2.8073549220576
626720	1
627852	1
629842	1
630670	1
630692	2
636783	1
636903	2
637106	1
639956	1
640030	1
640055	1
640436	1
644085	1.58496250072116
644100	1
644131	2
644141	2.58496250072116
644349	1
644564	1
645505	1
653186	1
653446	1.58496250072116
653571	1
653594	1
654269	1
654332	1
654413	1
654526	1
654561	1
654591	2
654638	4.75488750216347
654650	3
654713	1
654761	1
655560	2.8073549220576
655579	1
655597	1
655615	1.58496250072116
655633	1
655679	1.58496250072116
655851	1
658118	1.58496250072116
661040	1
661057	1
661126	2.32192809488736
661149	1.58496250072116
665869	1
667497	1
668547	1
668564	1
668887	1
668961	1
677073	1
677626	1
677996	1
678023	1
678083	1
680433	2
682016	1.58496250072116
682494	1
682554	1
682569	1.58496250072116
682598	2
682613	1
682648	1.58496250072116
682699	1.58496250072116
683915	2.58496250072116
684599	1
687360	1
688064	1
688650	1
690570	1
690605	1
691348	2
691360	1
691454	1
692848	1
692982	1
692998	1
694270	3.32192809488736
694279	1
695382	1
697936	1.58496250072116
698092	1.58496250072116
700420	1
700615	1
701680	1
701821	1
703397	1
703480	1
709290	2
712636	1
713197	2.32192809488736
713211	3.8073549220576
713236	1
713290	1.58496250072116
713518	1
713551	1
713772	1
714200	1
714325	1
714856	1
715116	1
715190	1
715473	1
716717	1
718607	1.58496250072116
718712	2
719022	1
720799	2.58496250072116
720821	1.58496250072116
720883	2
720893	1
720923	1
721031	1
721218	1
721437	1
721743	1
722233	1.58496250072116
722254	3.16992500144231
722922	1.58496250072116
723003	1.58496250072116
723143	1
723940	1
724132	1
724606	1
730376	2
730387	1
730439	1
733422	1.58496250072116
733455	3.32192809488736
733480	1
733520	2
733809	1
734738	1
734839	1
734859	1
739244	1.58496250072116
741982	1
744239	1.58496250072116
747392	1
748340	1.58496250072116
748380	1.58496250072116
748466	1
748513	1
748536	1.58496250072116
748626	1
752172	1
753398	1
753409	1
753553	1
753564	1
755109	1
755123	1
763911	1.58496250072116
764277	1
766503	1
766528	2
766541	1.58496250072116
766558	1.58496250072116
766609	1
766625	1
767035	1
768348	3
768371	2.32192809488736
768386	2
768406	7.10852445677817
768418	8.12928301694497
768432	2
768468	2.58496250072116
768483	1
768496	2
768507	1
768531	1.58496250072116
768540	1
768574	1
768618	1.58496250072116
768661	2
768684	1
768697	1
768749	1.58496250072116
768781	1
768817	1
768990	1
769015	1
769033	1
769564	1.58496250072116
770022	4.39231742277876
770032	2.32192809488736
770044	1.58496250072116
770134	1
770584	1
770798	1
771233	1
771347	1.58496250072116
771418	1
771470	1
771552	3.16992500144231
771566	4.90689059560852
771575	2.32192809488736
771602	3.16992500144231
771612	1.58496250072116
771632	1
774924	1
775116	1
775593	1
776315	1
777463	1
778481	1
778767	1
780213	1
780228	1.58496250072116
780273	3
780279	1
780352	1
780376	1.58496250072116
780412	1
781676	1
781928	2.32192809488736
781941	2
781993	1
784549	1
786208	1
786277	1.58496250072116
786286	2
789962	1
790140	1.58496250072116
790157	1.58496250072116
790354	1
791585	1
791917	1
791941	1.58496250072116
791953	1.58496250072116
792035	1
792120	1
792312	1.58496250072116
793036	1
793079	1
795991	1
796005	3.16992500144231
796178	1
797674	1
798639	1
799684	1
800039	1
802732	1
804926	1
805724	1
805738	1
805797	1
805939	1
806656	1
806831	1
806849	1
806870	1
806923	2
807005	1
807354	1
807402	1
807533	1
807659	2
807749	1
807786	2
807806	2.58496250072116
807823	4
807844	1.58496250072116
809257	1
809317	1
809795	1
810037	1
810091	1
810367	1
810512	1
810538	1.58496250072116
810548	1.58496250072116
812123	1
812569	1
812631	1
813011	2.8073549220576
813064	2.8073549220576
813073	1
813086	1
813286	1
815376	1
815579	1
816036	1
816580	1.58496250072116
816601	1
816821	2
816905	1
817074	1
817396	1
817575	2.58496250072116
817603	1
817621	1
817634	1
817656	2
817870	1
818498	1
818593	2.32192809488736
818609	1
818656	2.32192809488736
818670	1.58496250072116
818691	1.58496250072116
818710	1
825781	1
825813	1
828942	1
829045	1
829124	1
829157	2.32192809488736
830312	1
830402	1
830495	1
831742	1
832303	1
832751	2
835628	1
837496	1
837865	1
838015	1
838057	1
838215	2
838279	1
840114	1
840292	1
840332	1
840467	1
840484	1.58496250072116
840499	1.58496250072116
840514	1.58496250072116
840528	2
840538	2.58496250072116
840561	1
840652	1
840788	1
840815	1
841439	1
841806	1
843488	1
843546	1
845669	1
846958	1
847597	1
848040	1
848322	1
850109	1
850193	2.58496250072116
850205	2.32192809488736
850268	2
850321	2
851123	1
852355	1
852508	1.58496250072116
852552	1
852610	1
853888	1
854159	2.32192809488736
854446	2
856881	2
856916	1
856955	1
859217	1
859240	1.58496250072116
859284	1.58496250072116
860558	1
861562	1
863484	1
864830	1.58496250072116
864912	1
864927	2.32192809488736
865724	1
867489	1
869739	1
869858	1
870498	1
870670	1.58496250072116
870688	2
870709	1.58496250072116
870721	1
871009	1
871200	1
871244	1
871379	1
871452	1
871473	2.32192809488736
871629	1.58496250072116
871711	1
871730	1
877437	1
877861	1
882777	1
884487	1
884575	1
884684	1
886007	1
886161	1
886523	2.32192809488736
886982	1
887001	1
887014	1
887029	1
888297	1.58496250072116
888770	1
888803	1
888986	1.58496250072116
892546	1
892620	1.58496250072116
892720	1
892936	1
892953	1
893539	1
893941	1
893958	2
894004	2.8073549220576
894013	3
894465	1
894994	2
895006	1
899294	1
899464	1
900746	1
900845	1
900866	1
905051	1
905625	1
906066	1
910073	1
911387	1
911435	2.32192809488736
912357	2
913856	1
914181	1
914204	3.70043971814109
914215	3
914228	1
914261	1.58496250072116
914333	1
914607	1
914660	1.58496250072116
914695	1.58496250072116
915583	1.58496250072116
915745	1
916011	1
916027	2
916037	1.58496250072116
916066	2.8073549220576
916076	4.85798099512757
916085	1.58496250072116
916096	2.58496250072116
916344	1
916927	1
917009	1
917090	1
917202	3.4594316186373
917219	2.8073549220576
917262	3.90689059560852
917272	3.90689059560852
917281	1
917301	1
917343	1
919739	1
921334	1
921831	1.58496250072116
921865	1
924162	1
924235	1
925819	1
926060	1
926135	1
926149	1
926189	2.58496250072116
926197	1
926293	1
928175	1
928387	1
929142	1
929188	1.58496250072116
929260	2
929296	1
929317	1
929331	2.58496250072116
929356	1
929378	3
929439	1
929520	1
929942	1
930090	1
930159	1
930235	1.58496250072116
930325	1
930827	1
933213	1
933295	1
933311	1.58496250072116
935022	1
935141	1.58496250072116
935152	1
935206	2.32192809488736
935893	1
937557	1
937601	2
937610	1.58496250072116
937629	1.58496250072116
937716	2
937749	1
938517	1
938699	1
940129	1
940995	1.58496250072116
943627	1
944488	1
944853	1
945502	1
945764	1.58496250072116
945798	2.32192809488736
945822	1
946216	1
946715	1
948114	1
948511	1.58496250072116
948583	1
948600	1
948750	1
952497	1
952589	1
953966	1.58496250072116
954049	1
954119	2
954127	1
955087	1.58496250072116
955102	1.58496250072116
955149	1
955870	1.58496250072116
956240	1
957596	1.58496250072116
957615	2
957627	1
957651	1
957669	2.8073549220576
957682	2
957701	1
957775	1
958577	2
960977	1
961700	1
963084	1
963207	1
963234	1.58496250072116
963301	2.32192809488736
963921	1
964436	1
966283	1.58496250072116
966535	2.32192809488736
966566	1
966662	1
966987	1
967046	1
967301	1
968065	1
969685	1.58496250072116
969710	1
969755	1
971709	3.4594316186373
971729	1
971820	1
972113	1
972306	1
972534	1
973073	1.58496250072116
973244	1
973267	1
974151	1
974202	1
[truncated: 987 more rows]
