# Supplementary material for: A Compendium of Nucleosome and Transcript Profiles Reveals Determinants of Chromatin Architecture and Transcription
Source: PLoS Genet. 2013 May 2;9(5):e1003479. doi: 10.1371/journal.pgen.1003479 (PMC3642058; doi:10.1371/journal.pgen.1003479)
Supplement: Dataset S1 — Yeast transcript annotation R script and data files. Please note this file is 81.9 MB and may be difficult for some readers to download due to its size. (GZ) [file pgen.1003479.s001.gz › yeast-transcript-annotation/chr9.data.tot.perm]

0	16	6.86035
0	24	6.97537
0	32	7.1415
0	40	7.31763
0	48	7.53879
0	56	7.53879
0	64	7.52207
0	72	7.15361
0	80	6.95198
0	88	6.81531
0	96	7.18464
0	104	8.02105
0	112	8.6778
0	120	8.6778
0	128	8.6778
0	136	8.46099
0	144	8.15963
0	152	7.56805
0	160	7.58066
0	168	7.58066
0	176	8.2127
0	184	8.7938
0	192	9.43244
0	200	9.43145
0	208	9.43145
0	216	9.13967
0	224	7.51081
0	232	6.85739
0	240	6.86625
0	248	6.27834
0	256	5.80613
0	264	5.26946
0	272	5.32193
0	280	5.32193
0	288	5.41343
0	296	5.32193
0	304	5.49947
0	312	5.87213
0	320	5.69779
0	328	6.21038
0	336	6.43741
0	344	6.61961
0	352	6.90689
0	360	6.90689
0	368	6.43741
0	376	7.78915
0	384	9.04075
0	392	8.36632
0	400	8.36632
0	408	8.36632
0	416	7.54064
0	424	6.27391
0	432	6.27391
0	440	6.81225
0	448	7.43145
0	456	8.46099
0	464	9.47843
0	472	9.76842
0	480	10.2153
0	488	10.2153
0	496	9.844
0	504	9.09074
0	512	8.22653
0	520	8.22653
0	528	10.2167
0	536	10.4825
0	544	10.6115
0	552	10.8288
0	560	10.6198
0	568	10.4379
0	576	10.1982
0	584	9.90079
0	592	9.50657
0	600	9.04855
0	608	9.04855
0	616	10.0544
0	624	10.6413
0	632	10.8845
0	640	10.8845
0	648	10.8845
0	656	10.6999
0	664	10.2888
0	672	9.93418
0	680	9.88235
0	688	9.31223
0	696	8.86772
0	704	8.86772
0	712	10.0306
0	720	10.0692
0	728	10.0306
0	736	10.0495
0	744	9.04465
0	752	8.73697
0	760	8.60733
0	768	8.8425
0	776	8.89972
0	784	9.17338
0	792	9.34218
0	800	9.62397
0	808	9.72362
0	816	10.0631
0	824	10.4377
0	832	10.646
0	840	10.646
0	848	10.5211
0	856	10.3011
0	864	10.3011
0	872	9.83425
0	880	9.61392
0	888	9.83425
0	896	9.83425
0	904	9.81873
0	912	9.8395
0	920	10.129
0	928	10.2616
0	936	10.0407
0	944	9.52394
0	952	9.77039
0	960	9.01972
0	968	8.54891
0	976	8.47071
0	984	8.6845
0	992	8.47071
0	1000	8.41343
0	1008	8.6231
0	1016	8.8425
0	1024	9.24193
0	1032	9.14636
0	1040	8.93664
0	1048	8.86182
0	1056	7.76566
0	1064	7.76566
0	1072	8.52207
0	1080	9.24928
0	1088	9.73051
0	1096	10.2379
0	1104	10.2498
0	1112	10.2786
0	1120	10.2786
0	1128	9.66644
0	1136	9.35954
0	1144	8.76092
0	1152	8.62135
0	1160	8.93243
0	1168	9.06724
0	1176	9.09891
0	1184	8.68617
0	1192	8.33049
0	1200	8.1415
0	1208	7.80613
0	1216	7.52952
0	1224	7.01707
0	1232	8.04855
0	1240	7.91118
0	1248	8.50326
0	1256	9.32085
0	1264	9.40534
0	1272	8.96716
0	1280	9.57076
0	1288	9.81264
0	1296	9.76092
0	1304	9.99368
0	1312	9.99368
0	1320	9.71833
0	1328	9.38134
0	1336	9.21096
0	1344	9.34059
0	1352	9.56033
0	1360	9.66686
0	1368	9.66686
0	1376	9.38442
0	1384	9.05244
0	1392	8.95821
0	1400	9.05244
0	1408	9.05244
0	1416	9.03159
0	1424	8.74339
0	1432	6.95752
0	1440	6.67444
0	1448	6.88381
0	1456	6.91545
0	1464	7.187
0	1472	7.7938
0	1480	8.14757
0	1488	8.3684
0	1496	8.51175
0	1504	8.3684
0	1512	8.51269
0	1520	8.71996
0	1528	8.6038
0	1536	8.6038
0	1544	8.92608
0	1552	8.92608
0	1560	8.6038
0	1568	8.81149
0	1576	9.24928
0	1584	9.37773
0	1592	9.37773
0	1600	9.37773
0	1608	9.49281
0	1616	9.0479
0	1624	8.77039
0	1632	8.89106
0	1640	8.74659
0	1648	8.74659
0	1656	9.01641
0	1664	9.31978
0	1672	9.31978
0	1680	9.41745
0	1688	9.41745
0	1696	9.13235
0	1704	9.12744
0	1712	9.40939
0	1720	9.36632
0	1728	9.36632
0	1736	9.20341
0	1744	9.36632
0	1752	9.20224
0	1760	9.533
0	1768	9.73938
0	1772	9.9815
0	1776	9.99469
0	1780	9.9815
0	1784	10.0342
0	1788	10.0342
0	1792	10.0983
0	1796	10.2609
0	1800	10.3332
0	1840	9.44679
0	1848	9.32461
0	1856	9.49566
0	1864	9.52673
0	1872	9.64857
0	1880	9.4463
0	1888	9.24306
0	1896	8.72159
0	1904	7.31331
0	1912	7.31331
0	1920	8.88961
0	1928	9.95094
0	1936	10.3195
0	1944	10.3195
0	1952	10.1265
0	1960	10.0169
0	1968	9.8425
0	1976	9.49376
0	1980	9.46075
0	1984	9.49495
0	1992	9.78662
0	1996	10.026
0	2000	10.0574
0	2008	10.2368
0	2016	10.6104
0	2024	10.7543
0	2032	10.7269
0	2040	10.372
0	2048	10.3831
0	2056	10.2482
0	2064	10.3831
0	2072	10.5073
0	2080	10.1929
0	2096	10.1716
0	2104	10.0618
0	2112	10.0618
0	2184	11.3593
0	2192	11.0571
0	2200	11.0571
0	2208	11.2151
0	2224	10.6329
0	2232	10.578
0	2240	10.4532
0	2248	10.0841
0	2256	9.6639
0	2264	9.16443
0	2272	8.86919
0	2280	8.52207
0	2288	8.42646
0	2296	8.55258
0	2304	8.22653
0	2312	8.15241
0	2320	7.974
0	2328	7.974
0	2336	7.974
0	2344	7.73535
0	2352	7.22882
0	2360	7.22882
0	2368	7.47264
0	2376	7.47264
0	2384	8.19874
0	2392	8.64985
0	2400	9.15723
0	2408	9.34957
0	2416	9.34957
0	2424	9.12928
0	2432	9.12375
0	2440	9.30574
0	2448	9.15963
0	2456	9.4644
0	2464	9.60645
0	2472	9.84847
0	2480	9.55532
0	2488	9.73213
0	2496	9.82556
0	2504	9.65071
0	2512	9.48612
0	2520	9.48612
0	2528	9.15963
0	2536	9.1256
0	2544	8.83575
0	2552	8.29155
0	2560	8.29155
0	2568	8.29155
0	2576	8.18109
0	2584	8.58425
0	2592	8.66263
0	2600	8.73697
0	2608	8.91046
0	2616	8.91616
0	2624	8.87798
0	2632	9.07554
0	2640	9.17932
0	2648	9.28936
0	2656	9.33475
0	2664	9.28936
0	2672	9.28936
0	2680	9.50089
0	2688	9.78992
0	2696	9.78992
0	2704	9.78992
0	2712	9.67696
0	2720	9.67696
0	2728	8.8425
0	2736	8.8425
0	2744	9.67696
0	2752	8.85517
0	2760	7.61085
0	2768	7.53138
0	2776	6.87213
0	2784	6.87213
0	2792	7.53138
0	2800	8.16083
0	2808	8.16083
0	2816	8.16083
0	2824	8.18935
0	2832	8.46391
0	2840	7.94363
0	2848	8.18935
0	2856	8.34746
0	2864	8.64214
0	2872	8.51457
0	2880	9.26946
0	2888	9.51926
0	2896	9.7625
0	2904	9.70234
0	2912	10.097
0	2920	9.77667
0	2928	9.75138
0	2936	9.29593
0	2944	8.99435
0	2952	8.97605
0	2960	9.00976
0	2968	9.00976
0	2976	9.16921
0	2984	9.12375
0	2992	8.96716
0	3000	8.66263
0	3008	8.96716
0	3016	8.37463
0	3024	8.37463
0	3032	8.41846
0	3040	8.27502
0	3048	8.39722
0	3056	9.13663
0	3064	9.13663
0	3072	8.64557
0	3080	8.82897
0	3088	8.41946
0	3096	7.85739
0	3104	8.1512
0	3112	8.1512
0	3120	7.92961
0	3128	7.92961
0	3136	7.94642
0	3144	7.94642
0	3152	8.93383
0	3160	9.11076
0	3168	9.18759
0	3176	9.83349
0	3184	9.38288
0	3192	9.07172
0	3200	9.08253
0	3208	8.52766
0	3216	8.50798
0	3224	8.62048
0	3232	9.66981
0	3240	9.66981
0	3248	9.80651
0	3256	9.50184
0	3264	8.49376
0	3272	8.49376
0	3280	8.57617
0	3288	8.55897
0	3296	8.61699
0	3304	8.97195
0	3312	9.13785
0	3320	9.93629
0	3328	10.0806
0	3336	10.2628
0	3344	10.2633
0	3352	10.1677
0	3360	9.65923
0	3368	9.45611
0	3376	8.60733
0	3384	7.34746
0	3392	7.34746
0	3400	8.01707
0	3408	9.09577
0	3416	9.21559
0	3424	9.31386
0	3432	9.80574
0	3440	9.86588
0	3448	9.49757
0	3456	9.57887
0	3464	9.64343
0	3472	9.39976
0	3480	9.0492
0	3488	9.16562
0	3496	9.07236
0	3504	8.974
0	3512	8.92184
0	3520	8.90546
0	3528	8.67864
0	3536	8.39925
0	3544	8.30139
0	3552	8.59228
0	3560	8.87944
0	3568	9.01641
0	3576	9.12928
0	3584	8.90832
0	3592	9.01641
0	3600	8.86625
0	3608	9.0329
0	3616	9.32942
0	3624	9.38648
0	3632	8.98286
0	3640	8.62484
0	3648	8.48803
0	3656	8.26946
0	3664	8.04595
0	3672	7.51457
0	3680	7.43344
0	3688	7.51457
0	3696	7.43344
0	3704	7.72727
0	3712	8.03814
0	3720	7.92113
0	3728	8.03814
0	3736	8.2728
0	3744	8.02764
0	3752	8.10828
0	3760	8.6895
0	3768	8.9781
0	3776	9.10828
0	3784	9.45611
0	3792	9.45611
0	3800	9.46294
0	3808	9.28
0	3816	9.35168
0	3824	9.06082
0	3832	9.28
0	3840	8.96166
0	3848	9.29648
0	3856	9.03486
0	3864	9.03486
0	3872	8.48899
0	3880	8.48899
0	3888	8.48899
0	3896	9.55897
0	3904	9.59228
0	3912	9.9282
0	3920	10.1855
0	3928	9.9282
0	3936	9.43045
0	3944	9.22366
0	3952	9.46099
0	3960	9.78058
0	3968	9.80459
0	3976	10.0605
0	3984	10.4337
0	3992	10.2487
0	4000	10.2786
0	4008	11.5486
0	4016	11.8344
0	4024	11.9384
0	4032	12.0468
0	4040	12.1638
0	4048	12.1638
0	4056	12.4849
0	4064	12.8681
0	4072	12.9366
0	4080	12.9799
0	4088	12.9246
0	4096	12.875
0	4104	12.5145
0	4112	12.1467
0	4120	11.4885
0	4128	11.4885
0	4136	12.1248
0	4144	12.3309
0	4152	12.4183
0	4160	12.4643
0	4168	12.1459
0	4176	12.1459
0	4184	12.4498
0	4192	12.6005
0	4200	12.8389
0	4208	12.8916
0	4216	12.7006
0	4224	12.4904
0	4232	12.6555
0	4240	12.7133
0	4248	12.6555
0	4256	12.8999
0	4264	13.0374
0	4272	12.8999
0	4280	12.6589
0	4288	12.6589
0	4296	12.2593
0	4304	12.2543
0	4312	11.9145
0	4320	11.8496
0	4328	11.7502
0	4336	11.6461
0	4344	11.5721
0	4352	11.6919
0	4360	11.5551
0	4368	11.502
0	4376	11.6702
0	4384	11.6702
0	4392	11.6702
0	4400	11.8989
0	4408	12.0515
0	4416	12.0515
0	4424	11.8622
0	4432	11.932
0	4440	11.5827
0	4448	11.5827
0	4456	11.673
0	4464	11.6647
0	4472	11.3198
0	4480	11.4211
0	4488	11.5446
0	4496	11.5267
0	4504	11.7331
0	4512	11.975
0	4520	12.1684
0	4528	12.3047
0	4536	12.3047
0	4544	11.88
0	4552	11.6241
0	4560	11.1786
0	4568	11.1786
0	4576	11.6056
0	4584	11.6119
0	4592	12.0106
0	4600	11.8573
0	4608	11.6119
0	4616	11.5218
0	4624	11.7104
0	4632	11.4965
0	4640	11.5082
0	4648	11.5082
0	4656	11.7066
0	4664	11.3205
0	4672	11.3276
0	4680	11.5472
0	4688	11.5472
0	4696	11.457
0	4704	11.457
0	4712	11.863
0	4720	11.8862
0	4728	11.8947
0	4736	11.7962
0	4744	11.8182
0	4752	11.652
0	4760	10.9653
0	4768	10.0647
0	4776	10.0647
0	4784	10.723
0	4792	11.2285
0	4800	11.2285
0	4808	11.2285
0	4816	10.7812
0	4824	10.9151
0	4832	11.6821
0	4840	11.9114
0	4848	11.8446
0	4856	12.0088
0	4864	12.0088
0	4872	11.8447
0	4880	10.7305
0	4888	11.4043
0	4896	11.4043
0	4904	10.7273
0	4912	11.1143
0	4920	11.1143
0	4928	11.1143
0	4936	11.3897
0	4944	11.2165
0	4952	11.1044
0	4960	11.3036
0	4968	11.1629
0	4976	10.4349
0	4984	10.4349
0	4992	10.4458
0	5000	10.1728
0	5008	9.30736
0	5016	10.1728
0	5024	10.7831
0	5032	11.567
0	5040	11.7668
0	5048	11.8779
0	5056	12.0071
0	5064	11.8779
0	5072	11.8729
0	5080	11.7304
0	5088	11.4701
0	5096	11.3064
0	5104	10.6357
0	5112	10.4847
0	5120	10.7778
0	5128	11.148
0	5136	11.3897
0	5144	11.7225
0	5152	11.9011
0	5160	12.026
0	5168	12.0242
0	5176	12.1715
0	5184	12.0195
0	5192	11.8032
0	5200	11.7283
0	5208	11.3556
0	5216	10.8468
0	5224	10.8132
0	5232	10.8132
0	5240	10.0736
0	5248	10.4885
0	5256	10.5914
0	5264	10.5914
0	5272	10.7957
0	5280	11.3884
0	5288	11.4062
0	5296	11.2228
0	5304	11.2228
0	5312	11.4553
0	5320	10.9886
0	5328	10.9886
0	5336	10.9886
0	5344	11.2473
0	5352	11.0027
0	5360	11.0303
0	5368	10.8578
0	5376	10.8214
0	5384	10.2717
0	5392	9.92326
0	5400	9.40332
0	5408	9.84698
0	5416	10.1629
0	5424	10.5883
0	5432	10.9257
0	5440	11.1188
0	5448	11.2736
0	5456	11.1115
0	5464	11.2439
0	5472	11.1115
0	5480	11.095
0	5488	10.9289
0	5496	11.0053
0	5504	10.8594
0	5512	10.9083
0	5520	10.8248
0	5528	10.8248
0	5536	10.8248
0	5544	10.737
0	5552	10.47
0	5560	10.737
0	5568	11.0424
0	5576	10.8977
0	5584	11.0424
0	5592	11.3758
0	5600	11.6195
0	5608	11.459
0	5616	11.6179
0	5624	11.4472
0	5632	11.4989
0	5640	11.4349
0	5648	11.3687
0	5656	11.303
0	5664	11.3917
0	5672	11.4753
0	5680	11.303
0	5688	11.6145
0	5696	11.5225
0	5704	11.2081
0	5712	10.6157
0	5720	10.2328
0	5728	10.2328
0	5736	9.43691
0	5744	9.68408
0	5752	9.59805
0	5760	8.93313
0	5768	8.93313
0	5776	9.96681
0	5784	10.8785
0	5792	11.0054
0	5800	11.0708
0	5808	10.9497
0	5816	9.85034
0	5824	9.85034
0	5832	11.5604
0	5840	11.9235
0	5848	12.3047
0	5856	12.3047
0	5864	12.0052
0	5872	11.0285
0	5880	10.3519
0	5888	10.3519
0	5896	10.9554
0	5904	10.824
0	5912	10.8983
0	5920	10.8983
0	5928	10.6211
0	5936	10.6211
0	5944	11.3006
0	5952	11.6785
0	5960	11.7514
0	5968	11.9055
0	5976	11.6198
0	5984	11.2351
0	5992	10.824
0	6000	11.211
0	6008	10.674
0	6016	9.97639
0	6024	10.2921
0	6032	9.93979
0	6040	9.93979
0	6048	10.2921
0	6056	10.674
0	6064	11.0966
0	6072	11.423
0	6080	11.4575
0	6088	11.423
0	6096	11.0755
0	6104	10.6601
0	6112	10.6601
0	6120	10.7698
0	6128	10.9447
0	6136	10.9447
0	6144	10.9639
0	6152	10.4856
0	6160	10.1424
0	6168	9.59361
0	6176	10.3785
0	6184	10.752
0	6192	10.752
0	6200	10.7327
0	6208	10.5972
0	6216	10.5972
0	6224	11.2539
0	6232	11.7197
0	6240	11.8226
0	6248	11.7763
0	6256	11.6266
0	6264	10.7924
0	6272	10.3446
0	6280	10.1932
0	6288	10.4921
0	6296	10.747
0	6304	10.8418
0	6312	10.7315
0	6320	10.7731
0	6328	10.4431
0	6336	10.3952
0	6344	9.93207
0	6352	10.5132
0	6360	10.5132
0	6368	11.2228
0	6376	11.6403
0	6384	11.6892
0	6392	11.6439
0	6400	11.6926
0	6408	11.6868
0	6416	11.6868
0	6424	12.0167
0	6432	12.2445
0	6440	12.2445
0	6448	12.0722
0	6456	11.6614
0	6464	11.6614
0	6472	11.6084
0	6480	11.6084
0	6488	11.4999
0	6496	11.7795
0	6504	12.1998
0	6512	11.7795
0	6520	12.1356
0	6528	12.4344
0	6536	12.5369
0	6544	12.3713
0	6552	12.3713
0	6560	12.1722
0	6568	11.8183
0	6576	11.9342
0	6584	11.6575
0	6592	11.7886
0	6600	12.0078
0	6608	12.2133
0	6616	12.0508
0	6624	12.0508
0	6632	11.4175
0	6640	11.0616
0	6648	5.92961
0	6656	5.92961
0	6664	8.47554
0	6672	11.2671
0	6680	11.9543
0	6688	11.9839
0	6696	11.9839
0	6704	11.9839
0	6712	11.969
0	6720	12.2332
0	6728	12.3688
0	6736	12.3688
0	6744	12.1956
0	6752	12.448
0	6760	12.5475
0	6768	12.7127
0	6776	12.8773
0	6784	13.0103
0	6792	12.8464
0	6800	12.3417
0	6808	11.5109
0	6816	10.8589
0	6824	9.88889
0	6832	9.88889
0	6840	10.6518
0	6848	10.6518
0	6856	10.6518
0	6864	10.7631
0	6872	10.5656
0	6880	10.3857
0	6888	10.3857
0	6896	10.9592
0	6904	10.9592
0	6912	11.248
0	6920	11.2506
0	6928	11.2397
0	6936	10.6078
0	6944	9.64386
0	6952	5.88381
0	6960	4.9183
0	6968	4.61611
0	6976	4.9957
0	6984	4.71097
0	6992	5.21501
0	7000	5.31331
0	7008	5.6845
0	7016	5.63005
0	7024	5.63005
0	7032	5.43741
0	7040	5.7044
0	7048	5.59495
0	7056	5.59495
0	7064	5.6778
0	7072	5.6778
0	7080	5.26946
0	7088	5.15843
0	7096	5.14878
0	7104	5.00643
0	7112	4.974
0	7120	4.974
0	7128	5.30465
0	7136	5.51457
0	7144	5.57347
0	7152	5.57347
0	7160	5.52952
0	7168	5.64386
0	7176	5.71097
0	7184	5.87213
0	7192	5.96303
0	7200	5.87213
0	7208	5.71097
0	7216	5.52952
0	7224	5.59495
0	7232	6.02764
0	7240	6.58782
0	7248	6.8809
0	7256	7.41946
0	7264	7.32622
0	7272	7.71261
0	7280	7.43741
0	7288	7.34746
0	7296	6.34324
0	7304	6.61261
0	7312	6.61261
0	7320	6.86035
0	7328	6.95752
0	7336	7.35168
0	7344	8.06788
0	7352	8.06788
0	7360	8.23681
0	7368	8.26277
0	7376	8.65923
0	7384	8.43443
0	7392	8.0184
0	7400	7.96853
0	7408	8.26946
0	7416	7.63524
0	7424	7.58782
0	7432	7.58782
0	7440	7.87798
0	7448	7.34535
0	7456	7.35797
0	7464	7.47651
0	7472	7.46489
0	7480	7.1219
0	7488	7.1219
0	7496	7.44531
0	7504	7.71425
0	7512	8.09703
0	7520	8.13051
0	7528	8.81835
0	7536	8.84175
0	7544	8.87798
0	7552	9.37566
0	7560	9.37566
0	7568	9.17159
0	7576	9.1415
0	7584	8.47361
0	7592	8.80305
0	7600	8.75138
0	7608	8.08822
0	7616	8.08822
0	7624	8.08822
0	7632	6.91545
0	7640	6.82443
0	7648	6.90403
0	7656	6.8395
0	7664	6.58782
0	7672	6.58782
0	7680	5.90689
0	7688	5.57347
0	7696	5.60204
0	7704	5.8365
0	7712	5.92396
0	7720	5.89539
0	7728	5.89539
0	7736	6.03814
0	7744	5.96853
0	7752	6.21501
0	7760	6.12928
0	7768	6.35168
0	7776	6.22882
0	7784	6.17754
0	7792	5.78136
0	7800	5.86625
0	7808	5.46877
0	7816	5.22423
0	7824	4.92961
0	7832	5.29593
0	7840	5.75616
0	7848	5.81835
0	7856	5.7751
0	7864	5.89539
0	7872	6.35588
0	7880	6.36424
0	7888	6.36424
0	7896	6.46099
0	7904	6.5258
0	7912	6.21963
0	7920	5.94084
0	7928	5.60204
0	7936	5.96303
0	7944	5.96303
0	7952	6.29593
0	7960	6.29593
0	7968	6.88961
0	7976	6.29593
0	7984	6.03814
0	7992	6.26053
0	8000	6.29593
0	8008	6.0329
0	8016	6.0329
0	8024	6.26053
0	8032	5.86035
0	8040	5.86035
0	8048	5.63697
0	8056	5.69116
0	8064	5.64386
0	8072	6.30465
0	8080	6.30465
0	8088	6.36424
0	8096	5.92396
0	8104	5.92396
0	8112	5.74979
0	8120	5.75616
0	8128	5.69779
0	8136	5.74979
0	8144	5.6778
0	8152	5.7044
0	8160	5.6231
0	8168	5.6231
0	8176	5.26946
0	8184	5.87213
0	8192	5.38904
0	8200	5.52952
0	8208	5.72403
0	8216	5.69779
0	8224	5.52952
0	8232	5.30465
0	8240	5.30465
0	8248	5.187
0	8256	5.33049
0	8264	5.32193
0	8272	5.61611
0	8280	5.60204
0	8288	5.60204
0	8296	5.67108
0	8304	5.90115
0	8312	5.60204
0	8320	5.82443
0	8328	5.81835
0	8336	5.81225
0	8344	5.53694
0	8352	5.8425
0	8360	6.14878
0	8368	6.61611
0	8376	7.01707
0	8384	7.06916
0	8392	6.9492
0	8400	6.8425
0	8408	6.16802
0	8416	6.16802
0	8424	6.43344
0	8432	7.87944
0	8440	8.00241
0	8448	8.01707
0	8456	8.01707
0	8464	6.89539
0	8472	6.40939
0	8480	6.40939
0	8488	6.60204
0	8496	6.60204
0	8504	6.54432
0	8512	6.52207
0	8520	5.49947
0	8528	5.49947
0	8536	5.84847
0	8544	6.08948
0	8552	6.21501
0	8560	6.31763
0	8568	6.07427
0	8576	5.8365
0	8584	5.50704
0	8592	5.47651
0	8600	5.35588
0	8608	5.38904
0	8616	5.58782
0	8624	5.6845
0	8632	5.63005
0	8640	5.63005
0	8648	5.43741
0	8656	5.17754
0	8664	5.17754
0	8672	5.38082
0	8680	5.67108
0	8688	5.74339
0	8696	5.7625
0	8704	5.7625
0	8712	5.55166
0	8720	5.26053
0	8728	5.33049
0	8736	5.21501
0	8744	5.21501
0	8752	5.85442
0	8760	6.21501
0	8768	6.35588
0	8776	6.76566
0	8784	8.49281
0	8792	8.55441
0	8800	9.02962
0	8808	9.02962
0	8816	8.82746
0	8824	8.73535
0	8832	8.73535
0	8840	8.79534
0	8848	8.80229
0	8856	8.62397
0	8864	8.32085
0	8872	8.02764
0	8880	7.62832
0	8888	7.07427
0	8896	7.07427
0	8904	7.29375
0	8912	6.80613
0	8920	6.80613
0	8928	6.95752
0	8936	7.09452
0	8944	6.95752
0	8952	6.85442
0	8960	7.09452
0	8968	7.52394
0	8976	8.09828
0	8984	8.1512
0	8992	8.23225
0	9000	8.1512
0	9008	7.05631
0	9016	6.86625
0	9024	7.00643
0	9032	7.41343
0	9040	7.99839
0	9048	7.94642
0	9056	8.05244
0	9064	8.58066
0	9072	8.44531
0	9080	9.10079
0	9088	9.10079
0	9096	9.10079
0	9104	8.838
0	9112	8.72565
0	9120	8.17991
0	9128	8.17991
0	9136	7.65242
0	9144	6.93524
0	9152	6.38494
0	9160	5.71097
0	9168	5.71097
0	9176	5.71097
0	9184	5.95752
0	9192	6.10952
0	9200	6.31331
0	9208	6.31331
0	9216	6.31331
0	9224	6.31331
0	9232	6.30465
0	9240	6.31763
0	9248	6.51457
0	9256	6.51457
0	9264	6.03814
0	9272	5.9183
0	9280	5.44531
0	9288	5.09954
0	9296	5.26946
0	9304	5.26946
0	9312	5.05889
0	9320	5.20574
0	9328	5.20574
0	9336	5.56624
0	9344	5.56624
0	9352	5.60204
0	9360	5.66432
0	9368	5.60204
0	9376	5.02764
0	9384	5.34746
0	9392	5.58782
0	9400	5.31331
0	9408	5.60909
0	9416	5.63005
0	9424	5.85442
0	9432	6.06916
0	9440	6.06916
0	9448	6.06916
0	9456	6.06916
0	9464	5.95752
0	9472	6.17754
0	9480	6.82443
0	9488	6.82443
0	9496	7.01707
0	9504	7.16083
0	9512	7.16083
0	9520	6.86035
0	9528	6.76566
0	9536	6.26946
0	9544	5.4842
0	9552	5.16802
0	9560	5.4842
0	9568	5.61611
0	9576	5.87213
0	9584	6.06916
0	9592	6.24249
0	9600	6.30899
0	9608	6.27834
0	9616	6.26053
0	9624	6.08443
0	9632	5.95198
0	9640	5.9183
0	9648	5.84847
0	9656	5.51457
0	9664	5.81225
0	9672	5.81225
0	9680	5.74979
0	9688	5.9126
0	9696	5.9126
0	9704	5.9126
0	9712	6.53324
0	9720	6.53324
0	9728	6.6231
0	9736	6.6231
0	9744	6.42547
0	9752	6.42547
0	9760	6.43741
0	9768	6.62658
0	9776	6.59139
0	9784	6.43741
0	9792	5.974
0	9800	5.974
0	9808	5.51457
0	9816	5.81225
0	9824	5.58782
0	9832	5.69116
0	9840	5.58782
0	9848	5.7625
0	9856	5.65753
0	9864	5.96303
0	9872	6.04855
0	9880	6.0329
0	9888	5.7751
0	9896	5.86625
0	9904	5.86625
0	9912	6.44925
0	9920	6.50704
0	9928	6.65753
0	9936	6.65753
0	9944	6.24249
0	9952	5.82443
0	9960	5.39722
0	9968	5.34746
0	9976	5.6778
0	9984	5.78136
0	9992	6.10952
0	10000	6.06916
0	10008	5.98489
0	10016	5.98489
0	10024	5.82443
0	10032	5.60909
0	10040	5.60909
0	10048	5.82443
0	10056	5.8365
0	10064	6.13906
0	10072	6.13906
0	10080	6.13906
0	10088	6.01176
0	10096	6.46099
0	10104	6.40939
0	10112	6.40939
0	10120	6.49185
0	10128	6.71097
0	10136	6.30465
0	10144	6.01176
0	10152	6.07936
0	10160	6.07936
0	10168	6.06404
0	10176	6.06404
0	10184	6.07936
0	10192	5.90115
0	10200	5.90115
0	10208	6.06916
0	10216	6.00107
0	10224	5.95752
0	10232	5.9957
0	10240	5.95198
0	10248	5.87213
0	10256	6.04855
0	10264	6.20574
0	10272	7.1512
0	10280	7.10952
0	10288	7.1512
0	10296	7.0666
0	10304	6.57347
0	10312	6.03814
0	10320	6.46489
0	10328	6.03814
0	10336	6.24702
0	10344	6.10952
0	10352	6.30465
0	10360	5.87798
0	10368	5.86035
0	10376	5.4842
0	10384	5.86035
0	10392	5.86035
0	10400	6.26946
0	10408	6.42146
0	10416	6.5985
0	10424	6.43741
0	10432	6.42146
0	10440	6.42146
0	10448	6.02237
0	10456	5.9126
0	10464	6.03814
0	10472	6.05889
0	10480	5.63005
0	10488	5.81225
0	10496	5.73697
0	10504	5.73697
0	10512	6.28716
0	10520	6.31331
0	10528	6.6845
0	10536	6.6845
0	10544	6.55897
0	10552	6.55897
0	10560	6.55897
0	10568	6.22882
0	10576	6.34324
0	10584	6.23795
0	10592	6.08948
0	10600	6.23795
0	10608	6.17754
0	10616	6.37255
0	10624	6.21038
0	10632	6.19171
0	10640	5.7751
0	10648	6.13418
0	10656	5.82443
0	10664	6.03814
0	10672	6.03814
0	10680	6.32193
0	10688	6.40129
0	10696	6.50704
0	10704	6.29593
0	10712	6.69116
0	10720	6.81225
0	10728	6.55897
0	10736	6.48803
0	10744	6.57347
0	10752	6.12437
0	10760	6.09452
0	10768	6.04855
0	10776	6.04855
0	10784	5.83048
0	10792	6.17754
0	10800	6.61961
0	10808	6.83048
0	10816	6.90115
0	10824	6.90115
0	10832	6.38904
0	10840	5.96853
0	10848	5.37255
0	10856	5.37255
0	10864	5.29593
0	10872	5.71751
0	10880	6.17754
0	10888	6.17754
0	10896	6.4842
0	10904	6.4842
0	10912	6.4842
0	10920	5.4842
0	10928	5.57347
0	10936	5.56624
0	10944	5.57347
0	10952	5.78759
0	10960	5.86035
0	10968	5.86035
0	10976	5.67108
0	10984	5.71097
0	10992	5.71097
0	11000	5.6778
0	11008	5.66432
0	11016	5.66432
0	11024	5.63697
0	11032	5.29593
0	11040	5.33049
0	11048	5.45317
0	11056	5.84847
0	11064	6.16802
0	11072	6.16802
0	11080	6.17754
0	11088	6.25154
0	11096	5.86035
0	11104	5.53694
0	11112	5.73051
0	11120	5.59495
0	11128	5.59495
0	11136	5.7625
0	11144	5.88381
0	11152	5.88381
0	11160	6.07936
0	11168	6.07936
0	11176	5.92961
0	11184	5.92961
0	11192	5.63697
0	11200	5.38904
0	11208	5.29593
0	11216	5.38904
0	11224	5.42146
0	11232	6.02237
0	11240	6.15843
0	11248	6.13906
0	11256	6.42946
0	11264	6.42946
0	11272	6.30465
0	11280	6.47651
0	11288	6.47651
0	11296	6.59495
0	11304	6.86919
0	11312	6.80613
0	11320	6.66432
0	11328	6.66432
0	11336	6.01707
0	11344	5.71097
0	11352	5.42146
0	11360	5.25154
0	11368	5.20574
0	11376	5.09954
0	11384	5.339
0	11392	5.339
0	11400	5.96303
0	11408	6.59495
0	11416	7.13662
0	11424	7.13662
0	11432	7.31763
0	11440	7.31978
0	11448	7.21501
0	11456	7.21501
0	11464	8.45513
0	11472	9.11201
0	11480	9.64557
0	11488	10.0511
0	11496	9.71302
0	11504	9.4866
0	11512	9.4866
0	11520	9.78759
0	11528	10.0027
0	11536	10.3632
0	11544	11.2374
0	11552	11.8548
0	11560	11.8548
0	11568	11.4032
0	11576	11.4004
0	11584	10.1281
0	11592	10.0336
0	11600	9.38185
0	11608	9.16562
0	11616	9.33688
0	11624	9.7625
0	11632	9.8633
0	11640	9.8633
0	11648	9.84437
0	11656	10.1557
0	11664	10.2482
0	11672	9.90259
0	11680	10.0034
0	11688	10.2806
0	11696	10.4069
0	11704	10.2989
0	11712	10.5831
0	11720	10.8681
0	11728	11.0866
0	11736	11.1845
0	11744	11.1845
0	11752	11.065
0	11760	11.065
0	11768	11.1221
0	11776	11.2166
0	11784	11.4812
0	11792	11.552
0	11800	11.46
0	11808	11.399
0	11816	11.0108
0	11824	10.995
0	11832	10.949
0	11840	10.7878
0	11848	10.9015
0	11856	11.0026
0	11864	11.2869
0	11872	11.4357
0	11880	11.3678
0	11888	11.3292
0	11896	10.4904
0	11904	10.4904
0	11912	8.43542
0	11920	9.57347
0	11928	10.6135
0	11936	10.9428
0	11944	10.7573
0	11952	10.9428
0	11960	10.9201
0	11968	10.6805
0	11976	10.632
0	11984	10.2311
0	11992	10.1345
0	12000	9.92042
0	12008	9.3003
0	12016	9.3003
0	12024	11.2428
0	12032	11.2428
0	12040	11.2428
0	12048	11.2264
0	12056	9.43691
0	12064	9.43691
0	12072	10.1662
0	12080	10.5021
0	12088	10.7204
0	12096	10.7204
0	12104	10.5676
0	12112	10.6563
0	12120	10.5676
0	12128	10.3849
0	12136	10.832
0	12144	10.7151
0	12152	9.6183
0	12160	10.2334
0	12168	10.6503
0	12176	10.6503
0	12184	10.6503
0	12192	10.6503
0	12200	10.3387
0	12208	10.0148
0	12216	10.0148
0	12224	11.1441
0	12232	11.4024
0	12240	11.4024
0	12248	11.3527
0	12256	10.7692
0	12264	10.1151
0	12272	9.48994
0	12280	9.47554
0	12288	8.6677
0	12296	8.66008
0	12304	8.33156
0	12312	8.33156
0	12320	8.34852
0	12328	8.15843
0	12336	8.15843
0	12344	9.17516
0	12352	9.85034
0	12360	10.2647
0	12368	10.699
0	12376	10.6997
0	12384	10.5526
0	12392	10.4099
0	12400	10.021
0	12408	9.53602
0	12416	9.33102
0	12424	9.07172
0	12432	9.5685
0	12440	10.4784
0	12448	10.7341
0	12456	10.9192
0	12464	10.886
0	12472	10.4275
0	12480	9.85294
0	12488	9.37928
0	12496	9.17159
0	12504	9.69862
0	12512	9.72727
0	12520	9.72321
0	12528	9.50893
0	12536	9.50893
0	12544	9.548
0	12552	9.80958
0	12560	9.80958
0	12568	9.89972
0	12576	10.4731
0	12584	10.2661
0	12592	8.37048
0	12600	8.37048
0	12608	7.56986
0	12616	7.56986
0	12624	10.236
0	12632	11.0134
0	12640	11.1357
0	12648	11.1433
0	12656	11.0197
0	12664	9.81072
0	12672	9.81072
0	12680	11.0727
0	12688	11.0086
0	12696	10.9431
0	12704	11.0086
0	12712	10.6447
0	12720	10.309
0	12728	10.309
0	12736	10.4634
0	12744	10.4634
0	12752	10.9163
0	12760	10.9373
0	12768	10.9373
0	12776	10.6647
0	12784	9.90331
0	12792	9.90331
0	12800	9.1704
0	12808	9.4104
0	12816	9.4104
0	12824	10.4668
0	12832	11.0204
0	12840	11.2628
0	12848	11.2628
0	12856	11.2628
0	12864	10.4026
0	12872	10.0537
0	12880	9.58738
0	12888	9.69779
0	12896	10.3268
0	12904	10.3268
0	12912	10.0879
0	12920	9.80498
0	12928	9.77196
0	12936	9.77196
0	12944	10.3209
0	12952	10.3209
0	12960	10.3209
0	12968	9.79302
0	12976	9.44284
0	12984	9.44284
0	12992	10.2998
0	13000	10.2998
0	13008	10.2998
0	13016	9.48755
0	13024	8.24928
0	13032	8.24928
0	13040	8.65156
0	13048	9.0666
0	13056	9.39773
0	13064	9.63092
0	13072	10.4722
0	13080	10.85
0	13088	11.2683
0	13096	11.2683
0	13104	10.8259
0	13112	10.7514
0	13120	10.3125
0	13128	10.3125
0	13136	10.8229
0	13144	10.8229
0	13152	10.8229
0	13160	10.0273
0	13168	8.83725
0	13176	8.83725
0	13184	8.83725
0	13192	8.82139
0	13200	9.12928
0	13208	9.44531
0	13216	9.21848
0	13224	9.44531
0	13232	9.86367
0	13240	10.1385
0	13248	10.9024
0	13256	10.9024
0	13264	11.1604
0	13272	11.3993
0	13280	11.3993
0	13288	11.3775
0	13296	11.4897
0	13304	11.3775
0	13312	11.0316
0	13320	10.6168
0	13328	10.2555
0	13336	10.2555
0	13344	10.2555
0	13352	10.5379
0	13360	10.8734
0	13368	10.8734
0	13376	10.3705
0	13384	10.1888
0	13392	10.3622
0	13400	10.3622
0	13408	10.7924
0	13416	10.7708
0	13424	10.6387
0	13432	10.4446
0	13440	10.4446
0	13448	9.29593
0	13456	10.2544
0	13464	10.8252
0	13472	11.1706
0	13480	10.8252
0	13488	11.0486
0	13496	10.7362
0	13504	10.2855
0	13512	9.1704
0	13520	8.19874
0	13528	8.19874
0	13536	9.74579
0	13544	10.3401
0	13552	10.3849
0	13560	10.5507
0	13568	10.5802
0	13576	10.6786
0	13584	10.6144
0	13592	10.6144
0	13600	10.6698
0	13608	10.3106
0	13616	9.84325
0	13624	9.39569
0	13632	8.92184
0	13640	9.10141
0	13648	11.0539
0	13656	11.7073
0	13664	11.7971
0	13672	11.8326
0	13680	11.7093
0	13688	11.1902
0	13696	11.2962
0	13704	11.095
0	13712	11.0424
0	13720	10.1632
0	13728	10.1632
0	13736	10.1632
0	13744	10.6664
0	13752	11.0021
0	13760	11.0021
0	13768	11.0406
0	13776	10.7938
0	13784	10.1299
0	13792	9.85257
0	13800	10.0794
0	13808	10.1145
0	13816	10.1145
0	13824	10.3504
0	13832	10.6624
0	13840	10.2883
0	13848	9.82329
0	13856	9.40939
0	13864	9.61917
0	13872	9.20224
0	13880	9.29375
0	13888	9.29375
0	13896	9.37721
0	13904	8.47651
0	13912	8.07682
0	13920	8.11201
0	13928	7.76724
0	13936	8.11201
0	13944	8.88816
0	13952	8.88816
0	13960	8.974
0	13968	9.58648
0	13976	8.974
0	13984	9.32085
0	13992	9.40889
0	14000	9.32085
0	14008	8.25604
0	14016	9.04075
0	14024	9.48468
0	14032	9.53787
0	14040	10.3082
0	14048	10.6924
0	14056	10.7558
0	14064	10.5544
0	14072	10.5494
0	14080	10.0768
0	14088	9.69655
0	14096	9.63178
0	14104	9.63178
0	14112	9.63178
0	14120	9.83763
0	14128	9.34271
0	14136	8.95475
0	14144	8.95475
0	14152	9.11201
0	14160	8.77118
0	14168	8.73213
0	14176	8.77118
0	14184	10.3041
0	14192	10.2231
0	14200	11.0076
0	14208	11.4629
0	14216	11.5715
0	14224	11.3056
0	14232	11.588
0	14240	11.3056
0	14248	11.129
0	14256	10.6707
0	14264	10.6486
0	14272	10.4446
0	14280	10.8429
0	14288	10.8429
0	14296	10.9375
0	14304	10.699
0	14312	10.1363
0	14320	9.74098
0	14328	10.0781
0	14336	9.74098
0	14344	9.60689
0	14352	9.60689
0	14360	8.94433
0	14368	8.82897
0	14376	8.85591
0	14384	9.60248
0	14392	10.1527
0	14400	10.6157
0	14408	10.8431
0	14416	10.8481
0	14424	10.9162
0	14432	10.8352
0	14440	10.7661
0	14448	10.8352
0	14456	10.9866
0	14464	11.1403
0	14472	11.4076
0	14480	11.3875
0	14488	11.2428
0	14496	10.982
0	14504	9.88308
0	14512	9.14028
0	14520	9.03552
0	14528	9.03552
0	14536	9.88599
0	14544	9.95752
0	14552	10.1512
0	14560	10.6816
0	14568	11.1441
0	14576	11.4247
0	14584	11.5622
0	14592	11.5731
0	14600	11.4061
0	14608	10.8976
0	14616	10.8976
0	14624	10.586
0	14632	10.3063
0	14640	10.0148
0	14648	9.61699
0	14656	9.58021
0	14664	9.19288
0	14672	9.44334
0	14680	9.97024
0	14688	9.97024
0	14696	9.31924
0	14704	9.56351
0	14712	9.62962
0	14720	9.62962
0	14728	10.0128
0	14736	10.5558
0	14744	10.5558
0	14752	10.5507
0	14760	10.2459
0	14768	10.215
0	14776	10.2231
0	14784	11.1083
0	14792	11.4109
0	14800	11.5487
0	14808	11.5487
0	14816	11.2981
0	14824	10.9224
0	14832	10.4566
0	14840	9.97024
0	14848	10.0809
0	14856	10.6628
0	14864	10.9278
0	14872	11.277
0	14880	11.3935
0	14888	11.159
0	14896	11.245
0	14904	11.3253
0	14912	11.1095
0	14920	11.4453
0	14928	11.552
0	14936	11.552
0	14944	11.3542
0	14952	10.9663
0	14960	10.9663
0	14968	10.995
0	14976	10.8496
0	14984	10.712
0	14992	10.712
0	15000	10.712
0	15008	10.6242
0	15016	10.6242
0	15024	10.7538
0	15032	11.1171
0	15040	10.9725
0	15048	10.8707
0	15056	10.8503
0	15064	11.2483
0	15072	10.8503
0	15080	10.6314
0	15088	11.2218
0	15096	11.2218
0	15104	10.3427
0	15112	10.3427
0	15120	10.3222
0	15128	9.62223
0	15136	9.62223
0	15144	10.4079
0	15152	10.825
0	15160	10.8578
0	15168	10.9421
0	15176	10.4763
0	15184	10.3187
0	15192	10.461
0	15200	10.5714
0	15208	10.0746
0	15216	10.8749
0	15224	10.8749
0	15232	10.0375
0	15240	9.29484
0	15248	8.24136
0	15256	8.24136
0	15264	8.3187
0	15272	8.80613
0	15280	9.27391
0	15288	10.2305
0	15296	10.4277
0	15304	10.5923
0	15312	10.8697
0	15320	10.8697
0	15328	10.4485
0	15336	10.427
0	15344	10.0787
0	15352	9.49042
0	15360	10.2905
0	15368	10.874
0	15376	10.2943
0	15384	10.5571
0	15392	11.0573
0	15400	11.1044
0	15408	10.8858
0	15416	10.888
0	15424	11.4394
0	15432	11.7603
0	15440	11.532
0	15448	11.532
0	15456	11.6257
0	15464	10.713
0	15472	10.2436
0	15480	10.2436
0	15488	10.4512
0	15496	10.2436
0	15504	10.6862
0	15512	10.9471
0	15520	10.5694
0	15528	10.6359
0	15536	11.2653
0	15544	11.1787
0	15552	10.8782
0	15560	10.9261
0	15568	10.5237
0	15576	10.2995
0	15584	10.2995
0	15592	9.85219
0	15600	9.47409
0	15608	9.51269
0	15616	8.87286
0	15624	8.87286
0	15632	9.7907
0	15640	10.6501
0	15648	10.691
0	15656	10.8333
0	15664	10.691
0	15672	9.6845
0	15680	9.07044
0	15688	7.97946
0	15696	7.97946
0	15704	8.7625
0	15712	10.7327
0	15720	11.079
0	15728	11.663
0	15736	11.6824
0	15744	11.5092
0	15752	11.148
0	15760	10.6679
0	15768	10.0191
0	15776	9.08759
0	15784	9.08759
0	15792	9.98963
0	15800	9.97673
0	15808	10.3149
0	15816	10.5393
0	15824	10.3149
0	15832	9.63913
0	15840	9.81531
0	15848	10.024
0	15856	10.147
0	15864	10.1418
0	15872	10.1926
0	15880	10.4139
0	15888	10.3195
0	15896	9.14999
0	15904	9.2521
0	15912	9.2521
0	15920	8.84847
0	15928	8.84847
0	15936	9.17397
0	15944	9.53787
0	15952	9.68991
0	15960	9.88381
0	15968	9.88381
0	15976	9.73857
0	15984	9.73857
0	15992	9.81759
0	16000	9.39007
0	16008	9.31601
0	16016	9.72768
0	16024	9.72768
0	16032	9.54017
0	16040	9.8195
0	16048	9.89142
0	16056	9.99503
0	16064	9.89142
0	16072	9.49852
[truncated: 107,923 more rows]
