# Supplementary material for: A Compendium of Nucleosome and Transcript Profiles Reveals Determinants of Chromatin Architecture and Transcription
Source: PLoS Genet. 2013 May 2;9(5):e1003479. doi: 10.1371/journal.pgen.1003479 (PMC3642058; doi:10.1371/journal.pgen.1003479)
Supplement: Dataset S1 — Yeast transcript annotation R script and data files. Please note this file is 81.9 MB and may be difficult for some readers to download due to its size. (GZ) [file pgen.1003479.s001.gz › yeast-transcript-annotation/chr15.data.snyder.exon]

51	3.32192809488736
88	4.4594316186373
107	4.95419631038688
134	1
243	1
328	1.58496250072116
416	1.58496250072116
478	1.58496250072116
699	1
726	1
779	1
943	1
988	1
1098	1.58496250072116
1388	1
1441	1.58496250072116
1673	1
1711	1.58496250072116
1745	1.58496250072116
1918	1
2135	1
2351	1
2413	1
2601	1
2687	1.58496250072116
2738	1.58496250072116
2930	3.4594316186373
2959	4.90689059560852
2974	2
2991	1.58496250072116
3038	4.24792751344359
3086	3.4594316186373
3137	1
3169	1
3264	2
3317	1
3455	2.32192809488736
3482	1
3508	1
3534	1.58496250072116
3556	1
3617	2.8073549220576
3639	2.32192809488736
3663	2.58496250072116
3706	2.58496250072116
3730	1.58496250072116
3753	2.8073549220576
3820	2
3844	1.58496250072116
3861	1
3901	1.58496250072116
3921	1
3955	3.4594316186373
3978	3.32192809488736
3999	3.32192809488736
4019	1
4044	1.58496250072116
4082	3
4118	3.58496250072116
4183	2.32192809488736
4205	2.32192809488736
4261	2.32192809488736
4277	3.70043971814109
4314	2.8073549220576
4338	2
4368	2.58496250072116
4396	2.32192809488736
4416	2.58496250072116
4437	1.58496250072116
4469	2
4490	2
4522	2
4570	2
4596	1
4627	2
4653	2
4679	1.58496250072116
4701	2
4737	1
4776	2.58496250072116
4802	1.58496250072116
4826	2.32192809488736
4851	2.32192809488736
4878	2.8073549220576
4900	2.8073549220576
4978	1.58496250072116
5028	2.8073549220576
5094	1
5137	1.58496250072116
5192	1
5222	1.58496250072116
5242	1
5269	1
5297	1
5348	1
5440	1
5506	3.32192809488736
5540	3.16992500144231
5556	1.58496250072116
5587	2.8073549220576
5607	3.16992500144231
5629	3.90689059560852
5652	3.58496250072116
5680	3.4594316186373
5702	2.8073549220576
5722	3.4594316186373
5740	2.58496250072116
5764	3
5785	3.32192809488736
5810	3
5846	2.58496250072116
5871	2.58496250072116
5896	2
5934	3.32192809488736
5951	1
5980	2.58496250072116
6002	2.32192809488736
6020	3
6047	2
6069	3.4594316186373
6088	2
6132	1.58496250072116
6162	2.32192809488736
6177	2.58496250072116
6212	3.16992500144231
6233	3.32192809488736
6257	2.32192809488736
6278	2.58496250072116
6301	2
6331	2.8073549220576
6354	2
6379	1
6425	2
6446	1
6492	3.32192809488736
6521	2
6544	2.58496250072116
6563	1.58496250072116
6617	2.32192809488736
6644	2
6674	2
6692	1
6736	2
6765	2.32192809488736
6781	2
6811	3.58496250072116
6838	2.58496250072116
6864	3
6899	2.32192809488736
6926	1.58496250072116
6959	1.58496250072116
7028	2.58496250072116
7062	2.8073549220576
7084	2
7108	2.32192809488736
7138	2.8073549220576
7161	2
7179	2
7213	2
7235	3.58496250072116
7256	3
7276	3.16992500144231
7315	2.8073549220576
7337	2.58496250072116
7368	3.70043971814109
7389	3
7401	1.58496250072116
7437	2.58496250072116
7455	2.58496250072116
7481	3.4594316186373
7503	2.8073549220576
7529	1.58496250072116
7551	1.58496250072116
7586	3.58496250072116
7618	3
7640	3.16992500144231
7670	2.58496250072116
7703	3
7731	2.8073549220576
7757	2.32192809488736
7776	2.8073549220576
7799	3.4594316186373
7821	3.16992500144231
7843	3.58496250072116
7872	2.32192809488736
7895	1
7934	2.8073549220576
7955	4.16992500144231
7977	3.32192809488736
7995	2.32192809488736
8017	2.58496250072116
8046	3.32192809488736
8076	2.58496250072116
8101	3.58496250072116
8125	4
8148	3.4594316186373
8172	3
8191	3
8209	2.58496250072116
8235	2
8257	3
8280	3.16992500144231
8306	2.58496250072116
8327	2.8073549220576
8365	2.58496250072116
8387	2
8436	2
8465	2
8495	2.32192809488736
8511	1.58496250072116
8554	1
8649	1.58496250072116
8694	1
8727	1.58496250072116
8820	1.58496250072116
8849	2.32192809488736
8916	3.58496250072116
8935	3.32192809488736
8965	3.4594316186373
8989	3.4594316186373
9011	4
9031	3.4594316186373
9054	4.64385618977472
9075	3.70043971814109
9103	2.58496250072116
9123	1.58496250072116
9181	2
9204	1
9231	2
9263	1.58496250072116
9288	1.58496250072116
9342	2
9388	2
9417	2.32192809488736
9443	1
9482	3.16992500144231
9501	1
9533	2.32192809488736
9555	2
9592	2.58496250072116
9621	2.58496250072116
9650	3.16992500144231
9671	3.58496250072116
9693	2
9719	2.58496250072116
9735	1.58496250072116
9754	1
9789	3.32192809488736
9810	2.58496250072116
9831	2.32192809488736
9874	1.58496250072116
9918	3.8073549220576
9938	2.8073549220576
9967	2.8073549220576
9994	2.8073549220576
10017	1
10058	2.58496250072116
10083	3.16992500144231
10110	2.32192809488736
10129	2.32192809488736
10159	2
10186	2
10212	3.58496250072116
10238	3.16992500144231
10259	3.32192809488736
10282	4
10315	2.32192809488736
10343	3.32192809488736
10365	4.4594316186373
10384	4.24792751344359
10406	3.90689059560852
10430	3.90689059560852
10450	2.58496250072116
10481	1
10521	1.58496250072116
10537	1
10579	1
10602	1.58496250072116
10627	2
10658	2.58496250072116
10721	2
10760	1
10789	1
10810	1
10857	1.58496250072116
10961	1
11044	1.58496250072116
11433	1
11500	2
11660	1.58496250072116
12387	1.58496250072116
12485	1.58496250072116
12698	1
12820	1.58496250072116
12840	1
12970	1.58496250072116
13027	1
13058	1.58496250072116
13106	1
13170	1.58496250072116
13373	1.58496250072116
13427	1.58496250072116
13557	1
13685	1.58496250072116
13710	1
13826	1.58496250072116
13965	1.58496250072116
14000	3
14020	5.4594316186373
14086	1
14137	2
14168	2
14198	1.58496250072116
14219	1
14248	1.58496250072116
14322	1.58496250072116
14389	1
14420	1
14468	2.32192809488736
14543	1
14567	1.58496250072116
14588	1
14635	2.32192809488736
14659	2
14714	3.32192809488736
14741	3.70043971814109
14764	4.08746284125034
14776	1
14810	3.90689059560852
14829	3
14855	3.16992500144231
14879	2.8073549220576
14902	4.58496250072116
14922	3.16992500144231
14944	2.58496250072116
14963	3.8073549220576
14989	3.16992500144231
15017	3.4594316186373
15044	3.8073549220576
15066	3.32192809488736
15089	3.32192809488736
15112	3.16992500144231
15132	3.70043971814109
15158	4.24792751344359
15179	3.8073549220576
15203	4
15220	2.32192809488736
15252	3.70043971814109
15270	2.8073549220576
15294	3.4594316186373
15312	3.58496250072116
15340	3.4594316186373
15363	4.32192809488736
15379	2.8073549220576
15405	3.32192809488736
15431	2
15450	3.16992500144231
15476	3.16992500144231
15498	3.16992500144231
15520	2.32192809488736
15546	3.16992500144231
15579	2.58496250072116
15600	1.58496250072116
15646	1.58496250072116
15678	2
15718	2
15761	2.58496250072116
15782	1
15828	2
15859	1.58496250072116
15876	1.58496250072116
15915	3
15937	1.58496250072116
15988	2.32192809488736
16015	1
16050	3.16992500144231
16078	1.58496250072116
16120	2.58496250072116
16151	2.58496250072116
16178	2.32192809488736
16212	3.16992500144231
16234	2
16261	2.32192809488736
16293	2.32192809488736
16319	1.58496250072116
16364	2.32192809488736
16390	2.32192809488736
16429	2.58496250072116
16456	2
16482	2.8073549220576
16496	2.32192809488736
16530	2
16580	1.58496250072116
16684	2
16711	1.58496250072116
16766	2.58496250072116
16793	1
16897	2.32192809488736
16916	2.58496250072116
16947	1
17019	1.58496250072116
17064	1.58496250072116
17099	3.16992500144231
17120	3.8073549220576
17146	2.58496250072116
17184	3.16992500144231
17205	2.32192809488736
17229	4.32192809488736
17252	3.90689059560852
17272	4.58496250072116
17298	4.64385618977472
17319	5.55458885167764
17340	4.32192809488736
17360	4.64385618977472
17387	4.32192809488736
17409	3.90689059560852
17430	5.70043971814109
17451	5.6724253419715
17472	5.12928301694497
17492	4.58496250072116
17515	5.08746284125034
17538	5.49185309632967
17558	3.8073549220576
17588	2.8073549220576
17619	3.4594316186373
17638	3.90689059560852
17661	3.16992500144231
17682	4.16992500144231
17704	3.70043971814109
17721	2.8073549220576
17763	4.16992500144231
17782	3.32192809488736
17809	2.58496250072116
17829	1.58496250072116
17892	2.58496250072116
17928	2.58496250072116
17941	1
17981	2.32192809488736
18011	1
18072	2
18182	1.58496250072116
18212	1.58496250072116
18238	1
18286	2.32192809488736
18318	2.32192809488736
18339	1.58496250072116
18365	2
18389	2.32192809488736
18417	2.58496250072116
18493	2.32192809488736
18577	2.58496250072116
18601	3.32192809488736
18625	2.32192809488736
18649	2.8073549220576
18680	2
18698	2
18739	1.58496250072116
18828	1
18968	1
19002	1
19103	1.58496250072116
19192	3.4594316186373
19213	2.58496250072116
19237	3.58496250072116
19262	3.8073549220576
19284	4.08746284125034
19309	4.32192809488736
19328	3.4594316186373
19351	5.39231742277876
19372	6.49185309632967
19393	7.27612440527424
19414	7.4594316186373
19435	5.55458885167764
19455	5.08746284125034
19477	5.88264304936184
19498	6.4262647547021
19519	6.4093909361377
19540	6.02236781302845
19561	6.24792751344359
19582	5.75488750216347
19603	5.90689059560852
19623	5.12928301694497
19645	5.12928301694497
19666	5.32192809488736
19687	5.90689059560852
19708	6.22881869049588
19729	6.08746284125034
19750	4.08746284125034
19772	3.70043971814109
19793	5.49185309632967
19815	5.16992500144231
19835	5.35755200461808
19857	5.20945336562895
19878	5.16992500144231
19899	5.55458885167764
19919	5.16992500144231
19941	4.8073549220576
19963	5
19984	4.52356195605701
20005	4.75488750216347
20026	5.12928301694497
20048	4.8073549220576
20071	4.64385618977472
20092	5.20945336562895
20113	5.35755200461808
20134	4.58496250072116
20156	4.08746284125034
20177	3.8073549220576
20199	5.04439411935845
20221	5.32192809488736
20243	5.24792751344359
20264	5.39231742277876
20283	4
20306	4.8073549220576
20323	3.16992500144231
20350	4
20370	4.58496250072116
20390	3.16992500144231
20414	4.75488750216347
20435	4.4594316186373
20456	3.90689059560852
20481	3
20503	2.58496250072116
20532	4.85798099512757
20552	4.24792751344359
20573	3.4594316186373
20597	4.39231742277876
20620	4.90689059560852
20643	3.58496250072116
20665	4.08746284125034
20687	4.24792751344359
20707	4.39231742277876
20730	4.75488750216347
20758	3
20780	4.08746284125034
20801	2.58496250072116
20827	3.16992500144231
20849	3.58496250072116
20865	2.58496250072116
20893	3.90689059560852
20913	3.90689059560852
20934	4.32192809488736
20955	3.58496250072116
20978	3.4594316186373
21001	4.4594316186373
21022	4.08746284125034
21042	4
21065	3.70043971814109
21090	4.24792751344359
21113	3.16992500144231
21131	3.58496250072116
21155	3.32192809488736
21173	3.16992500144231
21196	3.4594316186373
21223	4.08746284125034
21244	4.08746284125034
21268	5.16992500144231
21289	4.39231742277876
21309	4.58496250072116
21321	1.58496250072116
21350	1.58496250072116
21410	3
21423	1
21587	1
21612	1.58496250072116
21641	2
21683	1
21734	5.35755200461808
21746	1
21797	1
21825	2
21875	2.32192809488736
21897	1
21932	1
21970	1
22010	2
22031	1.58496250072116
22064	2
22083	3
22101	1.58496250072116
22133	2.58496250072116
22166	2.32192809488736
22188	1.58496250072116
22223	1.58496250072116
22241	1.58496250072116
22274	2.32192809488736
22295	2.32192809488736
22316	2.58496250072116
22342	2.32192809488736
22368	2.58496250072116
22399	3.16992500144231
22426	3.32192809488736
22444	3.16992500144231
22471	4.52356195605701
22493	1.58496250072116
22515	1.58496250072116
22533	2
22584	2.32192809488736
22604	1.58496250072116
22636	3.4594316186373
22665	1.58496250072116
22778	2
22833	2.58496250072116
23187	2.8073549220576
23207	2
23353	1
23411	1
23442	1
23469	1.58496250072116
23587	1
24181	2
24320	1
24357	1
24403	1
24555	2.32192809488736
24569	1
24620	1
24650	1.58496250072116
24721	2.32192809488736
24809	2
24848	2
24860	1
25017	2.8073549220576
25064	1
25128	2
25157	1.58496250072116
25212	2
25246	2.8073549220576
25273	2.32192809488736
25296	1
25356	1.58496250072116
25378	1
25422	1
25855	1
26009	1
26122	1.58496250072116
26154	1
26757	1.58496250072116
27157	1
27262	4.08746284125034
27274	2.58496250072116
27298	1
27331	1
27488	2
27506	3.32192809488736
27526	2
27651	1
27739	1
27916	1
28472	1
28514	2.8073549220576
28532	3.58496250072116
28568	4.39231742277876
28582	3.16992500144231
28634	3.70043971814109
28656	3.32192809488736
28680	1
28830	3.32192809488736
28847	3.16992500144231
28932	4.64385618977472
28952	4.39231742277876
28974	4.08746284125034
28999	5.4262647547021
29020	5.32192809488736
29043	3.4594316186373
29105	1
29133	2.58496250072116
29156	3
29302	1
29341	3.58496250072116
29364	4.32192809488736
29385	2.8073549220576
29408	2.8073549220576
29431	3.4594316186373
29452	2.8073549220576
29473	4.08746284125034
29496	3.90689059560852
29518	3.8073549220576
29540	3.58496250072116
29561	5.16992500144231
29580	3.58496250072116
29607	3.32192809488736
29627	4
29656	3.16992500144231
29677	3.32192809488736
29701	3.4594316186373
29723	3.4594316186373
29744	3.58496250072116
29764	4.08746284125034
29785	3.70043971814109
29803	1
29844	4.8073549220576
29867	4.58496250072116
29889	3.58496250072116
29911	2.58496250072116
29931	3.70043971814109
29951	4
29974	3.90689059560852
30040	3.90689059560852
30061	4.24792751344359
30083	3.90689059560852
30103	3.70043971814109
30126	4.08746284125034
30146	4.8073549220576
30167	3.70043971814109
30190	4.32192809488736
30210	4.32192809488736
30232	3.70043971814109
30254	3.70043971814109
30277	3.58496250072116
30297	3.70043971814109
30318	3.32192809488736
30349	3
30366	1.58496250072116
30398	4.08746284125034
30422	2
30440	1.58496250072116
30477	4.24792751344359
30498	4.16992500144231
30519	4
30540	4.16992500144231
30564	3.90689059560852
30585	5.24792751344359
30606	4.16992500144231
30624	3.16992500144231
30650	3.70043971814109
30668	3
30691	2.58496250072116
30713	2.58496250072116
30738	2.58496250072116
30771	3.90689059560852
30789	2
30814	3.90689059560852
30846	2.32192809488736
30868	3.32192809488736
30890	3.32192809488736
30914	3.90689059560852
30940	2.8073549220576
30968	1.58496250072116
31028	1
31062	2
31075	1.58496250072116
31110	3.16992500144231
31133	2.58496250072116
31153	3.70043971814109
31175	3.90689059560852
31201	1.58496250072116
31218	2.32192809488736
31255	3.4594316186373
31287	3.4594316186373
31308	2.8073549220576
31332	4.64385618977472
31356	3.4594316186373
31378	3.70043971814109
31397	3.8073549220576
31420	4
31441	3.8073549220576
31464	4.4594316186373
31487	3
31513	3
31538	3.16992500144231
31563	2.32192809488736
31602	3.4594316186373
31626	3.16992500144231
31647	4
31666	3.32192809488736
31688	3.16992500144231
31716	3.16992500144231
31737	3
31756	3.16992500144231
31780	2
31815	2.32192809488736
31852	2.58496250072116
31885	3.16992500144231
31907	2.32192809488736
31929	3.4594316186373
31950	2.58496250072116
31974	3.32192809488736
31996	3.4594316186373
32025	3.32192809488736
32043	3.90689059560852
32067	3.4594316186373
32093	3.4594316186373
32117	3
32141	2.58496250072116
32168	4.16992500144231
32192	3.70043971814109
32212	2.8073549220576
32246	3
32266	3.4594316186373
32286	2
32309	3.32192809488736
32336	2
32365	3.70043971814109
32387	4.24792751344359
32406	3.70043971814109
32428	3.8073549220576
32452	2.32192809488736
32478	3.16992500144231
32498	3.70043971814109
32519	2.8073549220576
32545	4
32572	3.4594316186373
32592	4.70043971814109
32619	3.70043971814109
32651	5.16992500144231
32673	3.32192809488736
32692	2.58496250072116
32716	2.32192809488736
32734	2.32192809488736
32759	4.95419631038688
32782	2.8073549220576
32804	3.8073549220576
32825	4.32192809488736
32846	3.90689059560852
32866	3
32889	3.90689059560852
32912	3.58496250072116
32934	3.8073549220576
32956	5.28540221886225
32977	5.08746284125034
32992	2.32192809488736
33020	2
33044	3.70043971814109
33065	4.52356195605701
33087	3.58496250072116
33107	4.90689059560852
33132	4.39231742277876
33154	4.58496250072116
33176	5.32192809488736
33195	3
33218	4.08746284125034
33235	2
33260	2.8073549220576
33286	4.64385618977472
33305	3.16992500144231
33329	2.58496250072116
33351	2.58496250072116
33376	3.16992500144231
33395	3.16992500144231
33422	3.4594316186373
33443	2
33461	3.58496250072116
33483	3.4594316186373
33505	3
33542	2.8073549220576
33557	2
33594	2.58496250072116
33634	2.58496250072116
33652	1
33687	3.16992500144231
33713	2.8073549220576
33739	3.16992500144231
33768	2.58496250072116
33789	2.58496250072116
33814	1.58496250072116
33845	1
33925	1.58496250072116
33957	1
34061	1.58496250072116
34140	1
34238	1
34290	1
34339	1
34372	1
34439	2
34518	2.8073549220576
34540	3
34560	2.58496250072116
34588	1
34612	1.58496250072116
34636	1.58496250072116
34656	1
34687	2.58496250072116
34709	2.8073549220576
34728	1.58496250072116
34743	1.58496250072116
34777	2.8073549220576
34805	2.58496250072116
34827	2.8073549220576
34848	2
34873	2.58496250072116
34904	1
34940	2
34960	2
34988	2
35013	1.58496250072116
35041	2.58496250072116
35080	3
35109	3.16992500144231
35130	2.8073549220576
35160	2.8073549220576
35184	3.8073549220576
35210	2.8073549220576
35227	2.8073549220576
35263	3.4594316186373
35288	3.70043971814109
35309	2.32192809488736
35328	1
35358	2.8073549220576
35384	3.32192809488736
35411	3.16992500144231
35432	3.16992500144231
35455	3.90689059560852
35470	1
35506	1
35569	1.58496250072116
35594	2
35623	1
35662	2
35680	1
35712	3
35740	2.32192809488736
35758	1.58496250072116
35781	1.58496250072116
35817	1
35858	2.8073549220576
35920	1
35950	2.58496250072116
35979	2.32192809488736
36014	1
36044	1.58496250072116
36062	1
36094	1
36120	1.58496250072116
36160	1.58496250072116
36175	2
36209	1.58496250072116
36263	1.58496250072116
36279	1.58496250072116
36333	1
36404	3
36434	2
36462	1.58496250072116
36492	1.58496250072116
36516	1.58496250072116
36539	2
36568	3
36585	1
36635	2.58496250072116
36661	3
36680	2
36709	2.32192809488736
36732	3
36764	3.16992500144231
36790	3
36816	3
36841	3.4594316186373
36859	4.16992500144231
36885	3.70043971814109
36904	2.58496250072116
36928	3.4594316186373
36951	2
36980	1.58496250072116
37008	3
37028	3
37049	2.58496250072116
37086	3.16992500144231
37106	3.16992500144231
37129	2.32192809488736
37154	2.58496250072116
37180	2.32192809488736
37200	2.8073549220576
37237	3.16992500144231
37260	2
37283	3
37307	3.16992500144231
37326	2.8073549220576
37358	2
37391	4.08746284125034
37413	3.32192809488736
37445	2.32192809488736
37467	2.8073549220576
37489	2.8073549220576
37514	3.4594316186373
37535	3
37557	3.58496250072116
37586	2.32192809488736
37608	3.90689059560852
37635	3
37652	3.16992500144231
37679	3.32192809488736
37694	1.58496250072116
37724	2.8073549220576
37744	3.4594316186373
37766	3
37793	2.58496250072116
37819	2.32192809488736
37849	2.58496250072116
37865	2.32192809488736
37897	3
37926	2.8073549220576
37957	2.32192809488736
37991	2.32192809488736
38014	2.32192809488736
38049	2.32192809488736
38071	3
38108	2.8073549220576
38135	2
38163	2
38189	2.8073549220576
38251	2
38284	1.58496250072116
38305	3.16992500144231
38332	3.58496250072116
38347	1
38382	2.58496250072116
38410	2
38438	1.58496250072116
38466	2.32192809488736
38487	2
38520	2.8073549220576
38565	2.58496250072116
38584	2.58496250072116
38611	2.32192809488736
38641	2.32192809488736
38687	1.58496250072116
38730	1.58496250072116
38765	2
38839	1.58496250072116
38870	2
38893	3.32192809488736
38916	2.58496250072116
38936	3.58496250072116
38961	3.32192809488736
38987	3.32192809488736
39016	2.32192809488736
39038	3.32192809488736
39058	2.32192809488736
39082	2.32192809488736
39108	2.58496250072116
39136	3.58496250072116
39166	1.58496250072116
39204	2.32192809488736
39233	2
39252	1.58496250072116
39277	1.58496250072116
39316	2.8073549220576
39337	3.4594316186373
39364	2.32192809488736
39394	2.32192809488736
39433	2.32192809488736
39470	2.58496250072116
39490	2.58496250072116
39511	1.58496250072116
39538	3
39559	2.8073549220576
39579	1.58496250072116
39610	2
39632	2
39670	2
39685	2
39715	2.58496250072116
39754	2.32192809488736
39781	2.8073549220576
39805	3.16992500144231
39836	3.16992500144231
39852	1.58496250072116
39881	3
39899	2.8073549220576
39929	2.32192809488736
39949	2.58496250072116
39973	2.58496250072116
40001	2.8073549220576
40015	2
40038	1.58496250072116
40066	2.8073549220576
40091	3.16992500144231
40112	3.70043971814109
40129	3
40165	2
40189	1
40219	2
40240	2.8073549220576
40261	2.8073549220576
40284	2
40325	2.32192809488736
40358	1.58496250072116
40379	2
40418	1.58496250072116
40485	2.32192809488736
40514	2
40555	1.58496250072116
40580	2.58496250072116
40595	2.32192809488736
40630	2.58496250072116
40658	2.8073549220576
40673	2.8073549220576
40714	3.4594316186373
40742	3.58496250072116
40765	3.16992500144231
40789	2.32192809488736
40824	2
40863	2
40906	3
40952	2
40981	1
41020	1.58496250072116
41039	1.58496250072116
41074	3.32192809488736
41101	2.58496250072116
41119	1.58496250072116
41162	2
41183	2
41227	1
41260	2.32192809488736
41279	1.58496250072116
41312	2
41337	2
41359	1.58496250072116
41392	2.58496250072116
41415	2.8073549220576
41440	1.58496250072116
41482	1.58496250072116
41551	2
41572	2
41611	1.58496250072116
41637	1
41661	2
41711	2.8073549220576
41730	1
41772	1.58496250072116
41800	2.8073549220576
41824	2.8073549220576
41868	2
41898	2.8073549220576
41922	2.32192809488736
41946	1.58496250072116
41982	1.58496250072116
42010	3.16992500144231
42031	2.32192809488736
42075	2.58496250072116
42095	2.32192809488736
42114	2.32192809488736
42139	3
42165	2.58496250072116
42190	2.8073549220576
42213	1.58496250072116
42277	3.4594316186373
42297	2.32192809488736
42324	2.32192809488736
42354	2
42380	1.58496250072116
42412	2.32192809488736
42432	3.4594316186373
42453	2.8073549220576
42471	1.58496250072116
42496	1
42520	1.58496250072116
42558	2.32192809488736
42586	3.32192809488736
42639	2.8073549220576
42660	3.4594316186373
42684	4.70043971814109
42704	3.58496250072116
42727	2
42762	1.58496250072116
42813	1
42908	1.58496250072116
42947	1.58496250072116
43002	1.58496250072116
43024	1
43079	2
43155	1
43241	1
43330	1
43354	1
43436	1.58496250072116
43470	1.58496250072116
43502	2
43525	1.58496250072116
43551	1
43593	1.58496250072116
43634	2.58496250072116
43661	2.8073549220576
43682	2.32192809488736
43704	5.16992500144231
43725	3.4594316186373
43749	4.08746284125034
43770	3.70043971814109
43791	3.58496250072116
43819	4.16992500144231
43841	4.39231742277876
43862	3.8073549220576
43881	4.8073549220576
43905	4.58496250072116
43928	3.8073549220576
43949	4.70043971814109
43965	3.16992500144231
43991	4.90689059560852
44014	3.4594316186373
44036	3
44059	2.32192809488736
44081	4.58496250072116
44099	4.85798099512757
44129	5
44148	4.08746284125034
44173	4
44198	3.58496250072116
44219	4.08746284125034
44242	3.32192809488736
44267	3.58496250072116
44290	4.52356195605701
44310	5.08746284125034
44334	4.90689059560852
44355	5.04439411935845
44376	5.24792751344359
44397	4.52356195605701
44417	5.61470984411521
44438	3.4594316186373
44461	4.85798099512757
44490	4.32192809488736
44513	4.64385618977472
44534	4.39231742277876
44555	4.08746284125034
44572	2.58496250072116
44598	4
44619	3.4594316186373
44639	4.58496250072116
44662	3.16992500144231
44679	2.58496250072116
44706	3.70043971814109
44728	5.39231742277876
44750	4.64385618977472
44771	5.39231742277876
44785	2
44827	1
44859	1.58496250072116
44916	1.58496250072116
44939	2.8073549220576
44964	3.4594316186373
44986	4
45010	4.08746284125034
45026	3.4594316186373
45051	3
45072	4.39231742277876
45096	3.90689059560852
45117	4.4594316186373
45137	3.32192809488736
45160	3.4594316186373
45181	2.8073549220576
45205	5.49185309632967
45230	4.75488750216347
45253	4
45267	2
45298	5.49185309632967
45325	4.95419631038688
45348	4.16992500144231
45368	5.04439411935845
45390	3.90689059560852
45412	4.4594316186373
45434	5.24792751344359
45454	5.20945336562895
45478	4.4594316186373
45499	4.70043971814109
45519	4.64385618977472
45542	4.95419631038688
45563	5.78135971352466
45585	4.32192809488736
45606	5.39231742277876
45628	4
45649	3.90689059560852
45670	4.08746284125034
45690	4.24792751344359
45725	1.58496250072116
45747	3.90689059560852
45767	4.75488750216347
45789	4.08746284125034
45809	4.39231742277876
45830	3.16992500144231
45851	3.58496250072116
45875	2
45900	2.32192809488736
45922	3.90689059560852
45943	3.58496250072116
45962	3.16992500144231
45989	4.16992500144231
46010	4.4594316186373
46032	4.70043971814109
46055	4.32192809488736
46073	2.8073549220576
46103	3.4594316186373
46125	4.16992500144231
46145	3.90689059560852
46165	2.8073549220576
46191	2.58496250072116
46222	2.58496250072116
46241	3.32192809488736
46265	4.39231742277876
46288	2.8073549220576
46311	3.90689059560852
46333	5
46354	4
46376	3.70043971814109
46392	3.4594316186373
46419	3.16992500144231
46442	3.70043971814109
46476	2.32192809488736
46495	2.32192809488736
46524	3
46545	3.32192809488736
46565	3.58496250072116
46584	2.58496250072116
46604	3.70043971814109
46629	3.70043971814109
46652	2.32192809488736
46677	3.16992500144231
46701	4.58496250072116
46722	3.8073549220576
46752	4
46774	3.58496250072116
46795	3.58496250072116
46816	3.32192809488736
46840	4.24792751344359
46862	5
46882	3.16992500144231
46910	3.8073549220576
46929	3.70043971814109
46966	3
46987	3.16992500144231
47014	3
47044	3
47066	1.58496250072116
47092	2
47124	2.8073549220576
47149	2
47165	1
47208	2.58496250072116
47229	2.8073549220576
47254	2.32192809488736
47283	3.32192809488736
47295	1.58496250072116
47324	2.32192809488736
47355	2.32192809488736
47375	3
47396	3.4594316186373
47418	3.32192809488736
47439	3.90689059560852
47466	1.58496250072116
47491	2.58496250072116
47523	3.70043971814109
47542	2
47567	4.16992500144231
47589	4
47606	2
47750	2
47775	2.58496250072116
47794	2
47816	4.39231742277876
47841	5.52356195605701
47862	4.39231742277876
47893	3.4594316186373
47916	4.32192809488736
47942	3.32192809488736
47962	4.85798099512757
47984	4.4594316186373
48005	4.39231742277876
48026	4.39231742277876
48046	3.4594316186373
48069	4.52356195605701
48093	4.70043971814109
48114	3.90689059560852
48135	4.32192809488736
48156	2.58496250072116
48179	4.32192809488736
48201	3.16992500144231
48221	3.16992500144231
48250	2.58496250072116
48270	2.58496250072116
48317	2.58496250072116
48340	2.58496250072116
48383	2
48405	2.32192809488736
48432	2.58496250072116
48457	1.58496250072116
48477	3
48504	2.32192809488736
48526	2.8073549220576
48543	2.32192809488736
48570	2.32192809488736
48594	3.16992500144231
48616	2.32192809488736
48642	3.58496250072116
48659	2
48720	1.58496250072116
48864	2
48885	2
48909	2.58496250072116
48926	2.8073549220576
48951	1.58496250072116
48976	4.08746284125034
48998	3
49025	2.58496250072116
49050	3.58496250072116
49074	4.08746284125034
49093	3.16992500144231
49115	4.08746284125034
49138	3.16992500144231
49161	4.16992500144231
49182	5.04439411935845
49211	5.16992500144231
49231	3.8073549220576
49255	3.90689059560852
49277	5.04439411935845
49297	4.32192809488736
49319	4.24792751344359
49340	4.75488750216347
49359	5.32192809488736
49381	3.90689059560852
49404	4.75488750216347
49426	4.4594316186373
49447	4.70043971814109
49468	5.28540221886225
49490	4.8073549220576
49513	4.16992500144231
49541	4.52356195605701
49564	5.39231742277876
49584	5.04439411935845
49606	3.70043971814109
49626	3.8073549220576
49650	4.58496250072116
49670	5
49687	2.8073549220576
49714	4.70043971814109
49739	4.4594316186373
49759	3.90689059560852
49783	5
49801	4.39231742277876
49827	4.52356195605701
49847	4.32192809488736
49869	4.8073549220576
49888	2.58496250072116
49908	2
49940	3.58496250072116
49962	3.32192809488736
49988	3.70043971814109
50028	3
50049	3.8073549220576
50072	4.8073549220576
50093	4.58496250072116
50111	4.08746284125034
50136	4.32192809488736
50156	4.52356195605701
50178	4.95419631038688
50202	5.08746284125034
50218	3
50247	3.4594316186373
50269	4.24792751344359
50290	3.32192809488736
50316	4.4594316186373
50338	4.39231742277876
50359	3.4594316186373
50388	3
50414	3.16992500144231
50439	1.58496250072116
50464	3.4594316186373
50483	3.58496250072116
50506	4.08746284125034
50527	3.16992500144231
50549	4.24792751344359
50570	3.70043971814109
50592	3.4594316186373
50613	3.70043971814109
50637	3.58496250072116
50680	3.70043971814109
50704	4
50726	3.58496250072116
50741	2.58496250072116
50765	3.70043971814109
50803	4.08746284125034
50825	5.12928301694497
50845	3.70043971814109
50871	2.8073549220576
50893	4.08746284125034
50916	3.58496250072116
50941	4.52356195605701
50960	4.16992500144231
50986	4.4594316186373
51007	5.28540221886225
51029	5.61470984411521
51050	4.8073549220576
51069	4.24792751344359
51089	3.58496250072116
51107	1.58496250072116
51141	3.16992500144231
51161	4.52356195605701
51187	3.4594316186373
51209	4.32192809488736
51234	3.16992500144231
51255	4.39231742277876
51278	3.58496250072116
51298	2.32192809488736
51322	2.58496250072116
51341	3.32192809488736
51369	3.70043971814109
51390	3.4594316186373
51413	4.24792751344359
51434	4.24792751344359
51457	3.58496250072116
51477	3.16992500144231
51499	4
51524	2.58496250072116
51560	3.58496250072116
51581	2.58496250072116
51599	3
51636	2.58496250072116
51664	2.32192809488736
51696	4
51714	3.16992500144231
51735	2
51760	3.8073549220576
51781	3
51804	4
51827	3.90689059560852
51853	3
51880	2.8073549220576
51903	2.8073549220576
51916	1
51959	3.4594316186373
51983	2.32192809488736
52016	2.8073549220576
52046	3.90689059560852
52070	2.8073549220576
52091	3.58496250072116
52108	3.16992500144231
52140	2.58496250072116
52196	1.58496250072116
52217	3.4594316186373
52244	2.32192809488736
52260	2.58496250072116
52296	2.58496250072116
52315	2.32192809488736
52337	3.16992500144231
52363	2.8073549220576
52394	2.32192809488736
52420	3.4594316186373
52441	3
52464	3.70043971814109
52488	4
52509	2
52538	3.8073549220576
52572	2.8073549220576
52608	3
52633	2.8073549220576
52672	1.58496250072116
52713	2.8073549220576
52738	2.58496250072116
52766	2.8073549220576
52784	2.8073549220576
52810	2.58496250072116
53039	2
53079	2.8073549220576
53100	2.8073549220576
53158	2
53196	2.58496250072116
53230	2
53267	2
53288	2.32192809488736
53308	2.8073549220576
53330	3.16992500144231
53351	1.58496250072116
53379	2
53414	2.8073549220576
53445	2.58496250072116
53473	2
53509	1
53542	3.16992500144231
53564	2.32192809488736
53585	3
53608	4.16992500144231
53631	2.58496250072116
53654	3
53674	2.32192809488736
53695	2.32192809488736
53731	3.4594316186373
53752	3.8073549220576
53773	2.32192809488736
53795	1.58496250072116
53814	2.8073549220576
53852	3.8073549220576
53872	3.8073549220576
53897	3.70043971814109
53928	3.16992500144231
53948	3.58496250072116
53968	2.8073549220576
53993	2.32192809488736
54017	2
54043	3.16992500144231
54068	3
54091	3.90689059560852
54120	3.4594316186373
54143	3.58496250072116
54168	3
54197	4.4594316186373
54217	2.8073549220576
54240	4.39231742277876
54258	3.8073549220576
54286	3.4594316186373
54306	3.58496250072116
54333	3.8073549220576
54356	3.8073549220576
54379	4.32192809488736
54400	3.58496250072116
54422	3.32192809488736
54439	2.32192809488736
54469	4.24792751344359
54503	3.58496250072116
54523	4.4594316186373
54546	7
54567	7.03342300153745
54588	6.70043971814109
54610	5.70043971814109
54631	7.11894107272351
54652	6.58496250072116
54673	5.75488750216347
54694	7.48381577726426
54715	7.60733031374961
54736	7.49984588708321
54757	6.6724253419715
54778	7.23840473932508
54799	6.8073549220576
54820	7.70043971814109
54841	7.08746284125034
54862	6.08746284125034
54881	5.70043971814109
54905	6.8703647195834
54926	7.24792751344359
54947	7.09803208296053
54968	6.85798099512757
54989	6.20945336562895
55010	6.39231742277876
55031	6.04439411935845
55052	6.20945336562895
55073	6.16992500144231
55094	5.58496250072116
55114	4.75488750216347
55136	3.4594316186373
55157	1
55232	1
55372	1.58496250072116
55485	1.58496250072116
55529	1.58496250072116
55565	3.32192809488736
55586	4.16992500144231
55609	4
55629	3
55656	4.08746284125034
55682	4.32192809488736
55703	3.4594316186373
55725	3.16992500144231
55746	3.4594316186373
55769	4.39231742277876
55798	4.8073549220576
55821	3.58496250072116
55845	4.4594316186373
55866	3.90689059560852
55886	4.39231742277876
55909	3.8073549220576
55930	2.8073549220576
55955	3.90689059560852
55979	3.70043971814109
56000	3.70043971814109
56033	3
56055	3.70043971814109
56074	4.39231742277876
56097	4.75488750216347
56117	2.8073549220576
56139	4.16992500144231
56161	4.52356195605701
56182	5.39231742277876
56204	3.70043971814109
56225	4.32192809488736
56247	4.16992500144231
56268	2.8073549220576
56291	4
56312	4.39231742277876
56330	2.32192809488736
56348	1
56402	1
56479	1.58496250072116
56503	1
56526	1
56590	1
56639	1
56722	1
56756	1
56824	2.32192809488736
56865	2
56887	1.58496250072116
56912	1
57001	2
57062	1.58496250072116
57093	2.58496250072116
57158	1.58496250072116
57221	1
57325	2.8073549220576
57401	1
57454	1
57512	1
57545	1
57596	1
57690	1
57732	1.58496250072116
57850	1.58496250072116
57869	1
57942	2
57991	1
58060	1.58496250072116
58174	1.58496250072116
58242	2
58282	2
58327	2.32192809488736
58342	1
58382	1
58412	1
58458	1
58519	1.58496250072116
58552	1
58583	1
58611	2
58683	1.58496250072116
58711	2
58770	1
58810	3.16992500144231
58844	2
58886	1.58496250072116
58917	2.58496250072116
58931	1
58970	1.58496250072116
58997	2
59016	1.58496250072116
59045	2.58496250072116
59067	3.4594316186373
59099	2
59122	2
59160	1.58496250072116
59191	2.32192809488736
59224	1
59266	3
59287	2.32192809488736
59311	2
59331	2.32192809488736
59359	3.32192809488736
59385	2
59436	2.32192809488736
59459	2.8073549220576
59483	3
59502	3
59528	2.58496250072116
59560	3.16992500144231
59578	2.58496250072116
59598	1.58496250072116
59629	4.39231742277876
59648	2.58496250072116
59687	2.58496250072116
59705	3.32192809488736
59734	3
59754	3.16992500144231
59779	3
59810	4
59830	2.8073549220576
59856	2.58496250072116
59882	2
59903	2.8073549220576
59922	2
59954	4.08746284125034
59977	2.58496250072116
60001	2
60028	2.8073549220576
60047	4
60070	4.39231742277876
60095	3
60120	1.58496250072116
60137	1
60180	1
60215	4.39231742277876
60237	7.07681559705083
60265	5.6724253419715
60286	7.64385618977472
60307	8.83289001416474
60328	7.33985000288462
60349	8.51569983828404
60370	9.23122118071119
60391	7.04439411935845
60412	6.22881869049588
60432	6.93073733756289
60455	5.78135971352466
60476	6.62935662007961
60497	7.13955135239879
60518	8.89481776330794
60539	7.5077946401987
60560	7.77478705960117
60581	7.54689445988764
60602	7.29462074889163
60623	7.18982455888002
60644	7.75488750216347
60665	6.64385618977473
60686	7.44294349584873
60707	8.3264294871223
60728	7.17990909001493
60749	8.47167521439204
60770	8.0389189892923
60791	6.89481776330794
60812	6.8073549220576
60834	7.43462822763673
60855	6.6724253419715
60876	5.20945336562895
60897	7.12928301694497
60918	6.56985560833095
60941	7.6582114827518
60961	7.97154355395077
60983	6.52356195605701
61004	7.13955135239879
61025	6.95419631038688
61046	6.89481776330794
61067	6.04439411935845
61082	3.90689059560852
61101	1
61173	1
61250	1
61293	3.16992500144231
61314	3.32192809488736
61334	2.32192809488736
61368	3.70043971814109
61388	3.70043971814109
61405	2.58496250072116
61435	2.8073549220576
61460	3.8073549220576
61483	2.58496250072116
61505	3
61519	1.58496250072116
61543	1
61586	2
61618	2.58496250072116
61666	2.8073549220576
61712	2.32192809488736
61732	3
61766	3.16992500144231
61787	3.70043971814109
61858	2.32192809488736
61895	2
61915	2
61942	2.32192809488736
61976	2.32192809488736
62002	2
62047	2.32192809488736
62112	3.32192809488736
62138	2.32192809488736
62162	3
62183	2
62207	3
62236	1.58496250072116
62272	2
62316	2.32192809488736
62349	3
62374	1.58496250072116
62454	1
62480	2
62508	2.58496250072116
62589	1
62680	2.32192809488736
62705	2.32192809488736
62727	2
62770	2
62807	1.58496250072116
62843	2.32192809488736
62888	2.32192809488736
62921	1.58496250072116
62956	2
62985	2
63085	1.58496250072116
63105	1.58496250072116
63134	1
63159	1.58496250072116
63207	2
63229	1.58496250072116
63263	1.58496250072116
63324	1.58496250072116
63342	1.58496250072116
63365	1
63430	1.58496250072116
63462	2.32192809488736
63484	1
63527	1
63598	1.58496250072116
63617	1
63686	1.58496250072116
63735	1
63834	1.58496250072116
63873	3
63908	2
63938	1.58496250072116
63962	2.58496250072116
63994	2.58496250072116
64015	2
64059	2
64075	2
64104	2.32192809488736
64129	2.32192809488736
64179	2.32192809488736
64206	1.58496250072116
64236	1
64278	2
64299	1.58496250072116
64321	1
64357	2.32192809488736
64383	2.32192809488736
64412	2
64433	2
64452	2.32192809488736
64515	2
64538	3.32192809488736
64562	3.58496250072116
64583	2.58496250072116
64600	2
64630	2
64652	1.58496250072116
64676	3
64711	2.58496250072116
64735	2.32192809488736
64756	2.58496250072116
64774	1.58496250072116
64806	2.32192809488736
64825	2
64893	2.32192809488736
64918	2.58496250072116
64946	2
64991	1
65025	2
65049	3.32192809488736
65073	3.32192809488736
65095	2.32192809488736
65132	1.58496250072116
65202	2.32192809488736
65254	2
65288	1.58496250072116
65307	1.58496250072116
65333	1.58496250072116
65366	1
65403	1
65529	1
65559	1
65598	2
65619	2.58496250072116
65656	2.58496250072116
65680	3.4594316186373
65711	3.32192809488736
65741	3.32192809488736
65759	2.8073549220576
65788	3.4594316186373
65821	2.8073549220576
65841	3.4594316186373
65869	3.58496250072116
65895	3.58496250072116
65915	2
65941	3.8073549220576
65958	2.32192809488736
65984	4.08746284125034
66002	2.8073549220576
66026	2
66058	2.8073549220576
66079	2.32192809488736
66107	3
66127	2.32192809488736
66154	1.58496250072116
66176	2.58496250072116
66199	2.8073549220576
66222	2.8073549220576
66240	2.32192809488736
66274	2.58496250072116
66301	3.16992500144231
66338	2
66363	2.32192809488736
66398	2
66440	3
66465	1
66532	2.8073549220576
66551	1.58496250072116
66572	2.8073549220576
66600	3.8073549220576
66620	3.58496250072116
66642	2
66661	3.16992500144231
66686	1
66731	2
66762	1.58496250072116
66788	2.32192809488736
66803	2
66831	4.75488750216347
66846	5.20945336562895
66875	3.58496250072116
66907	2.8073549220576
66941	2
66963	1.58496250072116
66984	2
67002	1.58496250072116
67034	3.70043971814109
67063	3.90689059560852
67090	3.16992500144231
67114	2.58496250072116
[truncated: 35,606 more rows]
