# Supplementary material for: A Compendium of Nucleosome and Transcript Profiles Reveals Determinants of Chromatin Architecture and Transcription
Source: PLoS Genet. 2013 May 2;9(5):e1003479. doi: 10.1371/journal.pgen.1003479 (PMC3642058; doi:10.1371/journal.pgen.1003479)
Supplement: Dataset S1 — Yeast transcript annotation R script and data files. Please note this file is 81.9 MB and may be difficult for some readers to download due to its size. (GZ) [file pgen.1003479.s001.gz › yeast-transcript-annotation/chr6.noncoding.gff]

chr6	SGD	tRNA	101370	101472	1000	+	.	SUF9
chr6	SGD	tRNA	137481	137554	1000	-	.	tN(GUU)F
chr6	SGD	tRNA	157910	158001	1000	-	.	tF(GAA)F
chr6	SGD	tRNA	162222	162292	1000	+	.	SUF20
chr6	SGD	tRNA	167430	167518	1000	+	.	SUP11
chr6	SGD	tRNA	180966	181036	1000	-	.	tG(GCC)F2
chr6	SGD	tRNA	191501	191601	1000	-	.	tS(GCU)F
chr6	SGD	tRNA	204912	204984	1000	-	.	tA(AGC)F
chr6	SGD	tRNA	210607	210695	1000	-	.	SUP6
chr6	SGD	tRNA	226676	226747	1000	-	.	tK(CUU)F
