# Supplementary material for: A Compendium of Nucleosome and Transcript Profiles Reveals Determinants of Chromatin Architecture and Transcription
Source: PLoS Genet. 2013 May 2;9(5):e1003479. doi: 10.1371/journal.pgen.1003479 (PMC3642058; doi:10.1371/journal.pgen.1003479)
Supplement: Dataset S1 — Yeast transcript annotation R script and data files. Please note this file is 81.9 MB and may be difficult for some readers to download due to its size. (GZ) [file pgen.1003479.s001.gz › yeast-transcript-annotation/chr13.data.tot.perm]

0	16	7.83575
0	24	7.80305
0	32	7.75298
0	40	7.54983
0	48	7.24476
0	56	6.94642
0	64	6.94642
0	72	7.09954
0	80	8.00241
0	88	8.19757
0	96	8.19757
0	104	7.54432
0	112	7.69116
0	120	7.69116
0	128	9.25154
0	136	9.77118
0	144	10.1354
0	152	10.3655
0	160	10.3417
0	168	10.1073
0	176	9.92855
0	184	9.77275
0	192	9.20282
0	200	8.32407
0	208	7.85739
0	216	7.28716
0	224	6.58782
0	232	5.94084
0	240	5.61611
0	248	5.61611
0	256	5.30465
0	264	5.04855
0	272	5.04855
0	280	5.20574
0	288	5.46877
0	296	5.46877
0	304	5.75616
0	312	6.38494
0	320	6.66093
0	328	6.86919
0	336	7.97127
0	344	8.1256
0	352	8.77902
0	360	9.95613
0	368	9.95613
0	376	9.85405
0	384	9.71914
0	392	8.32622
0	400	7.23111
0	408	7.23111
0	416	8.52766
0	424	9.79998
0	432	10.1114
0	440	10.4999
0	448	10.4999
0	456	10.4966
0	464	10.4999
0	472	10.4966
0	480	10.3074
0	488	9.91723
0	496	9.91723
0	504	10.2828
0	512	10.3467
0	520	10.5528
0	528	10.6469
0	536	10.606
0	544	10.606
0	552	10.2191
0	560	10.2191
0	568	10.1185
0	576	9.58066
0	584	9.53277
0	592	9.58066
0	600	10.2285
0	608	10.2285
0	616	9.97844
0	624	9.97844
0	632	9.82101
0	640	9.56351
0	648	10.0322
0	656	10.3855
0	664	10.3855
0	672	9.99772
0	680	9.99772
0	688	10.1439
0	696	10.1861
0	704	10.309
0	712	10.309
0	720	10.2153
0	728	9.57797
0	736	8.79766
0	744	8.99098
0	752	8.90546
0	760	9.38031
0	768	9.77314
0	776	9.77314
0	784	9.59805
0	792	9.99705
0	800	10.1397
0	808	10.0983
0	816	10.7046
0	824	10.7607
0	832	10.699
0	840	10.5214
0	848	10.5214
0	856	9.57166
0	864	9.76803
0	872	10.2104
0	880	9.88126
0	888	10.1894
0	896	10.3582
0	904	10.5807
0	912	10.7144
0	920	10.526
0	928	10.2861
0	936	10.2678
0	944	10.0091
0	952	9.52627
0	960	9.10641
0	968	9.27944
0	976	9.27944
0	984	8.71751
0	992	8.8425
0	1000	9.14696
0	1008	8.83575
0	1016	8.99839
0	1024	8.99839
0	1032	8.36424
0	1040	8.36424
0	1048	8.89828
0	1056	9.25379
0	1064	9.81645
0	1072	10.1259
0	1080	10.1259
0	1088	10.2597
0	1096	10.3611
0	1104	10.0104
0	1112	9.47554
0	1120	9.01774
0	1128	8.84922
0	1136	8.55349
0	1144	9.19815
0	1152	9.43045
0	1160	9.43045
0	1168	9.12005
0	1176	8.75933
0	1184	8.31655
0	1192	7.67444
0	1200	7.48803
0	1208	7.64214
0	1216	8.06018
0	1224	7.85739
0	1232	8.50136
0	1240	8.99839
0	1248	8.99839
0	1256	8.78604
0	1264	9.6231
0	1272	9.70193
0	1280	9.69324
0	1288	9.95475
0	1296	9.95475
0	1304	9.74979
0	1312	9.74979
0	1320	9.65412
0	1328	9.74979
0	1336	9.74979
0	1344	9.55166
0	1352	9.15783
0	1360	9.1518
0	1368	9.10204
0	1376	9.1518
0	1384	9.35115
0	1392	9.35115
0	1400	9.24136
0	1408	9.24136
0	1416	8.61261
0	1424	7.79998
0	1432	8.05373
0	1440	7.77196
0	1448	8.05373
0	1456	7.84549
0	1464	8.60204
0	1472	8.60204
0	1480	8.45807
0	1488	8.04075
0	1496	8.09954
0	1504	8.09954
0	1512	7.96716
0	1520	8.30139
0	1528	8.28276
0	1536	8.59139
0	1544	8.28276
0	1552	8.82519
0	1560	9.31277
0	1568	9.59761
0	1576	9.41091
0	1584	9.67948
0	1592	9.54937
0	1600	9.07427
0	1608	8.93804
0	1616	9.08633
0	1624	8.91118
0	1632	9.08633
0	1640	9.4384
0	1648	9.27779
0	1656	9.24646
0	1664	9.39058
0	1672	9.56351
0	1680	9.85739
0	1688	10.6163
0	1696	10.7572
0	1704	10.7572
0	1708	10.7373
0	1712	10.7841
0	1720	10.7841
0	1728	10.804
0	1736	10.4781
0	1752	9.58425
0	1760	9.66114
0	1764	9.83349
0	1768	10.0424
0	1772	10.1716
0	1776	10.2325
0	1780	10.2325
0	1784	10.3155
0	1788	10.3593
0	1792	10.477
0	1796	10.5687
0	1840	9.44309
0	1848	9.47313
0	1856	9.55828
0	1860	9.62179
0	1864	9.76606
0	1868	9.9229
0	1872	10.3543
0	1876	10.4594
0	1880	10.5003
0	1884	10.5005
0	1888	10.4902
0	1892	10.5081
0	1896	10.5198
0	1900	10.6885
0	1904	10.8582
0	1908	10.9675
0	1912	10.9567
0	1916	10.8995
0	1920	10.848
0	1924	10.8192
0	1928	10.8318
0	1932	10.9469
0	1936	11.0181
0	1940	11.0071
0	1944	10.8309
0	1948	10.7042
0	1952	10.5994
0	1960	10.3993
0	2064	10.4409
0	2072	10.1845
0	2080	9.9994
0	2088	9.75576
0	2096	9.64471
0	2104	9.49566
0	2112	9.59272
0	2120	9.52533
0	2128	9.7696
0	2136	9.59272
0	2144	9.54983
0	2152	9.55212
0	2160	9.82859
0	2168	9.49328
0	2176	9.71302
0	2184	9.55029
0	2192	9.55029
0	2200	9.71056
0	2208	9.71056
0	2216	9.32032
0	2224	9.30084
0	2232	9.1415
0	2240	8.838
0	2248	8.58425
0	2256	8.09452
0	2264	8.47747
0	2272	8.63438
0	2280	8.00643
0	2288	8.51645
0	2296	8.62658
0	2304	8.33369
0	2312	8.41443
0	2320	8.77196
0	2328	8.83575
0	2336	8.96372
0	2344	9.17397
0	2352	9.17397
0	2360	8.88526
0	2368	8.57527
0	2376	8.73213
0	2384	8.88961
0	2392	9.66347
0	2400	9.87103
0	2408	9.8395
0	2416	9.8395
0	2424	9.79998
0	2432	9.03159
0	2440	8.45904
0	2448	9.85368
0	2456	9.85368
0	2464	8.45904
0	2472	8.45904
0	2480	7.78448
0	2488	7.64042
0	2496	7.64042
0	2504	8.18109
0	2512	8.27723
0	2520	8.40332
0	2528	8.27834
0	2536	8.27834
0	2544	7.93804
0	2552	8.1512
0	2560	8.643
0	2568	9.05954
0	2576	9.05954
0	2584	9.49662
0	2592	9.79302
0	2600	9.88235
0	2608	9.70275
0	2616	10.0329
0	2624	9.88235
0	2632	9.6622
0	2640	9.31547
0	2648	9.38597
0	2656	9.34641
0	2664	9.15903
0	2672	9.15903
0	2680	9.15903
0	2688	8.83875
0	2696	8.62918
0	2704	8.77039
0	2712	9.16443
0	2720	8.87725
0	2728	8.87725
0	2736	9.30139
0	2744	8.77118
0	2752	8.53971
0	2760	8.9699
0	2768	9.30139
0	2776	9.12928
0	2784	9.12928
0	2792	9.12928
0	2800	8.61261
0	2808	8.44728
0	2816	8.44728
0	2824	8.36424
0	2832	8.14028
0	2840	8.24022
0	2848	8.27169
0	2856	8.9492
0	2864	9.13663
0	2872	9.29866
0	2880	9.81683
0	2888	9.61348
0	2896	9.41191
0	2904	9.43294
0	2912	9.43294
0	2920	9.32514
0	2928	9.75457
0	2936	10.0634
0	2944	9.91153
0	2952	9.88381
0	2960	9.70069
0	2968	8.60027
0	2976	8.60027
0	2984	8.7224
0	2992	8.58246
0	3000	8.31115
0	3008	8.75138
0	3016	8.90832
0	3024	9.56351
0	3032	9.98388
0	3040	10.0355
0	3048	10.0355
0	3056	10.1692
0	3064	9.61217
0	3072	9.03814
0	3080	8.10952
0	3088	7.29375
0	3096	7.29375
0	3104	8.65753
0	3112	9.51457
0	3120	9.51457
0	3128	9.51457
0	3136	10.0326
0	3144	10.043
0	3152	9.68533
0	3160	9.68533
0	3168	9.90796
0	3176	9.26165
0	3184	8.89612
0	3192	8.88961
0	3200	8.82519
0	3208	8.82519
0	3216	9.14089
0	3224	9.16083
0	3232	9.16083
0	3240	8.9282
0	3248	8.75059
0	3256	8.7167
0	3264	8.7625
0	3272	9.07363
0	3280	9.20864
0	3288	9.14514
0	3296	9.08443
0	3304	8.95959
0	3312	8.95959
0	3320	9.08633
0	3328	9.08633
0	3336	8.93804
0	3344	8.90546
0	3352	9.09326
0	3360	8.78681
0	3368	8.47939
0	3376	8.10828
0	3384	6.7938
0	3392	6.7938
0	3400	7.0666
0	3408	7.80152
0	3416	8.56624
0	3424	8.60997
0	3432	8.38904
0	3440	8.66008
0	3448	8.65838
0	3456	8.67696
0	3464	9.08316
0	3472	9.36111
0	3480	9.36111
0	3488	9.76645
0	3496	9.8267
0	3504	9.59183
0	3512	9.45415
0	3520	9.45415
0	3528	9.04465
0	3536	8.98218
0	3544	8.75377
0	3552	8.75377
0	3560	9.00442
0	3568	8.687
0	3576	8.66178
0	3584	8.67529
0	3592	9.02369
0	3600	9.20166
0	3608	9.62266
0	3616	9.76329
0	3624	10.0736
0	3632	9.85554
0	3640	9.70275
0	3648	9.70275
0	3656	10.046
0	3664	10.043
0	3672	9.81378
0	3680	10.046
0	3688	10.3782
0	3696	9.96303
0	3704	10.3501
0	3712	10.8007
0	3720	11.0474
0	3728	11.3219
0	3736	11.3219
0	3744	10.6883
0	3752	10.5179
0	3760	8.66093
0	3768	8.54064
0	3776	8.82215
0	3784	9.52859
0	3792	9.52859
0	3800	9.74539
0	3808	9.9275
0	3816	9.43988
0	3824	9.53602
0	3832	10.2351
0	3840	10.4866
0	3848	11.153
0	3856	11.6076
0	3864	11.6076
0	3872	11.1732
0	3880	11.0119
0	3888	10.745
0	3896	10.5489
0	3904	10.5141
0	3912	10.7895
0	3920	10.7895
0	3928	10.5141
0	3936	9.97673
0	3944	10.2234
0	3952	10.6231
0	3960	10.8427
0	3968	11.2528
0	3976	11.3616
0	3984	11.2287
0	3992	11.0039
0	4000	11.1737
0	4008	10.9356
0	4016	10.9356
0	4024	10.9935
0	4032	11.0948
0	4040	11.0948
0	4048	11.1799
0	4056	11.0385
0	4064	10.6849
0	4072	10.1799
0	4080	9.77745
0	4088	9.09954
0	4096	8.99503
0	4104	9.77745
0	4112	10.3782
0	4120	10.4468
0	4128	11.2987
0	4136	11.3381
0	4144	11.2484
0	4152	11.249
0	4160	11.3176
0	4168	11.2501
0	4176	11.3238
0	4184	11.3238
0	4192	11.3238
0	4200	11.351
0	4208	11.5115
0	4216	11.4416
0	4224	11.7025
0	4232	11.5442
0	4240	11.2459
0	4248	10.2496
0	4256	9.60424
0	4264	9.60424
0	4272	9.02369
0	4280	9.02369
0	4288	8.72159
0	4296	8.95613
0	4304	8.95613
0	4312	9.74018
0	4320	11.1354
0	4328	11.1529
0	4336	11.1529
0	4344	11.1529
0	4352	9.95267
0	4360	9.95267
0	4368	11.3393
0	4376	12.0331
0	4384	12.0678
0	4392	12.1714
0	4400	12.0363
0	4408	11.0326
0	4416	10.6635
0	4424	10.6681
0	4432	11.2301
0	4440	11.1081
0	4448	11.1081
0	4456	10.8479
0	4464	10.2656
0	4472	10.2656
0	4480	10.9352
0	4488	11.232
0	4496	11.2699
0	4504	11.7372
0	4512	11.3696
0	4520	10.9403
0	4528	10.6
0	4536	11.0898
0	4544	10.5237
0	4552	10.26
0	4560	10.26
0	4568	9.89684
0	4576	9.89684
0	4584	10.26
0	4592	10.753
0	4600	11.3112
0	4608	11.4895
0	4616	11.6024
0	4624	11.483
0	4632	11.29
0	4640	10.7784
0	4648	10.7784
0	4656	11.0672
0	4664	11.0672
0	4672	10.5106
0	4680	10.5106
0	4688	9.33794
0	4696	9.31655
0	4704	9.54156
0	4712	9.73293
0	4720	10.112
0	4728	10.507
0	4736	10.4954
0	4744	10.5413
0	4752	10.5441
0	4760	11.0081
0	4768	11.7315
0	4776	11.8243
0	4784	11.621
0	4792	11.621
0	4800	10.0141
0	4808	9.12067
0	4816	9.12067
0	4824	9.86256
0	4832	10.4671
0	4840	10.7309
0	4848	10.9076
0	4856	10.9076
0	4864	11.0703
0	4872	10.9928
0	4880	10.7281
0	4888	10.6294
0	4896	10.7674
0	4904	10.8729
0	4912	11.5442
0	4920	11.6267
0	4928	11.6267
0	4936	11.5462
0	4944	11.1009
0	4952	11.422
0	4960	11.4697
0	4968	11.6996
0	4976	11.6996
0	4984	11.7304
0	4992	11.4654
0	5000	11.4654
0	5008	11.2869
0	5016	11.2869
0	5024	11.8834
0	5032	12.1923
0	5040	12.2642
0	5048	12.1218
0	5056	12.5142
0	5064	12.5361
0	5072	12.3739
0	5080	12.1515
0	5088	12.1515
0	5096	11.7462
0	5104	11.7462
0	5112	11.8961
0	5120	11.8961
0	5128	12.0161
0	5136	12.4457
0	5144	12.5522
0	5152	12.4521
0	5160	12.1192
0	5168	12.0842
0	5176	10.2976
0	5184	6.80305
0	5192	6.80305
0	5200	9.64386
0	5208	11.7394
0	5216	11.9726
0	5224	12.2602
0	5232	12.4343
0	5240	12.3126
0	5248	12.3126
0	5256	12.3126
0	5264	12.3126
0	5272	12.3126
0	5280	12.2637
0	5288	12.0025
0	5296	12.0493
0	5304	12.0493
0	5312	12.3955
0	5320	12.6977
0	5328	12.6977
0	5336	12.1527
0	5344	12.1527
0	5352	11.8711
0	5360	11.3455
0	5368	11.8138
0	5376	11.9625
0	5384	11.8138
0	5392	11.8688
0	5400	11.8503
0	5408	11.8028
0	5416	11.8028
0	5424	11.8028
0	5432	11.425
0	5440	11.5435
0	5448	11.425
0	5456	11.3155
0	5464	11.5009
0	5472	11.5009
0	5480	11.5009
0	5488	11.7243
0	5496	11.9253
0	5504	11.8942
0	5512	11.6886
0	5520	11.2479
0	5528	10.0621
0	5536	7.84549
0	5544	7.56986
0	5549	7.43939
0	5552	7.43939
0	5560	7.46099
0	5576	7.16203
0	5584	7.16203
0	5592	6.95752
0	5600	6.6845
0	5608	6.46877
0	5616	6.46877
0	5624	6.974
0	5632	7.46489
0	5640	8.09074
0	5648	8.5258
0	5656	8.88235
0	5664	9.07363
0	5672	9.07363
0	5680	9.07363
0	5688	9.17932
0	5696	9.06468
0	5704	8.78136
0	5712	8.66517
0	5720	7.4842
0	5728	7.4842
0	5736	8.93664
0	5744	9.72159
0	5752	10.0243
0	5760	10.1976
0	5768	10.1048
0	5776	9.52859
0	5784	9.4644
0	5792	9.06082
0	5800	9.19523
0	5808	9.19523
0	5816	9.13051
0	5824	9.02764
0	5832	8.50798
0	5840	8.38904
0	5848	8.265
0	5856	8.69199
0	5864	8.69199
0	5872	8.51739
0	5880	8.09577
0	5888	7.22423
0	5896	7.22423
0	5904	7.34957
0	5912	7.82443
0	5920	8.30791
0	5928	8.3684
0	5936	8.30791
0	5944	8.1704
0	5952	7.83349
0	5960	7.72403
0	5968	7.92679
0	5976	7.83349
0	5984	7.83349
0	5992	7.92396
0	6000	7.66432
0	6008	7.23339
0	6016	7.40534
0	6024	7.40534
0	6032	7.40534
0	6040	7.31978
0	6048	7.06404
0	6056	7.0329
0	6064	7.31331
0	6072	6.89539
0	6080	7.31331
0	6088	7.78759
0	6096	8.10204
0	6104	8.23681
0	6112	8.47747
0	6120	8.47843
0	6128	8.47843
0	6136	8.47458
0	6144	8.08822
0	6152	8.47458
0	6160	8.88526
0	6168	8.0666
0	6176	8.01309
0	6184	8.00375
0	6192	5.339
0	6200	5.339
0	6208	5.87213
0	6216	6.41343
0	6224	6.53324
0	6232	6.64729
0	6240	6.53324
0	6248	6.12928
0	6256	6.06916
0	6264	5.94642
0	6272	5.96853
0	6280	5.96853
0	6288	6.04855
0	6296	5.8425
0	6304	5.8425
0	6312	5.35588
0	6320	5.39722
0	6328	5.85442
0	6336	5.339
0	6344	5.34746
0	6352	5.6231
0	6360	5.6231
0	6368	5.23339
0	6376	5.58782
0	6384	5.86035
0	6392	5.60909
0	6400	5.60909
0	6408	5.81835
0	6416	5.56624
0	6424	5.28716
0	6432	5.37255
0	6440	5.51457
0	6448	5.37255
0	6456	5.37255
0	6464	5.339
0	6472	5.33049
0	6480	5.43741
0	6488	5.7044
0	6496	5.81225
0	6504	5.81225
0	6512	5.83048
0	6520	5.76881
0	6528	5.76881
0	6536	7.26053
0	6544	7.31978
0	6552	7.23567
0	6560	7.23567
0	6568	5.69116
0	6576	5.69116
0	6584	6.0329
0	6592	6.11449
0	6600	6.54432
0	6608	6.54432
0	6616	6.35588
0	6624	5.974
0	6632	5.64386
0	6640	5.57347
0	6648	5.51457
0	6656	5.52207
0	6664	5.82443
0	6672	5.82443
0	6680	6.03814
0	6688	6.03814
0	6696	5.94084
0	6704	5.94084
0	6712	6.30465
0	6720	6.09954
0	6728	6.09954
0	6736	6.13418
0	6744	5.82443
0	6752	5.7938
0	6760	5.60909
0	6768	5.82443
0	6776	5.73051
0	6784	5.73051
0	6792	5.54432
0	6800	5.54432
0	6808	5.28716
0	6816	5.35588
0	6824	5.51457
0	6832	5.24249
0	6840	5.51457
0	6848	5.51457
0	6856	5.64386
0	6864	5.25154
0	6872	5.64386
0	6880	5.55897
0	6888	5.90115
0	6896	5.9183
0	6904	6.20574
0	6912	6.20574
0	6920	6.35588
0	6928	6.38082
0	6936	6.55166
0	6944	6.61261
0	6952	6.44925
0	6960	6.42946
0	6968	6.17278
0	6976	5.6778
0	6984	5.42146
0	6992	5.42146
0	7000	5.1964
0	7008	5.02764
0	7016	5.17754
0	7024	5.12928
0	7032	5.21501
0	7040	6.01707
0	7048	6.09452
0	7056	6.09452
0	7064	6.05889
0	7072	5.72403
0	7080	5.28716
0	7088	5.4842
0	7096	5.7938
0	7104	6.22423
0	7112	6.63005
0	7120	6.85442
0	7128	6.74979
0	7136	6.64729
0	7144	6.64042
0	7152	6.12928
0	7160	6.06404
0	7168	6.187
0	7176	6.25154
0	7184	6.06404
0	7192	6.05889
0	7200	6.10454
0	7208	6.73051
0	7216	7.20574
0	7224	9.19288
0	7232	10.3788
0	7240	10.6759
0	7248	11.2758
0	7256	11.4008
0	7264	11.3265
0	7272	11.3265
0	7280	11.7732
0	7288	12.2801
0	7296	12.2694
0	7304	12.3385
0	7312	12.3601
0	7320	11.9508
0	7328	11.9508
0	7336	12.318
0	7344	12.2306
0	7352	11.9928
0	7360	12.3658
0	7368	12.3658
0	7376	11.9601
0	7384	12.026
0	7392	12.4146
0	7400	12.7445
0	7408	12.7445
0	7416	12.855
0	7424	12.855
0	7432	12.7821
0	7440	12.1821
0	7448	11.9705
0	7456	11.5356
0	7464	12.0091
0	7472	11.4231
0	7480	11.4231
0	7488	10.8907
0	7496	10.8907
0	7504	10.8907
0	7512	11.7426
0	7520	11.981
0	7528	11.981
0	7536	11.981
0	7544	11.8704
0	7552	11.5123
0	7560	11.8704
0	7568	12.1152
0	7576	12.4457
0	7584	12.4238
0	7592	12.6511
0	7600	12.6559
0	7608	12.6559
0	7616	12.2848
0	7624	12.1073
0	7632	11.4119
0	7640	10.3509
0	7648	9.51128
0	7656	8.30139
0	7664	10.3509
0	7672	11.2179
0	7680	10.8659
0	7688	11.4411
0	7696	11.6567
0	7704	11.7737
0	7712	11.6718
0	7720	11.6718
0	7728	11.2414
0	7736	11.9743
0	7744	11.9743
0	7752	12.162
0	7760	12.4771
0	7768	12.7747
0	7776	12.7747
0	7784	12.4771
0	7792	12.1017
0	7800	12.097
0	7808	11.4018
0	7816	10.9083
0	7824	10.2345
0	7832	10.0424
0	7840	10.0424
0	7848	11.0909
0	7856	12.0276
0	7864	12.1019
0	7872	12.1332
0	7880	12.0924
0	7888	11.2699
0	7896	10.4639
0	7904	9.64386
0	7912	9.64386
0	7920	10.0437
0	7928	9.44186
0	7936	9.44186
0	7944	9.66559
0	7952	9.66559
0	7960	10.3438
0	7968	10.8275
0	7976	10.8275
0	7984	11.0736
0	7992	10.8275
0	8000	10.7986
0	8008	10.8589
0	8016	11.1542
0	8024	11.2015
0	8032	11.2548
0	8040	11.3448
0	8048	11.3424
0	8056	11.2672
0	8064	10.5967
0	8072	10.5967
0	8080	10.9323
0	8088	11.8065
0	8096	11.8065
0	8104	11.8065
0	8112	11.1775
0	8120	11.3464
0	8128	11.5289
0	8136	12.7978
0	8144	13.1459
0	8152	13.4253
0	8160	13.4253
0	8168	12.8946
0	8176	12.3231
0	8184	11.4657
0	8192	11.3533
0	8200	11.9424
0	8208	11.7985
0	8216	11.7985
0	8224	11.9721
0	8232	12.1526
0	8240	11.5536
0	8248	11.5536
0	8256	12.0564
0	8264	11.5823
0	8272	11.3195
0	8280	11.3195
0	8288	11.402
0	8296	11.2415
0	8304	11.2833
0	8312	11.4504
0	8320	11.4507
0	8328	11.5439
0	8336	11.5439
0	8344	11.2501
0	8352	11.1433
0	8360	11.0658
0	8368	10.4312
0	8376	9.09954
0	8384	8.15723
0	8392	6.15843
0	8400	6.15843
0	8408	8.15723
0	8416	10.6594
0	8424	11.3411
0	8432	11.437
0	8440	11.3401
0	8448	10.6342
0	8456	7.68283
0	8464	5.45317
0	8472	5.45317
0	8480	6.187
0	8488	6.73697
0	8496	6.8425
0	8504	6.8425
0	8512	6.4842
0	8520	6.10952
0	8528	5.64386
0	8536	6.04335
0	8544	6.54432
0	8552	7.17278
0	8560	8.14757
0	8568	8.37048
0	8576	7.90115
0	8584	7.90115
0	8592	7.55349
0	8600	6.59495
0	8608	6.00643
0	8616	6.17278
0	8624	6.07936
0	8632	6.01707
0	8640	5.87213
0	8648	5.7044
0	8656	5.7044
0	8664	5.9183
0	8672	5.8365
0	8680	5.84847
0	8688	6.00643
0	8696	6.01176
0	8704	6.06404
0	8712	6.00643
0	8720	5.88381
0	8728	6.01176
0	8736	5.83048
0	8744	5.73697
0	8752	5.89539
0	8760	5.89539
0	8768	5.80613
0	8776	6.10952
0	8784	6.05889
0	8792	6.26053
0	8800	6.26053
0	8808	6.26053
0	8816	5.98489
0	8824	5.98489
0	8832	5.7044
0	8840	5.41343
0	8848	5.41343
0	8856	5.86035
0	8864	5.74979
0	8872	5.93524
0	8880	6.3684
0	8888	6.24702
0	8896	5.94084
0	8904	6.22423
0	8912	6.27834
0	8920	6.09954
0	8928	6.25154
0	8936	6.38904
0	8944	6.38904
0	8952	6.25154
0	8960	7.11201
0	8968	7.44136
0	8976	6.73697
0	8984	6.63005
0	8992	6.63005
0	9000	5.38904
0	9008	5.38904
0	9016	5.75616
0	9024	6.00107
0	9032	6.24249
0	9040	6.42547
0	9048	6.32193
0	9056	6.32193
0	9064	6.20574
0	9072	5.92396
0	9080	5.7625
0	9088	5.71751
0	9096	5.73697
0	9104	5.51457
0	9112	5.43741
0	9120	5.46099
0	9128	5.4842
0	9136	5.46099
0	9144	5.46099
0	9152	5.73697
0	9160	5.74339
0	9168	5.96303
0	9176	6.10454
0	9184	6.10454
0	9192	6.21963
0	9200	6.12928
0	9208	5.69116
0	9216	5.32193
0	9224	5.32193
0	9232	5.32193
0	9240	5.39722
0	9248	5.78759
0	9256	5.78759
0	9264	6.08948
0	9272	6.08948
0	9280	6.25154
0	9288	6.12437
0	9296	6.12437
0	9304	5.82443
0	9312	5.82443
0	9320	5.86625
0	9328	5.86625
0	9336	5.96853
0	9344	5.97946
0	9352	5.96853
0	9360	5.97946
0	9368	5.95752
0	9376	5.95752
0	9384	6.00107
0	9392	5.89539
0	9400	5.59495
0	9408	5.49947
0	9416	5.6231
0	9424	5.99031
0	9432	6.22423
0	9440	6.14878
0	9448	6.13906
0	9456	6.13906
0	9464	6.08948
0	9472	5.9957
0	9480	5.9957
0	9488	5.9957
0	9496	5.71751
0	9504	5.9957
0	9512	5.54432
0	9520	5.54432
0	9528	5.52952
0	9536	5.20574
0	9544	4.92961
0	9552	5.26053
0	9560	5.01707
0	9568	5.53694
0	9576	5.58066
0	9584	5.58066
0	9592	5.57347
0	9600	5.7751
0	9608	5.40534
0	9616	5.30465
0	9624	5.4842
0	9632	5.63005
0	9640	6.06916
0	9648	6.06916
0	9656	6.49947
0	9664	6.49947
0	9672	6.265
0	9680	6.08443
0	9688	6.15361
0	9696	5.87798
0	9704	5.88961
0	9712	5.8365
0	9720	5.67108
0	9728	5.67108
0	9736	5.58782
0	9744	5.7625
0	9752	6.05373
0	9760	5.93524
0	9768	5.7625
0	9776	5.67108
0	9784	5.67108
0	9792	5.42146
0	9800	5.31331
0	9808	4.98489
0	9816	5.00643
0	9824	5.00643
0	9832	5.09954
0	9840	5.23339
0	9848	5.23339
0	9856	5.40534
0	9864	5.6845
0	9872	6.08443
0	9880	6.39722
0	9888	6.46489
0	9896	6.71097
0	9904	6.71097
0	9912	6.46489
0	9920	6.17754
0	9928	6.14878
0	9936	5.7625
0	9944	5.65753
0	9952	5.65753
0	9960	5.69779
0	9968	5.82443
0	9976	5.65753
0	9984	5.60204
0	9992	5.63005
0	10000	5.80613
0	10008	5.90115
0	10016	6.14878
0	10024	6.14878
0	10032	6.01176
0	10040	6.25604
0	10048	6.31331
0	10056	6.17754
0	10064	6.17754
0	10072	6.17754
0	10080	5.74339
0	10088	5.73697
0	10096	5.7625
0	10104	7.02237
0	10112	7.13906
0	10120	7.13906
0	10128	7.0819
0	10136	6.48036
0	10144	6.48036
0	10152	7.45121
0	10160	8.0184
0	10168	8.62918
0	10176	8.66263
0	10184	8.61085
0	10192	9.08126
0	10200	9.43542
0	10208	9.08126
0	10216	9.13663
0	10224	9.67108
0	10232	9.67108
0	10240	8.91403
0	10248	9.01707
0	10256	9.96338
0	10264	10.0534
0	10272	10.0534
0	10280	10.1305
0	10288	10.1077
0	10296	9.74018
0	10304	9.48994
0	10312	9.40129
0	10320	9.33102
0	10328	9.55258
0	10336	9.42347
0	10344	9.18346
0	10352	9.36528
0	10360	9.36528
0	10368	9.21501
0	10376	9.21501
0	10384	9.40788
0	10392	9.90115
0	10400	9.39518
0	10408	9.43244
0	10416	9.85813
0	10424	9.85813
0	10432	9.39518
0	10440	9.21675
0	10448	9.67486
0	10456	9.58425
0	10464	9.07554
0	10472	9.70151
0	10480	10.0237
0	10488	9.72321
0	10496	9.72199
0	10504	9.79805
0	10512	9.63697
0	10520	9.21559
0	10528	8.68116
0	10536	8.68116
0	10544	8.43939
0	10552	8.53231
0	10560	8.53231
0	10568	8.77823
0	10576	9.01707
0	10584	9.19698
0	10592	9.15482
0	10600	9.22767
0	10608	9.34324
0	10616	9.22423
0	10624	9.13906
0	10632	9.13906
0	10640	8.27169
0	10648	8.13418
0	10656	7.20341
0	10664	7.90975
0	10672	8.5202
0	10680	8.83048
0	10688	8.7224
0	10696	9.09326
0	10704	9.63005
0	10712	9.63005
0	10720	9.59938
0	10728	9.58021
0	10736	8.65071
0	10744	8.60557
0	10752	8.31763
0	10760	7.99839
0	10768	8.13418
0	10776	8.14271
0	10784	8.14271
0	10792	8.60204
0	10800	8.60204
0	10808	8.50704
0	10816	8.4909
0	10824	8.56624
0	10832	8.49757
0	10840	8.74179
0	10848	8.96441
0	10856	9.14332
0	10864	8.88671
0	10872	8.98625
0	10880	8.96441
0	10888	9.30248
0	10896	9.70604
0	10904	9.643
0	10912	9.37824
0	10920	9.37824
0	10928	8.63697
0	10936	8.17991
0	10944	8.17991
0	10952	8.17991
0	10960	7.92961
0	10968	7.10952
0	10976	6.97946
0	10984	7.30465
0	10992	7.6038
0	11000	7.50515
0	11008	7.50515
0	11016	7.43145
0	11024	6.86035
0	11032	6.47264
0	11040	6.31763
0	11048	6.40534
0	11056	6.55166
0	11064	7.06404
0	11072	7.53138
0	11080	7.59672
0	11088	7.15602
0	11096	7.44136
0	11104	7.10204
0	11112	6.83048
0	11120	6.98218
0	11128	7.3684
0	11136	7.15361
0	11144	7.1964
0	11152	7.5202
0	11160	7.85442
0	11168	7.86478
0	11176	8.07682
0	11184	8.07682
0	11192	7.8633
0	11200	7.52394
0	11208	7.07936
0	11216	6.55532
0	11224	6.59139
0	11232	6.06916
0	11240	6.41745
0	11248	6.41745
0	11256	6.40129
0	11264	6.40129
0	11272	6.42946
0	11280	6.33049
0	11288	6.61961
0	11296	6.61961
0	11304	6.20107
0	11312	5.92961
0	11320	5.92961
0	11328	5.53694
0	11336	5.67108
0	11344	6.00107
0	11352	6.30465
0	11360	6.34746
0	11368	6.47264
0	11376	6.37255
0	11384	6.16323
0	11392	5.95198
0	11400	6.01176
0	11408	5.49185
0	11416	5.36424
0	11424	5.69779
0	11432	5.69779
0	11440	5.28716
0	11448	5.28716
0	11456	4.9183
0	11464	4.9183
0	11472	5.45317
0	11480	5.42146
0	11488	5.45317
0	11496	5.8425
0	11504	5.974
0	11512	5.73697
0	11520	7.06916
0	11528	7.06916
0	11536	7.06916
0	11544	5.9957
0	11552	5.9957
0	11560	5.9957
0	11568	5.60204
0	11576	5.57347
0	11584	5.6778
0	11592	6.31763
0	11600	5.6778
0	11608	5.73697
0	11616	5.73697
0	11624	5.61611
0	11632	5.26946
0	11640	5.59495
0	11648	5.59495
0	11656	5.71751
0	11664	5.89539
0	11672	5.89539
0	11680	6.05889
0	11688	6.49566
0	11696	6.83048
0	11704	6.83048
0	11712	6.81225
0	11720	6.38082
0	11728	6.00643
0	11736	5.79998
0	11744	5.50704
0	11752	5.74339
0	11760	5.7625
0	11768	5.78759
0	11776	5.78759
0	11784	5.79998
0	11792	6.08948
0	11800	6.24702
0	11808	6.5258
0	11816	6.38904
0	11824	6.57707
0	11832	6.28716
0	11840	5.93524
0	11848	5.60204
0	11856	5.4842
0	11864	5.339
0	11872	5.54432
0	11880	5.56624
0	11888	6.04855
0	11896	6.3003
0	11904	6.19171
0	11912	6.07936
0	11920	6.07936
0	11928	6.07936
0	11936	5.37255
0	11944	6.07936
0	11952	6.14393
0	11960	6.14393
0	11968	5.9183
0	11976	5.9957
0	11984	5.6231
0	11992	5.24249
0	12000	5.11944
0	12008	5.11944
0	12016	5.57347
0	12024	5.97946
0	12032	6.28716
0	12040	6.40534
0	12048	6.29593
0	12056	6.1964
0	12064	6.26053
0	12072	6.04855
0	12080	6.04855
0	12088	6.04855
0	12096	6.16802
0	12104	5.97946
0	12112	5.95198
0	12120	5.88961
0	12128	5.88961
0	12136	5.78759
0	12144	5.52952
0	12152	5.60909
0	12160	5.69779
0	12168	5.87213
0	12176	5.78759
0	12184	6.21038
0	12192	6.1964
0	12200	5.78759
0	12208	5.7938
0	12216	5.84847
0	12224	5.78136
0	12232	6.01707
0	12240	6.01707
0	12248	5.9126
0	12256	5.9126
0	12264	5.64386
0	12272	5.32193
0	12280	5.46099
0	12288	5.64386
0	12296	5.55897
0	12304	5.59495
0	12312	5.88381
0	12320	6.14878
0	12328	6.32622
0	12336	6.38082
0	12344	6.25604
0	12352	6.14393
0	12360	5.53694
0	12368	5.41343
0	12376	5.53694
0	12384	5.58782
0	12392	5.60204
0	12400	5.8425
0	12408	6.02237
0	12416	5.8425
0	12424	5.8425
0	12432	6.14393
0	12440	6.00643
0	12448	6.00643
0	12456	6.54432
0	12464	6.60909
0	12472	6.5985
0	12480	6.5985
0	12488	6.47651
0	12496	5.9957
0	12504	5.58782
0	12512	5.43741
0	12520	5.64386
0	12528	5.73697
0	12536	5.73697
0	12544	5.58782
0	12552	5.74979
0	12560	5.63697
0	12568	5.8365
0	12576	6.03814
0	12584	6.21501
0	12592	6.14393
0	12600	6.30899
0	12608	6.39722
0	12616	6.33049
0	12624	6.44925
0	12632	6.53694
0	12640	6.42146
0	12648	6.06404
0	12656	5.82443
0	12664	5.4842
0	12672	5.58066
0	12680	5.24249
0	12688	5.37255
0	12696	5.35588
0	12704	5.7044
0	12712	5.7044
0	12720	5.89539
0	12728	5.98489
0	12736	6.20574
0	12744	6.16802
0	12752	6.18228
0	12760	6.14393
0	12768	6.12928
0	12776	5.7625
0	12784	5.50704
0	12792	5.50704
0	12800	5.55166
0	12808	5.84847
0	12816	6.187
0	12824	6.41745
0	12832	6.57347
0	12840	6.67108
0	12848	7.21501
0	12856	7.23795
0	12864	7.23795
0	12872	7.19874
0	12880	6.97127
0	12888	6.74659
0	12896	6.52952
0	12904	6.25604
0	12912	5.94642
0	12920	5.9183
0	12928	5.76881
0	12936	5.76881
0	12944	5.81225
0	12952	5.84847
0	12960	5.84847
0	12968	5.92396
0	12976	5.84847
0	12984	5.84847
0	12992	5.46877
0	13000	5.42146
0	13008	5.49185
0	13016	5.85442
0	13024	5.88961
0	13032	6.05889
0	13040	6.31331
0	13048	6.05889
0	13056	5.8425
0	13064	6.08948
0	13072	6.66432
0	13080	8.838
0	13088	8.89612
0	13096	8.89612
0	13104	8.86992
0	13112	7.62658
0	13120	7.0091
0	13128	6.7938
0	13136	7.27834
0	13144	7.68783
0	13152	7.339
0	13160	7.339
0	13168	7.21963
0	13176	6.07936
0	13184	5.84847
0	13192	6.07427
0	13200	6.07427
0	13208	5.86625
0	13216	6.01707
0	13224	6.23795
0	13232	6.02237
0	13240	6.05889
0	13248	6.05889
0	13256	6.24702
0	13264	5.7751
0	13272	5.79998
0	13280	6.09954
0	13288	6.09954
0	13296	5.79998
0	13304	5.69779
0	13312	5.78136
0	13320	5.51457
0	13328	5.51457
0	13336	5.69779
0	13344	5.69779
0	13352	5.71751
0	13360	6.15843
0	13368	6.50326
0	13376	6.39314
0	13384	6.45317
0	13392	6.15843
0	13400	6.15843
0	13408	6.15843
0	13416	6.7907
0	13424	7.10952
0	13432	7.18228
0	13440	7.18228
0	13448	6.80305
0	13456	6.04855
0	13464	5.95198
0	13472	6.25604
0	13480	6.42946
0	13488	6.43741
0	13496	6.53324
0	13504	6.73051
0	13512	6.92396
0	13520	7.07936
0	13528	7.12928
0	13536	7.12928
0	13544	6.73051
0	13552	6.96853
0	13560	7.25829
0	13568	6.9876
0	13576	6.9876
0	13584	7.27612
0	13592	6.45317
0	13600	6.08443
0	13608	6.11944
0	13616	5.96303
0	13624	5.81225
0	13632	5.81225
0	13640	5.64386
0	13648	5.74339
0	13656	5.93524
0	13664	7.19171
0	13672	7.54616
0	13680	7.61786
0	13688	7.72403
0	13696	7.39109
0	13704	7.39109
0	13712	7.57707
0	13720	7.89828
0	13728	7.89828
0	13736	8.13418
0	13744	8.12928
0	13752	7.69945
0	13760	7.46877
0	13768	7.31547
0	13776	7.30248
0	13784	6.6231
0	13792	6.6231
0	13800	6.93524
0	13808	6.6231
0	13816	6.18228
0	13824	6.59139
0	13832	6.59139
0	13840	6.9126
0	13848	7.16802
0	13856	7.20107
0	13864	7.05373
0	13872	7.55166
0	13880	7.61085
0	13888	7.69614
0	13896	7.61085
0	13904	7.53879
0	13912	7.07936
0	13920	6.73697
0	13928	6.73697
0	13936	6.73697
0	13944	7.24249
0	13952	7.32835
0	13960	7.37048
0	13968	7.06916
0	13976	7.06916
0	13984	6.6845
0	13992	6.58066
0	14000	6.07936
0	14008	5.88961
0	14016	6.30465
0	14024	6.64729
0	14032	6.64729
0	14040	6.94363
0	14048	6.90975
0	14056	6.71425
0	14064	6.38904
0	14072	6.37669
0	14080	6.28276
0	14088	6.28716
0	14096	5.92396
0	14104	6.06404
0	14112	5.9957
0	14120	5.6778
0	14128	5.74979
0	14136	6.51081
0	14144	6.52207
0	14152	6.52207
0	14160	6.80613
0	14168	6.41745
0	14176	6.41745
0	14184	6.41745
0	14192	6.60557
0	14200	6.60557
0	14208	6.47651
0	14216	6.34746
0	14224	6.34324
0	14232	6.00643
0	14240	5.94642
0	14248	6.21038
0	14256	6.22423
0	14264	6.27391
0	14272	6.27391
0	14280	6.42946
0	14288	6.47651
0	14296	7.44136
0	14304	7.44136
0	14312	7.53138
0	14320	7.53138
0	14328	7.05631
0	14336	6.73051
0	14344	6.51833
0	14352	6.36424
0	14360	5.28716
0	14368	5.10952
0	14376	4.89539
0	14384	4.86035
0	14392	5.09954
0	14400	5.6778
0	14408	5.92961
0	14416	6.33049
0	14424	6.69779
0	14432	6.9183
0	14440	6.9183
0	14448	6.9183
0	14456	6.85145
0	14464	6.41343
0	14472	6.04335
0	14480	5.54432
0	14488	5.30465
0	14496	5.28716
0	14504	5.29593
0	14512	5.54432
0	14520	5.37255
0	14528	6.19171
0	14536	6.92679
0	14544	7.37876
0	14552	7.1964
0	14560	7.58604
0	14568	7.26946
0	14576	6.87213
0	14584	6.45317
0	14592	6.60204
0	14600	6.24249
0	14608	6.21501
0	14616	6.08948
0	14624	6.11944
0	14632	5.94084
0	14640	6.11944
0	14648	5.94084
0	14656	6.09954
0	14664	7.01707
0	14672	7.64729
0	14680	7.64729
0	14688	7.64729
0	14696	7.11449
0	14704	6.60909
0	14712	6.06404
0	14720	5.89539
0	14728	5.89539
0	14736	5.95198
0	14744	5.95198
0	14752	5.95198
0	14760	5.86035
0	14768	5.55897
0	14776	5.30465
0	14784	5.46877
0	14792	6.43741
0	14800	6.60204
0	14808	6.60204
0	14816	6.60204
0	14824	6.14393
0	14832	5.74979
0	14840	5.54432
0	14848	5.54432
0	14856	5.75616
0	14864	5.65753
0	14872	5.94084
0	14880	6.85739
0	14888	6.90403
0	14896	6.85739
0	14904	6.90403
0	14912	6.13418
0	14920	6.00107
0	14928	5.99031
0	14936	6.13418
0	14944	5.86625
0	14952	5.83048
0	14960	5.57347
0	14968	5.83048
0	14976	5.46099
0	14984	5.8365
0	14992	5.86625
0	15000	6.14878
0	15008	6.20574
0	15016	6.32622
0	15024	6.11944
0	15032	6.26053
0	15040	6.13418
0	15048	6.20574
0	15056	6.20574
0	15064	6.20574
0	15072	6.07936
0	15080	6.96853
0	15088	6.33475
0	15096	6.55166
0	15104	6.84847
0	15112	7.09452
0	15120	6.93243
0	15128	6.93243
0	15136	6.57347
0	15144	6.80305
0	15152	6.5258
0	15160	5.86035
0	15168	6.16802
0	15176	6.16802
0	15184	6.02764
0	15192	6.03814
0	15200	6.6677
0	15208	8.99368
0	15216	9.02303
0	15224	9.02303
0	15232	9.00375
0	15240	6.31763
0	15248	6.24702
0	15256	6.24702
0	15264	6.4842
0	15272	6.82443
0	15280	6.82443
0	15288	6.82443
0	15296	6.7044
0	15304	6.35168
0	15312	6.35168
0	15320	6.62658
0	15328	6.47264
0	15336	6.48036
0	15344	6.48036
0	15352	6.25154
0	15360	6.07427
0	15368	5.87213
0	15376	5.74979
0	15384	5.92396
0	15392	5.82443
0	15400	6.16802
0	15408	6.49185
0	15416	6.49185
0	15424	6.53694
0	15432	6.51833
0	15440	6.69779
0	15448	6.38494
0	15456	6.38494
0	15464	6.59139
0	15472	7.48803
0	15480	7.47264
0	15488	7.48803
0	15496	7.47264
0	15504	6.6778
0	15512	6.42146
0	15520	6.67108
0	15528	6.99031
0	15536	7.25379
0	15544	7.15361
0	15552	7.02501
0	15560	6.89251
0	15568	5.9126
0	15576	5.9126
0	15584	5.67108
0	15592	5.57347
0	15600	5.57347
0	15608	5.52952
0	15616	5.50704
0	15624	5.39722
0	15632	5.52952
0	15640	5.7625
0	15648	5.9957
0	15656	6.44925
0	15664	6.44925
0	15672	6.08443
0	15680	6.24249
0	15688	6.24249
0	15696	5.89539
0	15704	5.89539
0	15712	5.9183
0	15720	5.71097
0	15728	5.71097
0	15736	5.73051
0	15744	5.92961
0	15752	6.14878
0	15760	6.34746
0	15768	6.34746
0	15776	6.339
0	15784	6.22423
0	15792	5.84847
0	15800	5.72403
0	15808	5.73697
0	15816	5.74979
0	15824	5.74979
0	15832	5.974
0	15840	5.92396
0	15848	5.90115
0	15856	5.27834
0	15864	5.82443
0	15872	5.82443
0	15880	5.82443
0	15888	5.85442
0	15896	6.22423
0	15904	7.01707
0	15912	7.01707
0	15920	7.0819
0	15928	7.0819
0	15936	5.81225
0	15944	5.81225
0	15952	5.61611
0	15960	5.54432
0	15968	5.7938
0	15976	6.27834
0	15984	6.16802
0	15992	6.60557
0	16000	6.96578
0	16008	7.5985
[truncated: 229,063 more rows]
