# Supplementary material for: A Compendium of Nucleosome and Transcript Profiles Reveals Determinants of Chromatin Architecture and Transcription
Source: PLoS Genet. 2013 May 2;9(5):e1003479. doi: 10.1371/journal.pgen.1003479 (PMC3642058; doi:10.1371/journal.pgen.1003479)
Supplement: Dataset S1 — Yeast transcript annotation R script and data files. Please note this file is 81.9 MB and may be difficult for some readers to download due to its size. (GZ) [file pgen.1003479.s001.gz › yeast-transcript-annotation/chr10.data.lior.not-shifted]

0	13	0.333419994245812
0	20	-0.458108551584412
0	27	-0.0940877533763143
0	34	0.0269652150382651
0	41	-0.0805766321904677
0	48	-0.698445557976499
0	56	-0.206982608297491
0	64	-0.814494967251545
0	72	-1.67328277176408
0	80	-2.24949297438495
0	88	-1.20085851517413
0	96	-1.64922316146626
0	104	-0.71700354227758
0	111	-0.235183054633244
0	118	-1.05838051316473
0	128	-1.21451915605769
0	136	-0.654847882413297
0	144	-0.302607901849408
0	152	-0.657433461218202
0	160	-1.76092426718038
0	168	-1.95501351017896
0	176	0.98216669159558
0	183	0.619774788491664
0	190	0.517963396842154
0	200	-0.880367362090362
0	208	-1.61802010586581
0	216	-0.954963632635065
0	224	-2.12768946141138
0	232	-1.86906108477529
0	240	-2.34644800082414
0	248	-1.79657838300100
0	256	-1.54484080467573
0	268	-2.03134068760409
0	288	-1.73758120218369
0	296	-1.99949154994378
0	304	-1.83143755608483
0	312	-2.37036077826408
0	320	-2.06626717537914
0	327	-1.85090064877655
0	335	-1.75803884657174
0	343	-1.81002711530659
0	351	0.351092023499229
0	360	-0.866570755372458
0	368	-1.12517899777508
0	376	-0.620242385927187
0	383	0.678459604448415
0	390	0.379068905810367
0	400	0.197961258246449
0	408	-0.80653771506846
0	416	-0.492380634235371
0	423	-0.432758478789745
0	430	0.196959123687341
0	440	-1.04107678136128
0	448	-1.21405353335345
0	455	-0.156694073596897
0	462	0.0638122221751098
0	469	1.15717475938748
0	476	-0.99312053218481
0	488	-1.57743742769066
0	496	-1.88382452501499
0	508	-1.01669726464561
0	515	-1.03098838457060
0	523	-0.650294946473245
0	531	-0.168074968323585
0	539	-1.38829628964264
0	547	-1.11283061287004
0	555	-0.826770339302535
0	563	-0.272184085522073
0	576	-1.57065840052085
0	584	-1.65633034251685
0	592	-1.77260631939528
0	600	-1.317522090192
0	608	-0.478798977633971
0	616	-0.565807986780362
0	624	-0.611280646905901
0	632	-0.445373649255938
0	640	-0.468092837445522
0	648	-0.639284809554169
0	656	-0.676437674169068
0	664	-0.530337945270033
0	672	-0.990781853653548
0	680	-1.47117863858877
0	688	-1.68861187502598
0	696	-1.63570056436280
0	704	-0.412827996031989
0	712	-0.52999265909703
0	720	-1.55416112943506
0	728	-1.76250532241360
0	736	-1.34109192662392
0	744	-1.45125419685784
0	752	-1.48308236932699
0	760	-1.30425901582297
0	768	-0.903064476686026
0	776	-1.59297340820197
0	784	-1.04717713590717
0	792	-1.29256353085073
0	800	-0.587701633108083
0	808	-0.332543686564949
0	816	0.195117941411624
0	824	-0.470463458333231
0	832	-0.548873914903462
0	840	-0.88429479999493
0	848	-1.67310426474103
0	856	-1.28404543113414
0	864	-0.744149816268297
0	872	-1.63647245511808
0	880	-1.29046028629339
0	888	-1.30837697582905
0	896	-0.692917319714486
0	904	-0.527469458652468
0	912	-1.10985604019898
0	920	-0.802676590438181
0	928	0.0130298016464385
0	936	-0.86435557057605
0	944	-1.28310714974373
0	952	-0.0459432609963129
0	960	0.0657072048029521
0	968	-1.67344930393661
0	976	-1.3201463840527
0	984	-1.39938385038158
0	992	-1.45060007734948
0	1000	-1.49036206740514
0	1008	-1.59401379896317
0	1016	-0.934682199426518
0	1024	-1.70762559607185
0	1032	-1.90896546501739
0	1040	-1.65801242367897
0	1048	-0.721565635481419
0	1056	-1.54724114732614
0	1064	-0.912312578134786
0	1072	-1.27155017112750
0	1080	-0.781530807039672
0	1088	0.592078323723704
0	1096	-1.24166057211792
0	1104	-1.01911261982794
0	1112	-1.09325917189743
0	1120	-1.66457227667018
0	1128	-1.60052410309076
0	1136	-1.64666877328667
0	1144	-2.0351096445477
0	1152	-1.1071423694247
0	1160	-1.33406235334433
0	1168	-1.11751888645201
0	1176	-1.27100570055749
0	1184	-1.36241661801963
0	1195	-1.03884367808316
0	1203	-1.38848928231617
0	1210	-1.91725993218051
0	1217	-1.53617953134997
0	1224	-1.19108695151295
0	1232	0.43112446903314
0	1240	-1.90879838013059
0	1248	-1.81293104539890
0	1256	-1.16136248564038
0	1264	-1.21927476076881
0	1272	-1.38106483481831
0	1280	-1.81113288736183
0	1288	-1.00567736877151
0	1296	-0.91361482520374
0	1304	-1.05364249578807
0	1312	-1.57154432449993
0	1320	-0.935823005258174
0	1328	-1.31538034055160
0	1336	-1.38953341185305
0	1344	-0.930316359215787
0	1352	-0.8074278132985
0	1360	-0.219109557934758
0	1368	-1.19337828481600
0	1376	-1.93393786351539
0	1384	-1.31221733998678
0	1392	-1.15281182182157
0	1400	-1.30189440297084
0	1408	-1.45809914469761
0	1416	-1.50714033758306
0	1424	-2.02620918945232
0	1432	-1.83799401527763
0	1440	-1.53575011506877
0	1448	-1.33814893391565
0	1456	-0.511225639854618
0	1464	-1.46297439046056
0	1472	-2.0580414088397
0	1480	-1.64330854794600
0	1488	-0.552774372219885
0	1496	-1.53635166307652
0	1504	-1.87132574313170
0	1512	-1.61486265396270
0	1520	-1.37298949686543
0	1528	-1.6834696430309
0	1536	-1.65496407550868
0	1544	-1.92234756055843
0	1552	-1.79517471921317
0	1560	-1.89752784157158
0	1568	-1.74298052395049
0	1576	-1.24496908951604
0	1584	-1.58454620302247
0	1592	-2.03814197496950
0	1600	-0.662141922790226
0	1608	-0.716107151982236
0	1616	-1.58768654580755
0	1624	-1.59928551173875
0	1632	-1.48523140837358
0	1640	-1.57289035278214
0	1648	-1.47975746693522
0	1656	-1.13686955982200
0	1664	-1.33866303500257
0	1672	-1.8614335797445
0	1680	-0.995129254569268
0	1688	-1.03616242906605
0	1695	-0.724409715959973
0	1702	-0.565348888730108
0	1709	-0.345250529181650
0	1720	-0.0879151291669462
0	1728	0.176455060867116
0	1736	-0.565348888730108
0	1743	-1.32905542405034
0	1750	-0.754953459531422
0	1757	-0.736921027891774
0	1764	0.227560413025895
0	1771	-0.301883213082569
0	1778	-0.454927360135108
0	1785	-1.24351964188544
0	1792	-1.17434423577347
0	1799	0.0899731151853818
0	1806	-0.0780412185630448
0	1813	-0.735903271753979
0	1820	-1.13438206972498
0	1827	-0.949515170155673
0	1834	-0.0577493788262453
0	1841	-0.532096462108677
0	1848	-0.688275830142123
0	1855	-0.988265846070447
0	1862	-0.86809200553054
0	1869	-0.670080917679312
0	1880	-1.54580168710676
0	1888	-1.54249994144717
0	1896	-1.30562760872065
0	1904	-1.27396206841778
0	1911	-1.55595397340040
0	1919	-1.28345588078897
0	1926	-0.184566360562508
0	1933	-0.0208630354519528
0	1944	-0.690437311447064
0	1952	-0.150114969440772
0	1959	-0.423984383598577
0	1966	-0.754953459531422
0	1973	-1.52238975105853
0	1980	-0.682393486596953
0	1989	-1.39025565468498
0	1996	-0.0515805909459699
0	2003	-0.28941816544659
0	2010	-0.798763297117036
0	2017	-0.80838451480172
0	2024	-0.72705340282636
0	2032	-0.198494831442378
0	2040	1.01628526834038
0	2048	1.63437603246979
0	2055	-0.758003584077461
0	2062	-0.580221723402857
0	2069	0.420808970253939
0	2076	-1.02081306279640
0	2088	-0.453000807170643
0	2096	-0.643017141140521
0	2103	-0.423984383598577
0	2110	-0.754953459531422
0	2117	-1.52238975105853
0	2124	-0.682393486596953
0	2133	-1.39025565468498
0	2140	-0.0515805909459699
0	2147	-0.28941816544659
0	2154	-0.798763297117036
0	2161	-1.12175931981366
0	2168	-1.43005232925124
0	2175	0.370711950437014
0	2182	0.870461823124202
0	2189	0.191656564803911
0	2196	0.0899731151853818
0	2203	-0.301883213082569
0	2211	-0.614568575667645
0	2219	-0.351367925828429
0	2232	0.298107018488991
0	2240	-0.164502947187788
0	2248	-1.01860388140879
0	2256	-1.39418952096008
0	2264	-0.553695195950183
0	2272	-1.55562249385823
0	2280	-2.02891864280928
0	2288	-1.91693211162529
0	2296	-2.0631740502435
0	2304	-1.87173737335916
0	2312	-1.70311543879396
0	2320	-1.50374120948762
0	2328	-1.657960793738
0	2336	-1.67931521682365
0	2344	-1.79548276303008
0	2352	-1.48236755330576
0	2360	-1.76737211216186
0	2368	-1.86408699388291
0	2375	-1.73368073001184
0	2384	-1.55158344816098
0	2392	-1.27806655983985
0	2400	-0.816284219862258
0	2407	-1.29961670614899
0	2416	-1.90176828402385
0	2424	-1.79922211207578
0	2432	-1.298141282552
0	2439	-1.19336156018017
0	2447	-1.46613499350283
0	2455	-0.974960702102998
0	2463	-0.807805421907047
0	2471	-1.06790501973757
0	2479	-0.894158504759286
0	2487	-0.758802127875493
0	2495	-0.135598210546747
0	2503	-1.25838681290512
0	2511	-1.38764035847617
0	2519	-1.49973545238769
0	2527	-1.41132860992718
0	2535	-1.69427297384752
0	2543	-1.10438323447906
0	2551	-0.86670637379402
0	2559	-1.00350674897464
0	2567	-1.20797008390208
0	2574	-1.32596816613316
0	2581	-1.16554215410609
0	2588	-1.37795516130424
0	2595	-1.39861047102618
0	2602	-1.84219204585287
0	2609	-1.76611309113426
0	2616	-1.50991349713586
0	2623	-1.18810117568738
0	2630	-1.63620038134664
0	2637	-1.61109900126698
0	2644	-1.88896742426943
0	2652	-1.02998972150933
0	2660	-1.76246605139992
0	2667	-1.97021489893931
0	2674	-0.487156461855874
0	2681	0.253092061779292
0	2688	-0.414939742631273
0	2695	-0.731586135849513
0	2702	-1.24248159234572
0	2709	-1.01775461334575
0	2716	0.293446211142207
0	2723	0.733325924640205
0	2730	-2.16107145470257
0	2737	-0.578682508189124
0	2744	-1.57823609274480
0	2752	-1.21624515139018
0	2759	-1.11395344906778
0	2770	-1.37796076133096
0	2777	-1.33779472406269
0	2784	-1.37829907507242
0	2791	-1.52614647902715
0	2798	-1.58009341843955
0	2805	-1.66027292102549
0	2812	-1.91269446129241
0	2819	-1.48289005194322
0	2826	-1.62567469131798
0	2833	-1.74965363973510
0	2840	-1.87255453898405
0	2848	-1.34775775939943
0	2856	-1.63655758154435
0	2863	-1.16802565940674
0	2870	-1.89848747137360
0	2877	-1.32084361269352
0	2884	-0.884745070114556
0	2891	-1.05405571097086
0	2898	-0.196046137592204
0	2905	0.169063399876523
0	2912	0.964022482954649
0	2919	0.878520092692245
0	2926	-0.289733778167913
0	2933	-1.71770667497643
0	2940	-1.89844102920416
0	2947	-0.122459350840568
0	2954	-0.496294151004228
0	2961	-1.37373484141165
0	2968	-1.82997320311480
0	2975	-1.42328337107952
0	2982	-1.88242486920213
0	2989	-1.72893060953632
0	2996	-1.25603759729528
0	3003	-1.44388831039484
0	3012	-1.99595282728787
0	3020	-1.86667745055204
0	3027	-1.23063393597017
0	3034	-1.43692493116011
0	3041	-1.14050999377329
0	3048	-1.15549789093608
0	3055	-0.897849695408977
0	3062	-0.952696618105393
0	3071	-1.61354362096720
0	3079	-1.76519857609009
0	3087	-0.91557995462529
0	3094	-1.82574681618156
0	3101	-1.627530884517
0	3108	-1.32504708917652
0	3115	-1.68881109218319
0	3122	-1.38526557135734
0	3129	-1.60075658230392
0	3136	-1.65926902952688
0	3143	-0.72292702220351
0	3150	-1.34348694377321
0	3157	-1.53797638812031
0	3164	-1.38721575463802
0	3171	-0.662951608960467
0	3178	-1.23814528071734
0	3185	-1.26785194425170
0	3192	-1.31743495077466
0	3200	-1.79263110296704
0	3208	-1.36739029329568
0	3215	-1.43488425657306
0	3222	0.0544217412568297
0	3229	-0.647686758203818
0	3236	-0.509977901173088
0	3243	-0.484939725285035
0	3250	-1.00156245694726
0	3257	-0.707878223926908
0	3264	-1.12893247407793
0	3271	-0.885455353258807
0	3278	-0.787229721070838
0	3285	-1.66766992752584
0	3292	-1.55088042275588
0	3299	-1.19934384508859
0	3306	-0.715337303312086
0	3313	0.205099705593732
0	3320	-0.0977295644206864
0	3327	-0.531128698627319
0	3334	-0.367016664184503
0	3341	-0.471767525500867
0	3348	-0.403855039856505
0	3355	-0.52378688684573
0	3362	-1.60473244644517
0	3369	-1.72722810236263
0	3376	-1.20771622029431
0	3383	-1.53626220769388
0	3390	-1.50976620768617
0	3397	-0.691993902315788
0	3404	-0.195631236229779
0	3411	-0.219926934660417
0	3418	-0.986408600359215
0	3425	-0.717764890914222
0	3432	-0.181965170463278
0	3439	-0.288622342195393
0	3446	-1.61853884321030
0	3453	-1.32375081730945
0	3460	-0.382888360432089
0	3467	-1.16259805962890
0	3474	-0.778824848117598
0	3481	-1.12932164202749
0	3488	-1.09208566728359
0	3495	-0.734280632268791
0	3502	-1.14922361747367
0	3510	-1.58711656253378
0	3518	-1.77714059562895
0	3525	-1.58480518722576
0	3532	-1.61389571960744
0	3539	-1.16260848108322
0	3546	-0.395140322582550
0	3553	-0.531339102986636
0	3560	-0.488694573369583
0	3568	-0.613215979979899
0	3575	-1.55990211246350
0	3582	-1.81597648754265
0	3589	-1.25900868914157
0	3596	-1.06550430749555
0	3603	-1.51452774166977
0	3610	-1.08846300717251
0	3617	-0.553986467862485
0	3624	-1.16045881025061
0	3631	-1.19705817182713
0	3640	-1.02720609109203
0	3648	-1.72504905985342
0	3656	-1.16551902123984
0	3663	-0.319750257879692
0	3670	-0.873225565178247
0	3677	-2.15497270300047
0	3684	-1.66943746571689
0	3691	-1.75887249851957
0	3698	-0.416692724268909
0	3705	-0.94674506264985
0	3712	-1.36181101153834
0	3719	-1.21778141394182
0	3726	-0.785339064945736
0	3733	-1.67715483600731
0	3740	-1.59837271666316
0	3748	-1.33108211029444
0	3756	-1.05475731868434
0	3763	-1.00581785180920
0	3770	-0.879918456617673
0	3777	-0.96748229209330
0	3784	-0.397498270152337
0	3791	-1.08177732814437
0	3798	-1.41867924401502
0	3805	-0.871807747435426
0	3812	-0.94237831387696
0	3819	-1.49917266760540
0	3826	-1.24113024380433
0	3833	-1.18509298760901
0	3840	-1.05471114512971
0	3847	-0.378500248793287
0	3854	-0.868921128480395
0	3861	-1.71010091267797
0	3868	-1.51475896376981
0	3880	-0.9433459274812
0	3888	-0.0936871898938865
0	3895	0.516599192613486
0	3902	0.0104025234587297
0	3909	-0.928581035127233
0	3916	-0.83866305301431
0	3928	-1.51906073839559
0	3936	-1.66034740907573
0	3944	-0.788354446068558
0	3951	-0.0558492594282702
0	3958	-0.380777760998945
0	3968	-0.50333358341265
0	3976	0.3670770411613
0	3983	-0.0839741177985411
0	3991	0.151023613852392
0	3999	1.43252756829041
0	4007	1.96331588015252
0	4015	1.51167321457569
0	4023	1.61730314785271
0	4031	1.85126512470604
0	4039	2.88530253786808
0	4047	3.13633025919054
0	4055	2.60860638258204
0	4063	2.3625101565726
0	4071	2.31833662020535
0	4079	2.10535639797273
0	4087	2.08087464493311
0	4095	0.968328483383153
0	4103	0.578058035679713
0	4111	-0.0269650934944847
0	4119	1.40278247539105
0	4127	1.87645207032063
0	4135	1.84331214166677
0	4143	1.17338334740142
0	4151	1.11218272333613
0	4159	1.25333067637372
0	4167	0.478059300547519
0	4175	2.42061357740035
0	4183	2.2784922495013
0	4191	1.82929699547683
0	4199	2.29051354920040
0	4207	2.22198700641335
0	4215	1.99457517133452
0	4223	1.43052931945822
0	4231	2.68412334895458
0	4239	2.93494418327341
0	4247	1.60454107345529
0	4255	1.8087907157697
0	4263	2.48168831636957
0	4271	2.26193368285133
0	4279	3.16583701010941
0	4287	1.58184396241960
0	4295	0.659213946590469
0	4303	2.47824595057656
0	4311	2.07611242055229
0	4319	2.124162629864
0	4328	1.82185220727943
0	4336	0.900364198815636
0	4344	2.43681793732915
0	4351	2.61703125580957
0	4359	2.09380469855655
0	4367	-0.0970466529867613
0	4375	2.11986046150378
0	4383	2.08206095076047
0	4391	2.01793353541163
0	4399	2.10997305367298
0	4407	1.48979391516676
0	4415	1.33632623731210
0	4423	1.69677981634681
0	4431	2.04106944147792
0	4439	1.70064930151682
0	4448	1.51112031993034
0	4456	2.20590653394492
0	4464	1.93773909129656
0	4471	1.07394543546836
0	4479	1.38089516114307
0	4487	1.69394090435182
0	4495	2.15983009789584
0	4503	2.55863685801917
0	4511	2.49700954446692
0	4519	2.43504828550797
0	4527	2.1647676299293
0	4535	1.46869456773220
0	4543	0.71467073828839
0	4551	-0.227832657044817
0	4559	1.82225473063132
0	4567	2.03039939970796
0	4575	2.12935703037512
0	4583	1.23089218448211
0	4591	1.81397986353513
0	4598	2.65290551984063
0	4605	1.76475237408021
0	4612	2.34656514177994
0	4620	1.91199855429789
0	4628	1.86791740957407
0	4636	0.43511271195847
0	4644	1.40459233778383
0	4652	2.46519117663216
0	4664	1.38747285395223
0	4672	1.5793036855793
0	4680	2.31043864250876
0	4687	2.29287885971114
0	4694	2.38646503343353
0	4701	2.49914456719229
0	4708	0.990210260379719
0	4716	1.27125057044928
0	4724	1.41774793192159
0	4732	2.38014140110225
0	4740	2.47727301030229
0	4748	1.8138985212877
0	4759	1.33948260254291
0	4767	0.963495687714658
0	4775	2.07918797931238
0	4783	1.86080063872535
0	4792	1.55426881599545
0	4800	1.52835939476958
0	4808	1.06707326175654
0	4816	1.35294683636266
0	4823	2.79201102760877
0	4832	2.4313117731991
0	4840	2.52702664305016
0	4848	-0.664364610269123
0	4855	1.32810131845345
0	4863	2.52356333302589
0	4871	2.14035324446479
0	4879	1.28450012778063
0	4887	2.23255249952291
0	4896	1.42298675926221
0	4903	0.811819496053187
0	4911	1.16985967251236
0	4919	0.776619388991725
0	4927	1.49281713746120
0	4935	1.93727705861963
0	4943	0.466730875300601
0	4952	1.24548015526685
0	4960	2.06884385787214
0	4968	1.74249671379917
0	4976	-0.283465320196839
0	4984	0.164108849684222
0	4992	1.43780312143727
0	5000	1.70119179586554
0	5008	-0.0650572291794163
0	5016	2.13372224276328
0	5024	2.37103155174062
0	5032	1.89000729404691
0	5040	1.74670359677108
0	5048	2.15025353919121
0	5056	2.73719628339729
0	5064	2.18951898621484
0	5072	2.18800044180312
0	5080	0.704655264814606
0	5088	0.889998976841827
0	5096	1.78884067633294
0	5104	1.90956041043422
0	5112	1.08486827423318
0	5120	1.73151735369675
0	5128	2.67795437737045
0	5136	1.68920246859436
0	5144	1.99201073111688
0	5152	2.10587172120777
0	5160	2.37133935902420
0	5168	2.26459965407747
0	5176	2.63622592520983
0	5184	1.62542490090860
0	5192	0.666688486405428
0	5200	1.74717584457163
0	5208	0.0882685219043022
0	5216	0.134828524272786
0	5224	1.61215452434052
0	5232	1.38765621682285
0	5240	1.38223964323030
0	5248	2.07830404055559
0	5256	1.45582527025525
0	5264	1.30420382740988
0	5271	1.36676193756039
0	5278	1.32171981649628
0	5285	1.01602985146362
0	5293	1.46201626672700
0	5301	0.533522673052655
0	5312	1.76514933894357
0	5320	0.78150441942965
0	5328	1.31381631492756
0	5336	0.869696545094528
0	5344	1.26195649445158
0	5352	1.67626677187684
0	5359	1.64829523226887
0	5366	0.857138264159357
0	5373	0.89194973686267
0	5380	0.870907135488769
0	5387	0.724870632582359
0	5394	-0.143395583599113
0	5401	0.252242681249623
0	5408	2.24720889290396
0	5415	2.54337458958392
0	5422	1.26487006665035
0	5429	1.12616235047621
0	5436	1.12355728677377
0	5443	1.69970102017962
0	5450	1.66899994399939
0	5457	0.853054036371616
0	5464	1.10751991733313
0	5471	0.311607016889519
0	5478	1.36717461990620
0	5485	0.995195130549674
0	5492	1.61619497343779
0	5499	1.60647286611470
0	5506	1.50252189130082
0	5513	0.763635122973786
0	5520	1.15492748561063
0	5528	1.12207638590756
0	5536	1.79902121471309
0	5543	1.05953129083575
0	5550	-0.182798995943523
0	5558	0.0917073421523815
0	5565	1.15078286393384
0	5572	1.70812502277439
0	5579	1.27913320666131
0	5586	1.77079049363895
0	5593	1.62389722055042
0	5600	1.75419059783354
0	5608	1.50520709371135
0	5615	1.46469086495967
0	5622	1.34324461464285
0	5629	0.840080019830003
0	5640	1.23438168303339
0	5648	0.709132094583128
0	5656	1.12558413177674
0	5663	1.39447376189376
0	5670	1.68575034004585
0	5677	1.19260408536122
0	5684	1.72290097032118
0	5691	2.11374319700659
0	5698	1.22185439155964
0	5705	0.1195956884001
0	5712	-0.280293947928683
0	5719	1.12071434156524
0	5726	2.27123552281875
0	5733	2.01017896115355
0	5740	1.52560596623597
0	5747	0.721524916877985
0	5754	0.314780297265396
0	5761	-0.0388739896154142
0	5768	0.463994353316473
0	5775	1.53062108569115
0	5782	2.38356095310621
0	5789	1.31450930666419
0	5796	0.319610761467502
0	5803	1.67050944546387
0	5810	0.86220679617438
0	5817	1.42132992315712
0	5824	2.19286447706644
0	5831	2.75373805441040
0	5838	2.76820109148548
0	5845	2.57638185889808
0	5852	1.89201324820342
0	5859	0.941329450140922
0	5866	0.486483184680727
0	5873	0.622751293653415
0	5880	1.30143589353566
0	5888	2.62571596067861
0	5896	1.94699216448378
0	5904	1.53423143494949
0	5912	1.27698772388691
0	5920	-0.182203732881208
0	5927	1.36654991548543
0	5934	2.26403472758918
0	5941	1.80010968708600
0	5948	1.82424502383135
0	5955	1.76389762780950
0	5962	2.05880815265828
0	5969	2.24787084612363
0	5976	1.27445224600441
0	5983	0.813161712590349
0	5990	0.252960730182422
0	5997	1.07027205010316
0	6004	0.864954834829525
0	6011	0.787120996549638
0	6018	0.741151486200438
0	6025	1.25841492832245
0	6032	0.597697341271632
0	6039	1.06492600589688
0	6046	1.43237166905413
0	6053	2.08591301136352
0	6060	2.05476653034112
0	6067	2.37295140505213
0	6074	1.38799126351681
0	6081	1.18106049301760
0	6088	-0.00425179213197957
0	6095	0.97429868119762
0	6102	-0.515882293624607
0	6109	1.31962938030965
0	6116	1.40081953025448
0	6123	2.02303723244718
0	6130	1.92278844788439
0	6137	0.89227713829132
0	6144	1.20910208256315
0	6151	0.928228312002749
0	6158	0.919541791068893
0	6165	-0.847511314301827
0	6172	0.430918359428492
0	6179	1.57758603838377
0	6186	1.83853321194330
0	6193	1.96223932026337
0	6200	2.10691754714809
0	6207	1.22703955794525
0	6214	1.10954837022051
0	6221	2.83036763647396
0	6228	2.42694269935647
0	6235	2.01339628053407
0	6242	1.26216377496796
0	6249	1.14121763031415
0	6256	1.34340796331835
0	6264	0.856096408413591
0	6272	1.47452729157271
0	6280	0.768419226797636
0	6287	0.829225484845814
0	6294	0.804594209240252
0	6301	1.00689313422274
0	6312	0.415259452901106
0	6319	1.98180559685369
0	6326	2.32454076624146
0	6333	1.7396901795992
0	6340	2.06038533193288
0	6347	1.68504356748345
0	6354	1.89380102779953
0	6361	1.26754993184058
0	6368	1.98338048206130
0	6376	2.23259993585268
0	6384	2.44321998665928
0	6391	2.16331341073418
0	6399	1.14751678131596
0	6406	1.83689176227606
0	6413	1.57389679175715
0	6420	2.18945783688954
0	6427	2.20618061741319
0	6434	2.28750611095885
0	6441	2.14856781285633
0	6448	1.0439614968211
0	6456	0.609761445806037
0	6464	1.78986283185487
0	6471	1.90789859069043
0	6478	1.61011173994168
0	6485	1.05053842068196
0	6492	1.69667422260028
0	6499	2.77562633588871
0	6506	2.7679556379577
0	6513	1.81304317241122
0	6520	1.81526522854458
0	6527	2.19887449072256
0	6534	1.77745974474033
0	6541	2.20026443924923
0	6548	2.46895627719529
0	6555	1.80958357547450
0	6563	2.70071610389505
0	6571	2.10193997944898
0	6578	2.23692747918926
0	6585	0.852792297789308
0	6592	1.5552379726885
0	6599	1.95622540948395
0	6608	2.25043852015170
0	6616	2.52102984457589
0	6624	2.127628801722
0	6643	0.502088926845239
0	6650	-1.22593927297616
0	6657	1.21376361263196
0	6664	2.17528004271192
0	6671	2.38464934351655
0	6680	1.86294297382976
0	6688	0.959625046721877
0	6696	1.24539632078833
0	6703	1.76644280376161
0	6710	2.16685521344888
0	6717	2.40804273533581
0	6728	1.78722198812832
0	6736	1.95524857078376
0	6744	2.96011929135515
0	6752	3.38000767690705
0	6759	3.88407366359738
0	6766	3.74293399528687
0	6773	2.93556647764103
0	6784	3.182552482016
0	6792	2.19988100536706
0	6799	0.579966177611225
0	6808	0.302481317273418
0	6816	1.85917929811942
0	6824	1.04258516974339
0	6831	2.7959261954028
0	6840	2.03864667507768
0	6848	0.206516377684686
0	6856	0.813715005710781
0	6864	0.95203149765755
0	6872	1.21679997552037
0	6880	0.772027774947011
0	6887	-0.0907438351203975
0	6894	2.19079709033723
0	6901	1.45725601032950
0	6908	1.56684240393566
0	6915	2.05338214300546
0	6928	-1.73124523410977
0	6992	-1.14960531612965
0	7008	-1.64891074818937
0	7038	-1.79485996872556
0	7046	-2.10537464870823
0	7054	-1.17777952431292
0	7073	-1.94144588727567
0	7089	-2.76860771111193
0	7158	-1.63770585115467
0	7166	-1.96162043203078
0	7174	-2.04888386350997
0	7182	-1.4641784869931
0	7206	-1.74480114990701
0	7214	-1.89675971996100
0	7224	-1.89010645405711
0	7232	-1.71164014858875
0	7240	-1.38061506137802
0	7248	-0.837751591227594
0	7256	-1.41249611936283
0	7264	-0.983976863216363
0	7272	0.00330231601954356
0	7280	-1.67420438375927
0	7288	-1.11473416271345
0	7296	-1.36267024231096
0	7304	-0.7230198409847
0	7311	1.22524256575532
0	7318	-0.31650305321931
0	7326	-0.534082487826157
0	7334	-1.79411313333125
0	7341	-0.654324874643947
0	7349	-0.215026702135865
0	7357	0.0350936891569633
0	7365	-0.0554869608571131
0	7373	0.289840936320788
0	7384	-1.30599822874584
0	7392	-1.44143685298056
0	7400	-1.05075235436679
0	7408	-0.56929325001811
0	7416	-1.36664216416992
0	7423	-0.188886086183905
0	7431	-0.942451396647375
0	7440	-0.397933495268414
0	7448	-1.41534988841502
0	7456	-0.398327369800278
0	7464	-0.898680601858963
0	7472	-0.765087398139428
0	7480	-0.0486738363201917
0	7488	-0.911761778002977
0	7496	-0.971367440335528
0	7503	0.0575249000701472
0	7510	-1.09168971283396
0	7517	-1.19877196864776
0	7524	-0.627959943488462
0	7531	-0.714983468677067
0	7539	0.49184311642641
0	7547	0.100670012657994
0	7556	0.803955429599392
0	7564	1.06791479444320
0	7571	0.0333016292827164
0	7578	-0.724163724785715
0	7585	0.917374070675514
0	7592	0.920783855228181
0	7600	-0.0961492947985434
0	7608	-0.872787033614898
0	7615	-1.60146142882106
0	7622	-0.727040202210411
0	7630	-0.135085419063754
0	7640	-0.557875636866048
0	7648	-0.324532402614008
0	7656	-0.97938863235161
0	7665	-1.68085656100072
0	7672	-1.22597373934588
0	7679	-1.13475965306228
0	7688	-1.43600736140141
0	7696	-1.11795354157532
0	7704	-1.12609646886937
0	7712	-0.942450901512736
0	7720	-0.902058439834169
0	7727	-0.806486425067833
0	7736	-1.68188844373954
0	7744	-2.24137584555589
0	7751	-1.46652223907936
0	7760	-2.15022934697938
0	7768	-2.00931622619061
0	7776	-2.01916787865893
0	7784	-1.82429348290845
0	7792	-1.99008446063696
0	7800	-1.60529214432862
0	7809	-1.55852320281608
0	7816	-1.78974237336584
0	7824	-1.62641426961890
0	7831	-2.12659821516679
0	7838	-1.20140444795138
0	7845	-1.68861942143516
0	7854	-1.54638088187995
0	7864	-2.18359147635211
0	7872	-1.49860484677836
0	7880	-1.65218739186191
0	7888	-1.79079206785303
0	7896	-2.0700986891432
0	7904	-2.13903235438708
0	7911	-1.83314260437473
0	7920	-1.43643559598192
0	7928	-2.46078073936002
0	7936	-1.07935769573847
0	7944	-1.91096250664981
0	7952	0.082378512177451
0	7960	1.80728234322144
0	7982	-2.05449626885063
0	7989	-2.03103641323564
0	7997	-2.27241253836057
0	8008	-2.14974876606960
0	8016	-1.64455730584017
0	8023	-1.96276082032703
0	8031	-1.86445172433106
0	8039	-1.83433388353636
0	8047	-1.89627820068047
0	8055	-2.24561456280987
0	8063	-2.16784290610520
0	8071	-2.26748424327385
0	8079	-2.08351876966682
0	8088	-2.09802917126613
0	8095	-2.12819414697294
0	8103	-1.30631503714088
0	8111	-1.98910709759194
0	8119	-1.81824442803617
0	8127	-2.41367054367832
0	8135	-2.21458406385378
0	8143	-2.00085933225401
0	8151	-1.45364843986668
0	8159	-2.34735812283204
0	8167	-2.18552576102741
0	8175	-2.10487994396692
0	8184	-1.94746985161843
0	8191	-2.21079122618955
0	8198	-2.03370307661205
0	8206	-2.07936725762130
0	8214	-1.63539214990523
0	8222	-1.70490041010600
0	8232	-1.71578354636708
0	8240	-2.17632755664465
0	8247	-2.17761770288269
0	8254	-2.05354585642243
0	8262	-1.30696609914757
0	8270	-1.77741355769201
0	8280	-1.98594047969063
0	8288	-1.80557283875685
0	8296	-2.17007702336706
0	8304	-1.87367126551514
0	8312	-1.8155255435876
0	8319	-1.96026311352172
0	8327	-2.17923150540844
0	8334	-1.91209271376718
0	8344	-1.65524719400147
0	8352	-1.03004522010303
0	8360	-1.86305259581430
0	8368	-1.46168777138452
0	8376	-1.42026455064122
0	8384	-1.40140924964659
0	8392	-1.64800011469125
0	8401	-1.36356852109641
0	8409	-1.15564057453510
0	8416	-2.07688753962110
0	8423	-1.23693042868727
0	8430	0.159271465626616
0	8438	-1.95564813975114
0	8446	-1.05763880867330
0	8454	-2.10974554531047
0	8462	-2.14577836135994
0	8470	-2.28783474195623
0	8478	-1.69789490687067
0	8486	-0.757569213001153
0	8494	-1.76640436262053
0	8502	-2.05817189192234
0	8510	-1.63325969025098
0	8520	-1.66839190567281
0	8528	-1.73864385478677
0	8536	-1.97752264193086
0	8544	-2.19997573035193
0	8552	-2.14766116716659
0	8560	-2.14374644980913
0	8577	-1.42592155783467
0	8584	-1.65601574119845
0	8600	-1.03966217196986
0	8608	-2.03972674873324
0	8615	-1.79017716277177
0	8623	-1.93297184252175
0	8631	-2.26088324079724
0	8639	-1.46830610674444
0	8665	-1.60660035026873
0	8675	-0.315995479479884
0	8683	-1.93186445447262
0	8691	-1.86091245027679
0	8726	-1.89258745748519
0	8734	-1.70013187024916
0	8744	-2.14830364304017
0	8752	-1.61427666193045
0	8760	-2.04630095891396
0	8768	-0.817595186389596
0	8776	0.723829770605493
0	8783	0.630437276696542
0	8790	0.850930527063081
0	8797	0.532806008783421
0	8804	0.477574058420758
0	8812	-0.0804312923469483
0	8819	-0.0854234596000172
0	8826	-0.578290709328445
0	8833	0.895202179666215
0	8840	0.387644929341602
0	8848	-0.116503146354211
0	8856	-1.06507432157924
0	8864	-0.333161353703625
0	8871	-0.362922638437229
0	8880	-0.511173181834619
0	8888	-1.98544477165982
0	8896	-1.74180785039124
0	8903	0.276763556288977
0	8910	-0.190874869434127
0	8917	-1.09532643622207
0	8924	-1.31860485846853
0	8931	-0.61491345519848
0	8938	-1.05209858549704
0	8945	-1.80614413661916
0	8952	-1.89121068045784
0	8960	-0.0388833148796506
0	8968	-0.194476853621679
0	8976	-0.442034977306514
0	8984	-0.52111549073699
0	8992	-0.941807452104647
0	9000	-0.945252409507789
0	9008	-0.759509518852902
0	9015	-0.361401659193398
0	9022	0.322619622001481
0	9030	0.851445020634451
0	9037	1.24031601675965
0	9044	-1.05567532741705
0	9051	-1.00123287008664
0	9058	0.118772746916122
0	9065	0.444323008327438
0	9072	1.29821144580585
0	9079	1.15476183983802
0	9086	0.296012341926478
0	9095	0.121555390702386
0	9103	-0.521144215310719
0	9112	-0.145345508003285
0	9119	-0.0919429278375468
0	9126	-0.98551243119736
0	9134	-1.25347993179883
0	9141	-0.841324834232136
0	9148	-1.57594866673827
0	9155	-1.99241488518287
0	9162	-1.49231191490222
0	9169	-0.828165988087101
0	9176	-2.00295402146969
0	9184	-0.618524221840745
0	9200	-1.34459314764160
0	9207	-1.39102746232056
0	9216	-1.39317152458861
0	9224	-1.14280220040617
0	9232	-0.645946830265941
0	9239	0.39650689498378
0	9248	-0.913425875540297
0	9256	-2.03825208334350
0	9264	-1.82529658225216
0	9272	-1.82755951196069
0	9279	-2.01580458132888
0	9288	-1.43460072457751
0	9296	-1.94549813680831
0	9304	-1.84439062136284
0	9311	-1.41847169053311
0	9319	-1.63362681460742
0	9327	-2.00222465264810
0	9335	-1.75666975977672
0	9343	-1.02128741366964
0	9351	-1.56349282054241
0	9359	-1.46652484916661
0	9367	-1.87666070519409
0	9375	-1.96352920848375
0	9383	-1.75209925294637
0	9391	-1.93590754726193
0	9399	-1.92048729324104
0	9408	-1.87335991799381
0	9416	-2.21219978976077
0	9423	-2.04947515165985
0	9431	-1.94149758186453
0	9439	-1.66420139992327
0	9447	-1.79394119861332
0	9455	-1.59183033646796
0	9462	-1.91197421131286
0	9469	-1.16296855914422
0	9480	-0.888849480654009
0	9488	-2.13022019846316
0	9496	-2.00973242804226
0	9503	-1.17296678850616
0	9510	-1.37819227941275
0	9520	-1.56612374801886
0	9527	-1.85254698553276
0	9534	-1.50486421033089
0	9541	-1.67832067970855
0	9549	-0.849607770415038
0	9557	-1.20244928677846
0	9566	-1.88424417773293
0	9576	-1.6473842043385
0	9583	-1.99517323283483
0	9592	-2.10678532732507
0	9599	-2.05105709635206
0	9606	-1.98175484438083
0	9614	-2.15893247934392
0	9622	-2.37966859691606
0	9630	-1.46202076839949
0	9638	-2.25440994848235
0	9645	-2.35844533961411
0	9653	-1.90829497871991
0	9661	-1.71960842573768
0	9669	-1.93231960189277
0	9679	-2.14136947285481
0	9687	-1.43997432753245
0	9695	-2.08521120824945
0	9703	-2.17884543768402
0	9711	-1.37448235333082
0	9718	-2.22397675494314
0	9725	-1.48941596491414
0	9732	-1.86789303353484
0	9740	-0.828246904490744
0	9750	-0.931849643132653
0	9758	-1.30921325972949
0	9768	-1.56552376413693
0	9776	-1.61435600836688
0	9784	-2.15520519943741
0	9792	-2.05399273393824
0	9800	-1.55733044421787
0	9808	-2.00971705990153
0	9815	-2.12838366118563
0	9823	-1.25497560292941
0	9832	-1.54741650541852
0	9840	0.985333309217067
0	9848	1.16977575907200
0	9855	-2.04153755272130
0	9864	-1.10911524062720
0	9872	-1.70182057838607
0	9880	-1.74944955359781
0	9888	-1.58333365160483
0	9896	-1.59437786241422
0	9904	-1.48232414839056
0	9912	-1.79971882443508
0	9920	-1.84805097276632
0	9928	-1.94779691944658
0	9944	-2.36328252862044
0	9960	-2.02863771371560
0	9976	-0.577423025101925
0	9984	-1.59185205593293
0	9992	-1.84332264970592
0	10000	-1.36327884463017
0	10008	-2.00135099989078
0	10015	-1.5193198841366
0	10024	-2.25316410776767
0	10032	-2.15440915901424
0	10040	-1.36801086987582
0	10048	-1.83170152789148
0	10056	-1.39530698141726
0	10064	-1.62487005386434
0	10072	-1.71238717046722
0	10080	-1.15339432874438
0	10088	-1.98832294445979
0	10096	-1.45730561492835
0	10104	-0.36764675728962
0	10112	-2.33280512933114
0	10120	-1.47531442639641
0	10128	-1.21289103861406
0	10136	-2.07833376117115
0	10144	-2.22483723135574
0	10152	-2.14738073408091
0	10160	-1.38877487404701
0	10168	-2.24646278804346
0	10176	-1.61379699809965
0	10184	-1.56241773786837
0	10192	-1.89294106574251
0	10200	-1.42186494472900
0	10208	-1.66609490778927
0	10216	-1.50356296601268
0	10224	-2.12205167239636
0	10232	-1.91363726668034
0	10240	-1.49567759155820
0	10248	-1.45553358987666
0	10256	-1.66329222784005
0	10264	-0.725189328899054
0	10272	-1.06273171882261
0	10280	-1.38845136048225
0	10288	-1.68706285473356
0	10296	-2.1119808708906
0	10304	-1.83627324557132
0	10312	-1.30193065085355
0	10320	-1.83537726012018
0	10328	-1.51726935730016
0	10336	-1.46309514787949
0	10344	-1.53368274606744
0	10352	-1.81377926329029
0	10360	-1.61594829320904
0	10368	-1.77076306416985
0	10377	-1.66259797500813
0	10384	-0.981002822602673
0	10392	-2.15641408150833
0	10400	-1.85711782600939
0	10408	-1.94958001810659
0	10416	-1.99319194452362
0	10424	-2.19684413037966
0	10432	-1.69376449162389
0	10440	-2.14041871885088
0	10448	-1.94959548482751
0	10456	-1.30100123905024
0	10464	-1.38358458556002
0	10472	-2.12982014667785
0	10480	-1.96314619459983
0	10488	-1.24894270674945
0	10496	-0.440385516491315
0	10504	0.0969907866047075
0	10512	-1.16218752564132
0	10520	-1.65411739267971
0	10528	0.438014511525207
0	10536	-1.66272485519850
0	10544	-1.73374687587277
0	10552	-1.85885266777011
0	10560	-2.30655754857973
0	10568	-1.75355595108544
0	10576	-2.15239842051775
0	10584	-2.26772135342770
0	10592	-1.94618036658399
0	10600	-1.82120473132951
0	10608	-1.71800947718022
0	10616	-1.58770037197062
0	10624	-1.41517445427764
0	10632	-1.88113405580296
0	10640	-1.91500979656496
0	10648	-1.54129193398428
0	10656	-1.84439616671650
0	10664	-1.12939876383161
0	10672	-1.84056475090343
0	10680	-1.53485012274943
0	10688	-1.88187656771356
0	10696	-1.82309692084860
0	10704	-1.89419935265953
0	10712	-2.19468897159815
0	10720	-1.20402074037735
0	10728	-1.53547548980631
0	10736	-1.39771188127917
0	10744	-0.831862365021242
0	10752	-1.31406487974019
0	10760	0.448215308495390
0	10768	-1.74293743168186
0	10776	-1.23670034096138
0	10784	-1.07717235319695
0	10792	-1.14248194630629
0	10800	0.51809466234475
0	10808	-1.78347325193376
0	10816	-1.32887232392829
0	10824	-1.51632747390233
0	10832	-1.42615967399153
0	10848	-1.86605627229748
0	10856	-1.68672298641048
0	10864	-2.15041793593654
0	10872	-1.81972993560823
0	10880	-1.17846914180501
0	10888	-1.79909216276944
0	10896	-1.57735500030736
0	10904	-2.01061353530461
0	10912	-1.74032272856575
0	10920	-1.43989358195209
0	10928	-1.6972092891506
0	10936	-1.04089146808513
0	10944	-1.82605742261096
0	10952	-1.63588277704873
0	10960	-1.89093593442300
0	10968	-1.5925406335912
0	10976	-1.48415017793719
0	10984	-1.48634704162840
0	10992	-1.94265331118224
0	11000	-2.107141382541
0	11008	-1.40515555500149
0	11017	0.849532899322309
0	11024	0.340094744217588
0	11032	-1.05017442631023
0	11040	-1.87251598855715
0	11048	-1.62748829328063
0	11056	-1.30124970820557
0	11064	-1.78780337483532
0	11072	-1.21657553362092
0	11080	-1.51096795060421
0	11088	-1.46544398308855
0	11096	-1.35346144313452
0	11112	-1.70518778097837
0	11120	-2.13243053286664
0	11128	-2.08538710214541
0	11136	-1.71380064337847
0	11144	-1.69813790753677
0	11152	-1.98411073581096
0	11160	-1.96279586591614
0	11168	-2.18748875255754
0	11176	-1.53745789518791
0	11184	-1.69539248800516
0	11192	-0.549817074510232
0	11200	-1.79685896637079
0	11208	-2.19720543642546
0	11216	-1.95948588643938
0	11224	-1.53239592492122
0	11232	-0.13207459447103
0	11240	-1.14951177622688
0	11248	-1.24771211323033
0	11256	-1.72256359978743
0	11264	-1.80496657358583
0	11272	-1.90967331939435
0	11280	-1.0903844250227
0	11288	-2.14916073478056
0	11296	-0.895620719099584
0	11304	-1.3511737490572
0	11312	-1.59269885546122
0	11320	-2.03993863813870
0	11328	-1.88735090593257
0	11336	-2.32726969989369
0	11344	-1.58659543251156
0	11376	-1.68700202337336
0	11384	-1.98973507928485
0	11392	-1.97055458341421
0	11400	-1.14327911370428
0	11408	-0.679284723074916
0	11416	-0.773946064006902
0	11424	-1.00144849708590
0	11432	-1.42407464570767
0	11440	-1.42986868959418
0	11448	-0.849647455235691
0	11456	0.818296473608843
0	11464	-0.0948270434515912
0	11472	-0.227634257138671
0	11480	-0.0468342626644311
0	11488	0.88868888757419
0	11496	0.567510031176385
0	11504	0.148343269429934
0	11512	0.531893119460428
0	11520	1.18739861252403
0	11528	1.77329993914278
0	11536	1.55162476907043
0	11544	3.5313393770922
0	11552	1.89631258010002
0	11560	0.614661738678271
0	11568	0.884818331795556
0	11576	0.860660911812256
0	11584	1.37606677008379
0	11592	1.14824855775846
0	11600	0.838091657952472
0	11608	0.949157525534922
0	11616	-0.183978929340023
0	11624	1.47449788090949
0	11632	1.35056512142860
0	11640	0.865138882781636
0	11648	0.943027962771643
0	11656	1.59806600391929
0	11664	1.59617039371405
0	11672	1.59856090373288
0	11680	1.81127979859321
0	11688	0.940047641886294
0	11696	1.12854863770343
0	11704	1.31242402832204
0	11712	1.60904223312894
0	11720	1.57409999045894
0	11728	1.42778163435076
0	11736	1.76067955801389
0	11744	0.771977898334605
0	11752	1.13445476241275
0	11760	1.83078800768658
0	11768	1.70384508296526
0	11776	1.67571849706335
0	11784	2.25712848178149
0	11792	1.73132244733617
0	11800	1.52211351725656
0	11808	1.63958402163959
0	11816	1.39499280295216
0	11824	2.0542431746391
0	11832	1.80299712888835
0	11840	1.75554999428805
0	11848	1.59145582775394
0	11856	2.16378536668775
0	11864	2.58696050810785
0	11872	2.52238380311047
0	11880	0.908416030635324
0	11888	-0.0104949836071562
0	11896	0.713463299882797
0	11904	2.32395759485193
0	11912	0.917901162629229
0	11920	1.45570094998867
0	11928	2.3764463155604
0	11936	1.94161246793250
0	11944	1.90070627747044
0	11952	1.50002959500813
0	11960	1.60674969059932
0	11968	1.11765842044446
0	11976	1.57853296231821
0	11984	1.40381372216263
0	11992	0.687302520912231
0	12000	-0.585359643037187
0	12008	0.895983435765319
0	12016	2.30864077593629
0	12024	2.43976082271671
0	12032	1.03740008838215
0	12040	-0.235889439930526
0	12048	0.567515416063705
0	12056	1.22435059072313
0	12064	1.86573393507806
0	12072	1.68465172643428
0	12080	2.05414323203080
0	12088	1.26368900903897
0	12096	0.73135244593271
0	12104	1.28134800003334
0	12112	1.60722057459930
0	12120	0.734533290579578
0	12128	0.830674596387756
0	12136	1.66165608182137
0	12144	1.15421071288132
0	12152	0.952803541776506
0	12160	1.52472100202330
0	12168	1.79454791786403
0	12176	1.89755073161562
0	12184	1.09255168430205
0	12192	0.272073509183593
0	12200	1.26139349397537
0	12208	2.16997656947324
0	12216	2.23879541922576
0	12224	2.52747214572262
0	12232	2.03455919945728
0	12240	0.3960692458559
0	12248	1.21844505665959
0	12256	1.30735651224673
0	12264	0.691635996817512
0	12272	1.40249858717096
0	12280	0.489836730851497
0	12288	0.493547803569073
0	12296	0.797241120609469
0	12304	-0.0504706215463244
0	12312	0.73887369572223
0	12320	1.01099996750782
0	12328	0.76175105878816
0	12336	0.885244943181929
0	12344	1.13505434907888
0	12352	0.214236879167029
0	12360	1.98459771425019
0	12368	2.12943390109405
0	12376	1.49370115783267
0	12384	1.17566191761955
0	12392	0.103001923161319
0	12400	1.00292181568784
0	12408	1.24980290186911
0	12416	1.2537582524391
0	12424	1.45681585442791
0	12432	2.18115139008447
0	12440	1.99162632814197
0	12448	2.09808755683982
0	12456	1.54169818331068
0	12464	1.24047010024516
0	12472	1.13516056818319
0	12480	0.99125303285861
0	12488	1.68546827957745
0	12496	1.15617470009242
0	12504	1.89415132607272
0	12512	1.19340276594626
0	12528	0.244108035012848
0	12536	1.02211645082579
0	12544	1.6679008105793
0	12552	2.32787668613034
0	12560	0.39461828806937
0	12568	1.32084221219002
0	12576	1.95258271353080
0	12584	-0.188354727199076
0	12592	0.154202974025376
0	12600	0.0128544537664723
0	12608	-0.503305029577127
0	12616	1.99352475953401
0	12624	2.43447514766898
0	12632	2.39349377035257
0	12640	1.66219087373306
0	12648	0.777183875664085
0	12656	0.335108067622693
0	12664	0.997563231267273
0	12672	2.39281977881152
0	12680	1.93139065815613
0	12688	0.298333951622817
0	12696	0.911466097421714
0	12704	2.07002734492399
0	12712	1.89884998460697
0	12720	1.89296025088075
0	12728	1.43237105866336
0	12736	0.948117512836435
0	12744	1.84470487895120
0	12752	2.06747657629398
0	12760	1.54453703421281
0	12768	1.04020205886671
0	12784	0.390600171346669
0	12792	1.80121389769602
0	12800	0.458402036806678
0	12808	1.04395317101981
0	12816	0.635527237741721
0	12824	2.04005205722197
0	12832	1.98639736652938
0	12840	1.29061243506945
0	12848	1.15850501564410
0	12856	1.52633088766048
0	12864	0.815784652065342
0	12872	0.924743414839197
0	12880	1.01684920721884
0	12888	1.16976258247507
0	12896	1.06104788329059
0	12904	0.252528562697751
0	12912	0.732147274067088
0	12920	0.352874034533491
0	12928	1.85746991029475
0	12936	2.47191668110875
0	12944	2.02922904672352
0	12952	1.426401004448
0	12960	-0.598283976133003
0	12968	0.297734401068976
0	12976	0.872664812026661
0	12984	2.76281074389293
0	12992	1.35586336791089
0	13000	-0.286749691825164
0	13008	0.803427514179513
0	13016	0.660573446027035
0	13024	0.674028528158063
0	13032	1.65059604558473
0	13040	1.75217545929697
0	13048	1.07829080838391
0	13056	1.37010358998309
0	13064	1.28382875494894
0	13072	1.55376709495477
0	13080	2.23977693692727
0	13088	2.33134998157204
0	13096	0.457965284754797
0	13104	1.10909596801722
0	13112	1.68953886094929
0	13120	1.48398091289376
0	13128	1.66320827217380
0	13136	2.34641400816168
0	13144	0.688121353854612
0	13152	0.442296397232004
0	13168	1.14985805606836
0	13176	2.29500296703103
0	13184	1.53138116792682
0	13193	-0.293740919706624
0	13200	1.14720425475036
0	13208	1.68616895767105
0	13216	1.96305888638417
0	13224	1.14561843822499
0	13232	1.40952323053854
0	13240	2.19025001830493
0	13248	2.48559652083862
0	13256	1.50187117617847
0	13264	2.32723195029080
0	13272	2.14539331394411
0	13280	2.59440734892843
0	13288	1.99076885324374
0	13296	2.21318015206657
0	13304	2.19959184175639
0	13312	1.10646664844144
0	13320	1.29516835325851
0	13328	1.6078276780204
0	13336	2.05098359406757
0	13344	1.30644142880141
0	13352	1.07025236040601
0	13360	1.72284994890413
0	13368	1.29656761850218
0	13376	0.440987975454709
0	13384	1.44315767774414
0	13392	0.781087200348574
0	13400	2.31464425565315
0	13408	2.03157301563662
0	13424	0.119317854021370
0	13432	1.08313494937374
0	13440	2.39680129972261
0	13448	0.497959031368876
0	13456	1.73141443079789
0	13464	2.09172795445619
0	13472	2.19227785437312
0	13480	1.25024802467258
0	13488	1.81086189877688
0	13496	0.630271065001774
0	13504	0.755560738819073
0	13512	-0.330870122172834
0	13520	0.123637172978312
0	13528	1.18388774319355
0	13536	1.08492355623843
0	13544	2.06099812575225
0	13552	1.13850772280603
0	13560	0.739699511533057
0	13568	1.87119633783779
0	13576	2.39696333424308
0	13584	2.02928444604818
0	13592	1.53066926341903
0	13600	1.32052098882337
0	13608	0.89254312911922
0	13616	0.503098272326672
0	13624	0.426442045051834
0	13632	1.0536001950065
0	13640	2.28931252507179
0	13648	2.89987053234350
0	13656	2.14951352686370
0	13664	1.33139682580913
0	13672	1.86383601743535
0	13680	2.58514202594173
0	13688	1.27988621575762
0	13696	2.37962468133336
0	13704	0.975935930401427
0	13712	0.755425615671562
0	13720	1.96781017169066
0	13728	1.08066013461418
0	13736	1.92674345852708
0	13744	2.19549957689146
0	13752	1.57929739401149
0	13760	1.13036844261994
0	13768	1.58210092632284
0	13776	1.17389411457406
0	13784	0.717770305805343
0	13792	1.35245174742790
0	13800	2.09864872877033
0	13808	2.47066292533212
0	13816	1.78290912765996
0	13824	1.88106690525197
0	13832	1.85459882410031
0	13840	0.0552870369075
0	13848	0.449727609970682
0	13856	0.214387833837589
0	13864	1.10884416733
0	13872	1.08207026494097
0	13880	0.850136019549979
0	13888	-0.509750965625805
0	13896	0.753307964733574
0	13904	-1.14121068021317
0	13912	0.228229200126244
0	13920	1.60324577370982
0	13928	0.908953540495087
0	13936	2.27116443641496
0	13944	2.14523680182163
0	13952	0.0450556024054158
0	13960	1.27985754916757
0	13968	2.32970576490147
0	13976	0.905577740510045
0	13984	0.80906807074621
0	13992	0.754093159789208
0	14000	1.46484475395742
0	14008	1.8731710772943
0	14016	1.92207291027474
0	14024	2.21868926492404
0	14032	1.41975874647244
0	14040	1.8686363576077
0	14048	2.22066727837356
0	14056	1.35142027168431
0	14064	1.03388074093487
0	14072	2.28383484288364
0	14080	-0.59761166788283
0	14088	1.55341386350120
0	14096	2.4925641172353
0	14104	1.99252594454428
0	14112	1.10344518338657
0	14120	1.13391050776006
0	14128	0.703045779373392
0	14136	0.484564453511124
0	14144	1.10868523471580
0	14152	2.02077564342628
0	14160	0.0857673770388727
0	14168	0.920360124036963
0	14176	0.872652824296953
0	14184	2.49689964057497
0	14192	2.21115570252364
0	14200	2.72711207050720
0	14208	2.31929870381063
0	14216	2.40598448620134
0	14224	1.90415609646738
0	14232	2.24251285322734
0	14240	1.05827166292179
0	14248	1.31506045602046
0	14256	1.35690417315948
0	14264	2.17787476580859
0	14272	2.02635103519110
0	14280	2.4635554450408
0	14288	1.02039299411556
0	14296	2.37403929409759
0	14304	2.58747630549023
0	14312	0.827037976661249
0	14320	1.73499126215561
0	14328	2.17792493861233
0	14336	1.14360819811429
0	14344	1.58467532110732
0	14352	1.82810959729298
0	14360	1.64434655375324
0	14368	2.25797604868154
0	14376	2.28924186744024
0	14384	2.52340070916469
0	14392	2.71650334426018
0	14400	2.02221383761251
0	14408	2.14047625619492
0	14416	2.01892505836677
0	14424	2.65158639967941
0	14432	2.10575906084939
0	14440	2.09271961504658
0	14448	2.12401009490770
0	14456	2.36918092622455
0	14464	2.82327921222634
0	14472	3.20073564549098
0	14480	1.78569796939521
0	14488	2.33209085316271
0	14496	1.03301970415205
0	14504	0.64751415167187
0	14512	1.12609261657691
0	14520	1.89498129582665
0	14528	2.33487734873911
0	14536	2.01143803609856
0	14544	1.91948674265318
0	14552	1.40233610471079
0	14560	2.65774032398985
0	14568	3.30342383741785
0	14576	3.26618063743363
0	14584	3.35731006590037
0	14592	2.54801836035602
0	14600	1.60771457779095
0	14608	1.08952284026950
0	14616	2.38059454578178
0	14624	2.48115186383692
0	14632	1.33132576820129
0	14640	1.07227861492496
0	14648	1.23713848000796
0	14656	2.22183605927744
0	14664	0.532794898401248
0	14672	2.35218071452103
0	14680	2.46632944970129
0	14688	1.45965755403658
0	14696	0.107683060710378
0	14704	0.763822918576943
0	14712	1.81062973955398
0	14720	2.33902730812965
0	14728	2.12457697996920
0	14736	2.28314228985756
0	14744	0.390584118349889
0	14752	1.40015684421521
0	14760	1.73240750713354
0	14768	1.9537515343492
0	14776	3.00745690344692
0	14784	2.75800581782063
0	14792	2.75658544441279
0	14800	2.08252621611486
0	14808	1.89955181325897
0	14816	1.99622111486287
0	14824	1.32889877574793
0	14832	1.00465162287529
0	14840	1.96410982347137
0	14848	2.37077791918138
0	14856	2.18365644179318
0	14864	1.96036529925568
0	14872	2.63386943826214
0	14880	2.04188129880391
0	14888	1.53056611268636
0	14896	2.98962425700083
0	14904	2.24598175353147
0	14912	1.77888211076773
0	14920	2.56057764258730
0	14928	2.09393223822548
0	14936	2.27352376019563
0	14944	1.65421748205923
0	14952	1.73605660575327
0	14960	2.19737342920447
0	14968	2.25901716702498
0	14976	2.44882001154477
0	14984	2.42785530873283
0	14992	1.90475067150539
0	15000	2.09641853186560
0	15008	2.10910911733331
0	15016	1.76467645719871
0	15024	1.42083222717049
0	15032	2.01347570574828
0	15040	1.90600785048604
0	15048	1.95003142600837
0	15056	1.47470303508444
0	15064	2.40787539224743
0	15072	0.663770967475588
0	15080	1.84177677453595
0	15088	2.75342933702711
0	15096	2.55763808973582
0	15104	1.44338589571100
0	15112	0.71567944570462
0	15120	1.11962562015876
0	15128	2.14754502093833
0	15136	2.41150183128394
0	15144	2.56349628558028
0	15152	2.36128680374691
0	15160	1.40958649615582
0	15168	2.32726165178498
0	15176	1.53754759636390
0	15184	1.45870314620615
0	15192	3.03385983020361
0	15200	2.15388029403453
0	15208	1.91477663391708
0	15216	1.86782460121005
0	15224	1.13783626741745
0	15232	0.39978530296717
0	15240	0.892508535210688
0	15248	2.30794882767377
0	15256	2.46029641703744
0	15264	1.49037291452365
0	15272	2.76482474000965
0	15280	2.57397028784979
0	15288	2.80889847395917
0	15296	2.30501068050862
0	15304	2.34803559063642
0	15312	1.93084249102657
0	15320	1.28546671178435
0	15328	1.51337860878365
0	15336	2.77188078765848
0	15344	1.98803397876509
0	15352	1.01829164564205
0	15360	2.35011110968736
0	15368	2.77809993593167
0	15376	2.99297979271758
0	15384	2.47370072925611
0	15392	1.82853376127410
0	15400	2.48778834575240
0	15408	2.26590302707475
0	15416	2.13511914262993
0	15424	3.33147375344519
0	15432	3.39658349798259
0	15440	3.0098077203667
0	15448	0.6188740955041
0	15456	1.89129033624343
0	15464	1.34531738270415
0	15472	1.77599745242315
0	15480	2.40230670213247
0	15488	1.71401524715522
0	15496	1.86285890955920
0	15504	3.04566162772971
0	15512	2.18879436235184
0	15520	1.69990312532100
0	15528	1.87009805946862
0	15536	2.89533938333852
0	15544	2.60863863674082
0	15552	2.69730029369524
0	15560	2.83632570552798
0	15568	2.39806047908580
0	15576	1.60805393805662
0	15584	1.69016969041444
0	15592	1.70064285674916
0	15600	1.33344626378272
0	15608	2.20374440403451
0	15616	1.72937959342147
0	15624	2.03740217005361
0	15632	3.34291271983508
0	15640	2.48484718141615
0	15648	1.98605461305349
0	15656	2.46593239516791
0	15664	2.70385567417731
0	15672	2.84467144797308
0	15680	2.86031687294190
0	15688	-0.230214676319866
0	15696	1.77034405736601
0	15704	2.89270145648969
0	15712	3.23320840708873
0	15720	3.306986237647
0	15728	2.91218148997365
0	15736	2.84771317981397
0	15744	2.1795370750911
0	15752	2.07743190157064
0	15760	2.10093923505632
0	15768	2.09834794219535
0	15776	1.20946427112082
0	15784	1.47216390774694
0	15792	2.37330797474754
0	15800	1.02583418150538
0	15808	1.66055469513974
0	15816	1.79532743943658
0	15824	1.52730180881859
0	15832	1.14812393653138
0	15840	1.48628253749719
0	15848	2.75795564631144
0	15856	2.80852364619522
0	15864	0.890871287840485
0	15872	1.39875411878706
0	15880	2.26385045478627
0	15888	1.73773421980028
0	15896	0.191721851101488
0	15904	0.774859463851689
0	15912	1.19529703079406
0	15920	1.05396683560533
0	15928	0.908681209564115
0	15936	1.85668523931040
0	15944	1.71671095253804
0	15952	0.745957435446646
0	15960	1.25630273428512
0	15968	1.65724820417736
0	15976	1.14293946861410
0	15984	1.85973883167846
0	15992	1.97009450917655
0	16001	-0.0636360076998033
0	16008	1.02948378244682
0	16017	1.58899463218618
0	16025	1.44901081455348
0	16033	1.74206300041182
[truncated: 176,723 more rows]
