# Supplementary material for: A Compendium of Nucleosome and Transcript Profiles Reveals Determinants of Chromatin Architecture and Transcription
Source: PLoS Genet. 2013 May 2;9(5):e1003479. doi: 10.1371/journal.pgen.1003479 (PMC3642058; doi:10.1371/journal.pgen.1003479)
Supplement: Dataset S1 — Yeast transcript annotation R script and data files. Please note this file is 81.9 MB and may be difficult for some readers to download due to its size. (GZ) [file pgen.1003479.s001.gz › yeast-transcript-annotation/chr13.data.lior]

0	13	0.333419994245812
0	20	-0.190956212449714
0	28	-0.305825559347906
0	35	-0.525017431310984
0	42	-0.576723773904273
0	49	-0.58740126516834
0	57	-1.97086207298977
0	65	-1.78061108425226
0	73	-1.94650924127113
0	81	-0.705802689105308
0	89	-1.72281153274363
0	97	-0.459739237821911
0	104	-1.32001249158141
0	111	1.02671895909890
0	119	2.21339187603896
0	127	0.382174213626313
0	135	-0.750001953363506
0	143	0.954823438900144
0	152	0.289924253028595
0	160	0.710011493893364
0	167	0.607087163170253
0	175	0.812887671278998
0	183	0.517963396842154
0	191	-0.5517256960862
0	198	-0.632215127352904
0	206	-0.897785782624472
0	214	-1.8494010821748
0	222	-1.88374284504179
0	230	-1.93422539332886
0	238	-1.81816118027264
0	246	-2.12795685557162
0	254	-1.84971636344006
0	276	-2.57775423681312
0	286	-2.14945855440079
0	294	-1.82933371828776
0	302	-2.15622557225232
0	310	-1.91727020628035
0	318	-1.89171624082446
0	326	-1.75803884657174
0	334	-1.81002711530659
0	342	0.351092023499229
0	350	0.263074999876266
0	358	0.72338488887742
0	366	1.68834318261909
0	374	1.31718284981622
0	382	0.96988130377331
0	390	0.0902791670407703
0	398	-0.81692108083739
0	406	-0.326935145999931
0	414	0.302044347440305
0	422	-0.122412902550415
0	430	0.84029255689873
0	438	0.490878156714978
0	446	0.626507719844125
0	454	-0.096647613530008
0	462	1.54166481033184
0	470	-0.923075839100266
0	478	-0.896283937620898
0	486	-0.94604798277759
0	494	-1.53925181589660
0	506	-1.30264014501598
0	513	-1.31211139085592
0	521	-0.650294946473245
0	529	-0.168074968323585
0	537	-1.38829628964264
0	545	-1.11283061287004
0	553	-0.826770339302535
0	561	-0.272184085522073
0	569	-1.00001193201740
0	577	-1.94199778650469
0	585	-1.43229640566274
0	593	-1.54035409487009
0	601	-0.813636915607801
0	609	-0.710091788206916
0	617	-0.644931121351496
0	625	-1.07951533450932
0	633	-0.840126468961024
0	641	-0.918918165290476
0	649	-0.472342450538504
0	657	-0.414365985203148
0	665	-0.541404842097061
0	673	-1.10709914240036
0	681	-1.07557381678940
0	689	-1.50074888182350
0	697	-0.849071458782235
0	705	-0.72411259764687
0	712	-0.775438094483479
0	719	-1.36906457241034
0	726	-1.17093423555711
0	734	-1.29013538448856
0	742	-1.45125419685784
0	750	-1.48308236932699
0	758	-1.30425901582297
0	766	-0.97210318264291
0	774	-1.45611774266480
0	782	-0.885599191719692
0	790	-1.29256353085073
0	798	-0.587701633108083
0	806	-0.332543686564949
0	814	0.195117941411624
0	822	-0.470463458333231
0	830	-0.548873914903462
0	838	-0.88429479999493
0	846	-1.67310426474103
0	854	-1.28404543113414
0	862	-0.744149816268297
0	870	-1.63647245511808
0	878	-1.29046028629339
0	886	-1.30837697582905
0	894	-0.692917319714486
0	902	-0.317383553756428
0	910	-0.400542199445012
0	918	-0.468772861570571
0	926	-0.270998555254900
0	934	0.243983340935594
0	942	-0.788458090904858
0	950	-0.0459432609963129
0	958	0.99579651585891
0	966	-0.727655163520926
0	974	-1.26425162609259
0	982	-1.39938385038158
0	990	-1.45060007734948
0	998	-1.49036206740514
0	1006	-1.59401379896317
0	1014	-0.934682199426518
0	1022	-1.70762559607185
0	1030	-1.90896546501739
0	1038	-1.26912175223052
0	1046	-1.31747786879881
0	1054	-1.44240445154069
0	1062	-0.912312578134786
0	1070	-1.27155017112750
0	1078	-0.781530807039672
0	1086	0.592078323723704
0	1094	-1.24166057211792
0	1102	-1.01911261982794
0	1110	-1.09325917189743
0	1118	-1.66457227667018
0	1126	-1.60052410309076
0	1134	-1.64666877328667
0	1142	-2.0351096445477
0	1150	-1.1071423694247
0	1158	-1.33406235334433
0	1166	-1.11751888645201
0	1174	-1.27100570055749
0	1182	-1.36241661801963
0	1190	-0.951479727574028
0	1198	-1.37883924206658
0	1207	-1.79664382435974
0	1214	-1.78363367889818
0	1222	-1.54768310333325
0	1230	-1.49340095586983
0	1238	-1.90879838013059
0	1246	-1.81293104539890
0	1254	-1.16136248564038
0	1262	-1.21927476076881
0	1270	-1.38106483481831
0	1278	-1.81113288736183
0	1286	-1.00567736877151
0	1294	-0.91361482520374
0	1302	-1.05364249578807
0	1310	-1.57154432449993
0	1318	-1.01503525841079
0	1326	-0.303936303343966
0	1334	-1.38466457967226
0	1342	-0.930316359215787
0	1350	-0.8074278132985
0	1358	-0.219109557934758
0	1366	-1.19337828481600
0	1374	-1.93393786351539
0	1382	-1.31221733998678
0	1390	-1.15281182182157
0	1398	-1.30189440297084
0	1406	-1.52898418471064
0	1414	-1.47422026940419
0	1422	-2.03975932706147
0	1430	-1.83799401527763
0	1438	-1.53575011506877
0	1446	-1.33814893391565
0	1454	-0.511225639854618
0	1462	-1.46297439046056
0	1470	-2.0580414088397
0	1478	-1.64330854794600
0	1486	-0.552774372219885
0	1494	-1.53635166307652
0	1502	-1.87132574313170
0	1510	-1.61486265396270
0	1518	-1.37298949686543
0	1526	-1.6834696430309
0	1534	-1.65496407550868
0	1542	-1.92234756055843
0	1550	-1.79517471921317
0	1558	-1.89752784157158
0	1566	-1.74298052395049
0	1574	-1.24496908951604
0	1582	-1.58454620302247
0	1590	-2.03814197496950
0	1598	-0.662141922790226
0	1606	-0.716107151982236
0	1614	-1.58768654580755
0	1622	-1.59928551173875
0	1630	-1.48523140837358
0	1638	-1.57289035278214
0	1646	-1.47975746693522
0	1654	-1.13686955982200
0	1662	-1.33866303500257
0	1670	-1.8614335797445
0	1678	-0.934258235890433
0	1686	-0.813689948199587
0	1693	0.105186981007727
0	1700	0.383000142244998
0	1707	0.747654957545151
0	1714	0.958198519363099
0	1721	-0.445302222429857
0	1728	0.322690357894619
0	1735	0.544440884874391
0	1742	0.513785901200259
0	1749	0.485140718623261
0	1756	-0.951184443949197
0	1763	-0.80838451480172
0	1770	-1.17417245187828
0	1777	-0.72603177271792
0	1784	-0.0544631627858996
0	1791	-0.0387522028355614
0	1798	-0.0509759548691031
0	1805	-0.995353900858858
0	1812	-0.721636554533322
0	1819	-0.053154924054966
0	1826	0.302368275205374
0	1833	-0.0663321735382292
0	1841	-0.861818405030559
0	1849	-1.32905542405034
0	1856	-0.754953459531422
0	1863	-1.29206781475803
0	1870	-0.746849098333627
0	1877	-1.28494800456104
0	1884	-0.450958628109152
0	1891	0.0364520457423687
0	1898	-0.510243280401705
0	1905	-1.36677269212012
0	1912	-1.25486818668663
0	1919	-0.181524728187635
0	1926	1.01624307305684
0	1933	0.579166963698764
0	1940	0.227560413025895
0	1947	-0.164848231499388
0	1954	-0.155520903739948
0	1961	-1.23164195266542
0	1968	-1.59060537944943
0	1975	-1.48314736588991
0	1982	-1.22585671309472
0	1989	-1.39025565468498
0	1996	-0.184566360562508
0	2003	0.0450548138258382
0	2010	-0.670250940612427
0	2017	-1.55595397340040
0	2024	-0.963112471038662
0	2031	0.99264383639371
0	2038	1.13912939812982
0	2045	0.100620014423026
0	2052	0.190906495563802
0	2059	-0.534858234746855
0	2066	-0.157451487108838
0	2073	-0.351367925828429
0	2081	-1.00064452812212
0	2089	-1.85491806222859
0	2097	-1.73368073001184
0	2105	-1.39583641125687
0	2113	-0.653765513070185
0	2121	-0.457519146647954
0	2129	-1.29961670614899
0	2137	-1.35310472278741
0	2145	-1.38389033873244
0	2153	-1.42176231019002
0	2161	-1.19336156018017
0	2169	-1.46613499350283
0	2177	-0.974960702102998
0	2185	-0.807805421907047
0	2193	-1.06790501973757
0	2201	-0.894158504759286
0	2209	-0.758802127875493
0	2217	-0.135598210546747
0	2225	-1.25838681290512
0	2233	-1.38764035847617
0	2241	-1.49973545238769
0	2249	-1.41132860992718
0	2257	-1.69427297384752
0	2265	-1.10438323447906
0	2273	-0.86670637379402
0	2281	-1.00350674897464
0	2289	-1.20797008390208
0	2296	-1.32596816613316
0	2303	-1.16554215410609
0	2310	-1.37795516130424
0	2317	-1.39861047102618
0	2324	-1.84219204585287
0	2331	-1.76611309113426
0	2338	-1.50991349713586
0	2345	-1.18810117568738
0	2352	-1.63620038134664
0	2359	-1.61109900126698
0	2366	-1.88896742426943
0	2374	-1.02998972150933
0	2382	-1.76246605139992
0	2389	-1.97021489893931
0	2396	-0.487156461855874
0	2403	0.253092061779292
0	2410	-0.414939742631273
0	2417	-0.731586135849513
0	2424	-1.24248159234572
0	2431	-1.01775461334575
0	2438	0.293446211142207
0	2445	0.733325924640205
0	2452	-2.16107145470257
0	2459	-0.253781948179991
0	2466	-0.655793197882316
0	2473	-1.39893928571635
0	2480	-1.65776391960756
0	2492	-1.37796076133096
0	2499	-1.33779472406269
0	2506	-1.37829907507242
0	2513	-1.52614647902715
0	2520	-1.58009341843955
0	2527	-1.66027292102549
0	2534	-1.91269446129241
0	2541	-1.48289005194322
0	2548	-1.62567469131798
0	2555	-1.74965363973510
0	2562	-1.86462159737602
0	2569	-1.81510387753016
0	2577	-1.36748741218996
0	2584	-1.4050322724536
0	2591	-1.54823091916247
0	2598	-1.19134960108182
0	2605	-0.86121843633354
0	2612	-1.24775851970785
0	2619	-0.186293716068896
0	2626	0.178327075475843
0	2633	0.962454370397059
0	2640	0.852614696121737
0	2647	-0.281249792439023
0	2654	-1.80621304693803
0	2661	-1.63964100852835
0	2668	-0.504213677210539
0	2675	0.116686553058782
0	2682	-1.30013857895393
0	2689	-1.60443763004559
0	2696	-1.59487465936735
0	2703	-1.53390113741941
0	2710	-1.89002462989676
0	2717	-1.28949672660664
0	2724	-1.40965786754176
0	2731	-1.28991806394959
0	2738	-1.50163035242801
0	2745	-1.22704118331520
0	2752	-1.18310392741184
0	2759	-1.64468889739482
0	2766	-1.59038538630204
0	2773	-1.01193506142650
0	2780	-0.903715342826827
0	2787	-1.17996366206332
0	2794	-1.06901320065639
0	2801	-1.67707920449276
0	2808	-1.31797137911781
0	2815	-1.34852177130189
0	2822	-1.87964828317387
0	2829	-1.36403450210440
0	2836	-1.53917399204183
0	2843	-1.40451974440834
0	2850	-1.76443331944764
0	2857	-1.95592514345584
0	2864	-1.02094854288139
0	2871	-1.23654956646694
0	2878	-1.53018810733868
0	2885	-1.52372608457633
0	2892	-0.583767619537922
0	2899	-1.12885896035618
0	2906	-1.22853263753198
0	2913	-1.35587691270166
0	2920	-1.75096963578325
0	2927	-1.24237916032856
0	2934	-1.35587120581666
0	2941	-0.5737570604353
0	2948	0.105286820124500
0	2955	-0.429706223420856
0	2962	0.0895647866973261
0	2969	-0.588116778308748
0	2977	-1.66509179276445
0	2985	-0.657116348723163
0	2993	0.281772014707785
0	3000	-0.787229721070838
0	3007	-1.66766992752584
0	3014	-1.55088042275588
0	3021	-1.19934384508859
0	3028	-0.715337303312086
0	3035	0.205099705593732
0	3042	-0.0977295644206864
0	3049	-0.531128698627319
0	3056	-0.367016664184503
0	3063	-0.471767525500867
0	3070	-0.403855039856505
0	3077	-0.52378688684573
0	3084	-1.60473244644517
0	3091	-1.72722810236263
0	3098	-1.20771622029431
0	3105	-1.53626220769388
0	3112	-1.50976620768617
0	3119	-0.691993902315788
0	3126	-0.195631236229779
0	3133	-0.219926934660417
0	3140	-0.986408600359215
0	3147	-0.717764890914222
0	3154	-0.181965170463278
0	3161	-0.288622342195393
0	3168	-1.61853884321030
0	3175	-1.32375081730945
0	3182	-0.382888360432089
0	3189	-1.16259805962890
0	3196	-0.778824848117598
0	3203	-1.12932164202749
0	3210	-1.09208566728359
0	3217	-0.734280632268791
0	3225	-0.752839164561884
0	3233	-0.753738269469824
0	3241	-1.70731951341715
0	3248	-1.72215077254412
0	3255	-1.02790364085327
0	3262	-1.27978526894807
0	3269	-0.691977852542552
0	3276	-0.191986215639050
0	3283	-0.651737112725311
0	3290	-1.07607559455696
0	3297	-1.39480408868059
0	3304	-1.81597648754265
0	3311	-1.25900868914157
0	3318	-1.06550430749555
0	3325	-1.51452774166977
0	3332	-1.08846300717251
0	3339	-0.553986467862485
0	3346	-1.26561493888509
0	3353	-1.47199341086998
0	3360	-1.53174406911216
0	3367	-1.41149541985871
0	3374	-1.67013391601282
0	3381	-0.677211159210741
0	3388	-0.733361123648945
0	3395	-0.223438058536163
0	3402	-1.95328759484075
0	3409	-1.43944255171257
0	3416	-1.39769390962464
0	3423	-0.65956331633603
0	3430	-1.01953299302334
0	3437	-1.06816090001065
0	3444	-0.762509025700097
0	3451	-0.961572902360203
0	3458	-1.42098199481472
0	3465	-1.67504621518588
0	3472	-1.43808750787626
0	3479	-1.05475731868434
0	3486	-0.768641401344228
0	3493	-0.977137264467774
0	3500	-1.05947063554692
0	3507	-0.336693684756298
0	3514	-0.901351272607935
0	3521	-1.24295395699522
0	3528	-0.898704679783935
0	3535	-0.73758039460317
0	3542	-1.47985184597040
0	3549	-1.25243173374058
0	3556	-1.59014871227715
0	3563	-0.442154056974997
0	3570	-0.511116277197444
0	3577	-0.811764721635588
0	3584	-1.73310098212710
0	3591	-1.65624609372099
0	3598	-1.06526787057803
0	3606	-0.283902542096587
0	3613	0.533957849997303
0	3620	0.139647500000268
0	3627	-0.555764255171428
0	3634	-0.487029330224297
0	3641	-0.354649130602954
0	3648	-1.34985924499343
0	3655	-0.944959480409453
0	3662	-1.03871265694734
0	3669	-0.580335293644814
0	3676	-0.380618952106438
0	3683	-0.208761827806452
0	3690	-0.911257222595675
0	3697	0.283886134523949
0	3704	0.0621906629098028
0	3712	0.0107109766025353
0	3720	1.99235009959905
0	3728	1.07394543546836
0	3736	1.38089516114307
0	3745	1.52162056714984
0	3753	0.657783314930263
0	3761	-0.614997917527461
0	3768	-0.566214582266856
0	3776	-0.938753236874822
0	3784	-1.17592737106769
0	3792	1.21586559175165
0	3800	1.52346076726942
0	3808	-1.01502855932956
0	3816	-0.370591523817364
0	3824	1.73807974412798
0	3832	-0.776024453933874
0	3840	0.496476821995648
0	3848	2.38646503343353
0	3856	2.80535452577642
0	3864	0.990210260379719
0	3872	1.27125057044928
0	3881	-0.331659290151588
0	3889	-0.849893380610073
0	3897	0.622452996228914
0	3904	0.941903276708805
0	3911	1.86426389020496
0	3918	1.27595852322974
0	3925	0.890754530605665
0	3932	1.24466497874534
0	3939	0.618717819309637
0	3946	0.103165387763097
0	3953	0.238067911716739
0	3960	1.82085802890281
0	3968	2.38833274105148
0	3975	1.28082951229844
0	3982	1.04326735191496
0	3989	1.05117921277119
0	3996	1.77048127402469
0	4003	1.99395617258610
0	4010	0.608942037058579
0	4017	1.40486218162088
0	4024	0.300975481004116
0	4031	1.27826072850979
0	4038	0.995876506943717
0	4045	1.83424308038056
0	4052	1.58131927597081
0	4059	1.40483170143352
0	4066	1.15193135680423
0	4073	0.69638532940192
0	4080	0.182064623666848
0	4088	0.845078032684379
0	4096	1.05953129083575
0	4105	-1.59698180133867
0	4113	-1.16498785683373
0	4120	1.43206961032986
0	4128	1.73711490096661
0	4136	1.58260111543545
0	4144	1.59166879707657
0	4152	1.59724195678954
0	4160	1.48268068680532
0	4167	1.32931628254074
0	4174	1.37657352207763
0	4181	0.614071651874777
0	4188	1.07555230410095
0	4196	1.21679511065031
0	4204	0.97433684267117
0	4212	1.12558413177674
0	4219	1.46651634060389
0	4226	1.82336972980868
0	4233	1.14594101187926
0	4240	1.84637058998842
0	4247	1.27557968774763
0	4254	1.14071249816998
0	4261	-0.487978266195857
0	4268	0.344230677780939
0	4275	1.42403660878235
0	4282	2.58122848220716
0	4289	1.39927472806398
0	4296	0.775569830590195
0	4303	-0.641876823806894
0	4310	0.459323422786055
0	4317	-1.11407746021198
0	4324	1.01303240720727
0	4331	2.02445474810761
0	4338	2.22782713517554
0	4345	0.732531591783392
0	4352	0.759490947333177
0	4359	1.42585213131151
0	4366	1.31824922201943
0	4373	1.34854864417264
0	4380	2.38815429341211
0	4387	2.90173026265470
0	4394	2.86148035951548
0	4401	1.80718155000576
0	4408	1.49608883143877
0	4415	1.00414610890576
0	4422	0.262532210267721
0	4429	0.627168769155888
0	4436	0.959386676546926
0	4444	2.55863872832578
0	4452	1.08737425864997
0	4460	0.66134021743169
0	4468	0.37102218426526
0	4476	0.652629491065818
0	4483	1.88847986821046
0	4490	2.49723057429311
0	4497	1.71284804917567
0	4504	1.70369554221141
0	4511	1.96018423911476
0	4518	2.10140200245992
0	4525	1.70941395948118
0	4532	1.24367299214084
0	4539	0.198925714894355
0	4546	0.249135106298886
0	4553	1.13594332975587
0	4560	0.444990406841928
0	4567	0.981943248584436
0	4574	1.42065345536451
0	4581	1.03927477551832
0	4588	0.484728210362253
0	4595	1.11126044130368
0	4602	1.8445965341705
0	4609	2.26325064810735
0	4616	2.47981081219784
0	4623	1.78360408999843
0	4630	1.08091547668147
0	4637	1.46559319664084
0	4644	0.451343584235651
0	4651	-0.550447225350927
0	4658	0.119246958743674
0	4665	1.43182832221506
0	4672	1.86074367460627
0	4679	1.53533739794352
0	4686	1.63979419404589
0	4693	1.00252600455768
0	4700	1.07617575463438
0	4707	1.65235021954408
0	4714	0.556103686069401
0	4721	-0.00670694744435885
0	4728	0.615616927379324
0	4735	1.97234132566512
0	4742	2.02480933773198
0	4749	2.12348439527795
0	4756	1.75598617727825
0	4763	1.13757545080728
0	4770	2.17565865159033
0	4777	2.88538532195663
0	4784	2.09720416944872
0	4791	1.55876027830111
0	4798	0.340631562954375
0	4805	1.84627042088846
0	4812	0.500762277409773
0	4819	0.233190812941476
0	4826	0.283967259520328
0	4833	0.8382759307179
0	4841	0.965495246190006
0	4848	0.949596909279762
0	4857	0.95418480585655
0	4864	1.62924555778204
0	4873	1.32023586431228
0	4880	2.12685459803656
0	4887	1.52849497143946
0	4894	1.73471909160243
0	4901	2.04939603415151
0	4908	1.35153893949455
0	4915	1.38451120627304
0	4922	1.35754100446524
0	4929	1.64483339028559
0	4937	1.76148219459197
0	4944	1.89405005667554
0	4953	0.62199580382443
0	4961	1.17868421146551
0	4969	2.15626646324734
0	4976	2.26797240494691
0	4983	2.56368308630929
0	4990	1.62510662534724
0	4997	1.20114330323972
0	5004	0.609761445806037
0	5012	1.78986283185487
0	5019	1.90789859069043
0	5026	1.61011173994168
0	5033	1.05053842068196
0	5040	1.69667422260028
0	5047	2.77562633588871
0	5054	2.7679556379577
0	5061	1.81304317241122
0	5068	1.81526522854458
0	5075	2.19887449072256
0	5082	1.77745974474033
0	5089	2.20026443924923
0	5096	2.46895627719529
0	5103	1.80958357547450
0	5110	2.64847551755879
0	5117	1.98684723180219
0	5124	1.94459907821686
0	5131	1.33077659109077
0	5138	1.55457709521062
0	5145	1.60621179685549
0	5153	2.58475727801001
0	5161	2.59495589111689
0	5169	1.39719789833013
0	5190	-0.838688671040948
0	5197	-0.275506042450346
0	5204	1.35128179647828
0	5211	1.9739304940735
0	5218	2.33776337519893
0	5225	2.11351392756964
0	5233	0.817958953349204
0	5241	1.54664387942789
0	5248	1.55169948655081
0	5255	2.28665453004082
0	5262	2.23635924557164
0	5269	2.30972775278956
0	5276	1.87368647157165
0	5283	1.83229219974442
0	5290	2.29823882359607
0	5297	2.37585085600728
0	5305	2.25940134746915
0	5313	3.41452109524906
0	5320	3.18279353251503
0	5329	2.72543550809101
0	5337	2.60733144962069
0	5345	1.78971628109142
0	5353	-0.405063646558925
0	5361	1.88440354873550
0	5369	1.63128836540376
0	5377	2.80007995243227
0	5385	2.59886230573378
0	5393	1.09673729146207
0	5401	0.788555582293947
0	5409	1.47657114942032
0	5417	0.943637695735846
0	5425	1.25768632767585
0	5433	1.98571321946867
0	5441	0.872003599482515
0	5448	0.466278134278395
0	5455	2.04391798466691
0	5462	1.58436759251878
0	5469	1.96303775863808
0	5476	1.57560983716280
0	5483	1.69086961776905
0	5490	1.07176914515866
0	5497	1.96101849127504
0	5504	1.77818365534968
0	5511	1.76353078089971
0	5518	1.86553247176494
0	5525	0.816223807506988
0	5537	-0.870494224627934
0	5545	-1.07265664577148
0	5553	-0.511344201312836
0	5560	-0.294045001040375
0	5567	-0.399822904762996
0	5574	-0.698445557976499
0	5585	-0.735732008958597
0	5593	-1.7705553192563
0	5601	-1.71240909380565
0	5609	-1.63410635524294
0	5617	-1.76133427424577
0	5625	-1.86539889890049
0	5633	-1.44022978847372
0	5641	-1.57702559961945
0	5649	-0.176603894383502
0	5657	0.056914578580419
0	5664	-0.695189976981579
0	5673	-0.2690676945753
0	5681	-0.247040383944833
0	5689	-0.188876509966464
0	5697	0.192683580179849
0	5704	0.191773754628794
0	5713	0.162482770637111
0	5721	-0.8030549064567
0	5728	-1.63887440132075
0	5737	-1.24342478588903
0	5745	0.133425861657573
0	5752	0.571576570660024
0	5760	0.609683446625721
0	5767	0.750122764695888
0	5774	0.969830656881535
0	5785	0.137579255329165
0	5793	-0.507059716145744
0	5800	0.730886436379927
0	5808	0.485079322214768
0	5816	0.214184154904085
0	5824	-0.229003353930041
0	5832	-1.56771629264077
0	5840	-0.852614482492241
0	5848	-1.46875036065275
0	5856	-0.953601701679558
0	5864	0.270298939255191
0	5871	0.969869731802392
0	5879	1.25981609471995
0	5889	-2.49356934723691
0	5897	-1.32117293774858
0	5905	-1.26845167209225
0	5913	0.225842655433810
0	5921	0.897456271563287
0	5929	1.53586344112484
0	5937	0.396446665315673
0	5945	-0.670953094013131
0	5953	-1.21799327351615
0	5961	-1.32537938815011
0	5969	-1.32087208554007
0	5977	-1.17196889373627
0	5984	-0.798137935200224
0	5991	-0.772442476182627
0	6001	-1.25434010153810
0	6008	-0.60739551981855
0	6017	-1.02615239198992
0	6025	-1.07859274065311
0	6033	-1.20610508490411
0	6041	-1.55670043725991
0	6049	-1.13978908214167
0	6057	-1.13077253646872
0	6065	-1.19116270502610
0	6072	-0.634797098174563
0	6081	-1.28695303237557
0	6089	-1.78499003232834
0	6096	-0.984611996497807
0	6103	-0.57920267039566
0	6110	-0.747305949248845
0	6119	-0.169585995369830
0	6127	-0.787249348695766
0	6137	-0.325737348966823
0	6145	0.721032128573675
0	6153	-0.497005953866442
0	6161	0.519231524177314
0	6169	0.920783855228181
0	6177	-0.0298522461485531
0	6185	-1.24266418511466
0	6193	-0.635610484611598
0	6201	-1.81077216373810
0	6209	-1.38660826764911
0	6217	-1.40318122639892
0	6225	-1.20219419043131
0	6233	-1.23554907068207
0	6241	-1.53430557226135
0	6249	-0.481944238536866
0	6257	-1.68446082883743
0	6265	-1.46762570429625
0	6273	-0.695952602217114
0	6281	-1.52566496253143
0	6289	-1.83663022458617
0	6297	-1.54532730370641
0	6304	-0.806486425067833
0	6311	-1.28878148823158
0	6321	-1.83041201526302
0	6329	-1.75205935189206
0	6337	-1.80780399455182
0	6345	-2.18066458928489
0	6353	-2.03537644510335
0	6361	-1.92110594305640
0	6369	-1.63512714313082
0	6377	-2.00617901563920
0	6385	-1.65194223948056
0	6392	-1.36917745453034
0	6401	-2.29125386300101
0	6408	-2.23386777699342
0	6416	-1.92505760873986
0	6430	-2.12430890006600
0	6437	-1.79858485915825
0	6444	-1.76658860735651
0	6452	-1.89242493263016
0	6460	-2.26840392231623
0	6468	-2.04641608044641
0	6481	-1.79907096297535
0	6489	-0.400522831839042
0	6497	-1.93010043236557
0	6505	-1.59943793169490
0	6513	-2.05230871671707
0	6521	-1.87141122556189
0	6529	-1.50259934089722
0	6537	-2.1444714000781
0	6545	-1.15249347376402
0	6553	-1.06879030721763
0	6561	-2.10228495783073
0	6568	-1.73962386069228
0	6576	-1.64341685704459
0	6584	-1.21804440731322
0	6591	-1.51871658294427
0	6598	-1.23227921545907
0	6606	-1.36533601640910
0	6614	-1.47899208358469
0	6622	-2.16772835625442
0	6630	-1.80859928783564
0	6638	-1.81434986635778
0	6646	-1.61044793777343
0	6654	-1.92820890487157
0	6662	-1.84014876477698
0	6670	-1.58659470281313
0	6678	-2.31671337723972
0	6686	-2.06960860480430
0	6694	-1.68286167300895
0	6702	-1.25921037397406
0	6710	-1.48918869170543
0	6718	-2.16097263409899
0	6726	-1.94327549124505
0	6734	-1.55624578049389
0	6742	-2.10354372135505
0	6750	-1.69927301990811
0	6757	-1.77092076324003
0	6765	-1.53049236046303
0	6773	-2.34702578943998
0	6782	-2.22374003300002
0	6790	-2.22239615893263
0	6798	-1.86145462031156
0	6805	-2.13241979250555
0	6813	-2.08871309638291
0	6821	-2.37110922515324
0	6829	-1.82660407392781
0	6837	-1.72405557504815
0	6845	-2.36388168979527
0	6853	-2.36270347456644
0	6861	-2.22350801178321
0	6869	-2.04120678469716
0	6877	-1.79143885922727
0	6885	-1.79546632911113
0	6893	-1.22362136965057
0	6901	-1.77488431494203
0	6909	-2.01030660275600
0	6917	-1.55158720519991
0	6929	-1.58692003992295
0	6937	-1.86205728379349
0	6945	-1.93607111571956
0	6953	-1.46933651819654
0	6961	-1.51422704928227
0	6969	-2.10698811524759
0	6977	-2.25070875588391
0	6985	-1.90795395757917
0	6993	-1.51408481157971
0	7001	-1.85650702712626
0	7009	-2.28325067631095
0	7017	-2.10624959439429
0	7025	-2.21168741545998
0	7033	-1.80159565236782
0	7041	-1.92631236724820
0	7049	-2.0789758840264
0	7057	-2.04180439469894
0	7065	-2.22586592128268
0	7073	-2.24442698885302
0	7081	-2.24349076196265
0	7089	-2.01155212146831
0	7097	-2.01090522942884
0	7105	-2.38267745748201
0	7113	-2.09540760072617
0	7121	-1.6125391434139
0	7129	-1.93356320315697
0	7137	-1.49338702116615
0	7145	-1.16013414598756
0	7153	-1.77745097356614
0	7161	-2.14434088211186
0	7169	-2.05517616732405
0	7177	-2.22175213457449
0	7185	-2.05042735446227
0	7193	-1.67499960464166
0	7201	-1.9379628753714
0	7209	-2.32120070223689
0	7217	-1.33492302125691
0	7225	-0.539340896942105
0	7233	2.58273492725744
0	7241	3.52253424509262
0	7249	4.42333768833305
0	7257	3.89184288160068
0	7265	4.39078803569845
0	7273	5.05077116567714
0	7281	4.38353699165757
0	7289	4.20955784537339
0	7297	4.25736214758491
0	7305	4.67722633054148
0	7313	4.01557619445429
0	7321	3.90297644576454
0	7329	3.25882288011194
0	7337	3.66498462558651
0	7345	3.72237217131111
0	7353	4.11309799715929
0	7361	4.00520881236286
0	7369	4.17011053985822
0	7377	3.83382651759793
0	7385	3.63690913045233
0	7393	3.91149529675306
0	7401	3.50620428088076
0	7409	3.55422362518502
0	7417	4.21130099859502
0	7425	4.18745170827074
0	7433	4.10881282378022
0	7441	3.64294060670044
0	7449	4.35539991828017
0	7457	3.59418084082489
0	7465	4.17379622954193
0	7473	3.90281041042363
0	7481	4.01092766159788
0	7489	3.47160545568619
0	7497	2.79883407889262
0	7505	3.56793485170927
0	7513	3.99482271401683
0	7521	4.1415010917748
0	7529	4.09972970635686
0	7537	3.49133733244602
0	7545	3.84200883736239
0	7553	3.58730235641745
0	7561	3.88740772964189
0	7569	4.02389800157601
0	7577	4.32583746202171
0	7585	3.91817251107584
0	7593	4.15097413432178
0	7601	4.03182505482042
0	7609	3.98833601129224
0	7617	4.46993878409131
0	7625	4.30906350362866
0	7633	3.94523450904019
0	7641	3.43255828517968
0	7649	3.29113296035051
0	7657	3.65638288575863
0	7665	3.80603834528772
0	7673	3.11519598597952
0	7681	4.21582095652851
0	7689	3.95373239732705
0	7697	3.4275135621464
0	7705	3.97801862234798
0	7713	3.93861122072875
0	7721	4.57355148582025
0	7729	3.9933023596455
0	7745	3.67210895736702
0	7753	4.28561741127695
0	7761	3.93085708251589
0	7769	4.08307941278542
0	7777	4.12017677117865
0	7785	3.97372419902956
0	7793	4.09905847080383
0	7801	4.13034698097342
0	7809	3.74822320560775
0	7817	4.38607546869077
0	7825	3.56153684377183
0	7833	4.45128501766586
0	7849	2.56533730550505
0	7857	4.14450825055082
0	7865	4.25668632904419
0	7873	4.20807065279174
0	7881	4.18707486610209
0	7889	3.38855702133834
0	7897	2.97126771597129
0	7905	3.25735287821279
0	7913	2.56758070270629
0	7921	2.75306823673141
0	7929	3.75830891413327
0	7937	3.74406701181999
0	7945	3.88463727971441
0	7953	3.81169035577793
0	7961	3.76369092898043
0	7969	3.69312846517996
0	7977	4.20021533283833
0	7985	4.37260295121092
0	7993	4.55677172866739
0	8001	3.78539465697967
0	8009	4.08690117021662
0	8017	3.81831769385097
0	8025	3.60236692600217
0	8033	3.92345369265235
0	8041	3.51134347288961
0	8049	4.25898207289326
0	8057	3.83767911675198
0	8065	3.26463786628852
0	8073	2.93740393089795
0	8081	3.63332117467296
0	8089	4.32962977560781
0	8097	3.92419037572855
0	8105	3.92132700823783
0	8113	2.76720971081557
0	8121	3.11997186924311
0	8129	3.74788713235355
0	8137	4.08878178624544
0	8145	4.47867247596995
0	8153	4.51268252509095
0	8161	4.25016379599498
0	8169	4.34549267396219
0	8177	4.11043265400831
0	8185	3.81141700885029
0	8193	4.37163716986292
0	8201	3.97057768709398
0	8209	3.92102380551282
0	8217	4.57573855900236
0	8225	2.22686706709809
0	8233	3.67606059630813
0	8241	4.36060529769440
0	8249	4.5243236976862
0	8257	3.84862615646389
0	8265	3.32933523209467
0	8273	3.83124420629843
0	8281	3.25765632586028
0	8289	2.625485651936
0	8297	3.48892118626732
0	8305	3.49508561999991
0	8313	3.73320598720597
0	8321	3.5962529730719
0	8329	3.56466345385371
0	8337	4.14503372074163
0	8345	4.15685059177702
0	8353	3.98430388327707
0	8361	3.74482701776449
0	8369	3.37381550780198
0	8377	3.43801546622048
0	8385	2.45540798952879
0	8393	2.59668177107345
0	8401	2.36022249133764
0	8415	2.84921988217014
0	8423	3.51954614051002
0	8431	3.69216781152613
0	8439	4.01561317594284
0	8447	2.4224076970758
0	8457	-1.39232479034275
0	8481	-1.87437782806819
0	8489	-1.45118279058678
0	8497	-1.17619985073139
0	8505	-1.25223726023765
0	8513	-1.16685519897679
0	8521	-1.67191288878854
0	8529	-1.47661756583273
0	8537	-1.60981316033678
0	8545	-1.59205258839336
0	8553	-0.82315860830603
0	8561	-1.37864603973209
0	8569	-0.125665713164292
0	8577	0.62464893875343
0	8585	0.054541895815051
0	8593	-1.65865407785333
0	8601	-1.54016957415147
0	8609	-0.439874334071884
0	8617	-1.5802550138986
0	8625	-1.67714418512755
0	8633	-1.62640854801517
0	8649	-1.58676880049211
0	8657	-1.50357057162547
0	8665	-2.04224847726424
0	8673	-1.89337447236900
0	8681	-2.15618851632157
0	8689	-1.32182166408949
0	8697	-1.4717317638067
0	8705	-1.55800393902344
0	8713	-1.48963056486837
0	8721	-1.56513855772843
0	8729	-1.19730146651614
0	8737	-1.86085668893936
0	8745	-1.24014475984529
0	8761	-1.66278201370102
0	8769	-1.33659880244507
0	8777	-1.35987904155197
0	8785	-1.49355392437047
0	8793	-1.62894936491281
0	8801	-1.64494837897460
0	8809	-1.61721381419173
0	8817	-1.90640696393289
0	8825	-1.56626679291505
0	8833	-1.48784999544586
0	8841	-1.86373139845022
0	8849	-1.77687095263296
0	8857	-2.15691299100949
0	8865	-1.54846798391548
0	8873	-1.83109093456538
0	8881	-1.68044061717783
0	8889	-1.27945767388392
0	8897	-1.65434218074593
0	8905	-1.48749213985299
0	8913	-1.60972907588316
0	8921	-1.3440420678677
0	8929	-1.63901876375502
0	8937	-1.28414257299863
0	8945	-1.10807665612756
0	8953	-0.122794283222609
0	8961	-1.78569680152823
0	8969	-1.79159994387247
0	8977	2.74715877026098
0	8985	-0.760536752069772
0	8993	-1.76393411688518
0	9017	-1.90011274295626
0	9025	-1.58224664154433
0	9033	-1.84621453593403
0	9041	-0.841469721705002
0	9049	-1.15630227298524
0	9057	-1.81470656706503
0	9065	-1.17763434779890
0	9073	-1.41187524384426
0	9081	-1.62807128339219
0	9089	-1.36689140005754
0	9097	-1.58709449769843
0	9105	-1.79343601347604
0	9113	-1.75307765263521
0	9121	-1.45991323540626
0	9129	-1.70308094413707
0	9137	-1.05089349404954
0	9145	-1.93358068974437
0	9153	-2.3225490249345
0	9161	-1.79122388918975
0	9169	-1.98325231611175
0	9177	-1.3496001114476
0	9185	-1.33095715714112
0	9193	-0.914961924035793
0	9201	-1.41282190745709
0	9209	-1.67274964549775
0	9217	-1.04887620725203
0	9225	-1.72336806761909
0	9233	-1.98104909372464
0	9241	-1.63737065472682
0	9249	-0.417227817260240
0	9265	-1.45063110871792
0	9273	-0.900351682749794
0	9281	-0.414498410919213
0	9289	-1.81407359205279
0	9297	-1.36957586626105
0	9305	-1.53614408088463
0	9313	-1.65537018923737
0	9321	-1.77196238228238
0	9329	-1.29605107185262
0	9337	-1.15758403595623
0	9345	-0.145214118229546
0	9353	-1.68020341415295
0	9361	-1.71258392608391
0	9369	-1.29989526630174
0	9377	-0.507052265581694
0	9385	-1.25569799406034
0	9393	-0.965546987797573
0	9401	-1.5415568713372
0	9425	-2.08436805744356
0	9433	-1.79477229340391
0	9441	-1.73948862218855
0	9449	-1.04426716780927
0	9457	-1.13101032958061
0	9465	-1.87641575167292
0	9473	-1.48283879621681
0	9481	-1.66858360676009
0	9489	-1.88643949025639
0	9497	-1.99583479364233
0	9505	-1.96597174063499
0	9513	-1.95848866481241
0	9537	-0.633365552736355
0	9545	-2.21805525572609
0	9553	-1.28365061368951
0	9561	-1.69891445831183
0	9569	-1.71517211850497
0	9601	-1.59337922274256
0	9609	-1.44862453895091
0	9617	-1.63561385680586
0	9625	-1.74844095270494
0	9633	-1.26665481645962
0	9641	-1.15596884811590
0	9649	-1.45109488652247
0	9657	-1.54229846896779
0	9665	-1.54002427608023
0	9673	-0.605867629730071
0	9681	-1.70748337553056
0	9689	-1.85356021184091
0	9697	-0.985302305149815
0	9705	-0.913887850969924
0	9713	-1.50806616409123
0	9737	-1.23028941364714
0	9745	-2.21293114634727
0	9753	-2.06752580956347
0	9761	-2.10705713253981
0	9777	0.896447357401572
0	9785	0.675733003243864
0	9793	-2.24184425980121
0	9801	-1.63753080063189
0	9809	-1.87669378867577
0	9817	-1.29271938436163
0	9825	-1.14221163723681
0	9841	-1.89843125086238
0	9849	-1.85185173828846
0	9857	-1.78332511573513
0	9865	-1.89942358422848
0	9873	-1.29986197898855
0	9881	-1.51208461063058
0	9889	-0.8981746205013
0	9897	-1.19163363039588
0	9905	-1.11979848090147
0	9913	0.521634746678748
0	9921	-0.747697192211375
0	9929	-1.78066886559131
0	9937	-1.96551425640420
0	9953	-1.85895557037534
0	9961	-2.27962716621904
0	9969	-1.29775408467567
0	9977	-1.93721645891763
0	9985	-1.91944555176514
0	9993	-1.65624418030423
0	10001	-1.90996389390665
0	10009	-2.07599834674056
0	10017	-1.49639843072916
0	10025	-1.20231202779810
0	10033	-1.60290690189013
0	10041	-1.77689142188285
0	10049	-1.37279896386055
0	10057	-1.15710323039211
0	10065	-1.19581220845349
0	10081	-1.34058755467550
0	10089	-1.06331933893186
0	10097	-1.50285976154065
0	10113	0.221043460526189
0	10121	-0.244087615993794
0	10129	-0.248854826761868
0	10137	-1.03852565227245
0	10145	-2.16463438942642
0	10153	0.961923806820773
0	10161	1.82472799982032
0	10169	1.57095452439985
0	10177	2.32236974394577
0	10185	2.85230573598085
0	10193	2.34381601105955
0	10201	2.39113128138511
0	10209	2.62822612165413
0	10217	2.94250854228360
0	10225	0.978030721533068
0	10233	2.0372751234126
0	10241	2.74480946052050
0	10249	2.14685300890160
0	10257	1.80441845217164
0	10265	1.88087577875512
0	10273	2.71466208474415
0	10281	2.88326297904906
0	10289	2.3589444199133
0	10297	2.72068782789091
0	10305	0.894004484459201
0	10313	2.35918270019005
0	10321	2.94250303037105
0	10329	2.69774419582891
0	10337	3.22323150957076
0	10345	2.62351746141858
0	10353	2.23869854601936
0	10361	1.99381992754370
0	10369	2.93962695216741
0	10377	2.92621646965355
0	10385	0.676479202327516
0	10393	2.01110495753091
0	10401	2.47565544073798
0	10409	2.6879663737614
0	10417	2.05585443910014
0	10425	1.93887952240906
0	10433	2.21861516840878
0	10441	2.50774619296717
0	10449	0.962861266383241
0	10457	1.70622339611319
0	10465	2.64264327824551
0	10473	2.40089004460662
0	10481	1.69417217131327
0	10489	2.41095982187216
0	10497	2.38216518895743
0	10505	2.17730608062706
0	10513	1.47648114262312
0	10521	1.59477640303279
0	10529	1.49540793293639
0	10537	1.78477720797108
0	10545	2.05168723479716
0	10553	1.46225668323300
0	10561	2.07929808352002
0	10569	1.9422346195957
0	10577	1.67134549163940
0	10585	2.17996178739584
0	10593	1.95740638849130
0	10601	2.64571202615423
0	10609	2.44590746729302
0	10617	1.85868908784990
0	10625	2.53397951167794
0	10633	2.13708522577432
0	10641	1.64634574329841
0	10657	1.03974743132257
0	10665	1.74805240010417
0	10673	1.62847851840211
0	10681	2.24697153407895
0	10689	2.26339080597780
0	10697	2.26409189375198
0	10705	1.26969664056583
0	10713	2.86740410506873
0	10721	4.48655932516657
0	10729	2.87783013097082
0	10737	1.71856902383804
0	10745	1.86219124026754
0	10753	1.86739592356772
0	10761	1.85329590886748
0	10769	0.72180840173176
0	10777	1.44709259379835
0	10785	2.10320233649255
0	10793	1.86487678434381
0	10801	2.06799222941689
0	10809	2.64902396680637
0	10817	1.99086680866270
0	10825	1.32639512762062
0	10833	1.4219465523765
0	10841	2.68636304961517
0	10849	2.55872551683072
0	10857	2.10086481696228
0	10865	2.23902803017727
0	10873	2.75374818684010
0	10881	1.56590578091937
0	10889	2.11506153156807
0	10897	2.30804765169282
0	10905	2.59763177970495
0	10913	2.46252712521467
0	10921	1.35881559480938
0	10929	1.94951468346888
0	10937	2.41966154844685
0	10945	2.93205738100692
0	10953	1.79849485757146
0	10961	0.894384041196795
0	10969	0.188444644572854
0	10977	0.663033552125997
0	10985	1.09646798623374
0	10993	0.986102461116296
0	11001	1.08929017158575
0	11009	1.18745643302906
0	11017	1.00983886834818
0	11025	0.621358814313781
0	11033	0.563257555092209
0	11057	1.15988852910931
0	11065	0.752009322450045
0	11073	-0.337729747796473
0	11081	0.803932337168797
0	11089	0.896192433773424
0	11097	0.729503523750618
0	11105	0.609121921383437
0	11113	1.19900427988425
0	11121	0.376929042477218
0	11129	0.491993974015564
0	11137	0.812658050745133
0	11145	1.03543451130252
0	11153	0.635596063796071
0	11161	-0.0562283805102162
0	11169	0.0302148401310314
0	11177	0.594244819719636
0	11185	0.634539644634297
0	11193	0.361244880179704
0	11201	0.149568664179651
0	11209	0.196646900505892
0	11217	-0.40043613216247
0	11225	-0.621489046942302
0	11233	-0.187473668333117
0	11241	0.880408435492342
0	11249	0.325873479052079
0	11257	0.136623077694925
0	11273	-0.680843690559253
0	11281	-0.198650762976198
0	11289	0.394199228825549
0	11297	-0.0979757996801682
0	11305	-0.434788162571448
0	11313	-0.0983281289014428
0	11353	0.169039628233176
0	11361	-0.225582427929050
0	11369	0.419489282546286
0	11385	-0.71149796936712
0	11449	-1.38683140048015
0	11465	-1.42268239757619
0	11473	-0.895990429493898
0	11481	-1.39177582875985
0	11489	-1.47878630802976
0	11497	-1.74182461306367
0	11505	-1.33905820743337
0	11513	-1.53059137147130
0	11521	-1.05910560516787
0	11529	-1.76584494686521
0	11537	-0.966379211991694
0	11545	-0.930377194397422
0	11553	-1.28772133620075
0	11561	-1.55637936548532
0	11569	-1.5429047197765
0	11577	-0.9262264306617
0	11585	-1.46948577473485
0	11593	-1.45739949935514
0	11601	-1.29466019581587
0	11609	-1.49199815150281
0	11617	-1.55987067072104
0	11625	-1.71013070723710
0	11633	-1.54867880266334
0	11649	-1.5625377634967
0	11657	-1.49572563796374
0	11665	-1.51020248647264
0	11673	-1.46450610477702
0	11681	-1.72687359738855
0	11689	-1.73607340387731
0	11697	-1.47044718726581
0	11705	-0.891893023236348
0	11713	-1.09282784218532
0	11721	-1.15669548650932
0	11729	-1.90469206016415
0	11737	-1.72871347083942
0	11745	-0.84407802663985
0	11753	-1.91747371687225
0	11761	-1.70238757209406
0	11769	-1.07492208314192
0	11777	-1.43047114195440
0	11785	-1.46463229238412
0	11793	-1.04543674347596
0	11801	-1.71645944418909
0	11809	-1.55352813347210
0	11817	-1.6806865416129
0	11825	-1.79869397791636
0	11833	-0.518533247579075
0	11841	-1.05099526002133
0	11849	-1.61556825884145
0	11865	-0.968970751419874
0	11873	-1.72443465341332
0	11881	-1.62085080592998
0	11889	-2.08047173253339
0	11897	-1.55925087984340
0	11905	-1.26511695494847
0	11913	-1.42733388324817
0	11921	-2.15174508586445
0	11929	-1.69915718609214
0	11937	-1.81716658065177
0	11945	-1.11637644027958
0	11961	-1.47757649421999
0	11969	-1.72915665044375
0	11977	-2.24427506242081
0	11985	-2.29473682727539
0	11993	-1.90820761581200
0	12001	-1.00018914252710
0	12009	-1.47479403514158
0	12025	-0.994767588272335
0	12033	-1.97547537071845
0	12041	-1.73008233791235
0	12049	-1.57289632812475
0	12057	-1.43839082228296
0	12065	-1.46876185435288
0	12073	-1.79360019571911
0	12081	-1.75824263333713
0	12089	-1.44318958341733
0	12097	-1.38751161732033
0	12105	-0.940987078391275
0	12113	-1.01142006147481
0	12121	-1.74972002708916
0	12129	-1.74335128243809
0	12137	-1.97882132599459
0	12145	-1.96783811901739
0	12153	-1.42807400456006
0	12161	-1.85782199021503
0	12169	-1.86646824458160
0	12177	-1.54227090792354
0	12185	-1.96682417674752
0	12193	-1.97821115941147
0	12201	-1.89212174593729
0	12209	-1.43599969382915
0	12225	-1.47150457880031
0	12233	-1.40472135499426
0	12241	-1.15825137080849
0	12249	-1.60080879693094
0	12265	-1.76329947289696
0	12273	-1.60403249681798
0	12281	-1.31676416610799
0	12289	-1.9469548388847
0	12297	-0.587194304366478
0	12305	-1.28247053675784
0	12313	-0.89883194239617
0	12321	-1.77116171579681
0	12329	-1.9208612323434
0	12337	-1.89478296430567
0	12345	-1.35424421717757
0	12353	-1.45591321279435
0	12361	-1.72950695760133
0	12369	-1.47450504494556
0	12377	-1.66832228585709
0	12385	-1.4709707310542
0	12393	-1.91210692104536
0	12401	-2.05578269106875
0	12409	-1.88476513549422
0	12417	-1.56435881550589
0	12425	-1.58018893094985
0	12433	-1.80149137821596
0	12441	-1.65580822083322
0	12449	-1.3794304412746
0	12457	-1.61367606055541
0	12465	-1.84246907480540
0	12473	-1.26431115223187
0	12481	-1.67169113656681
0	12489	-1.7913811748088
0	12497	-2.08494401798665
0	12505	-1.71292347664998
0	12513	-1.73902248701306
0	12521	-1.29350940812967
0	12529	-1.59456723182873
0	12537	-1.53549727519280
0	12545	-1.91731502727457
0	12553	-1.32462333698023
0	12561	-1.67821982176214
0	12569	-1.53865351736997
0	12577	-1.29850660983991
0	12585	-1.41336953885609
0	12593	-1.54189355423883
0	12601	-0.600319229186402
0	12609	-1.65308320287450
0	12617	-1.26623385812361
0	12625	-1.19146771620837
0	12633	-1.0439818382132
0	12641	-1.36463986556678
0	12649	-1.85987935831819
0	12657	-1.26349646061281
0	12665	-2.20480977536685
0	12673	-1.70220225269633
0	12681	-0.191831926790027
0	12689	-0.718640465176761
0	12697	-1.60186444482398
0	12705	-1.41492475783360
0	12713	-1.26346737040092
0	12721	-1.40763689893862
0	12729	-1.21151022353594
0	12737	-1.01619937869817
0	12745	-1.52647224697066
0	12753	-1.20816537956027
0	12761	-0.0276418237244229
0	12769	0.371391545328211
0	12777	-1.68633705806198
0	12785	-2.20720982854214
0	12793	-1.31661246500370
0	12801	-1.77426817635179
0	12809	-1.33664393150072
0	12817	-0.955734298422717
0	12825	-0.324589926901512
0	12833	-0.626972969465015
0	12841	-0.539915678855264
0	12849	-1.29271770998754
0	12857	-0.584597965373008
0	12865	-0.975156083699869
0	12873	-1.78056450713154
0	12881	-1.30585001307549
0	12889	-1.14172347556085
0	12897	-1.27666878782622
0	12905	-1.34620442952242
0	12913	-1.08595772045627
0	12921	-1.14883913051661
0	12929	-1.10742937962962
0	12937	-1.19810187472491
0	12945	-1.43727310509073
0	12953	-1.17505965267243
0	12961	-1.14129138052295
0	12969	0.107894170028909
0	12977	-1.82610824507037
0	12985	-1.26710487601012
0	12993	-0.886267977667796
0	13001	-1.57393154408529
0	13009	-0.509814547075885
0	13017	-1.22350175108760
0	13025	-1.34861363821743
0	13033	-1.57333034064354
0	13041	-1.12075283132592
0	13049	-1.86330422868230
0	13057	-1.78262206831470
0	13065	-1.29807242294038
0	13073	-1.83078618285782
0	13081	-1.25569423503968
0	13089	1.17523756434481
0	13097	1.69886852114591
0	13105	-0.138438818292788
0	13113	-1.77597960483607
0	13121	-1.57928805647138
0	13129	-1.25529118471964
0	13137	-1.0394981202209
0	13145	-0.771615346281545
0	13153	0.212213203128756
0	13161	1.13300097605445
0	13169	-1.02033654195830
0	13177	-1.69786187152267
0	13185	-2.02504532584405
0	13193	-2.00624002182314
0	13201	-1.16620034820803
0	13209	-0.850113198348102
0	13217	-1.48749564203153
0	13225	-2.44343619295184
0	13233	-1.58956684091812
0	13241	-1.44190520940551
0	13249	-1.83261321141085
0	13257	-1.66008677449574
0	13265	-2.0483305385973
0	13273	-0.923822381699172
0	13281	-1.72756700557892
0	13289	-1.74611412689932
0	13297	-1.94610041028118
0	13305	-2.25262965581973
0	13313	-1.56941405300387
0	13329	-1.56026176465982
0	13337	-2.02733908232197
0	13361	-2.03232007596368
0	13369	-1.18522103685225
0	13377	-1.162508764423
0	13385	-0.850831675232152
0	13393	-2.20713037668503
0	13401	-1.38812595171262
0	13409	-1.65252119281536
0	13417	-1.27471750180767
0	13425	-1.29894229231667
0	13433	-0.148761164333021
0	13441	-0.989814565088866
0	13449	-1.23125503324191
0	13457	-1.57690339775036
0	13473	-1.92298507331648
0	13481	-1.42533337468587
0	13489	-0.996324580927864
0	13497	-1.33647391200615
0	13505	-0.302730014365459
0	13513	-0.812665021573555
0	13521	0.450220918913722
0	13529	1.22306200221586
0	13537	0.717681456222343
0	13545	0.376081995488888
0	13553	-0.0419145488044563
0	13569	0.479219947798924
0	13577	1.02262531683921
0	13585	0.136984177190036
0	13593	0.72108244490694
0	13601	0.449835063791138
0	13609	0.0952350038331531
0	13617	0.836197910659716
0	13625	-0.204508997958805
0	13633	-0.237652562880845
0	13641	0.0929700900809536
0	13649	0.307492601889722
0	13657	-1.05369701348654
0	13665	0.592666128641636
0	13673	1.31980213317022
0	13681	1.77122775285770
0	13689	1.19926062339921
0	13697	0.590985075071394
0	13705	0.840826903602225
0	13713	0.654923047768651
0	13721	1.89686426518161
0	13729	2.00709477198290
0	13737	1.64697420643643
0	13745	1.93440926124470
0	13753	1.35303270630260
0	13761	1.14043692688892
0	13769	0.862010421285729
0	13777	1.05368891131129
0	13785	1.67380342653861
0	13793	1.74245597149479
0	13809	2.95121318040967
0	13817	2.62509679397963
0	13825	-0.830453862122043
0	13833	0.416957777076536
0	13841	1.30057702145174
0	13849	0.23756121631678
0	13857	1.23721239401306
0	13865	1.35837905338173
0	13873	1.71407258857107
0	13881	0.272468167973782
0	13889	0.579188354812675
0	13897	1.45640581961352
0	13905	1.65374300623503
0	13913	1.31865472283019
0	13921	-0.395660973215167
0	13929	0.420599141812544
0	13937	1.30718864334559
0	13945	1.55655736065955
0	13953	-0.298158483105582
0	13961	-0.0885927967894267
0	13969	1.41913039102246
0	13977	1.22403898759714
0	13985	0.755551423970002
0	13993	-0.0292149743004853
0	14017	0.376044777579971
0	14025	0.173089063612255
0	14033	0.972165868563851
0	14041	0.634079576820003
0	14049	0.198924039748562
0	14057	0.114342813497492
0	14065	-1.61513909826875
0	14073	-1.89036858371162
0	14081	-1.63524961851624
0	14089	-1.44710459949074
0	14097	-1.30171853327263
0	14105	-1.40896379738027
0	14113	-1.49056759324785
0	14121	-1.65948048609135
0	14129	-1.34165074168664
0	14137	-1.52438685529664
0	14145	-1.33083463926756
0	14153	-0.225863208531746
0	14161	-1.76336653276213
0	14169	-1.84027792070332
0	14177	-0.794858508567466
0	14185	-1.24363033194786
0	14193	-1.75850130203841
0	14201	-1.35475654422073
0	14209	-1.74228235878229
0	14217	-1.51385874539666
0	14225	-0.791825097251762
0	14233	-1.19401988789261
0	14241	-1.40068648192507
0	14249	-1.27318780094926
0	14257	0.347167714637656
0	14265	-1.02453621647136
0	14273	-0.599741234213213
0	14281	-0.90054769540875
0	14289	-1.50165872897135
0	14297	-1.44341575376587
0	14305	0.262309283462797
0	14313	0.0661981975436978
0	14321	-1.08257075197178
0	14329	-0.659745232791232
0	14337	-1.70506810616881
0	14345	-0.49980947284488
0	14353	-0.94653929985267
0	14361	-1.56072699003333
0	14409	-1.9973282057833
0	14417	-1.29973916862158
0	14425	-1.23937190336810
0	14433	-1.13473244693493
0	14441	-1.00203961734663
0	14449	-0.913446107813423
0	14457	-1.35016429213103
0	14465	-1.90896801107297
0	14473	-1.72118724341217
0	14481	-1.64811436352988
0	14489	-1.57996348657378
0	14505	-2.27767990041139
0	14513	-1.32602619129326
0	14521	-1.35333001035339
0	14529	-1.08158412237445
0	14537	-1.59822220092487
0	14545	-0.805933501728902
0	14553	-0.866781067087823
0	14561	-0.357542636049397
0	14569	-1.74332278343680
0	14577	-1.54622628363021
0	14585	-1.15857581323249
0	14593	-1.46841144811994
0	14601	-1.16969443057881
0	14609	-0.312468663916460
0	14617	-1.43450684162608
0	14625	-2.05791910773805
0	14633	-1.95006113304742
0	14641	-1.60009111923176
0	14649	-1.15578920572226
0	14657	-1.82857169473907
0	14665	-1.40383429338808
0	14673	-1.36337216089050
0	14681	-0.319252599100711
0	14689	0.999897081616213
0	14697	-1.16869444620111
0	14705	-1.37869846088063
0	14713	-1.71198116100842
0	14721	-1.77336187980247
0	14729	-1.55532216879393
0	14737	-1.31868431872510
0	14745	-1.81370868529638
0	14753	-2.23012860615546
0	14761	-1.79690449558539
0	14769	-1.80961301150653
0	14777	-1.64883428223406
0	14785	-1.67505761852932
0	14793	-1.22235690102484
0	14801	0.00177442099798952
0	14809	-1.40032917507853
0	14817	-1.05092280059912
0	14825	-1.73761705290881
0	14833	-1.62953106861783
0	14841	-1.76450908892524
0	14849	-1.99075353190116
0	14857	-1.66415816836399
0	14865	-1.94018697614158
0	14873	-1.75697759656732
0	14881	-1.87161985206138
0	14889	-1.14090771977614
0	14897	-0.97877250982032
0	14905	-1.82769511285561
0	14913	-1.04858176549141
0	14921	-1.36193289412743
0	14929	-0.946924930029003
0	14937	-1.65562895331793
0	14945	-1.15563923348872
0	14953	-1.30504415485373
0	14961	-1.69615301501676
0	14969	-1.72372297737969
0	14977	-1.38791810375482
0	14985	-1.46485203390581
0	15001	-1.12832516546912
0	15017	-1.35607362257144
0	15025	-1.45582079285522
0	15033	-1.12353320826649
0	15041	-1.51065706858231
0	15049	-1.60244992877565
0	15057	-1.75339273029976
0	15065	-1.69347761423268
0	15073	-1.37497842468249
0	15081	-1.55381179515303
0	15089	-0.97965329592891
0	15097	-0.163271518286012
0	15105	-0.0507846689237494
0	15113	0.459165017151727
0	15121	-1.29067080644555
0	15129	-1.08723320447369
0	15137	-1.59353451977232
0	15145	-1.30000938990168
0	15153	-1.61043849732935
0	15161	-1.57358452465189
0	15169	-1.93976345621331
0	15177	-1.18960419092698
0	15185	-1.59408719895962
0	15193	-1.32257477705393
0	15201	-1.02919703345768
0	15209	-1.35677531654978
0	15217	3.17778025820707
0	15225	3.62606793620665
0	15233	-1.78213941157299
0	15241	-1.64952645586413
0	15249	-1.53498226396615
0	15257	-1.27152255036219
0	15265	-1.16846025762048
0	15273	-1.1961324767641
0	15281	-1.29982677394269
0	15289	-1.96815296557500
0	15297	-1.87270703298531
0	15305	-1.45686148644555
0	15313	-1.63183428840821
0	15321	0.228879483846133
0	15329	-0.431069264118692
0	15337	-1.12105308438250
0	15345	-1.02521354392274
0	15353	-1.35611242059290
0	15361	-1.97289270037807
0	15369	-1.68309963091044
0	15377	-1.66434922772014
0	15385	-1.74500746494989
0	15393	-2.04398631905561
0	15401	-1.90620812901445
0	15409	-1.80968412964207
0	15417	-1.75617886875462
0	15425	-1.67842785305910
0	15433	-1.83930531909868
0	15441	-1.55089992817904
0	15449	-1.93933683250551
0	15457	-1.82812459357456
0	15465	-1.64816809084642
0	15473	-1.82930399055962
0	15481	2.35799782283993
0	15489	-0.513365438947198
0	15497	-1.39485001788186
0	15505	-1.42814497193169
0	15513	-1.14053270385185
0	15521	-1.43225344901815
0	15529	-1.31640699475801
0	15537	-1.63356983172268
0	15545	-1.42937577484331
0	15553	-1.15255549080411
0	15561	-1.76348399849315
0	15569	-1.75689765645696
0	15577	-1.91585902144593
0	15585	-1.49478147318411
0	15593	-1.65144217316367
0	15601	-1.62801384445624
0	15609	-2.10964788160026
0	15617	-1.85007179441236
0	15625	-1.68126278132188
0	15633	-1.52703525668167
0	15641	-0.387009314071351
0	15649	-0.616852368682333
0	15657	-0.547653428687282
0	15665	-0.955604755653638
0	15673	-2.00284524656779
0	15681	-1.72215577874532
0	15689	-1.79557425122762
0	15697	-1.51721309611993
0	15705	-2.08593127187495
0	15713	-1.63021541905453
0	15721	-1.77102635187964
0	15729	-0.619000561835712
0	15737	-1.74373215229862
0	15745	-1.48050394384154
0	15753	-0.434964526430586
0	15761	-0.0223675640672809
0	15769	-1.35551123353554
0	15777	-0.836662312518383
0	15785	-1.65383440807647
0	15793	-0.86188229955881
0	15801	-0.969467621972878
0	15809	-1.3549904510718
0	15817	-1.65736660938659
0	15825	-1.26632043329262
0	15833	-1.26494534994338
0	15841	-1.42791972155256
0	15849	-1.28773576587067
0	15857	-0.852358347261629
0	15865	-1.54450281969101
0	15873	-1.89927390414138
0	15881	-1.44538430462199
0	15889	-0.98329189700693
0	15897	-1.63888678177132
0	15905	-1.54002908775681
0	15913	-0.57076559649456
0	15921	-1.92856125421218
0	15929	0.730922304774738
0	15937	-1.26465315328288
0	15945	-1.81456658896284
0	15953	-1.63918815088637
0	15961	-0.994404738151012
0	15977	-1.9198320969084
0	15985	-1.39555706270881
0	15993	-2.06494941283437
0	16001	-1.81735592848675
0	16009	-0.933595308438735
0	16017	1.15239173341696
0	16025	-0.653831226654681
0	16033	-0.125561694845063
0	16041	-0.454557714521941
0	16049	1.20961644494536
0	16057	-1.34501647788825
0	16065	-1.30519702306499
0	16073	-1.40425790179118
0	16081	-1.55402134147407
0	16089	-1.31958571311462
0	16097	-1.67535742943991
0	16105	-1.57566339033649
0	16113	-0.692557034711534
0	16121	-1.74985873061757
0	16129	-1.34724262739559
0	16137	-1.56308596562604
0	16145	-1.69961179611311
[truncated: 218,991 more rows]
