# Supplementary material for: A Compendium of Nucleosome and Transcript Profiles Reveals Determinants of Chromatin Architecture and Transcription
Source: PLoS Genet. 2013 May 2;9(5):e1003479. doi: 10.1371/journal.pgen.1003479 (PMC3642058; doi:10.1371/journal.pgen.1003479)
Supplement: Dataset S1 — Yeast transcript annotation R script and data files. Please note this file is 81.9 MB and may be difficult for some readers to download due to its size. (GZ) [file pgen.1003479.s001.gz › yeast-transcript-annotation/chr16.noncoding.gff]

chr16	SGD	tRNA	56169	56274	1000	-	.	tW(CCA)P
chr16	SGD	snoRNA	173826	173903	1000	+	.	SNR59
chr16	SGD	tRNA	210191	210262	1000	-	.	tE(UUC)P
chr16	SGD	snoRNA	281055	281516	1000	-	.	SNR17B
chr16	SGD	tRNA	338847	338918	1000	-	.	IMT2
chr16	SGD	tRNA	435890	435961	1000	-	.	tC(GCA)P1
chr16	SGD	tRNA	560195	560286	1000	-	.	tF(GAA)P1
chr16	SGD	tRNA	572266	572336	1000	+	.	tG(GCC)P1
chr16	SGD	tRNA	582059	582131	1000	+	.	tK(CUU)P
chr16	SGD	tRNA	622537	622628	1000	-	.	tF(GAA)P2
chr16	SGD	tRNA	689562	689643	1000	+	.	SUP16
chr16	SGD	snoRNA	718698	718804	1000	-	.	SNR51
chr16	SGD	snoRNA	718885	719048	1000	-	.	SNR70
chr16	SGD	snoRNA	719146	719240	1000	-	.	SNR41
chr16	SGD	tRNA	744282	744353	1000	+	.	tT(UGU)P
chr16	SGD	tRNA	769205	769300	1000	-	.	tK(UUU)P
chr16	SGD	tRNA	775763	775834	1000	-	.	tC(GCA)P2
chr16	SGD	tRNA	810672	810745	1000	+	.	tN(GUU)P
chr16	SGD	tRNA	819525	819598	1000	+	.	tI(AAU)P1
chr16	SGD	snoRNA	821728	821899	1000	+	.	SNR45
chr16	SGD	tRNA	856898	856970	1000	+	.	tA(AGC)P
chr16	SGD	tRNA	860375	860445	1000	+	.	tG(GCC)P2
chr16	SGD	tRNA	880292	880365	1000	-	.	tI(AAU)P2
