# Supplementary material for: A Compendium of Nucleosome and Transcript Profiles Reveals Determinants of Chromatin Architecture and Transcription
Source: PLoS Genet. 2013 May 2;9(5):e1003479. doi: 10.1371/journal.pgen.1003479 (PMC3642058; doi:10.1371/journal.pgen.1003479)
Supplement: Dataset S1 — Yeast transcript annotation R script and data files. Please note this file is 81.9 MB and may be difficult for some readers to download due to its size. (GZ) [file pgen.1003479.s001.gz › yeast-transcript-annotation/chr1.data.snyder.end3]

57	1
4635	1
5049	1
6957	1
16926	1
18259	1
31502	1
31552	1
31568	1.58496250072116
32715	1
33248	1
34836	1
34862	1
35106	1
35138	1
35260	1
36385	1.58496250072116
36412	3
36824	1
37072	1
37247	1
37267	1
37343	1
39006	1
39021	1.58496250072116
39096	1
39156	1
41029	1
41512	1
41689	1
42018	1
42107	1
42855	1.58496250072116
45640	2
47813	1
48306	1.58496250072116
48318	1
49897	1
51753	1.58496250072116
51793	1
51856	1
51867	1
54942	1
56924	1.58496250072116
56936	1
57578	1
57869	2
57883	5.16992500144231
57892	2
57905	1.58496250072116
57930	1
57952	2.8073549220576
58001	1.58496250072116
58062	1
58264	1
58338	1
58384	1
58454	1
58635	1
58649	1
62473	1
62641	2.58496250072116
62650	1.58496250072116
65398	1
65459	2
65472	1
65624	2.8073549220576
65643	1
65824	1
67971	1
68132	1.58496250072116
68663	2.32192809488736
68670	1.58496250072116
68681	1
68913	1
68985	1
70197	1
70842	1
71015	1
71122	1
71541	1
71781	1
71795	1
71826	1
71979	1
72002	1
72013	1
72091	2
72102	1
72114	1
72172	2.8073549220576
72214	1
72239	1
72341	2
72442	1.58496250072116
72480	1
72514	1
72537	1
72586	1
72619	1
72765	2
72773	1
72795	2.32192809488736
72885	1.58496250072116
72930	1
72945	1
72992	2
73003	1
73022	1.58496250072116
73150	1
73175	1
73202	1
73214	1
73255	1
73282	4.52356195605701
73304	2.58496250072116
73332	2.58496250072116
73341	2.58496250072116
73360	2.58496250072116
73372	3.8073549220576
73382	4.4594316186373
73392	3
73414	2.8073549220576
73424	3.8073549220576
73440	6.79441586635011
73450	6.2667865406949
73459	2
74563	1
74852	1
74867	2
75029	1
75049	1
76429	1.58496250072116
76693	1.58496250072116
76710	3.32192809488736
76727	1
76988	1
77011	2
77046	3.32192809488736
77091	1
77517	2
77614	1
79527	3
79551	3.16992500144231
79561	2.32192809488736
80580	1.58496250072116
80666	2
81819	1
83294	2.58496250072116
83311	1
84610	1
85520	1
85921	1
87773	1
87786	1
87810	1
87850	1.58496250072116
87866	1
89488	1
92309	4.16992500144231
92323	1
92447	1
92604	1
94267	1
95172	1
95502	2.32192809488736
95570	2
95620	1
96125	1
96171	1
99998	1
100054	2
101296	1.58496250072116
101437	1.58496250072116
101460	1
102525	1
104376	1
106158	1.58496250072116
106173	2
106214	1
106344	1
107031	1
108547	1.58496250072116
108752	1.58496250072116
108893	1
110507	1
110726	1
113555	3.32192809488736
113574	1.58496250072116
114963	1
118358	1
122709	1
124029	1
124331	1.58496250072116
124440	1
124466	1
124483	1.58496250072116
126316	1
126746	1
126786	1
126846	2
126864	1.58496250072116
126873	1
126890	1
126911	1
128107	2
128192	1
128224	1
130562	1
130583	2
130593	1
130670	1
130789	1
130800	1
131204	1
131749	1
132014	1
132040	1.58496250072116
132063	1.58496250072116
132078	4.90689059560852
132087	1
134105	1
134167	1.58496250072116
136751	1
137545	2.32192809488736
137563	2.58496250072116
137603	1
137626	2
137637	2.58496250072116
137731	1
138101	1
138782	1
139279	1
139358	1.58496250072116
139373	2.8073549220576
139394	3.32192809488736
139436	1.58496250072116
139642	1
139654	1
139684	1
140184	1
140457	1
140777	1
141347	1
141376	1
142211	1
142238	1
142307	2.32192809488736
142525	1
142608	2.8073549220576
142802	1
142858	1
143043	1
143092	1
143105	1
143187	2.32192809488736
143210	2.8073549220576
143218	3.58496250072116
143233	2.8073549220576
143248	1.58496250072116
143266	2
143288	2.32192809488736
143310	1
143325	1
143362	5.93073733756289
143373	4.95419631038688
143383	4.16992500144231
143394	1
143427	2
143441	3.58496250072116
143448	1
147526	1.58496250072116
147578	1
151519	1
152651	1
153247	1
153950	1
153965	2.58496250072116
153976	2
153993	2.32192809488736
154074	1
154361	1
154825	1.58496250072116
155263	1
156284	1
156647	1
156696	2.32192809488736
156712	1.58496250072116
156772	1.58496250072116
156857	1
158290	1
162135	1
163825	1.58496250072116
164038	2
166196	1.58496250072116
169369	1.58496250072116
169652	1
169734	1
170042	1.58496250072116
170273	1
170338	1
170370	3.90689059560852
170379	3.90689059560852
170400	2.8073549220576
170452	1.58496250072116
170480	1
172207	1
179663	1
180691	1
183404	1
183442	1
184226	1.58496250072116
184436	1
184491	1
184517	1
184538	1.58496250072116
184549	1
184641	2.32192809488736
184650	1
185783	1.58496250072116
186332	1
186760	1
187235	1
187866	1
187881	1
188886	2
188893	1
188946	1
189226	1
189701	1
192357	1
192528	1
192563	2
196029	1
196312	1
196333	2.32192809488736
196430	1
196768	1
199313	1
199880	1
199918	2.58496250072116
200231	1
208259	1
220011	2
220667	1
223001	1
224899	1
225093	1
226888	1.58496250072116
226897	2.58496250072116
227600	1
