# Supplementary material for: A Compendium of Nucleosome and Transcript Profiles Reveals Determinants of Chromatin Architecture and Transcription
Source: PLoS Genet. 2013 May 2;9(5):e1003479. doi: 10.1371/journal.pgen.1003479 (PMC3642058; doi:10.1371/journal.pgen.1003479)
Supplement: Dataset S1 — Yeast transcript annotation R script and data files. Please note this file is 81.9 MB and may be difficult for some readers to download due to its size. (GZ) [file pgen.1003479.s001.gz › yeast-transcript-annotation/chr7.data.nucleosomes]

12	0.221299
16	0.120688
20	0.0995096
24	-0.0678363
28	-0.227169
32	-0.371603
36	-0.654369
40	-0.866476
44	-0.965613
48	-1.09992
52	-1.23294
56	-1.30166
60	-1.20868
64	-1.12357
68	-0.99893
72	-0.877055
76	-0.805614
80	-0.735111
84	-0.682716
88	-0.662587
92	-0.582339
96	-0.567158
100	-0.574703
104	-0.550723
108	-0.614779
112	-0.573022
116	-0.602813
120	-0.608926
124	-0.559849
128	-0.505591
132	-0.437434
136	-0.371024
140	-0.326418
144	-0.263982
148	-0.222141
152	-0.158498
156	-0.138295
160	-0.116444
164	-0.0470879
168	-0.0987587
172	-0.105039
176	-0.0688571
180	-0.0743443
184	-0.0711756
188	-0.00454385
192	0.0232633
196	0.0236978
200	0.0492114
204	0.134617
208	0.133449
212	0.219102
216	0.223943
220	0.242091
224	0.349311
228	0.347484
232	0.310706
236	0.255402
240	0.199064
244	0.166014
248	0.103302
252	0.0886
256	0.0633734
260	0.0185917
264	-0.0343018
268	-0.0688925
272	-0.111103
276	-0.130042
280	-0.126393
284	-0.0864197
288	-0.0879806
292	-0.0682447
296	-0.0630064
300	-0.0839743
304	-0.0760673
308	-0.0423614
312	0.0618857
316	0.0616566
320	0.0789695
324	0.0792418
328	0.0845901
332	0.0970762
336	0.08092
340	-0.00192773
344	0.0541364
348	0.147521
352	0.212883
356	0.216868
360	0.253251
364	0.26829
368	0.265691
372	0.274097
376	0.324339
380	0.320638
384	0.323666
388	0.323666
392	0.271424
396	0.20898
400	0.150558
404	0.0654463
408	0.00970356
412	0.0205298
416	-0.0741114
420	-0.176632
424	-0.250022
428	-0.352418
432	-0.406267
436	-0.446327
440	-0.487302
444	-0.46661
448	-0.55516
452	-0.517728
456	-0.607895
460	-0.634871
464	-0.731058
468	-0.731058
472	-0.898858
476	-0.976722
480	-1.09091
484	-1.13514
488	-1.19509
492	-1.15812
496	-1.24121
500	-1.21691
504	-1.25114
508	-1.1337
512	-1.14585
516	-0.950472
520	-0.822447
524	-0.622706
528	-0.480536
532	-0.463177
536	-0.36435
540	-0.339143
544	-0.329725
548	-0.303056
552	-0.327157
556	-0.213587
560	-0.151749
564	-0.100174
568	-0.0107916
572	0.0103575
576	0.0108636
580	0.0149202
584	0.0990832
588	0.112717
592	0.137534
596	0.134061
600	0.134657
604	0.141792
608	0.216324
612	0.313372
616	0.410358
620	0.556341
624	0.546157
628	0.581611
632	0.512177
636	0.516184
640	0.301405
644	0.251466
648	0.0618174
652	-0.111124
656	-0.257133
660	-0.435126
664	-0.831135
668	-0.978401
672	-1.29236
676	-1.46429
680	-1.50901
684	-1.55947
688	-1.56288
692	-1.54735
696	-1.55042
700	-1.49973
704	-1.38723
708	-1.10912
712	-1.14872
716	-0.871528
720	-0.845777
724	-0.769677
728	-0.674244
732	-0.691278
736	-0.752896
740	-0.918706
744	-1.18462
748	-1.31016
752	-1.39277
756	-1.37522
760	-1.3574
764	-1.40627
768	-1.40421
772	-1.33817
776	-1.28007
780	-1.09501
784	-0.919818
788	-0.749926
792	-0.555996
796	-0.447685
800	-0.236298
804	-0.209611
808	0.0436932
812	0.0983642
816	0.23725
820	0.214073
824	0.268135
828	0.256261
832	0.321478
836	0.290368
840	0.34235
844	0.303247
848	0.303247
852	0.241873
856	0.232197
860	0.177243
864	0.184796
868	0.22525
872	0.254533
876	0.221876
880	0.161428
884	0.179514
888	0.200725
892	0.167191
896	0.136658
900	0.155053
904	0.138027
908	0.0919698
912	0.000709421
916	-0.00579395
920	-0.0951573
924	-0.0588937
928	-0.125531
932	-0.0951573
936	-0.0643688
940	0.0340809
944	0.0413292
948	-0.0728328
952	-0.0387696
956	-0.00547512
960	0.0386122
964	0.0501816
968	0.0673754
972	0.13234
976	0.06311
980	0.0637056
984	0.0484101
988	0.103093
992	0.102678
996	0.106309
1000	0.106309
1004	0.106377
1008	0.0914013
1012	0.112623
1016	0.183843
1020	0.175895
1024	0.169019
1028	0.159048
1032	0.106644
1036	0.143811
1040	0.106644
1044	0.179748
1048	0.125937
1052	0.136492
1056	0.159048
1060	0.139438
1064	0.173038
1068	0.127005
1072	0.0728989
1076	0.0605741
1080	0.0142856
1084	-0.0651236
1088	-0.160514
1092	-0.19164
1096	-0.333142
1100	-0.375995
1104	-0.38844
1108	-0.456207
1112	-0.515433
1116	-0.526361
1120	-0.629212
1124	-0.49264
1128	-0.469762
1132	-0.396759
1136	-0.399771
1140	-0.470862
1144	-0.416288
1148	-0.396759
1152	-0.346817
1156	-0.273674
1160	-0.174119
1164	-0.0554571
1168	-0.0582096
1172	0.0296925
1176	0.103135
1180	0.177509
1184	0.256161
1188	0.271462
1192	0.312254
1196	0.304226
1200	0.214115
1204	0.261109
1208	0.254678
1212	0.263881
1216	0.227829
1220	0.250218
1224	0.177332
1228	0.151147
1232	0.109463
1236	0.135943
1240	0.17254
1244	0.264273
1248	0.220846
1252	0.114255
1256	0.0318566
1260	0.0192317
1264	-0.0347012
1268	-0.0314953
1272	-0.0366756
1276	-0.00797615
1280	-0.150693
1284	-0.247478
1288	-0.322576
1292	-0.305249
1296	-0.26832
1300	-0.283129
1304	-0.255133
1308	-0.185626
1312	-0.197025
1316	-0.136599
1320	-0.0628391
1324	-0.103316
1328	-0.0119893
1332	0.122404
1336	0.185509
1340	0.186757
1344	0.10188
1348	0.102787
1352	0.174552
1356	0.290611
1360	0.347815
1364	0.268428
1368	0.281359
1372	0.220008
1376	0.205279
1380	0.145112
1384	0.0534843
1388	0.0836579
1392	0.0247225
1396	0.0324215
1400	0.0224157
1404	-0.0320404
1408	-0.0519461
1412	-0.0519461
1416	-0.0581517
1420	-0.0509184
1424	0.0232985
1428	0.0393625
1432	0.0372154
1436	0.021668
1440	0.0116964
1444	-0.0459343
1448	0.0666833
1452	0.0235465
1456	0.0161047
1460	0.0148452
1464	0.0297198
1468	0.0235465
1472	0.00865185
1476	0.00865185
1480	0.058454
1484	0.110333
1488	0.0674534
1492	0.0523892
1496	0.058454
1500	0.0713264
1504	0.108476
1508	0.0713264
1512	0.0700875
1516	0.131073
1520	0.133418
1524	0.102287
1528	0.107233
1532	0.193133
1536	0.209251
1540	0.211944
1544	0.23017
1548	0.150944
1552	0.15052
1556	0.126955
1560	0.0128018
1564	0.0368031
1568	0.0820867
1572	0.0682903
1576	0.0427825
1580	0.0158191
1584	0.0181293
1588	-0.0202944
1592	-0.0939825
1596	-0.107778
1600	-0.1486
1604	-0.0874628
1608	-0.0827606
1612	-0.0955776
1616	-0.0740006
1620	-0.142733
1624	-0.122778
1628	-0.132832
1632	-0.0906771
1636	-0.0403248
1640	-0.0112273
1644	0.0580321
1648	0.10343
1652	0.205167
1656	0.249701
1660	0.217505
1664	0.30164
1668	0.369871
1672	0.377085
1676	0.366134
1680	0.349923
1684	0.306263
1688	0.231325
1692	0.22497
1696	0.133164
1700	0.186195
1704	0.216084
1708	0.218122
1712	0.216228
1716	0.24249
1720	0.242143
1724	0.228181
1728	0.290178
1732	0.343302
1736	0.256582
1740	0.279473
1744	0.317341
1748	0.308389
1752	0.353412
1756	0.361844
1760	0.366447
1764	0.375237
1768	0.404401
1772	0.365867
1776	0.362114
1780	0.388939
1784	0.332406
1788	0.271404
1792	0.193237
1796	0.0904153
1800	-0.00168112
1804	0.00588451
1808	-0.020922
1812	-0.0126395
1816	-0.0385494
1820	-0.0897261
1824	-0.0877904
1828	-0.0791369
1832	-0.0270007
1836	-0.00221778
1840	0.0232117
1844	0.0568935
1848	-0.00223159
1852	-0.0120729
1856	0.0546771
1860	0.0539893
1864	0.0559943
1868	0.0568935
1872	0.103863
1876	0.0579774
1880	0.0380035
1884	0.0559943
1888	0.0663874
1892	0.152972
1896	0.182954
1900	0.132116
1904	0.140936
1908	0.158136
1912	0.0450698
1916	0.021957
1920	-0.0565389
1924	-0.0767361
1928	-0.0812597
1932	-0.112352
1936	-0.138531
1940	-0.0940813
1944	-0.100863
1948	-0.112894
1952	-0.179324
1956	-0.0715533
1960	-0.0977198
1964	-0.0519278
1968	-0.0555663
1972	-0.0715533
1976	-0.0769446
1980	-0.0989998
1984	-0.150581
1988	-0.175284
1992	-0.163001
1996	-0.111763
2000	-0.149401
2004	-0.114899
2008	-0.0625332
2012	-0.0625332
2016	0.0374284
2020	0.0240649
2024	0.143687
2028	0.184743
2032	0.21176
2036	0.149842
2040	0.170883
2044	0.162909
2048	0.169632
2052	0.145397
2056	0.174834
2060	0.152349
2064	0.156579
2068	0.123537
2072	0.0482597
2076	0.0583593
2080	0.0602124
2084	0.047073
2088	0.0760442
2092	0.17568
2096	0.18108
2100	0.153044
2104	0.111968
2108	0.0747677
2112	0.0588937
2116	0.0238766
2120	-0.0587846
2124	-0.0693982
2128	-0.0730635
2132	-0.160561
2136	-0.313003
2140	-0.338298
2144	-0.376879
2148	-0.476438
2152	-0.400326
2156	-0.428979
2160	-0.387621
2164	-0.410465
2168	-0.283793
2172	-0.298932
2176	-0.145071
2180	-0.230795
2184	-0.148582
2188	-0.0852884
2192	-0.052837
2196	-0.120817
2200	-0.0785691
2204	-0.100081
2208	-0.134991
2212	-0.185925
2216	-0.227355
2220	-0.286713
2224	-0.229076
2228	-0.261775
2232	-0.212619
2236	-0.110521
2240	-0.0756642
2244	0.040642
2248	0.0144031
2252	0.034661
2256	0.0217606
2260	0.0349057
2264	0.0175583
2268	-0.0512739
2272	-0.152578
2276	-0.324082
2280	-0.412921
2284	-0.43171
2288	-0.380272
2292	-0.410103
2296	-0.192209
2300	-0.056216
2304	0.133954
2308	0.171556
2312	0.185355
2316	0.261386
2320	0.255377
2324	0.283009
2328	0.324406
2332	0.272793
2336	0.240561
2340	0.284881
2344	0.207136
2348	0.118574
2352	0.0679552
2356	0.0474615
2360	-0.095262
2364	-0.0864148
2368	-0.135883
2372	-0.0744783
2376	-0.117216
2380	-0.136539
2384	-0.168839
2388	-0.115267
2392	-0.112241
2396	-0.211823
2400	-0.277534
2404	-0.209128
2408	-0.266355
2412	-0.208837
2416	-0.303567
2420	-0.229787
2424	-0.277158
2428	-0.277158
2432	-0.317029
2436	-0.280344
2440	-0.302945
2444	-0.22097
2448	-0.242802
2452	-0.252485
2456	-0.293126
2460	-0.281938
2464	-0.308244
2468	-0.288874
2472	-0.25682
2476	-0.245938
2480	-0.38807
2484	-0.344692
2488	-0.331081
2492	-0.253605
2496	-0.179235
2500	-0.247615
2504	-0.217685
2508	-0.221721
2512	-0.214634
2516	-0.310988
2520	-0.304035
2524	-0.254421
2528	-0.17585
2532	-0.177918
2536	-0.147154
2540	-0.13451
2544	-0.017594
2548	0.0494687
2552	0.0718232
2556	0.0885367
2560	0.118181
2564	0.138076
2568	0.124371
2572	0.131744
2576	0.130787
2580	0.131744
2584	0.115966
2588	0.110605
2592	0.0174736
2596	0.0109433
2600	0.0240743
2604	-0.0291745
2608	-0.114539
2612	-0.11949
2616	-0.14511
2620	-0.247419
2624	-0.247419
2628	-0.277681
2632	-0.317122
2636	-0.289233
2640	-0.341187
2644	-0.391474
2648	-0.341076
2652	-0.330404
2656	-0.325356
2660	-0.227871
2664	-0.195757
2668	-0.188117
2672	-0.115177
2676	-0.108541
2680	-0.0413704
2684	-0.0355441
2688	0.0204261
2692	0.0165919
2696	0.0340236
2700	0.0380743
2704	0.00968863
2708	0.0145728
2712	0.0781199
2716	0.081794
2720	0.102811
2724	0.0818444
2728	0.09776
2732	0.0778022
2736	0.046564
2740	-0.0483752
2744	-0.0325727
2748	-0.0550859
2752	-0.0248661
2756	-0.0383133
2760	-0.0011115
2764	-0.00785625
2768	0.004326
2772	-0.0111946
2776	0.112584
2780	0.0815739
2784	0.129015
2788	0.163608
2792	0.163608
2796	0.168419
2800	0.151134
2804	0.201993
2808	0.188374
2812	0.159952
2816	0.224458
2820	0.160852
2824	0.185215
2828	0.137755
2832	0.0892616
2836	0.0693442
2840	0.0696654
2844	0.0336791
2848	-0.0403523
2852	0.0231105
2856	0.0456462
2860	0.0180339
2864	0.0548268
2868	0.0107777
2872	0.0792766
2876	0.0651485
2880	0.0885548
2884	0.0438015
2888	0.0369402
2892	0.0598669
2896	0.0216244
2900	0
2904	-0.0141674
2908	-0.0216409
2912	-0.0331401
2916	-0.188099
2920	-0.105838
2924	-0.206796
2928	-0.204223
2932	-0.116151
2936	-0.0661135
2940	-0.0600399
2944	-0.0476999
2948	-0.0662933
2952	0.0187459
2956	0.0629586
2960	0.186403
2964	0.166529
2968	0.22307
2972	0.289121
2976	0.276012
2980	0.206686
2984	0.20812
2988	0.18028
2992	0.258027
2996	0.271428
3000	0.370719
3004	0.324413
3008	0.23624
3012	0.218729
3016	0.140924
3020	0.105543
3024	0.0730978
3028	0.0650199
3032	0.0618437
3036	-0.0239718
3040	-0.0998352
3044	-0.232562
3048	-0.236488
3052	-0.247606
3056	-0.205281
3060	-0.114788
3064	-0.0455455
3068	0.0048171
3072	0.00930991
3076	0.0975654
3080	0.0399663
3084	0.0704742
3088	0.149378
3092	0.0950025
3096	0.105955
3100	0.0704742
3104	0.102926
3108	0.0685314
3112	0.0685314
3116	0.0929676
3120	0.128924
3124	0.131197
3128	0.0990124
3132	0.167295
3136	0.213701
3140	0.202486
3144	0.107607
3148	0.0351853
3152	0.0593628
3156	0.0473868
3160	0.0225174
3164	0.0581449
3168	0.0249137
3172	-0.0311833
3176	-0.0459764
3180	-0.0415193
3184	-0.0157102
3188	-0.0157102
3192	0.0621946
3196	0.0127511
3200	0.018987
3204	0.0183707
3208	0.127944
3212	0.213142
3216	0.291377
3220	0.286598
3224	0.263239
3228	0.256589
3232	0.27129
3236	0.191875
3240	0.208307
3244	0.205361
3248	0.217885
3252	0.179258
3256	0.17946
3260	0.21556
3264	0.254125
3268	0.239807
3272	0.298073
3276	0.259772
3280	0.239807
3284	0.353854
3288	0.400329
3292	0.408242
3296	0.413163
3300	0.409349
3304	0.346428
3308	0.351357
3312	0.335551
3316	0.335551
3320	0.369748
3324	0.378131
3328	0.338162
3332	0.264207
3336	0.250132
3340	0.212827
3344	0.212827
3348	0.207865
3352	0.146486
3356	0.129593
3360	0.0990972
3364	0.100373
3368	0.0816052
3372	0.0252452
3376	0.0183426
3380	-0.0130016
3384	0.00469391
3388	-0.0104436
3392	-0.0568511
3396	-0.0351336
3400	0.00598567
3404	0.00875033
3408	-0.00687606
3412	-0.0220937
3416	0.0127298
3420	0.0860093
3424	0.164357
3428	0.218364
3432	0.223604
3436	0.229983
3440	0.244037
3444	0.297441
3448	0.295576
3452	0.32758
3456	0.330537
3460	0.315217
3464	0.314584
3468	0.292863
3472	0.257769
3476	0.233862
3480	0.183446
3484	0.100989
3488	0.0812835
3492	0.122052
3496	0.156071
3500	0.183446
3504	0.191797
3508	0.20238
3512	0.219913
3516	0.206412
3520	0.279279
3524	0.276072
3528	0.244014
3532	0.243579
3536	0.259009
3540	0.226711
3544	0.247063
3548	0.247629
3552	0.232863
3556	0.204628
3560	0.204719
3564	0.141171
3568	0.0928542
3572	0.149895
3576	0.149895
3580	0.112305
3584	0.0944906
3588	0.0659452
3592	-0.0133791
3596	-0.142828
3600	-0.186685
3604	-0.20852
3608	-0.213275
3612	-0.249359
3616	-0.262483
3620	-0.186538
3624	-0.175204
3628	-0.0886357
3632	-0.135622
3636	-0.0976633
3640	-0.033595
3644	0.013758
3648	-0.0090679
3652	-0.0479346
3656	-0.0403713
3660	-0.0411573
3664	-0.108863
3668	-0.101838
3672	-0.157815
3676	-0.120147
3680	-0.0909085
3684	-0.117558
3688	-0.0403713
3692	0.0554364
3696	0.0761907
3700	0.0803589
3704	0.111787
3708	0.112674
3712	0.0681715
3716	-0.00515125
3720	0.0396152
3724	-0.00755895
3728	-0.000696517
3732	-0.0141418
3736	-0.0447788
3740	-0.00486813
3744	-0.013888
3748	0
3752	-0.00486813
3756	0.0590723
3760	-0.0383209
3764	-0.026761
3768	0.0685537
3772	-0.0316426
3776	0.0361693
3780	0.0663463
3784	0.0183884
3788	0.0750045
3792	0.0424352
3796	0.0335356
3800	0.0168649
3804	0.0478338
3808	0.0425466
3812	-0.0227201
3816	0.0622648
3820	0.0689438
3824	0.0520307
3828	0.0291464
3832	0
3836	-0.0860577
3840	-0.0227201
3844	0.0996996
3848	0.157308
3852	0.187268
3856	0.216834
3860	0.249899
3864	0.18139
3868	0.160074
3872	0.156896
3876	0.129338
3880	0.148251
3884	0.148251
3888	0.0991624
3892	0.0606721
3896	0.0915198
3900	0.132745
3904	0.131395
3908	0.184455
3912	0.179493
3916	0.154982
3920	0.173679
3924	0.184776
3928	0.184776
3932	0.124535
3936	0.0328367
3940	-0.116287
3944	-0.230904
3948	-0.268379
3952	-0.263457
3956	-0.30944
3960	-0.320604
3964	-0.276438
3968	-0.275748
3972	-0.3234
3976	-0.317299
3980	-0.251924
3984	-0.248397
3988	-0.212304
3992	-0.273927
3996	-0.403584
4000	-0.35948
4004	-0.332899
4008	-0.263034
4012	-0.18265
4016	-0.134604
4020	-0.0554309
4024	-0.019189
4028	-0.019189
4032	-0.0251435
4036	0.0475206
4040	0.129097
4044	0.197175
4048	0.222207
4052	0.20885
4056	0.211232
4060	0.198859
4064	0.0998639
4068	0.101022
4072	0.180309
4076	0.209405
4080	0.198859
4084	0.130397
4088	0.138584
4092	0.138584
4096	0.162475
4100	0.120714
4104	0.0641304
4108	0.0413705
4112	0.0300647
4116	0.0706893
4120	0.0756398
4124	0.150739
4128	0.147583
4132	0.0983301
4136	0.0648072
4140	0.012551
4144	0
4148	0.0858688
4152	0.167402
4156	0.147824
4160	0.16553
4164	0.141512
4168	0.118455
4172	0.140055
4176	0.162375
4180	0.162375
4184	0.157541
4188	0.199058
4192	0.214379
4196	0.154309
4200	0.025091
4204	-0.0183319
4208	-0.0450339
4212	-0.0701752
4216	-0.100595
4220	-0.132038
4224	-0.169925
4228	-0.136809
4232	-0.110323
4236	-0.0959782
4240	-0.112698
4244	-0.144464
4248	-0.169143
4252	-0.0907422
4256	-0.051469
4260	-0.0544621
4264	-0.086248
4268	-0.178261
4272	-0.123692
4276	-0.107149
4280	-0.129199
4284	-0.086248
4288	-0.0460893
4292	-0.0782444
4296	-0.0979406
4300	-0.0979406
4304	-0.104227
4308	-0.0865368
4312	-0.0893924
4316	-0.137503
4320	-0.127917
4324	-0.221027
4328	-0.184
4332	-0.253286
4336	-0.208742
4340	-0.129863
4344	-0.0737183
4348	0.00463516
4352	0.0209766
4356	-0.00738576
4360	0.0353018
4364	-0.0743821
4368	0.0743528
4372	0.00599592
4376	0.0321804
4380	0.0380563
4384	0.00599592
4388	-0.0317583
4392	-0.0636515
4396	-0.0194769
4400	-0.00986332
4404	-0.044028
4408	-0.034193
4412	-0.078263
4416	-0.109256
4420	-0.139646
4424	-0.154814
4428	-0.204725
4432	-0.147382
4436	-0.140133
4440	-0.168008
4444	-0.131872
4448	-0.140812
4452	-0.140812
4456	-0.182173
4460	-0.120714
4464	-0.0847227
4468	-0.0913744
4472	-0.0847227
4476	-0.1083
4480	-0.0428949
4484	-0.027476
4488	-0.0104734
4492	-0.010911
4496	-0.0411416
4500	0.0475748
4504	0.0555188
4508	0.0482161
4512	0.0638952
4516	0.0476872
4520	0.0483756
4524	0.0209877
4528	-0.0126401
4532	-0.0128724
4536	0.0638952
4540	0.0955436
4544	0.0555109
4548	0.0955436
4552	0.0991876
4556	0.13037
4560	0.171547
4564	0.13037
4568	0.0763601
4572	0.0692449
4576	0.0210041
4580	-0.123333
4584	-0.108282
4588	-0.0873282
4592	-0.141139
4596	-0.147528
4600	-0.103412
4604	-0.127405
4608	-0.120367
4612	-0.0137307
4616	-0.0307251
4620	-0.0161121
4624	0.0223895
4628	-0.0101958
4632	0.0159297
4636	0.0247197
4640	0.0656622
4644	0.0190642
4648	0.0450543
4652	0.00336888
4656	-0.145408
4660	-0.0850433
4664	-0.0652703
4668	-0.0788807
4672	0.0320443
4676	-0.0106533
4680	0.0653387
4684	-0.0107624
4688	0.058092
4692	0.000969487
4696	-0.0175638
4700	0.000969487
4704	0.0111858
4708	0.00926591
4712	-0.00238132
4716	-0.0462425
4720	0.104119
4724	0.056299
4728	0.08867
4732	0.114152
4736	0.162397
4740	0.154756
4744	0.152192
4748	0.149364
4752	0.180223
4756	0.149364
4760	0.124762
4764	0.0390218
4768	0.0547279
4772	0.0910336
4776	0.0607718
4780	0.0315546
4784	0.035869
4788	0.0640467
4792	0.0979751
4796	0.110188
4800	0.168461
4804	0.174115
4808	0.140519
4812	0.0418687
4816	0.001665
4820	0.00231205
4824	-0.0294104
4828	-0.0294104
4832	-0.0473558
4836	-0.0932581
4840	-0.0701042
4844	-0.0787771
4848	-0.0798585
4852	-0.0362506
4856	0.0253163
4860	0.0432025
4864	0.0126887
4868	0.0306049
4872	-0.0563445
4876	-0.0198349
4880	-0.0335369
4884	-0.105893
4888	-0.0754559
4892	-0.0219376
4896	-0.0110582
4900	-0.00232656
4904	-0.0142398
4908	-0.00110176
4912	0.0422775
4916	0.0958255
4920	0.0613122
4924	0.111433
4928	0.178759
4932	0.188257
4936	0.191881
4940	0.182292
4944	0.178759
4948	0.227337
4952	0.240671
4956	0.249893
4960	0.289507
4964	0.31105
4968	0.304895
4972	0.29341
4976	0.209172
4980	0.203879
4984	0.220796
4988	0.234868
4992	0.228659
4996	0.177908
5000	0.12988
5004	0.112562
5008	0.200042
5012	0.197966
5016	0.206753
5020	0.222052
5024	0.203463
5028	0.197027
5032	0.227626
5036	0.24557
5040	0.263034
5044	0.285391
5048	0.280562
5052	0.283571
5056	0.273739
5060	0.194035
5064	0.170109
5068	0.10828
5072	0.000709882
5076	-0.0761029
5080	-0.156338
5084	-0.229633
5088	-0.249328
5092	-0.290502
5096	-0.309028
5100	-0.172513
5104	-0.164506
5108	-0.0856784
5112	0.00389104
5116	0.037601
5120	0.0736562
5124	0.149803
5128	0.18267
5132	0.277613
5136	0.292666
5140	0.351517
5144	0.303399
5148	0.361968
5152	0.302443
5156	0.277363
5160	0.236845
5164	0.225143
5168	0.0818109
5172	0.0480471
5176	-0.0302578
5180	-0.106035
5184	-0.144995
5188	-0.121363
5192	-0.135264
5196	-0.18466
5200	-0.187799
5204	-0.121363
5208	-0.161856
5212	-0.134197
5216	-0.132028
5220	-0.155991
5224	-0.214082
5228	-0.238855
5232	-0.249454
5236	-0.2175
5240	-0.157678
5244	-0.0986005
5248	-0.0788718
5252	-0.0254921
5256	-0.0699973
5260	-0.0965977
5264	-0.0838726
5268	-0.0445722
5272	-0.0539685
5276	-0.00537719
5280	0.0631021
5284	0.080681
5288	0.0582892
5292	0.0982251
5296	0.143843
5300	0.179754
5304	0.257966
5308	0.248054
5312	0.280609
5316	0.200759
5320	0.209401
5324	0.0901162
5328	0.0639309
5332	0.0497179
5336	0.0414038
5340	0.026148
5344	0.0620208
5348	0.0775458
5352	0.145759
5356	0.14902
5360	0.25435
5364	0.284854
5368	0.305311
5372	0.244126
5376	0.193487
5380	0.184054
5384	0.137141
5388	0.17335
5392	0.187114
5396	0.16627
5400	0.116457
5404	0.0694954
5408	0.01119
5412	0.00770031
5416	0.0518778
5420	-0.0228455
5424	-0.0821451
5428	-0.0756899
5432	-0.149187
5436	-0.264224
5440	-0.20553
5444	-0.24938
5448	-0.235684
5452	-0.266814
5456	-0.243626
5460	-0.266308
5464	-0.117039
5468	-0.136204
5472	-0.104505
5476	-0.0758416
5480	0.0220937
5484	-0.024602
5488	0.111031
5492	0.164248
5496	0.191263
5500	0.155119
5504	0.183174
5508	0.246722
5512	0.255308
5516	0.296644
5520	0.19801
5524	0.205258
5528	0.120844
5532	0.0583976
5536	0.0302746
5540	0.0234012
5544	0.0234012
5548	-0.026785
5552	-0.0022939
5556	-0.051624
5560	-0.0786352
5564	-0.0798253
5568	-0.0890895
5572	-0.038235
5576	-0.0100188
5580	-0.038235
5584	-0.0703893
5588	-0.118836
5592	-0.101671
5596	-0.157274
5600	-0.0795672
5604	-0.100686
5608	-0.0692627
5612	-0.0871326
5616	-0.143983
5620	-0.207072
5624	-0.21392
5628	-0.211504
5632	-0.240577
5636	-0.239159
5640	-0.192148
5644	-0.235325
5648	-0.117012
5652	-0.100866
5656	-0.102472
5660	-0.114081
5664	-0.0838339
5668	-0.0868609
5672	-0.0472188
5676	0.103444
5680	0.127561
5684	0.129566
5688	0.137895
5692	0.123093
5696	0.153638
5700	0.204847
5704	0.225324
5708	0.178936
5712	0.154484
5716	0.14255
5720	0.0463907
5724	0.0609748
5728	0.0166466
5732	-0.0162578
5736	-0.0264507
5740	-0.0886422
5744	-0.197245
5748	-0.247458
5752	-0.296373
5756	-0.34499
5760	-0.409226
5764	-0.424287
5768	-0.473635
5772	-0.443936
5776	-0.40419
5780	-0.360698
5784	-0.355048
5788	-0.40199
5792	-0.355228
5796	-0.402527
5800	-0.267036
5804	-0.277266
5808	-0.29486
5812	-0.289726
5816	-0.3271
5820	-0.381584
5824	-0.350549
5828	-0.372188
5832	-0.315144
5836	-0.334912
5840	-0.257053
5844	-0.227209
5848	-0.17716
5852	-0.0951964
5856	0.0861489
5860	0.0831072
5864	0.0425919
5868	0.031737
5872	0.00477722
5876	0.0289031
5880	0.100083
5884	0.0987273
5888	0.0423398
5892	0.0887555
5896	0.00557305
5900	-0.028087
5904	-0.0275894
5908	0.0362687
5912	-0.0366544
5916	-0.0731561
5920	-0.214459
5924	-0.309233
5928	-0.331065
5932	-0.331065
5936	-0.34088
5940	-0.237961
5944	-0.138355
5948	-0.0538571
5952	-0.0992379
5956	-0.084733
5960	-0.052563
5964	-0.0152667
5968	-0.00439176
5972	-0.135117
5976	-0.189394
5980	-0.300036
5984	-0.328833
5988	-0.365814
5992	-0.408625
5996	-0.407973
6000	-0.362812
6004	-0.346699
6008	-0.273235
6012	-0.20697
6016	-0.136225
6020	-0.160773
6024	-0.27315
6028	-0.306566
6032	-0.272206
6036	-0.178485
6040	-0.175328
6044	-0.16539
6048	-0.175709
6052	-0.171953
6056	-0.182478
6060	-0.175709
6064	-0.103014
6068	-0.0329146
6072	-0.0305576
6076	-0.038328
6080	-0.0438877
6084	-0.133062
6088	-0.158401
6092	-0.220806
6096	-0.251539
6100	-0.328398
6104	-0.384664
6108	-0.505021
6112	-0.520062
6116	-0.587546
6120	-0.725825
6124	-0.705797
6128	-0.754369
6132	-0.799105
6136	-0.799105
6140	-0.854438
6144	-0.853241
6148	-0.951169
6152	-0.850857
6156	-0.850857
6160	-0.783644
6164	-0.767293
6168	-0.750133
6172	-0.707749
6176	-0.577852
6180	-0.504333
6184	-0.462507
6188	-0.337358
6192	-0.164707
6196	-0.152003
6200	-0.0449319
6204	0.00852831
6208	0.128324
6212	0.178053
6216	0.227472
6220	0.193406
6224	0.205501
6228	0.161638
6232	0.150467
6236	0.115899
6240	0.0480327
6244	-0.0226077
6248	-0.0919347
6252	-0.170709
6256	-0.187542
6260	-0.256206
6264	-0.253341
6268	-0.20411
6272	-0.136526
6276	-0.175225
6280	-0.163262
6284	-0.1344
6288	-0.12325
6292	-0.133616
6296	-0.0790765
6300	-0.0699141
6304	-0.0756034
6308	-0.106593
6312	-0.0640878
6316	-0.0711532
6320	-0.0471699
6324	-0.0106749
6328	-0.032853
6332	-0.00601622
6336	0.0956077
6340	0.0639354
6344	0.0888386
6348	0.153246
6352	0.213006
6356	0.194022
6360	0.24912
6364	0.273279
6368	0.245101
6372	0.310776
6376	0.294586
6380	0.245101
6384	0.296398
6388	0.310776
6392	0.250991
6396	0.206309
6400	0.209702
6404	0.212801
6408	0.265031
6412	0.324326
6416	0.341596
6420	0.361031
6424	0.295262
6428	0.279
6432	0.230526
6436	0.293907
6440	0.313106
6444	0.327397
6448	0.313106
6452	0.315713
6456	0.215423
6460	0.196873
6464	0.19484
6468	0.18271
6472	0.188524
6476	0.145839
6480	0.139745
6484	0.188524
6488	0.161069
6492	0.184202
6496	0.112642
6500	0.161423
6504	0.161094
6508	0.163432
6512	0.184835
6516	0.18975
6520	0.227562
6524	0.206739
6528	0.227076
6532	0.208696
6536	0.237493
6540	0.249807
6544	0.301257
6548	0.301257
6552	0.239363
6556	0.234257
6560	0.254997
6564	0.218223
6568	0.232596
6572	0.215411
6576	0.215411
6580	0.208727
6584	0.235183
6588	0.218887
6592	0.235539
6596	0.263593
6600	0.255768
6604	0.247369
6608	0.200728
6612	0.235539
6616	0.200019
6620	0.207679
6624	0.126657
6628	0.09887
6632	0.125459
6636	0.0887804
6640	0.120355
6644	0.09887
6648	0.189334
6652	0.224878
6656	0.214841
6660	0.273523
6664	0.23134
6668	0.254033
6672	0.255539
6676	0.237225
6680	0.260564
6684	0.0438702
6688	0.140361
6692	0.141117
6696	0.197606
6700	0.00371835
6704	-0.0133256
6708	0.0547872
6712	-0.0312244
6716	-0.0453903
6720	-0.0913281
6724	-0.00634845
6728	-0.0224984
6732	-0.0220865
6736	-0.0736171
6740	-0.0684127
6744	-0.0706152
6748	-0.0547114
6752	-0.132974
6756	-0.0874317
6760	-0.255534
6764	-0.255534
6768	-0.289896
6772	-0.296393
6776	-0.324896
6780	-0.332255
6784	-0.343094
6788	-0.366389
6792	-0.40742
6796	-0.415338
6800	-0.415338
6804	-0.397281
6808	-0.380181
6812	-0.37311
6816	-0.31572
6820	-0.253386
6824	-0.115532
6828	-0.121859
6832	-0.0636199
6836	-0.00328754
6840	0.00399529
6844	0.00102166
6848	0.0786463
6852	0.0539885
6856	0.182201
6860	0.220681
6864	0.264368
6868	0.254756
6872	0.344023
6876	0.326351
6880	0.282505
6884	0.399081
6888	0.391817
6892	0.360287
6896	0.306467
6900	0.286542
6904	0.203838
6908	0.180984
6912	0.0379853
6916	-0.0602931
6920	-0.138743
6924	-0.288866
6928	-0.424192
6932	-0.53354
6936	-0.641126
6940	-0.646679
6944	-0.758334
6948	-0.92044
6952	-0.992114
6956	-0.992678
6960	-1.01348
6964	-1.08662
6968	-1.09074
6972	-1.13337
6976	-1.16735
6980	-1.22456
6984	-1.17892
6988	-1.13997
6992	-1.07218
6996	-1.01852
7000	-0.99653
7004	-0.957535
7008	-0.950713
7012	-0.872083
7016	-0.872083
7020	-0.712597
7024	-0.67626
7028	-0.766487
7032	-0.830794
7036	-0.904332
7040	-0.912144
7044	-0.912144
7048	-0.837373
7052	-0.816897
7056	-0.816897
7060	-0.783338
7064	-0.828681
7068	-0.779253
7072	-0.765853
7076	-0.767355
7080	-0.668506
7084	-0.558956
7088	-0.453642
7092	-0.450068
7096	-0.328331
7100	-0.208377
7104	-0.0450508
7108	0.00226376
7112	0.101941
7116	0.123108
7120	0.205578
7124	0.249348
7128	0.281524
7132	0.205578
7136	0.207431
7140	0.178194
7144	0.208399
7148	0.194184
7152	0.151488
7156	0.152003
7160	0.136641
7164	0.150535
7168	0.127037
7172	0.103152
7176	0.140481
7180	0.150535
7184	0.122087
7188	0.15559
7192	0.0850798
7196	0.0608501
7200	-0.0508733
7204	-0.0951384
7208	-0.217422
7212	-0.271109
7216	-0.318026
7220	-0.358415
7224	-0.37616
7228	-0.48807
7232	-0.544459
7236	-0.533032
7240	-0.509365
7244	-0.498673
7248	-0.461232
7252	-0.362995
7256	-0.292597
7260	-0.264265
7264	-0.174935
7268	-0.177019
7272	-0.0402336
7276	-0.0569787
7280	-0.0402336
7284	-0.0196858
7288	0.0558531
7292	0.0637457
7296	0.108915
7300	0.145879
7304	0.282817
7308	0.232125
7312	0.280108
7316	0.288688
7320	0.280671
7324	0.220263
7328	0.214247
7332	0.264725
7336	0.246588
7340	0.151684
7344	0.102493
7348	0.0922045
7352	0.0551991
7356	0.0436113
7360	-0.0342583
7364	-0.0938697
7368	-0.162303
7372	-0.179304
7376	-0.320404
7380	-0.400011
7384	-0.444915
7388	-0.449659
7392	-0.508739
7396	-0.519349
7400	-0.476309
7404	-0.444949
7408	-0.414531
7412	-0.346421
7416	-0.293736
7420	-0.221992
7424	-0.0873716
7428	-0.0306801
7432	0.0684908
7436	0.0534517
7440	0.0909782
7444	0.180121
7448	0.296562
7452	0.36257
7456	0.421084
7460	0.440712
7464	0.445503
7468	0.448379
7472	0.504655
7476	0.516962
7480	0.561961
7484	0.532464
7488	0.496277
7492	0.446901
7496	0.320224
7500	0.309195
7504	0.258533
7508	0.2523
7512	0.144622
7516	0.137919
7520	0.0793609
7524	-0.0135975
7528	-0.23574
7532	-0.29801
7536	-0.335892
7540	-0.330149
7544	-0.366195
7548	-0.370572
7552	-0.382621
7556	-0.351851
7560	-0.441066
7564	-0.487754
7568	-0.545255
7572	-0.513889
7576	-0.450968
7580	-0.492612
7584	-0.420187
7588	-0.406591
7592	-0.338093
7596	-0.30975
7600	-0.223322
7604	-0.0745014
7608	-0.00938855
7612	0.0174346
7616	0.14129
7620	0.13851
7624	0.171632
7628	0.21193
7632	0.316857
7636	0.347061
7640	0.345055
7644	0.341559
7648	0.333084
7652	0.280443
7656	0.325638
7660	0.292686
7664	0.30858
7668	0.312216
7672	0.244894
7676	0.134562
7680	-0.0359628
7684	-0.0522743
7688	-0.130922
7692	-0.211088
7696	-0.245671
7700	-0.266744
7704	-0.443486
7708	-0.571368
7712	-0.585906
7716	-0.627177
7720	-0.720095
7724	-0.623536
7728	-0.701316
7732	-0.623536
7736	-0.55524
7740	-0.543395
7744	-0.510143
7748	-0.497375
7752	-0.465279
7756	-0.465414
7760	-0.323517
7764	-0.274494
7768	-0.206509
7772	-0.159881
7776	-0.119888
7780	-0.138398
7784	-0.0568181
7788	0.0195641
7792	0.186848
7796	0.204028
7800	0.267851
7804	0.298977
7808	0.284408
7812	0.291698
7816	0.369317
7820	0.282693
7824	0.267013
7828	0.282693
7832	0.292651
7836	0.282693
7840	0.328179
7844	0.297141
7848	0.237449
7852	0.247012
7856	0.159139
7860	0.132474
7864	0.0960109
7868	0.128836
7872	0.0462331
7876	-0.0217947
7880	-0.0404408
7884	-0.132437
7888	-0.142819
7892	-0.151114
7896	-0.283678
7900	-0.267265
7904	-0.303212
7908	-0.401001
7912	-0.500898
7916	-0.533997
7920	-0.496865
7924	-0.562631
7928	-0.527135
7932	-0.510592
7936	-0.506353
7940	-0.517324
7944	-0.548601
7948	-0.531156
7952	-0.454176
7956	-0.35599
7960	-0.302724
7964	-0.305172
7968	-0.218871
7972	-0.226403
7976	-0.228374
7980	-0.260732
7984	-0.226634
7988	-0.151248
7992	-0.0764367
7996	0.0282169
8000	0.0444131
8004	0.0571463
8008	0.0532642
[truncated: 270,577 more rows]
