# Supplementary material for: A Compendium of Nucleosome and Transcript Profiles Reveals Determinants of Chromatin Architecture and Transcription
Source: PLoS Genet. 2013 May 2;9(5):e1003479. doi: 10.1371/journal.pgen.1003479 (PMC3642058; doi:10.1371/journal.pgen.1003479)
Supplement: Dataset S1 — Yeast transcript annotation R script and data files. Please note this file is 81.9 MB and may be difficult for some readers to download due to its size. (GZ) [file pgen.1003479.s001.gz › yeast-transcript-annotation/chr6.data.nucleosomes]

12	0.212646
16	0.248283
20	0.175226
24	0.129829
28	0.153458
32	0.164553
36	0.176815
40	0.160603
44	0.234496
48	0.171091
52	0.170119
56	0.175589
60	0.137259
64	0.182782
68	0.236165
72	0.230154
76	0.245336
80	0.245693
84	0.274166
88	0.249175
92	0.280638
96	0.279937
100	0.297825
104	0.352644
108	0.354731
112	0.385447
116	0.347534
120	0.347534
124	0.340834
128	0.337758
132	0.293357
136	0.25349
140	0.26825
144	0.293357
148	0.279037
152	0.220983
156	0.184531
160	0.177321
164	0.151807
168	0.158219
172	0.193123
176	0.214398
180	0.322775
184	0.256961
188	0.258062
192	0.27759
196	0.271379
200	0.244097
204	0.249606
208	0.189777
212	0.186101
216	0.186126
220	0.126706
224	0.0179204
228	0.123468
232	0.054092
236	-0.095611
240	-0.086643
244	-0.0825544
248	-0.0327887
252	-0.0156734
256	0.00413234
260	0.0164005
264	0.0840398
268	0.0336079
272	0.0282026
276	0.0389673
280	0.0932481
284	0.196055
288	0.177408
292	0.146527
296	0.0993416
300	0.0854728
304	0.0864924
308	0.0854728
312	0.111434
316	0.10339
320	0.0574167
324	0.0506036
328	0.0182004
332	0.0105199
336	0.0182004
340	0.0509659
344	0.0755442
348	0.0895939
352	0.0603684
356	0.0616999
360	0.00765145
364	0.0743298
368	0.0879331
372	0.121461
376	0.147327
380	0.126529
384	0.134341
388	0.0842288
392	0.102437
396	0.178899
400	0.207774
404	0.209515
408	0.196799
412	0.275974
416	0.275974
420	0.290555
424	0.335919
428	0.360859
432	0.333336
436	0.370872
440	0.380101
444	0.399878
448	0.413154
452	0.413154
456	0.358867
460	0.260315
464	0.176984
468	0.0710041
472	0.0903758
476	0.0903758
480	0.162157
484	0.103672
488	0.0922699
492	0.133407
496	0.131901
500	0.212794
504	0.301029
508	0.315448
512	0.305
516	0.251086
520	0.251086
524	0.225831
528	0.199933
532	0.226714
536	0.21179
540	0.222104
544	0.184039
548	0.18226
552	0.181245
556	0.216775
560	0.233877
564	0.250844
568	0.235634
572	0.255752
576	0.228395
580	0.194601
584	0.141953
588	0.15826
592	0.166599
596	0.190275
600	0.189001
604	0.18514
608	0.15826
612	0.19008
616	0.148564
620	0.153392
624	0.200414
628	0.242232
632	0.167187
636	0.153681
640	0.053873
644	0.0235136
648	0.00502313
652	0.0319349
656	0.0650455
660	0.0650455
664	0.14003
668	0.0737055
672	0.0166258
676	0.0737055
680	-0.0119104
684	0.0177043
688	0.017237
692	0.0542094
696	-0.0236513
700	-0.0594114
704	-0.0311002
708	-0.129662
712	-0.132037
716	-0.136167
720	-0.129168
724	-0.132037
728	-0.0411978
732	-0.0395724
736	-0.0801904
740	-0.0376137
744	-0.0156333
748	-0.0376137
752	-0.0315551
756	0.0449338
760	0.0922482
764	0.0994069
768	0.0720929
772	0.0399898
776	0.0700011
780	0.0997263
784	0.111146
788	0.142113
792	0.159165
796	0.161924
800	0.0665299
804	0.0581627
808	0.0317427
812	-0.00832207
816	0.0102121
820	0.0102121
824	-0.031137
828	-0.0332666
832	-0.0722041
836	-0.131411
840	-0.107567
844	-0.0989459
848	-0.0974136
852	-0.116119
856	-0.0839425
860	-0.106205
864	-0.111224
868	-0.055607
872	-0.0662423
876	-0.0249458
880	0.0873938
884	0.199028
888	0.236254
892	0.241173
896	0.271998
900	0.315977
904	0.327027
908	0.328769
912	0.394273
916	0.439169
920	0.419485
924	0.40207
928	0.364571
932	0.34762
936	0.33971
940	0.360724
944	0.376351
948	0.38057
952	0.393689
956	0.339309
960	0.267065
964	0.294518
980	0.257978
984	0.220933
988	0.166267
992	0.177832
996	0.189258
1000	0.188825
1004	0.24345
1008	0.211748
1012	0.188652
1016	0.222087
1020	0.209845
1024	0.240679
1028	0.256595
1032	0.229025
1048	0.18906
1052	0.196801
1056	0.398382
1064	0.301733
1068	0.301733
1072	0.28803
1076	0.314338
1080	0.331618
1092	0.26614
1096	0.258759
1100	0.169119
1104	0.27578
1108	0.235005
1112	0.229602
1116	0.21311
1120	0.185792
1124	0.148537
1128	0.163314
1132	0.0949596
1136	0.132201
1140	0.127994
1144	0.127613
1152	0.070397
1156	0.0684731
1160	0.134912
1164	0.158476
1172	0.202504
1176	0.254041
1180	0.268537
1184	0.282833
1188	0.232449
1192	0.23026
1196	0.207446
1200	0.225631
1204	0.242237
1208	0.212885
1212	0.215992
1216	0.192831
1220	0.189072
1224	0.171775
1228	0.147267
1232	0.19309
1236	0.189072
1240	0.195471
1244	0.139793
1248	0.102698
1252	0.155383
1256	0.172619
1260	0.167382
1264	0.126813
1268	0.0829314
1272	0.093972
1276	0.169288
1280	0.154987
1284	0.16164
1288	0.118997
1292	0.14582
1296	0.159801
1300	0.122156
1304	0.188735
1308	0.192007
1312	0.217074
1316	0.240954
1320	0.217074
1324	0.225086
1328	0.212378
1332	0.275155
1336	0.252372
1340	0.244363
1344	0.220415
1348	0.163489
1352	0.163489
1356	0.165315
1360	0.158033
1364	0.156096
1368	0.136133
1372	0.144489
1376	0.14501
1380	0.141639
1384	0.117285
1388	0.156096
1392	0.156096
1396	0.199023
1400	0.168859
1404	0.166208
1408	0.164949
1412	0.204867
1416	0.250749
1420	0.236568
1424	0.236568
1428	0.258006
1432	0.224129
1436	0.265272
1440	0.19993
1444	0.297334
1448	0.265272
1452	0.297976
1456	0.297976
1460	0.36415
1464	0.324118
1468	0.394904
1472	0.368518
1476	0.31527
1480	0.278368
1484	0.284427
1488	0.151907
1492	0.152523
1496	0.116808
1500	0.112118
1504	0.0524903
1508	0.0336495
1512	0.0030161
1516	0.00158376
1520	-0.0132591
1524	-0.0265987
1528	0.0771584
1532	0.0892552
1536	0.10246
1540	0.150854
1544	0.0988206
1548	0.0892552
1552	0.0491691
1556	0.10246
1560	0.0530654
1564	0.0598352
1568	0.0426899
1572	-0.00425048
1576	-0.0264005
1580	-0.0673376
1584	-0.127723
1588	-0.135044
1592	-0.0944218
1596	-0.0918875
1600	-0.0949773
1604	-0.0612407
1608	-0.134647
1612	-0.0845543
1616	-0.111494
1620	-0.0653712
1624	-0.0695625
1628	-0.100357
1632	-0.0473501
1636	-0.0239967
1640	-0.00495716
1644	0.0872748
1648	0.0249898
1652	0.154482
1656	0.0432008
1660	0.179895
1664	0.0974212
1668	0.181888
1672	0.171179
1676	0.122937
1680	0.105366
1684	0.0234261
1688	-0.037071
1692	0.0440157
1696	0.0327306
1700	0.04772
1704	0.0440157
1708	0.0634437
1712	0.0914763
1716	0.093904
1720	0.0839824
1724	0.0790911
1728	0.136365
1732	0.148306
1736	0.119695
1740	0.0879056
1744	0.127281
1748	0.0809451
1752	0.112333
1756	0.0949216
1760	0.122531
1764	0.112333
1768	0.115392
1772	0.1121
1776	0.133536
1780	0.165377
1784	0.192319
1788	0.19983
1792	0.230492
1796	0.23931
1800	0.280416
1804	0.292511
1808	0.288261
1812	0.25735
1816	0.247437
1820	0.218318
1824	0.179991
1828	0.208477
1832	0.161417
1836	0.146266
1840	0.10008
1844	0.0900648
1848	0.0993318
1852	0.158854
1856	0.169938
1860	0.191815
1864	0.167584
1868	0.160161
1872	0.117452
1876	0.123208
1880	0.167942
1884	0.171387
1888	0.161592
1892	0.10484
1896	0.098022
1900	0.133089
1904	0.110513
1908	0.0973728
1912	0.122805
1916	0.018859
1920	0.0241364
1924	0.0120925
1928	-0.0251003
1932	-0.0341792
1936	0.02259
1940	0.0341822
1944	0.0340627
1948	0.0508663
1952	0.0716966
1956	0.041255
1960	0.111661
1964	0.110776
1968	0.0654294
1972	0.0433844
1976	0.00457529
1980	0.0427366
1984	0.061762
1988	0.0715325
1992	0.00667513
1996	-0.014716
2000	-0.00474338
2004	0.0071711
2008	0.00501845
2012	0.0132933
2016	0.0965369
2020	0.0609553
2024	0.0655617
2028	0.0288514
2032	0.039065
2036	0.0451589
2040	0.109009
2044	0.122949
2048	0.149849
2052	0.213729
2056	0.226031
2060	0.224662
2064	0.268525
2068	0.230316
2072	0.226004
2076	0.220994
2080	0.253599
2084	0.242061
2088	0.252482
2092	0.290775
2096	0.286732
2100	0.286732
2104	0.279495
2108	0.278621
2112	0.284755
2116	0.337448
2120	0.381211
2124	0.393667
2128	0.32816
2132	0.335118
2136	0.312371
2140	0.275888
2144	0.179059
2148	0.187304
2152	0.15631
2156	0.131508
2160	0.0958811
2164	0.080563
2168	0.011673
2172	0.130233
2176	0.123704
2180	0.222813
2184	0.14797
2188	0.213488
2192	0.130568
2196	0.130184
2200	0.131109
2204	0.0677783
2208	0.0635195
2212	0.077214
2216	-0.0170799
2220	0.000846378
2224	-0.0447739
2228	-0.0536746
2232	-0.0725287
2236	0.000846378
2240	0.0408046
2244	0.110523
2248	0.165068
2252	0.219799
2256	0.237735
2260	0.261982
2264	0.273941
2268	0.281035
2272	0.242328
2276	0.237991
2280	0.229681
2284	0.171418
2288	0.162528
2292	0.148591
2296	0.140147
2300	0.100919
2304	0.132629
2308	0.0791202
2312	0.0652046
2316	0.0964377
2320	0.0766099
2324	0.104369
2328	0.0807618
2332	0.0710068
2336	-0.0204085
2340	-0.0298544
2344	-0.0932716
2348	-0.132711
2352	-0.135425
2356	-0.0846805
2360	-0.108715
2364	-0.00602883
2368	-0.0880601
2372	-0.0606158
2376	-0.0402784
2380	0.0395519
2384	0.0179462
2388	0.0593662
2392	0.141024
2396	0.14056
2400	0.195834
2404	0.10865
2408	0.087977
2412	0.0944215
2416	0.15798
2420	0.181493
2424	0.163991
2428	0.151625
2432	0.129704
2436	0.139385
2440	0.170552
2444	0.142016
2448	0.188874
2452	0.19101
2456	0.169886
2460	0.164825
2464	0.14993
2468	0.139456
2472	0.14993
2476	0.217653
2480	0.20767
2484	0.21034
2488	0.173314
2492	0.150157
2496	0.0256852
2500	0.0279771
2504	-0.0594976
2508	-0.0424491
2512	-0.110338
2516	-0.114928
2520	-0.177227
2524	-0.18712
2528	-0.234045
2532	-0.221692
2536	-0.239398
2540	-0.239398
2544	-0.139549
2548	-0.070707
2552	-0.00912855
2556	0.0304488
2560	0.0586488
2564	0.00796679
2568	0.0317651
2572	0.0269352
2576	0.0618889
2580	0.104284
2584	0.152603
2588	0.150946
2592	0.170882
2596	0.120644
2600	0.121386
2604	0.118176
2608	0.176878
2612	0.215264
2616	0.240661
2620	0.245858
2624	0.18883
2628	0.141159
2632	0.140488
2636	0.192855
2640	0.203022
2644	0.218988
2648	0.205148
2652	0.131187
2656	0.116694
2660	0.105445
2664	0.0613466
2668	0.0672565
2672	0.0657504
2676	0.0150674
2680	-0.0463684
2684	-0.0644115
2688	-0.109465
2692	-0.122558
2696	-0.198185
2700	-0.240064
2704	-0.263418
2708	-0.286649
2712	-0.264246
2716	-0.233236
2720	-0.143695
2724	-0.171205
2728	-0.144637
2732	-0.17401
2736	-0.212616
2740	-0.226864
2744	-0.206416
2748	-0.217709
2752	-0.1435
2756	-0.148745
2760	-0.226714
2764	-0.276988
2768	-0.244026
2772	-0.248248
2776	-0.202825
2780	-0.178553
2784	-0.184284
2788	-0.184284
2792	-0.146615
2796	-0.186399
2800	-0.175315
2804	-0.155011
2808	-0.156094
2812	-0.177582
2816	-0.131526
2820	-0.128103
2824	-0.113697
2828	-0.0620084
2832	-0.00897633
2836	-0.0149375
2840	0.0504211
2844	0.0469496
2848	0.0771519
2852	0.09288
2856	0.169327
2860	0.114741
2864	0.133367
2868	0.119068
2872	0.176738
2876	0.166078
2880	0.220539
2884	0.152344
2888	0.210852
2892	0.174519
2896	0.169062
2900	0.124532
2904	0.133963
2908	0.11992
2912	0.153179
2916	0.102219
2920	0.0956211
2924	0.102175
2928	0.149724
2932	0.161751
2936	0.157655
2940	0.144746
2944	0.0720235
2948	0.073692
2952	0.0280507
2956	0.096277
2960	0.0884271
2964	0.0672117
2968	0.0537976
2972	-0.0134721
2976	-0.122684
2980	-0.0792691
2984	-0.0334429
2988	-0.0675579
2992	-0.0169754
2996	0.0245478
3000	0.00134342
3004	0.0290761
3008	0.0572439
3012	0.0747597
3016	0.0747597
3020	0.178976
3024	0.175929
3028	0.176399
3032	0.196065
3036	0.214872
3040	0.193096
3044	0.195091
3048	0.18006
3052	0.163559
3056	0.148511
3060	0.163559
3064	0.120546
3068	0.113131
3072	0.113576
3076	0.14596
3080	0.113576
3084	0.13372
3088	0.153536
3092	0.137568
3096	0.183727
3100	0.128289
3104	0.157567
3108	0.177679
3112	0.240804
3116	0.194228
3120	0.202573
3124	0.216776
3128	0.131717
3132	0.0950445
3136	0.0825537
3140	0.083992
3144	0.106909
3148	0.107982
3152	0.122576
3156	0.167561
3160	0.17097
3164	0.103005
3168	0.0868082
3172	0.0868082
3176	0.144848
3180	0.169079
3184	0.160314
3188	0.196031
3192	0.17525
3196	0.194649
3200	0.150756
3204	0.115358
3208	0.16286
3212	0.122865
3216	0.154399
3220	0.182036
3224	0.1528
3228	0.1528
3232	0.176527
3236	0.191247
3240	0.120805
3244	0.125845
3248	0.135998
3252	0.140904
3256	0.172874
3260	0.103257
3264	-0.0543429
3268	-0.058313
3272	-0.0724607
3276	-0.122769
3280	-0.189617
3284	-0.0510681
3288	-0.0775839
3292	-0.0708494
3296	-0.0701792
3300	-0.0301196
3304	-0.0225165
3308	0.0230051
3312	0.0770687
3316	0.0766956
3320	0.10207
3324	0.143354
3328	0.0418494
3332	0.0748548
3336	0.0785544
3340	0.0212411
3344	0.00391879
3348	0.0133657
3352	0.0151248
3356	0.0290031
3360	0.0436089
3364	0.0250897
3368	0.0308586
3372	0.108449
3376	0.0996523
3380	0.0860799
3384	0.139807
3388	0.175845
3392	0.17947
3396	0.180553
3400	0.171844
3404	0.192645
3408	0.180639
3412	0.167736
3416	0.0485321
3420	0.178763
3424	0.192421
3428	0.164259
3432	0.20016
3436	0.142005
3440	0.192421
3444	0.188184
3448	0.234449
3452	0.267418
3456	0.284018
3460	0.287203
3464	0.201448
3468	0.154245
3472	0.16139
3476	0.110058
3480	0.0850475
3484	0.0870865
3488	0.0452814
3492	0.0092109
3496	0.0356239
3500	0.0375505
3504	0.040662
3508	0.033733
3512	0.051747
3516	0.0164578
3520	0.0492281
3524	0.0770364
3528	0.0850033
3532	0.0766258
3536	0.0946754
3540	0.0912801
3544	0.0938851
3548	0.00527396
3552	0.00527396
3556	0.0256298
3560	0.0975815
3564	0.112653
3568	0.151803
3572	0.196729
3576	0.258891
3580	0.275776
3584	0.295193
3588	0.337935
3592	0.348153
3596	0.348153
3600	0.329845
3604	0.352629
3608	0.298362
3612	0.279356
3616	0.174868
3620	0.159976
3624	0.0783942
3628	-0.0516821
3632	-0.0833613
3636	-0.0602865
3640	-0.0945531
3644	-0.138533
3648	-0.0602865
3652	-0.0808188
3656	-0.00136959
3660	0.0679008
3664	0.131328
3668	0.115699
3672	0.149596
3676	0.149596
3680	0.143141
3684	0.168089
3688	0.206997
3692	0.14651
3696	0.1525
3700	0.103093
3704	0.146934
3708	0.118241
3712	0.10688
3716	0.144668
3720	0.189369
3724	0.20839
3728	0.214244
3732	0.207045
3736	0.182057
3740	0.173079
3744	0.120177
3748	0.175089
3752	0.1773
3756	0.176606
3760	0.216958
3764	0.176606
3768	0.138342
3772	0.0671809
3776	0.104826
3780	0.120357
3784	0.144254
3788	0.159542
3792	0.14969
3796	0.150375
3800	0.106915
3804	0.0940047
3808	0.0644751
3812	0.103651
3816	0.168227
3820	0.104875
3824	0.157008
3828	0.106915
3832	0.120009
3836	0.132557
3840	0.115599
3844	0.133862
3848	0.158737
3852	0.21086
3856	0.167787
3860	0.202898
3864	0.280982
3868	0.190879
3872	0.243654
3876	0.194676
3880	0.0633886
3884	0.0498083
3888	0.00905765
3892	-0.00455623
3896	-0.00924716
3900	0.0160436
3904	0.0160436
3908	0.0113953
3912	0.0498083
3916	0.0521241
3920	0.0613636
3924	0.118495
3928	0.140296
3932	0.160938
3936	0.0999496
3940	0.0941086
3944	0.0748948
3948	0.116518
3952	0.117918
3956	0.162252
3960	0.161051
3964	0.184627
3968	0.207309
3972	0.208462
3976	0.226906
3980	0.276386
3984	0.291882
3988	0.291882
3992	0.285388
3996	0.295113
4000	0.236571
4004	0.287442
4008	0.28946
4012	0.34216
4016	0.328942
4020	0.293739
4024	0.297038
4028	0.253494
4032	0.217383
4036	0.110024
4040	0.103832
4044	0.105247
4048	0.0708168
4052	0.0888462
4056	-0.0170307
4060	-0.0207692
4064	-0.0499536
4068	0.00895001
4072	0.0326587
4076	0.113178
4080	0.128999
4084	0.109979
4088	0.12546
4092	0.0748048
4096	0.0934171
4100	0.11092
4104	0.12546
4108	0.141113
4112	0.111189
4116	0.113743
4120	0.0479206
4124	0.0479206
4128	0.0958954
4132	0.142291
4136	0.141205
4140	0.124987
4144	0.178233
4148	0.110822
4152	0.169113
4156	0.188211
4160	0.217444
4164	0.161069
4168	0.15545
4172	0.156731
4176	0.116589
4180	0.147988
4184	0.15545
4188	0.104078
4192	0.148945
4196	0.141417
4200	0.130626
4204	0.0490289
4208	0.144733
4212	0.178351
4216	0.178351
4220	0.164857
4224	0.144733
4228	0.161609
4232	0.208935
4236	0.208235
4240	0.215995
4244	0.278856
4248	0.235353
4252	0.172113
4256	0.134075
4260	0.0842167
4264	0.094164
4268	0.081961
4272	0.0210094
4276	-0.0205349
4280	-0.121648
4284	-0.124133
4288	-0.266394
4292	-0.239714
4296	-0.276274
4300	-0.287957
4304	-0.324429
4308	-0.432037
4312	-0.511295
4316	-0.663111
4320	-0.74215
4324	-0.762072
4328	-0.814965
4332	-0.846272
4336	-0.86197
4340	-0.807827
4344	-0.903203
4348	-0.81309
4352	-0.784664
4356	-0.683878
4360	-0.744209
4364	-0.613607
4368	-0.640261
4372	-0.607397
4376	-0.614311
4380	-0.663275
4384	-0.65299
4388	-0.710661
4392	-0.719424
4396	-0.827627
4400	-0.851547
4404	-0.841476
4408	-0.933462
4412	-0.933494
4416	-0.976136
4420	-0.965839
4424	-0.92282
4428	-0.933462
4432	-0.864193
4436	-0.787271
4440	-0.799853
4444	-0.859585
4448	-0.859585
4452	-0.912737
4456	-0.911912
4460	-0.864298
4464	-0.885163
4468	-0.808735
4472	-0.800249
4476	-0.777951
4480	-0.800478
4484	-0.866035
4488	-0.96443
4492	-0.955005
4496	-0.9484
4500	-0.953449
4504	-0.987588
4508	-0.855149
4512	-1.00467
4516	-1.01565
4520	-0.995085
4524	-0.89517
4528	-0.845558
4532	-0.743274
4536	-0.724825
4540	-0.682078
4544	-0.754379
4548	-0.802057
4552	-0.819889
4556	-0.720018
4560	-0.79606
4564	-0.831686
4568	-0.892308
4572	-0.88777
4576	-0.858549
4580	-0.817653
4584	-0.791613
4588	-0.710532
4592	-0.677434
4596	-0.705246
4600	-0.783656
4604	-0.652871
4608	-0.692503
4612	-0.724798
4616	-0.721276
4620	-0.803464
4624	-0.878236
4628	-0.898564
4632	-0.935571
4636	-0.866544
4640	-0.928129
4644	-0.831016
4648	-0.984761
4652	-1.00194
4656	-1.01263
4660	-1.07142
4664	-1.04924
4668	-1.07956
4672	-1.05747
4676	-0.808658
4680	-0.598347
4684	-0.414251
4688	-0.340098
4692	-0.220339
4696	-0.060089
4700	0.190197
4704	0.334206
4708	0.508398
4712	0.516938
4716	0.548631
4720	0.558193
4724	0.553947
4725	0.569347
4728	0.569244
4729	0.560567
4732	0.560567
4736	0.582356
4740	0.595721
4744	0.595095
4748	0.600071
4760	0.484023
4764	0.50245
4768	0.499069
4772	0.459693
4776	0.437315
4780	0.430973
4784	0.412396
4788	0.412301
4792	0.428516
4796	0.428964
4800	0.447075
4812	0.20506
4816	0.0808896
4820	-0.103476
4824	-0.335668
4828	-0.436405
4832	-0.577361
4836	-0.662835
4840	-0.740635
4844	-0.758904
4848	-0.667118
4852	-0.662344
4856	-0.71685
4860	-0.666655
4864	-0.550919
4868	-0.528162
4872	-0.537258
4876	-0.504715
4880	-0.528384
4884	-0.625564
4888	-0.620527
4892	-0.633201
4896	-0.632862
4900	-0.587891
4904	-0.558124
4908	-0.551108
4912	-0.562341
4916	-0.570881
4920	-0.591801
4924	-0.49861
4928	-0.456065
4932	-0.453079
4936	-0.37946
4940	-0.360206
4944	-0.344137
4948	-0.357057
4952	-0.241633
4956	-0.131557
4960	-0.0675125
4964	0.0575642
4968	0.0586673
4972	0.105555
4976	0.0686179
4980	0.0394147
4984	0.000253369
4988	-0.0241234
4992	-0.0274574
4996	-0.0459544
5000	-0.0382242
5004	-0.0660891
5008	-0.0644487
5012	-0.0815088
5016	-0.0962553
5020	-0.0920416
5024	-0.0859975
5028	-0.0709369
5032	-0.040042
5036	0.00234732
5040	0.00234732
5044	-0.00302537
5048	0.0454339
5052	0.0135031
5056	0.0109771
5060	0.0565523
5064	0.0418961
5068	0.0622079
5072	0.0496467
5076	0.052181
5080	0.0723142
5084	0.0693446
5088	0.114639
5092	0.0967584
5096	0.136599
5100	0.231673
5104	0.30403
5108	0.320356
5112	0.355852
5116	0.420004
5120	0.454281
5124	0.4248
5128	0.421319
5132	0.404324
5136	0.404324
5140	0.463615
5144	0.395602
5148	0.280212
5152	0.21602
5156	0.165418
5160	0.108253
5164	-0.0373362
5168	-0.0818187
5172	-0.106363
5176	-0.111989
5180	-0.119213
5184	-0.186413
5188	-0.163699
5192	-0.262113
5196	-0.290677
5200	-0.388859
5204	-0.451536
5208	-0.592177
5212	-0.558386
5216	-0.600845
5220	-0.612513
5224	-0.741247
5228	-0.810451
5232	-0.975838
5236	-1.06339
5240	-0.946061
5244	-0.774024
5248	-0.816785
5252	-0.662003
5256	-0.607385
5260	-0.510119
5264	-0.515644
5268	-0.431081
5272	-0.406458
5276	-0.346712
5280	-0.317354
5284	-0.385967
5288	-0.385967
5292	-0.330995
5296	-0.362011
5300	-0.290606
5304	-0.250421
5308	-0.128507
5312	-0.0897717
5316	-0.0729852
5320	-0.0377368
5324	-0.0276564
5328	0.0139205
5332	0.0120543
5336	0.0433241
5340	0.0694699
5344	0.0690652
5348	0.141566
5352	0.14288
5356	0.176742
5360	0.279513
5364	0.271523
5368	0.299657
5372	0.329689
5376	0.391722
5380	0.392938
5384	0.361269
5388	0.335638
5392	0.157399
5396	0.148189
5400	-0.238737
5404	-0.266332
5408	-0.458088
5412	-0.623558
5416	-0.832959
5420	-0.999687
5424	-1.34471
5428	-1.67769
5432	-1.85535
5436	-1.79561
5440	-1.92482
5444	-1.73445
5448	-1.77359
5452	-1.57716
5456	-1.6296
5460	-1.4778
5464	-1.52794
5468	-1.23422
5472	-1.09672
5476	-1.0555
5480	-1.0555
5484	-0.968199
5488	-1.19033
5492	-1.09383
5496	-1.35297
5500	-1.32411
5504	-1.32411
5508	-1.25365
5512	-1.29205
5516	-1.28537
5520	-1.22331
5524	-1.13067
5528	-1.03632
5532	-0.989996
5536	-0.831672
5540	-0.715108
5544	-0.56533
5548	-0.412332
5552	-0.282814
5556	-0.20282
5560	-0.0380336
5564	-0.024479
5568	0.0511128
5572	0.0712497
5576	0.137854
5580	0.0783743
5584	0.0751508
5588	0.0459354
5592	0.0139392
5596	0.00783557
5600	0.00141615
5604	-0.0861267
5608	0.0561127
5612	0.0720165
5616	0.048483
5620	0.131419
5624	0.0901216
5628	0.0752286
5632	-0.0164372
5636	-0.047428
5640	-0.130246
5644	-0.190222
5648	-0.281033
5652	-0.357619
5656	-0.374107
5660	-0.355687
5664	-0.403813
5668	-0.297027
5672	-0.264735
5676	-0.274796
5680	-0.29561
5684	-0.28832
5688	-0.268919
5692	-0.183448
5696	-0.209932
5700	-0.232839
5704	-0.215163
5708	-0.290064
5712	-0.30479
5716	-0.341058
5720	-0.247896
5724	-0.199012
5728	-0.149134
5732	-0.150516
5736	-0.15648
5740	-0.163588
5744	-0.148529
5748	-0.109208
5752	-0.0460696
5756	-0.00625062
5760	0.0877822
5764	0.0857551
5768	0.0857551
5772	0.227078
5776	0.253374
5780	0.311916
5784	0.35613
5788	0.394253
5792	0.363474
5796	0.363474
5800	0.357248
5804	0.350365
5808	0.331182
5812	0.342172
5816	0.263868
5820	0.298946
5824	0.245549
5828	0.239102
5832	0.121741
5836	0.104014
5840	0.00884273
5844	-0.0416883
5848	-0.105595
5852	-0.0781853
5856	-0.11469
5860	-0.0652587
5864	-0.100651
5868	-0.11469
5872	-0.168076
5876	-0.108775
5880	-0.0928285
5884	-0.0203865
5888	0.0596688
5892	0.0485073
5896	0.168105
5900	0.278777
5904	0.303011
5908	0.341657
5912	0.411536
5916	0.44951
5920	0.389722
5924	0.345149
5928	0.393688
5932	0.348386
5936	0.458972
5940	0.45058
5944	0.409666
5948	0.39079
5952	0.250839
5956	0.241841
5960	0.221828
5964	0.241331
5968	0.1912
5972	0.124269
5976	0.0606318
5980	0.0646627
5984	0.0271586
5988	0.0306523
5992	-0.0299107
5996	-0.0229285
6000	-0.0808666
6004	-0.114304
6008	-0.098037
6012	-0.141829
6016	-0.0774315
6020	-0.0899988
6024	-0.169639
6028	-0.169698
6032	-0.215951
6036	-0.157681
6040	-0.10184
6044	-0.024787
6048	0.101861
6052	0.0351635
6056	0.217591
6060	0.217591
6064	0.307651
6068	0.363531
6072	0.46726
6076	0.510391
6080	0.493887
6084	0.487193
6088	0.420995
6092	0.376149
6096	0.391012
6100	0.277644
6104	0.18121
6108	0.144697
6112	0.0909746
6116	0.0532211
6120	-0.0158791
6124	-0.0303365
6128	-0.0844414
6132	-0.0281531
6136	-0.0413166
6140	0.000685487
6144	0.0165496
6148	0.0539092
6152	0.0475351
6156	0.0241894
6160	0.0101957
6164	-0.0144031
6168	0.0295662
6172	0.0241894
6176	0.0467644
6180	0.0264722
6184	0.0159415
6188	-0.000863197
6192	-0.0467942
6196	-0.0458312
6200	0.0425102
6204	0.106224
6208	0.168741
6212	0.230015
6216	0.263387
6220	0.340236
6224	0.374499
6228	0.345441
6232	0.341729
6236	0.380942
6240	0.315908
6244	0.292253
6248	0.241379
6252	0.279515
6256	0.15469
6260	0.139093
6264	0.0638547
6268	0.0416317
6272	-0.0821619
6276	-0.201903
6280	-0.357737
6284	-0.359435
6288	-0.494213
6292	-0.643038
6296	-0.726737
6300	-0.748157
6304	-0.770558
6308	-0.778412
6312	-0.790949
6316	-0.735609
6320	-0.776937
6324	-0.602547
6328	-0.612407
6332	-0.543884
6336	-0.596418
6340	-0.656623
6344	-0.702813
6348	-0.804009
6352	-0.966181
6356	-1.29905
6360	-1.30813
6364	-1.29946
6368	-1.29503
6372	-1.28622
6376	-1.06647
6380	-1.05472
6384	-0.840504
6388	-0.72771
6392	-0.5131
6396	-0.423238
6400	-0.211186
6404	-0.0628654
6408	0.133062
6412	0.26425
6416	0.345647
6420	0.434884
6424	0.459131
6428	0.450571
6432	0.421933
6436	0.359359
6440	0.362928
6444	0.389564
6448	0.32947
6452	0.282577
6456	0.226771
6460	0.258457
6464	0.207484
6468	0.1786
6472	0.122099
6476	0.242917
6480	0.258245
6484	0.129041
6488	0.0798558
6492	0.159242
6496	0.083161
6500	0.164081
6504	0.0779058
6508	0.119323
6512	0.0844807
6516	0.0461402
6520	0.0159439
6524	-0.0294606
6528	-0.032055
6532	-0.0223791
6536	-0.102467
6540	-0.116243
6544	-0.184347
6548	-0.251167
6552	-0.283647
6556	-0.30701
6560	-0.329447
6564	-0.336818
6568	-0.182864
6572	-0.206161
6576	-0.182864
6580	-0.112046
6584	0.0610359
6588	0.137287
6592	0.289669
6596	0.267141
6600	0.317161
6604	0.318014
6608	0.368281
6612	0.400357
6616	0.483847
6620	0.516526
6624	0.576877
6628	0.544524
6632	0.490381
6636	0.487579
6640	0.468584
6644	0.467601
6648	0.431157
6652	0.431157
6656	0.349598
6660	0.353778
6664	0.321731
6668	0.308999
6672	0.250787
6676	0.279192
6680	0.239943
6684	0.239943
6688	0.132873
6692	0.0685643
6696	-0.0516481
6700	-0.0724133
6704	-0.162531
6708	-0.239071
6712	-0.279225
6716	-0.335937
6720	-0.380618
6724	-0.326759
6728	-0.247662
6732	-0.222482
6736	-0.155554
6740	-0.11805
6744	-0.0659215
6748	-0.0219039
6752	0.0254653
6756	0.0492924
6760	0.162308
6764	0.176995
6768	0.297482
6772	0.354371
6776	0.36161
6780	0.333109
6784	0.368926
6788	0.333109
6792	0.301742
6796	0.285338
6800	0.292729
6804	0.262683
6808	0.26514
6812	0.225239
6816	0.150526
6820	0.120359
6824	0.0450879
6828	0.0763094
6832	0.0143178
6836	0.0178981
6840	-0.0221769
6844	-0.0624498
6848	-0.104901
6852	-0.0922754
6856	-0.133798
6860	-0.0981447
6864	-0.122773
6868	-0.0775384
6872	-0.0386851
6876	-0.00928339
6880	0.010111
6884	0.0238525
6888	0.0416085
6892	0.0416916
6896	0.056453
6900	0.102301
6904	0.162412
6908	0.234056
6912	0.3254
6916	0.304903
6920	0.311246
6924	0.268295
6928	0.322648
6932	0.323945
6936	0.329598
6940	0.329867
6944	0.313589
6948	0.309738
6952	0.284866
6956	0.232058
6960	0.196722
6964	0.203228
6968	0.217103
6972	0.219807
6976	0.125494
6980	0.104891
6984	0.0891281
6988	0.0759086
6992	0.0533316
6996	0.116375
7000	0.0794897
7004	0.194378
7008	0.218599
7012	0.184011
7016	0.11932
7020	0.155247
7024	0.0321462
7028	-0.0520978
7032	0.00308255
7036	-0.0638826
7040	-0.155463
7044	-0.212064
7048	-0.213344
7052	-0.210105
7056	-0.209745
7060	-0.192458
7064	-0.110931
7068	0.0122015
7072	0.133014
7076	0.310731
7080	0.422896
7084	0.436796
7088	0.446922
7092	0.442705
7096	0.442705
7100	0.481146
7104	0.42414
7108	0.290388
7112	0.248025
7116	0.257244
7120	0.138484
7124	0.0896307
7128	0.138524
7132	0.0517825
7136	-0.0502611
7140	-0.0431424
7144	-0.156406
7148	-0.120829
7152	-0.112807
7156	-0.193312
7160	-0.229723
7164	-0.255377
7168	-0.28615
7172	-0.4458
7176	-0.410071
7180	-0.399662
7184	-0.399662
7188	-0.439394
7192	-0.385836
7196	-0.399662
7200	-0.386865
7204	-0.399662
7208	-0.303232
7212	-0.250336
7216	-0.103827
7220	-0.0587884
7224	0.015106
7228	0.0744143
7232	0.189475
7236	0.213699
7240	0.262735
7244	0.27787
7248	0.296911
7252	0.291497
7256	0.317499
7260	0.279347
7264	0.319274
7268	0.294409
7272	0.279347
7276	0.213761
7280	0.158345
7284	0.130109
7288	0.11452
7292	0.102407
7296	0.0891087
7300	0.0689856
7304	0.0739018
7308	-0.0255845
7312	-0.0354843
7316	-0.0354843
7320	-0.0560341
7324	-0.0325721
7328	-0.0399703
7332	-0.0845201
7336	-0.101808
7340	-0.10157
7344	-0.0963763
7348	-0.120285
7352	-0.0258251
7356	-0.0313194
7360	0.0316082
7364	0.0951827
7368	0.0806351
7372	0.0851963
7376	0.103189
7380	0.180006
7384	0.271179
7388	0.252523
7392	0.33096
7396	0.250059
7400	0.281891
7404	0.250059
7408	0.272389
7412	0.233532
7416	0.319495
7420	0.307601
7424	0.279429
7428	0.274384
7432	0.278492
7436	0.209078
7440	0.217981
7444	0.150966
7448	0.121991
7452	0.0936541
7456	0.0929781
7460	0.0559019
7464	0.0308336
7468	-0.0445901
7472	-0.0918417
7476	-0.115653
7480	-0.144624
7484	-0.148617
7488	-0.209104
7492	-0.211775
7496	-0.232908
7500	-0.217863
7504	-0.235805
7508	-0.308897
7512	-0.280786
7516	-0.411868
7520	-0.325329
7524	-0.285547
7528	-0.290985
7532	-0.173799
7536	-0.171068
7540	-0.144605
7544	-0.171357
7548	-0.115278
7552	-0.039766
7556	-0.0382289
7560	0.111333
7564	0.11106
7568	0.156785
7572	0.189067
7576	0.187933
7580	0.156785
7584	0.174153
7588	0.125271
7592	0.0538549
7596	0.0697727
7600	-0.00709467
7604	-0.00653836
7608	-0.0582227
7612	-0.0229644
7616	-0.0146242
7620	-0.0109727
7624	-0.00709467
7628	0.0195987
7632	0.0028897
7636	0.010979
7640	0.0195987
7644	0.0921698
7648	0.0999731
7652	0.120267
7656	0.0530705
7660	0.0298452
7664	-0.0188495
7668	0.090792
7672	-0.0144815
7676	0.0187547
7680	-0.0442711
7684	-0.125756
7688	-0.177453
7692	-0.179395
7696	-0.148756
7700	-0.153032
7704	-0.111739
7708	-0.0685087
7712	-0.120153
7716	-0.102787
7720	-0.0407326
7724	-0.00701662
7728	0.0540737
7732	0.154688
7736	0.107204
7740	0.185362
7744	0.250135
7748	0.230117
7752	0.183744
7756	0.218848
7760	0.266393
7764	0.279325
7768	0.3142
7772	0.372199
7776	0.353073
7780	0.344864
7784	0.301495
7788	0.274904
7792	0.267523
7796	0.252301
7800	0.24782
7804	0.244177
7808	0.190394
7812	0.137881
7816	0.0480879
7820	0.0118865
7824	-0.108106
7828	-0.0755204
7832	-0.114138
7836	-0.139322
7840	-0.157711
7844	-0.172061
7848	-0.160759
7852	-0.151985
7856	-0.216611
7860	-0.232833
7864	-0.221822
7868	-0.191365
7872	-0.221876
7876	-0.187608
7880	-0.171517
7884	-0.1675
7888	-0.0986302
7892	-0.109216
7896	-0.0718254
7900	-0.0554713
7904	0.00830412
7908	0.00749452
7912	0.0429744
7916	0.086717
7920	0.131697
7924	0.140725
7928	0.220964
7932	0.264826
7936	0.26334
7940	0.269968
7944	0.315604
7948	0.313767
7952	0.326314
7956	0.335139
7960	0.354665
7964	0.307903
7968	0.291562
7972	0.232701
7976	0.206764
7980	0.198798
7984	0.21787
7988	0.193755
7992	0.146522
7996	0.0293281
8000	0.0175007
8004	-0.0880861
8008	-0.229675
8012	-0.274799
8016	-0.235504
8020	-0.266271
8024	-0.290377
8028	-0.352573
8032	-0.388378
8036	-0.329486
8040	-0.213788
8044	-0.227181
8048	-0.222118
8052	-0.14965
8056	-0.165794
8060	-0.134144
[truncated: 65,501 more rows]
