# Supplementary material for: A Compendium of Nucleosome and Transcript Profiles Reveals Determinants of Chromatin Architecture and Transcription
Source: PLoS Genet. 2013 May 2;9(5):e1003479. doi: 10.1371/journal.pgen.1003479 (PMC3642058; doi:10.1371/journal.pgen.1003479)
Supplement: Dataset S1 — Yeast transcript annotation R script and data files. Please note this file is 81.9 MB and may be difficult for some readers to download due to its size. (GZ) [file pgen.1003479.s001.gz › yeast-transcript-annotation/chr7.noncoding.gff]

chr7	SGD	tRNA	73828	73901	1000	-	.	tV(AAC)G3
chr7	SGD	tRNA	110629	110700	1000	-	.	tH(GUG)G1
chr7	SGD	tRNA	115492	115587	1000	+	.	tK(UUU)G1
chr7	SGD	tRNA	122273	122345	1000	+	.	tK(CUU)G1
chr7	SGD	tRNA	185720	185792	1000	-	.	tK(CUU)G2
chr7	SGD	tRNA	205527	205640	1000	+	.	tL(CAA)G1
chr7	SGD	tRNA	287356	287461	1000	-	.	tW(CCA)G1
chr7	SGD	snoRNA	316791	317058	1000	+	.	SNR82
chr7	SGD	tRNA	319784	319855	1000	+	.	tH(GUG)G2
chr7	SGD	tRNA	328586	328657	1000	+	.	SOE1
chr7	SGD	snoRNA	345989	346233	1000	+	.	SNR10
chr7	SGD	snoRNA	365166	365254	1000	-	.	SNR39
chr7	SGD	snoRNA	366377	366472	1000	-	.	SNR39B
chr7	SGD	tRNA	401530	401601	1000	-	.	tE(UUC)G2
chr7	SGD	tRNA	405473	405544	1000	+	.	tR(UCU)G1
chr7	SGD	tRNA	412297	412370	1000	-	.	tV(AAC)G1
chr7	SGD	tRNA	423098	423211	1000	+	.	SUP54
chr7	SGD	tRNA	440721	440812	1000	-	.	tF(GAA)G
chr7	SGD	tRNA	531614	531685	1000	+	.	tD(GUC)G1
chr7	SGD	tRNA	541854	541925	1000	+	.	tE(UUC)G3
chr7	SGD	tRNA	544581	544652	1000	-	.	tD(GUC)G2
chr7	SGD	snoRNA	545374	545570	1000	+	.	SNR46
chr7	SGD	tRNA	561666	561747	1000	-	.	tS(AGA)G
chr7	SGD	snoRNA	609588	609700	1000	+	.	SNR48
chr7	SGD	tRNA	661753	661824	1000	+	.	tT(UGU)G1
chr7	SGD	tRNA	700679	700760	1000	+	.	tL(GAG)G
chr7	SGD	tRNA	700957	701052	1000	-	.	tK(UUU)G2
chr7	SGD	tRNA	707112	707183	1000	-	.	tC(GCA)G
chr7	SGD	tRNA	731142	731215	1000	+	.	tN(GUU)G
chr7	SGD	tRNA	736345	736416	1000	+	.	tR(UCU)G3
chr7	SGD	tRNA	739127	739200	1000	+	.	tI(AAU)G
chr7	SGD	tRNA	774354	774426	1000	+	.	tA(AGC)G
chr7	SGD	tRNA	779621	779692	1000	+	.	SUF4
chr7	SGD	tRNA	794422	794494	1000	+	.	tA(UGC)G
chr7	SGD	tRNA	823487	823560	1000	+	.	tV(AAC)G2
chr7	SGD	tRNA	828728	828799	1000	-	.	tR(UCU)G2
chr7	SGD	tRNA	845654	845724	1000	+	.	tG(GCC)G1
chr7	SGD	tRNA	857383	857496	1000	-	.	tL(CAA)G3
chr7	SGD	tRNA	876399	876471	1000	+	.	tK(CUU)G3
chr7	SGD	tRNA	878715	878820	1000	-	.	tW(CCA)G2
chr7	SGD	tRNA	930956	931026	1000	-	.	tG(GCC)G2
chr7	SGD	snRNA	939462	939675	1000	-	.	SNR7-L
chr7	SGD	snRNA	939497	939675	1000	-	.	SNR7-S
chr7	SGD	tRNA	1004222	1004293	1000	+	.	tT(UGU)G2
