# Supplementary material for: A Compendium of Nucleosome and Transcript Profiles Reveals Determinants of Chromatin Architecture and Transcription
Source: PLoS Genet. 2013 May 2;9(5):e1003479. doi: 10.1371/journal.pgen.1003479 (PMC3642058; doi:10.1371/journal.pgen.1003479)
Supplement: Dataset S1 — Yeast transcript annotation R script and data files. Please note this file is 81.9 MB and may be difficult for some readers to download due to its size. (GZ) [file pgen.1003479.s001.gz › yeast-transcript-annotation/chr14.data.lior]

0	13	-0.6335671436536
0	21	1.02671895909890
0	29	2.21339187603896
0	37	0.382174213626313
0	45	-0.750001953363506
0	53	0.954823438900144
0	62	0.289924253028595
0	70	0.710011493893364
0	77	0.607087163170253
0	85	0.812887671278998
0	93	0.517963396842154
0	101	-0.5517256960862
0	108	-0.632215127352904
0	116	-0.897785782624472
0	124	-1.8494010821748
0	132	-1.88374284504179
0	140	-1.93422539332886
0	148	-1.81816118027264
0	156	-2.12795685557162
0	164	-1.84971636344006
0	186	-2.57775423681312
0	196	-2.14945855440079
0	204	-1.82933371828776
0	212	-2.15622557225232
0	220	-1.91727020628035
0	228	-1.89171624082446
0	236	-1.75803884657174
0	244	-1.81002711530659
0	252	0.351092023499229
0	260	0.263074999876266
0	268	0.72338488887742
0	276	1.68834318261909
0	284	1.31718284981622
0	292	0.96988130377331
0	300	0.0902791670407703
0	308	-0.81692108083739
0	316	-0.326935145999931
0	324	0.302044347440305
0	332	-0.122412902550415
0	340	0.84029255689873
0	348	0.490878156714978
0	356	0.626507719844125
0	364	-0.096647613530008
0	372	1.54166481033184
0	380	-0.923075839100266
0	388	-0.896283937620898
0	396	-0.556492800926454
0	404	-1.31489086282768
0	413	-1.01669726464561
0	420	-1.03098838457060
0	428	-0.650294946473245
0	436	-0.168074968323585
0	444	-1.38829628964264
0	452	-1.11283061287004
0	460	-0.826770339302535
0	468	-0.272184085522073
0	476	-1.00001193201740
0	484	-1.94199778650469
0	492	-1.43229640566274
0	500	-1.54035409487009
0	508	-0.813636915607801
0	516	-0.710091788206916
0	524	-0.5061632276108
0	532	-0.38535321297957
0	540	-0.480429322519346
0	548	-0.918918165290476
0	556	-0.472342450538504
0	564	-0.414365985203148
0	572	-0.541404842097061
0	580	-1.10709914240036
0	588	-1.07557381678940
0	596	-1.6424869290068
0	604	-1.46932154997848
0	612	-0.869913816351087
0	619	-0.328730926959522
0	626	-1.36906457241034
0	633	-1.17093423555711
0	641	-1.29013538448856
0	649	-1.45125419685784
0	657	-1.48308236932699
0	665	-1.30425901582297
0	673	-0.97210318264291
0	681	-1.45611774266480
0	689	-0.885599191719692
0	697	-1.29256353085073
0	705	-0.587701633108083
0	713	-0.332543686564949
0	721	0.195117941411624
0	729	-0.470463458333231
0	737	-0.548873914903462
0	745	-0.88429479999493
0	753	-1.67310426474103
0	761	-1.28404543113414
0	769	-0.744149816268297
0	777	-1.63647245511808
0	785	-1.29046028629339
0	793	-1.30837697582905
0	801	-0.692917319714486
0	809	-0.317383553756428
0	817	-0.400542199445012
0	825	-0.468772861570571
0	833	-0.270998555254900
0	841	0.243983340935594
0	849	-0.788458090904858
0	857	-0.0459432609963129
0	865	0.99579651585891
0	873	-0.727655163520926
0	881	-1.26425162609259
0	889	-1.39938385038158
0	897	-1.45060007734948
0	905	-1.49036206740514
0	913	-1.59401379896317
0	921	-0.934682199426518
0	929	-1.70762559607185
0	937	-1.90896546501739
0	945	-1.26912175223052
0	953	-1.31747786879881
0	961	-1.44240445154069
0	969	-0.912312578134786
0	977	-1.27155017112750
0	985	-0.781530807039672
0	993	0.592078323723704
0	1001	-1.24166057211792
0	1009	-1.01911261982794
0	1017	-1.09325917189743
0	1025	-1.66457227667018
0	1033	-1.60052410309076
0	1041	-1.64666877328667
0	1049	-2.0351096445477
0	1057	-1.1071423694247
0	1065	-1.33406235334433
0	1073	-1.11751888645201
0	1081	-1.27100570055749
0	1089	-1.36241661801963
0	1097	-0.951479727574028
0	1105	-1.37883924206658
0	1114	-1.79664382435974
0	1121	-1.78363367889818
0	1129	-1.54768310333325
0	1137	-1.49340095586983
0	1145	-1.90879838013059
0	1153	-1.81293104539890
0	1161	-1.16136248564038
0	1169	-1.21927476076881
0	1177	-1.38106483481831
0	1185	-1.81113288736183
0	1193	-1.00567736877151
0	1201	-0.91361482520374
0	1209	-1.05364249578807
0	1217	-1.57154432449993
0	1225	-1.01503525841079
0	1233	-0.303936303343966
0	1241	-1.38466457967226
0	1249	-0.930316359215787
0	1257	-0.8074278132985
0	1265	-0.219109557934758
0	1273	-1.19337828481600
0	1281	-1.93393786351539
0	1289	-1.31221733998678
0	1297	-1.15281182182157
0	1305	-1.30189440297084
0	1313	-1.52898418471064
0	1321	-1.47422026940419
0	1329	-2.03975932706147
0	1337	-1.66611342214503
0	1345	-1.63976414896563
0	1353	-1.65654942229484
0	1361	-0.511225639854618
0	1369	-1.46297439046056
0	1377	-2.0580414088397
0	1385	-1.64330854794600
0	1393	-0.552774372219885
0	1401	-1.53635166307652
0	1409	-1.87132574313170
0	1417	-1.61486265396270
0	1425	-1.37298949686543
0	1433	-1.6834696430309
0	1441	-1.65496407550868
0	1449	-1.92234756055843
0	1457	-1.79517471921317
0	1465	-1.89752784157158
0	1473	-1.74298052395049
0	1481	-1.24496908951604
0	1489	-1.58454620302247
0	1497	-2.03814197496950
0	1505	-0.662141922790226
0	1513	-0.716107151982236
0	1521	-1.58768654580755
0	1529	-1.59928551173875
0	1537	-1.48523140837358
0	1545	-1.57289035278214
0	1553	-1.47975746693522
0	1561	-1.13686955982200
0	1569	-1.33866303500257
0	1577	-1.8614335797445
0	1585	-0.934258235890433
0	1593	-0.813689948199587
0	1600	0.105186981007727
0	1607	0.383000142244998
0	1614	0.747654957545151
0	1621	0.958198519363099
0	1628	-0.445302222429857
0	1635	0.322690357894619
0	1642	0.544440884874391
0	1649	0.513785901200259
0	1656	0.485140718623261
0	1663	-0.951184443949197
0	1670	-0.80838451480172
0	1677	-1.17417245187828
0	1684	-0.72603177271792
0	1691	-0.0544631627858996
0	1698	-0.0387522028355614
0	1705	-0.0509759548691031
0	1712	-0.995353900858858
0	1719	-0.721636554533322
0	1726	-0.053154924054966
0	1733	0.302368275205374
0	1740	-0.0663321735382292
0	1748	-0.861818405030559
0	1756	-1.32905542405034
0	1763	-0.754953459531422
0	1770	-1.29206781475803
0	1777	-0.746849098333627
0	1784	-1.28494800456104
0	1791	-0.450958628109152
0	1798	0.0364520457423687
0	1805	-0.510243280401705
0	1812	-1.36677269212012
0	1819	-1.25486818668663
0	1826	-0.181524728187635
0	1833	1.01624307305684
0	1840	0.579166963698764
0	1847	0.227560413025895
0	1854	-0.164848231499388
0	1861	-0.155520903739948
0	1868	-1.23164195266542
0	1875	-1.59060537944943
0	1882	-1.48314736588991
0	1889	-1.22585671309472
0	1896	-1.39025565468498
0	1903	-0.184566360562508
0	1910	0.0450548138258382
0	1917	-0.670250940612427
0	1924	-1.55595397340040
0	1931	-0.963112471038662
0	1938	0.99264383639371
0	1945	1.13912939812982
0	1952	0.100620014423026
0	1959	0.190906495563802
0	1966	-0.534858234746855
0	1973	-0.157451487108838
0	1980	-0.351367925828429
0	1988	-1.00064452812212
0	1996	-1.85491806222859
0	2004	-1.73368073001184
0	2012	-1.39583641125687
0	2020	-0.653765513070185
0	2028	-0.457519146647954
0	2036	-1.29961670614899
0	2044	-1.35310472278741
0	2052	-1.38389033873244
0	2060	-1.42176231019002
0	2068	-1.19336156018017
0	2076	-1.46613499350283
0	2084	-0.974960702102998
0	2092	-0.807805421907047
0	2100	-1.06790501973757
0	2108	-0.894158504759286
0	2116	-0.758802127875493
0	2124	-0.135598210546747
0	2132	-1.25838681290512
0	2140	-1.38764035847617
0	2148	-1.49973545238769
0	2156	-1.41132860992718
0	2164	-1.69427297384752
0	2172	-1.10438323447906
0	2180	-0.86670637379402
0	2188	-1.00350674897464
0	2196	-1.20797008390208
0	2203	-1.32596816613316
0	2210	-1.16554215410609
0	2217	-1.37795516130424
0	2224	-1.39861047102618
0	2231	-1.84219204585287
0	2238	-1.76611309113426
0	2245	-1.50991349713586
0	2252	-1.18810117568738
0	2259	-1.63620038134664
0	2266	-1.61109900126698
0	2273	-1.39402697573018
0	2280	-0.84834188547554
0	2287	-1.64002989687220
0	2294	-1.86027978324658
0	2301	-1.08004247047081
0	2308	0.053060691091094
0	2315	-0.188765093018316
0	2322	-0.744384163497372
0	2329	-1.90039376100810
0	2336	-0.712807082554896
0	2343	-0.0899307744507469
0	2350	0.779027112834125
0	2357	-2.05247564034815
0	2364	-0.650700992702157
0	2372	-0.811462997598034
0	2380	-1.39893928571635
0	2387	-1.65776391960756
0	2399	-1.37796076133096
0	2406	-1.33779472406269
0	2413	-1.37829907507242
0	2420	-1.52614647902715
0	2427	-1.58009341843955
0	2434	-1.66027292102549
0	2441	-1.91269446129241
0	2448	-1.48289005194322
0	2455	-1.62567469131798
0	2462	-1.74965363973510
0	2469	-1.86462159737602
0	2476	-1.81510387753016
0	2484	-1.36748741218996
0	2491	-1.4050322724536
0	2498	-1.54823091916247
0	2505	-1.19134960108182
0	2512	-0.86121843633354
0	2519	-1.24775851970785
0	2526	-0.186293716068896
0	2533	0.178327075475843
0	2540	0.962454370397059
0	2547	0.852614696121737
0	2554	-0.281249792439023
0	2561	-1.80621304693803
0	2568	-1.63964100852835
0	2575	-0.504213677210539
0	2582	0.116686553058782
0	2589	-1.30013857895393
0	2596	-1.60443763004559
0	2603	-1.59487465936735
0	2610	-1.53390113741941
0	2617	-1.89002462989676
0	2624	-1.28949672660664
0	2631	-1.40965786754176
0	2638	-1.28991806394959
0	2645	-1.50163035242801
0	2652	-1.22704118331520
0	2659	-1.18310392741184
0	2666	-1.64468889739482
0	2673	-1.59038538630204
0	2680	-1.01193506142650
0	2687	-0.903715342826827
0	2694	-1.17996366206332
0	2701	-1.06901320065639
0	2708	-1.67707920449276
0	2715	-1.31797137911781
0	2722	-1.34852177130189
0	2729	-1.87964828317387
0	2736	-1.36403450210440
0	2743	-1.53917399204183
0	2750	-1.40451974440834
0	2757	-1.76443331944764
0	2764	-1.95592514345584
0	2771	-1.02094854288139
0	2778	-1.23654956646694
0	2785	-1.53018810733868
0	2792	-1.52372608457633
0	2799	-0.583767619537922
0	2806	-1.12885896035618
0	2813	-1.22853263753198
0	2820	-1.35587691270166
0	2827	-1.75096963578325
0	2834	-1.24237916032856
0	2841	-1.35587120581666
0	2848	-0.5737570604353
0	2855	0.105286820124500
0	2862	-0.429706223420856
0	2869	0.0895647866973261
0	2876	-0.588116778308748
0	2884	-1.66509179276445
0	2892	-0.657116348723163
0	2900	0.281772014707785
0	2907	-0.787229721070838
0	2914	-1.66766992752584
0	2921	-1.55088042275588
0	2928	-1.19934384508859
0	2935	-0.715337303312086
0	2942	0.205099705593732
0	2949	-0.0977295644206864
0	2956	-0.531128698627319
0	2963	-0.367016664184503
0	2970	-0.471767525500867
0	2977	-0.403855039856505
0	2984	-0.52378688684573
0	2991	-1.60473244644517
0	2998	-1.72722810236263
0	3005	-1.20771622029431
0	3012	-1.53626220769388
0	3019	-1.50976620768617
0	3026	-0.691993902315788
0	3033	-0.195631236229779
0	3040	-0.219926934660417
0	3047	-0.986408600359215
0	3054	-0.717764890914222
0	3061	-0.181965170463278
0	3068	-0.288622342195393
0	3075	-1.61853884321030
0	3082	-1.32375081730945
0	3089	-0.382888360432089
0	3096	-1.16259805962890
0	3103	-0.778824848117598
0	3110	-1.12932164202749
0	3117	-1.09208566728359
0	3124	-0.734280632268791
0	3132	-0.752839164561884
0	3140	-0.753738269469824
0	3148	-1.70731951341715
0	3155	-1.72215077254412
0	3162	-1.02790364085327
0	3169	-1.27978526894807
0	3176	-0.691977852542552
0	3183	-0.191986215639050
0	3190	-0.651737112725311
0	3197	-1.07607559455696
0	3204	-1.39480408868059
0	3211	-1.81597648754265
0	3218	-1.25900868914157
0	3225	-1.06550430749555
0	3232	-1.51452774166977
0	3239	-1.08846300717251
0	3246	-0.553986467862485
0	3253	-1.26561493888509
0	3260	-1.47199341086998
0	3267	-1.53174406911216
0	3274	-1.41149541985871
0	3281	-1.67013391601282
0	3288	-0.677211159210741
0	3295	-0.733361123648945
0	3302	-0.223438058536163
0	3309	-1.95328759484075
0	3316	-1.43944255171257
0	3323	-1.39769390962464
0	3330	-0.65956331633603
0	3337	-1.01953299302334
0	3344	-1.06816090001065
0	3351	-0.762509025700097
0	3358	-0.961572902360203
0	3365	-1.42098199481472
0	3372	-1.67504621518588
0	3379	-1.43808750787626
0	3386	-1.05475731868434
0	3393	-0.768641401344228
0	3400	-0.977137264467774
0	3407	-1.05947063554692
0	3414	-0.336693684756298
0	3421	-0.901351272607935
0	3428	-1.24295395699522
0	3435	-0.898704679783935
0	3442	-0.73758039460317
0	3449	-1.47985184597040
0	3456	-1.25243173374058
0	3463	-1.59014871227715
0	3470	-0.442154056974997
0	3477	-0.511116277197444
0	3484	-0.811764721635588
0	3491	-1.73310098212710
0	3498	-1.65624609372099
0	3505	-1.06526787057803
0	3513	-0.283902542096587
0	3520	0.533957849997303
0	3527	0.139647500000268
0	3534	-0.555764255171428
0	3541	-0.487029330224297
0	3548	-0.354649130602954
0	3555	-1.34985924499343
0	3562	-0.944959480409453
0	3569	-1.03871265694734
0	3576	-0.580335293644814
0	3583	-0.380618952106438
0	3590	-0.208761827806452
0	3597	-0.911257222595675
0	3604	0.283886134523949
0	3612	-0.0839741177985411
0	3620	0.151023613852392
0	3628	1.43252756829041
0	3636	1.96331588015252
0	3644	1.51167321457569
0	3652	1.61730314785271
0	3660	1.85126512470604
0	3668	2.88530253786808
0	3676	3.13633025919054
0	3684	2.60860638258204
0	3692	2.3625101565726
0	3700	2.31833662020535
0	3708	2.10535639797273
0	3716	2.08087464493311
0	3724	0.968328483383153
0	3732	0.578058035679713
0	3740	-0.0269650934944847
0	3748	1.40278247539105
0	3756	1.87645207032063
0	3764	1.84331214166677
0	3772	1.17338334740142
0	3780	1.11218272333613
0	3788	1.25333067637372
0	3796	0.478059300547519
0	3804	2.42061357740035
0	3812	2.2784922495013
0	3820	1.82929699547683
0	3828	2.29051354920040
0	3836	2.22198700641335
0	3844	1.99457517133452
0	3852	1.43052931945822
0	3860	2.68412334895458
0	3868	2.93494418327341
0	3876	1.60454107345529
0	3884	1.8087907157697
0	3892	2.48168831636957
0	3900	2.26193368285133
0	3908	3.16583701010941
0	3916	1.58184396241960
0	3924	0.659213946590469
0	3932	2.47824595057656
0	3940	2.07611242055229
0	3948	2.124162629864
0	3956	2.12515488351096
0	3964	2.13160241108998
0	3972	2.28619315134899
0	3980	2.61703125580957
0	3988	2.09380469855655
0	3996	-0.0970466529867613
0	4004	2.11986046150378
0	4012	2.08206095076047
0	4020	2.01793353541163
0	4028	2.10997305367298
0	4036	1.48979391516676
0	4044	1.33632623731210
0	4052	1.69677981634681
0	4060	2.04106944147792
0	4068	1.70064930151682
0	4076	2.05817300364380
0	4084	2.25903706261948
0	4092	1.58681466784603
0	4100	1.38925932073724
0	4108	1.69116513492674
0	4116	1.69394090435182
0	4124	2.15983009789584
0	4132	2.55863685801917
0	4140	2.49700954446692
0	4148	2.43504828550797
0	4156	2.1647676299293
0	4164	1.46869456773220
0	4172	0.71467073828839
0	4180	-0.227832657044817
0	4188	1.82225473063132
0	4196	2.03039939970796
0	4204	2.12935703037512
0	4212	1.23089218448211
0	4220	1.81397986353513
0	4227	2.65290551984063
0	4234	1.76475237408021
0	4241	2.34656514177994
0	4249	1.91199855429789
0	4257	1.86791740957407
0	4265	0.43511271195847
0	4273	1.40459233778383
0	4281	2.46519117663216
0	4289	2.25433254280502
0	4297	1.00935318100932
0	4305	1.93048132942174
0	4313	1.91876771256227
0	4321	2.53959615662712
0	4329	2.80535452577642
0	4337	0.990210260379719
0	4345	1.27125057044928
0	4353	1.41774793192159
0	4361	2.38014140110225
0	4369	2.47727301030229
0	4377	1.8138985212877
0	4385	0.949968206731164
0	4393	-0.084957183295833
0	4401	0.0786694643902166
0	4409	0.490905453668849
0	4416	1.36405630851643
0	4423	1.56986008007293
0	4430	1.53283739808099
0	4438	1.28419024261089
0	4446	1.48699734151465
0	4453	2.72572859071826
0	4460	2.50731756759578
0	4468	2.84255349427713
0	4476	0.895187945311473
0	4484	1.32810131845345
0	4492	2.52356333302589
0	4500	1.39284186861930
0	4508	-0.812953085300603
0	4516	0.260691308623553
0	4524	-0.194208380651282
0	4532	0.811819496053187
0	4540	1.16985967251236
0	4548	0.776619388991725
0	4556	1.49281713746120
0	4564	1.93727705861963
0	4572	0.466730875300601
0	4580	-0.155901936380232
0	4588	0.609820355067384
0	4596	0.571767858617937
0	4604	-0.13888177973784
0	4612	0.0698847877641953
0	4620	1.43780312143727
0	4628	1.70119179586554
0	4636	-0.0650572291794163
0	4644	1.03903062501530
0	4652	1.39405793428143
0	4660	1.16627850293742
0	4668	1.74670359677108
0	4676	2.15025353919121
0	4684	2.73719628339729
0	4692	1.33940981074594
0	4700	1.371385129136
0	4708	0.216384649507673
0	4716	0.889998976841827
0	4724	1.78884067633294
0	4732	1.90956041043422
0	4740	1.08486827423318
0	4748	1.73151735369675
0	4756	2.67795437737045
0	4764	1.68920246859436
0	4772	1.99201073111688
0	4780	2.10587172120777
0	4788	2.37133935902420
0	4796	2.26459965407747
0	4804	2.63622592520983
0	4812	1.62542490090860
0	4820	0.666688486405428
0	4828	1.74717584457163
0	4836	0.274094606806008
0	4844	0.193544351003551
0	4852	1.49827957441932
0	4860	1.38765621682285
0	4868	1.38223964323030
0	4876	1.78126061920455
0	4884	0.249992754570303
0	4892	0.435734461074436
0	4900	1.71063965767559
0	4908	1.08831927320383
0	4916	1.08739906674089
0	4924	0.784157046722661
0	4932	1.63428221621765
0	4940	1.80123476274122
0	4948	0.209552002106596
0	4956	1.31381631492756
0	4964	0.869696545094528
0	4972	1.26195649445158
0	4980	1.67626677187684
0	4987	1.64829523226887
0	4994	0.857138264159357
0	5001	0.89194973686267
0	5008	0.870907135488769
0	5015	0.724870632582359
0	5022	-0.143395583599113
0	5030	-0.108915091272178
0	5038	1.25662203845289
0	5046	1.84582242788684
0	5053	1.00337095096455
0	5060	0.824378469121271
0	5067	1.12549070301519
0	5074	2.44788589198126
0	5081	0.161223248972533
0	5088	1.66821384975346
0	5095	0.365808650183657
0	5102	0.832313964344749
0	5109	0.676415364019082
0	5116	1.46642071457477
0	5123	1.82909290560388
0	5130	1.33124329952499
0	5137	1.36554102110792
0	5144	0.687496882638801
0	5153	0.917343883018407
0	5161	1.81868769211644
0	5169	0.808294845030416
0	5177	-0.670731753715171
0	5185	-0.0282378913209227
0	5192	1.23961009900874
0	5201	1.13499251872237
0	5209	-0.111125740017571
0	5217	0.263239111851552
0	5225	1.28431085449136
0	5233	1.48268068680532
0	5240	1.24854366730387
0	5247	1.47903443200915
0	5254	1.06632551709644
0	5261	1.12638021303059
0	5268	1.18155933030956
0	5275	0.770529399941833
0	5282	1.41870040200121
0	5289	0.372562676131730
0	5297	1.42750786887155
0	5304	1.30630135800524
0	5311	1.78621349749221
0	5318	2.28861221782589
0	5325	1.20065954337426
0	5332	-0.123210489116278
0	5339	0.219733453712943
0	5346	0.714665373293595
0	5353	2.34006085844777
0	5360	1.84915794710361
0	5367	1.22083506839691
0	5374	0.63185770744021
0	5381	0.0201367882430334
0	5388	0.180099624982485
0	5395	0.397074216708486
0	5402	1.59439281735668
0	5409	2.41838505021305
0	5416	1.66309285900962
0	5423	0.362845819025903
0	5430	1.80400734340152
0	5437	1.10651457640022
0	5444	1.27083350409110
0	5451	2.01205774444666
0	5458	2.66349153029482
0	5465	2.83581853531663
0	5472	2.33068172960287
0	5479	1.90306558235210
0	5486	0.955557739709695
0	5493	0.81316032889285
0	5500	-0.00829999752266097
0	5507	0.840391821473728
0	5514	1.91978598961613
0	5521	2.47558771755102
0	5528	1.16313095167692
0	5535	0.92045276293024
0	5542	0.37102218426526
0	5550	0.652629491065818
0	5557	1.88847986821046
0	5564	2.49723057429311
0	5571	1.71284804917567
0	5578	1.70369554221141
0	5585	1.96018423911476
0	5593	0.858994361812385
0	5601	0.630187814946107
0	5609	-0.472031145470666
0	5616	0.78097309674369
0	5623	0.266233745725259
0	5630	0.931362770218588
0	5637	0.096112295219986
0	5644	1.12549998962201
0	5651	1.31960604274444
0	5658	1.15112022678369
0	5665	0.60308475701129
0	5672	1.25648996432317
0	5679	2.04678859064560
0	5686	2.6295085315291
0	5693	2.73236951216348
0	5700	1.51011951375214
0	5707	1.26696756399093
0	5714	0.177980411472839
0	5721	1.06055214233077
0	5728	-0.356419567205238
0	5735	0.928666649500408
0	5742	1.9470924854691
0	5749	1.80785222368055
0	5756	1.89052011641941
0	5764	0.274010626842472
0	5771	0.927445387056423
0	5778	0.699708578097301
0	5785	1.02983997735135
0	5792	-0.184682326568527
0	5799	0.378925507358757
0	5806	1.79871193571424
0	5813	1.95956609828363
0	5820	2.00488308830617
0	5827	1.86565284630004
0	5834	1.65906643042763
0	5841	1.02826543391355
0	5848	2.63480471339339
0	5855	2.61673078228376
0	5862	1.89184380237095
0	5869	1.32114523827761
0	5876	0.51581323868232
0	5884	1.34340796331835
0	5892	0.856096408413591
0	5900	1.47452729157271
0	5908	0.768419226797636
0	5915	0.829225484845814
0	5922	0.804594209240252
0	5929	1.00689313422274
0	5937	1.09451701751377
0	5945	0.838188301824903
0	5953	0.821056059821934
0	5961	0.975959392498838
0	5969	0.90674211580089
0	5976	1.68386312667355
0	5983	1.67899124692352
0	5990	1.46774116081156
0	5997	1.75224939921617
0	6004	2.23259993585268
0	6012	1.42542353931051
0	6020	0.92530753369889
0	6028	0.962241488745377
0	6035	1.86869512423252
0	6042	1.84862613549643
0	6049	2.25982691259329
0	6056	2.26797240494691
0	6063	2.56368308630929
0	6070	1.62510662534724
0	6077	1.20114330323972
0	6084	0.609761445806037
0	6092	1.78986283185487
0	6099	1.90789859069043
0	6106	1.61011173994168
0	6113	1.05053842068196
0	6120	1.69667422260028
0	6127	2.77562633588871
0	6134	2.7679556379577
0	6141	1.81304317241122
0	6148	1.81526522854458
0	6155	2.19887449072256
0	6162	1.77745974474033
0	6169	2.20026443924923
0	6176	2.46895627719529
0	6183	1.80958357547450
0	6190	2.64847551755879
0	6197	1.98684723180219
0	6204	1.94459907821686
0	6211	1.33077659109077
0	6218	1.55457709521062
0	6225	1.60621179685549
0	6233	2.58475727801001
0	6241	2.59495589111689
0	6249	1.39719789833013
0	6270	-0.838688671040948
0	6277	-0.275506042450346
0	6284	1.35128179647828
0	6291	1.9739304940735
0	6298	2.33776337519893
0	6305	2.11351392756964
0	6313	0.817958953349204
0	6321	1.54664387942789
0	6328	1.55169948655081
0	6335	2.28665453004082
0	6342	2.23635924557164
0	6349	2.30972775278956
0	6356	1.87368647157165
0	6363	1.83229219974442
0	6370	2.29823882359607
0	6377	3.15246933075161
0	6384	3.30236606542848
0	6391	3.7304666518112
0	6398	3.69353685913054
0	6405	2.47260280947320
0	6412	2.81784633408013
0	6419	2.92323430411168
0	6426	0.930010232494457
0	6433	-0.405063646558925
0	6441	1.88440354873550
0	6449	1.63128836540376
0	6457	2.80007995243227
0	6465	2.59886230573378
0	6473	1.09673729146207
0	6481	0.788555582293947
0	6489	1.47657114942032
0	6497	0.943637695735846
0	6505	1.25768632767585
0	6513	1.98571321946867
0	6521	0.872003599482515
0	6528	0.466278134278395
0	6535	2.04391798466691
0	6542	1.58436759251878
0	6549	1.96303775863808
0	6556	1.57560983716280
0	6563	1.69086961776905
0	6570	1.07176914515866
0	6577	1.96101849127504
0	6584	1.77818365534968
0	6591	1.76353078089971
0	6598	1.86553247176494
0	6605	0.816223807506988
0	6614	1.26597414039989
0	6625	-0.674446225116715
0	6632	-0.399822904762996
0	6639	-0.698445557976499
0	6646	-0.487907439115457
0	6653	0.0468851790180347
0	6660	-0.0367402126253262
0	6667	-0.54427528512261
0	6674	-0.4990036901006
0	6681	-0.0834345567072496
0	6689	-0.417327764762693
0	6697	0.612235455174194
0	6705	0.263058873808096
0	6713	-1.39968371032213
0	6721	-1.88167183095754
0	6729	-1.67070728645335
0	6737	0.143506225395123
0	6744	0.422172125516845
0	6751	0.83095394615568
0	6758	0.056914578580419
0	6765	-0.695189976981579
0	6773	0.159463096643234
0	6781	-0.482424061428497
0	6789	-0.796875515863273
0	6797	0.466440156871146
0	6805	0.191773754628794
0	6817	-0.245871371069859
0	6825	-1.13112007932265
0	6833	-0.0294107980890264
0	6841	0.665586818589069
0	6849	0.396520941791575
0	6857	0.0151454160205278
0	6865	0.45048911842587
0	6873	0.787538600355836
0	6881	-0.732288230078282
0	6889	-1.80778571821905
0	6897	-0.626720382401037
0	6905	-1.56026227083702
0	6913	-1.79452865891960
0	6920	-1.97856562978432
0	6927	0.841711315532075
0	6937	-1.87281234117532
0	6945	-0.953601701679558
0	6953	0.270298939255191
0	6961	-1.49994944166597
0	6969	-1.03445326405881
0	6977	-0.855782797380824
0	6984	1.58121368477782
0	6992	-0.802609604903775
0	6999	-0.483174368212881
0	7007	-1.12378149857479
0	7017	-0.816751292650976
0	7024	-1.13174744231206
0	7033	-1.51523005424949
0	7041	-1.846020418904
0	7049	-2.21695436574114
0	7057	-2.01012621141358
0	7065	-1.75945373844288
0	7072	-0.75038599055951
0	7079	-1.02453805169061
0	7089	-1.46515359630401
0	7097	-2.01894351850942
0	7105	-1.02746106765229
0	7113	-1.46317410844361
0	7121	-0.680383096556768
0	7128	-0.404442303150031
0	7135	0.458691637766515
0	7145	-1.00164637461443
0	7152	-0.844489383347719
0	7159	-0.546810080814968
0	7168	-0.237141143117341
0	7175	-0.994633299884404
0	7182	-1.06646470323804
0	7189	-0.797876807275433
0	7196	-0.88846114697862
0	7204	0.902856196289724
0	7212	-0.655191594501994
0	7221	-0.132383688821953
0	7229	0.721032128573675
0	7237	-0.497005953866442
0	7245	0.519231524177314
0	7253	0.920783855228181
0	7261	-0.0961492947985434
0	7269	-0.872787033614898
0	7277	-1.67367248815455
0	7285	-0.61094525537436
0	7297	-1.78754043566479
0	7305	-1.78426658320414
0	7312	-0.63803114488781
0	7320	-1.16629505358263
0	7328	-0.982064408070178
0	7336	-1.09859795970934
0	7344	-1.40639673745701
0	7352	-1.42862077351469
0	7360	-0.114335650794163
0	7368	-1.6100454889302
0	7375	-1.69889374798078
0	7382	-1.45876413465462
0	7389	-1.28505073441908
0	7397	-1.68188844373954
0	7405	-1.46785705850869
0	7413	-1.75205935189206
0	7421	-1.22553613024189
0	7429	-2.02757291485125
0	7437	-2.28599443178395
0	7445	-1.71231670005325
0	7453	-1.79141400792717
0	7461	-1.59430433515213
0	7469	-1.7889030629387
0	7481	-1.42096563749197
0	7489	-2.19973689433428
0	7496	-1.83457119275968
0	7504	-1.42947296674581
0	7514	-2.12430890006600
0	7521	-1.79858485915825
0	7528	-1.76658860735651
0	7536	-1.89242493263016
0	7544	-2.26840392231623
0	7552	-2.04641608044641
0	7560	-2.16151352466684
0	7568	-1.83045685131702
0	7576	-1.43373322921072
0	7584	-1.93010043236557
0	7592	-1.59943793169490
0	7600	-2.05230871671707
0	7608	-1.87141122556189
0	7616	-1.50259934089722
0	7624	-2.1444714000781
0	7632	-1.15249347376402
0	7640	-1.06879030721763
0	7648	-2.10228495783073
0	7655	-1.73962386069228
0	7663	-1.64341685704459
0	7671	-1.21804440731322
0	7678	-1.51871658294427
0	7685	-1.23227921545907
0	7693	-1.36533601640910
0	7701	-1.47899208358469
0	7709	-2.16772835625442
0	7721	-1.68555707784031
0	7729	-1.7929446196892
0	7736	-2.04430698177163
0	7743	-1.79076536184765
0	7752	-2.16254211237719
0	7760	-2.17091786395156
0	7768	-2.13784341546322
0	7776	-2.05677093889376
0	7784	-1.82006407105897
0	7792	-1.28672424539713
0	7800	-2.12943155023692
0	7808	-1.98013716107653
0	7816	-1.48101916661259
0	7824	-1.36572790213599
0	7832	-2.08322551880372
0	7840	-1.73451290884842
0	7848	-1.86968153473505
0	7856	-2.26054709194833
0	7864	-2.15092568002538
0	7873	-1.78587136308724
0	7881	-1.52171851480005
0	7889	-1.79174730145265
0	7897	-2.32982002440928
0	7905	-2.19235445095866
0	7913	-1.84614381304570
0	7921	-1.89377686992462
0	7929	-2.16799866111276
0	7937	-2.31938822253251
0	7945	-2.18209237840552
0	7953	-2.25832795556351
0	7961	-1.66770301218957
0	7969	-1.3576022472808
0	7977	-2.13954008342345
0	7985	-1.27728512688532
0	7993	-2.13198805069869
0	8001	-1.88076424872032
0	8009	-1.79734176626684
0	8017	-2.10093082031398
0	8025	-2.28481238958019
0	8033	-1.54711488895934
0	8040	-1.46933651819654
0	8047	-1.51422704928227
0	8055	-2.10698811524759
0	8063	-2.25070875588391
0	8071	-1.90795395757917
0	8079	-1.51408481157971
0	8087	-1.85650702712626
0	8095	-2.28325067631095
0	8103	-2.10624959439429
0	8111	-2.21168741545998
0	8119	-2.24032366354320
0	8127	-1.8277249339417
0	8135	-1.86535342829030
0	8143	-2.04180439469894
0	8151	-2.22586592128268
0	8159	-2.24442698885302
0	8167	-2.24349076196265
0	8177	-1.67413955262429
0	8185	-1.75136282785404
0	8193	-2.22374506901591
0	8201	-1.93496270055085
0	8209	-1.82498262571982
0	8217	-1.52247404944145
0	8225	-1.30427689749797
0	8233	-1.08510685547900
0	8241	-1.76664277969274
0	8249	-1.78615059200050
0	8257	-1.97638070761726
0	8265	-1.78520108844889
0	8273	-1.70216297886255
0	8281	-2.15830837194031
0	8289	-1.58432540872660
0	8297	-1.88523216405166
0	8305	-1.09193872899999
0	8313	0.619362793713125
0	8321	2.52117814639833
0	8329	3.49116467727012
0	8337	4.31723033633771
0	8345	3.8303111000245
0	8353	4.12307397453165
0	8361	4.72418191073769
0	8369	4.22331243320588
0	8377	4.14120828809949
0	8385	4.43922006483432
0	8393	4.57731897289799
0	8401	3.96262076795554
0	8409	4.04232691141465
0	8417	3.97663642158179
0	8425	3.67642072619366
0	8433	4.07061307712114
0	8441	3.91959824322313
0	8449	4.31507538184405
0	8457	3.85122532584933
0	8465	3.84442852360292
0	8473	3.88673896821305
0	8481	3.61873187114541
0	8489	3.64905033270364
0	8497	3.78356792616992
0	8505	4.22323019041948
0	8513	4.15513409016976
0	8521	4.08422499002106
0	8529	3.81950611193606
0	8537	4.2412229077342
0	8545	3.62880410716204
0	8553	4.14952996097654
0	8561	4.20361935561585
0	8569	3.99608232234537
0	8577	3.44130975490287
0	8585	2.72312590183338
0	8593	3.69921554160901
0	8601	4.17986016025421
0	8609	4.22050020386957
0	8617	3.7773128260112
0	8625	3.59453421835118
0	8633	3.99618491897276
0	8641	3.90688029894961
0	8649	3.70071067697523
0	8657	3.23708597011012
0	8665	3.81960028693558
0	8673	3.9875289524907
0	8681	4.11120249307572
0	8689	3.87549325633807
0	8697	4.25637391856054
0	8705	4.44012404653449
0	8713	4.26033171132484
0	8721	3.67706338248771
0	8729	1.52898516288087
0	8737	2.94368334837096
0	8745	3.30435180249089
0	8753	3.0933180471114
0	8761	2.53213482067898
0	8769	3.30160377317259
0	8777	3.78397639639294
0	8785	3.50991016652331
0	8793	3.96099348488232
0	8801	4.04394102526854
0	8809	4.51701996869348
0	8817	3.69761814210189
0	8825	0.94007338137218
0	8833	3.75265965110427
0	8841	4.03635721993155
0	8849	4.18288207433527
0	8857	4.37574781027802
0	8865	3.81055656196803
0	8873	4.24649580811664
0	8881	4.03576260113124
0	8889	3.81473132277905
0	8897	2.90528776141392
0	8905	3.48439780500262
0	8913	3.64145183356632
0	8921	3.87158877749195
0	8929	2.52358658898559
0	8937	2.46477744866852
0	8945	3.79253173722003
0	8953	4.02718070912177
0	8961	4.10049140868001
0	8969	4.07189646871078
0	8977	3.07369660046081
0	8985	1.17638170203969
0	8993	3.31933104077367
0	9001	2.97141093167503
0	9009	2.33790266989627
0	9017	3.96243455489254
0	9025	3.70258121380273
0	9033	3.90382299878375
0	9041	3.80574326348242
0	9049	3.80374973768340
0	9057	3.5707286089364
0	9065	4.1726877016452
0	9073	4.34665686121191
0	9081	4.53047775546507
0	9089	3.78671882550352
0	9097	3.92378369278845
0	9105	3.78083241745829
0	9113	3.22399226275187
0	9121	3.30291839701725
0	9128	3.51134347288961
0	9135	4.25898207289326
0	9143	3.83767911675198
0	9153	2.52099633236014
0	9161	2.85729442068658
0	9169	3.19243842685571
0	9177	3.37665083291083
0	9185	3.91261168021429
0	9193	3.97382081882762
0	9200	3.7479110925053
0	9207	2.86402958682314
0	9215	3.09934284143648
0	9223	3.90018216709556
0	9231	4.19041570756658
0	9239	4.21818750285803
0	9247	4.39584652296776
0	9255	4.20555197578821
0	9265	2.90117869717117
0	9273	2.83427191992723
0	9281	4.12561383917153
0	9289	3.50240582884475
0	9297	3.50228973332116
0	9305	3.90881732968903
0	9313	3.68252338414414
0	9321	2.79419722251947
0	9329	3.66568731844946
0	9337	4.27572772693303
0	9345	4.18004042221081
0	9353	3.81890997296588
0	9361	3.60831277043627
0	9369	3.27814679475898
0	9377	3.10093842922572
0	9385	2.48152485327878
0	9393	2.99922027331658
0	9401	3.39968832631382
0	9409	3.24659289361811
0	9417	3.92252478227998
0	9425	3.52019428246242
0	9433	4.04085030886719
0	9441	3.31637495284349
0	9449	3.52990812578236
0	9457	2.39911548766142
0	9465	2.82505109206108
0	9473	3.12616439160202
0	9481	2.3725493168530
0	9489	1.88974142935374
0	9497	2.29268379413832
0	9507	2.84921988217014
0	9515	3.51954614051002
0	9523	3.69216781152613
0	9531	4.01561317594284
0	9539	2.4224076970758
0	9547	1.3251156366662
0	9555	-0.107132439168057
0	9563	-1.62235145305138
0	9571	-1.85886961604607
0	9579	-0.791885318497425
0	9587	-1.14196753997127
0	9595	-1.34671899621567
0	9607	-1.91813380342272
0	9615	-1.77186599300846
0	9625	-1.56949665572104
0	9633	-1.62446043521503
0	9641	-1.38095073492577
0	9649	-1.66306314987562
0	9657	-1.55593826253151
0	9665	-1.65186522943082
0	9673	-1.78083876510198
0	9681	-1.25239855251007
0	9689	-0.629784290481951
0	9697	-0.0114777431252753
0	9705	-1.71506716583887
0	9713	-1.27354779437625
0	9721	-1.30546344478286
0	9729	0.0472385695658639
0	9737	-0.556390750075565
0	9745	-1.57071617598790
0	9752	-0.716911080574425
0	9759	-0.991917449246848
0	9766	-1.54371199280869
0	9774	-1.56537922134804
0	9790	-1.34598320654364
0	9798	-2.09360395473288
0	9806	-1.89319462635796
0	9814	-1.77674526675151
0	9822	-1.58168581239101
0	9830	-1.76552651949065
0	9838	-1.85014128207203
0	9847	-1.88422423619980
0	9857	-1.35948695371301
0	9865	-1.37839451495051
0	9873	-1.64185255623292
0	9881	-2.13737237479796
0	9889	-2.09662310691612
0	9897	-1.71428631232848
0	9905	-1.55394940792436
0	9913	-0.87112826620785
0	9921	-0.404060247650632
0	9929	-1.57385091513395
0	9937	-1.46616772331438
0	9953	-1.66020200357949
0	9961	-1.86844723009338
0	9969	-0.776332512666847
0	9977	-1.53586865986552
0	9985	-2.04307388282688
0	9993	-1.84235810469754
0	10001	-1.95158103927019
0	10009	-1.91418479813796
0	10017	-1.70235659917256
0	10025	-1.44891877395939
0	10033	-1.78209461869818
0	10041	-1.97793528985569
0	10049	-1.80426788300262
0	10057	-1.82564197665093
0	10065	-0.867715325360217
0	10073	-0.864769473704717
0	10081	-0.503321521046277
0	10089	-1.86748398757523
0	10105	-1.27387933115385
0	10113	-1.72559476132738
0	10121	-1.82482918776834
0	10129	-1.54672924089611
0	10137	-1.52559981680732
0	10145	-1.44114900604613
0	10153	-1.54190326858702
0	10161	-1.80595445227343
0	10169	-0.774751003343038
0	10177	0.973966436532437
0	10185	-0.465755837877623
0	10193	-1.50190027622140
0	10201	-1.70471080171534
0	10231	1.36004317289809
0	10239	-2.06098160109254
0	10247	-1.57226253548023
0	10255	-1.96394791374640
0	10265	-1.85272226714938
0	10273	-1.88072250627727
0	10281	-1.93026586283772
0	10289	-1.89718070146253
0	10297	-1.63530445546281
0	10305	-1.55343370790855
0	10313	-1.84589650109407
0	10321	-2.14901805828321
0	10329	-2.11012038971303
0	10337	-1.83536414218602
0	10345	-1.95596262061044
0	10353	-2.20585099580997
0	10361	-1.65145286133559
0	10369	-1.49727027340075
0	10377	-1.57347883994281
0	10384	-1.93541161356589
0	10393	-1.88045253372287
0	10401	-2.03959329964050
0	10409	-1.70778297210497
0	10417	-1.70967019314741
0	10425	-2.02897287253504
0	10433	-1.09111814754589
0	10441	-1.21268052654753
0	10454	-1.92935633831929
0	10462	-1.16371129912518
0	10470	-1.26721830932384
0	10478	-1.03203130978405
0	10497	-0.489347656627256
0	10510	-0.544993878056902
0	10518	0.342753563167155
0	10526	-0.894572421512324
0	10534	-1.82077211554247
0	10569	-2.19661811360219
0	10577	-2.25702472849338
0	10585	-1.16583929152279
0	10609	1.44814096211403
0	10617	-1.80971716666166
0	10625	-1.39942616437818
0	10644	-1.74643577575485
0	10652	-2.18137515945199
0	10660	-1.82709115670599
0	10668	-1.79668060924131
0	10676	-1.72799380090186
0	10684	-1.73733995418592
0	10692	-1.64809234671121
0	10700	-1.25311585012754
0	10708	-1.82632852967025
0	10716	-1.6355877806425
0	10724	-1.97993756972532
0	10732	-1.99913573140221
0	10740	-1.53404148331644
0	10753	-1.65832272425104
0	10761	-1.72944185220322
0	10769	-1.54649886739051
0	10777	-1.57889667091429
0	10785	-2.07345151462268
0	10793	-1.58972309719809
0	10801	0.63676983119522
0	10809	-1.34430226693669
0	10817	-1.07636206932457
0	10825	-1.09629142266167
0	10833	-1.25916314438758
0	10841	-0.228491943562784
0	10849	-1.57843079568229
0	10857	-1.60889218366423
0	10865	-1.26670144925915
0	10873	-1.57981358603248
0	10881	-1.33180728912156
0	10889	-1.29166174805733
0	10897	-1.26278211200055
0	10905	-1.96816928001524
0	10913	-1.78996774892506
0	10921	-0.544832585761636
0	10929	0.512023122032433
0	10937	-1.66568585915055
0	10945	-1.57509548966213
0	10953	-1.48311194813032
0	10961	-1.89185447228077
0	10969	-1.61111537811010
0	10977	-1.60880881347372
0	10985	-1.76614582039517
0	10993	-1.77250397187662
0	11001	-0.68580906415245
0	11009	-1.64597966474996
0	11017	-2.1151590454686
0	11025	-1.97847657091995
0	11033	-1.84253351417999
0	11041	-1.31059980393010
0	11049	-1.83320664116208
0	11057	-0.718666585654398
0	11065	-1.62293703597049
0	11073	-1.27050368209054
0	11081	-2.03899477651504
0	11089	-1.58786481928920
0	11097	-1.71072605329540
0	11105	-1.88548079962228
0	11113	-1.90827317317719
0	11121	-0.977590503137358
0	11129	-1.19537760711932
0	11137	-1.31291920432874
0	11145	-1.49804620889988
0	11153	-1.24159566846298
0	11161	-0.856549279066018
0	11169	-1.54228724921377
0	11177	-1.96303978016259
0	11185	-1.25424706369235
0	11193	-0.147767150320308
0	11201	-1.14706118406569
0	11209	-1.29203166792149
0	11217	-1.79467975488057
0	11225	-1.83132358939669
0	11233	-1.70113296057288
0	11241	-0.674045890419937
0	11249	-1.53233536171154
0	11260	-1.59678926766801
0	11268	-1.29061461165282
0	11276	-1.50739073314495
0	11284	-1.06400867776665
0	11292	-0.283380211091577
0	11300	-0.485972313740067
0	11308	-1.70177907730110
0	11316	-1.35878873015069
0	11324	-1.43279501289769
0	11332	-1.97465341419661
0	11340	-1.16254527926056
0	11348	-1.83288254972965
0	11356	-1.03653431237496
0	11372	-0.952695698647573
0	11380	-0.355906587962521
0	11388	-1.13377358410684
0	11396	-1.33645012671126
0	11404	-1.48221540296613
0	11412	-1.54799162242143
0	11420	-1.39868372277210
0	11433	-1.43593829854900
0	11441	-1.18221743655057
0	11449	-1.26710534439473
0	11457	-1.11422743453565
0	11465	-0.72879344638053
0	11473	-0.916393520935591
0	11481	-0.733927877470164
0	11489	-0.563885368403389
0	11497	-0.0896365973073117
0	11505	0.464232396772462
0	11513	-1.0322770202123
0	11521	-1.09735136348878
0	11529	-0.703444660250717
0	11537	-0.524992271312988
0	11545	-0.189263207988675
0	11553	-0.694484300470569
0	11561	-0.444531827348604
0	11569	-0.659262412080987
0	11577	-0.553108138431828
0	11585	-0.217447294937762
0	11593	0.260752240007054
0	11601	0.929145880091149
0	11609	-0.682941442769759
0	11617	-1.16163499958481
0	11625	-1.25822437730679
0	11633	-1.55286204305900
0	11641	-1.31246870326747
0	11649	-0.461005589497033
0	11657	-0.726994906319947
0	11665	-1.01511150853151
0	11673	-0.394643917775787
0	11681	-0.506203277661644
0	11689	-0.659341268312493
0	11697	-0.971132994257575
0	11705	-0.882624479588992
0	11713	-1.09910029123450
0	11721	-1.09646175329522
0	11729	-0.44718265321973
0	11737	-0.464055806769861
0	11745	-0.818918169136014
0	11753	-0.45434068616898
0	11761	-1.20872594521635
0	11769	-0.472253814808764
0	11777	-0.998664437872548
0	11785	-1.30848576571591
0	11793	-1.19402999142869
0	11801	-0.769183943434003
0	11809	-0.77945620734171
0	11817	0.0792166920952955
0	11825	-0.637213216849188
0	11833	-0.295921040410970
0	11841	-0.930493919743209
0	11849	-1.31583058508295
0	11857	-0.877389676866945
0	11865	-1.00151223264014
0	11873	0.104606082945114
0	11881	-0.0420413294811404
0	11889	-0.411713246110627
0	11897	-1.09511959689916
0	11905	-0.195734862950284
0	11913	-1.10074123110091
0	11921	-1.59783323518136
0	11929	-0.889195846470066
0	11937	-1.75948264551285
0	11945	-1.48318174318040
0	11953	-0.940220393134335
0	11961	-1.99334964501768
0	11969	-1.256353950731
0	11977	-1.12262328085772
0	11985	-1.04123416630200
0	11993	-1.04219263039478
0	12001	-1.43361198816797
0	12009	-1.48609096553735
0	12017	-1.50098690997842
0	12025	-0.453916522788171
0	12033	-0.0945963677333506
0	12041	-1.36605686798412
0	12049	-0.703246131576739
0	12057	-0.375981135209843
0	12065	-0.587038739705194
0	12073	-1.74571467725655
0	12081	-0.845441556651444
0	12089	-1.07384660234940
0	12097	-1.60121216694267
0	12105	-1.29050299324140
0	12113	-1.52117123972451
0	12121	-1.80732393451319
0	12129	-1.40055887538809
0	12137	-1.14260752799838
0	12145	-0.848109595542557
0	12153	-1.48193636660373
0	12161	-1.21852110781411
0	12169	-1.33310335529253
0	12177	-1.86738966582393
0	12185	-1.3306879902405
0	12193	-0.90663590895021
0	12201	-2.26349224677978
0	12209	-1.406325101284
0	12220	-1.7238182412571
0	12228	-1.6705242260852
0	12236	-2.08803842316123
0	12244	-2.14137214786434
0	12252	-1.69553042072525
0	12260	-2.18963751277537
0	12268	-2.16119904535098
0	12276	-0.501578686438227
0	12284	-1.56819295351805
0	12292	-1.50062150986529
0	12300	-1.92871443551394
0	12308	-1.89231443541109
0	12316	-2.13495557399661
0	12324	-1.84291583800274
0	12332	-1.42856197021585
0	12340	-1.89975259110240
0	12348	-2.01738033138288
0	12356	-1.95294646893245
0	12364	-1.80196371558407
0	12372	-1.54992381879832
0	12380	-0.774239541812141
0	12388	-1.10232797118689
0	12396	-0.94443947805292
0	12404	-0.111824743897386
0	12412	-1.31434666306011
0	12420	0.4377565895435
0	12428	-0.168304509691668
0	12436	-1.96565406701519
0	12444	-1.64105714787240
0	12452	-2.02337830150663
0	12460	-1.58816919546864
0	12468	-1.84534227655001
0	12476	-1.19766918802898
0	12484	-1.46351533653811
0	12492	-1.30583323677444
0	12500	-1.22058125839728
0	12508	-1.89853390508467
0	12516	-2.26763487821527
0	12524	-1.84681092861700
0	12537	-1.67928968104344
0	12545	-1.96361294332267
0	12553	-2.04821006256724
0	12561	-1.83760999011409
0	12569	-1.96707766331322
0	12577	-1.76415493923421
0	12585	-1.89450001011101
0	12593	-1.67139195755767
0	12601	-1.91490836608063
0	12609	-1.93151967502749
0	12617	-0.569170458156948
0	12625	-1.51364065946148
0	12633	-1.47628121070483
0	12641	-1.69575011451823
0	12649	-1.80344895283814
0	12657	-2.13259074547907
0	12665	-2.13283558300761
0	12673	-1.61309437763650
0	12681	-1.60963809936248
0	12689	-1.73916426942951
0	12697	-1.95624685399438
0	12705	-1.61688188998685
0	12713	-2.33350150978312
0	12721	-0.701745917258484
0	12729	-1.58037909267815
0	12737	-1.96651247479404
0	12745	-1.56384031943988
0	12753	-2.19582270436954
0	12761	-1.69832723439853
0	12769	-1.77436639378709
0	12777	-1.62166137836818
0	12785	-1.55200252190981
0	12793	-1.91141226079680
0	12801	-2.03780093446418
0	12809	-2.3532350661679
0	12817	-1.14048320047176
0	12825	-1.61881933163741
0	12833	-1.56346732211376
0	12841	-1.93401372942177
0	12849	-0.357118895289729
0	12857	-1.83734093155861
0	12865	-1.27349263762713
0	12873	0.51002190481937
0	12881	-1.16556254198806
0	12889	-0.456418073973460
0	12897	-1.88772760682977
0	12905	-1.00304759697298
0	12913	0.331193218375596
0	12921	0.410616421345219
0	12929	-1.79888230775569
0	12937	-1.44635564115443
0	12945	-1.43681293116556
0	12953	-1.72034345520872
0	12961	-1.22899941390178
0	12969	-1.53550461990658
0	12985	-3.02188124310087
0	12993	-1.37805228335639
0	13001	-1.01677060354092
0	13009	-1.15166226107182
0	13017	-1.8275606616782
0	13025	-1.54140131552934
0	13033	-1.63097932977576
0	13041	-0.618555084315745
0	13049	-0.929564332558432
0	13057	-1.54807085033864
0	13065	-1.47648780234899
0	13073	-1.72957354010868
0	13081	-1.71950022763800
0	13089	-1.03044785886816
0	13097	-0.963826178978305
0	13105	-0.740456656917712
0	13113	-0.302581271603639
0	13121	-0.557302675751557
0	13129	-0.63120887775978
0	13137	-1.05333450202534
0	13145	-1.37747557996659
0	13153	5.1586126690048
0	13169	-2.63362878684670
0	13177	-1.28075724091020
0	13185	-1.36210732798611
0	13193	-1.09010371136441
0	13201	-1.20472359031856
0	13209	-1.21066798483769
0	13217	-1.31145240324251
0	13225	-1.63334734408218
0	13233	-1.76339597853838
0	13241	-0.585947823046906
0	13257	-0.56677496466935
0	13265	-0.088839544676552
0	13273	-1.02553457847502
0	13281	-0.493998651632952
0	13289	-0.717442521236395
0	13297	0.447228763252084
0	13305	-0.628968573875577
0	13313	-0.556799591071434
0	13321	-0.0384511276139712
0	13329	-0.301389716965071
0	13337	-0.876297922843864
0	13345	-0.558171451507034
0	13353	-0.199561098085333
0	13361	-0.130774057720267
0	13369	2.03960620495545
0	13377	2.17921618012605
0	13385	-0.633051964387644
0	13393	-0.46446576701003
0	13401	-0.699824791410474
0	13409	-0.61314742861264
0	13417	-0.391186218296595
0	13425	0.00397806900692199
0	13433	-0.303372562044166
0	13441	-0.907530694842142
0	13449	-0.723218984924888
0	13457	-0.854516226365662
0	13465	-0.240194609808189
0	13473	-0.276707618891393
0	13481	-0.260171515776467
0	13489	0.337040608625689
0	13497	0.550263366335414
0	13505	-0.365787199857150
0	13513	-0.0215467809619065
0	13521	-0.54758648454743
0	13529	-0.295155902777140
0	13537	0.00779856928565881
0	13545	0.00392164150364049
0	13553	-0.596215766598553
0	13561	0.203466622673710
0	13569	0.307396798779815
0	13577	0.171765593209138
0	13585	0.278144529338594
0	13593	-0.189037913177268
0	13601	-0.0577886357577047
0	13609	-0.29854793232984
0	13617	-0.409062404568215
0	13625	0.184756795996888
0	13633	0.869785306683752
0	13641	0.81267527580476
0	13649	0.676488873007383
0	13657	0.0869485843036069
0	13665	0.793847063150156
0	13673	0.466839026409523
0	13681	1.22481605637667
0	13689	0.805690545073949
0	13697	0.345440709139461
0	13705	0.638787267559986
0	13713	0.276218135140581
0	13721	0.254857271529093
0	13729	0.898968746898407
0	13737	0.0619013239015196
0	13745	1.48172008235870
0	13753	0.194410233616961
0	13761	0.730384897477842
0	13769	0.570930562753752
0	13777	0.512594356482607
0	13785	0.450261009832177
0	13793	0.466564090135924
0	13801	0.875831048768442
0	13809	0.548511189281903
0	13817	-0.225197759878967
0	13825	0.0160174267643294
0	13833	-0.502583557541619
0	13841	0.382928701035040
0	13849	-0.446940340550643
0	13857	-0.582403482966768
0	13865	-0.030002448329963
0	13873	0.2572309803649
0	13881	0.320812333480554
0	13889	0.0721961130870126
0	13897	1.24716712981782
0	13905	1.75149911837841
0	13913	1.40028499438911
0	13921	1.49965860153556
0	13929	-0.885067707249699
0	13937	-0.502080207963166
0	13945	0.750455930881775
0	13953	1.05634616110464
0	13961	1.31597420340188
0	13969	0.749807507578634
0	13977	0.315191614738712
0	13985	-0.496194758388256
0	13993	-0.162311769299433
0	14001	0.417255598740827
0	14009	0.119450635455869
0	14017	0.258095809110084
0	14025	0.101629606659585
0	14033	0.567443654327292
0	14041	0.340162636174727
0	14049	0.145935819003501
0	14057	-0.461792082225261
0	14065	-0.372456141343673
0	14073	0.667045126003407
0	14081	1.12431688157954
0	14089	0.651337075330554
0	14097	1.01571197363446
0	14105	-0.836684844224699
0	14113	-0.175506961007996
0	14121	0.192302702367090
0	14129	0.778083602895203
0	14137	0.840660045020021
0	14145	0.509852325321236
0	14153	0.468686112658427
0	14161	0.53838243549902
0	14169	1.29820293603216
0	14177	0.153597535049332
0	14185	-0.221192320386098
0	14193	0.196585928989898
0	14201	-0.275422508992872
0	14209	-0.645308806179234
0	14217	0.269253010626993
0	14225	-0.511220480365407
0	14233	0.00603164430802661
0	14241	-1.07118208855258
0	14249	-1.42587333075437
0	14257	-1.18618637515327
0	14265	-1.99870588539807
0	14273	-1.30531997024386
0	14281	-1.77242548924619
0	14289	-1.83297386395230
0	14297	-2.34387339077945
0	14305	-1.30487304592150
0	14313	-1.63035644663817
0	14321	-1.95689567034911
0	14329	-0.700051987969266
0	14337	3.28264243220709
0	14345	-0.351579411890232
0	14352	-1.92508633638093
0	14360	-2.53052577592852
0	14392	-1.30705710452317
0	14400	-0.959837776207872
0	14416	-1.81425456783144
0	14424	-1.48092524355044
0	14432	-1.39353994833613
0	14440	-1.78820512035358
0	14448	-1.86580852195674
0	14456	-1.83693840460732
0	14464	0.185496192990798
0	14472	0.348209283897715
0	14480	0.29709254155022
0	14488	-1.13605711270601
0	14496	-2.09826384246852
0	14504	-2.11392586108505
0	14512	-1.68621264961593
0	14520	-0.298709967683462
0	14528	-0.991828475308221
0	14536	-1.83212061954486
0	14544	-2.26200645836881
0	14552	-1.56433293927660
0	14560	-2.03158048028723
0	14568	-2.15665110487107
0	14576	1.09480759187755
0	14584	-1.69177804553672
0	14592	-2.08088970840572
0	14600	-1.61261323808908
0	14608	-1.30548811552208
0	14616	-1.74692176199402
0	14624	-1.89566693481102
0	14632	-1.96984763671899
0	14648	-2.00356661872672
0	14656	-1.74089084874790
0	14664	-1.56383567318919
0	14672	-2.14120396384294
0	14680	-1.82232331709076
0	14688	-1.86034211051447
0	14696	-1.80458947528333
0	14704	-1.42535567081641
0	14711	-1.09138143121451
0	14720	-1.62690380627694
0	14728	-1.41794818607132
0	14736	-1.53159382949279
0	14744	-1.94039248553032
0	14752	-2.19016055760585
0	14761	-1.63863412980616
0	14769	-1.73349838467826
0	14777	-1.13277608602170
0	14792	-1.58243329330134
0	14800	-1.41559515079217
0	14808	0.333215678347229
0	14816	-0.215336933914392
0	14824	-1.71994116767092
0	14832	-1.91019015974750
0	14840	-0.893669329227325
0	14848	-1.72537997307859
0	14856	-2.04596262174241
0	14864	-1.57120855222673
0	14872	-0.0582378016888603
0	14880	-0.416303481952808
0	14888	-1.58460930502678
0	14896	-1.82722367088684
0	14904	-1.17241925197037
0	14912	-2.02494897251295
0	14920	-1.75232200847815
0	14928	-1.04678183489201
0	14936	-0.709210724873637
0	14944	-0.723545010970754
0	14952	-1.26400178672448
0	14960	-0.925671926744038
0	14968	-1.28716223666009
0	14976	-1.39531942362004
0	14984	-1.51133704537563
0	14992	-0.553651052275805
0	15000	-0.817629873216124
0	15008	-1.14059156045686
0	15017	-1.23551999770705
0	15025	-1.42449063035478
0	15033	-0.582920320837347
0	15040	-0.515858723684482
0	15048	-0.418293693181746
0	15056	0.433425371119724
0	15064	-1.27956307899901
0	15072	-0.945047881547759
0	15080	-0.891170464606338
0	15088	-1.00655928030041
0	15096	-1.15324535229101
0	15104	-1.36499364125633
0	15112	-1.87910681132215
0	15120	-1.48804140435412
0	15128	-0.54197425577634
0	15136	-1.32807754053297
0	15144	-1.45310671105848
0	15152	-1.01901822953862
0	15160	-0.577855620885304
0	15168	-0.0475840983177447
0	15176	-0.254917515503421
0	15184	-1.21157881250209
0	15192	-1.05357267526433
0	15200	-1.60412952123724
0	15208	-0.05919783970017
0	15216	-0.249541054227718
0	15224	0.230340962117634
0	15232	-0.183875967870078
0	15241	-0.943631351458674
0	15249	-1.36208100648651
0	15257	-0.353692394259665
0	15264	0.665347536512255
0	15272	-0.749503011471563
0	15280	-1.34247251739666
0	15288	-0.632491867035747
0	15297	-0.31876324218206
0	15305	0.57888753194881
0	15312	0.327861079822394
0	15320	-0.81272508841225
0	15328	-0.683893502986511
0	15336	-0.393256724126208
0	15345	-1.00614643826261
0	15353	-0.588886930845393
0	15361	0.796970783834284
0	15368	-1.38010410396817
0	15377	-0.975833044591644
0	15385	-1.22788470835437
0	15393	0.141329103774348
0	15400	-0.641363523404006
0	15408	0.318897720807536
0	15416	0.125022944137984
0	15424	-0.955468600093745
0	15432	-1.29856523426436
0	15440	-0.871380161711707
0	15448	-1.28489350258610
0	15456	-0.851768114048428
0	15464	0.324378347130859
0	15472	-0.580311607083981
0	15480	-0.331644432613106
0	15488	-0.5787087189332
0	15496	-0.407698304054994
0	15504	-0.211789249907086
0	15512	0.102946209520999
0	15520	0.120569920811561
0	15528	0.852994023643691
0	15536	0.304858732246156
0	15544	-0.00707242364121186
0	15552	0.997850060232913
0	15560	0.72193013193181
0	15569	0.371766866617012
0	15577	0.366159860202286
0	15585	0.0761365350759231
0	15593	0.561873364270923
0	15601	0.0912886106133026
0	15608	0.993966787055029
0	15616	0.101572418549555
0	15624	0.61333985714628
0	15632	-0.242107798019404
0	15640	-0.163119818664935
0	15648	1.06542042756739
0	15656	1.44024808839884
0	15664	1.14663689374734
0	15672	0.188142728780763
0	15680	0.264040613774884
0	15688	0.0269765147484327
0	15696	-0.214138005675297
0	15704	-1.08221551535841
0	15712	-0.497505072576207
0	15720	0.208171260973232
0	15728	0.0577844094975015
0	15736	0.34290253196102
0	15744	-0.441312033469475
0	15752	-0.496587279774509
0	15760	-1.24960409271602
0	15768	0.149914943749142
0	15776	-1.12628818769623
0	15784	1.01431011958743
0	15792	-0.203265695801643
0	15800	-0.652223955468185
0	15808	1.28323326903433
0	15816	0.726035177798336
0	15824	0.122303774667515
0	15832	0.298278839228113
0	15840	-0.306406590920723
[truncated: 186,035 more rows]
