# Supplementary material for: A Compendium of Nucleosome and Transcript Profiles Reveals Determinants of Chromatin Architecture and Transcription
Source: PLoS Genet. 2013 May 2;9(5):e1003479. doi: 10.1371/journal.pgen.1003479 (PMC3642058; doi:10.1371/journal.pgen.1003479)
Supplement: Dataset S1 — Yeast transcript annotation R script and data files. Please note this file is 81.9 MB and may be difficult for some readers to download due to its size. (GZ) [file pgen.1003479.s001.gz › yeast-transcript-annotation/chr12.data.tot.perm]

0	16	7.49662
0	24	7.49662
0	28	7.38288
0	32	7.38288
0	48	7.54432
0	56	7.35483
0	64	7.20107
0	72	7.55166
0	80	8.40129
0	88	9.77902
0	96	10.0051
0	104	10.215
0	112	10.0051
0	120	9.76881
0	128	9.0479
0	136	7.32407
0	144	7.32407
0	152	9.5374
0	160	9.63524
0	168	10.2951
0	176	10.4225
0	184	10.42
0	192	10.2501
0	200	9.98388
0	208	9.67108
0	216	8.83123
0	224	8.24815
0	232	7.66093
0	240	7.12437
0	248	6.5258
0	256	5.90689
0	264	5.95198
0	272	5.7044
0	280	5.42146
0	288	5.43741
0	296	5.52952
0	304	5.58782
0	312	5.90689
0	320	6.16802
0	328	6.46877
0	336	6.71751
0	344	6.96853
0	352	7.30465
0	360	7.7044
0	368	8.5434
0	376	9.07044
0	384	10.0832
0	392	10.0832
0	400	10.0832
0	408	9.79341
0	416	8.47361
0	424	6.65071
0	432	6.65071
0	440	8.54708
0	448	9.43045
0	456	10.0329
0	464	10.2046
0	472	10.2046
0	480	10.4801
0	488	10.4801
0	496	10.38
0	504	10.0592
0	512	9.83725
0	520	9.88272
0	528	9.88272
0	536	9.88272
0	544	9.90403
0	552	10.0447
0	560	9.8365
0	568	9.8365
0	576	9.8365
0	584	9.8365
0	592	9.84325
0	600	9.48228
0	608	9.48228
0	616	9.98896
0	624	9.98896
0	632	9.89792
0	640	9.89792
0	648	9.72484
0	656	9.78331
0	664	10.2162
0	672	10.4517
0	680	10.4517
0	688	10.1039
0	696	10.1039
0	704	10.1644
0	712	10.3128
0	720	10.3128
0	728	10.4522
0	736	10.2692
0	744	9.35483
0	752	9.02764
0	760	9.27889
0	768	8.90832
0	776	9.42896
0	784	9.63135
0	792	9.68867
0	800	9.62179
0	808	9.99098
0	816	10.0557
0	824	10.3906
0	832	10.6609
0	840	10.7566
0	848	10.5436
0	856	10.3906
0	864	10.3025
0	872	9.57707
0	880	9.65242
0	888	10.0576
0	896	10.0576
0	904	10.2697
0	912	10.3744
0	920	10.6268
0	928	10.6211
0	936	10.5118
0	944	10.4892
0	952	10.1632
0	960	9.97878
0	968	9.87066
0	976	9.5216
0	984	9.79612
0	992	9.73213
0	1000	9.34852
0	1008	9.25323
0	1016	9.41645
0	1024	9.05889
0	1032	9.05889
0	1040	8.99906
0	1048	8.20341
0	1056	8.20341
0	1064	8.835
0	1072	8.835
0	1080	9.61786
0	1088	10.1213
0	1096	10.1213
0	1104	10.2811
0	1112	10.2811
0	1120	10.0031
0	1128	9.33528
0	1136	8.844
0	1144	8.20806
0	1152	8.09326
0	1160	8.81607
0	1168	8.96372
0	1176	9.19288
0	1184	8.96166
0	1192	8.75457
0	1200	8.56986
0	1208	7.7798
0	1216	7.77196
0	1224	7.77196
0	1232	7.82746
0	1240	7.98489
0	1248	8.45611
0	1256	8.89251
0	1264	8.89251
0	1272	8.89251
0	1280	9.60159
0	1288	9.68199
0	1296	9.68199
0	1304	9.89215
0	1312	9.89215
0	1320	9.76724
0	1328	9.70316
0	1336	9.54708
0	1344	9.66135
0	1352	9.70687
0	1360	9.54708
0	1368	9.25492
0	1376	9.25492
0	1384	9.11696
0	1392	9.33316
0	1400	9.33316
0	1408	9.31709
0	1416	9.31709
0	1424	9.0576
0	1432	8.56351
0	1440	7.93102
0	1448	8.43244
0	1456	7.97127
0	1464	8.43244
0	1472	8.16562
0	1480	8.58604
0	1488	8.58604
0	1496	8.58604
0	1504	8.5258
0	1512	8.5258
0	1520	8.5258
0	1528	8.21038
0	1536	8.66855
0	1544	8.65668
0	1552	8.65668
0	1560	8.22423
0	1568	8.90115
0	1576	9.16443
0	1584	9.29429
0	1592	9.29429
0	1600	9.57887
0	1608	9.53879
0	1616	9.04075
0	1624	8.99839
0	1632	9.41695
0	1640	8.91046
0	1648	8.91046
0	1656	9.50893
0	1664	9.50893
0	1672	8.84698
0	1680	9.33049
0	1688	9.96166
0	1696	10.1253
0	1700	10.2088
0	1704	10.3209
0	1712	10.6648
0	1720	10.6648
0	1728	10.2518
0	1736	10.0177
0	1744	8.93804
0	1752	8.79998
0	1760	8.93979
0	1768	8.94328
0	1784	9.68679
0	1792	9.96252
0	1800	9.68679
0	1816	9.5381
0	1824	9.50963
0	1832	9.57257
0	1840	9.57257
0	1848	9.69199
0	1856	10.4515
0	1864	10.5436
0	1872	10.6378
0	1880	10.6378
0	1888	10.1644
0	1896	9.54478
0	1904	9.47167
0	1912	9.08885
0	1920	9.4023
0	1928	9.75854
0	1936	10.365
0	1944	10.2927
0	1952	10.2927
0	1960	10.2414
0	1968	9.76369
0	1976	9.61852
0	1980	9.55441
0	1984	9.72565
0	1988	9.7938
0	1992	10.0111
0	1996	10.1849
0	2000	10.4119
0	2004	10.4374
0	2008	10.4374
0	2012	10.4045
0	2016	10.3874
0	2020	10.4404
0	2024	10.6632
0	2028	10.8444
0	2032	10.8891
0	2036	10.8891
0	2040	10.8444
0	2044	10.8179
0	2048	10.7756
0	2052	10.8405
0	2056	10.948
0	2060	10.948
0	2064	10.9895
0	2068	10.9187
0	2072	10.6384
0	2080	10.2436
0	2184	10.6424
0	2192	10.4473
0	2200	10.2954
0	2208	9.79225
0	2216	9.34006
0	2224	9.10765
0	2232	9.07108
0	2240	9.22767
0	2248	9.22767
0	2256	9.29265
0	2264	9.29265
0	2272	9.35483
0	2280	9.42297
0	2288	9.54524
0	2296	9.67276
0	2304	9.75616
0	2312	9.75616
0	2320	9.89756
0	2328	9.95267
0	2336	9.71015
0	2344	9.38288
0	2352	9.339
0	2360	8.91971
0	2368	8.61961
0	2376	8.46294
0	2384	8.6038
0	2392	8.95337
0	2400	8.51551
0	2408	8.51551
0	2416	9.00509
0	2424	8.98896
0	2432	8.93524
0	2440	8.93524
0	2448	8.99435
0	2456	8.99435
0	2464	9.19053
0	2472	9.25829
0	2480	9.47167
0	2488	9.25829
0	2496	9.03552
0	2504	9.4678
0	2512	9.87798
0	2520	10.1799
0	2528	10.1369
0	2536	10.0171
0	2544	10.0171
0	2552	9.6183
0	2560	8.37048
0	2568	9.22423
0	2576	9.66686
0	2584	9.22423
0	2592	8.73616
0	2600	8.86478
0	2608	7.6231
0	2616	7.6231
0	2624	8.14757
0	2632	8.33475
0	2640	8.36528
0	2648	8.45709
0	2656	8.45709
0	2664	8.44136
0	2672	8.44136
0	2680	8.60204
0	2688	8.73213
0	2696	8.82291
0	2704	8.91403
0	2712	9.11449
0	2720	9.31493
0	2728	9.62831
0	2736	9.73213
0	2744	9.92855
0	2752	9.92855
0	2760	9.70234
0	2768	9.35692
0	2776	9.05889
0	2784	8.76487
0	2792	8.71996
0	2800	8.72321
0	2808	8.92396
0	2816	8.68199
0	2824	8.80766
0	2832	8.83199
0	2840	9.12005
0	2848	8.94642
0	2856	8.94642
0	2864	8.93453
0	2872	8.66263
0	2880	8.75298
0	2888	9.08569
0	2896	9.08569
0	2904	8.9499
0	2912	9.10828
0	2920	8.55714
0	2928	8.04985
0	2936	7.96578
0	2944	8.03683
0	2952	7.55349
0	2960	7.69116
0	2968	8.08696
0	2976	8.68366
0	2984	9.1964
0	2992	9.28826
0	3000	9.64128
0	3008	9.59717
0	3016	9.34694
0	3024	8.91403
0	3032	9.24363
0	3040	8.90832
0	3048	9.24363
0	3056	9.68783
0	3064	9.68783
0	3072	9.47216
0	3080	9.47216
0	3088	8.75536
0	3096	8.58961
0	3104	9.14271
0	3112	9.14271
0	3120	8.78214
0	3128	8.96647
0	3136	9.09577
0	3144	9.17397
0	3152	9.92042
0	3160	10.1017
0	3168	10.1017
0	3176	10.0605
0	3184	9.89648
0	3192	9.39722
0	3200	8.79225
0	3208	8.12683
0	3216	8.07682
0	3224	8.07682
0	3232	8.83349
0	3240	9.25379
0	3248	9.25379
0	3256	9.68032
0	3264	10.0838
0	3272	10.0838
0	3280	9.87505
0	3288	10.1421
0	3296	9.77353
0	3304	9.35535
0	3312	8.91829
0	3320	9.11572
0	3328	9.01774
0	3336	9.17159
0	3344	9.32996
0	3352	9.29921
0	3360	8.96235
0	3368	8.66939
0	3376	8.66939
0	3384	8.90044
0	3392	9.34694
0	3400	9.64386
0	3408	9.69033
0	3416	9.3875
0	3424	9.09577
0	3432	9.0838
0	3440	9.16443
0	3448	9.3501
0	3456	9.3501
0	3464	9.37514
0	3472	9.23225
0	3480	8.97332
0	3488	8.49852
0	3496	8.1704
0	3504	7.38904
0	3512	7.38904
0	3520	7.65583
0	3528	8.00375
0	3536	8.00375
0	3544	8.55623
0	3552	8.22193
0	3560	8.41141
0	3568	8.22193
0	3576	8.59139
0	3584	8.66432
0	3592	8.75138
0	3600	9.25154
0	3608	9.47843
0	3616	9.62223
0	3624	9.48612
0	3632	9.48612
0	3640	9.48612
0	3648	9.40534
0	3656	8.80229
0	3664	8.80229
0	3672	8.75457
0	3680	8.7625
0	3688	8.7625
0	3696	8.7625
0	3704	8.11201
0	3712	8.88162
0	3720	8.96578
0	3728	9.5244
0	3736	9.64429
0	3744	9.89287
0	3752	10.1421
0	3760	9.78019
0	3768	9.70027
0	3776	9.74579
0	3784	9.82215
0	3792	9.81607
0	3800	10.0263
0	3808	10.4448
0	3816	10.2098
0	3824	10.5523
0	3832	10.8261
0	3840	11.0967
0	3848	11.2841
0	3856	11.4262
0	3864	11.2841
0	3872	11.2121
0	3880	10.6227
0	3888	8.42846
0	3896	8.42846
0	3904	8.68032
0	3912	8.68032
0	3920	8.80613
0	3928	10.0563
0	3936	10.021
0	3944	8.48803
0	3952	10.0563
0	3960	10.7899
0	3968	10.6441
0	3976	11.2569
0	3984	11.8268
0	3992	11.7477
0	4000	11.1946
0	4008	11.1946
0	4016	10.8994
0	4024	10.4404
0	4032	10.4404
0	4040	10.4784
0	4048	10.4404
0	4056	9.94851
0	4064	9.5945
0	4072	9.9815
0	4080	10.6042
0	4088	10.9247
0	4096	11.1673
0	4104	11.249
0	4112	11.0096
0	4120	11.0866
0	4128	10.9665
0	4136	10.8061
0	4144	10.7136
0	4152	10.9579
0	4160	10.8589
0	4168	11.0696
0	4176	10.9579
0	4184	10.7071
0	4192	10.4532
0	4200	9.53277
0	4208	8.9957
0	4216	8.27944
0	4224	8.9957
0	4232	9.38185
0	4240	9.99368
0	4248	10.7649
0	4256	11.1291
0	4264	11.295
0	4272	11.2903
0	4280	11.5246
0	4288	11.3572
0	4296	11.4023
0	4304	11.3611
0	4312	11.3576
0	4320	11.3576
0	4328	11.5535
0	4336	11.4973
0	4344	11.5822
0	4352	11.4519
0	4360	11.342
0	4368	10.8096
0	4376	10.4497
0	4384	10.1949
0	4392	10.1949
0	4400	10.1491
0	4408	10.2686
0	4416	10.3883
0	4424	9.9815
0	4432	9.9815
0	4440	10.5021
0	4448	10.9606
0	4456	10.9606
0	4464	10.9606
0	4472	10.5523
0	4480	9.98082
0	4488	9.98082
0	4496	11.8364
0	4504	11.8816
0	4512	12.051
0	4520	12.0988
0	4528	11.536
0	4536	10.8891
0	4544	10.8891
0	4552	11.0201
0	4560	11.0201
0	4568	11.0939
0	4576	11.0939
0	4584	10.1964
0	4592	10.1964
0	4600	11.3159
0	4608	11.342
0	4616	11.8323
0	4624	11.9055
0	4632	11.7954
0	4640	11.6085
0	4648	11.2315
0	4656	11.0288
0	4664	10.5318
0	4672	10.1167
0	4680	10.1163
0	4688	10.1163
0	4696	9.86919
0	4704	9.86956
0	4712	10.3485
0	4720	10.349
0	4728	10.8609
0	4736	11.1987
0	4744	11.3234
0	4752	11.1458
0	4760	10.9394
0	4768	10.9394
0	4776	11.1512
0	4784	11.1067
0	4792	11.1067
0	4800	11.1067
0	4808	10.5014
0	4816	9.5337
0	4824	9.17991
0	4832	9.40534
0	4840	10.0486
0	4848	10.6274
0	4856	10.6274
0	4864	10.8324
0	4872	10.7959
0	4880	10.9405
0	4888	11.5565
0	4896	11.5565
0	4904	11.5565
0	4912	11.3922
0	4920	9.57076
0	4928	8.52487
0	4936	8.52487
0	4944	9.28936
0	4952	10.3601
0	4960	10.6115
0	4968	11.1219
0	4976	11.1913
0	4984	11.3661
0	4992	11.1501
0	5000	11.1101
0	5008	10.7544
0	5016	10.9117
0	5024	10.9117
0	5032	11.3355
0	5040	11.522
0	5048	11.5411
0	5056	11.2517
0	5064	11.1626
0	5072	11.0813
0	5080	11.2113
0	5088	11.8589
0	5096	11.8589
0	5104	11.8589
0	5112	11.7252
0	5120	11.7043
0	5128	11.6475
0	5136	11.6475
0	5144	11.5898
0	5152	11.8789
0	5160	12.0824
0	5168	11.8966
0	5176	12.0322
0	5184	12.3738
0	5192	12.3301
0	5200	12.2812
0	5208	12.0923
0	5216	11.9696
0	5224	11.6292
0	5232	11.7198
0	5240	11.2476
0	5248	11.6292
0	5256	12.1838
0	5264	12.5835
0	5272	12.208
0	5280	12.2004
0	5288	11.699
0	5296	10.736
0	5304	6.76566
0	5312	6.76566
0	5320	8.53509
0	5328	11.2913
0	5336	11.5106
0	5344	11.9944
0	5352	12.1664
0	5360	12.1664
0	5368	12.1664
0	5376	12.5002
0	5384	12.5522
0	5392	12.5665
0	5400	12.5523
0	5408	12.334
0	5416	11.9846
0	5424	12.2652
0	5432	12.0068
0	5440	12.391
0	5448	12.6018
0	5456	12.4665
0	5464	12.312
0	5472	12.0679
0	5480	11.4979
0	5488	11.2559
0	5496	12.0022
0	5504	12.0022
0	5512	11.716
0	5520	11.8242
0	5528	11.6211
0	5536	11.6211
0	5544	11.6211
0	5552	11.5249
0	5560	11.5249
0	5568	11.5249
0	5576	11.5249
0	5584	11.279
0	5592	11.6615
0	5600	11.6393
0	5608	11.8867
0	5616	12.0747
0	5624	12.168
0	5632	12.168
0	5640	11.5504
0	5648	11.1006
0	5656	8.64042
0	5664	7.85739
0	5672	7.78292
0	5680	7.7044
0	5688	7.76881
0	5696	7.85739
0	5704	7.76881
0	5712	7.56261
0	5720	7.30899
0	5728	7.56261
0	5736	8.1256
0	5744	8.44136
0	5752	8.87139
0	5760	9.03552
0	5768	9.03552
0	5776	8.85887
0	5784	8.16323
0	5792	7.00375
0	5800	6.78759
0	5808	6.95475
0	5816	7.13418
0	5824	7.19405
0	5832	7.35797
0	5840	7.50326
0	5848	7.92679
0	5856	7.92679
0	5864	7.92679
0	5872	7.5985
0	5880	6.58066
0	5888	6.29155
0	5896	5.98489
0	5904	5.65753
0	5912	5.86625
0	5920	5.43741
0	5928	4.94084
0	5936	5.87213
0	5944	5.98489
0	5952	5.9183
0	5960	6.41343
0	5968	6.41343
0	5976	6.75298
0	5984	7.12928
0	5992	7.78292
0	6000	7.9492
0	6008	8.85368
0	6016	9.82934
0	6024	9.82934
0	6032	9.76724
0	6040	9.60953
0	6048	8.60997
0	6056	6.15843
0	6064	6.15843
0	6072	8.45807
0	6080	9.32622
0	6088	10.1755
0	6096	10.4794
0	6104	10.5358
0	6112	10.5947
0	6120	10.6115
0	6128	10.6071
0	6136	10.5004
0	6144	10.0197
0	6152	9.96716
0	6160	10.0473
0	6168	10.3924
0	6176	10.53
0	6184	10.6537
0	6192	10.6999
0	6200	10.459
0	6208	10.2239
0	6216	10.1145
0	6224	10.0945
0	6232	10.0945
0	6240	9.80498
0	6248	9.86256
0	6256	10.4344
0	6264	10.5969
0	6272	10.3047
0	6280	10.2683
0	6288	10.0362
0	6296	9.94328
0	6304	9.94328
0	6312	10.4478
0	6320	10.4823
0	6328	10.3697
0	6336	9.80229
0	6344	10.0017
0	6352	10.3788
0	6360	10.4302
0	6368	10.4433
0	6376	10.4433
0	6384	9.9994
0	6392	9.30465
0	6400	9.01774
0	6408	9.28826
0	6416	9.11696
0	6424	9.28826
0	6432	9.52906
0	6440	9.50609
0	6448	9.7625
0	6456	10.1207
0	6464	10.4524
0	6472	10.6413
0	6480	10.7343
0	6488	10.6413
0	6496	10.3548
0	6504	10.0528
0	6512	9.77941
0	6520	9.59717
0	6528	9.77941
0	6536	9.77941
0	6544	9.7696
0	6552	9.9957
0	6560	10.3174
0	6568	10.5143
0	6576	10.6554
0	6584	10.4071
0	6592	10.2034
0	6600	9.91403
0	6608	9.57302
0	6616	9.53416
0	6624	9.78759
0	6632	9.78759
0	6640	9.53416
0	6648	9.47843
0	6656	9.47843
0	6664	9.2127
0	6672	8.93243
0	6680	8.64557
0	6688	8.39314
0	6696	7.9699
0	6704	7.9699
0	6712	8.7224
0	6720	9.28771
0	6728	9.86992
0	6736	10.0948
0	6744	10.0933
0	6752	10.1823
0	6760	10.1823
0	6768	9.63869
0	6776	9.17397
0	6784	9.06082
0	6792	8.71343
0	6800	8.71343
0	6808	8.86035
0	6816	9.07554
0	6824	8.77667
0	6832	8.42347
0	6840	8.48612
0	6848	7.90115
0	6856	7.15602
0	6864	6.25154
0	6872	6.83048
0	6880	6.83048
0	6888	8.08443
0	6896	8.74499
0	6904	8.99772
0	6912	8.99772
0	6920	9.31817
0	6928	9.72727
0	6936	9.75656
0	6944	9.84474
0	6952	9.94746
0	6960	9.71097
0	6968	9.70851
0	6976	9.58514
0	6984	9.58514
0	6992	9.85034
0	7000	9.85034
0	7008	9.5617
0	7016	9.35849
0	7024	9.21501
0	7032	9.21501
0	7040	9.38288
0	7048	9.38288
0	7056	9.19874
0	7064	8.97946
0	7072	7.9492
0	7080	7.31763
0	7088	7.31763
0	7096	7.22882
0	7104	7.31763
0	7112	7.50136
0	7120	7.8395
0	7128	8.21501
0	7136	8.39416
0	7144	8.33262
0	7152	8.55349
0	7160	8.77118
0	7168	8.55349
0	7176	8.24022
0	7184	8.33475
0	7192	8.51739
0	7200	8.12928
0	7208	8.52394
0	7216	8.95337
0	7224	9.38185
0	7232	9.22136
0	7240	9.38185
0	7248	9.52487
0	7256	9.11634
0	7264	8.69448
0	7272	9.11634
0	7280	9.01309
0	7288	8.87139
0	7296	9.13785
0	7304	9.23966
0	7312	9.10079
0	7320	9.56805
0	7328	9.68492
0	7336	9.91581
0	7344	10.3867
0	7352	10.6292
0	7360	10.6261
0	7364	10.6781
0	7368	10.757
0	7376	10.8275
0	7384	10.8389
0	7392	10.8598
0	7408	10.3382
0	7416	9.64171
0	7424	10.1274
0	7428	10.1855
0	7432	10.1545
0	7436	10.1752
0	7440	10.1908
0	7444	10.1908
0	7448	10.3567
0	7452	10.4898
0	7456	10.5708
0	7496	9.65604
0	7504	9.64814
0	7512	9.60645
0	7516	9.65327
0	7520	9.70646
0	7524	9.85145
0	7528	9.95959
0	7532	10.2517
0	7536	10.5094
0	7540	10.5109
0	7544	10.508
0	7548	10.504
0	7552	10.5108
0	7556	10.5773
0	7560	10.7816
0	7564	10.98
0	7568	11.0048
0	7572	10.9614
0	7576	10.9256
0	7580	10.8929
0	7584	10.8929
0	7588	10.9113
0	7592	10.9947
0	7596	10.9692
0	7600	11.0017
0	7604	10.8144
0	7608	10.6858
0	7616	10.4746
0	7720	10.6778
0	7728	10.3929
0	7736	10.1095
0	7744	9.62571
0	7752	9.05889
0	7760	9.04009
0	7768	9.13173
0	7776	9.20457
0	7784	9.27057
0	7792	9.38545
0	7800	9.62614
0	7808	9.64128
0	7816	9.69241
0	7824	9.69241
0	7832	9.80728
0	7840	9.77314
0	7848	9.60733
0	7856	9.83349
0	7864	9.59583
0	7872	9.33847
0	7880	9.02501
0	7888	9.02501
0	7896	8.64042
0	7904	8.53045
0	7912	8.2069
0	7920	8.61786
0	7928	8.65071
0	7936	8.61786
0	7944	8.61786
0	7952	8.87505
0	7960	8.44531
0	7968	8.44531
0	7976	8.33262
0	7984	8.33262
0	7992	8.87359
0	8000	9.10828
0	8008	9.34059
0	8016	9.51926
0	8024	9.38597
0	8032	9.0666
0	8040	9.38597
0	8048	9.75218
0	8056	10.1728
0	8064	10.0534
0	8072	10.0534
0	8080	10.0534
0	8088	9.40788
0	8096	8.07682
0	8104	9.33794
0	8112	9.53416
0	8120	9.28771
0	8128	9.265
0	8136	9.265
0	8144	7.65753
0	8152	7.65753
0	8160	8.17278
0	8168	8.27723
0	8176	8.30791
0	8184	8.24815
0	8192	8.49757
0	8200	8.07936
0	8208	8.09452
0	8216	8.65242
0	8224	8.90832
0	8232	8.66939
0	8240	9.16323
0	8248	9.40788
0	8256	9.35849
0	8264	9.69448
0	8272	9.89142
0	8280	10.0358
0	8288	10.0041
0	8296	9.57257
0	8304	9.49947
0	8312	8.49376
0	8320	8.29703
0	8328	8.42646
0	8336	8.47651
0	8344	8.47651
0	8352	8.36424
0	8360	8.86109
0	8368	8.90975
0	8376	8.93032
0	8384	8.95544
0	8392	8.91118
0	8400	8.68617
0	8408	7.98218
0	8416	7.98218
0	8424	9.08126
0	8432	9.08126
0	8440	9.05632
0	8448	9.07363
0	8456	8.94781
0	8464	8.29265
0	8472	7.80305
0	8480	7.80305
0	8488	7.16083
0	8496	7.54983
0	8504	7.93243
0	8512	8.67444
0	8520	8.9815
0	8528	9.1354
0	8536	9.60204
0	8544	9.3962
0	8552	9.10454
0	8560	8.73857
0	8568	9.38031
0	8576	9.24419
0	8584	9.47167
0	8592	9.93804
0	8600	9.93804
0	8608	9.63697
0	8616	9.53509
0	8624	8.81225
0	8632	8.57166
0	8640	8.80305
0	8648	8.80305
0	8656	8.54983
0	8664	8.54983
0	8672	8.85961
0	8680	8.85961
0	8688	9.42447
0	8696	9.87871
0	8704	9.87871
0	8712	9.87871
0	8720	9.63869
0	8728	9.44826
0	8736	8.7224
0	8744	8.5434
0	8752	8.55258
0	8760	8.67023
0	8768	9.46391
0	8776	9.62135
0	8784	9.62135
0	8792	9.70687
0	8800	10.1036
0	8808	9.86625
0	8816	9.86625
0	8824	9.91082
0	8832	9.35588
0	8840	9.08063
0	8848	8.86625
0	8856	8.7938
0	8864	8.86625
0	8872	9.18287
0	8880	9.43889
0	8888	9.43889
0	8896	8.99637
0	8904	8.99637
0	8912	8.75298
0	8920	9.00643
0	8928	9.13479
0	8936	9.13479
0	8944	9.11634
0	8952	8.96578
0	8960	8.78992
0	8968	8.841
0	8976	9.13173
0	8984	9.26332
0	8992	9.30845
0	9000	9.4384
0	9008	9.46099
0	9016	9.31655
0	9024	8.85739
0	9032	8.55806
0	9040	7.6778
0	9048	7.6778
0	9056	7.68783
0	9064	7.9699
0	9072	7.9699
0	9080	8.52207
0	9088	8.21501
0	9096	8.46294
0	9104	8.39109
0	9112	8.83199
0	9120	8.95613
0	9128	9.27723
0	9136	9.44037
0	9144	9.55532
0	9152	9.65028
0	9160	9.60777
0	9168	9.5434
0	9176	9.60777
0	9184	9.46683
0	9192	9.30248
0	9200	9.21328
0	9208	8.97742
0	9216	8.97742
0	9224	8.81987
0	9232	8.56442
0	9240	7.85739
0	9248	8.82746
0	9256	9.11387
0	9264	9.3187
0	9272	9.69821
0	9280	9.99435
0	9288	9.99435
0	9296	9.61611
0	9304	9.58648
0	9312	9.58648
0	9320	9.82291
0	9328	9.82291
0	9336	10.0759
0	9344	10.3225
0	9352	10.2639
0	9360	10.5656
0	9368	10.8485
0	9376	11.1064
0	9384	11.2633
0	9392	11.4396
0	9400	11.2826
0	9408	11.1064
0	9416	10.6045
0	9424	8.58782
0	9432	8.58782
0	9440	9.33741
0	9448	9.33741
0	9456	9.27391
0	9464	10.2861
0	9472	10.2196
0	9480	8.80766
0	9488	10.2861
0	9496	10.8288
0	9504	10.6862
0	9512	11.5066
0	9520	11.7091
0	9528	11.6295
0	9536	11.4125
0	9544	11.4564
0	9552	10.847
0	9560	10.1629
0	9568	10.2894
0	9576	10.2894
0	9584	10.1976
0	9592	9.43045
0	9600	9.43045
0	9608	9.80804
0	9616	10.459
0	9624	10.9194
0	9632	11.2678
0	9640	11.2678
0	9648	10.9197
0	9656	11.2678
0	9664	11.0046
0	9672	10.8
0	9680	10.7236
0	9688	10.9603
0	9696	10.9603
0	9704	11.0058
0	9712	10.9603
0	9720	10.6374
0	9728	10.4712
0	9736	9.61261
0	9744	9.00576
0	9752	8.60469
0	9760	9.30356
0	9768	9.53648
0	9776	10.3865
0	9784	10.8142
0	9792	11.2368
0	9800	11.5168
0	9808	11.4186
0	9816	11.5366
0	9824	11.4306
0	9832	11.4354
0	9840	11.3055
0	9848	11.3055
0	9856	11.3055
0	9864	11.585
0	9872	11.5429
0	9880	11.5949
0	9888	11.5387
0	9896	11.1992
0	9904	10.5818
0	9912	9.89215
0	9920	9.62658
0	9928	9.47167
0	9936	9.29593
0	9944	9.29593
0	9952	9.5576
0	9960	9.39109
0	9968	9.39109
0	9976	10.3967
0	9984	11.0068
0	9992	11.0068
0	10000	11.1447
0	10008	11.0068
0	10016	10.4205
0	10024	10.7067
0	10032	12.0811
0	10040	12.1712
0	10048	12.3175
0	10056	12.3175
0	10064	11.6802
0	10072	10.8206
0	10080	10.7617
0	10088	10.7617
0	10096	11.0605
0	10104	11.0605
0	10112	11.0605
0	10120	10.5141
0	10128	10.5141
0	10136	11.3217
0	10144	11.6776
0	10152	11.6776
0	10160	11.8573
0	10168	11.6253
0	10176	11.3084
0	10184	10.9947
0	10192	10.9947
0	10200	10.724
0	10208	10.3546
0	10216	10.3546
0	10224	10.2121
0	10232	9.85665
0	10240	9.85665
0	10248	10.2199
0	10256	10.7118
0	10264	11.2057
0	10272	11.4077
0	10280	11.4436
0	10288	11.274
0	10296	11.127
0	10304	11.127
0	10312	11.083
0	10320	10.8965
0	10328	10.6507
0	10336	10.7494
0	10344	10.0835
0	10352	9.09828
0	10360	8.68533
0	10368	9.09828
0	10376	9.72808
0	10384	10.8265
0	10392	10.8265
0	10400	11.0184
0	10408	10.9886
0	10416	10.9886
0	10424	11.5584
0	10432	11.5584
0	10440	11.5067
0	10448	11.3461
0	10456	9.31493
0	10464	8.67948
0	10472	8.67948
0	10480	9.77196
0	10488	10.2987
0	10496	10.7232
0	10504	11.136
0	10512	11.1421
0	10520	11.4556
0	10528	11.136
0	10536	10.9977
0	10544	10.7548
0	10552	10.9684
0	10560	10.8004
0	10568	11.4668
0	10576	11.5683
0	10584	11.6271
0	10592	11.4099
0	10600	11.1685
0	10608	11.3071
0	10616	11.3342
0	10624	11.8874
0	10632	11.8874
0	10640	11.8874
0	10648	11.3305
0	10656	11.3305
0	10664	11.3687
0	10672	11.525
0	10680	11.5865
0	10688	12.1492
0	10696	12.2933
0	10704	12.1587
0	10712	12.2933
0	10720	12.4946
0	10728	12.3804
0	10736	12.2747
0	10744	12.2747
0	10752	11.8591
0	10760	11.73
0	10768	11.8145
0	10776	11.3504
0	10784	11.8145
0	10792	12.3201
0	10800	12.6832
0	10808	12.3446
0	10816	12.3446
0	10824	11.8829
0	10832	10.9151
0	10840	6.75933
0	10848	6.75933
0	10856	8.57437
0	10864	11.381
0	10872	11.5215
0	10880	12.1048
0	10888	12.2788
0	10896	12.2788
0	10904	12.2304
0	10912	12.533
0	10920	12.533
0	10928	12.5559
0	10936	12.4004
0	10944	12.1407
0	10952	11.7564
0	10960	11.9713
0	10968	12.088
0	10976	12.4515
0	10984	12.6226
0	10992	12.6226
0	11000	12.2233
0	11008	12.116
0	11016	11.6694
0	11024	11.6528
0	11032	11.8793
0	11040	11.8246
0	11048	11.7917
0	11056	11.7441
0	11064	11.4866
0	11072	11.4866
0	11080	11.643
0	11088	11.4942
0	11096	11.731
0	11104	11.731
0	11112	11.5255
0	11120	11.3616
0	11128	11.6064
0	11136	11.5517
0	11144	11.804
0	11152	11.9436
0	11160	12.0187
0	11168	11.8915
0	11176	11.6647
0	11184	10.8151
0	11192	8.50231
0	11200	7.89539
0	11208	7.56442
0	11216	7.187
0	11224	7.70275
0	11232	7.81378
0	11240	7.67948
0	11248	7.96853
0	11256	8.0091
0	11264	8.0091
0	11272	7.71097
0	11280	7.9282
0	11288	7.71097
0	11296	7.72727
0	11304	7.66432
0	11312	7.56624
0	11320	7.59139
0	11328	7.66432
0	11336	7.7907
0	11344	7.55897
0	11352	7.57887
0	11360	7.32193
0	11368	6.8809
0	11376	6.8809
0	11384	7.33049
0	11392	7.65412
0	11400	7.65412
0	11408	8.17278
0	11416	8.89828
0	11424	9.11263
0	11432	9.47939
0	11440	9.47939
0	11448	9.24815
0	11456	9.62614
0	11464	9.23795
0	11472	9.15241
0	11480	9.15241
0	11488	8.73213
0	11496	8.73213
0	11504	9.39109
0	11512	9.82139
0	11520	10.2863
0	11528	10.2863
0	11536	9.62614
0	11544	9.56895
0	11552	8.06147
0	11560	7.37876
0	11568	7.35168
0	11576	7.3003
0	11584	6.99031
0	11592	7.02501
0	11600	7.06916
0	11608	6.46099
0	11616	7.06916
0	11624	6.44531
0	11632	6.54064
0	11640	6.54064
0	11648	6.95198
0	11656	6.70769
0	11664	7.06916
0	11672	7.40129
0	11680	7.46099
0	11688	7.46099
0	11696	7.65753
0	11704	7.26723
0	11712	7.44531
0	11720	7.57347
0	11728	8.36006
0	11736	8.87798
0	11744	9.14817
0	11752	9.41292
0	11760	9.41292
0	11768	9.37566
0	11776	8.56714
0	11784	6.66432
0	11792	6.66432
0	11800	7.14393
0	11808	7.6778
0	11816	8.1704
0	11824	8.55166
0	11832	8.40332
0	11840	8.7938
0	11848	8.7938
0	11856	8.71425
0	11864	8.18464
0	11872	7.41141
0	11880	6.33049
0	11888	6.33049
0	11896	7.45709
0	11904	7.56261
0	11912	7.6038
0	11920	7.56261
0	11928	6.98489
0	11936	6.74659
0	11944	6.74659
0	11952	6.74659
0	11960	7.14878
0	11968	6.74979
0	11976	6.46489
0	11984	6.39722
0	11992	5.20574
0	12000	5.20574
0	12008	5.81225
0	12016	6.07427
0	12024	6.16802
0	12032	6.16802
0	12040	5.79998
0	12048	5.59495
0	12056	5.43741
0	12064	5.03814
0	12072	5.4842
0	12080	5.56624
0	12088	6.09954
0	12096	6.05889
0	12104	6.05889
0	12112	5.56624
0	12120	5.46099
0	12128	5.35588
0	12136	5.55897
0	12144	6.01176
0	12152	6.03814
0	12160	6.04335
0	12168	6.04335
0	12176	5.84847
0	12184	5.56624
0	12192	5.56624
0	12200	5.90115
0	12208	5.95198
0	12216	6.13418
0	12224	6.13418
0	12232	6.40939
0	12240	6.35588
0	12248	6.35588
0	12256	6.57707
0	12264	6.57707
0	12272	6.31331
0	12280	5.89539
0	12288	5.6845
0	12296	5.36424
0	12304	5.27834
0	12312	5.61611
0	12320	5.61611
0	12328	5.83048
0	12336	5.89539
0	12344	5.89539
0	12352	5.6778
0	12360	5.69779
0	12368	5.6778
0	12376	5.73697
0	12384	5.89539
0	12392	6.15843
0	12400	6.05889
0	12408	6.05889
0	12416	5.974
0	12424	6.31331
0	12432	6.31331
0	12440	6.27834
0	12448	6.27834
0	12456	6.16802
0	12464	5.88381
0	12472	5.6845
0	12480	5.88381
0	12488	5.85442
0	12496	5.85442
0	12504	6.48036
0	12512	6.93243
0	12520	6.46877
0	12528	6.46877
0	12536	6.45709
0	12544	5.7625
0	12552	5.64386
0	12560	5.71751
0	12568	5.65753
0	12576	5.79998
0	12584	6.11944
0	12592	6.11944
0	12600	5.98489
0	12608	5.98489
0	12616	6.15361
0	12624	5.93524
0	12632	5.82443
0	12640	5.82443
0	12648	6.07427
0	12656	6.01707
0	12664	6.15843
0	12672	6.43741
0	12680	6.43741
0	12688	6.08443
0	12696	6.05373
0	12704	5.73697
0	12712	5.73697
0	12720	6.08948
0	12728	7.58961
0	12736	7.60027
0	12744	7.69614
0	12752	7.69116
0	12760	7.11696
0	12768	6.24702
0	12776	6.57707
0	12784	6.57707
0	12792	6.57707
0	12800	6.56986
0	12808	6.56986
0	12816	6.15843
0	12824	5.8365
0	12832	5.53694
0	12840	5.38904
0	12848	5.50704
0	12856	5.63697
0	12864	5.6231
0	12872	5.6231
0	12880	5.6845
0	12888	5.6845
0	12896	5.6845
0	12904	5.79998
0	12912	6.07936
0	12920	6.11449
0	12928	6.29593
0	12936	6.21501
0	12944	6.10952
0	12952	5.78759
0	12960	5.58782
0	12968	5.22423
0	12976	5.09954
0	12984	5.36424
0	12992	5.36424
0	13000	5.29593
0	13008	5.28716
0	13016	5.339
0	13024	5.28716
0	13032	5.37255
0	13040	5.30465
0	13048	5.30465
0	13056	5.65753
0	13064	5.63005
0	13072	6.04855
0	13080	6.85739
0	13088	7.71588
0	13096	7.89539
0	13104	8.06275
0	13112	8.03552
0	13120	7.58425
0	13128	7.26723
0	13136	7.187
0	13144	7.22423
0	13152	6.91545
0	13160	6.89539
0	13168	6.91545
0	13176	7.60733
0	13184	7.60733
0	13192	8.0819
0	13200	8.36424
0	13208	8.09326
0	13216	7.86772
0	13224	7.78759
0	13232	6.92961
0	13240	6.73374
0	13248	6.73374
0	13256	7.10952
0	13264	7.45317
0	13272	7.58066
0	13280	7.58066
0	13288	7.58066
0	13296	7.24702
0	13304	6.81225
0	13312	6.81225
0	13320	8.08063
0	13328	8.11201
0	13336	8.187
0	13344	8.33156
0	13352	8.18935
0	13360	8.29921
0	13368	9.02369
0	13376	9.15482
0	13384	9.30411
0	13392	9.34324
0	13400	8.81683
0	13408	8.65923
0	13416	8.24249
0	13424	7.9282
0	13432	7.08696
0	13440	6.66093
0	13448	6.25154
0	13456	6.15843
0	13464	5.94084
0	13472	5.7938
0	13480	6.12928
0	13488	6.93243
0	13496	7.01442
0	13504	7.10454
0	13512	7.19874
0	13520	6.80919
0	13528	6.71097
0	13536	6.78448
0	13544	6.75616
0	13552	6.56986
0	13560	6.53694
0	13568	6.06916
0	13576	5.69779
0	13584	5.69779
0	13592	5.87213
0	13600	5.92396
0	13608	6.66093
0	13616	6.74339
0	13624	6.00643
0	13632	6.00643
0	13640	6.00643
0	13648	5.72403
0	13656	5.8425
0	13664	5.87213
0	13672	5.61611
0	13680	5.9183
0	13688	5.9183
0	13696	5.9183
0	13704	6.13418
0	13712	6.13418
0	13720	5.96303
0	13728	5.8425
0	13736	5.85442
0	13744	5.64386
0	13752	5.88381
0	13760	6.32193
0	13768	6.81225
0	13776	6.78136
0	13784	7.04335
0	13792	6.56261
0	13800	6.41745
0	13808	5.83048
0	13816	5.7751
0	13824	5.51457
0	13832	5.51457
0	13840	5.9126
0	13848	5.82443
0	13856	5.90689
0	13864	6.03814
0	13872	6.03814
0	13880	5.79998
0	13888	5.90689
0	13896	5.7751
0	13904	5.4842
0	13912	5.49947
0	13920	5.49947
0	13928	5.25154
0	13936	5.1964
0	13944	5.1964
0	13952	5.26053
0	13960	5.57347
0	13968	6.0329
0	13976	6.38904
0	13984	6.38082
0	13992	6.38082
0	14000	6.339
0	14008	5.7751
0	14016	5.57347
0	14024	5.60909
0	14032	5.6845
0	14040	5.87213
0	14048	5.73051
0	14056	6.21038
0	14064	6.33049
0	14072	6.21038
0	14080	5.86035
0	14088	6.06916
0	14096	6.00107
0	14104	6.00107
0	14112	5.92961
0	14120	5.92961
0	14128	5.78759
0	14136	5.46877
0	14144	5.46877
0	14152	7.0329
0	14160	7.76566
0	14168	7.86919
0	14176	7.86919
0	14184	7.63524
0	14192	5.96853
0	14200	5.96853
0	14208	5.4842
0	14216	5.64386
0	14224	6.13906
0	14232	6.28276
0	14240	6.06916
0	14248	6.09452
0	14256	6.00643
0	14264	5.63005
0	14272	5.26946
0	14280	5.02764
0	14288	5.26946
0	14296	7.61085
0	14304	7.61085
0	14312	7.71914
0	14320	7.92396
0	14328	7.03027
0	14336	6.45317
0	14344	6.01707
0	14352	5.45317
0	14360	5.45317
0	14368	5.6845
0	14376	5.6845
0	14384	5.55897
0	14392	5.55897
0	14400	5.46099
0	14408	5.17754
0	14416	5.46099
0	14424	5.84847
0	14432	5.9183
0	14440	5.84847
0	14448	5.84847
0	14456	5.79998
0	14464	5.46099
0	14472	5.67108
0	14480	5.33049
0	14488	5.33049
0	14496	5.1964
0	14504	5.43741
0	14512	5.41343
0	14520	5.32193
0	14528	5.42146
0	14536	5.32193
0	14544	4.95198
0	14552	4.95198
0	14560	5.11944
0	14568	5.26053
0	14576	5.49185
0	14584	5.53694
0	14592	5.6231
0	14600	5.96303
0	14608	6.08948
0	14616	6.08948
0	14624	6.26053
0	14632	6.23795
0	14640	5.98489
0	14648	5.72403
0	14656	5.75616
0	14664	5.6845
0	14672	5.72403
0	14680	5.85442
0	14688	5.97946
0	14696	6.18228
0	14704	6.27391
0	14712	6.38082
0	14720	7.42146
0	14728	7.37048
0	14736	7.24249
0	14744	7.24249
0	14752	5.74979
0	14760	5.67108
0	14768	5.82443
0	14776	6.05889
0	14784	6.21963
0	14792	6.40939
0	14800	6.47651
0	14808	6.47651
0	14816	6.31331
0	14824	6.38904
0	14832	6.15843
0	14840	6.20107
0	14848	6.36424
0	14856	6.7011
0	14864	6.68783
0	14872	6.72403
0	14880	6.52952
0	14888	5.85442
0	14896	5.60204
0	14904	5.50704
0	14912	5.55166
0	14920	6.42946
0	14928	6.58782
0	14936	6.7625
0	14944	6.7625
0	14952	6.58782
0	14960	6.15843
0	14968	5.94642
0	14976	5.40534
0	14984	5.9957
0	14992	5.69779
0	15000	6.07936
0	15008	6.09954
0	15016	6.17754
0	15024	6.05889
0	15032	6.07427
0	15040	5.9183
0	15048	5.78136
0	15056	6.01707
0	15064	6.01707
0	15072	5.85442
0	15080	6.0329
0	15088	6.28716
0	15096	6.65753
0	15104	6.60204
0	15112	6.60204
0	15120	6.69116
0	15128	6.8425
0	15136	6.65753
0	15144	6.70769
0	15152	6.66432
0	15160	6.06916
0	15168	6.06916
0	15176	6.04335
0	15184	6.05889
0	15192	6.46099
0	15200	6.78448
0	15208	6.46099
0	15216	6.33475
0	15224	6.49947
0	15232	6.49947
0	15240	6.49947
0	15248	6.49947
0	15256	6.86625
0	15264	6.74339
0	15272	6.57347
0	15280	5.21501
0	15288	5.59495
0	15296	5.59495
0	15304	5.73697
0	15312	5.84847
0	15320	5.89539
0	15328	5.57347
0	15336	5.57347
0	15344	5.57347
0	15352	5.57347
0	15360	5.57347
0	15368	5.84847
0	15376	5.57347
0	15384	6.0329
0	15392	6.83048
0	15400	6.8633
0	15408	6.8633
0	15416	6.8633
0	15424	5.61611
0	15432	5.35588
0	15440	5.12928
0	15448	5.07936
0	15456	5.14878
0	15464	5.75616
0	15472	6.21501
0	15480	6.7907
0	15488	6.7907
0	15496	6.66093
0	15504	6.64042
0	15512	5.71097
0	15520	5.52207
0	15528	5.38082
0	15536	5.38082
0	15544	6.20107
0	15552	6.20107
0	15560	6.42547
0	15568	7.32835
0	15576	7.32835
0	15584	6.72403
0	15592	7.08443
0	15600	7.08443
0	15608	6.90403
0	15616	6.65412
0	15624	6.69116
0	15632	6.40129
0	15640	6.44925
0	15648	6.64042
0	15656	6.92961
0	15664	6.92961
0	15672	6.92961
0	15680	6.60909
0	15688	6.40534
0	15696	6.17754
0	15704	5.90689
0	15712	6.17754
0	15720	6.12437
0	15728	5.86625
0	15736	6.04855
0	15744	6.04855
0	15752	5.86625
0	15760	6.09954
0	15768	6.4842
0	15776	6.3003
0	15784	6.29593
0	15792	6.29593
0	15800	5.86035
0	15808	5.57347
0	15816	5.95198
0	15824	6.05889
0	15832	6.339
0	15840	6.42146
0	15848	6.42146
0	15856	6.21501
0	15864	6.11449
0	15872	5.74339
0	15880	5.26946
0	15888	5.26946
0	15896	5.50704
0	15904	5.37255
0	15912	5.93524
0	15920	6.27834
0	15928	6.53324
0	15936	6.35588
0	15944	6.35588
0	15952	6.25154
0	15960	6.08443
0	15968	6.08443
0	15976	5.96303
0	15984	6.32622
0	15992	6.32622
0	16000	6.45317
0	16008	6.23795
0	16016	6.40129
[truncated: 267,511 more rows]
