# Supplementary material for: A Compendium of Nucleosome and Transcript Profiles Reveals Determinants of Chromatin Architecture and Transcription
Source: PLoS Genet. 2013 May 2;9(5):e1003479. doi: 10.1371/journal.pgen.1003479 (PMC3642058; doi:10.1371/journal.pgen.1003479)
Supplement: Dataset S1 — Yeast transcript annotation R script and data files. Please note this file is 81.9 MB and may be difficult for some readers to download due to its size. (GZ) [file pgen.1003479.s001.gz › yeast-transcript-annotation/chr10.data.snyder.end3]

6960	1.58496250072116
22315	1
22708	1.58496250072116
22724	1
23825	2.8073549220576
23837	1.58496250072116
29079	1.58496250072116
32894	1
33351	3.4594316186373
33489	1.58496250072116
33627	1
33678	1.58496250072116
33744	1.58496250072116
33797	1
35610	1
36373	1
37790	2.58496250072116
37805	1.58496250072116
39558	1
40026	1
40052	1
41228	2
41261	1.58496250072116
41331	1.58496250072116
41361	2
47078	1.58496250072116
47847	1
48578	1
49506	1
49998	1
50025	1
50038	2.32192809488736
50078	2.32192809488736
50377	1
50570	1
50659	1.58496250072116
51761	1
53189	1
54285	1
54569	1
56235	1.58496250072116
56305	1.58496250072116
56341	1
56438	1
59049	1
59445	1
59650	1.58496250072116
60697	5.39231742277876
63089	1
63311	1
63454	1
63561	2
63572	1
63595	1
65744	1
67726	2.32192809488736
67781	1
67823	1
68568	1.58496250072116
69209	1
71289	1.58496250072116
72416	1
72591	1
72602	1
72617	2
72636	2
72675	1
73920	1
74264	1
74568	1
74594	1
74634	2.32192809488736
74694	2
74705	3.90689059560852
74734	1
74759	3.70043971814109
74773	6.06608919045777
74787	3.8073549220576
74809	2.8073549220576
74822	2
74839	4.95419631038688
74850	2.8073549220576
74858	3
74914	1
74953	1
74977	1.58496250072116
75048	2.8073549220576
75057	3.16992500144231
75141	1.58496250072116
75226	1
75323	1
75372	1
76287	1
76344	4.39231742277876
76364	1.58496250072116
76405	2
76427	2
76442	1.58496250072116
76452	2
76517	2
76533	1.58496250072116
76544	1
76602	6.04439411935845
76613	4.32192809488736
76632	2
76649	2.58496250072116
79569	1
79650	1
81952	1
81975	1
83840	1
83872	1.58496250072116
83884	2.32192809488736
83903	1
84043	1
84441	1
85420	1
85509	1
87037	1
87474	1
87492	2
87569	1
87650	1
87884	1
88640	1
89110	1
89171	2
89242	3.16992500144231
89253	2
90741	1
90777	1
90805	1.58496250072116
91035	1
91465	1.58496250072116
91508	1
91564	1.58496250072116
91627	1.58496250072116
91654	1
91680	1
91731	2.58496250072116
91743	5.20945336562895
91754	4.64385618977472
91765	3.70043971814109
91789	2
91800	1.58496250072116
91830	1.58496250072116
91840	1.58496250072116
91854	1
91873	1.58496250072116
93223	1
94883	1
95319	1
96033	1
96079	2
96092	2.58496250072116
96134	1
96156	2
96209	1
99488	1
99512	2.32192809488736
99566	2.32192809488736
99595	2.32192809488736
99615	1
101047	1
102038	1.58496250072116
103044	1
104021	1
105076	1.58496250072116
105103	1
105277	1
105659	1
106150	3
106169	3.8073549220576
106585	1
106757	1
106799	1.58496250072116
106815	2
106869	4
106878	1.58496250072116
106889	1.58496250072116
107189	1
108119	1.58496250072116
109059	1
109297	1
109421	1
109480	1.58496250072116
109558	1
109865	2.32192809488736
109926	1
112764	1
113459	1
113731	1
114753	1
114826	1
116646	1
117552	1
117910	1
118843	1
120532	1
120602	2
120621	1
120634	1
120918	1.58496250072116
120952	1
121193	1.58496250072116
121270	1
121351	1
121491	1
121534	1
121552	2
121672	1
121718	1
121742	2.8073549220576
121752	1.58496250072116
121860	1
121885	1
121903	1
121928	1
121947	3.32192809488736
121959	3.70043971814109
121978	3.70043971814109
121989	4
122001	2.32192809488736
122010	1.58496250072116
122021	1.58496250072116
122063	2
122076	2
122092	3.8073549220576
122099	1
122114	1
122134	2.32192809488736
122151	1.58496250072116
122164	2
122186	2
122205	2
122231	1.58496250072116
122266	2
122572	1
122623	2.8073549220576
122773	1
123148	1
123687	2
123706	1
126474	1
129133	2
129187	1
129502	1
129636	1
130379	1
130932	1
131058	2.58496250072116
131075	1.58496250072116
131257	1
132785	1
134092	1
134133	1
136315	3.32192809488736
136924	2.32192809488736
137139	1
139041	1
139438	1.58496250072116
139517	2
139556	1
140004	3.16992500144231
140987	1
141050	1.58496250072116
141076	1.58496250072116
141185	2.58496250072116
141214	1
141240	1
141278	1
141334	2.32192809488736
141375	1
144345	1
144444	1
145721	1
145874	1
146097	2.58496250072116
146106	1
146373	1
146537	1
146895	3
146901	1
147702	2.32192809488736
147766	1.58496250072116
147779	1
147829	2
147860	2
147872	2
147880	1.58496250072116
150911	1
151174	1
151662	2.58496250072116
151673	2
151680	1.58496250072116
152017	1
153269	1.58496250072116
153282	1
153294	1
153308	3.32192809488736
153327	3.8073549220576
153334	1.58496250072116
153365	1
153387	1.58496250072116
153513	1
154839	1
154882	1
155336	1
156393	2.32192809488736
156407	4.8073549220576
156418	6.32192809488736
156429	4.95419631038688
156440	1.58496250072116
156495	1.58496250072116
156539	2
156551	5
156560	5.35755200461808
156569	1
156613	1
156691	1
156713	1
156735	1
156774	1
157303	1.58496250072116
159404	2.58496250072116
159422	2
159435	1.58496250072116
159468	2.32192809488736
159484	2.58496250072116
159515	2.32192809488736
159575	1
159840	1
161696	2
161705	1
161849	1
164315	1.58496250072116
164998	1
165027	1
165616	1
165633	1.58496250072116
165657	1
166080	1
166487	1
167941	1
168481	1
170573	1
172803	1
172916	1.58496250072116
173046	1
173188	1.58496250072116
173527	1
173656	1
173732	1
174165	2.32192809488736
174490	1
175348	1
177909	1
178061	2.58496250072116
178446	1
180124	1
180713	1
181275	1.58496250072116
181301	1
181315	1
181346	1
181403	1.58496250072116
183875	1
184362	1
186827	1
186851	1
186921	2.32192809488736
187025	1.58496250072116
187196	1
187900	2
187950	1.58496250072116
187967	3
187976	2.58496250072116
188072	1
188164	1
188649	1
189063	1
189082	1
189149	2
189249	1
190001	1
190297	1
190316	1.58496250072116
190329	2.32192809488736
190338	1
190364	1
190385	2.32192809488736
190394	1
192453	1
192971	1
193194	1
193355	1
193455	1
193480	1
193613	1
193636	1
193796	1
195014	1
195117	1.58496250072116
195129	1
195279	1
196109	1
197187	1.58496250072116
197200	1
197219	1.58496250072116
203782	1
206737	1
207567	1.58496250072116
207586	1
208234	1
209632	1.58496250072116
209646	2.8073549220576
209654	1.58496250072116
209688	2
209702	1.58496250072116
209710	1
209821	1.58496250072116
209833	1
209937	1
211940	1.58496250072116
211955	1
212010	1
212761	1
217465	1.58496250072116
217542	1
217555	1
223458	1
226871	1
227583	1.58496250072116
227933	3.4594316186373
227946	1.58496250072116
228113	1
228845	1
228889	1
233747	1
234001	1.58496250072116
234052	1
234072	1
234102	1.58496250072116
234182	1
234215	1
234239	1
235017	1
237057	1
239155	1
240174	1
241740	1
241957	1
241984	1
245304	1
245716	1
245966	1
246060	1
246265	1
246278	1
246289	1
246306	2.32192809488736
246317	1
247029	2.8073549220576
247176	1
251688	1.58496250072116
251700	1
251714	1
251746	1.58496250072116
254595	1
256120	1
257117	1
257154	2
260620	1
260926	1.58496250072116
261013	1
261027	1
262703	1
264072	1
264903	1
265774	1
265884	1
269875	1
274802	2
275629	1
280302	1.58496250072116
280775	1
280795	1
281165	1
281538	1.58496250072116
282976	1
283488	1
283518	1.58496250072116
283564	1
283583	1.58496250072116
283664	1
283984	1
285414	1
285450	1.58496250072116
285460	4.16992500144231
287838	1
289608	1
289695	2
289720	1
289805	1.58496250072116
290281	1
290378	1
291013	1
291070	1.58496250072116
291520	1
291890	1
294188	1
294312	1
295041	1.58496250072116
295074	1
296659	1
296826	1
298771	1
298847	2.32192809488736
298886	1
298900	1.58496250072116
300443	1
300612	1
301293	1
305102	1
305194	1
307045	1
307898	1.58496250072116
308914	1
310845	2
311399	1.58496250072116
312136	1
312778	1
312926	2.58496250072116
312935	1
312977	2.32192809488736
312988	1
313907	3
313928	2
313953	1
314948	2
314973	2
315643	1
315665	1
315691	2.58496250072116
315706	1
316801	1
317017	1
317122	2.58496250072116
317158	1.58496250072116
317173	2
319079	1
319860	1.58496250072116
322291	1
322327	1
322394	1
322982	1
323021	1
323466	1
323716	1
324321	1
324421	1
324628	1
324806	1.58496250072116
325478	1
326254	1
326272	1
328075	1
328104	1
330274	1
334126	1.58496250072116
334142	4.70043971814109
334151	2.32192809488736
335724	2
335769	1
335786	1
335876	1.58496250072116
337157	1.58496250072116
337219	1
338212	1
338232	1.58496250072116
338248	1
338306	1.58496250072116
338336	1.58496250072116
338392	1.58496250072116
338423	1
338458	1
338582	1
338686	1
338805	1
338993	1.58496250072116
339110	1.58496250072116
339134	1
339161	1
339179	1
339202	1
339258	1
339319	3.16992500144231
339336	2
339363	2.32192809488736
339377	4.4594316186373
339387	6.4093909361377
339402	3.4594316186373
339409	1
339465	1
339539	1
341203	1
341386	1
342332	1.58496250072116
342353	3.4594316186373
343916	1
345117	1
345771	1.58496250072116
345783	2.32192809488736
347133	1
347306	2
347333	1
347371	1
347406	1
348641	1
349528	1
349597	1
350332	1
351057	1
353785	2
354543	1.58496250072116
358045	1.58496250072116
358069	1.58496250072116
358204	4.08746284125034
358221	2.32192809488736
358236	2.32192809488736
358867	1.58496250072116
359831	1.58496250072116
360014	1
360033	1
360084	1.58496250072116
363222	1
364460	1.58496250072116
365568	1.58496250072116
367458	1
368077	1
368197	1
368399	1
368459	2
368473	1
368493	2.8073549220576
368499	1
368531	1
368565	1
368853	1
369851	1
374950	1
375961	1
377344	1
380229	2
380608	1
380810	1
381909	1
381972	1
382583	1
382850	1
383385	1
383448	4.8073549220576
383548	3
383559	3.58496250072116
383571	3.32192809488736
383597	1
383612	2
385834	1
386218	3.8073549220576
386341	1
386679	1
387507	1
387533	1
388153	1
388253	1
388373	1
388429	1
388457	1
392728	1
393070	1
393483	1
393566	1
393712	2.32192809488736
393725	2.58496250072116
393738	1
393845	1
395582	1
395786	1
396333	1
398794	2
398803	1
398845	1
400189	1
401058	1
401210	1
401492	1
404399	1
405389	1
405440	1
405587	1
406681	1
406934	1
407284	1
407354	2.32192809488736
407370	3
407378	1
408984	1
409210	1
409232	1.58496250072116
409260	1.58496250072116
409271	1
409312	1
409338	1
409380	1
411175	2
411186	1
411255	1
412370	1
412456	1
413875	1
414140	2
415480	1
417491	1
417506	1.58496250072116
417854	1
419761	1
419798	1
419814	2.58496250072116
419869	1
419884	2.32192809488736
419997	1
420017	1
420356	1
420820	1
420861	1
422513	1
422864	1
423086	1
424891	1
424903	1
428036	1
430077	1
431327	1
431347	1
431371	1.58496250072116
431384	1
433031	1
433108	1
433125	1
433137	1
433188	1
433303	1
434665	1
435465	1
435641	1
435741	2
435765	1
435866	1
436025	4.08746284125034
436031	1.58496250072116
436113	1
436184	1
436342	2.8073549220576
436500	1
437778	1
438429	1
438675	1.58496250072116
438722	1.58496250072116
439089	1
440378	1
440867	1
440914	1
440931	1.58496250072116
440978	1.58496250072116
440990	1.58496250072116
441059	1
441107	2
445383	1
446730	1
446846	1
446859	1
448111	1
448155	1
448297	1.58496250072116
449405	1
450697	1
450722	2
450882	1
451314	1
451639	1
451656	1
451755	1
452013	1
452028	2
452067	2.32192809488736
452087	2.58496250072116
453206	1
453515	1.58496250072116
453536	1
453556	4.70043971814109
453567	6.16992500144231
453578	4.32192809488736
453586	1
453603	1
453627	4.70043971814109
453647	3
453677	1
453689	2
453736	2
453745	1
453776	1
453827	1.58496250072116
453870	1
453888	1
454065	1.58496250072116
454132	2
454145	1
454280	3.32192809488736
454304	2
454317	1
454532	1
454632	1
454688	1
454753	1
455076	1
456234	1
457843	1.58496250072116
457991	1
458491	1
458559	1
458604	1
460293	1
461445	1
461670	2
462248	2
462257	1
462381	1
462511	2.8073549220576
462521	1.58496250072116
462613	2.58496250072116
462679	1
462815	1
463695	1
464105	1
464117	1
464294	1.58496250072116
464304	1
464323	1
464375	1.58496250072116
464388	1.58496250072116
464501	1
465661	1
465939	1
466286	2.58496250072116
466297	2.58496250072116
466450	1
467170	1
467724	1
468466	2
468484	1
468991	1
470100	1
470216	2.32192809488736
470230	1
470363	1
470993	2
471011	1
471695	1
472079	1
482565	1
483961	1
486463	2
486658	1
488684	1
492353	1
493104	1
495314	1
497154	1
497175	1
499818	1
503451	1
509640	1
510030	1.58496250072116
510270	1
516339	1.58496250072116
516935	1
517005	1
518566	1
518595	2
518800	1
519387	1.58496250072116
519399	1.58496250072116
519424	4.70043971814109
519451	4.32192809488736
519472	1
519525	2.58496250072116
519536	1
519568	1.58496250072116
519586	2.58496250072116
519600	1
519683	1
519883	1
520153	1
520289	1
520466	1
520592	1
520666	1
520778	1
520869	1
521381	1
521463	1
521578	1
523191	1
523683	1
523911	1
523925	1
523976	1
525714	2.8073549220576
525793	2
526704	1
526716	1
526764	1
526810	1.58496250072116
526824	1.58496250072116
526842	1.58496250072116
526851	1
527536	1
528858	1
529539	1
529577	1
529622	1
529654	1
530994	1
531391	1
531428	2
533810	1
533899	1
537556	1
537642	1
539660	1
541660	1
541675	1
544678	1
544694	3.32192809488736
544739	1.58496250072116
544766	2.32192809488736
544783	1
544803	1
544945	1
545250	1
545495	1
546504	1
548300	1
548356	1.58496250072116
548373	1.58496250072116
548432	2.32192809488736
549331	1
550024	1
550149	1
550163	1
550389	1.58496250072116
551925	1
552830	1
552855	1
553298	1
553675	1
555088	1
555647	1
555689	3
555708	1
556669	1
557076	1
557394	1
557606	1
557624	2.32192809488736
557630	2
557643	2.8073549220576
557665	2.8073549220576
557681	2.32192809488736
557700	1
557778	1
558267	1
558482	1
565501	1
566852	1
566875	1
566901	1
566920	1.58496250072116
567500	1
567910	1
568620	1
568653	1
568669	1.58496250072116
568678	1
568734	1
568764	1.58496250072116
569479	1
569503	2.58496250072116
569518	1
569539	2.32192809488736
569721	1
569793	1
569936	1
570280	1
570597	1
570623	1.58496250072116
570787	1
570892	1.58496250072116
570904	2
570927	2.58496250072116
570943	1
570976	1
571052	1
572194	1
572218	1
572239	1.58496250072116
572273	1.58496250072116
572360	1
572812	1
573811	1
573829	1
574011	1
574188	1
574261	1
575018	1
575146	1
575216	1
575227	1
575259	2
575319	1
575355	3.16992500144231
575926	1
576568	1
576752	1
577010	2.32192809488736
577068	1
577131	1.58496250072116
577367	1
577646	1
578115	1
580208	1
580258	2
580296	1
580314	2
580735	1
581726	2.32192809488736
581768	1
582530	1
583853	1.58496250072116
585013	1
585031	2
585059	2.32192809488736
585102	1
585448	1
586235	1
586259	1
586323	1
586373	2.32192809488736
586418	1
586431	1.58496250072116
586445	1
587017	1
589692	1
590641	1
590760	1
591582	1
594790	1.58496250072116
603125	1
603173	1
603187	1
604417	1.58496250072116
606024	1
606474	1
606615	1
608205	1
608583	2.32192809488736
608601	1
608671	1.58496250072116
608696	2
608708	1
608719	1
608799	1.58496250072116
608853	3.32192809488736
608905	1
608941	3
608951	3.70043971814109
608964	4
608975	7.33091687811462
608986	5.20945336562895
608996	4.24792751344359
610693	1
611675	1
611726	1
612108	2.8073549220576
612123	2
613498	1
614836	1
615447	1
616280	1.58496250072116
616286	2.32192809488736
616338	2
616395	1
616416	1
617936	1
618028	1.58496250072116
618941	1
618972	1
619006	1
619047	2
619143	1
619158	1.58496250072116
619169	1
620136	1
620155	1
620345	1.58496250072116
620491	1
620739	1
622461	1
622478	4.24792751344359
622491	6.96578428466209
622501	2
622513	1
622530	3.58496250072116
622539	1.58496250072116
622590	1
622609	1
622770	1
622846	1
622973	1
622997	1
623994	1
624174	1
624595	1
624612	2
624628	4.58496250072116
624635	3.4594316186373
627678	1
628241	1
628305	2
628462	1.58496250072116
629313	1
629659	1
629761	1
631966	1
632594	1
632984	1
635703	1
635751	1
636555	1
637712	1
637778	1.58496250072116
638101	1
638186	1
638268	1
639104	1
639204	1
639974	1
640100	1
640726	1.58496250072116
640784	1.58496250072116
641810	2
641897	1.58496250072116
643377	1.58496250072116
643396	2.32192809488736
643412	1
643463	2.58496250072116
643473	1.58496250072116
643496	1.58496250072116
643974	1
644267	1
644615	1
647556	1
647583	1
648631	1
648912	1
648953	1
649200	2.32192809488736
649240	2.58496250072116
649300	1
649337	1.58496250072116
649355	2
649362	1
649382	1.58496250072116
649391	1.58496250072116
649420	1
649454	2.32192809488736
649496	1.58496250072116
650595	1
650694	1
651306	1
651356	2
651896	1
651987	1
652026	1
652056	1
652151	1
652177	1.58496250072116
652199	1
652226	1
652256	1.58496250072116
652323	2.32192809488736
652387	1
652506	1
652522	1.58496250072116
652568	3.8073549220576
652575	3.70043971814109
652594	2.58496250072116
652612	1
652632	3.32192809488736
652640	1.58496250072116
652660	4.24792751344359
652669	4
652682	5.49185309632967
652693	6.75488750216347
652705	1.58496250072116
652713	1
652729	2.32192809488736
653035	1
654658	2.32192809488736
654826	1
655266	1
655312	1
655350	1
655920	1
656192	2.32192809488736
656207	1.58496250072116
656232	1
658854	1.58496250072116
659816	1
662275	1
663497	1
663526	1.58496250072116
663689	1
663946	1
664024	1
665072	1
665087	2.32192809488736
665118	1.58496250072116
668466	1
670993	1
672730	1
673137	1
673368	1
673621	1
673639	2.32192809488736
673713	1.58496250072116
674639	1
675088	1
677197	1
677317	2.58496250072116
677378	1
678819	1
686733	1
687944	1.58496250072116
689328	1.58496250072116
689358	1
689375	4.08746284125034
689387	4.24792751344359
689426	1
689519	1
689620	2.58496250072116
689699	1
689777	1
689835	1
690208	1
690542	1.58496250072116
690557	1
691068	1
696637	1
696686	1
696955	1
697005	1
697043	1
698140	1
698206	2.8073549220576
698250	2.32192809488736
698262	2
698400	1
698673	1
701338	1
701693	1
701735	1.58496250072116
701745	3.58496250072116
701850	2
701862	2.32192809488736
701943	5.90689059560852
701954	4.16992500144231
701963	4.58496250072116
701976	3.32192809488736
701991	3
702004	3.32192809488736
702015	1.58496250072116
702317	1
702437	1
702594	1
702715	1
702773	1
703066	3.32192809488736
705610	1
705677	1
706095	1
706542	2.32192809488736
706905	3.16992500144231
706913	1.58496250072116
706926	2.32192809488736
707026	2
707158	1.58496250072116
707175	1.58496250072116
711914	1
717245	1
718800	1
719656	1
721662	1
722536	1
723995	1
724574	1
725835	1
728311	1
728383	1
730171	1
736025	1
740904	1
742245	1
