# Supplementary material for: A Compendium of Nucleosome and Transcript Profiles Reveals Determinants of Chromatin Architecture and Transcription
Source: PLoS Genet. 2013 May 2;9(5):e1003479. doi: 10.1371/journal.pgen.1003479 (PMC3642058; doi:10.1371/journal.pgen.1003479)
Supplement: Dataset S1 — Yeast transcript annotation R script and data files. Please note this file is 81.9 MB and may be difficult for some readers to download due to its size. (GZ) [file pgen.1003479.s001.gz › yeast-transcript-annotation/chr1.orfs.gff]

chr1	SGD	CDS	1807	2169	500	-	0	PAU8
chr1	SGD	CDS	2480	2707	500	+	0	YAL067W-A
chr1	SGD	CDS	7236	9017	1000	-	0	SEO1
chr1	SGD	CDS	11566	11952	500	-	0	YAL065C
chr1	SGD	CDS	12047	12427	500	+	0	YAL064W-B
chr1	SGD	CDS	13364	13744	500	-	0	YAL064C-A
chr1	SGD	CDS	21526	21852	1000	+	0	YAL064W
chr1	SGD	CDS	22397	22687	500	-	0	YAL063C-A
chr1	SGD	CDS	24001	27969	1000	-	0	FLO9
chr1	SGD	CDS	31568	32941	1000	+	0	GDH3
chr1	SGD	CDS	33449	34702	500	+	0	BDH2
chr1	SGD	CDS	35156	36304	1000	+	0	BDH1
chr1	SGD	CDS	36510	37148	1000	+	0	ECM1
chr1	SGD	CDS	37465	38973	1000	+	0	CNE1
chr1	SGD	CDS	39260	41902	1000	+	0	GPB2
chr1	SGD	CDS	42178	42720	1000	+	0	PEX22
chr1	SGD	CDS	42882	45023	1000	-	0	ACS1
chr1	SGD	CDS	45900	48251	1000	+	0	FLC2
chr1	SGD	CDS	48565	51708	1000	+	0	OAF1
chr1	SGD	CDS	51856	52596	500	-	0	AIM2
chr1	SGD	CDS	52802	54790	1000	-	0	GEM1
chr1	SGD	CDS	54990	56858	1000	-	0	SPC72
chr1	SGD	CDS	57030	57386	500	-	0	AIM1
chr1	SGD	CDS	57519	57851	500	+	0	YAL044W-A
chr1	SGD	CDS	57951	58463	1000	-	0	GCV3
chr1	SGD	CDS	58696	61053	1000	-	0	PTA1
chr1	SGD	CDS	61317	62564	1000	+	0	ERV46
chr1	SGD	CDS	62841	65405	1000	+	0	CDC24
chr1	SGD	CDS	65779	67521	1000	-	0	CLN3
chr1	SGD	CDS	68717	69526	1000	-	0	CYC3
chr1	SGD	CDS	71787	73289	1000	+	0	CDC19
chr1	SGD	CDS	73427	73519	500	-	0	YAL037C-A
chr1	SGD	CDS	74021	74824	500	+	0	YAL037W
chr1	SGD	CDS	75044	76153	1000	-	0	RBG1
chr1	SGD	CDS	76428	79436	1000	+	0	FUN12
chr1	SGD	CDS	79719	80588	1000	+	0	MTW1
chr1	SGD	CDS	80711	81952	1000	-	0	FUN19
chr1	SGD	CDS	82707	83228	1000	+	0	POP5
chr1	SGD	CDS	83336	84475	1000	-	0	PRP45
chr1	SGD	CDS	84750	87032	1000	-	0	GIP4
chr1	SGD	CDS	87287	87388	1000	+	0	SNC1
chr1	SGD	CDS	87502	87753	1000	+	0	SNC1
chr1	SGD	CDS	87856	92271	1000	-	0	MYO4
chr1	SGD	CDS	92901	94487	1000	+	0	FRT2
chr1	SGD	CDS	94688	95473	500	+	0	SAW1
chr1	SGD	CDS	95631	99698	1000	-	0	DRS2
chr1	SGD	CDS	100226	101146	1000	-	0	MAK16
chr1	SGD	CDS	101566	105873	1000	-	0	LTE1
chr1	SGD	CDS	106273	108552	1000	-	0	PMT2
chr1	SGD	CDS	108878	110431	1000	-	0	FUN26
chr1	SGD	CDS	110847	113360	1000	-	0	CCR4
chr1	SGD	CDS	113615	114616	1000	-	0	ATS1
chr1	SGD	CDS	114920	118315	1000	+	0	FUN30
chr1	SGD	CDS	118565	119542	500	-	0	YAL018C
chr1	SGD	CDS	120226	124296	1000	+	0	PSK1
chr1	SGD	CDS	124880	126787	1000	+	0	TPD3
chr1	SGD	CDS	126904	128103	1000	-	0	NTG1
chr1	SGD	CDS	128253	129020	1000	-	0	SYN8
chr1	SGD	CDS	129271	130533	1000	+	0	DEP1
chr1	SGD	CDS	130802	131986	1000	+	0	CYS3
chr1	SGD	CDS	132202	134079	1000	+	0	SWC3
chr1	SGD	CDS	134186	135667	1000	-	0	MDM10
chr1	SGD	CDS	135856	136635	1000	+	0	SPO7
chr1	SGD	CDS	136916	137512	1000	+	0	FUN14
chr1	SGD	CDS	137700	138347	1000	-	0	ERP2
chr1	SGD	CDS	139505	141433	1000	-	0	SSA1
chr1	SGD	CDS	142176	142255	1000	+	0	EFB1
chr1	SGD	CDS	142622	143162	1000	+	1	EFB1
chr1	SGD	CDS	143709	147533	1000	+	0	VPS8
chr1	SGD	CDS	147596	151008	1000	-	2	TFC3
chr1	SGD	CDS	151099	151168	1000	-	0	TFC3
chr1	SGD	CDS	152259	153878	1000	+	0	NUP60
chr1	SGD	CDS	154067	154726	1000	-	0	ERP1
chr1	SGD	CDS	155007	156287	1000	+	0	SWD1
chr1	SGD	CDS	156756	158621	1000	-	0	RFA1
chr1	SGD	CDS	158967	159794	1000	+	0	SEN34
chr1	SGD	CDS	166743	168866	1000	-	0	BUD14
chr1	SGD	CDS	169370	170290	1000	+	0	ADE1
chr1	SGD	CDS	170391	171698	1000	-	0	KIN3
chr1	SGD	CDS	172209	175133	1000	-	0	CDC15
chr1	SGD	CDS	176854	177021	1000	-	0	PAU7
chr1	SGD	CDS	179279	179818	500	-	0	YAR023C
chr1	SGD	CDS	183764	184471	1000	+	0	UIP3
chr1	SGD	CDS	184886	185590	500	+	0	YAR028W
chr1	SGD	CDS	186315	186539	500	+	0	YAR029W
chr1	SGD	CDS	186830	187726	1000	+	0	PRM9
chr1	SGD	CDS	188101	188805	1000	+	0	MST28
chr1	SGD	CDS	190187	192250	1000	+	0	YAT1
chr1	SGD	CDS	192331	192411	500	-	0	YAR035C-A
chr1	SGD	CDS	192613	196179	1000	+	0	SWH1
chr1	SGD	CDS	203394	208007	1000	+	0	FLO1
chr1	SGD	CDS	220189	220488	500	+	0	YAR064W
chr1	SGD	CDS	221040	221651	500	+	0	YAR066W
chr1	SGD	CDS	222397	222882	500	+	0	YAR068W
chr1	SGD	CDS	225451	226854	1000	+	0	PHO11
