# Supplementary material for: A Compendium of Nucleosome and Transcript Profiles Reveals Determinants of Chromatin Architecture and Transcription
Source: PLoS Genet. 2013 May 2;9(5):e1003479. doi: 10.1371/journal.pgen.1003479 (PMC3642058; doi:10.1371/journal.pgen.1003479)
Supplement: Dataset S1 — Yeast transcript annotation R script and data files. Please note this file is 81.9 MB and may be difficult for some readers to download due to its size. (GZ) [file pgen.1003479.s001.gz › yeast-transcript-annotation/chr1.data.snyder.exon]

26	3.58496250072116
56	3.58496250072116
100	1
145	1
174	1.58496250072116
197	1.58496250072116
224	1
278	1.58496250072116
367	1
432	1
981	1
1083	1
1130	1
1382	1
1730	1.58496250072116
3119	1
3414	1
3488	1
3556	1
3615	1
3646	1
3815	1
3950	1
3994	1.58496250072116
4077	1
4103	1.58496250072116
4199	2
4271	1.58496250072116
4294	1.58496250072116
4318	1
4352	1
4485	2
4601	1.58496250072116
4622	1
4647	1
4746	1
4848	1
4909	1.58496250072116
4924	1
4960	2
5076	3
5096	3.4594316186373
5129	1.58496250072116
5146	2.32192809488736
5188	2.32192809488736
5219	2.32192809488736
5259	1.58496250072116
5295	1.58496250072116
5314	2
5403	2.32192809488736
5457	1.58496250072116
5488	2
5503	1
5541	1.58496250072116
5562	1.58496250072116
5617	1.58496250072116
5662	2
5689	1.58496250072116
5737	2.58496250072116
5752	1.58496250072116
5798	2
5812	1
5836	1
5858	1
5887	2
5955	2
5970	1
6031	1
6092	2
6129	1.58496250072116
6163	2.32192809488736
6186	1.58496250072116
6213	1.58496250072116
6240	2.32192809488736
6259	1
6298	1.58496250072116
6392	1
6420	1
6490	1
6577	2
6595	1.58496250072116
6629	1
6665	1
6712	1
6749	5.28540221886225
6799	1.58496250072116
6862	2
6952	2.32192809488736
7041	1.58496250072116
7077	1.58496250072116
7122	2.32192809488736
7149	2.32192809488736
7180	2
7210	2.32192809488736
7236	2.58496250072116
7276	1.58496250072116
7302	2.32192809488736
7327	2.8073549220576
7347	2.58496250072116
7383	2.32192809488736
7404	1.58496250072116
7435	1.58496250072116
7465	2
7506	2
7536	2.8073549220576
7559	2.58496250072116
7579	1.58496250072116
7605	1.58496250072116
7647	1.58496250072116
7670	1
7702	1
7731	2.32192809488736
7744	1
7787	2.58496250072116
7841	1.58496250072116
7880	2.32192809488736
7895	2
7993	1.58496250072116
8019	2.32192809488736
8043	1
8130	1.58496250072116
8146	1.58496250072116
8169	1
8216	2
8269	1.58496250072116
8348	2.8073549220576
8393	2
8404	1
8435	2
8468	1
8534	1.58496250072116
8580	2
8622	2.58496250072116
8705	1.58496250072116
8777	2
8810	2.58496250072116
8831	2.58496250072116
8852	1.58496250072116
8991	1.58496250072116
9019	2
9033	1
9064	3
9109	2
9147	1.58496250072116
9293	1
9323	1
9387	1.58496250072116
9471	1.58496250072116
9493	2.32192809488736
9526	2.32192809488736
9561	2.58496250072116
9611	2.8073549220576
9660	2.8073549220576
9677	1.58496250072116
9747	1.58496250072116
9792	3
9837	2.32192809488736
9864	2.58496250072116
9909	1.58496250072116
9947	1
10062	1
10132	1
10189	1.58496250072116
10291	1
10409	1.58496250072116
10564	1
10600	1
10852	2
10919	1
11064	1.58496250072116
11080	1
11211	1.58496250072116
11261	1
11329	1
11374	2.32192809488736
11485	1
11514	1
11565	1
11622	1.58496250072116
11673	1
11711	1.58496250072116
11747	1.58496250072116
11986	1.58496250072116
12122	1
12152	1.58496250072116
12197	1
12263	2.32192809488736
12527	1.58496250072116
12613	1
12727	1
12791	1.58496250072116
12891	1
13167	1
13246	2
13272	2
13357	2
13394	2.32192809488736
13453	1.58496250072116
13536	2
13553	1.58496250072116
13581	2
13608	2
13765	1
13823	1
14005	2
14045	1.58496250072116
14085	1
14152	2.58496250072116
14190	1.58496250072116
14227	1.58496250072116
14288	1
14320	1
14423	1.58496250072116
14477	1
14546	2
14572	2
14616	1.58496250072116
14653	1.58496250072116
14690	1.58496250072116
14727	1.58496250072116
14768	2
14797	1.58496250072116
14825	1.58496250072116
14917	1.58496250072116
15007	1
15090	1
15119	1.58496250072116
15158	2
15230	2
15253	1
15311	2.8073549220576
15409	1.58496250072116
15436	1
15461	1.58496250072116
15493	2
15558	2
15582	2.32192809488736
15603	2
15731	1.58496250072116
15823	2
15932	1.58496250072116
15970	1.58496250072116
16117	1.58496250072116
16146	2
16174	2
16243	1
16266	1
16289	1
16363	2
16410	1
16492	1
16667	1
16711	2
16881	4.08746284125034
16927	1
16963	1.58496250072116
16999	1
17053	2
17093	2.8073549220576
17144	1.58496250072116
17165	2.32192809488736
17221	1.58496250072116
17262	2.58496250072116
17290	2.58496250072116
17352	1
17376	1
17419	2.58496250072116
17488	2
17501	2
17543	1.58496250072116
17560	1
17589	1.58496250072116
17651	2
17672	1.58496250072116
17728	1
17802	2
17816	1
17856	1.58496250072116
17922	1
18059	2.8073549220576
18125	1.58496250072116
18219	1
18318	1
18435	2
18492	1
18525	1
18662	1.58496250072116
18745	1.58496250072116
18914	1
19049	1
19080	1
19125	1
19319	1
19344	1
19473	1
19601	2
19800	1
19861	1
19923	1
20010	1
20563	1.58496250072116
20738	1.58496250072116
20765	1
21229	1
21374	1
21400	1
21552	1
21599	1
22056	1.58496250072116
22235	1
22283	1.58496250072116
22344	1
22406	1.58496250072116
22459	1.58496250072116
22503	1
22631	1.58496250072116
22681	1.58496250072116
22802	1
23017	2
23058	1.58496250072116
23132	1
23200	1
23238	2
23343	1
23364	2
23401	1
23613	1.58496250072116
23648	1
23707	1.58496250072116
23729	6.75488750216347
23782	1
23830	1
23878	1
23926	1
24411	2.8073549220576
24434	2.8073549220576
24448	1
24516	2.58496250072116
24554	1
24602	2.32192809488736
24702	1.58496250072116
24876	1
24997	1
25046	1
25075	2
25135	2
25156	2.58496250072116
25427	2
25443	2
25477	1.58496250072116
25525	1
27019	2.32192809488736
27143	2.32192809488736
27187	1.58496250072116
27205	2.32192809488736
27227	2.32192809488736
27254	2
27277	1.58496250072116
27311	2.32192809488736
27330	2
27377	3
27402	2
27416	2.8073549220576
27459	1
27481	1
27611	2.58496250072116
27636	3.16992500144231
27658	2.58496250072116
27688	3.58496250072116
27706	2.32192809488736
27726	1.58496250072116
27775	1
27824	2.8073549220576
27849	2
27871	1.58496250072116
27915	2.58496250072116
27937	3.32192809488736
27974	2
28011	2.58496250072116
28036	3.16992500144231
28051	2
28097	2
28118	2.58496250072116
28167	1
28216	1.58496250072116
28262	2.32192809488736
28290	2
28342	2.32192809488736
28370	2
28389	2.32192809488736
28422	1
28522	1
28551	1.58496250072116
28594	1
28645	1.58496250072116
28703	1
28900	1.58496250072116
28917	1
28998	2
29024	2
29036	1.58496250072116
29113	1
29140	1
29162	1
29207	1
29229	1
29261	1
29285	1.58496250072116
29318	1
29415	2.8073549220576
29448	1
29512	1.58496250072116
29567	1.58496250072116
29587	2.58496250072116
29604	1
29644	1
29710	1
29767	1.58496250072116
29793	1
29822	1
29855	1.58496250072116
29899	1
29957	1.58496250072116
29991	1
30098	1.58496250072116
30154	2
30178	1
30212	1.58496250072116
30256	2
30277	2.8073549220576
30346	2
30395	1.58496250072116
30449	1.58496250072116
30499	1
30541	2
30586	1.58496250072116
30625	2.32192809488736
30651	2
30678	2.32192809488736
30700	1.58496250072116
30716	1.58496250072116
30757	1
30786	2.32192809488736
30810	1.58496250072116
30838	2
30871	1
30917	1
30949	1
31004	4.52356195605701
31088	1.58496250072116
31117	1
31168	1.58496250072116
31184	1
31216	2
31240	3
31257	2
31284	3.58496250072116
31307	3.32192809488736
31332	4.39231742277876
31355	4.08746284125034
31377	2.8073549220576
31412	4.4594316186373
31434	3.16992500144231
31455	5.64385618977472
31475	4
31495	3
31529	2
31561	2.8073549220576
31588	2.32192809488736
31614	1.58496250072116
31647	1
31681	1.58496250072116
31716	2
31754	2
31771	2
31803	1.58496250072116
31833	2
31851	1
31872	1.58496250072116
31904	2.8073549220576
31935	2.32192809488736
31971	2.32192809488736
31997	2.8073549220576
32019	1.58496250072116
32044	1.58496250072116
32078	2.58496250072116
32104	1.58496250072116
32138	2
32159	1
32190	3
32206	1.58496250072116
32233	2
32262	2.32192809488736
32280	2
32313	2.32192809488736
32339	3.4594316186373
32362	2
32392	3
32412	3
32448	2.32192809488736
32480	2.8073549220576
32501	2.8073549220576
32536	2.32192809488736
32559	1.58496250072116
32580	2
32625	2
32673	2
32689	1
32723	1.58496250072116
32746	2
32762	1.58496250072116
32811	2.32192809488736
32834	2.58496250072116
32850	2
32883	2.58496250072116
32920	3
32931	1.58496250072116
32964	3.32192809488736
32992	3.16992500144231
33015	3.32192809488736
33036	1.58496250072116
33112	2
33148	2
33170	3.16992500144231
33183	1
33216	2
33245	3
33272	3
33289	3.8073549220576
33318	3.4594316186373
33339	4
33361	3.90689059560852
33386	3
33412	3.16992500144231
33430	3.16992500144231
33458	3.32192809488736
33477	3
33500	2.58496250072116
33521	2.8073549220576
33546	3.8073549220576
33569	3.32192809488736
33599	3.16992500144231
33624	3
33646	2.58496250072116
33689	3
33711	2.8073549220576
33738	3.16992500144231
33760	3.16992500144231
33783	3.16992500144231
33808	3.58496250072116
33831	3.70043971814109
33853	3.58496250072116
33874	3.70043971814109
33896	3.58496250072116
33918	4.16992500144231
33938	3.8073549220576
33960	4.32192809488736
33982	2.58496250072116
34005	2.58496250072116
34032	3
34067	3.32192809488736
34094	1.58496250072116
34113	2.8073549220576
34144	3.8073549220576
34166	2.8073549220576
34191	2.32192809488736
34212	3
34231	3
34252	3.58496250072116
34278	3.70043971814109
34300	4
34321	3.90689059560852
34341	3.32192809488736
34363	4
34382	4
34419	4
34440	3.4594316186373
34464	4.32192809488736
34486	4
34505	2.32192809488736
34529	2.58496250072116
34549	3.8073549220576
34572	4.52356195605701
34601	3.8073549220576
34623	3.16992500144231
34647	3.4594316186373
34669	5.39231742277876
34688	5
34710	4.16992500144231
34734	4.16992500144231
34756	4.32192809488736
34777	4.39231742277876
34798	4.32192809488736
34823	4.8073549220576
34844	3.58496250072116
34866	2.32192809488736
34891	2.8073549220576
34916	1
34941	2.32192809488736
34960	1
34983	1.58496250072116
35006	1
35033	2
35057	1
35083	1
35113	3
35137	4.32192809488736
35162	3.4594316186373
35184	4.39231742277876
35206	4.52356195605701
35226	4.90689059560852
35252	4.64385618977472
35272	5
35295	4.52356195605701
35316	4.24792751344359
35338	5.12928301694497
35358	5.61470984411521
35380	3.90689059560852
35401	4.8073549220576
35421	5.16992500144231
35441	2.8073549220576
35463	2.58496250072116
35486	4
35510	5.39231742277876
35530	4.95419631038688
35550	4.16992500144231
35573	4.90689059560852
35594	5.08746284125034
35614	5.16992500144231
35636	4.52356195605701
35657	3.90689059560852
35679	4.8073549220576
35700	4.70043971814109
35719	5.16992500144231
35742	4.64385618977472
35763	4.39231742277876
35784	4.24792751344359
35806	4.95419631038688
35826	4
35848	4.58496250072116
35869	3.58496250072116
35890	5.93073733756289
35913	4.32192809488736
35934	5.88264304936184
35955	6.12928301694497
35975	4.85798099512757
35997	5.52356195605701
36017	5.61470984411521
36040	5.04439411935845
36063	5.55458885167764
36084	6.14974711950468
36104	5.4262647547021
36124	3.8073549220576
36147	5.7279204545632
36168	6.59991284218713
36188	6.49185309632967
36212	5.35755200461808
36232	5.39231742277876
36255	5.04439411935845
36276	6.06608919045777
36296	5.12928301694497
36317	4
36339	4.70043971814109
36360	7.01122725542325
36381	6.70043971814109
36402	5.16992500144231
36425	3.4594316186373
36441	4.95419631038688
36551	3
36578	4.24792751344359
36599	3.8073549220576
36625	4
36647	3
36672	3.16992500144231
36696	4.8073549220576
36713	4.70043971814109
36741	3.32192809488736
36765	4.32192809488736
36785	3.70043971814109
36806	3.8073549220576
36831	4.24792751344359
36850	4.08746284125034
36873	3
36893	4.16992500144231
36918	4.24792751344359
36939	3.90689059560852
36961	4.08746284125034
36999	3.32192809488736
37022	4.4594316186373
37042	4
37065	4.58496250072116
37088	4.39231742277876
37111	3.70043971814109
37132	4.08746284125034
37152	4.16992500144231
37170	3.58496250072116
37197	4.32192809488736
37219	5.49185309632967
37238	5.04439411935845
37260	3.32192809488736
37285	4.4594316186373
37308	4.70043971814109
37327	4.32192809488736
37374	1
37454	2
37479	2.8073549220576
37501	2.58496250072116
37525	2
37546	3
37593	2.32192809488736
37612	2.32192809488736
37656	1.58496250072116
37688	1.58496250072116
37708	1
37746	2
37791	3.32192809488736
37810	2
37841	2.32192809488736
37873	2
37899	3.32192809488736
37920	2.8073549220576
37936	1.58496250072116
37962	3
37988	2.32192809488736
38010	2.58496250072116
38035	3.32192809488736
38067	2.32192809488736
38093	2
38118	3.16992500144231
38139	3
38167	2
38195	2.58496250072116
38218	2.58496250072116
38238	2
38294	2
38325	3.32192809488736
38355	3.16992500144231
38374	2
38405	3.70043971814109
38430	2.58496250072116
38452	2.32192809488736
38477	3.16992500144231
38505	2.58496250072116
38520	2
38558	2.58496250072116
38616	2.8073549220576
38637	3.4594316186373
38660	3
38682	1.58496250072116
38712	2.32192809488736
38733	1.58496250072116
38763	3
38779	1
38830	2
38864	3.32192809488736
38885	3.32192809488736
38908	2.8073549220576
38924	2.58496250072116
38954	3
38975	3.32192809488736
38997	3
39015	2.32192809488736
39046	4.4594316186373
39065	2.8073549220576
39095	2.8073549220576
39115	3.58496250072116
39127	2.32192809488736
39148	1
39184	1
39208	1
39239	2.58496250072116
39268	3.32192809488736
39293	1.58496250072116
39337	2.32192809488736
39367	2
39394	3.4594316186373
39415	3
39456	2.32192809488736
39477	2.58496250072116
39504	2
39525	2
39563	1
39615	2
39627	1
39657	3
39681	1.58496250072116
39705	2.58496250072116
39724	2.58496250072116
39739	1.58496250072116
39770	2.8073549220576
39794	2.32192809488736
39817	2.58496250072116
39843	2.58496250072116
39871	2.32192809488736
39893	2.32192809488736
39944	1
39999	1.58496250072116
40021	2
40051	1.58496250072116
40074	2.32192809488736
40101	2
40122	3.58496250072116
40147	2.58496250072116
40185	2
40210	2.32192809488736
40245	3
40266	3.90689059560852
40288	3
40312	2.32192809488736
40338	2.58496250072116
40352	2
40381	3.32192809488736
40404	2.8073549220576
40430	2.8073549220576
40451	2.58496250072116
40482	4.24792751344359
40504	4.16992500144231
40525	4.16992500144231
40546	4.32192809488736
40574	2.8073549220576
40601	2.8073549220576
40650	3.4594316186373
40675	2.32192809488736
40696	3
40741	3.32192809488736
40765	3.70043971814109
40799	3.58496250072116
40822	2.58496250072116
40853	2.32192809488736
40888	3.16992500144231
40908	3.58496250072116
40926	2
40967	3.16992500144231
40983	2
41018	2.32192809488736
41042	3
41068	3.16992500144231
41091	3.16992500144231
41120	3
41143	1.58496250072116
41169	2.58496250072116
41199	2.8073549220576
41223	3.16992500144231
41248	3.70043971814109
41273	2.58496250072116
41298	3.90689059560852
41317	2.58496250072116
41344	4.08746284125034
41366	4.16992500144231
41388	5.39231742277876
41409	4.70043971814109
41429	5.04439411935845
41453	4.24792751344359
41470	3.70043971814109
41497	3.58496250072116
41516	4
41541	4.39231742277876
41565	3.16992500144231
41587	2.58496250072116
41609	2
41638	4.32192809488736
41659	3.4594316186373
41681	4.08746284125034
41700	3.90689059560852
41728	3.58496250072116
41752	4.16992500144231
41771	3.70043971814109
41793	4.08746284125034
41815	4
41835	4.08746284125034
41856	4.8073549220576
41878	3.8073549220576
41901	3.16992500144231
41930	4.32192809488736
41950	4.8073549220576
41973	4.95419631038688
41997	2.32192809488736
42033	1
42069	1
42097	5.12928301694497
42140	1
42182	3.90689059560852
42207	3.8073549220576
42227	4.4594316186373
42248	3.16992500144231
42269	3.58496250072116
42290	3.70043971814109
42310	3
42336	2.58496250072116
42361	3.8073549220576
42379	3.8073549220576
42408	3.32192809488736
42435	3.90689059560852
42458	3.58496250072116
42484	4.08746284125034
42505	3.4594316186373
42527	2.58496250072116
42548	3.32192809488736
42570	3.4594316186373
42593	4.70043971814109
42611	3.4594316186373
42634	4
42656	3.4594316186373
42677	3.70043971814109
42699	4
42723	3.8073549220576
42748	5.49185309632967
42767	4.16992500144231
42794	3.4594316186373
42813	4.24792751344359
42834	5.35755200461808
42862	4.4594316186373
42886	3.8073549220576
42910	3.90689059560852
42939	3.4594316186373
42960	3
42973	1
43003	3.32192809488736
43036	3.70043971814109
43058	3.4594316186373
43082	3
43105	3
43129	3.32192809488736
43154	3.58496250072116
43180	2.32192809488736
43202	3.58496250072116
43226	3.90689059560852
43240	2
43270	2.58496250072116
43313	2.8073549220576
43335	3
43357	2.8073549220576
43375	2
43399	2.32192809488736
43431	1.58496250072116
43483	1.58496250072116
43507	2.8073549220576
43528	2.58496250072116
43558	3
43582	1.58496250072116
43603	2
43679	2
43723	1
43764	1
43801	2
43819	1
43848	2.32192809488736
43877	2
43911	1
43941	1.58496250072116
43964	1.58496250072116
43993	1
44031	1.58496250072116
44058	1
44098	2.32192809488736
44114	1
44143	1.58496250072116
44255	1.58496250072116
44291	3.16992500144231
44314	1.58496250072116
44393	2
44416	1.58496250072116
44454	1.58496250072116
44481	2.32192809488736
44533	1
44558	1.58496250072116
44597	1.58496250072116
44633	1.58496250072116
44668	1
44698	1.58496250072116
44797	2
44811	1
44885	2
44900	1
44934	1
44966	1.58496250072116
45011	1
45045	2
45069	2.8073549220576
45091	2.58496250072116
45124	2
45160	2.32192809488736
45197	1
45234	1
45281	1.58496250072116
45349	1
45422	1
45482	1
45515	1.58496250072116
45534	1
45600	1.58496250072116
45628	2
45647	4.75488750216347
45666	1
45718	1.58496250072116
45759	2
45805	3
45827	4.16992500144231
45849	4
45871	4.4594316186373
45891	3.70043971814109
45918	2.32192809488736
45952	2.32192809488736
45978	3.16992500144231
45995	2.8073549220576
46031	3.58496250072116
46052	3.4594316186373
46075	2.8073549220576
46101	3
46120	3
46144	2.58496250072116
46183	1.58496250072116
46206	2.32192809488736
46231	3.70043971814109
46257	4.52356195605701
46278	4.08746284125034
46301	3.70043971814109
46324	3.8073549220576
46344	3.90689059560852
46360	2.58496250072116
46404	2.8073549220576
46428	4.32192809488736
46443	2.32192809488736
46476	2.8073549220576
46504	3.32192809488736
46528	2.58496250072116
46552	4.08746284125034
46573	4.16992500144231
46592	3.32192809488736
46629	3.70043971814109
46650	4.58496250072116
46672	4.16992500144231
46694	3.70043971814109
46716	2.8073549220576
46738	3.4594316186373
46761	4.16992500144231
46779	4.16992500144231
46804	5.49185309632967
46823	3.16992500144231
46850	3.90689059560852
46871	4.8073549220576
46892	4.70043971814109
46912	4.16992500144231
46934	3.70043971814109
46958	3.4594316186373
46978	3.32192809488736
47009	2.32192809488736
47041	4.24792751344359
47061	3.58496250072116
47085	3.16992500144231
47108	2.58496250072116
47131	3.16992500144231
47159	3.58496250072116
47186	4.75488750216347
47204	3.70043971814109
47228	2.8073549220576
47251	4.08746284125034
47272	3.32192809488736
47303	4.4594316186373
47324	4.52356195605701
47347	5
47364	3.4594316186373
47395	4.32192809488736
47415	3.32192809488736
47438	4.24792751344359
47460	5.52356195605701
47482	5.20945336562895
47501	4.32192809488736
47524	5.35755200461808
47544	5.24792751344359
47565	4
47587	3.8073549220576
47608	4.24792751344359
47628	3.70043971814109
47650	3.16992500144231
47674	4.32192809488736
47695	4.8073549220576
47715	5.49185309632967
47737	4.95419631038688
47756	4.64385618977472
47778	3
47801	5.78135971352466
47822	4.4594316186373
47842	5.24792751344359
47865	3.58496250072116
47887	5.04439411935845
47910	4.16992500144231
47931	4.16992500144231
47951	3.8073549220576
47975	4.08746284125034
47998	3.70043971814109
48019	4.39231742277876
48040	4.16992500144231
48061	4.64385618977472
48082	5
48103	5.64385618977472
48124	4.75488750216347
48145	4.90689059560852
48166	4.16992500144231
48190	4.52356195605701
48212	4.52356195605701
48231	4.64385618977472
48255	6.6582114827518
48276	6.04439411935845
48297	5.20945336562895
48317	2.58496250072116
48393	1
48480	1
48576	1.58496250072116
48595	1
48632	2
48649	1
48685	1.58496250072116
48715	2
48738	2.32192809488736
48770	1.58496250072116
48793	2.8073549220576
48836	3
48851	1
48879	2
48917	2.32192809488736
48930	1
48978	3
49012	3
49047	2.32192809488736
49080	2.32192809488736
49106	1.58496250072116
49187	1
49234	2.32192809488736
49267	2
49294	1.58496250072116
49321	2.32192809488736
49343	2.58496250072116
49362	1.58496250072116
49416	2.32192809488736
49435	3
49473	2.32192809488736
49494	2
49532	2.58496250072116
49560	1.58496250072116
49588	2
49656	2.32192809488736
49686	2.32192809488736
49722	1.58496250072116
49782	2
49804	2.32192809488736
49840	1.58496250072116
49868	1.58496250072116
49904	1
49931	1.58496250072116
49967	1.58496250072116
49989	1.58496250072116
50020	1.58496250072116
50065	2
50090	1
50122	2.58496250072116
50151	2
50185	2.32192809488736
50202	1
50230	2.58496250072116
50259	1.58496250072116
50276	2
50315	2
50346	2.58496250072116
50361	2
50390	2.32192809488736
50419	2
50444	2.58496250072116
50468	2
50509	2.58496250072116
50556	2.32192809488736
50587	3
50608	3
50637	3
50654	1
50683	3.58496250072116
50707	3.58496250072116
50738	2
50760	2.32192809488736
50787	1.58496250072116
50821	3.16992500144231
50844	2.8073549220576
50868	2.58496250072116
50902	3.32192809488736
50923	3.16992500144231
50951	2.8073549220576
50973	2
51007	3.58496250072116
51029	2.8073549220576
51057	3.32192809488736
51075	3
51099	3.70043971814109
51145	3.4594316186373
51167	3.58496250072116
51185	4
51215	3
51240	3.16992500144231
51258	2.32192809488736
51287	2.58496250072116
51313	2.58496250072116
51333	2
51357	3
51378	2.58496250072116
51405	2.8073549220576
51433	2.32192809488736
51462	2.32192809488736
51484	3
51509	2.32192809488736
51532	3.4594316186373
51555	3.70043971814109
51577	4.64385618977472
51598	3.4594316186373
51615	2.58496250072116
51638	2.58496250072116
51664	3.4594316186373
51684	2.32192809488736
51710	2.32192809488736
51741	5.6724253419715
51762	6.20945336562895
51783	6.20945336562895
51803	6.53915881110803
51826	5.20945336562895
51847	3.8073549220576
51869	5.4594316186373
51889	4.52356195605701
51912	4.95419631038688
51933	4.85798099512757
51954	5.85798099512757
51974	5.16992500144231
51996	4.8073549220576
52018	4.90689059560852
52039	5.55458885167764
52060	4.95419631038688
52081	4.95419631038688
52102	5.55458885167764
52123	5.64385618977472
52143	4.58496250072116
52166	4.64385618977472
52194	4.64385618977472
52215	4.24792751344359
52240	4.58496250072116
52265	4.4594316186373
52287	5.55458885167764
52309	4.95419631038688
52331	4.4594316186373
52364	3.70043971814109
52387	4.08746284125034
52408	3.70043971814109
52429	4.52356195605701
52451	4.24792751344359
52472	4
52493	3.8073549220576
52514	4.64385618977472
52534	3.90689059560852
52558	4.52356195605701
52579	5.12928301694497
52599	5.49185309632967
52621	4
52638	3
52696	2
52733	2.58496250072116
52759	2.8073549220576
52791	2.32192809488736
52812	3.16992500144231
52837	2.58496250072116
52877	1.58496250072116
52904	2.32192809488736
52929	2.8073549220576
52959	1.58496250072116
52981	2
53007	2.58496250072116
53027	1.58496250072116
53048	1
53083	3.16992500144231
53105	3.32192809488736
53127	2.8073549220576
53156	3.16992500144231
53181	2.32192809488736
53213	1.58496250072116
53251	2.58496250072116
53275	3
53301	3.16992500144231
53322	3.16992500144231
53344	2.8073549220576
53382	2.8073549220576
53407	1.58496250072116
53441	2.32192809488736
53474	1
53504	2
53522	3
53552	3
53577	1.58496250072116
53597	3
53628	3
53647	2.32192809488736
53675	2.58496250072116
53723	3
53776	2.32192809488736
53836	1.58496250072116
53859	3
53894	1.58496250072116
53921	1.58496250072116
53947	2
53987	2.58496250072116
54007	1.58496250072116
54050	2
54099	2
54124	1.58496250072116
54144	1
54199	2.8073549220576
54230	2.32192809488736
54246	1
54272	1
54294	1
54322	2.32192809488736
54352	1.58496250072116
54395	2.58496250072116
54425	2
54448	3.16992500144231
54482	2
54507	1.58496250072116
54560	1
54602	2.32192809488736
54614	1
54647	2
54706	2.32192809488736
54731	2
54770	1
54845	1.58496250072116
54914	1
54947	2.58496250072116
54972	3.58496250072116
54996	3.8073549220576
55019	2.32192809488736
55051	2.8073549220576
55088	2.58496250072116
55110	2.58496250072116
55137	3.4594316186373
55158	3
55175	4
55206	2.32192809488736
55232	3.4594316186373
55256	3.4594316186373
55274	2
55305	3
55325	2.8073549220576
55352	3.58496250072116
55372	2.32192809488736
55395	3.4594316186373
55420	2.32192809488736
55436	2
55464	2
55502	3
55523	2.32192809488736
55550	2.58496250072116
55568	1
55613	3.32192809488736
55630	1
55660	1
55700	2.32192809488736
55731	2
55773	2.32192809488736
55796	2
55824	2.58496250072116
55851	1.58496250072116
55882	2.32192809488736
55927	3.90689059560852
55953	3.4594316186373
55976	2.8073549220576
56015	2.32192809488736
56039	2.58496250072116
56060	2.32192809488736
56089	1.58496250072116
56120	2
56165	2.58496250072116
56181	2.32192809488736
56208	1
56255	2.8073549220576
56278	1.58496250072116
56360	2
56381	3
56403	1.58496250072116
56439	1.58496250072116
56482	1.58496250072116
56510	2.32192809488736
56539	3
56554	1.58496250072116
56596	2.58496250072116
56630	2.8073549220576
56661	2
56686	1.58496250072116
56712	2
56746	2.8073549220576
56771	2.32192809488736
56787	1
56823	3
56850	2.32192809488736
56864	1.58496250072116
56888	1
56923	5.35755200461808
56943	5.4594316186373
56969	4.24792751344359
56990	4.70043971814109
57011	4.39231742277876
57033	3.70043971814109
57056	5.35755200461808
57079	4.95419631038688
57100	4
57122	3.8073549220576
57145	4.90689059560852
57166	4.39231742277876
57187	5.08746284125034
57208	4.95419631038688
57229	4.58496250072116
57250	5.04439411935845
57268	3.58496250072116
57292	4.52356195605701
57315	3.32192809488736
57337	5.16992500144231
57358	4.8073549220576
57379	3.32192809488736
57404	2
57415	1
57520	4.16992500144231
57541	5.08746284125034
57563	3.58496250072116
57582	4.32192809488736
57605	4.95419631038688
57626	4.75488750216347
57648	4.58496250072116
57668	3.58496250072116
57696	5.04439411935845
57718	4.39231742277876
57741	4.75488750216347
57763	5
57784	5.39231742277876
57805	6.10852445677817
57825	4
57847	6.62935662007961
57868	6.4262647547021
57889	7.38370429247405
57910	6.4093909361377
57931	8.45121111183233
57952	7.93663793900257
57973	8.43045255166553
57994	7.08746284125034
58015	7.49185309632967
58036	7.12928301694497
58057	6.62935662007961
58078	6.4093909361377
58099	6.95419631038688
58120	7.61470984411521
58141	6.88264304936184
58162	6.74146698640115
58183	6.9188632372746
58204	7.04439411935845
58225	6.90689059560852
58246	6.75488750216347
58267	7.2667865406949
58289	6.58496250072116
58310	6.96578428466209
58331	6.56985560833095
58351	6.85798099512757
58373	6.33985000288463
58394	6.22881869049588
58415	5.35755200461808
58436	4.8073549220576
58454	4.39231742277876
58498	1
58520	1
58544	1
58579	1
58613	2
58649	4.58496250072116
58670	5.39231742277876
58688	4.24792751344359
58709	2.58496250072116
58735	4.16992500144231
58756	3.8073549220576
58773	2.58496250072116
58799	4.16992500144231
58823	3.70043971814109
58847	2.58496250072116
58874	2.8073549220576
58896	3
58920	3.70043971814109
58945	4.24792751344359
58967	3.70043971814109
58989	3.32192809488736
59018	3.8073549220576
59034	2.58496250072116
59060	3.16992500144231
59081	4
59103	3.32192809488736
59123	3
59146	4.4594316186373
59168	3.8073549220576
59194	3.16992500144231
59213	2.8073549220576
59233	3
59264	2.32192809488736
59286	2.32192809488736
59315	3
59335	2.58496250072116
59361	3.90689059560852
59386	2.32192809488736
59413	2.8073549220576
59438	3
59471	3.32192809488736
59492	2.58496250072116
59508	2.32192809488736
59541	3.8073549220576
59560	3
59583	2.58496250072116
59606	2.8073549220576
59625	3.32192809488736
59650	2.58496250072116
59672	2.58496250072116
59703	3
59725	2.8073549220576
59747	3.58496250072116
59773	2.32192809488736
59794	3.32192809488736
59814	4.08746284125034
59841	3.32192809488736
59864	3.16992500144231
59883	2
59907	1
59943	1.58496250072116
59980	2.58496250072116
60005	2.58496250072116
60032	1.58496250072116
60055	2.8073549220576
60083	2.58496250072116
60110	2.32192809488736
60148	2
60181	3
60206	2.8073549220576
60230	2.58496250072116
60262	2.32192809488736
60283	2
60316	2.58496250072116
60342	2.32192809488736
60367	3
60390	2.8073549220576
60416	2
60452	1.58496250072116
60470	1
60501	1.58496250072116
60532	2.32192809488736
60553	2.32192809488736
60594	2.8073549220576
60617	2
60649	2.32192809488736
60682	2.8073549220576
60716	2
60741	2
60774	3
60809	2.32192809488736
60841	2.58496250072116
60872	2.32192809488736
60892	2.58496250072116
60926	2.58496250072116
60937	1
60991	2.32192809488736
61018	2.8073549220576
61047	3
61068	2.58496250072116
61098	1.58496250072116
61262	1
61317	4.70043971814109
61338	6.10852445677817
61362	5.28540221886225
61388	4.08746284125034
61410	3.4594316186373
61432	5.08746284125034
61452	4.52356195605701
61474	4.90689059560852
61495	3.8073549220576
61516	4.58496250072116
61536	4
61559	5.58496250072116
61580	5.55458885167764
61601	4.4594316186373
61623	4.16992500144231
61644	4.70043971814109
61665	4
61687	3
61709	4
61731	4.70043971814109
61753	5
61773	4.16992500144231
61795	4.75488750216347
61816	5.55458885167764
61838	4.52356195605701
61859	4.64385618977472
61884	5.55458885167764
61906	4.8073549220576
61927	4.75488750216347
61948	4.64385618977472
61968	4.32192809488736
61990	3.32192809488736
62014	4.64385618977472
62035	5
62056	4.58496250072116
62077	5.24792751344359
62100	4.24792751344359
62121	4.75488750216347
62140	3.16992500144231
62169	3.70043971814109
62190	4.08746284125034
62220	5.16992500144231
62241	6.4757334309664
62262	6.52356195605701
62283	4.64385618977472
62303	3.58496250072116
62326	5.85798099512757
62346	6.2667865406949
62371	4.32192809488736
62393	6.32192809488736
62414	5.16992500144231
62434	5.20945336562895
62459	5.4262647547021
62480	4.4594316186373
62501	5.24792751344359
62522	6.7279204545632
62543	6.6582114827518
62564	5.55458885167764
62585	5.85798099512757
62606	7.01122725542325
62627	6.89481776330794
62647	5.08746284125034
62667	1
62770	1
62806	2.58496250072116
62850	2.8073549220576
62877	2.8073549220576
62899	2.8073549220576
62936	2
62979	2
62996	1.58496250072116
63019	1.58496250072116
63052	2.32192809488736
63082	2.58496250072116
63099	3
63133	2.58496250072116
63156	2
63182	3
63211	2.32192809488736
63238	2
63264	2
63321	1.58496250072116
63346	2.32192809488736
63370	3
63390	1
63432	1.58496250072116
63459	3.16992500144231
63482	2.58496250072116
63520	2.8073549220576
63540	3.32192809488736
63564	4.08746284125034
63586	2.58496250072116
63609	3.16992500144231
63630	3.4594316186373
63649	1.58496250072116
63683	2.32192809488736
63697	2
63736	3.70043971814109
63749	1.58496250072116
63783	1.58496250072116
63808	2.8073549220576
63830	2.8073549220576
63854	3.70043971814109
63876	3.4594316186373
63897	2
63924	3.16992500144231
63947	2.58496250072116
63973	2.8073549220576
63994	4
64013	1.58496250072116
64046	2.32192809488736
64068	3.16992500144231
64093	1.58496250072116
64120	2
64142	3
64162	2.32192809488736
64182	3.16992500144231
64205	3.58496250072116
64228	2.32192809488736
64245	1
64285	3
64303	3.16992500144231
64329	3.4594316186373
64355	3.70043971814109
64374	2.58496250072116
64399	3
64418	2.58496250072116
64442	3.70043971814109
64464	3.16992500144231
64485	3.8073549220576
64512	4
64532	3.8073549220576
64555	3.58496250072116
64576	4.16992500144231
64595	3.4594316186373
64621	3.90689059560852
64643	4.90689059560852
64664	4.32192809488736
64686	4.70043971814109
64707	3.8073549220576
64730	3.58496250072116
64759	2.58496250072116
64781	3.16992500144231
64808	3.16992500144231
64824	3.32192809488736
64850	4.32192809488736
64874	3.4594316186373
64895	3.32192809488736
64919	3.32192809488736
64941	4.39231742277876
64962	3.16992500144231
64983	4.16992500144231
65012	4.39231742277876
65033	3.70043971814109
65059	3.8073549220576
65083	3.70043971814109
65107	3.32192809488736
65131	4.39231742277876
65151	5
65174	3.8073549220576
65200	3.70043971814109
65221	3.32192809488736
65243	5.12928301694497
65264	5.4262647547021
65285	5.28540221886225
65307	4.32192809488736
65328	4.32192809488736
65348	4.90689059560852
65375	4.08746284125034
65396	4.4594316186373
65417	5
65439	4.90689059560852
65460	3.58496250072116
65486	2.32192809488736
65504	3.4594316186373
65529	3.70043971814109
65547	2.8073549220576
65568	1
65612	3.4594316186373
65636	3.58496250072116
65657	4.32192809488736
65677	4.64385618977472
65699	3.70043971814109
65719	2.8073549220576
65745	3.32192809488736
65766	3.70043971814109
65786	4.08746284125034
65811	4.90689059560852
65829	4.08746284125034
65854	3.16992500144231
65873	3.4594316186373
65899	2.32192809488736
65921	2.58496250072116
65945	3.32192809488736
65974	3.70043971814109
65994	3.8073549220576
66015	4.24792751344359
66036	4.24792751344359
66061	4
66084	4.4594316186373
66105	4
66129	3.58496250072116
66151	4.95419631038688
66172	4.70043971814109
66193	5.20945336562895
66214	5
66232	4.32192809488736
66260	4.8073549220576
66281	4.39231742277876
66302	4.75488750216347
66322	4.4594316186373
66343	4.58496250072116
66365	3.90689059560852
66386	4.32192809488736
66409	4.08746284125034
66431	3
66452	2.8073549220576
66470	2
66497	3.70043971814109
66520	3.58496250072116
66539	2.32192809488736
66563	3.58496250072116
66584	3.16992500144231
66606	3.70043971814109
66628	1.58496250072116
66650	2.8073549220576
66672	3.70043971814109
66695	2
66716	2.8073549220576
66739	2.58496250072116
66761	3.58496250072116
66786	3
66809	3.16992500144231
66830	2.58496250072116
66852	2
66874	3.70043971814109
66894	3
66917	3.32192809488736
66947	3.58496250072116
66965	3.4594316186373
66988	3.16992500144231
67013	3
67038	3.58496250072116
67059	2.32192809488736
67088	3.70043971814109
67111	4.16992500144231
67138	2.8073549220576
67182	3.16992500144231
67209	3.8073549220576
67234	3.58496250072116
67253	3
67284	2.8073549220576
67310	3.32192809488736
67335	3.16992500144231
67360	2.58496250072116
67375	1.58496250072116
67401	2.58496250072116
67420	2.32192809488736
67460	2
67491	3.32192809488736
67513	3.58496250072116
67539	3.16992500144231
67559	2.8073549220576
67580	3.4594316186373
67605	2.8073549220576
67626	3.32192809488736
67649	2.8073549220576
67673	2.32192809488736
67695	2.58496250072116
67714	2.8073549220576
67739	3.4594316186373
67757	2.32192809488736
67790	2.58496250072116
67814	4.32192809488736
67865	1.58496250072116
67931	1
67968	2
67991	1.58496250072116
68050	1
68081	1
68131	2.58496250072116
68146	1.58496250072116
68251	1.58496250072116
68472	1
68613	1
68657	3.16992500144231
68678	5.49185309632967
68700	5.35755200461808
68722	4.90689059560852
68742	4.75488750216347
68764	4.24792751344359
68785	4.4594316186373
68808	5.20945336562895
68829	4.58496250072116
68853	4
68874	4.4594316186373
68894	4.24792751344359
68918	4.16992500144231
68946	4.16992500144231
68970	4.24792751344359
68992	4.39231742277876
69013	3.58496250072116
69038	3.70043971814109
69058	3.58496250072116
69084	4.16992500144231
69104	3.16992500144231
69128	3.70043971814109
69148	4.75488750216347
69169	3.4594316186373
69190	2.58496250072116
69212	4.39231742277876
69233	4.64385618977472
69253	3
69279	4.8073549220576
69300	4.24792751344359
69317	2.58496250072116
69344	4.24792751344359
69363	4.58496250072116
69384	3.58496250072116
69407	4
69433	3.58496250072116
69453	3.90689059560852
69482	3.70043971814109
69505	2.32192809488736
69539	4.8073549220576
69560	3
69578	1
69618	2
69667	1.58496250072116
69719	2.32192809488736
69769	2
69806	1
69842	4.52356195605701
69869	1
69905	1
69963	2.32192809488736
69977	1.58496250072116
69999	1
70076	1
70106	1.58496250072116
70195	2.32192809488736
70225	1.58496250072116
70275	2.32192809488736
70324	1.58496250072116
70355	1
70431	2
70573	1.58496250072116
70614	1
70644	1.58496250072116
70722	1.58496250072116
70757	1
70873	2.8073549220576
70901	2.32192809488736
70924	6.06608919045777
70943	1
71007	2.58496250072116
71074	1
71111	3.8073549220576
71129	2.32192809488736
71224	1.58496250072116
71276	1
71335	1
71370	1
71448	2
71481	1.58496250072116
71506	1
71547	1.58496250072116
71593	1
71691	2
71711	2
71737	4.39231742277876
71758	6.61470984411521
71779	10.4346282276367
71800	11.4496645384762
71821	9.90689059560852
71842	9.56224242422107
71863	10.0794847838268
71884	9.83605035505807
71905	9.65821148275179
71926	10.0579917227592
71947	9.89178370321831
71968	10.742309436084
71989	10.2324209271761
72010	10.1446582428319
72031	10.047123912114
72052	9.45327063401062
72073	9.65105169117893
72094	10.2573878426927
72115	10.8978454560055
72136	9.96289600533726
72157	10.5924570372681
72178	10.5924570372681
72199	10.4136279290242
72220	10.7219536128014
72241	10.7338627196785
72262	9.41996017784789
72283	9.4262647547021
72304	8.69696752623429
72325	9.7176764230664
72346	10.3641346550081
72367	10.0874628412503
72388	10.3966047811819
72409	9.30606168942834
72430	11.0354864512922
72451	10.602698865018
72472	10.8145824659063
72493	11.1427452767515
72514	11.333714426094
72535	10.7406240444894
72556	9.99435343685886
72577	10.0154150523867
72598	8.9915218460757
72619	10.5333297323058
72640	10.4408691676109
72661	9.35974956032233
72682	11.1382718001722
72703	11.5087851620645
72724	11.2443638351205
72745	10.7185328760692
72766	11.9322147519684
72787	11.1573469353628
72808	10.5736471874933
72829	10.9158793788358
72850	10.8121773055144
72871	11.0035179121086
72892	11.1234747982441
72913	11.3437409184722
72934	9.70217268536555
72955	10.5284541107648
72976	9.7431513941125
[truncated: 4,668 more rows]
