# Supplementary material for: A Compendium of Nucleosome and Transcript Profiles Reveals Determinants of Chromatin Architecture and Transcription
Source: PLoS Genet. 2013 May 2;9(5):e1003479. doi: 10.1371/journal.pgen.1003479 (PMC3642058; doi:10.1371/journal.pgen.1003479)
Supplement: Dataset S1 — Yeast transcript annotation R script and data files. Please note this file is 81.9 MB and may be difficult for some readers to download due to its size. (GZ) [file pgen.1003479.s001.gz › yeast-transcript-annotation/chr17.data.snyder.exon]

36	2.32192809488736
113	1
135	1
185	3.32192809488736
205	3.90689059560852
236	2.32192809488736
257	3
291	2
332	1
365	1.58496250072116
379	1
406	1
435	1.58496250072116
482	1
566	1
627	2
648	2
676	2.58496250072116
704	3.70043971814109
730	3
745	1
793	2.32192809488736
827	2.8073549220576
859	2.32192809488736
945	1.58496250072116
966	1
1027	1.58496250072116
1054	2
1088	2
1109	2.8073549220576
1143	2
1165	2
1206	2
1230	1.58496250072116
1284	1
1313	2
1334	1.58496250072116
1390	2.32192809488736
1491	1
1550	2
1576	1.58496250072116
1594	1
1621	1
1646	1
1729	1.58496250072116
1753	1
1781	1
1812	3.32192809488736
1854	1.58496250072116
1879	1.58496250072116
1910	1.58496250072116
1975	2
2002	2.32192809488736
2022	2
2058	1.58496250072116
2088	1.58496250072116
2150	1.58496250072116
2186	1.58496250072116
2237	2.32192809488736
2260	3.32192809488736
2287	2
2313	1
2340	1
2364	2
2389	2.32192809488736
2413	1.58496250072116
2453	2
2503	1
2661	1.58496250072116
2685	1.58496250072116
2705	1
2744	1
2838	1
2932	2
2976	1
3160	2.32192809488736
3179	1.58496250072116
3228	1.58496250072116
3252	4.52356195605701
3315	1.58496250072116
3345	2.32192809488736
3368	1.58496250072116
3386	1
3418	2.32192809488736
3443	2
3505	2
3564	1
3599	1.58496250072116
3625	2
3713	2.58496250072116
3734	1
3776	3.58496250072116
3803	3.32192809488736
3839	2.32192809488736
3874	2.58496250072116
3891	1.58496250072116
3924	2.58496250072116
3967	3.16992500144231
3997	1
4020	1
4088	1.58496250072116
4116	2.8073549220576
4144	1
4195	2
4241	2.32192809488736
4270	2.32192809488736
4381	2.8073549220576
4412	1.58496250072116
4443	1.58496250072116
4462	2
4498	2.58496250072116
4537	1
4595	2
4625	2.58496250072116
4648	3
4666	1
4707	2
4746	2.58496250072116
4763	1.58496250072116
4790	2
4814	1.58496250072116
4837	2
4869	3.4594316186373
4939	1.58496250072116
4972	3.32192809488736
4987	2
5018	2.8073549220576
5061	2
5091	1.58496250072116
5112	2
5136	1
5197	1
5270	1.58496250072116
5322	2.32192809488736
5349	1.58496250072116
5383	1.58496250072116
5416	2.58496250072116
5437	2
5459	3.90689059560852
5476	2.58496250072116
5547	2.32192809488736
5604	1.58496250072116
5635	2.32192809488736
5685	1.58496250072116
5709	1
5757	1.58496250072116
5771	1
5802	1.58496250072116
5826	1
5860	2.58496250072116
5875	2
5921	2.58496250072116
5944	1.58496250072116
5994	2.32192809488736
6050	3.70043971814109
6073	1.58496250072116
6096	2.8073549220576
6117	1
6257	2.58496250072116
6292	1
6328	2.58496250072116
6377	2.58496250072116
6423	1.58496250072116
6468	1
6541	2
6587	5.12928301694497
6609	3.58496250072116
6632	3.58496250072116
6653	3.90689059560852
6675	3.8073549220576
6693	3.32192809488736
6739	2.32192809488736
6764	2.32192809488736
6788	4.08746284125034
6822	3
6842	3.16992500144231
6892	3.70043971814109
6918	2.32192809488736
6947	4
6976	2.8073549220576
7014	1.58496250072116
7051	2.58496250072116
7077	2.32192809488736
7107	3
7132	3
7164	2.58496250072116
7182	2.8073549220576
7220	3.4594316186373
7237	1.58496250072116
7266	2
7292	3.16992500144231
7315	2
7337	2.58496250072116
7360	2.32192809488736
7386	1.58496250072116
7477	3.58496250072116
7500	2.58496250072116
7519	2.8073549220576
7546	3
7568	2.32192809488736
7593	2
7661	1.58496250072116
7692	2.32192809488736
7731	1.58496250072116
7793	2.8073549220576
7828	2
7846	2.32192809488736
7862	1.58496250072116
7892	2
7914	2.8073549220576
7951	2
7977	2.32192809488736
7995	2
8019	2.58496250072116
8053	2
8086	2.32192809488736
8108	2.58496250072116
8219	1.58496250072116
8289	2.32192809488736
8317	1.58496250072116
8366	3.32192809488736
8473	2.8073549220576
8502	2.32192809488736
8547	2
8629	2
8665	1.58496250072116
8712	2
8769	1.58496250072116
8798	2
8809	1
8833	1
8854	1
8892	1.58496250072116
8920	1
8965	2.32192809488736
8986	2
9013	1.58496250072116
9117	1.58496250072116
9154	2
9218	2.8073549220576
9256	2
9312	2
9340	2.58496250072116
9361	2
9407	1.58496250072116
9456	1.58496250072116
9485	2
9543	1
9569	1.58496250072116
9621	1.58496250072116
9643	2.32192809488736
9696	1.58496250072116
9728	2.32192809488736
9750	3
9771	2.32192809488736
9805	1.58496250072116
9829	2.32192809488736
9843	2
9872	1.58496250072116
9892	2.32192809488736
9917	2
9956	2
9995	2
10021	2
10059	2.8073549220576
10071	2
10124	2.32192809488736
10160	2.32192809488736
10190	1.58496250072116
10227	2
10292	1.58496250072116
10312	1.58496250072116
10355	1.58496250072116
10463	1.58496250072116
10489	1.58496250072116
10515	1
10584	1.58496250072116
10615	2.32192809488736
10635	2
10662	2.32192809488736
10680	2
10706	2
10730	1.58496250072116
10803	1
10855	1.58496250072116
10890	1
10938	2.32192809488736
10956	1
10980	2
11021	2
11042	1.58496250072116
11082	1
11118	1
11149	1
11180	3.16992500144231
11212	2
11260	2.32192809488736
11296	2.8073549220576
11322	1
11357	1.58496250072116
11392	1.58496250072116
11417	2
11440	2
11459	1.58496250072116
11497	1
11553	1.58496250072116
11568	2
11601	2
11636	2
11676	1.58496250072116
11731	1.58496250072116
11760	3.16992500144231
11792	2
11819	2.58496250072116
11837	2
11864	1
11892	1.58496250072116
11932	2
11977	2.32192809488736
12026	2
12045	4.16992500144231
12065	1.58496250072116
12120	2.32192809488736
12145	1.58496250072116
12169	2
12195	2.8073549220576
12230	1
12257	1
12333	2.32192809488736
12418	2
12447	1
12471	1
12501	1
12529	1
12587	2.58496250072116
12611	2.32192809488736
12628	1
12651	1.58496250072116
12679	1.58496250072116
12702	2.32192809488736
12729	1
12852	2
12878	4.58496250072116
12909	2
12950	2
12975	2.8073549220576
13013	3.32192809488736
13045	1.58496250072116
13065	2.32192809488736
13100	1.58496250072116
13160	1.58496250072116
13176	1.58496250072116
13207	2
13232	2.32192809488736
13254	2.32192809488736
13286	1.58496250072116
13321	2
13368	2.32192809488736
13389	3
13417	3
13454	3
13477	2.32192809488736
13516	2.32192809488736
13541	2
13579	2
13614	1.58496250072116
13647	1.58496250072116
13682	2.58496250072116
13703	2
13721	2
13756	2
13776	2.8073549220576
13810	3
13833	2.32192809488736
13859	2.8073549220576
13886	2
13905	1.58496250072116
13931	2
13955	1.58496250072116
13976	3.32192809488736
13999	2
14026	3.4594316186373
14046	4.52356195605701
14069	4.08746284125034
14094	2
14117	2.58496250072116
14140	3
14182	2.8073549220576
14207	3.32192809488736
14226	3
14254	2.58496250072116
14280	3.16992500144231
14294	1
14330	2.32192809488736
14368	1
14406	1.58496250072116
14432	3
14454	3
14492	2.32192809488736
14525	2.32192809488736
14541	1
14582	2
14623	2.32192809488736
14646	2
14672	2
14686	1
14719	2.32192809488736
14771	2.8073549220576
14793	2
14827	2.58496250072116
14855	2.8073549220576
14876	2.32192809488736
14898	3.16992500144231
14919	2.58496250072116
14934	1.58496250072116
14961	3
14979	1.58496250072116
15003	1.58496250072116
15032	1.58496250072116
15065	3.16992500144231
15095	3
15109	1.58496250072116
15146	3.4594316186373
15168	4.32192809488736
15189	3
15217	1.58496250072116
15260	2
15284	2.8073549220576
15306	2.8073549220576
15323	2
15350	3.8073549220576
15369	2
15418	2
15439	1.58496250072116
15473	2.32192809488736
15497	2.58496250072116
15520	2
15564	2.8073549220576
15592	3.32192809488736
15613	2.58496250072116
15635	2.8073549220576
15664	2.32192809488736
15686	3.16992500144231
15707	2.58496250072116
15726	1.58496250072116
15750	1.58496250072116
15774	2.32192809488736
15807	2
15841	2.58496250072116
15865	3
15902	2.58496250072116
15918	2
15947	2.32192809488736
15971	2.32192809488736
15996	1.58496250072116
16010	1.58496250072116
16046	2.32192809488736
16085	1.58496250072116
16109	2.8073549220576
16145	2.58496250072116
16170	2.8073549220576
16189	2.32192809488736
16216	1
16247	2.8073549220576
16264	2.32192809488736
16289	1.58496250072116
16323	3
16350	2.32192809488736
16384	2.8073549220576
16399	1
16438	2.8073549220576
16457	2.8073549220576
16491	2.8073549220576
16508	2
16528	1
16555	2.58496250072116
16584	2
16605	2.32192809488736
16626	1.58496250072116
16662	2.58496250072116
16696	1
16725	2.32192809488736
16751	1
16778	2.32192809488736
16805	2.8073549220576
16830	2.58496250072116
16853	1.58496250072116
16882	2.8073549220576
16899	2
16930	2
16966	2
16998	3.58496250072116
17017	2.58496250072116
17041	2
17072	2.32192809488736
17101	2.32192809488736
17126	2.8073549220576
17148	2.58496250072116
17175	1
17214	2.32192809488736
17237	1.58496250072116
17269	1.58496250072116
17295	1.58496250072116
17321	3.16992500144231
17352	2
17377	2
17392	2
17444	2.8073549220576
17467	3.32192809488736
17489	2.58496250072116
17514	2.32192809488736
17543	3.32192809488736
17567	3.58496250072116
17582	2
17608	2
17635	2.8073549220576
17651	2.32192809488736
17687	2.32192809488736
17715	2.8073549220576
17740	1.58496250072116
17783	1.58496250072116
17814	2.58496250072116
17839	2.32192809488736
17863	3.32192809488736
17885	1
17912	2.32192809488736
17939	3
17968	2.58496250072116
17988	3.16992500144231
18020	2.8073549220576
18044	2.58496250072116
18066	3.16992500144231
18089	3
18123	3.16992500144231
18145	2.8073549220576
18166	2.32192809488736
18192	3.70043971814109
18213	3
18235	2.32192809488736
18257	1.58496250072116
18304	2
18337	3.4594316186373
18365	2.58496250072116
18393	2.32192809488736
18424	3.32192809488736
18447	2.58496250072116
18473	2.32192809488736
18496	3.32192809488736
18517	3.16992500144231
18539	3.4594316186373
18559	2.8073549220576
18581	2.32192809488736
18604	3.58496250072116
18625	3.32192809488736
18646	2
18685	3.4594316186373
18710	2
18736	3
18757	3.4594316186373
18790	3
18814	2
18838	2.58496250072116
18860	2
18898	2.32192809488736
18912	2
18944	2.58496250072116
18965	2.32192809488736
19010	1.58496250072116
19039	2
19057	1
19091	2
19138	2
19163	2
19183	3.32192809488736
19207	2.8073549220576
19224	2.58496250072116
19255	2.32192809488736
19287	3.16992500144231
19305	2.32192809488736
19330	4.08746284125034
19347	2.32192809488736
19392	2.8073549220576
19413	2
19456	3
19495	2.32192809488736
19512	2
19535	1
19566	2.32192809488736
19590	2.32192809488736
19624	2
19662	2.58496250072116
19680	3.32192809488736
19701	2
19721	1.58496250072116
19759	2.58496250072116
19775	2.58496250072116
19806	1.58496250072116
19835	3.16992500144231
19865	2.58496250072116
19885	1.58496250072116
19910	3.16992500144231
19935	2.32192809488736
19960	3.16992500144231
19983	2
20018	2.32192809488736
20055	3
20079	2
20106	1.58496250072116
20131	3.16992500144231
20161	2
20181	1
20234	3.16992500144231
20261	1.58496250072116
20344	2.58496250072116
20388	2.32192809488736
20401	1
20471	3.90689059560852
20491	2.32192809488736
20519	3.8073549220576
20540	4
20561	3.32192809488736
20581	3.16992500144231
20603	3.32192809488736
20626	2.8073549220576
20650	3
20674	4.16992500144231
20696	2.32192809488736
20719	3.16992500144231
20739	3.16992500144231
20762	5.08746284125034
20783	4.32192809488736
20805	3.58496250072116
20827	3.58496250072116
20855	3.4594316186373
20876	4.75488750216347
20897	5
20919	1.58496250072116
20956	3.32192809488736
20971	2
20998	3.16992500144231
21023	3.16992500144231
21057	3.8073549220576
21080	3.58496250072116
21101	3.58496250072116
21123	3.8073549220576
21147	2.58496250072116
21170	3.58496250072116
21190	1.58496250072116
21226	3.32192809488736
21260	2.32192809488736
21284	3.90689059560852
21317	3.4594316186373
21343	3.70043971814109
21368	4
21382	2.58496250072116
21411	3.4594316186373
21432	3
21454	3.58496250072116
21475	2.8073549220576
21504	3.58496250072116
21524	3.58496250072116
21546	4.24792751344359
21571	3.32192809488736
21591	2.8073549220576
21614	3
21639	3.32192809488736
21664	3.8073549220576
21700	4.52356195605701
21716	3.32192809488736
21745	3.90689059560852
21769	1.58496250072116
21791	3
21813	2.8073549220576
21836	2.8073549220576
21872	3.16992500144231
21893	3.4594316186373
21910	4.24792751344359
21928	1.58496250072116
21956	3.16992500144231
21986	2.32192809488736
22007	1.58496250072116
22032	4.4594316186373
22054	3.16992500144231
22078	3.58496250072116
22105	4
22126	3.4594316186373
22146	3.8073549220576
22167	4.39231742277876
22189	4.24792751344359
22209	3.4594316186373
22238	3.32192809488736
22262	1.58496250072116
22288	3.16992500144231
22314	3.16992500144231
22337	3.4594316186373
22352	1.58496250072116
22397	4.08746284125034
22419	3.58496250072116
22440	3.32192809488736
22463	4
22485	3.16992500144231
22506	5.32192809488736
22528	3.70043971814109
22548	2.58496250072116
22570	2.58496250072116
22592	3.4594316186373
22617	3.32192809488736
22638	3.4594316186373
22660	4.08746284125034
22681	3.16992500144231
22703	5
22724	4.32192809488736
22743	3.58496250072116
22767	4.64385618977472
22794	2.8073549220576
22815	4.24792751344359
22837	4.24792751344359
22858	3.16992500144231
22882	4.16992500144231
22906	3
22931	2.32192809488736
22953	3.32192809488736
22975	2.32192809488736
23002	2.58496250072116
23024	2.32192809488736
23046	2.58496250072116
23074	3.4594316186373
23095	3
23121	3.4594316186373
23144	3.4594316186373
23163	2.32192809488736
23196	3.90689059560852
23218	3.4594316186373
23241	2.8073549220576
23262	4.24792751344359
23284	3.8073549220576
23303	3.70043971814109
23328	4.4594316186373
23349	2.8073549220576
23372	4.85798099512757
23389	3.58496250072116
23417	3.58496250072116
23434	2.8073549220576
23459	3
23481	3.4594316186373
23501	2.58496250072116
23526	4.52356195605701
23543	3.8073549220576
23568	3.16992500144231
23589	3.4594316186373
23612	4.52356195605701
23633	5.16992500144231
23652	5.12928301694497
23675	4.8073549220576
23694	4.8073549220576
23722	4.75488750216347
23743	4.95419631038688
23768	4.24792751344359
23786	3
23810	4.24792751344359
23831	6.08746284125034
23854	2.32192809488736
23883	2.8073549220576
23900	1
23927	1.58496250072116
23948	1
23977	2.32192809488736
24018	2
24040	3.32192809488736
24058	2.8073549220576
24083	3.8073549220576
24110	4
24132	3.16992500144231
24159	2.58496250072116
24182	2
24210	1
24241	1.58496250072116
24260	1
24289	3.32192809488736
24313	2.58496250072116
24334	3
24363	3.58496250072116
24388	2.32192809488736
24409	3
24433	4.08746284125034
24462	2
24485	3.16992500144231
24517	3.32192809488736
24539	4.39231742277876
24563	3.90689059560852
24583	3.58496250072116
24608	4.08746284125034
24642	2
24657	2.58496250072116
24716	3.58496250072116
24738	3.16992500144231
24757	2.58496250072116
24779	2
24815	1.58496250072116
24853	1.58496250072116
24916	2
24942	2.58496250072116
24964	2.8073549220576
24997	2.8073549220576
25025	3.32192809488736
25044	2.8073549220576
25061	2.58496250072116
25087	3
25109	2.8073549220576
25126	3.16992500144231
25159	2
25194	2.32192809488736
25209	1
25238	3.16992500144231
25255	3.16992500144231
25282	2.58496250072116
25304	2.58496250072116
25329	2
25350	2
25372	2.8073549220576
25401	2.8073549220576
25422	4.24792751344359
25443	3
25468	3
25493	3.90689059560852
25513	3.16992500144231
25544	2.32192809488736
25562	2.58496250072116
25588	2.32192809488736
25606	2.8073549220576
25651	4.39231742277876
25677	3.16992500144231
25701	4.39231742277876
25723	2.8073549220576
25749	3
25784	2.8073549220576
25800	1.58496250072116
25825	1.58496250072116
25845	1.58496250072116
25871	3
25895	2.32192809488736
25929	3
25950	2
25976	3
25998	1.58496250072116
26023	2.58496250072116
26054	3.32192809488736
26071	2.8073549220576
26118	2
26140	2.8073549220576
26161	1.58496250072116
26184	2
26220	2.32192809488736
26240	2.58496250072116
26264	2.8073549220576
26290	2.58496250072116
26311	3.16992500144231
26335	3.4594316186373
26355	2.8073549220576
26379	3.16992500144231
26400	3
26424	1.58496250072116
26458	2.32192809488736
26495	2.58496250072116
26515	3.4594316186373
26542	3
26561	3.32192809488736
26603	3.16992500144231
26625	2.32192809488736
26648	2.32192809488736
26676	2.32192809488736
26698	1.58496250072116
26729	2.32192809488736
26745	2.32192809488736
26766	2
26802	3.8073549220576
26837	1.58496250072116
26870	2.32192809488736
26897	4.16992500144231
26953	1
26986	2.32192809488736
27039	2
27070	3
27096	1.58496250072116
27133	3
27159	3.4594316186373
27187	2
27211	2
27243	1.58496250072116
27272	2
27296	2
27319	2
27331	1
27376	2
27393	2
27430	1.58496250072116
27455	2
27491	2.58496250072116
27527	3
27541	1
27567	1.58496250072116
27594	1.58496250072116
27621	1.58496250072116
27671	2
27693	2.32192809488736
27711	3.16992500144231
27739	2
27760	2
27788	2.32192809488736
27813	2.8073549220576
27834	2.32192809488736
27849	1
27903	3.16992500144231
27951	1.58496250072116
27966	2
27996	3.58496250072116
28026	2
28058	3
28085	2.32192809488736
28104	1.58496250072116
28141	2.32192809488736
28189	1.58496250072116
28230	2
28281	2
28307	1.58496250072116
28320	1.58496250072116
28352	1.58496250072116
28389	2.32192809488736
28405	1.58496250072116
28432	2
28448	2
28488	2.8073549220576
28520	3.58496250072116
28535	2.32192809488736
28564	3.58496250072116
28591	1.58496250072116
28621	3
28644	4
28660	2.32192809488736
28688	3.16992500144231
28711	3.32192809488736
28734	3.4594316186373
28753	2
28781	3.32192809488736
28809	1.58496250072116
28845	4.16992500144231
28868	3.16992500144231
28894	3.16992500144231
28915	3.70043971814109
28930	2.32192809488736
28958	1
28990	3.16992500144231
29010	2.32192809488736
29042	3.8073549220576
29062	3.4594316186373
29086	2.58496250072116
29112	2.8073549220576
29145	2
29177	3.58496250072116
29198	3.16992500144231
29220	2.8073549220576
29248	2.8073549220576
29273	3.16992500144231
29289	1
29320	3.16992500144231
29362	2.32192809488736
29400	2.58496250072116
29430	2.8073549220576
29465	2
29486	1.58496250072116
29554	1.58496250072116
29621	3.4594316186373
29638	2.58496250072116
29673	2
29697	1.58496250072116
29742	2.58496250072116
29779	2.32192809488736
29804	2
29828	2.58496250072116
29904	2.8073549220576
29949	3.16992500144231
29969	3.70043971814109
29995	2.58496250072116
30010	1
30050	2
30083	2.32192809488736
30098	1
30139	2.32192809488736
30171	1.58496250072116
30252	2.32192809488736
30266	1
30292	1
30327	1
30378	2
30404	1.58496250072116
30432	1.58496250072116
30464	2.58496250072116
30492	1.58496250072116
30517	2.58496250072116
30543	2.32192809488736
30589	2.58496250072116
30614	3
30638	2
30666	2
30681	1
30714	1.58496250072116
30743	2.32192809488736
30760	1
30789	1.58496250072116
30839	2.32192809488736
30868	1.58496250072116
30891	2.32192809488736
30915	2.58496250072116
30989	2
31018	2
31094	2.58496250072116
31119	2.58496250072116
31159	2.58496250072116
31181	3
31199	2.32192809488736
31239	2.58496250072116
31257	2.8073549220576
31288	2.8073549220576
31315	2.58496250072116
31335	2.58496250072116
31363	2.32192809488736
31391	2.8073549220576
31406	2
31433	2.58496250072116
31454	4.58496250072116
31492	2.8073549220576
31515	2.8073549220576
31538	2.58496250072116
31593	2.32192809488736
31617	2.8073549220576
31638	2.8073549220576
31665	2.32192809488736
31683	3.58496250072116
31712	3.4594316186373
31731	3.58496250072116
31759	2.58496250072116
31782	3.4594316186373
31802	4.08746284125034
31830	3.8073549220576
31849	2.8073549220576
31875	2
31893	2
31927	2
31943	1
31991	1.58496250072116
32013	2.58496250072116
32037	3
32063	2.32192809488736
32088	3.4594316186373
32118	3.16992500144231
32145	2.8073549220576
32177	3.16992500144231
32198	4
32220	2
32253	3.16992500144231
32274	3.8073549220576
32294	3.90689059560852
32313	3
32338	2
32366	3.32192809488736
32399	2.32192809488736
32431	1.58496250072116
32498	2
32526	3
32551	2.58496250072116
32567	1.58496250072116
32644	2
32681	1
32716	2.32192809488736
32743	2.58496250072116
32764	1
32789	1.58496250072116
32830	2
32854	2.32192809488736
32887	3.32192809488736
32948	4
32969	2.32192809488736
33008	3.16992500144231
33074	1.58496250072116
33157	2
33175	1
33307	2.8073549220576
33318	2
33363	2.58496250072116
33383	2.32192809488736
33413	2.58496250072116
33474	2
33500	1
33535	3.32192809488736
33576	2.58496250072116
33596	2.58496250072116
33641	2
33670	2.32192809488736
33692	2
33714	1.58496250072116
33738	1
33853	2.58496250072116
33880	2
33900	2.58496250072116
33931	1.58496250072116
33963	2.32192809488736
33986	2.32192809488736
34006	1.58496250072116
34039	1.58496250072116
34072	2.58496250072116
34090	2
34126	1.58496250072116
34154	2
34229	1
34273	1
34356	3.16992500144231
34370	1
34445	1
34466	1
34494	2.8073549220576
34512	1.58496250072116
34546	2
34566	1.58496250072116
34598	2.58496250072116
34620	2.32192809488736
34638	1.58496250072116
34707	1.58496250072116
34756	3
34792	2.8073549220576
34813	2
34862	2
34898	3
34919	1.58496250072116
34989	2.32192809488736
35014	1.58496250072116
35037	1
35067	1
35103	2
35120	2.32192809488736
35168	1
35195	2.32192809488736
35247	2.8073549220576
35269	4.32192809488736
35289	2.32192809488736
35320	1.58496250072116
35357	2
35383	2.58496250072116
35421	3
35440	2.58496250072116
35472	2.32192809488736
35502	1.58496250072116
35527	2.8073549220576
35554	2.32192809488736
35581	2.58496250072116
35603	3
35653	3
35676	2.58496250072116
35704	2
35727	2.8073549220576
35759	3.32192809488736
35780	2.58496250072116
35799	3.32192809488736
35813	1
35834	1
35867	2.32192809488736
35888	2.58496250072116
35908	3.16992500144231
35934	2.8073549220576
35960	2.32192809488736
35993	2.32192809488736
36019	3.32192809488736
36040	2.8073549220576
36092	1
36128	2.58496250072116
36147	1.58496250072116
36178	3.16992500144231
36221	2
36239	1.58496250072116
36280	2.32192809488736
36302	2.32192809488736
36333	3.70043971814109
36370	2
36416	1.58496250072116
36455	1.58496250072116
36482	2.8073549220576
36505	2.8073549220576
36535	5.64385618977472
36557	2.58496250072116
36575	3
36598	2.8073549220576
36635	2.8073549220576
36654	2.32192809488736
36672	1
36703	2
36719	2
36750	3.16992500144231
36772	2.8073549220576
36787	2
36826	3.4594316186373
36850	3.70043971814109
36871	3.58496250072116
36892	3
36913	2.8073549220576
36942	3
36963	2
36987	3.8073549220576
37009	3.4594316186373
37033	3
37052	3.58496250072116
37080	2.32192809488736
37126	2.8073549220576
37147	3
37170	3.32192809488736
37211	3.16992500144231
37228	2.58496250072116
37262	2.58496250072116
37282	3.58496250072116
37303	2.8073549220576
37324	2
37354	1
37386	2.58496250072116
37411	2.32192809488736
37440	3
37480	2.32192809488736
37502	2.8073549220576
37518	2.58496250072116
37540	1
37579	1.58496250072116
37613	3.16992500144231
37632	2.8073549220576
37656	2.58496250072116
37685	2.32192809488736
37712	2
37744	2.32192809488736
37768	2.32192809488736
37800	2.58496250072116
37826	2.58496250072116
37846	3.4594316186373
37882	2.32192809488736
37907	2.32192809488736
37931	1.58496250072116
37954	2.58496250072116
37978	3.70043971814109
38001	2.8073549220576
38023	1.58496250072116
38055	2
38083	2
38113	3.4594316186373
38142	3.58496250072116
38159	2.58496250072116
38189	2.8073549220576
38216	2.58496250072116
38230	1.58496250072116
38281	2
38296	2.58496250072116
38330	3.16992500144231
38350	1.58496250072116
38381	2.58496250072116
38399	2.58496250072116
38434	3.16992500144231
38454	3
38469	2
38489	1.58496250072116
38514	1.58496250072116
38551	1.58496250072116
38592	2.32192809488736
38619	2.58496250072116
38636	2.8073549220576
38660	2
38683	1.58496250072116
38711	2.32192809488736
38738	2.58496250072116
38760	2.58496250072116
38784	1.58496250072116
38830	1.58496250072116
38853	3
38876	2
38910	2.8073549220576
38927	2
38950	2.32192809488736
38976	2.58496250072116
38994	3.4594316186373
39021	1.58496250072116
39107	2.32192809488736
39125	1.58496250072116
39167	2.32192809488736
39188	1.58496250072116
39211	1.58496250072116
39239	1
39273	3
39304	2
39356	1.58496250072116
39428	2.32192809488736
39452	1.58496250072116
39497	2.8073549220576
39518	2.32192809488736
39534	2
39561	1.58496250072116
39585	2.32192809488736
39611	2.58496250072116
39629	2.32192809488736
39665	3
39688	2
39710	2.32192809488736
39757	1.58496250072116
39777	2.58496250072116
39796	1
39824	1.58496250072116
39857	2.58496250072116
39877	2.58496250072116
39902	1.58496250072116
39955	2.32192809488736
39986	2.58496250072116
40041	2
40059	1
40100	3.32192809488736
40132	3.16992500144231
40149	1.58496250072116
40179	2.32192809488736
40195	1.58496250072116
40260	2.32192809488736
40282	1.58496250072116
40308	2
40331	1
40476	1.58496250072116
40514	2.58496250072116
40573	2.32192809488736
40592	1.58496250072116
40626	1.58496250072116
40675	2
40694	3.16992500144231
40720	1.58496250072116
40763	2.8073549220576
40786	2
40806	2.58496250072116
40830	2.32192809488736
40851	1.58496250072116
40876	2.32192809488736
40915	2
40938	2
40960	3.58496250072116
40995	3
41009	1
41052	2.58496250072116
41076	2.8073549220576
41098	2.32192809488736
41221	2
41315	2.58496250072116
41338	2.8073549220576
41371	3
41400	2.8073549220576
41423	2.32192809488736
41449	1.58496250072116
41481	3
41506	1
41536	2.8073549220576
41553	2
41603	2.8073549220576
41627	1.58496250072116
41647	2.32192809488736
41686	2.58496250072116
41732	3
41761	2.32192809488736
41798	2
41821	1
41853	2.8073549220576
41880	1.58496250072116
41905	2.32192809488736
41945	2
41976	3.32192809488736
41996	2.32192809488736
42015	1
42051	1.58496250072116
42102	2
42135	2.58496250072116
42178	2.32192809488736
42226	2
42255	2
42324	2.32192809488736
42352	2.32192809488736
42381	2
42413	2
42433	3
42461	2
42482	1.58496250072116
42516	2
42541	2
42563	2
42590	2.32192809488736
42620	3.16992500144231
42756	1
42779	1
42850	2.32192809488736
42895	1.58496250072116
42961	1.58496250072116
42992	2.32192809488736
43010	1.58496250072116
43032	1
43063	1.58496250072116
43091	1
43164	3.32192809488736
43190	1.58496250072116
43217	1
43267	3.32192809488736
43297	2
43332	3.58496250072116
43360	3
43390	2
43409	3.90689059560852
43435	2.32192809488736
43464	2.8073549220576
43488	3.4594316186373
43517	3
43540	1.58496250072116
43582	3.16992500144231
43605	2.58496250072116
43629	3.70043971814109
43649	2
43678	1.58496250072116
43700	2
43728	2.58496250072116
43748	2
43808	4.64385618977472
43836	2
43860	2
43881	2
43919	1.58496250072116
43946	1.58496250072116
43974	2
44031	1.58496250072116
44065	3
44105	2.58496250072116
44130	2.58496250072116
44164	2
44186	1
44306	2.32192809488736
44332	1
44363	2
44393	1.58496250072116
44420	2.32192809488736
44449	3
44479	2.32192809488736
44496	1.58496250072116
44533	2.58496250072116
44556	2.8073549220576
44599	1.58496250072116
44625	2
44649	1.58496250072116
44704	2.32192809488736
44730	1.58496250072116
44769	1.58496250072116
44804	3.16992500144231
44845	2
44879	1.58496250072116
44990	1.58496250072116
45008	1.58496250072116
45108	2.32192809488736
45132	2
45153	2
45218	1
45269	3.16992500144231
45293	3
45320	3
45367	1
45430	1
45463	2
45499	3.4594316186373
45527	1.58496250072116
45549	1.58496250072116
45573	2.58496250072116
45607	1
45639	2.58496250072116
45655	2
45677	1
45724	2.32192809488736
45761	1.58496250072116
45784	1.58496250072116
45812	2
45837	3.8073549220576
45855	2.32192809488736
45878	2.32192809488736
45892	1
45922	2.32192809488736
45940	1
45982	4.95419631038688
46065	2.58496250072116
46090	3
46117	4.08746284125034
46134	3.16992500144231
46159	2.58496250072116
46180	2.58496250072116
46203	4.24792751344359
46218	2.32192809488736
46248	3.32192809488736
46270	3.4594316186373
46291	3.32192809488736
46308	2
46361	2.32192809488736
46388	2.58496250072116
46417	2.58496250072116
46444	3.70043971814109
46463	3
46507	2.32192809488736
46535	4.24792751344359
46556	2
46580	4.85798099512757
46601	4.52356195605701
46622	3
46643	2
46666	2.32192809488736
46692	4
46719	4.16992500144231
46739	5.39231742277876
46761	4.64385618977472
46782	4.8073549220576
46807	4
46828	4.52356195605701
46850	4.4594316186373
46869	3.90689059560852
46890	3.16992500144231
46912	4
46935	3.4594316186373
46954	3.70043971814109
46979	3.58496250072116
47000	3
47017	1.58496250072116
47047	2.32192809488736
47091	1
47119	1.58496250072116
47172	2
47192	1.58496250072116
47227	2.8073549220576
47243	1.58496250072116
47273	2
47309	1.58496250072116
47382	2.32192809488736
47394	1
47429	3.16992500144231
47446	3.4594316186373
47467	1
47541	2
47577	2
47609	2
47627	1.58496250072116
47644	1
47670	1.58496250072116
47700	1.58496250072116
47727	1
47782	2.32192809488736
47811	3.32192809488736
47849	1.58496250072116
47873	1.58496250072116
47903	2.58496250072116
47924	1
48005	1
48066	1.58496250072116
48083	1
48156	1.58496250072116
48183	2
48214	2.8073549220576
48251	2
48296	1
48336	2.8073549220576
48357	1.58496250072116
48400	2.58496250072116
48415	1.58496250072116
48478	1
48510	1.58496250072116
48526	1.58496250072116
48569	4.16992500144231
48587	1.58496250072116
48614	2.8073549220576
48628	1.58496250072116
48658	2.32192809488736
48688	1.58496250072116
48709	2.32192809488736
48738	2
48759	2
48785	2.58496250072116
48806	2
48833	2
48858	3
48890	3.16992500144231
48911	2.58496250072116
48940	3.16992500144231
48971	4.08746284125034
48995	2.8073549220576
49025	2.58496250072116
49041	1.58496250072116
49064	2.58496250072116
49092	1
49147	1
49179	2.32192809488736
49214	2.58496250072116
49240	2.58496250072116
49255	1
49291	1
49313	1.58496250072116
49342	2
49376	2.8073549220576
49399	1.58496250072116
49423	1
49457	1.58496250072116
49495	2
49523	2
49540	2
49583	2.58496250072116
49615	3.4594316186373
49636	2.8073549220576
49657	2.32192809488736
49704	2.8073549220576
49726	1.58496250072116
49763	2
49795	2.32192809488736
49828	2.32192809488736
49842	1
49872	2.32192809488736
49911	3.16992500144231
49934	2
49969	2
49993	2
50022	1.58496250072116
50053	3
50067	1
50098	1
50161	1
50191	2
50224	1
50273	2
50297	4.75488750216347
50311	1
50345	1.58496250072116
50380	3
50418	2.32192809488736
50462	1.58496250072116
50479	1
50523	1
50556	2
50628	1.58496250072116
50659	4
50675	2.58496250072116
50755	1
50849	1
50882	2
50898	2
50931	2
50958	2
50993	5.8073549220576
51016	1.58496250072116
51043	4.52356195605701
51096	2
51120	2.8073549220576
51142	1.58496250072116
51165	2.58496250072116
51184	1.58496250072116
51224	2
51243	1
51271	1.58496250072116
51407	1.58496250072116
51430	2
51479	3.32192809488736
51501	2
51560	1.58496250072116
51582	1.58496250072116
51641	2.32192809488736
51657	2.8073549220576
51712	2
51737	2
51762	1.58496250072116
51789	2.58496250072116
51825	2
51879	2
51920	2
51961	2.58496250072116
52019	2.8073549220576
52039	2
52079	2.32192809488736
52126	1.58496250072116
52161	1.58496250072116
52184	1
52212	2
52280	1.58496250072116
52322	1.58496250072116
52383	2
52406	2
52439	2.32192809488736
52503	2.8073549220576
52521	1.58496250072116
52569	2.32192809488736
52588	3.16992500144231
52616	1.58496250072116
52633	2.58496250072116
52658	2.32192809488736
52673	1
52742	2
52762	1
52860	1.58496250072116
52879	2.58496250072116
52903	1
52929	2
52957	2.8073549220576
53020	1
53070	2
53096	3.58496250072116
53111	1
53172	1
53213	2
53277	1
53355	2
53375	1
53412	3
53426	1.58496250072116
53455	2
53475	1.58496250072116
53590	3.4594316186373
53639	1.58496250072116
53739	1.58496250072116
53785	2
53816	2.32192809488736
53914	1.58496250072116
53966	2
54009	1.58496250072116
54041	2.32192809488736
54058	1.58496250072116
54093	3.16992500144231
54109	1
54134	1.58496250072116
54152	1
54189	2.32192809488736
54223	2
54249	2.58496250072116
54299	2
54342	2.58496250072116
54405	2.32192809488736
54432	1
54466	2
54500	1
54535	2
54555	2
54590	1.58496250072116
54640	3.16992500144231
54661	1.58496250072116
54695	2.58496250072116
54722	2
54752	2
54793	1
54817	1
54856	2.32192809488736
54884	1.58496250072116
54920	3.16992500144231
54966	1.58496250072116
54987	1.58496250072116
55010	2
55064	1
55133	1.58496250072116
55158	2
55178	3.16992500144231
55204	1.58496250072116
55228	2
55279	1.58496250072116
55345	1.58496250072116
55374	1.58496250072116
55404	1.58496250072116
55488	2.32192809488736
55574	1.58496250072116
55609	2
55665	2.32192809488736
55688	1.58496250072116
55721	2.32192809488736
55753	2
55808	1
55834	1.58496250072116
55861	2.32192809488736
55877	1
55919	1.58496250072116
55942	2.8073549220576
55979	2.32192809488736
56003	2.32192809488736
56036	3
56059	2.8073549220576
56076	2.32192809488736
56098	1
56126	2
56187	2.32192809488736
56213	1.58496250072116
56235	2
56260	1
56292	1.58496250072116
56328	2.8073549220576
56348	1.58496250072116
56374	2.32192809488736
56397	2.58496250072116
56426	2.58496250072116
56450	2
56477	2
56502	1
56527	1
56577	1.58496250072116
56598	1
56632	1.58496250072116
56725	2
56774	1.58496250072116
56789	1.58496250072116
56846	1
56891	1
56919	1.58496250072116
56944	2
56963	2
57010	1.58496250072116
57107	2
57145	2.32192809488736
57189	1
57349	2
57418	2
57448	2.8073549220576
57470	2.32192809488736
57487	1.58496250072116
57511	1.58496250072116
57536	1
57572	1.58496250072116
57587	1
57622	2
57645	1.58496250072116
57708	3.32192809488736
57751	2.8073549220576
57810	1
57887	1.58496250072116
57939	3.58496250072116
57952	1
57974	1
58005	1.58496250072116
58050	4.4594316186373
58070	4
58094	3.32192809488736
58115	4.64385618977472
58135	4.08746284125034
58160	3.58496250072116
58181	4.24792751344359
58201	3.90689059560852
58224	4
58243	5.88264304936184
58266	6.75488750216347
58287	6.32192809488736
58308	5.83289001416474
58328	5
58358	4.90689059560852
58380	4.85798099512757
58400	4.39231742277876
58425	3.32192809488736
58446	4.95419631038688
58468	5.52356195605701
58488	4.75488750216347
58510	5
58531	4.39231742277876
58551	2.8073549220576
58580	2
58603	5.4594316186373
58624	6.37503943134693
58647	5.39231742277876
58668	5.88264304936184
58689	4.64385618977472
58714	4.64385618977472
58734	3.90689059560852
58755	2.58496250072116
58779	5.12928301694497
58800	5.61470984411521
58822	4.64385618977472
58842	4.16992500144231
58864	3.4594316186373
58886	6.4757334309664
58907	5.04439411935845
58929	5.55458885167764
58950	5.4262647547021
58972	4.39231742277876
58993	3.4594316186373
59017	5.93073733756289
59037	6.04439411935845
59060	4.70043971814109
59083	3.58496250072116
59105	5
59126	3.70043971814109
59147	3.8073549220576
59169	3.4594316186373
59190	4.52356195605701
59211	5
59232	4.16992500144231
59253	5.35755200461808
59275	5
59296	3.90689059560852
59317	3.90689059560852
59342	4.39231742277876
59363	3.8073549220576
59384	4
59410	4.16992500144231
59431	3.70043971814109
59455	2
59477	3
59512	3.8073549220576
59534	5.4262647547021
59555	6.94251450533924
59576	5.64385618977472
59596	4.52356195605701
59618	4.75488750216347
59637	5.7279204545632
59660	5.97727992349992
59680	5.35755200461808
59708	5.7279204545632
59729	6.08746284125034
59750	5.88264304936184
59770	4.32192809488736
59792	5.20945336562895
59813	5.83289001416474
59834	5.97727992349992
59856	4.64385618977472
59877	6.12928301694497
59898	5.04439411935845
59919	5.32192809488736
59940	5.75488750216347
59959	4.52356195605701
59983	6.3037807481771
60004	5.64385618977472
60025	6.9188632372746
60046	6.04439411935845
60067	6.68650052718322
60088	5.58496250072116
60108	4.75488750216347
60133	4.16992500144231
60154	6
60175	6.14974711950468
60196	6.24792751344359
60216	5.16992500144231
60237	3
60265	5.28540221886225
60284	5.28540221886225
60307	4.24792751344359
60328	5.20945336562895
60349	4.4594316186373
60370	3
60392	4.16992500144231
60414	3.58496250072116
60439	4.24792751344359
60461	4.16992500144231
60473	1
60506	1.58496250072116
60523	1.58496250072116
60556	2
60579	3.90689059560852
60602	4.64385618977472
60623	5.61470984411521
60644	3.90689059560852
60666	5.04439411935845
60687	4.70043971814109
60708	4.90689059560852
60729	3.8073549220576
60749	2.8073549220576
60772	2.8073549220576
60796	4.32192809488736
60815	4.16992500144231
60849	2.58496250072116
60870	4.85798099512757
60891	4.16992500144231
60913	4.85798099512757
60934	4.08746284125034
60958	4.08746284125034
60979	3.4594316186373
61005	3.8073549220576
61026	2.8073549220576
61040	1
61081	3.32192809488736
61102	4.24792751344359
61124	3
61150	3
61171	2.32192809488736
61198	3.16992500144231
61237	3.90689059560852
61257	3.32192809488736
61278	3.8073549220576
61291	1
61339	2
61408	2
61433	3.16992500144231
61452	2.58496250072116
61497	1.58496250072116
61530	1
61555	1
61596	1.58496250072116
61634	2.58496250072116
61659	2
61681	1.58496250072116
61744	1.58496250072116
61779	2.58496250072116
61819	2
61844	2.32192809488736
61862	2
61892	3.16992500144231
61912	3.16992500144231
61937	3.90689059560852
61952	1
61992	3.32192809488736
62030	2.32192809488736
[truncated: 662 more rows]
