# Supplementary material for: A Compendium of Nucleosome and Transcript Profiles Reveals Determinants of Chromatin Architecture and Transcription
Source: PLoS Genet. 2013 May 2;9(5):e1003479. doi: 10.1371/journal.pgen.1003479 (PMC3642058; doi:10.1371/journal.pgen.1003479)
Supplement: Dataset S1 — Yeast transcript annotation R script and data files. Please note this file is 81.9 MB and may be difficult for some readers to download due to its size. (GZ) [file pgen.1003479.s001.gz › yeast-transcript-annotation/chr4.data.tot.perm]

0	16	7.16083
0	24	7.31763
0	32	7.32407
0	40	7.46683
0	42	7.46683
0	48	7.51363
0	50	7.51363
0	56	7.53971
0	64	7.58782
0	72	7.63524
0	80	7.57707
0	88	7.548
0	96	7.72727
0	104	7.81683
0	112	7.90331
0	120	8.03748
0	144	6.96441
0	152	6.835
0	160	6.55532
0	168	6.26053
0	176	6.14878
0	184	6.31331
0	192	6.6677
0	200	7.04855
0	208	7.73213
0	216	8.23339
0	224	8.81531
0	232	8.86256
0	240	8.86256
0	248	8.81531
0	256	8.82821
0	264	8.60027
0	272	8.60027
0	280	8.33156
0	288	8.87359
0	296	8.9699
0	304	9.84175
0	312	10.0611
0	320	10.0879
0	328	10.0879
0	336	9.54156
0	344	9.54156
0	352	9.26332
0	360	9.16802
0	368	9.42946
0	376	9.42946
0	384	9.07044
0	392	8.90115
0	400	8.13173
0	408	8.04335
0	416	8.17278
0	424	8.17278
0	432	7.94223
0	440	7.53138
0	448	6.85442
0	456	6.85442
0	464	7.10204
0	472	7.60909
0	480	8.08696
0	488	8.24815
0	496	8.12067
0	504	7.94084
0	512	7.90259
0	520	7.65071
0	528	7.65071
0	536	7.65071
0	544	7.50136
0	552	7.60557
0	560	7.14636
0	568	6.74339
0	576	7.14636
0	584	7.06916
0	592	7.03552
0	600	7.03552
0	608	7.18228
0	616	6.84847
0	624	7.02501
0	632	6.84549
0	640	7.02501
0	648	7.81835
0	656	8.31763
0	664	8.31763
0	672	8.31763
0	680	8.31763
0	688	7.86625
0	696	7.52207
0	704	7.06916
0	712	7.45709
0	720	7.649
0	728	7.649
0	736	7.73697
0	744	7.75298
0	752	6.04335
0	760	5.9183
0	768	6.16802
0	776	6.16802
0	784	5.90689
0	792	5.90689
0	800	5.51457
0	808	5.32193
0	816	5.51457
0	824	5.51457
0	832	5.66432
0	840	5.52952
0	848	5.73697
0	856	5.42146
0	864	5.54432
0	872	5.25154
0	880	5.47651
0	888	5.52207
0	896	5.58782
0	904	5.45317
0	912	5.58782
0	920	5.42946
0	928	5.23339
0	936	5.23339
0	944	5.45317
0	952	5.30465
0	960	5.46099
0	968	5.49947
0	976	5.45317
0	984	5.45317
0	992	5.49185
0	1000	5.54432
0	1008	5.52952
0	1016	5.74979
0	1024	5.74339
0	1032	5.98489
0	1040	5.95752
0	1048	6.02764
0	1056	5.69779
0	1064	5.69779
0	1072	5.52952
0	1080	5.52952
0	1088	5.52952
0	1096	7.65753
0	1104	7.65753
0	1112	7.6895
0	1120	7.6895
0	1128	6.11449
0	1136	5.63005
0	1144	5.63005
0	1152	6.38494
0	1160	6.73051
0	1168	6.73051
0	1176	6.73051
0	1184	6.56624
0	1192	6.56624
0	1200	6.34746
0	1208	6.34746
0	1216	6.38904
0	1224	6.34746
0	1232	6.38082
0	1240	6.61611
0	1248	6.61961
0	1256	6.60204
0	1264	6.65071
0	1272	6.46099
0	1280	6.32193
0	1288	6.1964
0	1296	6.46099
0	1304	6.1964
0	1312	6.18228
0	1320	5.9957
0	1328	5.8425
0	1336	5.72403
0	1344	5.83048
0	1352	6.16802
0	1360	5.95198
0	1368	6.265
0	1376	6.07936
0	1384	5.89539
0	1392	5.53694
0	1400	5.86035
0	1408	5.52952
0	1416	5.52952
0	1424	5.58066
0	1432	5.6231
0	1440	5.75616
0	1448	5.84847
0	1456	6.07936
0	1464	6.24702
0	1472	6.12928
0	1480	6.05373
0	1488	5.96303
0	1496	6.12928
0	1504	6.14393
0	1512	6.8365
0	1520	6.85442
0	1528	6.85442
0	1536	6.09954
0	1544	5.86625
0	1552	5.7625
0	1560	5.72403
0	1568	5.6845
0	1576	5.9183
0	1584	5.9183
0	1592	5.6231
0	1600	5.87798
0	1608	6.28276
0	1616	5.95198
0	1624	5.95198
0	1632	5.95198
0	1640	5.95198
0	1648	5.78759
0	1656	5.8425
0	1664	6.12437
0	1672	6.21963
0	1680	6.38494
0	1688	6.42946
0	1696	6.42946
0	1704	6.56261
0	1712	6.55166
0	1720	6.26053
0	1728	5.87213
0	1736	6.02237
0	1744	5.46099
0	1752	5.71097
0	1760	5.9957
0	1768	6.4842
0	1776	7.59317
0	1784	9.09577
0	1792	9.95198
0	1800	10.2872
0	1808	10.8893
0	1816	11.5756
0	1824	11.5756
0	1832	11.9204
0	1840	12.2751
0	1848	12.7227
0	1856	12.7117
0	1864	12.7117
0	1872	12.667
0	1880	11.7924
0	1888	11.7924
0	1896	12.4406
0	1904	12.4406
0	1912	12.3568
0	1920	12.5047
0	1928	12.5522
0	1936	12.3498
0	1944	12.4411
0	1952	12.6939
0	1960	12.8767
0	1968	12.8767
0	1976	12.8929
0	1984	12.7254
0	1992	12.6813
0	2000	11.8814
0	2008	11.8128
0	2016	11.8662
0	2024	11.9165
0	2032	11.797
0	2040	11.603
0	2048	11.0164
0	2056	11.2081
0	2064	11.4607
0	2072	11.9419
0	2080	12.121
0	2088	12.2452
0	2096	12.1369
0	2104	11.7269
0	2112	11.666
0	2120	12.0721
0	2128	12.0721
0	2136	12.3099
0	2144	12.3477
0	2152	12.6366
0	2160	12.4468
0	2168	12.3994
0	2176	11.9296
0	2184	11.9171
0	2192	11.0591
0	2200	9.16383
0	2208	8.30682
0	2216	7.82897
0	2224	8.30682
0	2232	9.06596
0	2240	9.68617
0	2248	10.2714
0	2256	10.213
0	2264	10.0505
0	2272	9.93524
0	2280	7.21963
0	2288	7.21963
0	2296	10.5068
0	2304	11.8508
0	2312	12.0554
0	2320	12.0827
0	2328	11.9337
0	2336	10.8295
0	2344	10.8295
0	2352	9.71015
0	2360	10.1608
0	2368	10.4448
0	2376	10.3112
0	2384	9.94711
0	2392	9.79031
0	2400	10.1964
0	2408	11.5446
0	2416	11.9568
0	2424	11.9568
0	2432	12.1394
0	2440	11.7803
0	2448	11.6211
0	2456	11.4104
0	2464	11.2012
0	2472	11.0299
0	2480	11.2362
0	2488	10.911
0	2496	10.4277
0	2504	10.7179
0	2512	11.0474
0	2520	11.215
0	2528	11.3959
0	2536	11.4475
0	2544	11.3959
0	2552	11.5651
0	2560	11.2108
0	2568	10.7402
0	2576	10.7911
0	2584	11.0352
0	2592	11.0352
0	2600	11.3141
0	2608	11.813
0	2616	11.6455
0	2624	11.6918
0	2632	12.0472
0	2640	12.183
0	2648	12.2255
0	2656	12.2025
0	2664	12.0991
0	2672	11.7151
0	2680	9.56442
0	2688	9.56442
0	2696	12.5229
0	2704	13.0234
0	2712	13.3564
0	2720	13.3564
0	2728	13.0868
0	2736	12.5773
0	2744	12.0781
0	2752	11.9787
0	2760	12.1362
0	2768	12.0975
0	2776	11.3755
0	2784	12.0975
0	2792	12.2442
0	2800	12.2442
0	2808	12.2736
0	2816	12.5557
0	2824	12.4215
0	2832	12.2924
0	2840	12.1926
0	2848	11.8136
0	2856	11.5395
0	2864	10.8011
0	2872	10.8011
0	2880	10.8851
0	2888	11.2611
0	2896	11.8764
0	2904	12.2142
0	2912	12.1645
0	2920	12.0182
0	2928	11.9725
0	2936	12.0182
0	2944	11.7456
0	2952	11.314
0	2960	11.314
0	2968	11.3438
0	2976	10.7849
0	2984	10.1388
0	2992	10.023
0	3000	9.95406
0	3008	9.35168
0	3016	9.35168
0	3024	10.6734
0	3032	10.7759
0	3040	11.2242
0	3048	11.5204
0	3056	11.2242
0	3064	10.7982
0	3072	9.88997
0	3080	10.0926
0	3088	10.0926
0	3096	10.8406
0	3104	10.8406
0	3112	10.8762
0	3120	10.8406
0	3128	10.8406
0	3136	10.6864
0	3144	10.6864
0	3152	10.894
0	3160	11.2841
0	3168	11.162
0	3176	10.9551
0	3184	10.9483
0	3192	10.9483
0	3200	10.8412
0	3208	10.7376
0	3216	11.1559
0	3224	11.2431
0	3232	11.1565
0	3240	11.1565
0	3248	11.188
0	3256	11.188
0	3264	11.0552
0	3272	10.5332
0	3280	9.9651
0	3288	9.9651
0	3296	10.5901
0	3304	10.9308
0	3312	11.1013
0	3320	11.3591
0	3328	10.9303
0	3336	10.0806
0	3344	9.2921
0	3352	9.17278
0	3360	8.80996
0	3368	9.44432
0	3376	9.79186
0	3384	10.2462
0	3392	10.9289
0	3400	11.1041
0	3408	11.2152
0	3416	10.9158
0	3424	10.9158
0	3432	10.3762
0	3440	9.93804
0	3448	9.3003
0	3456	8.56261
0	3464	8.73455
0	3472	9.84847
0	3480	9.77628
0	3488	9.7625
0	3496	9.65199
0	3504	8.3632
0	3512	8.3632
0	3520	9.64686
0	3528	9.80036
0	3536	9.80036
0	3544	9.64471
0	3552	8.00375
0	3560	7.37048
0	3568	7.4842
0	3576	8.14878
0	3584	8.72565
0	3592	9.26667
0	3600	9.65923
0	3608	9.63395
0	3616	9.65923
0	3624	9.65923
0	3632	9.73172
0	3640	9.50609
0	3648	9.72889
0	3656	9.90438
0	3664	9.9815
0	3672	9.88162
0	3680	9.88162
0	3688	10.3345
0	3696	10.3176
0	3704	9.99536
0	3712	10.0781
0	3720	10.0362
0	3728	9.68617
0	3736	8.97878
0	3744	8.97878
0	3752	8.87798
0	3760	9.43344
0	3768	9.64985
0	3776	10.057
0	3784	9.92042
0	3792	9.6715
0	3800	9.39671
0	3808	8.28055
0	3816	8.28055
0	3824	8.92113
0	3832	9.58201
0	3840	9.70933
0	3848	9.97673
0	3856	9.86035
0	3864	9.40838
0	3872	9.03617
0	3880	8.58782
0	3888	8.58782
0	3896	9.61524
0	3904	10.4775
0	3912	10.4775
0	3920	10.4775
0	3928	10.422
0	3936	9.76724
0	3944	9.19932
0	3952	9.05244
0	3960	7.8809
0	3968	7.46294
0	3976	7.46294
0	3984	6.95198
0	3992	7.98489
0	4000	8.96303
0	4008	8.96303
0	4016	8.91118
0	4024	8.91118
0	4032	7.99301
0	4040	7.99301
0	4048	8.23111
0	4056	8.31115
0	4064	8.23111
0	4072	8.31115
0	4080	8.8633
0	4088	9.61961
0	4096	9.72281
0	4104	9.67318
0	4112	9.49424
0	4120	7.95613
0	4128	6.16802
0	4136	6.16802
0	4144	6.52207
0	4152	8.33688
0	4160	8.61786
0	4168	9.04205
0	4176	9.28881
0	4184	9.45023
0	4192	9.43493
0	4200	9.2069
0	4208	9.02698
0	4216	8.58871
0	4224	7.99839
0	4232	7.99839
0	4240	8.50515
0	4248	8.50515
0	4256	8.7224
0	4264	9.02237
0	4272	9.02237
0	4280	8.21963
0	4288	8.1964
0	4296	8.17516
0	4304	8.06916
0	4312	8.05889
0	4320	8.17516
0	4328	8.24928
0	4336	8.18346
0	4344	7.75298
0	4352	8.06532
0	4360	8.40838
0	4368	8.40838
0	4376	8.00107
0	4384	7.73051
0	4392	7.01176
0	4400	7.01176
0	4408	8.61699
0	4416	8.89828
0	4424	8.89828
0	4432	8.89828
0	4440	8.04075
0	4448	8.04075
0	4456	7.87505
0	4464	8.88017
0	4472	9.13906
0	4480	8.92326
0	4488	8.58782
0	4496	8.37979
0	4504	8.37979
0	4512	8.25829
0	4520	8.25829
0	4528	8.20806
0	4536	7.92396
0	4544	6.69448
0	4552	6.57347
0	4560	6.10454
0	4568	6.65412
0	4576	6.71751
0	4584	7.03027
0	4592	7.08948
0	4600	8.0666
0	4608	8.57437
0	4616	8.6778
0	4624	8.70687
0	4632	9.02501
0	4640	9.31924
0	4648	9.10079
0	4656	9.31924
0	4664	9.2069
0	4672	9.15361
0	4680	8.70933
0	4688	8.61786
0	4696	7.90975
0	4704	8.21386
0	4712	8.06404
0	4720	7.79843
0	4728	7.79843
0	4736	7.87944
0	4744	7.34746
0	4752	7.34746
0	4760	7.34746
0	4768	6.88671
0	4776	7.14878
0	4784	6.9957
0	4792	6.46099
0	4800	6.57347
0	4808	7.01707
0	4816	6.87213
0	4824	6.39722
0	4832	8.15482
0	4840	8.1964
0	4848	7.81531
0	4856	7.81531
0	4864	7.94363
0	4872	7.94363
0	4880	7.66432
0	4888	6.9957
0	4896	6.96303
0	4904	5.75616
0	4912	5.71751
0	4920	5.71751
0	4928	5.66432
0	4936	5.71097
0	4944	6.25154
0	4952	6.25154
0	4960	7.01442
0	4968	8.20107
0	4976	8.9183
0	4984	8.9183
0	4992	8.9183
0	5000	8.31007
0	5008	7.00643
0	5016	6.3684
0	5024	6.3684
0	5032	7.00643
0	5040	7.70604
0	5048	7.70604
0	5056	7.54983
0	5064	7.35797
0	5072	7.57887
0	5080	7.26723
0	5088	7.25154
0	5096	7.27391
0	5104	7.92396
0	5112	7.50326
0	5120	7.28936
0	5128	7.33049
0	5136	7.1415
0	5144	6.21501
0	5152	6.21501
0	5160	7.05114
0	5168	7.26053
0	5176	7.26053
0	5184	7.42146
0	5192	7.7011
0	5200	7.73213
0	5208	7.7011
0	5216	7.51645
0	5224	7.49947
0	5232	5.90115
0	5240	5.55897
0	5248	5.55897
0	5256	5.89539
0	5264	6.81531
0	5272	7.08948
0	5280	7.08948
0	5288	7.31115
0	5296	7.43741
0	5304	7.90115
0	5312	8.03159
0	5320	8.41745
0	5328	8.41745
0	5336	8.04205
0	5344	7.53324
0	5352	7.55897
0	5360	7.52207
0	5368	7.11201
0	5376	7.03814
0	5384	7.03814
0	5392	6.55166
0	5400	6.02237
0	5408	6.50326
0	5416	6.94363
0	5424	7.02501
0	5432	7.01972
0	5440	7.6778
0	5448	7.43939
0	5456	7.75298
0	5464	8.13663
0	5472	8.32729
0	5480	8.16562
0	5488	8.16562
0	5496	8.20341
0	5504	8.15361
0	5512	7.87652
0	5520	7.79998
0	5528	7.90403
0	5536	7.90403
0	5544	7.97946
0	5552	8.29046
0	5560	8.23111
0	5568	8.04855
0	5576	7.72565
0	5584	7.12683
0	5592	7.04855
0	5600	7.41343
0	5608	7.66939
0	5616	7.66939
0	5624	7.54432
0	5632	7.5985
0	5640	7.74659
0	5648	8.19874
0	5656	8.19874
0	5664	8.54524
0	5672	8.82443
0	5680	8.7696
0	5688	8.25604
0	5696	8.25604
0	5704	7.70604
0	5712	7.70604
0	5720	8.13418
0	5728	8.31763
0	5736	8.31763
0	5744	8.31763
0	5752	8.41141
0	5760	7.93944
0	5768	7.43344
0	5776	7.43344
0	5784	7.31115
0	5792	6.94084
0	5800	6.94084
0	5808	7.55166
0	5816	7.59317
0	5824	7.44136
0	5832	7.44136
0	5840	6.94642
0	5848	6.64386
0	5856	6.73051
0	5864	6.88381
0	5872	7.31978
0	5880	7.37255
0	5888	7.40939
0	5896	7.10454
0	5904	7.0091
0	5912	6.94084
0	5920	6.94084
0	5928	6.78448
0	5936	6.44531
0	5944	6.59495
0	5952	6.59495
0	5960	6.6845
0	5968	6.7938
0	5976	6.88961
0	5984	6.974
0	5992	6.9183
0	6000	7.1512
0	6008	7.33475
0	6016	7.72077
0	6024	8.24589
0	6032	8.24589
0	6040	8.24589
0	6048	8.548
0	6056	8.20457
0	6064	8.12437
0	6072	8.23225
0	6080	8.22193
0	6088	7.92113
0	6096	8.06018
0	6104	7.61961
0	6112	7.44925
0	6120	8.02896
0	6128	8.32193
0	6136	8.32193
0	6144	8.51926
0	6152	8.29155
0	6160	7.78759
0	6168	6.65071
0	6176	6.07427
0	6184	6.07427
0	6192	6.68783
0	6200	7.44136
0	6208	7.67948
0	6216	7.78915
0	6224	7.67948
0	6232	7.63697
0	6240	7.53879
0	6248	7.63697
0	6256	7.99301
0	6264	7.99301
0	6272	8.0576
0	6280	8.0576
0	6288	7.92255
0	6296	7.52952
0	6304	7.86035
0	6312	7.78604
0	6320	7.78604
0	6328	7.38699
0	6336	7.38699
0	6344	7.38699
0	6352	7.31331
0	6360	7.31331
0	6368	7.28936
0	6376	7.50326
0	6384	7.58246
0	6392	7.68115
0	6400	7.6231
0	6408	7.6231
0	6416	7.86919
0	6424	7.58604
0	6432	7.60909
0	6440	7.60909
0	6448	7.44728
0	6456	7.31115
0	6464	7.31763
0	6472	7.31763
0	6480	7.44925
0	6488	7.49185
0	6496	7.49185
0	6504	7.45121
0	6512	7.21501
0	6520	6.89539
0	6528	6.73697
0	6536	6.34746
0	6544	6.89539
0	6552	6.99301
0	6560	6.64729
0	6568	6.73374
0	6576	7.03814
0	6584	7.12928
0	6592	7.32193
0	6600	7.6845
0	6608	7.77196
0	6616	7.974
0	6624	7.87944
0	6632	8.01309
0	6640	7.97946
0	6648	8.84624
0	6656	8.74579
0	6664	8.74579
0	6672	7.81531
0	6680	7.84549
0	6688	7.84549
0	6696	8.49471
0	6704	8.51739
0	6712	8.48803
0	6720	8.63869
0	6728	8.32622
0	6736	7.80305
0	6744	7.38288
0	6752	7.43741
0	6760	7.30899
0	6768	7.30899
0	6776	7.30899
0	6784	7.42146
0	6792	7.49947
0	6800	7.6778
0	6808	8.07554
0	6816	8.19523
0	6824	7.8395
0	6832	7.8395
0	6840	7.74179
0	6848	7.03027
0	6856	7.08948
0	6864	7.39314
0	6872	7.39314
0	6880	8.00509
0	6888	8.43344
0	6896	8.43344
0	6904	8.43344
0	6912	8.14757
0	6920	8.09703
0	6928	7.78759
0	6936	7.78759
0	6944	7.64386
0	6952	7.31115
0	6960	7.31115
0	6968	6.87798
0	6976	6.974
0	6984	7.24249
0	6992	8.10454
0	7000	7.77823
0	7008	7.77823
0	7016	7.68617
0	7024	7.68617
0	7032	7.04335
0	7040	6.79689
0	7048	7.13906
0	7056	7.43741
0	7064	7.39722
0	7072	8.60909
0	7080	8.67276
0	7088	7.87066
0	7096	7.841
0	7104	7.81225
0	7112	7.15361
0	7120	7.15361
0	7128	7.37876
0	7136	8.04335
0	7144	8.1219
0	7152	8.1219
0	7160	8.04335
0	7168	7.50704
0	7176	6.60909
0	7184	6.05889
0	7192	6.60909
0	7200	5.92961
0	7208	7.39518
0	7216	7.96303
0	7224	8.47939
0	7232	8.10703
0	7240	8.10703
0	7248	8.34006
0	7256	8.34006
0	7264	8.04595
0	7272	8.12067
0	7280	7.96166
0	7288	7.80305
0	7296	7.28276
0	7304	7.28276
0	7312	7.37463
0	7320	7.974
0	7328	8.25829
0	7336	8.13418
0	7344	7.974
0	7352	7.97127
0	7360	7.74659
0	7368	7.12928
0	7376	7.22423
0	7384	7.38904
0	7392	8.35692
0	7400	9.0466
0	7408	9.1415
0	7416	9.1415
0	7424	8.90546
0	7432	8.48324
0	7440	8.06404
0	7448	8.03944
0	7456	8.03944
0	7464	8.13906
0	7472	8.16921
0	7480	8.34218
0	7488	8.29155
0	7496	8.21732
0	7504	8.16921
0	7512	8.22996
0	7520	8.14999
0	7528	7.63524
0	7536	8.03552
0	7544	7.69448
0	7552	7.28936
0	7560	7.28936
0	7568	7.29375
0	7576	7.29375
0	7584	7.84549
0	7592	8.17278
0	7600	8.34746
0	7608	8.44826
0	7616	8.50987
0	7624	8.50987
0	7632	8.41745
0	7640	8.2069
0	7648	8.08063
0	7656	7.65583
0	7664	7.0329
0	7672	6.99031
0	7680	7.37255
0	7688	8.24022
0	7696	8.63783
0	7704	8.838
0	7712	8.838
0	7720	8.74018
0	7728	8.74018
0	7736	8.31978
0	7744	8.06147
0	7752	8.06147
0	7760	7.66601
0	7768	7.16562
0	7776	7.11944
0	7784	6.8395
0	7792	6.974
0	7800	6.78136
0	7808	6.8633
0	7816	6.90975
0	7824	7.20574
0	7832	6.7907
0	7840	6.78136
0	7848	6.78136
0	7856	6.74018
0	7864	6.44136
0	7872	6.57707
0	7880	6.92961
0	7888	6.92961
0	7896	7.29155
0	7904	7.29155
0	7912	7.29155
0	7920	7.23795
0	7928	6.85739
0	7936	6.37255
0	7944	6.339
0	7952	6.68115
0	7960	6.82746
0	7968	7.43344
0	7976	7.43344
0	7984	7.43344
0	7992	6.83048
0	8000	7.06916
0	8008	6.95198
0	8016	7.16563
0	8024	7.67108
0	8032	7.67108
0	8040	7.63178
0	8048	7.34746
0	8056	7.19405
0	8064	6.61611
0	8072	6.70769
0	8080	6.75616
0	8088	6.95752
0	8096	7.07427
0	8104	7.07427
0	8112	6.71751
0	8120	6.26946
0	8128	5.94084
0	8136	5.65753
0	8144	5.6231
0	8152	5.71751
0	8160	6.40129
0	8168	6.58425
0	8176	6.61611
0	8184	6.61611
0	8192	6.29593
0	8200	6.07936
0	8208	6.13906
0	8216	6.339
0	8224	6.34324
0	8232	6.23795
0	8240	6.34324
0	8248	6.08948
0	8256	5.87213
0	8264	6.01176
0	8272	6.01176
0	8280	6.36424
0	8288	6.36424
0	8296	6.39722
0	8304	6.10952
0	8312	6.187
0	8320	5.99031
0	8328	5.99031
0	8336	5.99031
0	8344	5.63697
0	8352	5.57347
0	8360	5.85442
0	8368	5.83048
0	8376	5.974
0	8384	5.97946
0	8392	5.97946
0	8400	5.97946
0	8408	6.339
0	8416	6.265
0	8424	6.65753
0	8432	6.6845
0	8440	6.52207
0	8448	6.40534
0	8456	6.16802
0	8464	6.04335
0	8472	6.17754
0	8480	6.22423
0	8488	6.29155
0	8496	6.71097
0	8504	6.89539
0	8512	6.41745
0	8520	6.41745
0	8528	6.27834
0	8536	5.95198
0	8544	5.61611
0	8552	5.81225
0	8560	5.81225
0	8568	5.81225
0	8576	5.41343
0	8584	5.07936
0	8592	4.92961
0	8600	5.10952
0	8608	5.23339
0	8616	5.38082
0	8624	5.66432
0	8632	5.72403
0	8640	6.17278
0	8648	6.6778
0	8656	6.6778
0	8664	6.37255
0	8672	7.10952
0	8680	7.39722
0	8688	6.8633
0	8696	6.8425
0	8704	7.18228
0	8712	7.09954
0	8720	6.94084
0	8728	7.50136
0	8736	7.81072
0	8744	7.53324
0	8752	7.47651
0	8760	7.54248
0	8768	7.31331
0	8776	7.17754
0	8784	6.7938
0	8792	7.29812
0	8800	7.57887
0	8808	7.75298
0	8816	8.22423
0	8824	8.57887
0	8832	8.57887
0	8840	8.46391
0	8848	8.15723
0	8856	7.55897
0	8864	7.19874
0	8872	7.37669
0	8880	7.339
0	8888	6.78759
0	8896	6.70769
0	8904	7.23795
0	8912	7.57347
0	8920	7.70275
0	8928	7.92961
0	8936	8.03159
0	8944	7.7011
0	8952	7.35378
0	8960	7.27834
0	8968	7.40939
0	8976	7.5202
0	8984	7.5202
0	8992	7.73697
0	9000	7.55166
0	9008	7.55166
0	9016	7.62484
0	9024	7.68783
0	9032	7.59672
0	9040	7.59672
0	9048	7.59672
0	9056	7.37669
0	9064	7.42547
0	9072	7.32622
0	9080	7.41544
0	9088	7.63178
0	9096	7.87505
0	9104	8.03814
0	9112	8.02633
0	9120	8.31763
0	9128	8.15723
0	9136	7.68115
0	9144	7.23567
0	9152	7.20574
0	9160	7.20107
0	9168	7.20341
0	9176	7.57707
0	9184	7.84549
0	9192	8.38185
0	9200	8.44136
0	9208	8.01176
0	9216	8.01176
0	9224	7.56261
0	9232	7.46099
0	9240	7.54064
0	9248	7.54064
0	9256	7.55532
0	9264	7.63869
0	9272	7.55532
0	9280	7.39722
0	9288	7.30899
0	9296	7.55166
0	9304	7.55166
0	9312	7.30899
0	9320	7.30899
0	9328	7.11944
0	9336	6.7011
0	9344	6.68115
0	9352	6.06404
0	9360	6.01707
0	9368	6.01707
0	9376	6.14878
0	9384	7.45317
0	9392	7.49566
0	9400	7.53324
0	9408	7.67276
0	9416	6.9183
0	9424	6.45317
0	9432	6.7011
0	9440	6.7625
0	9448	6.94642
0	9456	7.24928
0	9464	7.58425
0	9472	8.04985
0	9480	8.26612
0	9488	8.2069
0	9496	8.57347
0	9504	8.33688
0	9512	8.28055
0	9520	7.96578
0	9528	7.96578
0	9536	7.65071
0	9544	7.55714
0	9552	7.08443
0	9560	6.96303
0	9568	6.8425
0	9576	6.87798
0	9584	6.89828
0	9592	6.74979
0	9600	6.5985
0	9608	6.94642
0	9616	6.92961
0	9624	6.92396
0	9632	6.92396
0	9640	6.92679
0	9648	6.46099
0	9656	6.27391
0	9664	6.48036
0	9672	7.19405
0	9680	7.23339
0	9688	7.265
0	9696	7.32622
0	9704	7.28496
0	9712	7.24249
0	9720	7.18935
0	9728	7.07172
0	9736	7.07172
0	9744	6.15843
0	9752	5.71097
0	9760	5.51457
0	9768	5.05889
0	9776	5.05889
0	9784	5.67108
0	9792	6.09954
0	9800	6.07936
0	9808	6.09954
0	9816	6.05373
0	9824	5.26053
0	9832	5.26053
0	9840	7.09452
0	9848	7.26723
0	9856	7.26723
0	9864	7.26277
0	9872	6.95752
0	9880	5.69779
0	9888	5.69779
0	9896	6.30465
0	9904	6.265
0	9912	6.58066
0	9920	7.62484
0	9928	7.81683
0	9936	7.81683
0	9944	8.1256
0	9952	8.1704
0	9960	8.04855
0	9968	7.94084
0	9976	8.04855
0	9984	8.15843
0	9992	7.90832
0	10000	7.74659
0	10008	7.5258
0	10016	7.09954
0	10024	6.93243
0	10032	7.26723
0	10040	7.21963
0	10048	7.19874
0	10056	7.05889
0	10064	6.49185
0	10072	6.22423
0	10080	6.49185
0	10088	7.30682
0	10096	7.6038
0	10104	8.1256
0	10112	8.29812
0	10120	8.29812
0	10128	7.97264
0	10136	7.84847
0	10144	7.19171
0	10152	6.98489
0	10160	6.85442
0	10168	6.90689
0	10176	6.82443
0	10184	6.53694
0	10192	6.53694
0	10200	6.17754
0	10208	6.07936
0	10216	6.1964
0	10224	6.27834
0	10232	6.46877
0	10240	6.69779
0	10248	6.76566
0	10256	6.83349
0	10264	6.82443
0	10272	6.82443
0	10280	6.90403
0	10288	7.25604
0	10296	7.548
0	10304	7.6778
0	10312	7.6778
0	10320	7.48612
0	10328	7.265
0	10336	7.25604
0	10344	7.265
0	10352	7.17516
0	10360	7.18228
0	10368	7.20107
0	10376	7.18228
0	10384	7.18228
0	10392	7.44136
0	10400	7.62658
0	10408	7.62658
0	10416	7.62658
0	10424	6.96578
0	10432	6.97673
0	10440	6.02764
0	10448	6.87798
0	10456	7.32622
0	10464	7.32622
0	10472	6.8425
0	10480	6.83349
0	10488	6.58066
0	10496	6.12928
0	10504	5.80613
0	10512	5.94084
0	10520	5.72403
0	10528	5.72403
0	10536	6.40939
0	10544	6.59495
0	10552	6.59495
0	10560	6.71097
0	10568	7.00375
0	10576	6.89539
0	10584	6.81835
0	10592	6.74979
0	10600	6.66432
0	10608	5.35588
0	10616	5.33049
0	10624	5.49185
0	10632	5.49185
0	10640	5.60204
0	10648	5.65071
0	10656	5.82443
0	10664	5.81835
0	10672	5.89539
0	10680	5.89539
0	10688	5.89539
0	10696	5.87798
0	10704	5.60204
0	10712	5.74979
0	10720	5.60909
0	10728	5.90689
0	10736	5.87798
0	10744	5.90689
0	10752	6.1964
0	10760	6.3003
0	10768	6.14878
0	10776	6.22423
0	10784	6.50704
0	10792	6.51457
0	10800	6.5258
0	10808	6.65412
0	10816	6.86919
0	10824	7.09703
0	10832	6.8809
0	10840	7.21038
0	10848	7.21038
0	10856	6.73051
0	10864	6.06916
0	10872	5.65753
0	10880	5.65753
0	10888	5.65753
0	10896	5.71751
0	10904	6.265
0	10912	6.69116
0	10920	6.69116
0	10928	6.90689
0	10936	6.90689
0	10944	7.06916
0	10952	7.06916
0	10960	7.09954
0	10968	7.08443
0	10976	7.08443
0	10984	6.52207
0	10992	5.94084
0	11000	5.67108
0	11008	5.73697
0	11016	6.01707
0	11024	6.25154
0	11032	6.5258
0	11040	6.63697
0	11048	6.9126
0	11056	6.80919
0	11064	6.80919
0	11072	6.56624
0	11080	6.40534
0	11088	5.9957
0	11096	6.19171
0	11104	5.73051
0	11112	6.19171
0	11120	7.32622
0	11128	7.32622
0	11136	7.29375
0	11144	7.31331
0	11152	6.39314
0	11160	6.39314
0	11168	6.7044
0	11176	6.974
0	11184	6.974
0	11192	6.81835
0	11200	6.09452
0	11208	5.58782
0	11216	5.58782
0	11224	5.79998
0	11232	5.78759
0	11240	5.78759
0	11248	5.90689
0	11256	5.89539
0	11264	5.65753
0	11272	5.73697
0	11280	5.99031
0	11288	6.01707
0	11296	5.85442
0	11304	5.8365
0	11312	5.69779
0	11320	5.69779
0	11328	5.83048
0	11336	5.90689
0	11344	5.96853
0	11352	6.09954
0	11360	6.09954
0	11368	6.18228
0	11376	6.32193
0	11384	6.27834
0	11392	6.13906
0	11400	6.09954
0	11408	5.34746
0	11416	5.27834
0	11424	5.44531
0	11432	5.66432
0	11440	5.94084
0	11448	6.04855
0	11456	5.98489
0	11464	6.01707
0	11472	5.7625
0	11480	5.78136
0	11488	5.53694
0	11496	5.65753
0	11504	5.29593
0	11512	5.9957
0	11520	5.57347
0	11528	5.72403
0	11536	5.60909
0	11544	5.60909
0	11552	5.38904
0	11560	5.33049
0	11568	5.28716
0	11576	5.33049
0	11584	5.35588
0	11592	5.35588
0	11600	5.41343
0	11608	5.45317
0	11616	5.44531
0	11624	5.52952
0	11632	5.87798
0	11640	6.15843
0	11648	6.04335
0	11656	6.265
0	11664	6.05889
0	11672	6.08948
0	11680	5.99031
0	11688	6.31763
0	11696	6.67444
0	11704	6.80613
0	11712	7.16083
0	11720	7.31763
0	11728	7.43741
0	11736	7.58961
0	11744	8.24928
0	11752	10.0385
0	11760	10.0283
0	11768	9.99334
0	11776	9.99334
0	11784	8.14636
0	11792	8.14636
0	11800	9.11944
0	11808	9.53925
0	11816	9.54754
0	11824	9.95579
0	11832	9.72768
0	11840	10.349
0	11848	10.349
0	11856	11.1604
0	11864	11.1604
0	11872	11.3106
0	11880	10.9649
0	11888	10.9649
0	11896	10.6053
0	11904	10.2817
0	11912	9.73938
0	11920	9.77549
0	11928	9.77549
0	11936	9.95613
0	11944	10.0528
0	11952	10.1207
0	11960	9.99368
0	11968	9.82177
0	11976	9.19874
0	11984	8.71833
0	11992	8.9183
0	12000	10.2465
0	12008	10.8972
0	12016	10.8972
0	12024	10.914
0	12032	10.5927
0	12040	9.90295
0	12048	9.56986
0	12056	9.4104
0	12064	9.58246
0	12072	9.64643
0	12080	9.84922
0	12088	10.0313
0	12096	9.94781
0	12104	9.74139
0	12112	9.31115
0	12120	8.91759
0	12128	8.86035
0	12136	9.265
0	12144	10.5533
0	12152	10.6868
0	12160	10.867
0	12168	11.0434
0	12176	10.8492
0	12184	10.8416
0	12192	10.8492
0	12200	10.9264
0	12208	10.9264
0	12216	10.6124
0	12224	10.267
0	12232	9.85591
0	12240	9.42196
0	12248	9.26388
0	12256	9.61524
0	12264	9.61524
0	12272	10.1755
0	12280	10.5512
0	12288	10.5512
0	12296	10.4748
0	12304	10.2322
0	12312	10.2322
0	12320	9.84586
0	12328	10.0967
0	12336	10.5459
0	12344	10.5789
0	12352	10.4076
0	12360	10.2902
0	12368	9.96338
0	12376	9.61085
0	12384	9.8849
0	12392	9.86514
0	12400	9.86514
0	12408	9.52952
0	12416	9.72321
0	12424	9.53324
0	12432	9.72321
0	12440	9.69075
0	12448	9.72321
0	12456	10.1244
0	12464	10.3554
0	12472	10.1244
0	12480	10.1244
0	12488	10.6266
0	12496	9.96166
0	12504	9.70687
0	12512	9.70687
0	12520	9.87396
0	12528	9.87396
0	12536	9.9229
0	12544	9.74339
0	12552	9.70316
0	12560	8.90331
0	12568	8.41645
0	12576	8.02105
0	12584	8.02105
0	12592	8.41544
0	12600	9.19464
0	12608	10.1274
0	12616	10.489
0	12624	10.489
0	12632	10.6812
0	12640	10.5795
0	12648	10.2761
0	12656	9.74899
0	12664	9.31547
0	12672	8.98354
0	12680	9.07618
0	12688	9.09389
0	12696	9.94433
0	12704	10.2781
0	12712	10.5197
0	12720	10.5197
0	12728	10.5197
0	12736	10.1503
0	12744	10.1503
0	12752	10.3572
0	12760	10.1436
0	12768	9.98489
0	12776	9.98489
0	12784	9.52394
0	12792	9.52394
0	12800	10.7352
0	12808	10.871
0	12816	11.1738
0	12824	11.1917
0	12832	10.6486
0	12840	10.306
0	12848	9.96338
0	12856	9.36424
0	12864	9.36424
0	12872	9.63524
0	12880	10.3052
0	12888	10.5914
0	12896	10.7735
0	12904	10.5393
0	12912	10.7735
0	12920	10.5242
0	12928	10.0768
0	12936	9.66601
0	12944	9.18582
0	12952	9.16323
0	12960	9.31763
0	12968	9.73293
0	12976	10.1061
0	12984	10.1151
0	12992	10.1151
0	13000	9.98252
0	13008	9.98252
0	13016	9.74259
0	13024	9.68241
0	13032	9.66897
0	13040	9.38955
0	13048	8.63438
0	13056	8.22653
0	13064	8.03159
0	13072	7.23339
0	13080	7.13662
0	13088	7.84698
0	13096	8.14028
0	13104	8.60733
0	13112	8.99301
0	13120	9.03617
0	13128	9.03617
0	13136	9.03617
0	13144	8.73535
0	13152	8.37048
0	13160	8.22078
0	13168	7.40332
0	13176	7.11449
0	13184	7.19171
0	13192	7.51269
0	13200	8.39007
0	13208	8.75775
0	13216	8.79612
0	13224	8.66093
0	13232	8.53787
0	13240	8.37463
0	13248	7.94642
0	13256	7.94642
0	13264	8.06404
0	13272	8.27169
0	13280	8.01707
0	13288	7.87798
0	13296	7.85145
0	13304	7.44136
0	13312	7.24022
0	13320	7.44136
0	13328	7.7938
0	13336	8.43542
0	13344	8.43542
0	13352	8.43542
0	13360	7.89251
0	13368	7.21732
0	13376	6.56624
0	13384	6.187
0	13392	6.23795
0	13400	6.23795
0	13408	6.67108
0	13416	6.61261
0	13424	7.01707
0	13432	7.73051
0	13440	7.91971
0	13448	7.73051
0	13456	7.6677
0	13464	7.64042
0	13472	7.64042
0	13480	7.64042
0	13488	8.01972
0	13496	8.31007
0	13504	8.31007
0	13512	7.65412
0	13520	7.40129
0	13528	6.01176
0	13536	6.01176
0	13544	7.61611
0	13552	8.00107
0	13560	8.05114
0	13568	8.14393
0	13576	8.13906
0	13584	7.5202
0	13592	7.32835
0	13600	7.73213
0	13608	7.6845
0	13616	7.38082
0	13624	7.64042
0	13632	7.32193
0	13640	7.32193
0	13648	7.85887
0	13656	8.05502
0	13664	7.90832
0	13672	7.90832
0	13680	7.71261
0	13688	7.71261
0	13696	8.89323
0	13704	8.96166
0	13712	8.96166
0	13720	8.89034
0	13728	8.10079
0	13736	6.63697
0	13744	6.26053
0	13752	6.54432
0	13760	6.71097
0	13768	6.72077
0	13776	6.61611
0	13784	6.6845
0	13792	6.53694
0	13800	6.54432
0	13808	6.53324
0	13816	6.37255
0	13824	6.53324
0	13832	7.14636
0	13840	7.65753
0	13848	7.79689
0	13856	8.2127
0	13864	8.37669
0	13872	8.37979
0	13880	8.06404
0	13888	7.95752
0	13896	7.39314
0	13904	6.57347
0	13912	6.56986
0	13920	6.30465
0	13928	6.32622
0	13936	6.30465
0	13944	6.60909
0	13952	6.39722
0	13960	7.02237
0	13968	7.50326
0	13976	7.38288
0	13984	7.09703
0	13992	7.09703
0	14000	5.52952
0	14008	5.52952
0	14016	6.05889
0	14024	6.26946
0	14032	6.60909
0	14040	6.60909
0	14048	6.56986
0	14056	6.49947
0	14064	6.49947
0	14072	6.15843
0	14080	6.15843
0	14088	6.37255
0	14096	6.37255
0	14104	7.01442
0	14112	7.11696
0	14120	7.13418
0	14128	6.64042
0	14136	7.07172
0	14144	6.99301
0	14152	7.04855
0	14160	7.04855
0	14168	7.20574
0	14176	6.88671
0	14184	6.72077
0	14192	6.29593
0	14200	6.63005
0	14208	6.29593
0	14216	6.55897
0	14224	6.84549
0	14232	7.40534
0	14240	7.40534
0	14248	7.40534
0	14256	7.27169
0	14264	7.12437
0	14272	7.04335
0	14280	7.00643
0	14288	6.78136
0	14296	6.31331
0	14304	6.31331
0	14312	6.04335
0	14320	5.65753
0	14328	5.7044
0	14336	6.18228
0	14344	6.90403
0	14352	6.9492
0	14360	7.32193
0	14368	7.3684
0	14376	7.31331
0	14384	7.13418
0	14392	7.28276
0	14400	7.13906
0	14408	7.08948
0	14416	6.82443
0	14424	6.82443
0	14432	6.55166
0	14440	6.82139
0	14448	6.95198
0	14456	7.29155
0	14464	7.40534
0	14472	7.48228
0	14480	7.58066
0	14488	7.38904
0	14496	7.17278
0	14504	7.07682
0	14512	6.86625
0	14520	6.80305
0	14528	6.72403
0	14536	6.69448
0	14544	6.69448
0	14552	6.49947
0	14560	6.21501
0	14568	6.45317
0	14576	6.36424
0	14584	6.36424
0	14592	6.14878
0	14600	6.32193
0	14608	6.26053
0	14616	6.32193
0	14624	6.32193
0	14632	6.49185
0	14640	6.8425
0	14648	6.63697
0	14656	6.40129
0	14664	6.73374
0	14672	6.74018
0	14680	6.63697
0	14688	6.63697
0	14696	6.58066
0	14704	6.20107
0	14712	5.87213
0	14720	5.74339
0	14728	5.96853
0	14736	6.34746
0	14744	6.7044
0	14752	6.7044
0	14760	6.75616
0	14768	6.72077
0	14776	6.75616
0	14784	6.32622
0	14792	6.27834
0	14800	5.974
0	14808	6.09954
0	14816	6.09954
0	14824	6.55532
0	14832	6.55532
0	14840	6.55532
0	14848	6.39314
0	14856	5.95752
0	14864	5.83048
0	14872	5.87213
0	14880	5.86625
0	14888	5.86625
0	14896	5.81835
0	14904	5.94084
0	14912	5.7625
0	14920	5.88381
0	14928	6.42146
0	14936	6.77196
0	14944	6.57347
0	14952	6.57347
0	14960	6.40534
0	14968	6.08443
0	14976	6.08443
0	14984	6.24249
0	14992	6.26053
0	15000	6.26053
0	15008	5.87798
0	15016	5.39722
0	15024	5.25154
0	15032	5.37255
0	15040	5.49185
0	15048	5.87798
0	15056	5.78759
0	15064	6.25154
0	15072	6.25154
0	15080	6.25154
0	15088	5.97946
0	15096	6.40129
0	15104	6.10952
0	15112	6.00643
0	15120	5.4842
0	15128	5.4842
0	15136	5.44531
0	15144	5.30465
0	15152	5.26053
0	15160	5.339
0	15168	5.38904
0	15176	5.42146
0	15184	5.339
0	15192	5.67108
0	15200	5.42146
0	15208	5.51457
0	15216	5.339
0	15224	5.73697
0	15232	5.90115
0	15240	5.90115
0	15248	5.7751
0	15256	5.93524
0	15264	5.93524
0	15272	5.88961
0	15280	6.05889
0	15288	6.20574
0	15296	6.26053
0	15304	6.21963
0	15312	6.22423
0	15320	6.187
0	15328	6.10952
0	15336	6.02764
0	15344	6.19171
0	15352	6.24702
0	15360	6.60204
0	15368	6.60204
0	15376	6.31331
0	15384	6.00643
0	15392	5.43741
0	15400	5.43741
0	15408	5.7938
0	15416	5.7938
0	15424	5.9126
0	15432	6.21038
0	15440	6.23339
0	15448	6.10454
0	15456	6.10454
0	15464	6.00643
0	15472	5.9183
0	15480	5.82443
0	15488	5.65071
0	15496	5.65071
0	15504	5.55897
0	15512	5.72403
0	15520	5.72403
0	15528	5.65753
0	15536	5.73697
0	15544	5.66432
0	15552	5.1964
0	15560	5.1964
0	15568	5.26946
0	15576	5.20574
0	15584	5.1964
0	15592	5.94084
0	15600	5.94084
0	15608	5.79998
0	15616	5.79998
0	15624	5.79998
0	15632	5.67108
0	15640	5.67108
0	15648	5.52952
0	15656	5.7625
0	15664	5.7625
0	15672	5.69116
0	15680	5.57347
0	15688	5.57347
0	15696	5.57347
0	15704	5.94642
0	15712	5.90115
0	15720	5.90115
0	15728	6.35588
0	15736	6.07427
0	15744	5.72403
0	15752	5.72403
0	15760	5.72403
0	15768	5.36424
0	15776	5.46877
0	15784	6.10952
0	15792	6.60204
0	15800	6.60204
0	15808	6.60204
0	15816	6.18228
0	15824	5.87798
0	15832	5.87798
0	15840	6.339
0	15848	6.55532
0	15856	6.60557
0	15864	6.60557
0	15872	6.51833
0	15880	6.51833
0	15888	6.52952
0	15896	6.52952
0	15904	6.35588
0	15912	6.33049
0	15920	5.92396
0	15928	6.05373
0	15936	6.4842
0	15944	6.71751
0	15952	6.71751
0	15960	6.71751
0	15968	6.87798
0	15976	6.38904
0	15984	5.96303
0	15992	6.10454
0	16000	5.96303
0	16008	5.96303
[truncated: 380,773 more rows]
