# Supplementary material for: A Compendium of Nucleosome and Transcript Profiles Reveals Determinants of Chromatin Architecture and Transcription
Source: PLoS Genet. 2013 May 2;9(5):e1003479. doi: 10.1371/journal.pgen.1003479 (PMC3642058; doi:10.1371/journal.pgen.1003479)
Supplement: Dataset S1 — Yeast transcript annotation R script and data files. Please note this file is 81.9 MB and may be difficult for some readers to download due to its size. (GZ) [file pgen.1003479.s001.gz › yeast-transcript-annotation/chr3.data.snyder.end3]

6430	1
8219	1
8363	1
11262	1.58496250072116
15264	1
15694	1
15714	2.8073549220576
15724	3.58496250072116
15776	1
15840	2
16522	1.58496250072116
18479	1.58496250072116
22335	2.8073549220576
22544	1
22564	1
22769	1
23226	1
23908	2.8073549220576
23917	3
23942	1.58496250072116
23985	1.58496250072116
24002	1
24017	2
24161	1
24312	1
25444	1
26924	1
26989	1.58496250072116
27009	1
27029	2
27687	1
28813	1
28954	2
29010	1.58496250072116
29460	1
30008	1
30492	1
30951	1
31219	1.58496250072116
32964	1
32981	1
33077	1
33241	1
33381	1
33605	1
33624	1
33985	2
34047	1
34076	2.32192809488736
34085	1
34373	1
34563	1
35817	1
37646	2
37739	3.70043971814109
37746	1
37761	2.58496250072116
37936	1
37962	1.58496250072116
38105	1
38420	1
38669	1
38696	1
39394	1
39590	1
41013	1
41752	1
42032	1
43587	1
44580	2.58496250072116
45601	1
46957	1.58496250072116
48043	1
48555	1
48573	3.32192809488736
48585	2.58496250072116
48624	1.58496250072116
49023	1
49571	1
50558	1.58496250072116
50964	1
51266	1
51583	1
51616	1
51639	1
51798	1.58496250072116
51916	1
52372	2
52418	1
52436	1.58496250072116
52480	1.58496250072116
52487	2
52503	2.58496250072116
52513	5.52356195605701
52572	1
53707	1
56602	1
56755	1.58496250072116
56852	3.4594316186373
56972	1
57003	1
57060	1.58496250072116
57075	5
57081	1.58496250072116
57220	1.58496250072116
57238	4
57246	1.58496250072116
58523	1
60734	1.58496250072116
60743	4
60764	2.58496250072116
60810	1.58496250072116
61195	1
62714	2.32192809488736
62726	1
62888	1
64579	1.58496250072116
64587	1.58496250072116
64669	1
65811	2
65825	3.32192809488736
65843	2
65859	2
65872	2
66287	1
66746	1
66853	1
67364	1
68352	1
68417	1
68448	1.58496250072116
70440	1
71362	1
71432	1
72866	1
73014	1
73353	2
73410	1.58496250072116
73987	1
74515	1
75108	1
75956	1
76034	1
76620	1
78808	1
82204	1
82257	1
83101	1.58496250072116
85110	1
92561	1
92642	1.58496250072116
92663	1
92705	1.58496250072116
94544	1
98302	1
99230	1
101204	1
101255	1
101322	1
101893	1
101983	1
102012	1.58496250072116
102029	1
102046	1
102057	2
102229	1
102658	1
103191	1
103532	1
103706	1
104481	2
104504	2.32192809488736
104549	2.58496250072116
104591	1
104768	1
105145	1
105348	1.58496250072116
105582	2.58496250072116
107127	2
107156	1
107439	1.58496250072116
107453	1
107475	1.58496250072116
107509	4.24792751344359
107518	3.32192809488736
107533	1
107887	1
107920	2.32192809488736
108918	2
108933	1
110564	1
110700	1
110725	1.58496250072116
110804	1
112404	1
112519	2.58496250072116
112530	1
112549	1.58496250072116
112571	2.32192809488736
112732	1
115887	1
116303	1
117247	1
117267	1
117322	2
117338	1
118429	1
119224	1
119245	1
119269	2
119283	1
119357	1.58496250072116
119397	2.32192809488736
119415	1.58496250072116
119443	1
119473	1.58496250072116
119485	2
119618	1
119813	1
119886	1
120810	2.58496250072116
120849	1
120900	1
121121	1.58496250072116
121651	1
121761	1
122030	1
124189	2
124601	1.58496250072116
124741	1
125840	1
125873	1
125945	1.58496250072116
126004	1
127809	2
128388	1
130156	1
130422	1
130458	2.58496250072116
130476	2
130506	1.58496250072116
130526	1.58496250072116
130540	1.58496250072116
130659	4
130688	1
133679	1
133960	1
134654	1
136881	1
136923	1
137708	2
137728	1.58496250072116
137741	2.32192809488736
137763	1.58496250072116
137777	1.58496250072116
137829	1
137850	1
137899	1
137922	1
137955	2
137969	1
137984	1
138094	1.58496250072116
138105	2
138113	1
138169	1.58496250072116
138251	1.58496250072116
138300	2
138395	1.58496250072116
138420	1
138463	2
138490	2.58496250072116
138505	1.58496250072116
138518	2.32192809488736
138553	1
138572	1
138629	2
138643	2.32192809488736
138653	2
138665	1.58496250072116
138705	2
138719	1
138765	1
138898	1.58496250072116
138917	1
138938	2.32192809488736
138976	1.58496250072116
138996	1.58496250072116
139010	1
139024	1.58496250072116
139040	4.4594316186373
139055	2
139075	1.58496250072116
139087	1.58496250072116
139098	2.8073549220576
139108	2.58496250072116
139124	2.32192809488736
139134	3.58496250072116
139146	5.04439411935845
139153	2.32192809488736
139171	1.58496250072116
141029	1
141155	1
142215	1.58496250072116
142260	1
142286	1.58496250072116
142680	2.58496250072116
143792	1
144310	1
144581	1.58496250072116
144592	1
144653	2
144668	1
145215	1
146589	1
146675	1
147975	1
148058	1.58496250072116
148086	1.58496250072116
148095	1.58496250072116
148137	1
148158	1
148303	1
149719	1
151494	1
153948	1
154032	1
154679	2
154692	1.58496250072116
155214	1
155945	2.58496250072116
155955	2.32192809488736
155980	1
156000	2
156043	1
156150	1
156254	1
156306	1
156320	1.58496250072116
156330	1
156697	1
156849	1
156980	1
157075	1
157136	1
157171	1.58496250072116
158294	1
158307	1
158368	1
159232	1
159294	1
159322	1
159751	1
159837	1
160513	1
160638	1
160667	1.58496250072116
160719	1
162093	1
162417	2.58496250072116
162430	1.58496250072116
162471	1.58496250072116
162619	1
162670	1
162781	1
162827	1
162957	1
163143	1
163155	1
163215	1
163881	2
163906	1
163992	1.58496250072116
166986	1
169050	1
169098	1
169768	1
170170	1
170336	1
170643	1
170820	1
171258	1
172770	2.58496250072116
172834	1
172846	2
172862	1
173402	1
173470	2
173660	1
173676	1.58496250072116
173884	1
176529	1
176558	1
176587	2.32192809488736
176594	1
176636	1
177255	1
177343	1
177371	4.16992500144231
177387	3.32192809488736
177401	5
177414	7.07681559705083
177446	1
177581	1
177651	1
177663	1
177801	1.58496250072116
177841	1
182694	1
186104	1
186145	1
189577	1
191132	1
191648	1.58496250072116
191714	1
191783	2.32192809488736
191794	3
192420	1
194171	1
194335	1
194367	1.58496250072116
198065	1
201167	1
201179	1
201194	1
201813	1
204624	1
206055	1
206108	3.70043971814109
206455	1
206788	1.58496250072116
206799	1
206813	1.58496250072116
209408	1
209709	1.58496250072116
209735	1
209751	1
209818	3
209834	2
210547	1
210582	1
210621	1
213937	2
214555	1
214860	3.58496250072116
215136	2
216608	1.58496250072116
216637	2.58496250072116
216655	1
216686	1
216958	1
217303	1
217590	1
217938	1
218190	1
218307	2.32192809488736
218318	2.8073549220576
218331	2.58496250072116
218339	1
218386	2.58496250072116
218404	1
218542	1
218933	1
220354	1.58496250072116
223283	2.58496250072116
223298	1
224844	2.8073549220576
224851	1
224941	1
224952	2
227479	1
227504	1.58496250072116
227674	1
227798	1.58496250072116
227811	1
227962	1.58496250072116
227998	1
228907	1
228970	1.58496250072116
231018	1.58496250072116
233064	1
233113	1.58496250072116
233235	1
235063	1
239157	1
240041	2
240056	1.58496250072116
240078	1
240089	1.58496250072116
240104	1
240118	1.58496250072116
240728	1
241096	1
242358	1
242459	1
242514	1
242529	2
244142	1
247864	1
247887	1
247903	2
248010	1.58496250072116
248585	1
249030	1
249238	1
249259	1
249279	2
249289	1.58496250072116
249373	1
250107	1
257228	1
259127	1
259147	1
259233	1
259306	1
259335	1
259357	2.32192809488736
259365	1.58496250072116
259405	1.58496250072116
259608	1
260000	1.58496250072116
260064	1
260080	1
260097	1
260265	1
260571	1
262515	1
263319	1
263814	1
263989	1
266064	1
266158	1
266383	1
266963	1.58496250072116
272246	2.8073549220576
272256	3.16992500144231
272837	1.58496250072116
273037	2
273861	1
273938	1
276620	1
276644	1
276682	1.58496250072116
276700	1.58496250072116
282684	1
285422	1
286479	1
286529	1
287998	1
288122	1
288207	1
290917	1
291224	1
291553	1
291605	1
291677	1.58496250072116
294175	1
294201	1
294298	1
294328	3
294335	2
296976	1
300971	1
303776	1
304285	1
304297	1.58496250072116
304344	1
308685	1.58496250072116
309046	2.32192809488736
310173	1
313452	1
313475	1
313494	4
