# Supplementary material for: A Compendium of Nucleosome and Transcript Profiles Reveals Determinants of Chromatin Architecture and Transcription
Source: PLoS Genet. 2013 May 2;9(5):e1003479. doi: 10.1371/journal.pgen.1003479 (PMC3642058; doi:10.1371/journal.pgen.1003479)
Supplement: Dataset S1 — Yeast transcript annotation R script and data files. Please note this file is 81.9 MB and may be difficult for some readers to download due to its size. (GZ) [file pgen.1003479.s001.gz › yeast-transcript-annotation/annotate-transcripts.R]

############################
## annotate-transcripts.R ##
############################

## Script for manual re-annotation of the transcription starts and ends in the yeast genome
## This script reads a specific set of data files: chrN.data.polA.rest,   chrN.data.tot.perm,
##                                                 chrN.data.snyder.exon, data.snyder.end3,
##                                                 chrN.data.lior (N denotes chr number)
## Each data file is tab-delimited with columns: chromosome, strand, position, measurement
## ORF annotations should be in a gff1 file named: chrN.orfs.gff


## read.files
##
## Reads the input data and annotation files
read.files <- function(chr=c()){
   # Check input
   if(is.null(chr)) stop("Please specify a chromosome name!\n");
   return    = list();
   
   # Read strand-specific data
   for (type in c('data.polA.rest', 'data.tot.perm', 'data.lior')){
      filename = paste(chr, type, sep='.');
      if (!file.exists(filename)) stop("File '", filename, "' does not exist in target location!\n");
      return[[type]] = read.table(filename, sep="\t", quote="", header=F, comment.char="#", strip.white=TRUE, blank.lines.skip=TRUE, colClasses=c('integer', 'numeric', 'numeric'))
   }
   
   # Read strandless data
   for (type in c('data.snyder.exon', 'data.snyder.end3', 'data.nucleosomes')){
      filename = paste(chr, type, sep='.');
      if (!file.exists(filename)) stop("File '", filename, "' does not exist in target location!\n");
      return[[type]] = read.table(filename, sep="\t", quote="", header=F, comment.char="#", strip.white=TRUE, blank.lines.skip=TRUE, colClasses=c('numeric', 'numeric'))
   }
   
   # Read annotations
   for (type in c('orfs.gff', 'noncoding.gff')){
      filename = paste(chr, type, sep='.');
      if (!file.exists(filename)) stop("File '", filename, "' does not exist in target location!\n");
      return[[type]] = read.table(filename, sep="\t", quote="", header=F, comment.char="#", strip.white=TRUE, blank.lines.skip=TRUE)
   }
   
   return(return);
}


## annotate.transcripts
##
## Main function for annotating transcripts
annotate.transcripts <- function(region.data=list(), transcript.mappings=list(), flanking=1000){
   
   # Get all unique orfs from the annotation data, sorted by start position
   orfs = unique(as.character(region.data$orfs.gff[,9]));
   
   # Remove existing annotations from list if skip.existing is set
   
   # Start looping through all ORF names, plotting each region in turn
   for (orf in orfs){  
      stop.annotating = FALSE;
      annotate.orf    = TRUE;
      while(annotate.orf){
         plot.orf(region.data, orf, transcript.mappings, flanking);
         points = locator(n=2);
         
         # Do stuff depending on number of mouse clicks
         if(!is.null(points)){
            transcript.segment = floor(points$x);   
            if(length(transcript.segment)==2){     # Two left clicks: annotate transcript and re-display with annotation
               orf.data = region.data$orfs.gff[region.data$orfs.gff[,9]==orf,];
               orf.data = orf.data[1,];
               orf.data[4:5] = transcript.segment;
               transcript.mappings[[orf]] = orf.data;
               cat('Updated mapping for orf', orf, "\n");
            }
            else{                                  # One left and one right click: display options menu
               action    = c();
               read.line = TRUE;
               while (read.line){
                  action = readline(prompt="skip/delete annotation (d) - stop annotating (s) - continue (c): ");
                  action = tolower(action);
                  if (any(c('d','c','s') ==action)) read.line = FALSE ;
               }
               if (action == 'd'){
                  if(!is.null(transcript.mappings[[orf]])) transcript.mappings[[orf]] = NULL;
                  cat('Removing annotation for orf', orf, "\n");
               }
               else if (action == 'c'){
                  annotate.orf    = TRUE;          # Cancel the menu and go back to annotation
               }
               else{
                  annotate.orf    = FALSE;
                  stop.annotating = TRUE;
                  cat("Stopping annotation at orf", orf, "\n");
               }
            }
         }
         else{
            annotate.orf=FALSE;                    # One right-click only; accept current annotation state (so empty or annotated)
         }
      }
      if(stop.annotating) break();
   }
   return(transcript.mappings);
}


## plot.orf.region
##
## Draws a plot of the region around the specified ORF
plot.orf <- function(region.data=list(), orf=c(), transcript.mappings=list(), flanking=1000){
   # Check if ORF exists and get data
   orf.annot = data.frame();
   if(any(region.data$orfs.gff[,9]==orf)){
      orf.annot = region.data$orfs.gff[region.data$orfs.gff[,9]==orf,];
   }
   else{
      stop("The orf ", orf," was not found in the annotation data\n");
   }
   
   # Get start/end for segment: orf start and end plus flanking regions
   segment.region = c();
   segment.region[1] = min(as.matrix(orf.annot[,4:5])) - flanking;
   segment.region[2] = max(as.matrix(orf.annot[,4:5])) + flanking;
   segment.strand    = orf.annot[1,7];
   if (segment.strand =='+'){  # Convert +/- to integers for faster matching
      segment.strand = 0;
   }   else{
      segment.strand = 1;
   }
   
   
   # Check if a transcript mapping for this ORF already exists and if so, retrieve start & end
   transcript.region = c();
   if(!is.null(transcript.mappings[[orf]])){
      transcript.region = transcript.mappings[[orf]][4:5];
   }
   
   # Set up the plot area, so the plot layout and margins
   par(mfcol=c(6,1), mar=c(1,3,0.2,1), mgp=c(1,1,0), oma=c(2.5,0,2,0));
   
   # Start adding in the data plots
   for (i in c('data.polA.rest', 'data.tot.perm', 'data.snyder.exon', 'data.lior', 'data.nucleosomes')){
      data = region.data[[i]];
      x    = c();
      y    = c();
      if (i %in% c('data.snyder.exon', 'data.nucleosomes')){                       # Nucleosome and Snyder data not strand-specific
         x = data[ data[,1]>segment.region[1] & data[,1]<segment.region[2], 1];
         y = data[ data[,1]>segment.region[1] & data[,1]<segment.region[2], 2];
      }     
      else{
         x = data[ data[,2]>segment.region[1] & data[,2]<segment.region[2] & data[,1]==segment.strand, 2];
         y = data[ data[,2]>segment.region[1] & data[,2]<segment.region[2] & data[,1]==segment.strand, 3];
      }
      if(length(x)==0){
         x = segment.region[1];
         y = 0;
      }
      plot(x,y,main='', xlab='', ylab=i, type='h', xlim=segment.region, axes=F);
      axis(1,col="black",labels=F, line=0);
      box();
      if(!is.null(transcript.region)){
         for (pos in transcript.region){
            abline(v=pos, col='red', lwd=2);
         }
      }
      
      # In case of the snyder data, this adds the 3' end counts as blue dots
      if (i == 'data.snyder.exon'){
         end3   = region.data[['data.snyder.end3']];
         end3.x = end3[ end3[,1]>segment.region[1] & end3[,1]<segment.region[2], 2];
         end3.y = end3[ end3[,1]>segment.region[1] & end3[,1]<segment.region[2], 3];
         if(length(end3.x)>0){
            points (end3.x, end3.y, pch=20, col='blue');
         }
      }
   }

   # Set up the plot for the ORF and transcript annotations; x-axis only
   plot(1, axes=F, main='', xlab='', ylab='annotation', type='n', xlim=segment.region, ylim=c(0,4))
   axis(1,col="black",labels=T, outer=T, line=0);
      
   # Draw annotation for each 'other' feature
   overlapping.nc = get.overlapping.features(region.data$noncoding.gff, segment.region);
   if (nrow(overlapping.nc)){
      unique.nc = as.character(unique(overlapping.nc[,9]));
      for (nc in unique.nc){
         nc.annot = overlapping.nc[ overlapping.nc[,9]==nc,];
         draw.annotation(nc.annot, y.coordinate=1.1, width=1, col='lightyellow', name=nc, strand=nc.annot[1,7], segment=segment.region);
      }
   }
   
   # Draw annotation for each orf
   overlapping.features = get.overlapping.features(region.data$orfs.gff, segment.region);
   if (nrow(overlapping.features)){
      unique.features = as.character(unique(overlapping.features[,9]));
      for (feature in unique.features){
         col = 'grey';
         if (feature==orf) col = 'black';
         feature.annot = overlapping.features[ overlapping.features[,9]==feature,];
         draw.annotation(feature.annot, y.coordinate=1.1, width=1, col=col, name=feature, strand=feature.annot[1,7], segment=segment.region);
      }
   }
   
   # Draw the annotated transcript
   if(!is.null(transcript.region)){
      rect(transcript.region[1], 3.1, transcript.region[2], 4.1, col='red');
   }
   

}


## get.overlapping.orfs
##
## 
get.overlapping.features <- function(gff=data.frame(), segment=numeric()){
   result = data.frame();
   
   # Make sure that start and end coordinate are ordered
   segment = sort(segment);
   start   = as.numeric(apply(gff[,4:5], 1, min));
   end     = as.numeric(apply(gff[,4:5], 1, max));
   
   # Get the overlapping orfs and trim the ends to the segment start/ends if needed
   no.overlap       = (end <= segment[1] | start >= segment[2]);
   if (any(!no.overlap)){
      result = gff[!no.overlap,];
      result[result[,4] < segment[1],4] = segment[1];
      result[result[,5] > segment[2],5] = segment[2];
   }
   
   return(result);
}


## draw.annotation
##
## Draws boxes with annotation data at specified Y-position
draw.annotation <- function(elements=data.frame(), y.coordinate=c(), width=c(), col=c(), name=c(), strand=c(), segment=c()){
   
   # We'll assume the plotting area has already been set up
   # If multiple exons exist, draw a connector line (must be first, because graphical elements overplot)
   annotation.region = c(min(as.matrix(elements[,4:5])), max(as.matrix(elements[,4:5])));
   if(nrow(elements)>1){
      y = c(y.coordinate+(width/2), y.coordinate+(width/2));
      lines(annotation.region,y);
   }
   
   # Loop through the element list, drawing a polygon for each exon in turn
   for (i in 1:nrow(elements)){
      element.start = min(elements[i,4:5]);
      element.end   = max(elements[i,4:5]);
      element.width = element.end - element.start;
      
      segment      = sort(segment);
      segment.size = segment[2]-segment[1];
      arrow.width = floor(0.015*segment.size);
      if(arrow.width > element.width) {arrow.width = element.width};
      
      x = c();
      y = c();
      if (strand == '+'){
         if (i==nrow(elements)){
            x=c(element.start, element.end-arrow.width, element.end, element.end-arrow.width, element.start);
            y=c(y.coordinate+width, y.coordinate+width, y.coordinate+(width/2), y.coordinate, y.coordinate);
            polygon(x,y,col=col);
         }
         else{
            rect(element.start, y.coordinate, element.end, y.coordinate+width, col=col);
         }
      }
      else{
         if (i==1){
            x=c(element.start, element.start+arrow.width, element.end, element.end, element.start+arrow.width, element.start);
            y=c(y.coordinate+(width/2), y.coordinate+width, y.coordinate+width,y.coordinate, y.coordinate, y.coordinate+(width/2));
            polygon(x,y,col=col);
         }
         else{
            rect(element.start, y.coordinate, element.end, y.coordinate+width, col=col);
         }
      }
      
   }
   
   # Put the name and direction of the current ORF
   text(mean(annotation.region), 0.3, name, cex=1.8);  
}


## write.mappings.file
##
## Writes the transcription mappings to disk as a gff file for loading in IGB
write.mappings.file <- function(transcript.mappings=list(), file=c()){
   if(is.null(file)){
      stop("Please specify a file name");
   }
   
   # coerce and transpose the list to a data.frame
   output = data.frame();
   for (i in names(transcript.mappings)){
      output = rbind(output, transcript.mappings[[i]]);
      output[nrow(output),4:5] = sort(as.numeric(output[nrow(output),4:5]));
   }
   
   # Write the data.frame to disk
   write.table(output, file=file, row.names=FALSE, col.names=FALSE, sep="\t", quote=FALSE);
   cat("Data written to", file, "\n");
}
