# Supplementary material for: A Compendium of Nucleosome and Transcript Profiles Reveals Determinants of Chromatin Architecture and Transcription
Source: PLoS Genet. 2013 May 2;9(5):e1003479. doi: 10.1371/journal.pgen.1003479 (PMC3642058; doi:10.1371/journal.pgen.1003479)
Supplement: Dataset S1 — Yeast transcript annotation R script and data files. Please note this file is 81.9 MB and may be difficult for some readers to download due to its size. (GZ) [file pgen.1003479.s001.gz › yeast-transcript-annotation/chr15.data.tot.perm]

0	16	7.94293
0	24	7.75695
0	32	7.7938
0	40	7.54616
0	48	7.5985
0	56	7.41544
0	64	7.65412
0	72	7.41544
0	80	7.41343
0	88	7.56442
0	96	7.56442
0	104	7.23111
0	112	7.11944
0	120	7.23111
0	128	7.45709
0	136	8.07554
0	144	8.34006
0	152	8.5434
0	160	8.5434
0	168	8.63869
0	176	8.63869
0	184	8.25604
0	192	8.16203
0	200	8.94363
0	208	8.25604
0	216	6.89539
0	224	8.33049
0	232	9.12129
0	240	9.12129
0	248	9.94781
0	256	9.97435
0	264	9.97435
0	272	9.7837
0	280	8.96166
0	288	8.11449
0	296	7.67108
0	304	7.37669
0	312	7.35588
0	320	7.31763
0	328	6.65753
0	336	6.65753
0	344	8.73213
0	352	8.73938
0	360	8.73213
0	368	8.80459
0	376	8.73051
0	384	8.31547
0	392	8.45023
0	400	8.48324
0	408	8.96235
0	416	8.96235
0	424	9.15963
0	432	8.95198
0	440	8.95198
0	448	8.35902
0	456	7.33475
0	464	7.08696
0	472	6.78759
0	480	6.31331
0	488	6.05373
0	496	6.4842
0	504	6.84847
0	512	7.339
0	520	7.64214
0	528	8.08569
0	536	8.51175
0	544	8.51175
0	552	8.22996
0	560	8.22996
0	568	8.21501
0	576	7.49566
0	584	7.90689
0	592	8.04595
0	600	8.04595
0	608	7.57527
0	616	7.21732
0	624	6.548
0	632	5.61611
0	640	5.45317
0	648	5.61611
0	656	5.65753
0	664	5.87213
0	672	5.87213
0	680	5.974
0	688	6.84549
0	696	5.974
0	704	5.69116
0	712	5.73697
0	720	5.97946
0	728	5.52207
0	736	5.93524
0	744	5.81835
0	752	5.93524
0	760	5.63697
0	768	5.974
0	776	5.63697
0	784	5.92961
0	792	5.60909
0	800	5.65753
0	808	5.32193
0	816	5.45317
0	824	5.32193
0	832	5.57347
0	840	5.6845
0	848	5.9183
0	856	6.13418
0	864	6.13418
0	872	5.98489
0	880	6.46099
0	888	5.75616
0	896	4.974
0	904	5.85442
0	912	5.85442
0	920	5.46099
0	928	5.71097
0	936	5.71097
0	944	5.58782
0	952	5.26053
0	960	5.53694
0	968	5.14878
0	976	5.53694
0	984	5.20574
0	992	5.33049
0	1000	5.29593
0	1008	5.33049
0	1016	5.34746
0	1024	5.63005
0	1032	5.63005
0	1040	5.9957
0	1048	6.31331
0	1056	6.55897
0	1064	6.43344
0	1072	6.33475
0	1080	6.33475
0	1088	5.81835
0	1096	5.1964
0	1104	5.30465
0	1112	5.30465
0	1120	5.187
0	1128	5.54432
0	1136	5.78759
0	1144	5.7625
0	1152	6.09452
0	1160	6.18228
0	1168	5.81225
0	1176	5.52207
0	1184	5.52207
0	1192	5.52207
0	1200	5.59495
0	1208	6.00643
0	1216	6.01176
0	1224	6.06916
0	1232	5.7751
0	1240	5.54432
0	1248	5.54432
0	1256	6.10454
0	1264	7.73213
0	1272	7.73857
0	1280	7.73857
0	1288	7.73857
0	1296	6.31331
0	1304	6.01707
0	1312	6.10454
0	1320	6.22423
0	1328	6.10454
0	1336	6.22423
0	1344	6.08443
0	1352	6.41745
0	1360	6.41745
0	1368	6.29593
0	1376	6.08948
0	1384	6.08948
0	1392	5.82443
0	1400	5.61611
0	1408	5.88381
0	1416	5.88381
0	1424	5.96303
0	1432	6.36006
0	1440	6.36006
0	1448	6.36006
0	1456	6.44531
0	1464	7.0666
0	1472	7.1219
0	1480	7.1219
0	1488	6.97946
0	1496	6.97673
0	1504	5.90115
0	1512	5.6231
0	1520	5.86035
0	1528	5.90689
0	1536	6.20107
0	1544	6.01707
0	1552	5.90115
0	1560	5.67108
0	1568	6.00643
0	1576	5.7625
0	1584	5.99031
0	1592	6.01176
0	1600	6.10952
0	1608	5.98489
0	1616	5.98489
0	1624	5.8365
0	1632	5.8365
0	1640	5.69116
0	1648	5.47651
0	1656	5.69116
0	1664	5.69779
0	1672	5.46877
0	1680	5.46099
0	1688	5.81225
0	1696	5.46877
0	1704	5.73697
0	1712	5.32193
0	1720	5.58782
0	1728	5.23339
0	1736	5.23339
0	1744	5.40534
0	1752	6.27391
0	1760	6.15843
0	1768	6.27391
0	1776	6.15843
0	1784	5.57347
0	1792	5.43741
0	1800	5.58782
0	1808	5.75616
0	1816	6.01707
0	1824	6.187
0	1832	6.187
0	1840	6.56986
0	1848	6.78448
0	1856	6.75616
0	1864	6.80613
0	1872	6.8809
0	1880	6.8809
0	1888	6.87505
0	1896	6.73697
0	1904	6.34324
0	1912	5.7751
0	1920	5.7751
0	1928	6.53694
0	1936	6.89539
0	1944	7.52952
0	1952	7.73697
0	1960	7.56986
0	1968	6.95752
0	1976	7.23111
0	1984	7.09954
0	1992	6.98489
0	2000	7.23111
0	2008	7.56261
0	2016	7.74339
0	2024	7.47264
0	2032	7.62484
0	2040	7.37876
0	2048	7.16802
0	2056	6.90975
0	2064	7.16802
0	2072	7.22653
0	2080	7.29375
0	2088	7.28276
0	2096	7.28276
0	2104	7.0329
0	2112	6.73051
0	2120	6.48036
0	2128	6.12437
0	2136	5.86035
0	2144	6.17754
0	2152	6.02764
0	2160	5.87798
0	2168	5.87798
0	2176	6.29155
0	2184	5.87798
0	2192	5.95752
0	2200	6.07936
0	2208	6.04855
0	2216	5.52952
0	2224	5.64386
0	2232	5.64386
0	2240	5.80613
0	2248	6.25154
0	2256	7.51269
0	2264	7.51269
0	2272	7.59317
0	2280	7.54064
0	2288	6.63005
0	2296	6.187
0	2304	6.187
0	2312	6.01176
0	2320	5.95198
0	2328	5.95198
0	2336	5.9183
0	2344	6.01707
0	2352	6.00107
0	2360	6.13906
0	2368	6.1964
0	2376	6.1964
0	2384	5.94084
0	2392	6.07427
0	2400	6.02764
0	2408	6.02764
0	2416	6.31763
0	2424	6.31763
0	2432	6.31331
0	2440	6.02764
0	2448	6.42146
0	2456	5.89539
0	2464	6.12928
0	2472	5.94084
0	2480	5.94084
0	2488	5.94084
0	2496	6.1964
0	2504	6.1964
0	2512	6.26946
0	2520	6.26946
0	2528	6.43344
0	2536	6.26946
0	2544	6.04855
0	2552	6.47264
0	2560	6.4842
0	2568	6.83048
0	2576	8.26165
0	2584	8.26165
0	2592	8.21386
0	2600	8.21386
0	2608	5.38904
0	2616	5.38904
0	2624	6.07427
0	2632	6.54432
0	2640	6.54432
0	2648	6.54432
0	2656	6.1964
0	2664	5.8365
0	2672	5.55897
0	2680	5.55897
0	2688	5.71097
0	2696	5.71097
0	2704	5.55897
0	2712	5.55897
0	2720	5.90689
0	2728	5.40534
0	2736	5.38904
0	2744	5.31331
0	2752	5.58782
0	2760	5.58782
0	2768	5.71097
0	2776	5.71097
0	2784	5.86035
0	2792	5.71097
0	2800	5.39722
0	2808	5.04855
0	2816	5.09954
0	2824	5.04855
0	2832	5.04855
0	2840	5.04855
0	2848	5.35588
0	2856	5.16802
0	2864	4.98489
0	2872	5.45317
0	2880	6.03814
0	2888	6.59495
0	2896	6.76566
0	2904	6.76566
0	2912	6.83048
0	2920	6.21963
0	2928	5.80613
0	2936	5.74339
0	2944	5.65753
0	2952	5.339
0	2960	5.339
0	2968	5.88961
0	2976	6.26946
0	2984	6.26946
0	2992	6.60557
0	3000	6.5985
0	3008	6.25154
0	3016	5.89539
0	3024	6.86035
0	3032	6.86035
0	3040	9.4842
0	3048	9.62745
0	3056	9.62745
0	3064	9.53694
0	3072	7.86183
0	3080	6.52207
0	3088	6.15361
0	3096	6.01176
0	3104	5.69116
0	3112	5.84847
0	3120	5.84847
0	3128	5.84847
0	3136	6.47651
0	3144	6.47651
0	3152	6.51833
0	3160	6.22423
0	3168	6.22423
0	3176	5.9957
0	3184	5.9957
0	3192	5.82443
0	3200	5.67108
0	3208	5.76881
0	3216	5.72403
0	3224	5.51457
0	3232	5.65753
0	3240	6.29593
0	3248	6.57347
0	3256	6.7625
0	3264	6.7625
0	3272	6.61261
0	3280	6.74659
0	3288	6.30465
0	3296	5.63005
0	3304	5.78759
0	3312	5.78759
0	3320	5.74979
0	3328	5.82443
0	3336	6.24249
0	3344	6.47264
0	3352	6.6778
0	3360	6.7044
0	3368	6.7625
0	3376	6.47651
0	3384	6.00107
0	3392	5.90115
0	3400	5.40534
0	3408	5.26946
0	3416	5.53694
0	3424	5.81225
0	3432	6.01707
0	3440	6.42547
0	3448	6.42547
0	3456	6.59495
0	3464	6.55897
0	3472	6.55897
0	3480	6.50704
0	3488	6.40129
0	3496	6.19171
0	3504	6.12928
0	3512	5.95752
0	3520	5.87798
0	3528	5.92396
0	3536	5.51457
0	3544	5.51457
0	3552	5.7751
0	3560	6.01707
0	3568	6.49566
0	3576	6.72403
0	3584	6.72403
0	3592	6.76566
0	3600	6.53694
0	3608	6.17278
0	3616	5.6845
0	3624	5.72403
0	3632	5.72403
0	3640	5.69779
0	3648	5.7938
0	3656	5.974
0	3664	5.75616
0	3672	5.7044
0	3680	5.96303
0	3688	6.40534
0	3696	7.11201
0	3704	7.20806
0	3712	7.20806
0	3720	7.20806
0	3728	6.49185
0	3736	6.28276
0	3744	6.24249
0	3752	6.24249
0	3760	6.24249
0	3768	5.60204
0	3776	5.42146
0	3784	5.65753
0	3792	5.40534
0	3800	5.39722
0	3808	5.40534
0	3816	5.187
0	3824	4.94084
0	3832	5.17754
0	3840	5.56624
0	3848	5.71751
0	3856	5.7044
0	3864	5.98489
0	3872	6.08443
0	3880	6.00107
0	3888	5.95198
0	3896	6.10952
0	3904	5.90689
0	3912	5.90689
0	3920	5.80613
0	3928	6.10952
0	3936	5.81835
0	3944	6.23339
0	3952	5.74979
0	3960	5.75616
0	3968	5.75616
0	3976	6.15843
0	3984	6.00107
0	3992	6.55897
0	4000	6.90689
0	4008	6.90689
0	4016	6.58782
0	4024	6.66093
0	4032	6.187
0	4040	5.94084
0	4048	5.64386
0	4056	5.4842
0	4064	5.29593
0	4072	5.29593
0	4080	5.28716
0	4088	5.32193
0	4096	5.46099
0	4104	5.35588
0	4112	5.44531
0	4120	5.66432
0	4128	5.58782
0	4136	5.53694
0	4144	5.94084
0	4152	5.71097
0	4160	5.21501
0	4168	5.96853
0	4176	5.96853
0	4184	5.96853
0	4192	5.9957
0	4200	5.96853
0	4208	5.29593
0	4216	6.04855
0	4224	5.80613
0	4232	6.17278
0	4240	6.28716
0	4248	6.49566
0	4256	6.60204
0	4264	6.87213
0	4272	6.76566
0	4280	6.78136
0	4288	6.59495
0	4296	6.1964
0	4304	5.94084
0	4312	6.1964
0	4320	6.17754
0	4328	6.25154
0	4336	6.29593
0	4344	6.54064
0	4352	6.94084
0	4360	6.94084
0	4368	6.72403
0	4376	6.72403
0	4384	5.47651
0	4392	5.33049
0	4400	5.17754
0	4408	5.36424
0	4416	5.17754
0	4424	5.60909
0	4432	5.60909
0	4440	5.94084
0	4448	5.74979
0	4456	5.74979
0	4464	5.51457
0	4472	5.57347
0	4480	5.57347
0	4488	8.77745
0	4496	8.7938
0	4504	8.7938
0	4512	8.80305
0	4520	6.548
0	4528	5.9183
0	4536	6.548
0	4544	6.548
0	4552	6.60204
0	4560	5.92961
0	4568	5.90689
0	4576	5.90689
0	4584	5.87798
0	4592	5.40534
0	4600	5.53694
0	4608	5.49947
0	4616	5.49947
0	4624	5.78759
0	4632	6.03814
0	4640	5.94084
0	4648	5.93524
0	4656	5.8425
0	4664	5.40534
0	4672	5.40534
0	4680	5.88381
0	4688	6.34746
0	4696	6.38082
0	4704	6.38082
0	4712	6.27834
0	4720	6.47264
0	4728	6.27834
0	4736	6.23339
0	4744	6.23339
0	4752	6.09954
0	4760	6.09954
0	4768	6.09954
0	4776	6.36424
0	4784	6.42146
0	4792	6.6677
0	4800	6.6677
0	4808	6.72403
0	4816	6.63697
0	4824	6.79998
0	4832	6.6778
0	4840	6.40534
0	4848	6.14393
0	4856	6.56261
0	4864	6.265
0	4872	6.10952
0	4880	6.73697
0	4888	6.75298
0	4896	6.62658
0	4904	6.52952
0	4912	6.93243
0	4920	6.43344
0	4928	6.37255
0	4936	5.43741
0	4944	6.11944
0	4952	6.11944
0	4960	6.82746
0	4968	7.44925
0	4976	7.44925
0	4984	7.43939
0	4992	7.42746
0	5000	7.38288
0	5008	6.6845
0	5016	6.27391
0	5024	6.10952
0	5032	6.67444
0	5040	6.16323
0	5048	6.32622
0	5056	6.37255
0	5064	6.51457
0	5072	6.51457
0	5080	6.51457
0	5088	6.28716
0	5096	6.23795
0	5104	5.55897
0	5112	5.46877
0	5120	5.46099
0	5128	5.43741
0	5136	5.46877
0	5144	5.35588
0	5152	6.17278
0	5160	6.19171
0	5168	6.83048
0	5176	6.39314
0	5184	6.58782
0	5192	6.51833
0	5200	6.51833
0	5208	6.23339
0	5216	6.11449
0	5224	5.88381
0	5232	5.88381
0	5240	5.79998
0	5248	6.09954
0	5256	6.10952
0	5264	6.10952
0	5272	5.81835
0	5280	5.81835
0	5288	5.60204
0	5296	5.65753
0	5304	5.6845
0	5312	5.9957
0	5320	6.26946
0	5328	6.47264
0	5336	6.42146
0	5344	6.42146
0	5352	6.48803
0	5360	6.23339
0	5368	5.974
0	5376	5.974
0	5384	5.98489
0	5392	5.6845
0	5400	5.75616
0	5408	5.92961
0	5416	6.32193
0	5424	6.36424
0	5432	6.35588
0	5440	6.28716
0	5448	6.28716
0	5456	6.3003
0	5464	5.93524
0	5472	5.93524
0	5480	5.7044
0	5488	5.51457
0	5496	4.71097
0	5504	4.71097
0	5512	4.90689
0	5520	5.36424
0	5528	5.43741
0	5536	5.75616
0	5544	5.82443
0	5552	5.82443
0	5560	5.89539
0	5568	6.06916
0	5576	6.36424
0	5584	5.9126
0	5592	6.54064
0	5600	6.63005
0	5608	6.55897
0	5616	6.37255
0	5624	6.69779
0	5632	6.37255
0	5640	6.31331
0	5648	6.30899
0	5656	5.82443
0	5664	5.78759
0	5672	5.82443
0	5680	5.82443
0	5688	5.87213
0	5696	6.16323
0	5704	6.21501
0	5712	6.21501
0	5720	6.20107
0	5728	6.20107
0	5736	6.26053
0	5744	6.50326
0	5752	6.35588
0	5760	6.38082
0	5768	6.34746
0	5776	5.64386
0	5784	5.51457
0	5792	5.69779
0	5800	5.64386
0	5808	5.78136
0	5816	5.81835
0	5824	5.9183
0	5832	5.81225
0	5840	5.81225
0	5848	5.78759
0	5856	5.78759
0	5864	6.13418
0	5872	6.03814
0	5880	6.03814
0	5888	6.41343
0	5896	5.96853
0	5904	5.96853
0	5912	6.41343
0	5920	6.91545
0	5928	7.22882
0	5936	7.24022
0	5944	7.19874
0	5952	7.01972
0	5960	7.01972
0	5968	7.65242
0	5976	7.52766
0	5984	7.66093
0	5992	8.21038
0	6000	7.66093
0	6008	7.46877
0	6016	7.53694
0	6024	7.53694
0	6032	7.09954
0	6040	7.09954
0	6048	7.91403
0	6056	8.06532
0	6064	8.21963
0	6072	8.21963
0	6080	8.47167
0	6088	9.31817
0	6096	9.2932
0	6104	9.171
0	6112	9.25548
0	6120	8.42746
0	6128	8.06532
0	6136	7.88816
0	6144	8.42746
0	6152	8.87505
0	6160	8.92961
0	6168	8.75616
0	6176	8.75854
0	6184	8.47361
0	6192	7.97537
0	6200	7.9699
0	6208	8.33049
0	6216	8.33049
0	6224	8.33049
0	6232	8.69116
0	6240	8.67023
0	6248	7.5202
0	6256	7.69116
0	6264	7.69116
0	6272	7.50515
0	6280	7.63005
0	6288	7.75616
0	6296	7.66939
0	6304	8.10952
0	6312	8.10952
0	6320	8.10952
0	6328	8.04595
0	6336	8.40939
0	6344	8.34746
0	6352	8.52207
0	6360	8.55532
0	6368	8.45807
0	6376	8.20341
0	6384	8.20341
0	6392	8.45904
0	6400	8.46877
0	6408	8.46877
0	6416	8.52673
0	6424	8.30682
0	6432	8.30682
0	6440	8.12437
0	6448	7.87359
0	6456	7.38082
0	6464	7.844
0	6472	7.65412
0	6480	7.84847
0	6488	8.23795
0	6496	8.23795
0	6504	7.68283
0	6512	7.46099
0	6520	5.94084
0	6528	5.58066
0	6536	5.51457
0	6544	5.85442
0	6552	6.92679
0	6560	7.62658
0	6568	7.85442
0	6576	7.85442
0	6584	7.77823
0	6592	7.77823
0	6600	7.48994
0	6608	7.58782
0	6616	7.90546
0	6624	8.17635
0	6632	8.22423
0	6640	8.20574
0	6648	8.20574
0	6656	7.87944
0	6664	8.16443
0	6672	8.16443
0	6680	8.56079
0	6688	8.36528
0	6696	8.48994
0	6704	8.1704
0	6712	8.24702
0	6720	8.1512
0	6728	8.00509
0	6736	7.91971
0	6744	8.01176
0	6752	7.71751
0	6760	7.38288
0	6768	7.38288
0	6776	7.09452
0	6784	6.76566
0	6792	7.09452
0	6800	7.34535
0	6808	7.09452
0	6816	7.34535
0	6824	7.61611
0	6832	7.49947
0	6840	7.30899
0	6848	7.63524
0	6856	7.41544
0	6864	7.49947
0	6872	7.59139
0	6880	7.75933
0	6888	7.6845
0	6896	7.76881
0	6904	7.46489
0	6912	7.46489
0	6920	7.38494
0	6928	7.38494
0	6936	7.40129
0	6944	7.74339
0	6952	7.74339
0	6960	7.64386
0	6968	7.6778
0	6976	7.74819
0	6984	7.58066
0	6992	7.33049
0	7000	7.40737
0	7008	7.21038
0	7016	7.21038
0	7024	7.3003
0	7032	7.93102
0	7040	7.835
0	7048	7.81531
0	7056	7.70769
0	7064	6.66432
0	7072	6.66432
0	7080	7.65583
0	7088	8.75695
0	7096	9.26779
0	7104	9.67864
0	7112	9.67864
0	7120	9.49994
0	7128	9.37359
0	7136	8.91118
0	7144	8.91118
0	7152	8.66093
0	7160	8.78448
0	7168	8.75457
0	7176	8.78448
0	7184	8.37876
0	7192	8.50987
0	7200	8.27834
0	7208	8.1704
0	7216	8.1704
0	7224	8.84624
0	7232	8.77667
0	7240	8.64386
0	7248	9.16682
0	7256	9.16682
0	7264	8.66008
0	7272	9.00776
0	7280	9.00776
0	7288	9.00776
0	7296	8.79998
0	7304	9.15422
0	7312	9.16203
0	7320	9.53185
0	7328	9.17516
0	7336	9.35797
0	7344	9.52999
0	7352	9.88889
0	7360	9.63697
0	7368	9.72768
0	7376	9.72484
0	7384	9.28165
0	7392	8.80919
0	7400	8.14999
0	7408	7.92255
0	7416	7.92255
0	7424	8.70769
0	7432	9.25492
0	7440	9.46974
0	7448	9.53694
0	7456	9.53694
0	7464	8.93944
0	7472	8.93944
0	7480	8.844
0	7488	8.62571
0	7496	8.64386
0	7504	8.66347
0	7512	8.54891
0	7520	8.54891
0	7528	8.63524
0	7536	8.75933
0	7544	9.09074
0	7552	9.09074
0	7560	8.90044
0	7568	9.20107
0	7576	9.14393
0	7584	9.24928
0	7592	9.24928
0	7600	9.14393
0	7608	8.61611
0	7616	8.17159
0	7624	8.08948
0	7632	8.28826
0	7640	8.67444
0	7648	8.72159
0	7656	8.72159
0	7664	8.45415
0	7672	8.45415
0	7680	8.03421
0	7688	6.90403
0	7696	8.12067
0	7704	8.77353
0	7712	8.64386
0	7720	8.90617
0	7728	8.90617
0	7736	8.24249
0	7744	7.77823
0	7752	7.38082
0	7760	6.95475
0	7768	7.08948
0	7776	7.58604
0	7784	7.83048
0	7792	7.91403
0	7800	8.12683
0	7808	7.91403
0	7816	8.12067
0	7824	7.38288
0	7832	7.22423
0	7840	7.79843
0	7848	8.27944
0	7856	8.0184
0	7864	8.63869
0	7872	8.7167
0	7880	8.52952
0	7888	8.52952
0	7896	8.76092
0	7904	8.52952
0	7912	8.26946
0	7920	8.36111
0	7928	7.99973
0	7936	7.45709
0	7944	7.05631
0	7952	6.81531
0	7960	6.63005
0	7968	6.46099
0	7976	6.51457
0	7984	6.29155
0	7992	6.28276
0	8000	6.72403
0	8008	7.19171
0	8016	7.61085
0	8024	8.27391
0	8032	8.40129
0	8040	8.69862
0	8048	8.80613
0	8056	8.69862
0	8064	8.62135
0	8072	8.9492
0	8080	8.62135
0	8088	8.26165
0	8096	8.17278
0	8104	6.85442
0	8112	6.85442
0	8120	6.81225
0	8128	6.85442
0	8136	6.85442
0	8144	7.31547
0	8152	6.83048
0	8160	6.29593
0	8168	5.65753
0	8176	5.84847
0	8184	5.73697
0	8192	6.12437
0	8200	6.38904
0	8208	6.55897
0	8216	7.15602
0	8224	7.66432
0	8232	7.25604
0	8240	7.21501
0	8248	7.00375
0	8256	6.43741
0	8264	5.9183
0	8272	5.30465
0	8280	5.9183
0	8288	7.51457
0	8296	8.45807
0	8304	8.61611
0	8312	8.61611
0	8320	8.61611
0	8328	6.85442
0	8336	6.41745
0	8344	6.41745
0	8352	6.99301
0	8360	6.65412
0	8368	6.99301
0	8376	7.13906
0	8384	6.74979
0	8392	6.08948
0	8400	6.33475
0	8408	6.33475
0	8416	6.33475
0	8424	6.24702
0	8432	6.24702
0	8440	6.339
0	8448	6.339
0	8456	6.4842
0	8464	6.4842
0	8472	6.39722
0	8480	6.11944
0	8488	5.7625
0	8496	5.6778
0	8504	5.89539
0	8512	5.88381
0	8520	5.9957
0	8528	6.33049
0	8536	6.52952
0	8544	6.40534
0	8552	6.64386
0	8560	6.86919
0	8568	7.05889
0	8576	6.85442
0	8584	6.87798
0	8592	6.87798
0	8600	6.87798
0	8608	7.06147
0	8616	7.265
0	8624	7.265
0	8632	7.20806
0	8640	6.85442
0	8648	6.27834
0	8656	6.10454
0	8664	6.14393
0	8672	5.87798
0	8680	6.38082
0	8688	7.58246
0	8696	9.32622
0	8704	9.54754
0	8712	9.54754
0	8720	9.44531
0	8728	8.04205
0	8736	7.92396
0	8744	7.62658
0	8752	7.62658
0	8760	7.61611
0	8768	7.45513
0	8776	7.43344
0	8784	7.42146
0	8792	7.54064
0	8800	7.65071
0	8808	8.06916
0	8816	7.93102
0	8824	8.16203
0	8832	7.95475
0	8840	7.77667
0	8848	7.64042
0	8856	7.72077
0	8864	7.64042
0	8872	8.03814
0	8880	8.02633
0	8888	7.73535
0	8896	7.43741
0	8904	7.43741
0	8912	7.43741
0	8920	7.87359
0	8928	8.11325
0	8936	8.1219
0	8944	8.03814
0	8952	8.0091
0	8960	7.53879
0	8968	7.16323
0	8976	6.55897
0	8984	7.38494
0	8992	7.72077
0	9000	8.17278
0	9008	8.17278
0	9016	8.17278
0	9024	7.58961
0	9032	6.89251
0	9040	6.89251
0	9048	6.9126
0	9056	6.9126
0	9064	6.9126
0	9072	6.90689
0	9080	6.3003
0	9088	5.78136
0	9096	5.78136
0	9104	6.32193
0	9112	6.92961
0	9120	7.15602
0	9128	7.06404
0	9136	6.86625
0	9144	6.21963
0	9152	6.00643
0	9160	5.41343
0	9168	6.05373
0	9176	6.30465
0	9184	6.51081
0	9192	6.71751
0	9200	7.33475
0	9208	7.34112
0	9216	7.50515
0	9224	7.52952
0	9232	7.23339
0	9240	7.28936
0	9248	7.31763
0	9256	6.88381
0	9264	6.88381
0	9272	6.5985
0	9280	6.35168
0	9288	6.35168
0	9296	6.339
0	9304	6.24249
0	9312	6.11944
0	9320	6.02764
0	9328	5.63697
0	9336	5.92396
0	9344	6.07427
0	9352	6.29155
0	9360	6.60909
0	9368	6.85145
0	9376	6.92396
0	9384	6.93524
0	9392	6.97946
0	9400	7.4842
0	9408	7.5202
0	9416	7.40939
0	9424	7.71097
0	9432	7.38288
0	9440	7.00643
0	9448	6.94084
0	9456	7.14878
0	9464	6.8395
0	9472	6.6845
0	9480	6.55166
0	9488	6.39722
0	9496	6.01176
0	9504	6.39722
0	9512	6.56624
0	9520	6.88961
0	9528	7.2127
0	9536	7.25604
0	9544	7.15843
0	9552	6.85442
0	9560	6.7751
0	9568	6.60557
0	9576	6.51081
0	9584	6.66432
0	9592	6.91545
0	9600	7.12437
0	9608	6.99301
0	9616	6.88961
0	9624	6.88961
0	9632	6.82746
0	9640	6.44925
0	9648	6.44925
0	9656	6.41343
0	9664	6.47651
0	9672	6.47651
0	9680	8.25154
0	9688	8.87871
0	9696	8.98286
0	9704	9.05244
0	9712	8.73213
0	9720	7.44531
0	9728	6.82139
0	9736	6.27391
0	9744	5.95198
0	9752	5.95198
0	9760	6.39722
0	9768	6.44531
0	9776	6.73697
0	9784	7.19874
0	9792	6.73697
0	9800	7.12683
0	9808	7.12683
0	9816	7.1704
0	9824	7.57347
0	9832	7.93383
0	9840	7.69282
0	9848	8.11696
0	9856	7.9183
0	9864	7.41946
0	9872	6.42547
0	9880	6.34746
0	9888	6.34746
0	9896	6.61961
0	9904	6.69448
0	9912	6.92396
0	9920	7.18228
0	9928	7.12928
0	9936	6.93804
0	9944	7.2127
0	9952	7.67444
0	9960	7.67444
0	9968	7.69779
0	9976	7.69779
0	9984	7.39722
0	9992	6.47651
0	10000	6.33049
0	10008	6.64386
0	10016	6.64386
0	10024	6.65071
0	10032	6.6845
0	10040	6.92396
0	10048	6.69779
0	10056	6.29593
0	10064	6.31763
0	10072	6.26053
0	10080	6.01707
0	10088	5.87213
0	10096	6.05889
0	10104	6.22882
0	10112	6.28276
0	10120	6.54064
0	10128	6.8425
0	10136	6.72077
0	10144	6.99301
0	10152	6.6845
0	10160	6.64729
0	10168	6.64729
0	10176	6.69448
0	10184	6.8425
0	10192	6.91545
0	10200	7.15843
0	10208	6.83048
0	10216	6.7044
0	10224	6.35588
0	10232	6.43344
0	10240	6.70769
0	10248	6.9492
0	10256	6.9492
0	10264	7.19405
0	10272	6.81225
0	10280	6.52207
0	10288	6.25604
0	10296	6.21963
0	10304	5.71097
0	10312	5.65071
0	10320	6.17754
0	10328	6.35588
0	10336	6.35588
0	10344	6.32193
0	10352	6.43344
0	10360	6.23795
0	10368	5.92961
0	10376	5.66432
0	10384	5.66432
0	10392	5.17754
0	10400	5.17754
0	10408	5.45317
0	10416	5.64386
0	10424	5.83048
0	10432	6.11944
0	10440	6.01176
0	10448	6.13906
0	10456	6.25154
0	10464	6.3003
0	10472	6.10454
0	10480	6.24249
0	10488	6.35168
0	10496	6.63005
0	10504	7.43145
0	10512	7.43145
0	10520	7.39314
0	10528	7.39314
0	10536	7.21038
0	10544	6.75933
0	10552	6.75933
0	10560	6.82139
0	10568	6.82139
0	10576	6.7011
0	10584	6.56986
0	10592	6.56986
0	10600	6.50704
0	10608	6.35588
0	10616	5.95198
0	10624	5.57347
0	10632	5.30465
0	10640	5.339
0	10648	6.20574
0	10656	6.64042
0	10664	7.13906
0	10672	7.31331
0	10680	7.31763
0	10688	7.28936
0	10696	7.265
0	10704	6.71097
0	10712	6.71097
0	10720	6.69448
0	10728	6.22423
0	10736	6.187
0	10744	6.03814
0	10752	5.42946
0	10760	5.42946
0	10768	5.42946
0	10776	5.38904
0	10784	5.42146
0	10792	5.42146
0	10800	5.15843
0	10808	4.9957
0	10816	4.88381
0	10824	4.72403
0	10832	4.72403
0	10840	4.67108
0	10848	4.73697
0	10856	4.7625
0	10864	5.35588
0	10872	5.63697
0	10880	6.17754
0	10888	6.17754
0	10896	6.17754
0	10904	6.09954
0	10912	5.9183
0	10920	5.61611
0	10928	5.7751
0	10936	5.7751
0	10944	6.14878
0	10952	6.33475
0	10960	6.44531
0	10968	6.28276
0	10976	6.07936
0	10984	5.86625
0	10992	5.58782
0	11000	5.29593
0	11008	5.29593
0	11016	5.31331
0	11024	5.61611
0	11032	5.92961
0	11040	6.04855
0	11048	6.41343
0	11056	6.43344
0	11064	6.50326
0	11072	6.31331
0	11080	6.31331
0	11088	5.83048
0	11096	5.52952
0	11104	5.52952
0	11112	5.52952
0	11120	5.60909
0	11128	5.78759
0	11136	5.9957
0	11144	6.80305
0	11152	6.80305
0	11160	6.78759
0	11168	6.7751
0	11176	5.86035
0	11184	5.86035
0	11192	7.28716
0	11200	8.05373
0	11208	8.05373
0	11216	8.05373
0	11224	7.80613
0	11232	6.65071
0	11240	6.25604
0	11248	6.65071
0	11256	6.25604
0	11264	6.00107
0	11272	5.95752
0	11280	5.82443
0	11288	5.49185
0	11296	5.49185
0	11304	5.60909
0	11312	5.60909
0	11320	6.00643
0	11328	6.46099
0	11336	6.41343
0	11344	6.41343
0	11352	6.44925
0	11360	5.49947
0	11368	4.9183
0	11376	5.47651
0	11384	5.69779
0	11392	5.90689
0	11400	5.90689
0	11408	5.90689
0	11416	5.63005
0	11424	5.40534
0	11432	5.09954
0	11440	5.28716
0	11448	5.03814
0	11456	5.03814
0	11464	5.23339
0	11472	5.63005
0	11480	5.1964
0	11488	5.63005
0	11496	5.63005
0	11504	5.43741
0	11512	5.67108
0	11520	5.67108
0	11528	5.67108
0	11536	6.27391
0	11544	7.72403
0	11552	7.7798
0	11560	7.7798
0	11568	7.73051
0	11576	6.64386
0	11584	6.40129
0	11592	6.6778
0	11600	7.05889
0	11608	7.05889
0	11616	7.25604
0	11624	7.23339
0	11632	6.8365
0	11640	6.76881
0	11648	6.76881
0	11656	6.76881
0	11664	7.71097
0	11672	7.7625
0	11680	7.74499
0	11688	7.74979
0	11696	7.26723
0	11704	6.92679
0	11712	6.92679
0	11720	6.95752
0	11728	7.05889
0	11736	7.92679
0	11744	7.92679
0	11752	7.86035
0	11760	7.844
0	11768	6.65753
0	11776	6.65753
0	11784	6.65753
0	11792	7.42146
0	11800	7.43939
0	11808	7.48612
0	11816	7.05631
0	11824	7.58782
0	11832	8.72159
0	11840	8.75616
0	11848	8.85887
0	11856	9.07745
0	11864	8.75616
0	11872	8.32193
0	11880	8.3684
0	11888	8.04335
0	11896	7.61961
0	11904	6.85442
0	11912	6.52952
0	11920	5.99031
0	11928	5.92396
0	11936	6.00107
0	11944	6.30465
0	11952	6.01707
0	11960	5.974
0	11968	5.974
0	11976	6.19171
0	11984	6.05889
0	11992	6.05889
0	12000	5.80613
0	12008	6.03814
0	12016	5.74979
0	12024	5.21501
0	12032	5.11944
0	12040	5.23339
0	12048	5.22423
0	12056	5.38904
0	12064	5.43741
0	12072	5.45317
0	12080	5.45317
0	12088	5.26946
0	12096	4.95198
0	12104	4.96303
0	12112	4.9957
0	12120	5.30465
0	12128	5.42946
0	12136	5.58782
0	12144	5.54432
0	12152	5.6845
0	12160	5.71097
0	12168	5.86035
0	12176	6.09452
0	12184	6.29593
0	12192	6.27834
0	12200	6.66432
0	12208	6.66432
0	12216	6.37255
0	12224	6.66432
0	12232	7.13906
0	12240	6.99031
0	12248	6.99031
0	12256	7.23339
0	12264	6.9126
0	12272	6.49947
0	12280	6.49947
0	12288	6.04335
0	12296	6.04335
0	12304	5.81225
0	12312	5.9957
0	12320	5.9957
0	12328	6.10952
0	12336	5.9957
0	12344	5.78136
0	12352	5.66432
0	12360	5.78136
0	12368	5.84847
0	12376	5.6231
0	12384	5.6231
0	12392	5.57347
0	12400	5.55897
0	12408	5.55897
0	12416	5.82443
0	12424	6.13418
0	12432	6.38082
0	12440	6.38904
0	12448	6.38904
0	12456	6.48803
0	12464	6.548
0	12472	6.48803
0	12480	6.50704
0	12488	6.74979
0	12496	6.50704
0	12504	6.49185
0	12512	6.80305
0	12520	6.59495
0	12528	6.265
0	12536	6.265
0	12544	5.05889
0	12552	5.05889
0	12560	5.30465
0	12568	5.45317
0	12576	5.45317
0	12584	5.50704
0	12592	5.43741
0	12600	5.31331
0	12608	5.43741
0	12616	5.43741
0	12624	5.87798
0	12632	6.38494
0	12640	6.38494
0	12648	6.00643
0	12656	6.56624
0	12664	6.8365
0	12672	6.42547
0	12680	6.32622
0	12688	6.32622
0	12696	5.82443
0	12704	5.52952
0	12712	5.30465
0	12720	5.30465
0	12728	5.26946
0	12736	5.26946
0	12744	5.339
0	12752	5.55166
0	12760	5.60204
0	12768	5.67108
0	12776	5.55897
0	12784	6.24249
0	12792	6.0329
0	12800	5.79998
0	12808	6.38904
0	12816	6.38904
0	12824	5.9957
0	12832	5.60204
0	12840	5.6845
0	12848	5.6845
0	12856	5.25154
0	12864	6.11944
0	12872	6.27391
0	12880	6.85442
0	12888	7.1415
0	12896	7.89539
0	12904	7.89539
0	12912	7.89539
0	12920	7.54064
0	12928	7.11201
0	12936	6.68783
0	12944	6.48036
0	12952	6.05889
0	12960	5.72403
0	12968	5.54432
0	12976	5.339
0	12984	5.42146
0	12992	5.45317
0	13000	5.78759
0	13008	6.81835
0	13016	7.41343
0	13024	7.43145
0	13032	7.43145
0	13040	6.86035
0	13048	6.40534
0	13056	5.89539
0	13064	5.79998
0	13072	5.7938
0	13080	5.84847
0	13088	5.84847
0	13096	5.71751
0	13104	5.7044
0	13112	5.66432
0	13120	5.66432
0	13128	5.7044
0	13136	5.9183
0	13144	5.74979
0	13152	5.92961
0	13160	5.92961
0	13168	5.88381
0	13176	5.97946
0	13184	6.13906
0	13192	6.13906
0	13200	6.22423
0	13208	6.38082
0	13216	6.25154
0	13224	6.17278
0	13232	5.95198
0	13240	5.57347
0	13248	5.49947
0	13256	5.35588
0	13264	5.38904
0	13272	5.24249
0	13280	5.43741
0	13288	5.187
0	13296	5.17754
0	13304	4.9957
0	13312	4.86035
0	13320	4.86035
0	13328	5.23339
0	13336	5.58782
0	13344	5.55897
0	13352	5.55897
0	13360	5.51457
0	13368	5.02764
0	13376	5.02764
0	13384	5.25154
0	13392	5.31331
0	13400	5.58782
0	13408	5.86035
0	13416	6.01707
0	13424	5.94084
0	13432	6.05889
0	13440	6.05889
0	13448	5.974
0	13456	5.974
0	13464	6.23339
0	13472	5.76881
0	13480	6.02237
0	13488	6.02237
0	13496	5.9957
0	13504	5.66432
0	13512	5.41343
0	13520	5.03814
0	13528	5.01707
0	13536	4.96303
0	13544	5.07936
0	13552	5.187
0	13560	5.54432
0	13568	5.65753
0	13576	5.65753
0	13584	5.94084
0	13592	6.17754
0	13600	5.96303
0	13608	5.96303
0	13616	5.94642
0	13624	5.61611
0	13632	5.51457
0	13640	5.6778
0	13648	5.60204
0	13656	5.73697
0	13664	5.76881
0	13672	6.08948
0	13680	6.29155
0	13688	6.187
0	13696	6.187
0	13704	6.187
0	13712	5.71097
0	13720	5.71097
0	13728	5.8425
0	13736	5.54432
0	13744	5.98489
0	13752	6.19171
0	13760	6.187
0	13768	6.06916
0	13776	6.09954
0	13784	5.79998
0	13792	5.47651
0	13800	5.37255
0	13808	5.7044
0	13816	5.86625
0	13824	5.86625
0	13832	5.974
0	13840	6.09954
0	13848	5.94642
0	13856	5.7751
0	13864	5.56624
0	13872	5.76881
0	13880	6.27834
0	13888	6.27834
0	13896	6.27834
0	13904	6.39314
0	13912	5.72403
0	13920	5.54432
0	13928	5.69779
0	13936	5.69779
0	13944	5.69779
0	13952	5.69779
0	13960	5.81225
0	13968	5.71751
0	13976	5.45317
0	13984	5.32193
0	13992	5.56624
0	14000	5.10952
0	14008	4.92961
0	14016	5.26946
0	14024	5.37255
0	14032	5.37255
0	14040	5.61611
0	14048	5.78136
0	14056	5.92396
0	14064	5.92396
0	14072	5.98489
0	14080	5.86035
0	14088	5.88381
0	14096	5.88381
0	14104	6.1964
0	14112	6.12437
0	14120	6.46489
0	14128	6.88961
0	14136	6.84549
0	14144	6.69779
0	14152	6.69779
0	14160	6.35588
0	14168	5.974
0	14176	6.34324
0	14184	6.34324
0	14192	6.06916
0	14200	5.93524
0	14208	5.55897
0	14216	5.52952
0	14224	5.54432
0	14232	5.61611
0	14240	5.61611
0	14248	5.85442
0	14256	6.05889
0	14264	6.96853
0	14272	7.01442
0	14280	7.07936
0	14288	7.07936
0	14296	6.74659
0	14304	6.31331
0	14312	5.974
0	14320	5.95198
0	14328	6.08948
0	14336	6.31331
0	14344	6.68115
0	14352	6.75933
0	14360	6.81225
0	14368	6.49566
0	14376	6.32622
0	14384	5.99031
0	14392	5.69779
0	14400	5.187
0	14408	5.86035
0	14416	5.60909
0	14424	5.95198
0	14432	5.86035
0	14440	5.94084
0	14448	5.58782
0	14456	5.61611
0	14464	5.61611
0	14472	5.79998
0	14480	6.10454
0	14488	6.53324
0	14496	6.62658
0	14504	6.86035
0	14512	6.86035
0	14520	6.60204
0	14528	6.12928
0	14536	6.12928
0	14544	6.19171
0	14552	6.31763
0	14560	6.75298
0	14568	6.75298
0	14576	6.55897
0	14584	6.50704
0	14592	5.98489
0	14600	5.98489
0	14608	6.21501
0	14616	6.17754
0	14624	6.09452
0	14632	6.09452
0	14640	5.9957
0	14648	5.9126
0	14656	5.82443
0	14664	6.339
0	14672	8.18228
0	14680	8.07682
0	14688	8.07682
0	14696	8.10204
0	14704	6.31331
0	14712	6.31331
0	14720	6.5258
0	14728	6.3003
0	14736	6.3003
0	14744	6.27834
0	14752	5.46877
0	14760	5.25154
0	14768	5.50704
0	14776	6.65412
0	14784	6.68115
0	14792	6.86919
0	14800	6.86919
0	14808	6.63005
0	14816	6.63005
0	14824	6.63005
0	14832	6.71751
0	14840	7.12437
0	14848	7.12437
0	14856	6.87505
0	14864	6.90975
0	14872	6.56261
0	14880	6.32193
0	14888	6.35168
0	14896	6.35168
0	14904	6.31763
0	14912	6.6231
0	14920	7.0329
0	14928	7.0329
0	14936	6.91545
0	14944	7.0329
0	14952	7.0329
0	14960	6.60204
0	14968	6.5985
0	14976	6.89539
0	14984	6.66093
0	14992	6.17278
0	15000	6.21501
0	15008	6.59495
0	15016	6.34746
0	15024	6.34746
0	15032	6.78759
0	15040	7.22653
0	15048	7.7044
0	15056	8.07427
0	15064	8.07427
0	15072	8.05632
0	15080	7.71751
0	15088	6.75616
0	15096	6.24702
0	15104	5.8365
0	15112	5.73051
0	15120	5.88381
0	15128	5.8365
0	15136	5.60909
0	15144	5.6231
0	15152	5.88961
0	15160	5.81225
0	15168	5.96303
0	15176	6.42946
0	15184	6.74339
0	15192	6.61261
0	15200	6.75616
0	15208	6.7907
0	15216	6.74339
0	15224	6.74018
0	15232	6.92679
0	15240	6.9126
0	15248	6.87213
0	15256	6.93524
0	15264	7.22882
0	15272	7.06916
0	15280	6.96853
0	15288	6.96853
0	15296	6.12928
0	15304	5.6845
0	15312	5.65071
0	15320	5.26946
0	15328	5.26946
0	15336	5.59495
0	15344	5.96303
0	15352	5.98489
0	15360	6.11944
0	15368	6.13418
0	15376	6.16802
0	15384	5.90115
0	15392	5.88961
0	15400	6.187
0	15408	6.31331
0	15416	6.31331
0	15424	6.58066
0	15432	6.58066
0	15440	6.265
0	15448	6.27391
0	15456	6.58066
0	15464	6.52952
0	15472	6.52207
0	15480	6.74979
0	15488	6.51457
0	15496	6.15843
0	15504	5.9957
0	15512	6.01176
0	15520	5.6845
0	15528	5.49947
0	15536	5.58066
0	15544	6.7044
0	15552	6.69448
0	15560	6.62658
0	15568	6.62658
0	15576	5.47651
0	15584	5.21501
0	15592	5.21501
0	15600	5.22423
0	15608	5.51457
0	15616	5.81225
0	15624	6.7625
0	15632	7.01176
0	15640	7.08948
0	15648	6.95198
0	15656	6.71751
0	15664	5.98489
0	15672	5.71097
0	15680	5.71097
0	15688	5.71097
0	15696	5.94084
0	15704	6.30465
0	15712	6.5985
0	15720	6.30465
0	15728	6.36006
0	15736	6.84549
0	15744	6.9183
0	15752	6.5258
0	15760	6.51457
0	15768	6.51457
0	15776	5.93524
0	15784	5.93524
0	15792	7.28276
0	15800	7.51269
0	15808	7.80613
0	15816	7.91545
0	15824	7.72727
0	15832	7.27169
0	15840	7.23111
0	15848	7.16802
0	15856	6.88961
0	15864	7.21501
0	15872	7.44925
0	15880	7.47458
0	15888	7.47458
0	15896	7.57707
0	15904	7.45709
0	15912	7.15843
0	15920	7.15843
0	15928	7.50893
0	15936	7.50893
0	15944	7.841
0	15952	7.61261
0	15960	7.48803
0	15968	6.6845
0	15976	6.28716
0	15984	5.98489
0	15992	5.98489
0	16000	5.98489
0	16008	7.19171
[truncated: 270,759 more rows]
