# Supplementary material for: A Compendium of Nucleosome and Transcript Profiles Reveals Determinants of Chromatin Architecture and Transcription
Source: PLoS Genet. 2013 May 2;9(5):e1003479. doi: 10.1371/journal.pgen.1003479 (PMC3642058; doi:10.1371/journal.pgen.1003479)
Supplement: Dataset S1 — Yeast transcript annotation R script and data files. Please note this file is 81.9 MB and may be difficult for some readers to download due to its size. (GZ) [file pgen.1003479.s001.gz › yeast-transcript-annotation/chr13.orfs.gff]

chr13	SGD	CDS	461	3791	500	-	1	YML133C
chr13	SGD	CDS	3891	4684	500	-	0	YML133C
chr13	SGD	CDS	7244	8383	1000	+	0	COS3
chr13	SGD	CDS	10199	11296	500	+	0	YML131W
chr13	SGD	CDS	11484	13175	1000	-	0	ERO1
chr13	SGD	CDS	14542	14754	1000	-	0	COX14
chr13	SGD	CDS	15136	16677	1000	-	0	MSC1
chr13	SGD	CDS	17065	18810	1000	+	0	RSC9
chr13	SGD	CDS	19061	20536	1000	-	0	ERG13
chr13	SGD	CDS	20762	21700	500	-	0	PGA3
chr13	SGD	CDS	22049	23361	1000	-	2	TUB3
chr13	SGD	CDS	23660	23684	1000	-	0	TUB3
chr13	SGD	CDS	24038	25801	1000	-	0	PHO84
chr13	SGD	CDS	26930	27862	1000	+	0	GTR1
chr13	SGD	CDS	28266	29807	1000	-	0	NDI1
chr13	SGD	CDS	30611	31684	500	+	0	YML119W
chr13	SGD	CDS	32334	33851	1000	+	0	NGL3
chr13	SGD	CDS	34243	37647	1000	+	0	NAB6
chr13	SGD	CDS	38196	39824	1000	+	0	ATR1
chr13	SGD	CDS	40187	41794	1000	-	0	VAN1
chr13	SGD	CDS	42043	43575	1000	-	0	TAF8
chr13	SGD	CDS	44045	44791	1000	+	0	DAT1
chr13	SGD	CDS	45063	45953	1000	+	0	CTK3
chr13	SGD	CDS	46942	49704	1000	+	0	BUL2
chr13	SGD	CDS	50031	50954	1000	-	0	COQ5
chr13	SGD	CDS	51640	54468	1000	+	0	ZDS2
chr13	SGD	CDS	54793	55110	500	+	0	YML108W
chr13	SGD	CDS	55265	56269	1000	-	0	PML39
chr13	SGD	CDS	56773	57453	1000	+	0	URA5
chr13	SGD	CDS	57866	58687	1000	-	0	SEC65
chr13	SGD	CDS	58939	62322	1000	-	0	MDM1
chr13	SGD	CDS	62582	67549	1000	-	0	NUP188
chr13	SGD	CDS	68294	69700	1000	+	0	CAC2
chr13	SGD	CDS	69735	70088	1000	-	0	CUE4
chr13	SGD	CDS	70138	70311	500	+	0	YML100W-A
chr13	SGD	CDS	70624	73920	1000	+	0	TSL1
chr13	SGD	CDS	74398	77040	1000	-	0	ARG81
chr13	SGD	CDS	77267	77770	1000	+	0	TAF13
chr13	SGD	CDS	78335	79690	1000	-	0	VPS9
chr13	SGD	CDS	79909	81486	500	+	0	YML096W
chr13	SGD	CDS	81481	82113	1000	-	0	RAD10
chr13	SGD	CDS	82275	82290	1000	+	0	GIM5
chr13	SGD	CDS	82374	82849	1000	+	2	GIM5
chr13	SGD	CDS	83090	85789	1000	+	0	UTP14
chr13	SGD	CDS	85987	86739	1000	-	0	PRE8
chr13	SGD	CDS	87123	90731	1000	-	0	RPM2
chr13	SGD	CDS	92235	94241	1000	+	0	UFO1
chr13	SGD	CDS	94431	95369	500	-	0	AIM33
chr13	SGD	CDS	95791	97371	1000	-	0	ALO1
chr13	SGD	CDS	97941	99259	1000	-	2	TUB1
chr13	SGD	CDS	99376	99400	1000	-	0	TUB1
chr13	SGD	CDS	99794	101050	500	-	0	YML083C
chr13	SGD	CDS	101862	103811	500	+	0	YML082W
chr13	SGD	CDS	103983	104162	1000	-	0	ATP18
chr13	SGD	CDS	104777	108532	500	+	0	YML081W
chr13	SGD	CDS	108806	110077	1000	+	0	DUS1
chr13	SGD	CDS	110247	110852	500	+	0	YML079W
chr13	SGD	CDS	111002	111550	1000	+	0	CPR3
chr13	SGD	CDS	111865	112344	1000	+	0	BET5
chr13	SGD	CDS	112513	115347	1000	-	0	WAR1
chr13	SGD	CDS	115734	118898	1000	-	0	HMG1
chr13	SGD	CDS	120089	121324	1000	-	0	FPR3
chr13	SGD	CDS	123227	123742	1000	-	0	RPL6A
chr13	SGD	CDS	124158	124172	1000	-	0	RPL6A
chr13	SGD	CDS	124730	129367	1000	-	0	TCB3
chr13	SGD	CDS	129749	131572	1000	-	0	COG8
chr13	SGD	CDS	133475	135229	1000	+	0	DAK1
chr13	SGD	CDS	135500	137158	1000	+	0	POB3
chr13	SGD	CDS	137550	138944	1000	+	0	ITT1
chr13	SGD	CDS	139063	140090	1000	-	2	ERV41
chr13	SGD	CDS	140184	140214	1000	-	0	ERV41
chr13	SGD	CDS	140424	141533	1000	-	0	SMA2
chr13	SGD	CDS	142210	144954	1000	+	0	ORC1
chr13	SGD	CDS	145139	145876	1000	-	0	TEM1
chr13	SGD	CDS	146482	147249	1000	+	0	RPS1B
chr13	SGD	CDS	147505	148683	1000	-	0	MFT1
chr13	SGD	CDS	148953	151532	1000	-	0	PIF1
chr13	SGD	CDS	151871	153001	1000	+	0	OGG1
chr13	SGD	CDS	153219	158258	1000	-	0	NTE1
chr13	SGD	CDS	158760	158966	1000	+	0	HUG1
chr13	SGD	CDS	159383	159697	1000	+	0	SML1
chr13	SGD	CDS	160180	161994	1000	+	0	CMP2
chr13	SGD	CDS	162194	163308	1000	-	2	IMD4
chr13	SGD	CDS	163717	164176	1000	-	0	IMD4
chr13	SGD	CDS	164790	165326	1000	+	0	SPC2
chr13	SGD	CDS	165533	167308	1000	-	0	CYB2
chr13	SGD	CDS	167623	167781	500	-	0	YML054C-A
chr13	SGD	CDS	169116	169754	500	-	0	YML053C
chr13	SGD	CDS	170402	171310	1000	+	0	SUR7
chr13	SGD	CDS	171594	172901	1000	+	0	GAL80
chr13	SGD	CDS	173139	174074	500	+	0	AIM32
chr13	SGD	CDS	174220	178305	1000	-	0	RSE1
chr13	SGD	CDS	178426	179637	1000	+	0	GSF2
chr13	SGD	CDS	180017	181075	1000	-	0	PRM6
chr13	SGD	CDS	181474	183363	1000	+	0	PRP39
chr13	SGD	CDS	190244	191767	1000	-	0	RRN11
chr13	SGD	CDS	192788	194800	1000	+	0	CAT2
chr13	SGD	CDS	194913	195755	1000	-	0	VPS71
chr13	SGD	CDS	202775	204103	1000	-	0	YMD8
chr13	SGD	CDS	204386	205408	500	-	0	YML037C
chr13	SGD	CDS	205642	206097	1000	+	0	CGI121
chr13	SGD	CDS	206204	206293	1000	+	0	CGI121
chr13	SGD	CDS	206428	208860	1000	-	0	AMD1
chr13	SGD	CDS	209525	211444	1000	+	0	SRC1
chr13	SGD	CDS	211571	212155	1000	+	0	SRC1
chr13	SGD	CDS	212515	213930	1000	-	0	RAD52
chr13	SGD	CDS	214189	216156	1000	+	0	NDC1
chr13	SGD	CDS	216435	216914	500	+	0	AIM31
chr13	SGD	CDS	217362	219878	1000	+	0	USA1
chr13	SGD	CDS	220138	220728	1000	+	0	TSA1
chr13	SGD	CDS	221406	222563	1000	+	0	YOX1
chr13	SGD	CDS	222987	223380	1000	-	1	RPS18B
chr13	SGD	CDS	223782	223828	1000	-	0	RPS18B
chr13	SGD	CDS	224406	225239	1000	-	0	YML6
chr13	SGD	CDS	225339	225365	1000	-	0	YML6
chr13	SGD	CDS	225889	225891	1000	+	0	RPS17A
chr13	SGD	CDS	226290	226697	1000	+	0	RPS17A
chr13	SGD	CDS	226994	228664	1000	-	0	NSE5
chr13	SGD	CDS	228937	229500	1000	+	0	APT1
chr13	SGD	CDS	229734	230813	1000	-	0	UNG1
chr13	SGD	CDS	231149	233143	500	+	0	YML020W
chr13	SGD	CDS	233457	234455	1000	+	0	OST6
chr13	SGD	CDS	234771	235952	500	-	0	YML018C
chr13	SGD	CDS	236588	236591	1000	+	0	PSP2
chr13	SGD	CDS	236954	238731	1000	+	2	PSP2
chr13	SGD	CDS	239458	241536	1000	-	0	PPZ1
chr13	SGD	CDS	241989	243029	1000	-	0	TAF11
chr13	SGD	CDS	243225	244064	1000	+	0	TRM9
chr13	SGD	CDS	244149	245903	1000	+	0	UBX2
chr13	SGD	CDS	246116	246751	1000	+	0	ERV25
chr13	SGD	CDS	246895	247428	1000	-	0	RAD33
chr13	SGD	CDS	247677	250868	1000	+	0	SPT5
chr13	SGD	CDS	251304	251516	1000	-	0	MRPL39
chr13	SGD	CDS	251839	252990	1000	-	0	ERG6
chr13	SGD	CDS	253162	253272	500	-	0	YML007C-A
chr13	SGD	CDS	253848	255800	1000	+	0	YAP1
chr13	SGD	CDS	256092	258416	1000	-	0	GIS4
chr13	SGD	CDS	260221	261609	1000	+	0	TRM12
chr13	SGD	CDS	261705	262685	1000	-	0	GLO1
chr13	SGD	CDS	263483	264355	500	+	0	YML003W
chr13	SGD	CDS	264541	266754	500	+	0	YML002W
chr13	SGD	CDS	267174	267800	1000	+	0	YPT7
chr13	SGD	CDS	269019	271136	1000	-	0	CDC5
chr13	SGD	CDS	271347	271577	500	-	0	YMR001C-A
chr13	SGD	CDS	272193	272663	1000	+	0	MIC17
chr13	SGD	CDS	273118	273714	500	+	0	AIM34
chr13	SGD	CDS	274017	275552	1000	+	0	MVP1
chr13	SGD	CDS	276045	277211	1000	+	0	TAF4
chr13	SGD	CDS	277561	279681	1000	-	0	PLB2
chr13	SGD	CDS	280590	282584	1000	-	0	PLB1
chr13	SGD	CDS	284101	284640	1000	+	0	ADI1
chr13	SGD	CDS	285099	286316	500	+	0	YMR010W
chr13	SGD	CDS	288078	289703	1000	+	0	HXT2
chr13	SGD	CDS	291133	294966	1000	+	0	CLU1
chr13	SGD	CDS	295178	296737	1000	-	0	SEC59
chr13	SGD	CDS	298867	300426	1000	+	0	BUD22
chr13	SGD	CDS	300868	302484	1000	-	0	ERG5
chr13	SGD	CDS	303235	305592	1000	-	0	SOK2
chr13	SGD	CDS	307488	308681	1000	+	0	SPO20
chr13	SGD	CDS	310207	311751	500	+	0	YMR018W
chr13	SGD	CDS	312155	315004	1000	+	0	STB4
chr13	SGD	CDS	315376	316902	1000	+	0	FMS1
chr13	SGD	CDS	317164	318417	1000	-	0	MAC1
chr13	SGD	CDS	318679	319176	1000	+	0	UBC7
chr13	SGD	CDS	319436	321016	1000	-	0	MSS1
chr13	SGD	CDS	321874	323046	1000	+	0	MRPL3
chr13	SGD	CDS	323299	324186	1000	+	0	CSI1
chr13	SGD	CDS	324235	325434	1000	-	0	PEX12
chr13	SGD	CDS	325876	327288	500	+	0	YMR027W
chr13	SGD	CDS	327481	328581	1000	+	0	TAP42
chr13	SGD	CDS	328659	330230	1000	-	0	FAR8
chr13	SGD	CDS	330792	331922	1000	+	0	RSF1
chr13	SGD	CDS	332211	334742	500	-	0	YMR031C
chr13	SGD	CDS	335297	337306	1000	+	0	HOF1
chr13	SGD	CDS	337312	337602	500	+	0	YMR030W-A
chr13	SGD	CDS	337787	337816	1000	+	0	ARP9
chr13	SGD	CDS	337903	339276	1000	+	0	ARP9
chr13	SGD	CDS	339417	340721	500	-	0	YMR034C
chr13	SGD	CDS	341141	341674	1000	+	0	IMP2
chr13	SGD	CDS	341855	343519	1000	-	0	MIH1
chr13	SGD	CDS	344402	346516	1000	-	0	MSN2
chr13	SGD	CDS	347510	348259	1000	-	0	CCS1
chr13	SGD	CDS	348643	349521	1000	-	0	SUB1
chr13	SGD	CDS	350380	350862	1000	+	0	YET2
chr13	SGD	CDS	350965	351972	1000	-	0	ARA2
chr13	SGD	CDS	352602	353135	1000	+	0	ARG80
chr13	SGD	CDS	353870	354730	1000	+	0	MCM1
chr13	SGD	CDS	355383	356810	1000	+	0	IOC4
chr13	SGD	CDS	363363	366704	1000	-	0	NUP116
chr13	SGD	CDS	366980	367933	1000	+	0	CSM3
chr13	SGD	CDS	368093	370516	1000	-	0	ERB1
chr13	SGD	CDS	379585	380199	1000	+	0	FAR3
chr13	SGD	CDS	380345	382897	1000	-	0	STB2
chr13	SGD	CDS	383302	385974	1000	+	0	STV1
chr13	SGD	CDS	386100	387020	1000	-	0	BUB2
chr13	SGD	CDS	387314	388243	1000	-	0	AAC1
chr13	SGD	CDS	388821	390731	1000	+	0	FET3
chr13	SGD	CDS	391098	391484	1000	+	0	SEN15
chr13	SGD	CDS	391531	392514	1000	-	0	SAM37
chr13	SGD	CDS	392754	394787	1000	+	0	RNA14
chr13	SGD	CDS	395053	396378	1000	-	0	ECM40
chr13	SGD	CDS	397076	397795	1000	+	0	RIM9
chr13	SGD	CDS	397902	399458	1000	+	0	AEP1
chr13	SGD	CDS	399701	401215	1000	+	0	KAR5
chr13	SGD	CDS	401540	404236	1000	+	0	SOV1
chr13	SGD	CDS	404322	405572	1000	-	0	UBX4
chr13	SGD	CDS	406303	407583	1000	+	0	AVO2
chr13	SGD	CDS	407708	408565	1000	+	0	NAT4
chr13	SGD	CDS	409153	410625	1000	+	0	MOT3
chr13	SGD	CDS	410761	411264	1000	-	0	TVP18
chr13	SGD	CDS	411568	412119	1000	+	0	ABF2
chr13	SGD	CDS	412267	412872	1000	-	0	IRC21
chr13	SGD	CDS	413035	413472	500	-	0	YMR074C
chr13	SGD	CDS	413981	416035	1000	+	0	RCO1
chr13	SGD	CDS	416195	420028	1000	-	0	PDS5
chr13	SGD	CDS	421483	422148	1000	-	0	VPS20
chr13	SGD	CDS	422502	424727	1000	-	0	CTF18
chr13	SGD	CDS	424988	424996	1000	+	0	SEC14
chr13	SGD	CDS	425153	426058	1000	+	0	SEC14
chr13	SGD	CDS	426711	429626	1000	-	0	NAM7
chr13	SGD	CDS	430078	431094	1000	-	0	ISF1
chr13	SGD	CDS	434787	435914	1000	+	0	ADH3
chr13	SGD	CDS	436627	437415	500	+	0	YMR084W
chr13	SGD	CDS	437490	438788	500	+	0	YMR085W
chr13	SGD	CDS	439207	442089	1000	+	0	YMR086W
chr13	SGD	CDS	442526	443380	1000	+	0	YMR087W
chr13	SGD	CDS	443413	445101	1000	-	0	VBA1
chr13	SGD	CDS	445608	448085	1000	-	0	YTA12
chr13	SGD	CDS	449244	449927	500	+	0	YMR090W
chr13	SGD	CDS	450057	451364	1000	-	0	NPL6
chr13	SGD	CDS	451631	453478	1000	-	0	AIP1
chr13	SGD	CDS	454014	455555	1000	+	0	UTP15
chr13	SGD	CDS	455824	457260	1000	+	0	CTF13
chr13	SGD	CDS	457284	457958	1000	-	0	SNO1
chr13	SGD	CDS	458407	459300	1000	+	0	SNZ1
chr13	SGD	CDS	459423	460526	1000	-	0	MTG1
chr13	SGD	CDS	460770	462608	1000	-	0	ATP25
chr13	SGD	CDS	463933	464826	1000	-	0	YMR099C
chr13	SGD	CDS	466299	468161	1000	+	0	MUB1
chr13	SGD	CDS	468444	469475	1000	-	0	SRT1
chr13	SGD	CDS	469847	472351	500	-	0	YMR102C
chr13	SGD	CDS	473419	475452	1000	-	0	YPK2
chr13	SGD	CDS	475896	477605	1000	-	0	PGM2
chr13	SGD	CDS	478063	478257	500	+	0	YMR105W-A
chr13	SGD	CDS	478300	480189	1000	-	0	YKU80
chr13	SGD	CDS	483013	483360	1000	+	0	SPG4
chr13	SGD	CDS	484083	486146	1000	+	0	ILV2
chr13	SGD	CDS	486586	490245	1000	+	0	MYO5
chr13	SGD	CDS	490393	491991	1000	-	0	HFD1
chr13	SGD	CDS	492403	493791	500	-	0	YMR111C
chr13	SGD	CDS	494099	494494	1000	-	0	MED11
chr13	SGD	CDS	494998	496281	1000	+	0	FOL3
chr13	SGD	CDS	496342	497448	1000	-	0	YMR114C
chr13	SGD	CDS	497703	499208	500	+	0	FMP24
chr13	SGD	CDS	499455	499877	1000	-	0	ASC1
chr13	SGD	CDS	500151	500687	1000	-	0	ASC1
chr13	SGD	CDS	501249	501890	1000	-	0	SPC24
chr13	SGD	CDS	502143	502733	500	-	0	YMR118C
chr13	SGD	CDS	505332	507206	1000	+	0	ASI1
chr13	SGD	CDS	507501	509279	1000	-	0	ADE17
chr13	SGD	CDS	509733	510347	1000	-	0	RPL15B
chr13	SGD	CDS	511314	511568	500	+	0	YMR122W-A
chr13	SGD	CDS	513592	513960	1000	+	0	PKR1
chr13	SGD	CDS	514455	517286	500	+	0	YMR124W
chr13	SGD	CDS	517538	517562	1000	+	0	STO1
chr13	SGD	CDS	517885	520445	1000	+	2	STO1
chr13	SGD	CDS	520760	521788	500	-	0	DLT1
chr13	SGD	CDS	522328	523344	1000	-	0	SAS2
chr13	SGD	CDS	523695	527498	1000	+	0	ECM16
chr13	SGD	CDS	527803	531816	1000	+	0	POM152
chr13	SGD	CDS	532118	533026	500	+	0	YMR130W
chr13	SGD	CDS	533162	534697	1000	-	0	RRB1
chr13	SGD	CDS	534943	535569	500	-	0	JLP2
chr13	SGD	CDS	536206	537447	1000	+	0	REC114
chr13	SGD	CDS	537564	537608	1000	+	0	REC114
chr13	SGD	CDS	537837	538550	500	+	0	ERG29
chr13	SGD	CDS	538688	540055	1000	-	0	GID8
chr13	SGD	CDS	541198	542880	1000	+	0	GAT2
chr13	SGD	CDS	542977	544962	1000	-	0	PSO2
chr13	SGD	CDS	545154	545729	1000	+	0	CIN4
chr13	SGD	CDS	546124	547236	1000	+	0	RIM11
chr13	SGD	CDS	547713	549182	1000	+	0	SIP5
chr13	SGD	CDS	550205	550800	1000	-	2	RPL13B
chr13	SGD	CDS	551203	551206	1000	-	0	RPL13B
chr13	SGD	CDS	551927	551950	1000	+	0	RPS16A
chr13	SGD	CDS	552495	552902	1000	+	0	RPS16A
chr13	SGD	CDS	553361	554389	500	+	0	YMR144W
chr13	SGD	CDS	554792	556474	1000	-	0	NDE1
chr13	SGD	CDS	557480	558523	1000	-	0	TIF34
chr13	SGD	CDS	559198	559869	500	+	0	YMR147W
chr13	SGD	CDS	560365	560811	500	+	0	YMR148W
chr13	SGD	CDS	560995	561855	1000	+	0	SWP1
chr13	SGD	CDS	561955	562527	1000	-	0	IMP1
chr13	SGD	CDS	563095	564192	1000	+	0	YIM1
chr13	SGD	CDS	564434	565861	1000	+	0	NUP53
chr13	SGD	CDS	565998	568181	1000	-	0	RIM13
chr13	SGD	CDS	568550	570193	500	+	0	YMR155W
chr13	SGD	CDS	570299	571015	1000	-	0	TPP1
chr13	SGD	CDS	571276	572043	500	-	0	AIM36
chr13	SGD	CDS	572247	572714	1000	+	0	MRPS8
chr13	SGD	CDS	573193	573330	500	-	0	YMR158C-A
chr13	SGD	CDS	574475	574927	1000	-	0	ATG16
chr13	SGD	CDS	575065	577515	500	+	0	YMR160W
chr13	SGD	CDS	577717	578391	1000	+	0	HLJ1
chr13	SGD	CDS	578950	583920	1000	-	0	DNF3
chr13	SGD	CDS	584270	586387	1000	-	0	INP2
chr13	SGD	CDS	587273	589549	1000	-	0	MSS11
chr13	SGD	CDS	590039	592627	1000	-	0	PAH1
chr13	SGD	CDS	593366	594472	500	-	0	YMR166C
chr13	SGD	CDS	594885	597194	1000	+	0	MLH1
chr13	SGD	CDS	597331	599157	1000	-	0	CEP3
chr13	SGD	CDS	599351	600871	1000	-	0	ALD3
chr13	SGD	CDS	601561	603081	1000	-	0	ALD2
chr13	SGD	CDS	603867	605519	1000	-	0	EAR1
chr13	SGD	CDS	605980	608139	1000	+	0	HOT1
chr13	SGD	CDS	608688	609980	1000	+	0	DDR48
chr13	SGD	CDS	610158	610364	1000	-	0	PAI3
chr13	SGD	CDS	611015	611254	1000	+	0	SIP18
chr13	SGD	CDS	611313	611507	500	+	0	YMR175W-A
chr13	SGD	CDS	611739	615974	1000	+	0	ECM5
chr13	SGD	CDS	616565	618097	1000	+	0	MMT1
chr13	SGD	CDS	618478	619302	500	+	0	YMR178W
chr13	SGD	CDS	619857	622133	1000	+	0	SPT21
chr13	SGD	CDS	622250	623212	1000	-	0	CTL1
chr13	SGD	CDS	623615	624079	500	-	0	YMR181C
chr13	SGD	CDS	624531	625166	1000	-	0	RGM1
chr13	SGD	CDS	625810	625896	500	+	0	YMR182W-A
chr13	SGD	CDS	626920	627807	1000	-	0	SSO2
chr13	SGD	CDS	628188	628784	1000	+	0	ADD37
chr13	SGD	CDS	629024	631969	500	+	0	YMR185W
chr13	SGD	CDS	632354	634471	1000	+	0	HSC82
chr13	SGD	CDS	634688	635983	500	-	0	YMR187C
chr13	SGD	CDS	636290	637003	1000	-	0	MRPS17
chr13	SGD	CDS	637499	640603	1000	+	0	GCV2
chr13	SGD	CDS	640914	645257	1000	-	0	SGS1
chr13	SGD	CDS	645655	646776	1000	+	0	SPG5
chr13	SGD	CDS	647117	649279	1000	+	0	GYL1
chr13	SGD	CDS	650035	650811	1000	+	0	MRPL24
chr13	SGD	CDS	651144	651159	1000	+	0	RPL36A
chr13	SGD	CDS	651623	651909	1000	+	2	RPL36A
chr13	SGD	CDS	652593	652774	500	-	2	YMR194C-B
chr13	SGD	CDS	652847	652886	500	-	0	YMR194C-B
chr13	SGD	CDS	654033	654416	1000	+	0	ICY1
chr13	SGD	CDS	655075	658341	500	+	0	YMR196W
chr13	SGD	CDS	658544	659197	1000	-	0	VTI1
chr13	SGD	CDS	659744	661528	1000	+	0	CIK1
chr13	SGD	CDS	662643	664283	1000	+	0	CLN1
chr13	SGD	CDS	664751	665521	1000	+	0	ROT1
chr13	SGD	CDS	665844	666932	1000	-	0	RAD14
chr13	SGD	CDS	667017	667043	1000	-	0	RAD14
chr13	SGD	CDS	667536	668204	1000	+	0	ERG2
chr13	SGD	CDS	668491	669654	1000	+	0	TOM40
chr13	SGD	CDS	670062	671324	1000	-	0	INP1
chr13	SGD	CDS	671886	674765	1000	-	0	PFK2
chr13	SGD	CDS	675895	676836	500	+	0	YMR206W
chr13	SGD	CDS	677192	683563	1000	-	0	HFA1
chr13	SGD	CDS	684466	685797	1000	+	0	ERG12
chr13	SGD	CDS	685910	687283	500	-	0	YMR209C
chr13	SGD	CDS	687515	688864	1000	+	0	YMR210W
chr13	SGD	CDS	689082	690509	1000	+	0	DML1
chr13	SGD	CDS	690694	693042	1000	-	0	EFR3
chr13	SGD	CDS	693380	695152	1000	+	0	CEF1
chr13	SGD	CDS	695349	696482	1000	+	0	SCJ1
chr13	SGD	CDS	696795	698369	1000	+	0	GAS3
chr13	SGD	CDS	698810	701038	1000	-	0	SKY1
chr13	SGD	CDS	701789	703366	1000	+	0	GUA1
chr13	SGD	CDS	703578	706886	1000	-	0	TRS130
chr13	SGD	CDS	707132	712108	1000	+	0	ESC1
chr13	SGD	CDS	712315	713670	1000	+	0	ERG8
chr13	SGD	CDS	713930	715444	500	-	0	FMP42
chr13	SGD	CDS	715637	716308	1000	-	0	FSH2
chr13	SGD	CDS	716714	718129	1000	+	0	UBP8
chr13	SGD	CDS	718574	720652	1000	-	0	MRE11
chr13	SGD	CDS	720959	721197	1000	-	2	MRPL44
chr13	SGD	CDS	721345	721402	1000	-	0	MRPL44
chr13	SGD	CDS	721592	722395	1000	-	0	TMA29
chr13	SGD	CDS	722612	724384	1000	-	0	TAF7
chr13	SGD	CDS	724625	725650	1000	+	0	MTF1
chr13	SGD	CDS	725933	731122	1000	-	0	RRP5
chr13	SGD	CDS	732413	732464	1000	+	0	RPS10B
chr13	SGD	CDS	732875	733140	1000	+	2	RPS10B
chr13	SGD	CDS	733267	733455	500	+	0	YMR230W-A
chr13	SGD	CDS	733544	736633	1000	+	0	PEP5
chr13	SGD	CDS	736925	738958	1000	+	0	FUS2
chr13	SGD	CDS	739184	739864	1000	+	0	TRI1
chr13	SGD	CDS	740265	741311	1000	+	0	RNH1
chr13	SGD	CDS	741511	742734	1000	-	0	RNA1
chr13	SGD	CDS	742970	743443	1000	+	0	TAF9
chr13	SGD	CDS	743748	745922	1000	+	0	BCH1
chr13	SGD	CDS	746352	747728	1000	+	0	DFG5
chr13	SGD	CDS	748261	749676	1000	-	0	RNT1
chr13	SGD	CDS	749929	751239	1000	-	0	CUS1
chr13	SGD	CDS	751960	752904	1000	+	0	YHM2
chr13	SGD	CDS	753224	753741	1000	-	2	RPL20A
chr13	SGD	CDS	754219	754219	1000	-	0	RPL20A
chr13	SGD	CDS	754296	754385	500	+	0	YMR242W-A
chr13	SGD	CDS	754837	756165	1000	-	0	ZRC1
chr13	SGD	CDS	757249	758316	500	+	0	YMR244W
chr13	SGD	CDS	758516	758830	500	-	0	YMR244C-A
chr13	SGD	CDS	759806	761890	1000	+	0	FAA4
chr13	SGD	CDS	763350	768038	1000	-	0	RKR1
chr13	SGD	CDS	769282	769425	500	+	0	YMR247W-A
chr13	SGD	CDS	770800	772557	1000	+	0	GAD1
chr13	SGD	CDS	772914	774014	1000	+	0	GTO3
chr13	SGD	CDS	774751	774930	1000	+	0	HOR7
chr13	SGD	CDS	775314	775718	500	-	0	YMR252C
chr13	SGD	CDS	775945	777189	500	-	0	YMR253C
chr13	SGD	CDS	778000	778566	1000	+	0	GFD1
chr13	SGD	CDS	778944	779126	1000	-	0	COX7
chr13	SGD	CDS	779628	782030	1000	-	0	PET111
chr13	SGD	CDS	782619	784280	500	-	0	YMR258C
chr13	SGD	CDS	784620	788882	500	-	0	YMR259C
chr13	SGD	CDS	789377	789838	1000	-	0	TIF11
chr13	SGD	CDS	790204	793368	1000	-	0	TPS3
chr13	SGD	CDS	793725	794666	500	+	0	YMR262W
chr13	SGD	CDS	794918	795523	1000	+	0	SAP30
chr13	SGD	CDS	795804	796415	1000	+	0	CUE1
chr13	SGD	CDS	796539	797924	500	-	0	YMR265C
chr13	SGD	CDS	798517	801378	1000	+	0	RSN1
chr13	SGD	CDS	801771	802703	1000	+	0	PPA2
chr13	SGD	CDS	802887	804221	1000	-	0	PRP24
chr13	SGD	CDS	804455	805090	1000	+	0	TMA23
chr13	SGD	CDS	805325	806422	1000	-	0	RRN9
chr13	SGD	CDS	806864	807547	1000	-	0	URA10
chr13	SGD	CDS	809622	810776	1000	-	0	SCS7
chr13	SGD	CDS	811088	811195	500	+	0	YMR272W-B
chr13	SGD	CDS	811232	813979	1000	-	0	ZDS1
chr13	SGD	CDS	814363	815310	1000	-	0	RCE1
chr13	SGD	CDS	815650	818580	1000	-	0	BUL1
chr13	SGD	CDS	818826	819947	1000	+	0	DSK2
chr13	SGD	CDS	820255	822453	1000	+	0	FCP1
chr13	SGD	CDS	822762	824630	1000	+	0	PGM3
chr13	SGD	CDS	824728	826350	500	-	0	YMR279C
chr13	SGD	CDS	827027	831328	1000	-	0	CAT8
chr13	SGD	CDS	832338	833252	1000	+	0	GPI12
chr13	SGD	CDS	833355	835097	1000	-	0	AEP2
chr13	SGD	CDS	835325	836866	1000	-	0	RIT1
chr13	SGD	CDS	838186	839994	1000	+	0	YKU70
chr13	SGD	CDS	840143	841690	1000	-	0	NGL2
chr13	SGD	CDS	841941	842201	1000	+	0	MRPL33
chr13	SGD	CDS	842435	845344	1000	-	0	DSS1
chr13	SGD	CDS	845570	848485	1000	+	0	HSH155
chr13	SGD	CDS	848684	849808	1000	+	0	ABZ2
chr13	SGD	CDS	850073	851590	1000	-	0	HAS1
chr13	SGD	CDS	852629	854389	500	+	0	YMR291W
chr13	SGD	CDS	854794	854815	1000	+	0	GOT1
chr13	SGD	CDS	854898	855292	1000	+	2	GOT1
chr13	SGD	CDS	855398	856792	500	-	0	LRC6
chr13	SGD	CDS	856965	858086	1000	+	0	JNM1
chr13	SGD	CDS	858296	858889	1000	-	0	YMR295C
chr13	SGD	CDS	859214	860890	1000	-	0	LCB1
chr13	SGD	CDS	861921	863519	1000	+	0	PRC1
chr13	SGD	CDS	863818	864270	1000	+	0	LIP1
chr13	SGD	CDS	864411	865349	1000	-	0	DYN3
chr13	SGD	CDS	865558	867090	1000	-	0	ADE4
chr13	SGD	CDS	867554	869626	1000	-	0	ATM1
chr13	SGD	CDS	870072	872624	1000	-	0	YME2
chr13	SGD	CDS	873290	874336	1000	-	0	ADH2
chr13	SGD	CDS	874986	878678	1000	+	0	UBP15
chr13	SGD	CDS	879062	880231	1000	-	0	SCW10
chr13	SGD	CDS	881158	886515	1000	+	0	FKS3
chr13	SGD	CDS	887002	888681	1000	+	0	GAS1
chr13	SGD	CDS	888951	892220	1000	-	0	PSE1
chr13	SGD	CDS	892987	895425	1000	-	0	NIP1
chr13	SGD	CDS	895715	896668	500	-	0	YMR310C
chr13	SGD	CDS	896913	897602	1000	-	0	GLC8
chr13	SGD	CDS	898404	899225	1000	+	0	ELP6
chr13	SGD	CDS	899378	901306	1000	-	0	TGL3
chr13	SGD	CDS	901708	902412	1000	+	0	PRE5
chr13	SGD	CDS	902799	903848	500	+	0	YMR315W
chr13	SGD	CDS	904285	904392	500	+	0	YMR315W-A
chr13	SGD	CDS	904823	905833	1000	+	0	DIA1
chr13	SGD	CDS	907362	910784	500	+	0	YMR317W
chr13	SGD	CDS	911059	912141	1000	-	0	ADH6
chr13	SGD	CDS	912878	914536	1000	-	0	FET4
chr13	SGD	CDS	917577	917894	500	-	0	YMR321C
chr13	SGD	CDS	918364	919077	500	-	0	SNO4
chr13	SGD	CDS	920086	921399	1000	+	0	ERR3
chr13	SGD	CDS	922639	923013	500	+	0	PAU19
