# Supplementary material for: A Compendium of Nucleosome and Transcript Profiles Reveals Determinants of Chromatin Architecture and Transcription
Source: PLoS Genet. 2013 May 2;9(5):e1003479. doi: 10.1371/journal.pgen.1003479 (PMC3642058; doi:10.1371/journal.pgen.1003479)
Supplement: Dataset S1 — Yeast transcript annotation R script and data files. Please note this file is 81.9 MB and may be difficult for some readers to download due to its size. (GZ) [file pgen.1003479.s001.gz › yeast-transcript-annotation/chr9.data.lior]

0	13	-0.381694541001781
0	25	-0.0762750115127178
0	33	-0.179943453661823
0	41	-0.105795497464823
0	48	0.180192114716750
0	57	-0.0127243453746333
0	64	-0.450618053070463
0	73	-0.206982608297491
0	81	-0.814494967251545
0	89	-1.67328277176408
0	97	-2.24949297438495
0	105	-1.20085851517413
0	113	-1.64922316146626
0	121	-0.71700354227758
0	128	-0.235183054633244
0	135	-1.05838051316473
0	145	-1.21451915605769
0	153	-0.654847882413297
0	161	-0.302607901849408
0	169	-0.657433461218202
0	177	-1.76092426718038
0	185	-1.95501351017896
0	193	0.98216669159558
0	200	0.619774788491664
0	207	0.517963396842154
0	217	-0.880367362090362
0	225	-1.61802010586581
0	233	-0.954963632635065
0	241	-2.12768946141138
0	249	-1.86906108477529
0	257	-2.34644800082414
0	265	-1.79657838300100
0	273	-1.54484080467573
0	285	-2.03134068760409
0	305	-1.73758120218369
0	313	-1.99949154994378
0	321	-1.83143755608483
0	329	-2.37036077826408
0	337	-2.06626717537914
0	344	-1.85090064877655
0	352	-1.75803884657174
0	360	-1.81002711530659
0	368	0.351092023499229
0	377	-0.866570755372458
0	385	-1.12517899777508
0	393	-0.620242385927187
0	400	0.678459604448415
0	407	0.379068905810367
0	417	0.197961258246449
0	425	-0.80653771506846
0	433	-0.492380634235371
0	440	-0.432758478789745
0	447	0.196959123687341
0	457	-1.04107678136128
0	465	-1.21405353335345
0	472	-0.156694073596897
0	479	0.0638122221751098
0	486	1.15717475938748
0	493	-0.99312053218481
0	505	-1.57743742769066
0	513	-1.88382452501499
0	525	-1.01669726464561
0	532	-1.03098838457060
0	540	-0.650294946473245
0	548	-0.168074968323585
0	556	-1.38829628964264
0	564	-1.11283061287004
0	572	-0.826770339302535
0	580	-0.272184085522073
0	593	-1.57065840052085
0	601	-1.65633034251685
0	609	-1.77260631939528
0	617	-1.317522090192
0	625	-0.478798977633971
0	633	-0.565807986780362
0	641	-0.611280646905901
0	649	-0.445373649255938
0	657	-0.468092837445522
0	665	-0.639284809554169
0	673	-0.676437674169068
0	681	-0.530337945270033
0	689	-0.990781853653548
0	697	-1.47117863858877
0	705	-1.68861187502598
0	713	-1.63570056436280
0	721	-0.412827996031989
0	729	-0.52999265909703
0	737	-1.55416112943506
0	745	-1.76250532241360
0	753	-1.34109192662392
0	761	-1.45125419685784
0	769	-1.48308236932699
0	777	-1.30425901582297
0	785	-0.903064476686026
0	793	-1.59297340820197
0	801	-1.04717713590717
0	809	-1.29256353085073
0	817	-0.587701633108083
0	825	-0.332543686564949
0	833	0.195117941411624
0	841	-0.470463458333231
0	849	-0.548873914903462
0	857	-0.88429479999493
0	865	-1.67310426474103
0	873	-1.28404543113414
0	881	-0.744149816268297
0	889	-1.63647245511808
0	897	-1.29046028629339
0	905	-1.30837697582905
0	913	-0.692917319714486
0	921	-0.527469458652468
0	929	-1.10985604019898
0	937	-0.802676590438181
0	945	0.0130298016464385
0	953	-0.86435557057605
0	961	-1.28310714974373
0	969	-0.0459432609963129
0	977	0.0657072048029521
0	985	-1.67344930393661
0	993	-1.3201463840527
0	1001	-1.39938385038158
0	1009	-1.45060007734948
0	1017	-1.49036206740514
0	1025	-1.59401379896317
0	1033	-0.934682199426518
0	1041	-1.70762559607185
0	1049	-1.90896546501739
0	1057	-1.65801242367897
0	1065	-0.721565635481419
0	1073	-1.54724114732614
0	1081	-0.912312578134786
0	1089	-1.27155017112750
0	1097	-0.781530807039672
0	1105	0.592078323723704
0	1113	-1.24166057211792
0	1121	-1.01911261982794
0	1129	-1.09325917189743
0	1137	-1.66457227667018
0	1145	-1.60052410309076
0	1153	-1.64666877328667
0	1161	-2.0351096445477
0	1169	-1.1071423694247
0	1177	-1.33406235334433
0	1185	-1.11751888645201
0	1193	-1.27100570055749
0	1201	-1.36241661801963
0	1212	-1.03884367808316
0	1220	-1.38848928231617
0	1227	-1.91725993218051
0	1234	-1.53617953134997
0	1241	-1.19108695151295
0	1249	0.43112446903314
0	1257	-1.90879838013059
0	1265	-1.81293104539890
0	1273	-1.16136248564038
0	1281	-1.21927476076881
0	1289	-1.38106483481831
0	1297	-1.81113288736183
0	1305	-1.00567736877151
0	1313	-0.91361482520374
0	1321	-1.05364249578807
0	1329	-1.57154432449993
0	1337	-0.935823005258174
0	1345	-1.31538034055160
0	1353	-1.38953341185305
0	1361	-0.930316359215787
0	1369	-0.8074278132985
0	1377	-0.219109557934758
0	1385	-1.19337828481600
0	1393	-1.93393786351539
0	1401	-1.31221733998678
0	1409	-1.15281182182157
0	1417	-1.30189440297084
0	1425	-1.45809914469761
0	1433	-1.50714033758306
0	1441	-2.02620918945232
0	1449	-1.83799401527763
0	1457	-1.53575011506877
0	1465	-1.33814893391565
0	1473	-0.511225639854618
0	1481	-1.46297439046056
0	1489	-2.0580414088397
0	1497	-1.64330854794600
0	1505	-0.552774372219885
0	1513	-1.53635166307652
0	1521	-1.87132574313170
0	1529	-1.61486265396270
0	1537	-1.37298949686543
0	1545	-1.6834696430309
0	1553	-1.65496407550868
0	1561	-1.92234756055843
0	1569	-1.79517471921317
0	1577	-1.89752784157158
0	1585	-1.74298052395049
0	1593	-1.24496908951604
0	1601	-1.58454620302247
0	1609	-2.03814197496950
0	1617	-0.662141922790226
0	1625	-0.716107151982236
0	1633	-1.58768654580755
0	1641	-1.59928551173875
0	1649	-1.48523140837358
0	1657	-1.57289035278214
0	1665	-1.47975746693522
0	1673	-1.13686955982200
0	1681	-1.33866303500257
0	1689	-1.8614335797445
0	1697	-0.995129254569268
0	1705	-1.03616242906605
0	1712	-0.724409715959973
0	1719	-0.565348888730108
0	1726	-0.345250529181650
0	1737	-0.0879151291669462
0	1745	0.176455060867116
0	1753	-0.565348888730108
0	1760	-1.32905542405034
0	1767	-0.754953459531422
0	1774	-0.736921027891774
0	1781	0.227560413025895
0	1788	-0.301883213082569
0	1795	-0.454927360135108
0	1802	-1.24351964188544
0	1809	-1.17434423577347
0	1816	0.0899731151853818
0	1823	-0.0780412185630448
0	1830	-0.735903271753979
0	1837	-1.13438206972498
0	1844	-0.949515170155673
0	1851	-0.0577493788262453
0	1858	-0.532096462108677
0	1865	-0.688275830142123
0	1872	-0.988265846070447
0	1879	-0.86809200553054
0	1886	-0.670080917679312
0	1897	-1.54580168710676
0	1905	-1.54249994144717
0	1913	-1.30562760872065
0	1921	-1.27396206841778
0	1928	-1.55595397340040
0	1936	-1.28345588078897
0	1943	-0.184566360562508
0	1950	-0.0208630354519528
0	1961	-0.690437311447064
0	1969	-0.150114969440772
0	1976	-0.423984383598577
0	1983	-0.754953459531422
0	1990	-1.52238975105853
0	1997	-0.682393486596953
0	2006	-1.39025565468498
0	2013	-0.0515805909459699
0	2020	-0.28941816544659
0	2027	-0.798763297117036
0	2034	-0.80838451480172
0	2041	-0.72705340282636
0	2049	-0.198494831442378
0	2057	1.01628526834038
0	2065	1.63437603246979
0	2072	-0.758003584077461
0	2079	-0.580221723402857
0	2086	0.420808970253939
0	2093	-1.02081306279640
0	2105	-0.453000807170643
0	2113	-0.643017141140521
0	2120	-0.423984383598577
0	2127	-0.754953459531422
0	2134	-1.52238975105853
0	2141	-0.682393486596953
0	2150	-1.39025565468498
0	2157	-0.0515805909459699
0	2164	-0.28941816544659
0	2171	-0.798763297117036
0	2178	-1.12175931981366
0	2185	-1.43005232925124
0	2192	0.370711950437014
0	2199	0.870461823124202
0	2206	0.191656564803911
0	2213	0.0899731151853818
0	2220	-0.301883213082569
0	2228	-0.614568575667645
0	2236	-0.351367925828429
0	2249	0.298107018488991
0	2257	-0.164502947187788
0	2265	-1.01860388140879
0	2273	-1.39418952096008
0	2281	-0.553695195950183
0	2289	-1.55562249385823
0	2297	-2.02891864280928
0	2305	-1.91693211162529
0	2313	-2.0631740502435
0	2321	-1.87173737335916
0	2329	-1.70311543879396
0	2337	-1.50374120948762
0	2345	-1.657960793738
0	2353	-1.67931521682365
0	2361	-1.79548276303008
0	2369	-1.48236755330576
0	2377	-1.76737211216186
0	2385	-1.86408699388291
0	2392	-1.73368073001184
0	2401	-1.55158344816098
0	2409	-1.27806655983985
0	2417	-0.816284219862258
0	2424	-1.29961670614899
0	2433	-1.90176828402385
0	2441	-1.79922211207578
0	2449	-1.298141282552
0	2456	-1.19336156018017
0	2464	-1.46613499350283
0	2472	-0.974960702102998
0	2480	-0.807805421907047
0	2488	-1.06790501973757
0	2496	-0.894158504759286
0	2504	-0.758802127875493
0	2512	-0.135598210546747
0	2520	-1.25838681290512
0	2528	-1.38764035847617
0	2536	-1.49973545238769
0	2544	-1.41132860992718
0	2552	-1.69427297384752
0	2560	-1.10438323447906
0	2568	-0.86670637379402
0	2576	-1.00350674897464
0	2584	-1.20797008390208
0	2591	-1.32596816613316
0	2598	-1.16554215410609
0	2605	-1.37795516130424
0	2612	-1.39861047102618
0	2619	-1.84219204585287
0	2626	-1.76611309113426
0	2633	-1.50991349713586
0	2640	-1.18810117568738
0	2647	-1.63620038134664
0	2654	-1.61109900126698
0	2661	-1.39402697573018
0	2668	-0.84834188547554
0	2675	-1.64002989687220
0	2682	-1.86027978324658
0	2689	-1.08004247047081
0	2696	0.053060691091094
0	2703	-0.188765093018316
0	2710	-0.744384163497372
0	2717	-1.90039376100810
0	2724	-0.712807082554896
0	2731	-0.0899307744507469
0	2738	0.779027112834125
0	2745	-2.05247564034815
0	2753	-0.890955502084431
0	2761	-1.57823609274480
0	2769	-1.21624515139018
0	2776	-1.11395344906778
0	2787	-1.37796076133096
0	2794	-1.33779472406269
0	2801	-1.37829907507242
0	2808	-1.52614647902715
0	2815	-1.58009341843955
0	2822	-1.66027292102549
0	2829	-1.91269446129241
0	2836	-1.48289005194322
0	2843	-1.62567469131798
0	2850	-1.74965363973510
0	2857	-1.87255453898405
0	2865	-1.34775775939943
0	2873	-1.63655758154435
0	2880	-1.16802565940674
0	2887	-1.89848747137360
0	2894	-1.32084361269352
0	2901	-0.884745070114556
0	2908	-1.05405571097086
0	2915	-0.196046137592204
0	2922	0.169063399876523
0	2929	0.964022482954649
0	2936	0.878520092692245
0	2943	-0.289733778167913
0	2950	-1.71770667497643
0	2957	-1.89844102920416
0	2964	-0.122459350840568
0	2971	-0.496294151004228
0	2978	-1.37373484141165
0	2985	-1.82997320311480
0	2992	-1.42328337107952
0	2999	-1.88242486920213
0	3006	-1.72893060953632
0	3013	-1.25603759729528
0	3020	-1.44388831039484
0	3029	-1.99595282728787
0	3037	-1.86667745055204
0	3044	-1.23063393597017
0	3051	-1.43692493116011
0	3058	-1.14050999377329
0	3065	-1.15549789093608
0	3072	-0.897849695408977
0	3079	-0.952696618105393
0	3088	-1.61354362096720
0	3096	-1.76519857609009
0	3104	-0.91557995462529
0	3111	-1.82574681618156
0	3118	-1.627530884517
0	3125	-1.32504708917652
0	3132	-1.68881109218319
0	3139	-1.38526557135734
0	3146	-1.60075658230392
0	3153	-1.65926902952688
0	3160	-0.72292702220351
0	3167	-1.34348694377321
0	3174	-1.53797638812031
0	3181	-1.38721575463802
0	3188	-0.662951608960467
0	3195	-1.23814528071734
0	3202	-1.26785194425170
0	3209	-1.31743495077466
0	3217	-1.79263110296704
0	3225	-1.36739029329568
0	3232	-1.43488425657306
0	3239	0.0544217412568297
0	3246	-0.647686758203818
0	3253	-0.509977901173088
0	3260	-0.484939725285035
0	3267	-1.00156245694726
0	3274	-0.707878223926908
0	3281	-1.12893247407793
0	3288	-0.885455353258807
0	3295	-0.787229721070838
0	3302	-1.66766992752584
0	3309	-1.55088042275588
0	3316	-1.19934384508859
0	3323	-0.715337303312086
0	3330	0.205099705593732
0	3337	-0.0977295644206864
0	3344	-0.531128698627319
0	3351	-0.367016664184503
0	3358	-0.471767525500867
0	3365	-0.403855039856505
0	3372	-0.52378688684573
0	3379	-1.60473244644517
0	3386	-1.72722810236263
0	3393	-1.20771622029431
0	3400	-1.53626220769388
0	3407	-1.50976620768617
0	3414	-0.691993902315788
0	3421	-0.195631236229779
0	3428	-0.219926934660417
0	3435	-0.986408600359215
0	3442	-0.717764890914222
0	3449	-0.181965170463278
0	3456	-0.288622342195393
0	3463	-1.61853884321030
0	3470	-1.32375081730945
0	3477	-0.382888360432089
0	3484	-1.16259805962890
0	3491	-0.778824848117598
0	3498	-1.12932164202749
0	3505	-1.09208566728359
0	3512	-0.734280632268791
0	3519	-1.14922361747367
0	3527	-1.58711656253378
0	3535	-1.77714059562895
0	3542	-1.58480518722576
0	3549	-1.61389571960744
0	3556	-1.16260848108322
0	3563	-0.395140322582550
0	3570	-0.150908655461492
0	3577	-0.274634194371877
0	3584	-0.687198719753794
0	3591	-1.5614368769948
0	3598	-1.78246241180129
0	3605	-1.67515419192920
0	3612	-1.30787258819415
0	3619	-1.48340245384551
0	3626	-1.42358609302237
0	3633	-0.211351420610363
0	3640	-0.713739592392878
0	3648	-1.19705817182713
0	3657	-1.02720609109203
0	3665	-1.72504905985342
0	3673	-1.16551902123984
0	3680	-0.319750257879692
0	3687	-0.873225565178247
0	3694	-2.15497270300047
0	3701	-1.66943746571689
0	3708	-1.75887249851957
0	3715	-0.416692724268909
0	3722	-0.94674506264985
0	3729	-1.36181101153834
0	3736	-1.21778141394182
0	3743	-0.785339064945736
0	3750	-1.67715483600731
0	3757	-1.59837271666316
0	3765	-1.33108211029444
0	3773	-1.05475731868434
0	3780	-1.00581785180920
0	3787	-0.879918456617673
0	3794	-0.96748229209330
0	3801	-0.397498270152337
0	3808	-1.08177732814437
0	3815	-1.41867924401502
0	3822	-0.871807747435426
0	3829	-0.94237831387696
0	3836	-1.49917266760540
0	3843	-1.24113024380433
0	3850	-1.18509298760901
0	3857	-1.05471114512971
0	3864	-0.378500248793287
0	3871	-0.868921128480395
0	3878	-1.71010091267797
0	3885	-1.51475896376981
0	3897	-0.9433459274812
0	3905	-0.0936871898938865
0	3912	0.516599192613486
0	3919	0.0104025234587297
0	3926	-0.928581035127233
0	3933	-0.83866305301431
0	3945	-1.51906073839559
0	3953	-1.66034740907573
0	3961	-0.788354446068558
0	3968	-0.0558492594282702
0	3975	-0.380777760998945
0	3985	-0.50333358341265
0	3993	0.3670770411613
0	4000	-0.0839741177985411
0	4008	0.151023613852392
0	4016	1.43252756829041
0	4024	1.96331588015252
0	4032	1.51167321457569
0	4040	1.61730314785271
0	4048	1.85126512470604
0	4056	2.88530253786808
0	4064	3.13633025919054
0	4072	2.60860638258204
0	4080	2.3625101565726
0	4088	2.31833662020535
0	4096	2.10535639797273
0	4104	2.08087464493311
0	4112	0.968328483383153
0	4120	0.578058035679713
0	4128	-0.0269650934944847
0	4136	1.40278247539105
0	4144	1.87645207032063
0	4152	1.84331214166677
0	4160	1.17338334740142
0	4168	1.11218272333613
0	4176	1.25333067637372
0	4184	0.478059300547519
0	4192	2.42061357740035
0	4200	2.2784922495013
0	4208	1.82929699547683
0	4216	2.29051354920040
0	4224	2.22198700641335
0	4232	1.99457517133452
0	4240	1.43052931945822
0	4248	2.68412334895458
0	4256	2.93494418327341
0	4264	1.60454107345529
0	4272	1.8087907157697
0	4280	2.48168831636957
0	4288	2.26193368285133
0	4296	3.16583701010941
0	4304	1.58184396241960
0	4312	0.659213946590469
0	4320	2.47824595057656
0	4328	2.07611242055229
0	4336	2.124162629864
0	4345	1.82185220727943
0	4353	0.900364198815636
0	4361	2.43681793732915
0	4368	2.61703125580957
0	4376	2.09380469855655
0	4384	-0.0970466529867613
0	4392	2.11986046150378
0	4400	2.08206095076047
0	4408	2.01793353541163
0	4416	2.10997305367298
0	4424	1.48979391516676
0	4432	1.33632623731210
0	4440	1.69677981634681
0	4448	2.04106944147792
0	4456	1.70064930151682
0	4465	1.51112031993034
0	4473	2.20590653394492
0	4481	1.93773909129656
0	4488	1.07394543546836
0	4496	1.38089516114307
0	4504	1.69394090435182
0	4512	2.15983009789584
0	4520	2.55863685801917
0	4528	2.49700954446692
0	4536	2.43504828550797
0	4544	2.1647676299293
0	4552	1.46869456773220
0	4560	0.71467073828839
0	4568	-0.227832657044817
0	4576	1.82225473063132
0	4584	2.03039939970796
0	4592	2.12935703037512
0	4600	1.23089218448211
0	4608	1.81397986353513
0	4615	2.65290551984063
0	4622	1.76475237408021
0	4629	2.34656514177994
0	4637	1.91199855429789
0	4645	1.86791740957407
0	4653	0.43511271195847
0	4661	1.40459233778383
0	4669	2.46519117663216
0	4681	1.38747285395223
0	4689	1.5793036855793
0	4697	2.31043864250876
0	4704	2.29287885971114
0	4711	2.38646503343353
0	4718	2.49914456719229
0	4725	0.990210260379719
0	4733	1.27125057044928
0	4741	1.41774793192159
0	4749	2.38014140110225
0	4757	2.47727301030229
0	4765	1.8138985212877
0	4776	1.33948260254291
0	4784	0.963495687714658
0	4792	2.07918797931238
0	4800	1.86080063872535
0	4809	1.55426881599545
0	4817	1.52835939476958
0	4825	1.06707326175654
0	4833	1.35294683636266
0	4840	2.79201102760877
0	4849	2.4313117731991
0	4857	2.52702664305016
0	4865	-0.664364610269123
0	4872	1.32810131845345
0	4880	2.52356333302589
0	4888	2.14035324446479
0	4896	1.28450012778063
0	4904	2.23255249952291
0	4913	1.42298675926221
0	4920	0.811819496053187
0	4928	1.16985967251236
0	4936	0.776619388991725
0	4944	1.49281713746120
0	4952	1.93727705861963
0	4960	0.466730875300601
0	4969	1.24548015526685
0	4977	2.06884385787214
0	4985	1.74249671379917
0	4993	-0.283465320196839
0	5001	0.164108849684222
0	5009	1.43780312143727
0	5017	1.70119179586554
0	5025	-0.0650572291794163
0	5033	2.13372224276328
0	5041	2.37103155174062
0	5049	1.89000729404691
0	5057	1.74670359677108
0	5065	2.15025353919121
0	5073	2.73719628339729
0	5081	2.18951898621484
0	5089	2.18800044180312
0	5097	0.704655264814606
0	5105	0.889998976841827
0	5113	1.78884067633294
0	5121	1.90956041043422
0	5129	1.08486827423318
0	5137	1.73151735369675
0	5145	2.67795437737045
0	5153	1.68920246859436
0	5161	1.99201073111688
0	5169	2.10587172120777
0	5177	2.37133935902420
0	5185	2.26459965407747
0	5193	2.63622592520983
0	5201	1.62542490090860
0	5209	0.666688486405428
0	5217	1.74717584457163
0	5225	0.0882685219043022
0	5233	0.134828524272786
0	5241	1.61215452434052
0	5249	1.38765621682285
0	5257	1.38223964323030
0	5265	2.07830404055559
0	5273	1.45582527025525
0	5281	1.30420382740988
0	5288	1.36676193756039
0	5295	1.32171981649628
0	5302	1.01602985146362
0	5310	1.46201626672700
0	5318	0.533522673052655
0	5329	1.76514933894357
0	5337	0.78150441942965
0	5345	1.31381631492756
0	5353	0.869696545094528
0	5361	1.26195649445158
0	5369	1.67626677187684
0	5376	1.64829523226887
0	5383	0.857138264159357
0	5390	0.89194973686267
0	5397	0.870907135488769
0	5404	0.724870632582359
0	5411	-0.143395583599113
0	5418	0.252242681249623
0	5425	2.24720889290396
0	5432	2.54337458958392
0	5439	1.26487006665035
0	5446	1.12616235047621
0	5453	1.12355728677377
0	5460	1.69970102017962
0	5467	1.66899994399939
0	5474	0.853054036371616
0	5481	1.10751991733313
0	5488	0.311607016889519
0	5495	1.36717461990620
0	5502	0.995195130549674
0	5509	1.61619497343779
0	5516	1.60647286611470
0	5523	1.50252189130082
0	5530	0.763635122973786
0	5537	1.15492748561063
0	5545	1.12207638590756
0	5553	1.79902121471309
0	5560	1.05953129083575
0	5567	-0.182798995943523
0	5575	0.0917073421523815
0	5582	1.15078286393384
0	5589	1.70812502277439
0	5596	1.27913320666131
0	5603	1.77079049363895
0	5610	1.62389722055042
0	5617	1.75419059783354
0	5625	1.50520709371135
0	5632	1.46469086495967
0	5639	1.34324461464285
0	5646	0.840080019830003
0	5657	1.23438168303339
0	5665	0.709132094583128
0	5673	1.12558413177674
0	5680	1.39447376189376
0	5687	1.68575034004585
0	5694	1.19260408536122
0	5701	1.72290097032118
0	5708	2.11374319700659
0	5715	1.22185439155964
0	5722	0.1195956884001
0	5729	-0.280293947928683
0	5736	1.12071434156524
0	5743	2.27123552281875
0	5750	2.01017896115355
0	5757	1.52560596623597
0	5764	0.721524916877985
0	5771	0.314780297265396
0	5778	-0.0388739896154142
0	5785	0.463994353316473
0	5792	1.53062108569115
0	5799	2.38356095310621
0	5806	1.31450930666419
0	5813	0.319610761467502
0	5820	1.67050944546387
0	5827	0.86220679617438
0	5834	1.42132992315712
0	5841	2.19286447706644
0	5848	2.75373805441040
0	5855	2.76820109148548
0	5862	2.57638185889808
0	5869	1.89201324820342
0	5876	0.941329450140922
0	5883	0.486483184680727
0	5890	0.622751293653415
0	5897	1.30143589353566
0	5905	2.62571596067861
0	5913	1.94699216448378
0	5921	1.53423143494949
0	5929	1.27698772388691
0	5937	-0.182203732881208
0	5944	1.36654991548543
0	5951	2.26403472758918
0	5958	1.80010968708600
0	5965	1.82424502383135
0	5972	1.76389762780950
0	5979	2.05880815265828
0	5986	2.24787084612363
0	5993	1.27445224600441
0	6000	0.813161712590349
0	6007	0.252960730182422
0	6014	1.07027205010316
0	6021	0.864954834829525
0	6028	0.787120996549638
0	6035	0.741151486200438
0	6042	1.25841492832245
0	6049	0.597697341271632
0	6056	1.06492600589688
0	6063	1.43237166905413
0	6070	2.08591301136352
0	6077	2.05476653034112
0	6084	2.37295140505213
0	6091	1.38799126351681
0	6098	1.18106049301760
0	6105	-0.00425179213197957
0	6112	0.97429868119762
0	6119	-0.515882293624607
0	6126	1.31962938030965
0	6133	1.40081953025448
0	6140	2.02303723244718
0	6147	1.92278844788439
0	6154	0.89227713829132
0	6161	1.20910208256315
0	6168	0.928228312002749
0	6175	0.919541791068893
0	6182	-0.847511314301827
0	6189	0.430918359428492
0	6196	1.57758603838377
0	6203	1.83853321194330
0	6210	1.96223932026337
0	6217	2.10691754714809
0	6224	1.22703955794525
0	6231	1.10954837022051
0	6238	2.83036763647396
0	6245	2.42694269935647
0	6252	2.01339628053407
0	6259	1.26216377496796
0	6266	1.14121763031415
0	6273	1.34340796331835
0	6281	0.856096408413591
0	6289	1.47452729157271
0	6297	0.768419226797636
0	6304	0.829225484845814
0	6311	0.804594209240252
0	6318	1.00689313422274
0	6329	0.415259452901106
0	6336	1.98180559685369
0	6343	2.32454076624146
0	6350	1.7396901795992
0	6357	2.06038533193288
0	6364	1.68504356748345
0	6371	1.89380102779953
0	6378	1.26754993184058
0	6385	1.98338048206130
0	6393	2.23259993585268
0	6401	2.44321998665928
0	6408	2.16331341073418
0	6416	1.14751678131596
0	6423	1.83689176227606
0	6430	1.57389679175715
0	6437	2.18945783688954
0	6444	2.20618061741319
0	6451	2.28750611095885
0	6458	2.14856781285633
0	6465	1.0439614968211
0	6473	0.609761445806037
0	6481	1.78986283185487
0	6488	1.90789859069043
0	6495	1.61011173994168
0	6502	1.05053842068196
0	6509	1.69667422260028
0	6516	2.77562633588871
0	6523	2.7679556379577
0	6530	1.81304317241122
0	6537	1.81526522854458
0	6544	2.19887449072256
0	6551	1.77745974474033
0	6558	2.20026443924923
0	6565	2.46895627719529
0	6572	1.80958357547450
0	6580	2.70071610389505
0	6588	2.10193997944898
0	6595	2.23692747918926
0	6602	0.852792297789308
0	6609	1.5552379726885
0	6616	1.95622540948395
0	6625	2.25043852015170
0	6633	2.52102984457589
0	6641	2.127628801722
0	6660	0.502088926845239
0	6667	-1.22593927297616
0	6674	1.21376361263196
0	6681	2.17528004271192
0	6688	2.38464934351655
0	6697	1.86294297382976
0	6705	0.959625046721877
0	6713	1.24539632078833
0	6720	1.76644280376161
0	6727	2.16685521344888
0	6734	2.40804273533581
0	6745	1.78722198812832
0	6753	1.95524857078376
0	6761	2.96011929135515
0	6769	3.38000767690705
0	6776	3.88407366359738
0	6783	3.74293399528687
0	6790	2.93556647764103
0	6801	3.182552482016
0	6809	2.19988100536706
0	6816	0.579966177611225
0	6825	0.302481317273418
0	6833	1.85917929811942
0	6841	1.04258516974339
0	6848	2.7959261954028
0	6857	2.03864667507768
0	6865	0.206516377684686
0	6873	0.813715005710781
0	6881	0.95203149765755
0	6889	1.21679997552037
0	6897	0.772027774947011
0	6904	-0.0907438351203975
0	6911	2.19079709033723
0	6918	1.45725601032950
0	6925	1.56684240393566
0	6932	2.05338214300546
0	6945	-1.73124523410977
0	7009	-1.14960531612965
0	7025	-1.64891074818937
0	7055	-1.79485996872556
0	7063	-2.10537464870823
0	7071	-1.17777952431292
0	7090	-1.94144588727567
0	7106	-2.76860771111193
0	7175	-1.63770585115467
0	7183	-1.96162043203078
0	7191	-2.04888386350997
0	7199	-1.4641784869931
0	7223	-1.74480114990701
0	7231	-1.89675971996100
0	7241	-1.89010645405711
0	7249	-1.71164014858875
0	7257	-1.38061506137802
0	7265	-0.837751591227594
0	7273	-1.41249611936283
0	7281	-0.983976863216363
0	7289	0.00330231601954356
0	7297	-1.67420438375927
0	7305	-1.11473416271345
0	7313	-1.36267024231096
0	7321	-0.7230198409847
0	7328	1.22524256575532
0	7335	-0.31650305321931
0	7343	-0.534082487826157
0	7351	-1.79411313333125
0	7358	-0.654324874643947
0	7366	-0.215026702135865
0	7374	0.0350936891569633
0	7382	-0.0554869608571131
0	7390	0.289840936320788
0	7401	-1.30599822874584
0	7409	-1.44143685298056
0	7417	-1.05075235436679
0	7425	-0.56929325001811
0	7433	-1.36664216416992
0	7440	-0.188886086183905
0	7448	-0.942451396647375
0	7457	-0.397933495268414
0	7465	-1.41534988841502
0	7473	-0.398327369800278
0	7481	-0.898680601858963
0	7489	-0.765087398139428
0	7497	-0.0486738363201917
0	7505	-0.911761778002977
0	7513	-0.971367440335528
0	7520	0.0575249000701472
0	7527	-1.09168971283396
0	7534	-1.19877196864776
0	7541	-0.627959943488462
0	7548	-0.714983468677067
0	7556	0.49184311642641
0	7564	0.100670012657994
0	7573	0.803955429599392
0	7581	1.06791479444320
0	7588	0.0333016292827164
0	7595	-0.724163724785715
0	7602	0.917374070675514
0	7609	0.920783855228181
0	7617	-0.0961492947985434
0	7625	-0.872787033614898
0	7632	-1.60146142882106
0	7639	-0.727040202210411
0	7647	-0.135085419063754
0	7657	-0.557875636866048
0	7665	-0.324532402614008
0	7673	-0.97938863235161
0	7682	-1.68085656100072
0	7689	-1.22597373934588
0	7696	-1.13475965306228
0	7705	-1.43600736140141
0	7713	-1.11795354157532
0	7721	-1.12609646886937
0	7729	-0.942450901512736
0	7737	-0.902058439834169
0	7744	-0.806486425067833
0	7753	-1.68188844373954
0	7761	-2.24137584555589
0	7768	-1.46652223907936
0	7777	-2.15022934697938
0	7785	-2.00931622619061
0	7793	-2.01916787865893
0	7801	-1.82429348290845
0	7809	-1.99008446063696
0	7817	-1.60529214432862
0	7826	-1.55852320281608
0	7833	-1.78974237336584
0	7841	-1.62641426961890
0	7848	-2.12659821516679
0	7855	-1.20140444795138
0	7862	-1.68861942143516
0	7871	-1.54638088187995
0	7881	-2.18359147635211
0	7889	-1.49860484677836
0	7897	-1.65218739186191
0	7905	-1.79079206785303
0	7913	-2.0700986891432
0	7921	-2.13903235438708
0	7928	-1.83314260437473
0	7937	-1.43643559598192
0	7945	-2.46078073936002
0	7953	-1.07935769573847
0	7961	-1.91096250664981
0	7969	0.082378512177451
0	7977	1.80728234322144
0	7999	-2.05449626885063
0	8006	-2.03103641323564
0	8014	-2.27241253836057
0	8025	-2.14974876606960
0	8033	-1.64455730584017
0	8040	-1.96276082032703
0	8048	-1.86445172433106
0	8056	-1.83433388353636
0	8064	-1.89627820068047
0	8072	-2.24561456280987
0	8080	-2.16784290610520
0	8088	-2.26748424327385
0	8096	-2.08351876966682
0	8105	-2.09802917126613
0	8112	-2.12819414697294
0	8120	-1.30631503714088
0	8128	-1.98910709759194
0	8136	-1.81824442803617
0	8144	-2.41367054367832
0	8152	-2.21458406385378
0	8160	-2.00085933225401
0	8168	-1.45364843986668
0	8176	-2.34735812283204
0	8184	-2.18552576102741
0	8192	-2.10487994396692
0	8201	-1.94746985161843
0	8208	-2.21079122618955
0	8215	-2.03370307661205
0	8223	-2.07936725762130
0	8231	-1.63539214990523
0	8239	-1.70490041010600
0	8249	-1.71578354636708
0	8257	-2.17632755664465
0	8264	-2.17761770288269
0	8271	-2.05354585642243
0	8279	-1.30696609914757
0	8287	-1.77741355769201
0	8297	-1.98594047969063
0	8305	-1.80557283875685
0	8313	-2.17007702336706
0	8321	-1.87367126551514
0	8329	-1.8155255435876
0	8336	-1.96026311352172
0	8344	-2.17923150540844
0	8351	-1.91209271376718
0	8361	-1.65524719400147
0	8369	-1.03004522010303
0	8377	-1.86305259581430
0	8385	-1.46168777138452
0	8393	-1.42026455064122
0	8401	-1.40140924964659
0	8409	-1.64800011469125
0	8417	-2.23264262119314
0	8424	-1.93887523732472
0	8431	-2.07688753962110
0	8439	-1.2300752917178
0	8447	0.159271465626616
0	8455	-1.95564813975114
0	8463	-1.05763880867330
0	8471	-2.10974554531047
0	8479	-2.14577836135994
0	8487	-2.28783474195623
0	8495	-1.69789490687067
0	8503	-0.757569213001153
0	8511	-1.76640436262053
0	8519	-2.05817189192234
0	8527	-1.63325969025098
0	8537	-1.66839190567281
0	8545	-1.73864385478677
0	8553	-1.97752264193086
0	8561	-2.19997573035193
0	8569	-2.14766116716659
0	8577	-2.14374644980913
0	8594	-1.42592155783467
0	8601	-1.65601574119845
0	8617	-1.03966217196986
0	8625	-2.03972674873324
0	8632	-1.79017716277177
0	8640	-1.93297184252175
0	8648	-2.26088324079724
0	8656	-1.46830610674444
0	8682	-1.60660035026873
0	8692	-0.315995479479884
0	8700	-1.93186445447262
0	8708	-1.86091245027679
0	8743	-1.89258745748519
0	8751	-1.70013187024916
0	8761	-2.14830364304017
0	8769	-1.61427666193045
0	8777	-2.04630095891396
0	8785	-0.817595186389596
0	8793	0.723829770605493
0	8800	0.630437276696542
0	8807	0.850930527063081
0	8814	0.532806008783421
0	8821	0.477574058420758
0	8829	-0.0804312923469483
0	8836	-0.0854234596000172
0	8843	-0.578290709328445
0	8850	0.895202179666215
0	8857	0.387644929341602
0	8865	-0.116503146354211
0	8873	-1.06507432157924
0	8881	-0.333161353703625
0	8888	-0.362922638437229
0	8897	-0.511173181834619
0	8905	-1.98544477165982
0	8913	-1.74180785039124
0	8920	0.276763556288977
0	8927	-0.190874869434127
0	8934	-1.09532643622207
0	8941	-1.31860485846853
0	8948	-0.61491345519848
0	8955	-1.05209858549704
0	8962	-1.80614413661916
0	8969	-1.89121068045784
0	8977	-0.0388833148796506
0	8985	-0.194476853621679
0	8993	-0.442034977306514
0	9001	-0.52111549073699
0	9009	-0.941807452104647
0	9017	-0.945252409507789
0	9025	-0.759509518852902
0	9032	-0.361401659193398
0	9039	0.322619622001481
0	9047	0.851445020634451
0	9054	1.24031601675965
0	9061	-1.05567532741705
0	9068	-1.00123287008664
0	9075	0.118772746916122
0	9082	0.444323008327438
0	9089	1.29821144580585
0	9096	1.15476183983802
0	9103	0.296012341926478
0	9112	0.121555390702386
0	9120	-0.521144215310719
0	9129	-0.145345508003285
0	9136	-0.0919429278375468
0	9143	-0.98551243119736
0	9151	-1.25347993179883
0	9158	-0.841324834232136
0	9165	-1.57594866673827
0	9172	-1.99241488518287
0	9179	-1.49231191490222
0	9186	-0.828165988087101
0	9193	-2.00295402146969
0	9201	-0.618524221840745
0	9217	-1.34459314764160
0	9224	-1.39102746232056
0	9233	-1.39317152458861
0	9241	-1.14280220040617
0	9249	-0.645946830265941
0	9256	0.39650689498378
0	9265	-0.913425875540297
0	9273	-2.03825208334350
0	9281	-1.82529658225216
0	9289	-1.82755951196069
0	9296	-2.01580458132888
0	9305	-1.43460072457751
0	9313	-1.94549813680831
0	9321	-1.84439062136284
0	9328	-1.41847169053311
0	9336	-1.63362681460742
0	9344	-2.00222465264810
0	9352	-1.75666975977672
0	9360	-1.02128741366964
0	9368	-1.56349282054241
0	9376	-1.46652484916661
0	9384	-1.87666070519409
0	9392	-1.96352920848375
0	9400	-1.75209925294637
0	9408	-1.93590754726193
0	9416	-1.92048729324104
0	9425	-1.87335991799381
0	9433	-2.21219978976077
0	9440	-2.04947515165985
0	9448	-1.94149758186453
0	9456	-1.66420139992327
0	9464	-1.79394119861332
0	9472	-1.59183033646796
0	9479	-1.91197421131286
0	9486	-1.16296855914422
0	9497	-0.888849480654009
0	9505	-2.13022019846316
0	9513	-2.00973242804226
0	9520	-1.17296678850616
0	9527	-1.37819227941275
0	9537	-1.56612374801886
0	9544	-1.85254698553276
0	9551	-1.50486421033089
0	9558	-1.67832067970855
0	9566	-0.849607770415038
0	9574	-1.20244928677846
0	9583	-1.88424417773293
0	9593	-1.6473842043385
0	9600	-1.99517323283483
0	9609	-2.10678532732507
0	9616	-2.05105709635206
0	9623	-1.98175484438083
0	9631	-2.15893247934392
0	9639	-2.37966859691606
0	9647	-1.46202076839949
0	9655	-2.25440994848235
0	9662	-2.35844533961411
0	9670	-1.90829497871991
0	9678	-1.71960842573768
0	9686	-1.93231960189277
0	9696	-2.14136947285481
0	9704	-1.43997432753245
0	9712	-2.08521120824945
0	9720	-2.17884543768402
0	9728	-1.37448235333082
0	9735	-2.22397675494314
0	9742	-1.48941596491414
0	9749	-1.86789303353484
0	9757	-0.828246904490744
0	9767	-0.931849643132653
0	9775	-1.30921325972949
0	9785	-1.56552376413693
0	9793	-1.61435600836688
0	9801	-2.15520519943741
0	9809	-2.05399273393824
0	9817	-1.55733044421787
0	9825	-2.00971705990153
0	9832	-2.12838366118563
0	9840	-1.25497560292941
0	9849	-1.54741650541852
0	9857	0.985333309217067
0	9865	1.16977575907200
0	9872	-2.04153755272130
0	9881	-1.10911524062720
0	9889	-1.70182057838607
0	9897	-1.74944955359781
0	9905	-1.58333365160483
0	9913	-1.59437786241422
0	9921	-1.48232414839056
0	9929	-1.79971882443508
0	9937	-1.84805097276632
0	9945	-1.94779691944658
0	9961	-2.36328252862044
0	9977	-2.02863771371560
0	9993	-0.577423025101925
0	10001	-1.59185205593293
0	10009	-1.84332264970592
0	10017	-1.36327884463017
0	10025	-2.00135099989078
0	10032	-1.5193198841366
0	10041	-2.25316410776767
0	10049	-2.15440915901424
0	10057	-1.36801086987582
0	10065	-1.83170152789148
0	10073	-1.39530698141726
0	10081	-1.62487005386434
0	10089	-1.71238717046722
0	10097	-1.15339432874438
0	10105	-1.98832294445979
0	10113	-1.45730561492835
0	10121	-0.36764675728962
0	10129	-2.33280512933114
0	10137	-1.47531442639641
0	10145	-1.21289103861406
0	10153	-2.07833376117115
0	10161	-2.22483723135574
0	10169	-2.14738073408091
0	10177	-1.38877487404701
0	10185	-2.24646278804346
0	10193	-1.61379699809965
0	10201	-1.56241773786837
0	10209	-1.89294106574251
0	10217	-1.42186494472900
0	10225	-1.66609490778927
0	10233	-1.50356296601268
0	10241	-2.12205167239636
0	10249	-1.91363726668034
0	10257	-1.49567759155820
0	10265	-1.45553358987666
0	10273	-1.66329222784005
0	10281	-0.725189328899054
0	10289	-1.06273171882261
0	10297	-1.38845136048225
0	10305	-1.68706285473356
0	10313	-2.1119808708906
0	10321	-1.83627324557132
0	10329	-1.30193065085355
0	10337	-1.83537726012018
0	10345	-1.51726935730016
0	10353	-1.46309514787949
0	10361	-1.53368274606744
0	10369	-1.81377926329029
0	10377	-1.61594829320904
0	10385	-1.77076306416985
0	10394	-1.66259797500813
0	10401	-0.981002822602673
0	10409	-2.15641408150833
0	10417	-1.85711782600939
0	10425	-1.94958001810659
0	10433	-1.99319194452362
0	10441	-2.19684413037966
0	10449	-1.69376449162389
0	10457	-2.14041871885088
0	10465	-1.94959548482751
0	10473	-1.30100123905024
0	10481	-1.38358458556002
0	10489	-2.12982014667785
0	10497	-1.96314619459983
0	10505	-1.24894270674945
0	10513	-0.440385516491315
0	10521	0.0969907866047075
0	10529	-1.16218752564132
0	10537	-1.65411739267971
0	10545	0.438014511525207
0	10553	-1.66272485519850
0	10561	-1.73374687587277
0	10569	-1.85885266777011
0	10577	-2.30655754857973
0	10585	-1.75355595108544
0	10593	-2.15239842051775
0	10601	-2.26772135342770
0	10609	-1.94618036658399
0	10617	-1.82120473132951
0	10625	-1.71800947718022
0	10633	-1.58770037197062
0	10641	-1.41517445427764
0	10649	-1.88113405580296
0	10657	-1.91500979656496
0	10665	-1.54129193398428
0	10673	-1.84439616671650
0	10681	-1.12939876383161
0	10689	-1.84056475090343
0	10697	-1.53485012274943
0	10705	-1.88187656771356
0	10713	-1.82309692084860
0	10721	-1.89419935265953
0	10729	-2.19468897159815
0	10737	-1.20402074037735
0	10745	-1.53547548980631
0	10753	-1.39771188127917
0	10761	-0.831862365021242
0	10769	-1.31406487974019
0	10777	0.448215308495390
0	10785	-1.74293743168186
0	10793	-1.23670034096138
0	10801	-1.07717235319695
0	10809	-1.14248194630629
0	10817	0.51809466234475
0	10825	-1.78347325193376
0	10833	-1.32887232392829
0	10841	-1.51632747390233
0	10849	-1.42615967399153
0	10865	-1.86605627229748
0	10873	-1.68672298641048
0	10881	-2.15041793593654
0	10889	-1.81972993560823
0	10897	-1.17846914180501
0	10905	-1.79909216276944
0	10913	-1.57735500030736
0	10921	-2.01061353530461
0	10929	-1.74032272856575
0	10937	-1.43989358195209
0	10945	-1.6972092891506
0	10953	-1.04089146808513
0	10961	-1.82605742261096
0	10969	-1.63588277704873
0	10977	-1.89093593442300
0	10985	-1.5925406335912
0	10993	-1.48415017793719
0	11001	-1.48634704162840
0	11009	-1.94265331118224
0	11017	-2.107141382541
0	11025	-1.40515555500149
0	11034	0.849532899322309
0	11041	0.340094744217588
0	11049	-1.05017442631023
0	11057	-1.87251598855715
0	11065	-1.62748829328063
0	11073	-1.30124970820557
0	11081	-1.78780337483532
0	11089	-1.21657553362092
0	11097	-1.51096795060421
0	11105	-1.46544398308855
0	11113	-1.35346144313452
0	11129	-1.70518778097837
0	11137	-2.13243053286664
0	11145	-2.08538710214541
0	11153	-1.71380064337847
0	11161	-1.69813790753677
0	11169	-1.98411073581096
0	11177	-1.96279586591614
0	11185	-2.18748875255754
0	11193	-1.53745789518791
0	11201	-1.69539248800516
0	11209	-0.549817074510232
0	11217	-1.79685896637079
0	11225	-2.19720543642546
0	11233	-1.95948588643938
0	11241	-1.53239592492122
0	11249	-0.13207459447103
0	11257	-1.14951177622688
0	11265	-1.24771211323033
0	11273	-1.72256359978743
0	11281	-1.80496657358583
0	11289	-1.90967331939435
0	11297	-1.0903844250227
0	11305	-2.14916073478056
0	11313	-0.895620719099584
0	11321	-1.3511737490572
0	11329	-1.59269885546122
0	11337	-2.03993863813870
0	11345	-1.88735090593257
0	11353	-2.32726969989369
0	11361	-1.58659543251156
0	11393	-1.68700202337336
0	11401	-1.98973507928485
0	11409	-1.97055458341421
0	11417	-1.14327911370428
0	11425	-0.679284723074916
0	11433	-0.773946064006902
0	11441	-1.00144849708590
0	11449	-1.42407464570767
0	11457	-1.42986868959418
0	11465	-0.849647455235691
0	11473	0.818296473608843
0	11481	-0.0948270434515912
0	11489	-0.227634257138671
0	11497	-0.0468342626644311
0	11505	0.88868888757419
0	11513	0.567510031176385
0	11521	0.148343269429934
0	11529	0.531893119460428
0	11537	1.18739861252403
0	11545	1.77329993914278
0	11553	1.55162476907043
0	11561	3.5313393770922
0	11569	1.89631258010002
0	11577	0.614661738678271
0	11585	0.884818331795556
0	11593	0.860660911812256
0	11601	1.37606677008379
0	11609	1.14824855775846
0	11617	0.838091657952472
0	11625	0.949157525534922
0	11633	-0.183978929340023
0	11641	1.47449788090949
0	11649	1.35056512142860
0	11657	0.865138882781636
0	11665	0.943027962771643
0	11673	1.59806600391929
0	11681	1.59617039371405
0	11689	1.59856090373288
0	11697	1.81127979859321
0	11705	0.940047641886294
0	11713	1.12854863770343
0	11721	1.31242402832204
0	11729	1.60904223312894
0	11737	1.57409999045894
0	11745	1.42778163435076
0	11753	1.76067955801389
0	11761	0.771977898334605
0	11769	1.13445476241275
0	11777	1.83078800768658
0	11785	1.70384508296526
0	11793	1.67571849706335
0	11801	2.25712848178149
0	11809	1.73132244733617
0	11817	1.52211351725656
0	11825	1.63958402163959
0	11833	1.39499280295216
0	11841	2.0542431746391
0	11849	1.80299712888835
0	11857	1.75554999428805
0	11865	1.59145582775394
0	11873	2.16378536668775
0	11881	2.58696050810785
0	11889	2.52238380311047
0	11897	0.908416030635324
0	11905	-0.0104949836071562
0	11913	0.713463299882797
0	11921	2.32395759485193
0	11929	0.917901162629229
0	11937	1.45570094998867
0	11945	2.3764463155604
0	11953	1.94161246793250
0	11961	1.90070627747044
0	11969	1.50002959500813
0	11977	1.60674969059932
0	11985	1.11765842044446
0	11993	1.57853296231821
0	12001	1.40381372216263
0	12009	0.687302520912231
0	12017	-0.585359643037187
0	12025	0.895983435765319
0	12033	2.30864077593629
0	12041	2.43976082271671
0	12049	1.03740008838215
0	12057	-0.235889439930526
0	12065	0.567515416063705
0	12073	1.22435059072313
0	12081	1.86573393507806
0	12089	1.68465172643428
0	12097	2.05414323203080
0	12105	1.26368900903897
0	12113	0.73135244593271
0	12121	1.28134800003334
0	12129	1.60722057459930
0	12137	0.734533290579578
0	12145	0.830674596387756
0	12153	1.66165608182137
0	12161	1.15421071288132
0	12169	0.952803541776506
0	12177	1.52472100202330
0	12185	1.79454791786403
0	12193	1.89755073161562
0	12201	1.09255168430205
0	12209	0.272073509183593
0	12217	1.26139349397537
0	12225	2.16997656947324
0	12233	2.23879541922576
0	12241	2.52747214572262
0	12249	2.03455919945728
0	12257	0.3960692458559
0	12265	1.21844505665959
0	12273	1.30735651224673
0	12281	0.691635996817512
0	12289	1.40249858717096
0	12297	0.489836730851497
0	12305	0.493547803569073
0	12313	0.797241120609469
0	12321	-0.0504706215463244
0	12329	0.73887369572223
0	12337	1.01099996750782
0	12345	0.76175105878816
0	12353	0.885244943181929
0	12361	1.13505434907888
0	12369	0.214236879167029
0	12377	1.98459771425019
0	12385	2.12943390109405
0	12393	1.49370115783267
0	12401	1.17566191761955
0	12409	0.103001923161319
0	12417	1.00292181568784
0	12425	1.24980290186911
0	12433	1.2537582524391
0	12441	1.45681585442791
0	12449	2.18115139008447
0	12457	1.99162632814197
0	12465	2.09808755683982
0	12473	1.54169818331068
0	12481	1.24047010024516
0	12489	1.13516056818319
0	12497	0.99125303285861
0	12505	1.68546827957745
0	12513	1.15617470009242
0	12521	1.89415132607272
0	12529	1.19340276594626
0	12545	0.244108035012848
0	12553	1.02211645082579
0	12561	1.6679008105793
0	12569	2.32787668613034
0	12577	0.39461828806937
0	12585	1.32084221219002
0	12593	1.95258271353080
0	12601	-0.188354727199076
0	12609	0.154202974025376
0	12617	0.0128544537664723
0	12625	-0.503305029577127
0	12633	1.99352475953401
0	12641	2.43447514766898
0	12649	2.39349377035257
0	12657	1.66219087373306
0	12665	0.777183875664085
0	12673	0.335108067622693
0	12681	0.997563231267273
0	12689	2.39281977881152
0	12697	1.93139065815613
0	12705	0.298333951622817
0	12713	0.911466097421714
0	12721	2.07002734492399
0	12729	1.89884998460697
0	12737	1.89296025088075
0	12745	1.43237105866336
0	12753	0.948117512836435
0	12761	1.84470487895120
0	12769	2.06747657629398
0	12777	1.54453703421281
0	12785	1.04020205886671
0	12801	0.390600171346669
0	12809	1.80121389769602
0	12817	0.458402036806678
0	12825	1.04395317101981
0	12833	0.635527237741721
0	12841	2.04005205722197
0	12849	1.98639736652938
0	12857	1.29061243506945
0	12865	1.15850501564410
0	12873	1.52633088766048
0	12881	0.815784652065342
0	12889	0.924743414839197
0	12897	1.01684920721884
0	12905	1.16976258247507
0	12913	1.06104788329059
0	12921	0.252528562697751
0	12929	0.732147274067088
0	12937	0.352874034533491
0	12945	1.85746991029475
0	12953	2.47191668110875
0	12961	2.02922904672352
0	12969	1.426401004448
0	12977	-0.598283976133003
0	12985	0.297734401068976
0	12993	0.872664812026661
0	13001	2.76281074389293
0	13009	1.35586336791089
0	13017	-0.286749691825164
0	13025	0.803427514179513
0	13033	0.660573446027035
0	13041	0.674028528158063
0	13049	1.65059604558473
0	13057	1.75217545929697
0	13065	1.07829080838391
0	13073	1.37010358998309
0	13081	1.28382875494894
0	13089	1.55376709495477
0	13097	2.23977693692727
0	13105	2.33134998157204
0	13113	0.457965284754797
0	13121	1.10909596801722
0	13129	1.68953886094929
0	13137	1.48398091289376
0	13145	1.66320827217380
0	13153	2.34641400816168
0	13161	0.688121353854612
0	13169	0.442296397232004
0	13185	1.14985805606836
0	13193	2.29500296703103
0	13201	1.53138116792682
0	13210	-0.293740919706624
0	13217	1.14720425475036
0	13225	1.68616895767105
0	13233	1.96305888638417
0	13241	1.14561843822499
0	13249	1.40952323053854
0	13257	2.19025001830493
0	13265	2.48559652083862
0	13273	1.50187117617847
0	13281	2.32723195029080
0	13289	2.14539331394411
0	13297	2.59440734892843
0	13305	1.99076885324374
0	13313	2.21318015206657
0	13321	2.19959184175639
0	13329	1.10646664844144
0	13337	1.29516835325851
0	13345	1.6078276780204
0	13353	2.05098359406757
0	13361	1.30644142880141
0	13369	1.07025236040601
0	13377	1.72284994890413
0	13385	1.29656761850218
0	13393	0.440987975454709
0	13401	1.44315767774414
0	13409	0.781087200348574
0	13417	2.31464425565315
0	13425	2.03157301563662
0	13441	0.119317854021370
0	13449	1.08313494937374
0	13457	2.39680129972261
0	13465	0.497959031368876
0	13473	1.73141443079789
0	13481	2.09172795445619
0	13489	2.19227785437312
0	13497	1.25024802467258
0	13505	1.81086189877688
0	13513	0.630271065001774
0	13521	0.755560738819073
0	13529	-0.330870122172834
0	13537	0.123637172978312
0	13545	1.18388774319355
0	13553	1.08492355623843
0	13561	2.06099812575225
0	13569	1.13850772280603
0	13577	0.739699511533057
0	13585	1.87119633783779
0	13593	2.39696333424308
0	13601	2.02928444604818
0	13609	1.53066926341903
0	13617	1.32052098882337
0	13625	0.89254312911922
0	13633	0.503098272326672
0	13641	0.426442045051834
0	13649	1.0536001950065
0	13657	2.28931252507179
0	13665	2.89987053234350
0	13673	2.14951352686370
0	13681	1.33139682580913
0	13689	1.86383601743535
0	13697	2.58514202594173
0	13705	1.27988621575762
0	13713	2.37962468133336
0	13721	0.975935930401427
0	13729	0.755425615671562
0	13737	1.96781017169066
0	13745	1.08066013461418
0	13753	1.92674345852708
0	13761	2.19549957689146
0	13769	1.57929739401149
0	13777	1.13036844261994
0	13785	1.58210092632284
0	13793	1.17389411457406
0	13801	0.717770305805343
0	13809	1.35245174742790
0	13817	2.09864872877033
0	13825	2.47066292533212
0	13833	1.78290912765996
0	13841	1.88106690525197
0	13849	1.85459882410031
0	13857	0.0552870369075
0	13865	0.449727609970682
0	13873	0.214387833837589
0	13881	1.10884416733
0	13889	1.08207026494097
0	13897	0.850136019549979
0	13905	-0.509750965625805
0	13913	0.753307964733574
0	13921	-1.14121068021317
0	13929	0.228229200126244
0	13937	1.60324577370982
0	13945	0.908953540495087
0	13953	2.27116443641496
0	13961	2.14523680182163
0	13969	0.0450556024054158
0	13977	1.27985754916757
0	13985	2.32970576490147
0	13993	0.905577740510045
0	14001	0.80906807074621
0	14009	0.754093159789208
0	14017	1.46484475395742
0	14025	1.8731710772943
0	14033	1.92207291027474
0	14041	2.21868926492404
0	14049	1.41975874647244
0	14057	1.8686363576077
0	14065	2.22066727837356
0	14073	1.35142027168431
0	14081	1.03388074093487
0	14089	2.28383484288364
0	14097	-0.59761166788283
0	14105	1.55341386350120
0	14113	2.4925641172353
0	14121	1.99252594454428
0	14129	1.10344518338657
0	14137	1.13391050776006
0	14145	0.703045779373392
0	14153	0.484564453511124
0	14161	1.10868523471580
0	14169	2.02077564342628
0	14177	0.0857673770388727
0	14185	0.920360124036963
0	14193	0.872652824296953
0	14201	2.49689964057497
0	14209	2.21115570252364
0	14217	2.72711207050720
0	14225	2.31929870381063
0	14233	2.40598448620134
0	14241	1.90415609646738
0	14249	2.24251285322734
0	14257	1.05827166292179
0	14265	1.31506045602046
0	14273	1.35690417315948
0	14281	2.17787476580859
0	14289	2.02635103519110
0	14297	2.4635554450408
0	14305	1.02039299411556
0	14313	2.37403929409759
0	14321	2.58747630549023
0	14329	0.827037976661249
0	14337	1.73499126215561
0	14345	2.17792493861233
0	14353	1.14360819811429
0	14361	1.58467532110732
0	14369	1.82810959729298
0	14377	1.64434655375324
0	14385	2.25797604868154
0	14393	2.28924186744024
0	14401	2.52340070916469
0	14409	2.71650334426018
0	14417	2.02221383761251
0	14425	2.14047625619492
0	14433	2.01892505836677
0	14441	2.65158639967941
0	14449	2.10575906084939
0	14457	2.09271961504658
0	14465	2.12401009490770
0	14473	2.36918092622455
0	14481	2.82327921222634
0	14489	3.20073564549098
0	14497	1.78569796939521
0	14505	2.33209085316271
0	14513	1.03301970415205
0	14521	0.64751415167187
0	14529	1.12609261657691
0	14537	1.89498129582665
0	14545	2.33487734873911
0	14553	2.01143803609856
0	14561	1.91948674265318
0	14569	1.40233610471079
0	14577	2.65774032398985
0	14585	3.30342383741785
0	14593	3.26618063743363
0	14601	3.35731006590037
0	14609	2.54801836035602
0	14617	1.60771457779095
0	14625	1.08952284026950
0	14633	2.38059454578178
0	14641	2.48115186383692
0	14649	1.33132576820129
0	14657	1.07227861492496
0	14665	1.23713848000796
0	14673	2.22183605927744
0	14681	0.532794898401248
0	14689	2.35218071452103
0	14697	2.46632944970129
0	14705	1.45965755403658
0	14713	0.107683060710378
0	14721	0.763822918576943
0	14729	1.81062973955398
0	14737	2.33902730812965
0	14745	2.12457697996920
0	14753	2.28314228985756
0	14761	0.390584118349889
0	14769	1.40015684421521
0	14777	1.73240750713354
0	14785	1.9537515343492
0	14793	3.00745690344692
0	14801	2.75800581782063
0	14809	2.75658544441279
0	14817	2.08252621611486
0	14825	1.89955181325897
0	14833	1.99622111486287
0	14841	1.32889877574793
0	14849	1.00465162287529
0	14857	1.96410982347137
0	14865	2.37077791918138
0	14873	2.18365644179318
0	14881	1.96036529925568
0	14889	2.63386943826214
0	14897	2.04188129880391
0	14905	1.53056611268636
0	14913	2.98962425700083
0	14921	2.24598175353147
0	14929	1.77888211076773
0	14937	2.56057764258730
0	14945	2.09393223822548
0	14953	2.27352376019563
0	14961	1.65421748205923
0	14969	1.73605660575327
0	14977	2.19737342920447
0	14985	2.25901716702498
0	14993	2.44882001154477
0	15001	2.42785530873283
0	15009	1.90475067150539
0	15017	2.09641853186560
0	15025	2.10910911733331
0	15033	1.76467645719871
0	15041	1.42083222717049
0	15049	2.01347570574828
0	15057	1.90600785048604
0	15065	1.95003142600837
0	15073	1.47470303508444
0	15081	2.40787539224743
0	15089	0.663770967475588
0	15097	1.84177677453595
0	15105	2.75342933702711
0	15113	2.55763808973582
0	15121	1.44338589571100
0	15129	0.71567944570462
0	15137	1.11962562015876
0	15145	2.14754502093833
0	15153	2.41150183128394
0	15161	2.56349628558028
0	15169	2.36128680374691
0	15177	1.40958649615582
0	15185	2.32726165178498
0	15193	1.53754759636390
0	15201	1.45870314620615
0	15209	3.03385983020361
0	15217	2.15388029403453
0	15225	1.91477663391708
0	15233	1.86782460121005
0	15241	1.13783626741745
0	15249	0.39978530296717
0	15257	0.892508535210688
0	15265	2.30794882767377
0	15273	2.46029641703744
0	15281	1.49037291452365
0	15289	2.76482474000965
0	15297	2.57397028784979
0	15305	2.80889847395917
0	15313	2.30501068050862
0	15321	2.34803559063642
0	15329	1.93084249102657
0	15337	1.28546671178435
0	15345	1.51337860878365
0	15353	2.77188078765848
0	15361	1.98803397876509
0	15369	1.01829164564205
0	15377	2.35011110968736
0	15385	2.77809993593167
0	15393	2.99297979271758
0	15401	2.47370072925611
0	15409	1.82853376127410
0	15417	2.48778834575240
0	15425	2.26590302707475
0	15433	2.13511914262993
0	15441	3.33147375344519
0	15449	3.39658349798259
0	15457	3.0098077203667
0	15465	0.6188740955041
0	15473	1.89129033624343
0	15481	1.34531738270415
0	15489	1.77599745242315
0	15497	2.40230670213247
0	15505	1.71401524715522
0	15513	1.86285890955920
0	15521	3.04566162772971
0	15529	2.18879436235184
0	15537	1.69990312532100
0	15545	1.87009805946862
0	15553	2.89533938333852
0	15561	2.60863863674082
0	15569	2.69730029369524
0	15577	2.83632570552798
0	15585	2.39806047908580
0	15593	1.60805393805662
0	15601	1.69016969041444
0	15609	1.70064285674916
0	15617	1.33344626378272
0	15625	2.20374440403451
0	15633	1.72937959342147
0	15641	2.03740217005361
0	15649	3.34291271983508
0	15657	2.48484718141615
0	15665	1.98605461305349
0	15673	2.46593239516791
0	15681	2.70385567417731
0	15689	2.84467144797308
0	15697	2.86031687294190
0	15705	-0.230214676319866
0	15713	1.77034405736601
0	15721	2.89270145648969
0	15729	3.23320840708873
0	15737	3.306986237647
0	15745	2.91218148997365
0	15753	2.84771317981397
0	15761	2.1795370750911
0	15769	2.07743190157064
0	15777	2.10093923505632
0	15785	2.09834794219535
0	15793	1.20946427112082
0	15801	1.47216390774694
0	15809	2.37330797474754
0	15817	1.02583418150538
0	15825	1.66055469513974
0	15833	1.79532743943658
0	15841	1.52730180881859
0	15849	1.14812393653138
0	15857	1.48628253749719
0	15865	2.75795564631144
0	15873	2.80852364619522
0	15881	0.890871287840485
0	15889	1.39875411878706
0	15897	2.26385045478627
0	15905	1.73773421980028
0	15913	0.191721851101488
0	15921	0.774859463851689
0	15929	1.19529703079406
0	15937	1.05396683560533
0	15945	0.908681209564115
0	15953	1.85668523931040
0	15961	1.71671095253804
0	15969	0.745957435446646
0	15977	1.25630273428512
0	15985	1.65724820417736
0	15993	1.14293946861410
0	16001	1.85973883167846
0	16009	1.97009450917655
0	16018	-0.0636360076998033
0	16025	1.02948378244682
0	16033	1.51989599516826
0	16041	1.23624485500627
[truncated: 102,957 more rows]
