# Supplementary material for: A Compendium of Nucleosome and Transcript Profiles Reveals Determinants of Chromatin Architecture and Transcription
Source: PLoS Genet. 2013 May 2;9(5):e1003479. doi: 10.1371/journal.pgen.1003479 (PMC3642058; doi:10.1371/journal.pgen.1003479)
Supplement: Dataset S1 — Yeast transcript annotation R script and data files. Please note this file is 81.9 MB and may be difficult for some readers to download due to its size. (GZ) [file pgen.1003479.s001.gz › yeast-transcript-annotation/chr14.noncoding.gff]

chr14	SGD	snoRNA	89210	89306	1000	+	.	SNR40
chr14	SGD	tRNA	96241	96312	1000	-	.	SUF6
chr14	SGD	tRNA	102716	102789	1000	+	.	tN(GUU)N1
chr14	SGD	tRNA	104805	104877	1000	+	.	tT(AGU)N1
chr14	SGD	snRNA	230106	230673	1000	-	.	SNR19
chr14	SGD	tRNA	374871	374961	1000	+	.	tF(GAA)N
chr14	SGD	tRNA	443008	443121	1000	+	.	tL(CAA)N
chr14	SGD	tRNA	519100	519170	1000	-	.	tD(GUC)N
chr14	SGD	tRNA	547095	547197	1000	+	.	tP(UGG)N1
chr14	SGD	tRNA	560694	560766	1000	-	.	tT(AGU)N2
chr14	SGD	tRNA	568116	568218	1000	+	.	tP(UGG)N2
chr14	SGD	tRNA	569868	569941	1000	-	.	tI(AAU)N1
chr14	SGD	snoRNA	585588	585927	1000	+	.	NME1
chr14	SGD	snoRNA	586091	586176	1000	+	.	SNR66
chr14	SGD	tRNA	602313	602386	1000	+	.	tI(AAU)N2
chr14	SGD	tRNA	631848	631919	1000	-	.	SUF10
chr14	SGD	tRNA	632601	632674	1000	+	.	tN(GUU)N2
chr14	SGD	snoRNA	716122	716286	1000	+	.	SNR49
chr14	SGD	snoRNA	721939	722212	1000	-	.	SNR191
chr14	SGD	tRNA	726135	726218	1000	-	.	tL(UAA)N
