# Supplementary material for: A Compendium of Nucleosome and Transcript Profiles Reveals Determinants of Chromatin Architecture and Transcription
Source: PLoS Genet. 2013 May 2;9(5):e1003479. doi: 10.1371/journal.pgen.1003479 (PMC3642058; doi:10.1371/journal.pgen.1003479)
Supplement: Dataset S1 — Yeast transcript annotation R script and data files. Please note this file is 81.9 MB and may be difficult for some readers to download due to its size. (GZ) [file pgen.1003479.s001.gz › yeast-transcript-annotation/chr3.data.lior]

0	13	-0.264031368312339
0	20	-0.290246933413520
0	27	-0.114617248319682
0	41	-0.0587133038259342
0	49	-0.278100304438294
0	57	0.0468851790180347
0	64	-0.483484726801696
0	71	0.0101467965222541
0	78	-0.257637982345996
0	85	-0.278100304438294
0	93	-0.392569655454104
0	100	-0.479330903123
0	107	-0.417438808989556
0	114	0.180192114716750
0	121	-0.100400712885810
0	128	0.0840075728742846
0	136	-0.304328527732781
0	143	-0.433914096071719
0	150	-0.0279384500449158
0	157	0.0109779906972376
0	165	0.333419994245812
0	172	0.0631363249674468
0	182	0.0848434247768797
0	190	0.0101467965222541
0	197	-0.257637982345996
0	204	-0.294045001040375
0	211	-0.479330903123
0	219	-0.57729978699242
0	233	-0.257916057365816
0	241	-0.669032286448939
0	248	-0.698445557976499
0	255	-0.0405896277752236
0	262	0.0269652150382651
0	270	0.0919919603230506
0	281	-0.180319847548237
0	288	0.0135148623224159
0	295	-0.511344201312836
0	303	-0.278100304438294
0	312	-0.392569655454104
0	321	-0.299914314239861
0	328	-0.186653939192707
0	336	-0.290246933413520
0	343	-0.405477574375802
0	350	-0.428441423931341
0	361	-0.488624220901308
0	369	-1.30730110879301
0	377	-2.13910962961294
0	384	-1.22770232199054
0	393	-1.61345742006021
0	401	-2.09165203086532
0	409	-1.77047898052971
0	417	-1.22542009890302
0	425	-0.453427626129328
0	433	0.119325801782566
0	441	0.249564788714598
0	449	-0.128963823981650
0	457	-0.247040383944833
0	465	-1.52302722696830
0	473	-0.0177081482474710
0	481	0.411305718633833
0	488	-0.223607477838776
0	496	0.237984739246307
0	505	-0.232572147807804
0	513	0.603767061841429
0	520	0.778970257086883
0	527	0.566418496128334
0	536	0.185260561210559
0	545	-0.991146569811211
0	553	-1.02325494038689
0	561	-1.26147122452337
0	569	-0.621719747869959
0	577	-1.4414244119997
0	585	-1.00912791217915
0	593	-1.66777015575902
0	600	-1.37244906294291
0	607	-1.54855360817277
0	614	-1.95974986020471
0	623	-1.72946439979246
0	631	-1.72921811259803
0	639	-1.73812459864141
0	646	1.22524256575532
0	653	-2.30322897751518
0	663	-0.369579412584829
0	671	-1.73863389097698
0	679	-1.24260313149388
0	687	-1.26412999384720
0	695	-0.109024017844244
0	703	-1.19664936648199
0	713	-1.66291801622095
0	720	-2.06274146771865
0	728	-2.10750424529706
0	736	-0.588850778237438
0	743	-0.56929325001811
0	751	-1.36664216416992
0	760	-0.713444315486681
0	768	-0.94119795990679
0	776	-0.669409825057912
0	785	-1.24445048422626
0	793	-1.51652819384808
0	801	-1.09853679078124
0	809	-1.88979916036631
0	817	-1.56957553398501
0	825	-1.14862003349312
0	833	-0.418404325469974
0	840	-0.746732873690387
0	847	-0.858760597735918
0	854	-0.38644738935094
0	862	-0.714983468677067
0	870	-0.359627633400443
0	881	-0.930418718315505
0	889	-1.57400238475486
0	897	-1.96437216268010
0	905	-0.165394161755762
0	913	0.188723151089572
0	921	0.366610272495269
0	929	-1.10829577807125
0	937	-1.24120289385158
0	944	0.0238711081222220
0	951	-1.54322195589317
0	958	0.200942924856835
0	966	-1.61412452495507
0	974	-1.30230224339088
0	982	-1.09459081336694
0	990	-1.08958113959966
0	998	-0.500242126154608
0	1009	-0.912119725860196
0	1017	-0.35822639017847
0	1025	-0.865748212763592
0	1033	-0.864665880885967
0	1041	-0.68962753801082
0	1048	-1.69824811641794
0	1055	-1.17836935803622
0	1065	-1.14382678772242
0	1073	-1.18454145881328
0	1081	-1.46652223907936
0	1089	-1.22553613024189
0	1097	-2.14672960778561
0	1105	-2.21497648377689
0	1113	-1.81066861258289
0	1121	-2.12702080535861
0	1129	-1.77114186179599
0	1137	-1.7486664414331
0	1145	-3.3261338166009
0	1153	-1.40845179947308
0	1161	-1.64761395840354
0	1168	-1.26506354885406
0	1177	-1.34230390358835
0	1185	-1.87380216460065
0	1193	-2.01424457415551
0	1201	-2.14513911277919
0	1209	-1.48795432306626
0	1217	-1.55689154046997
0	1225	-1.90337006674138
0	1233	-1.49249655951755
0	1241	-1.42543481224799
0	1249	-1.72673422914453
0	1257	-1.87490346850808
0	1265	-1.02876852433772
0	1273	-1.70902078804506
0	1280	-1.07338250165561
0	1287	-0.104921097314890
0	1295	-1.62557676688752
0	1321	-1.82819611979825
0	1329	-1.84550857087718
0	1337	-1.08178781054580
0	1361	-1.54471002892453
0	1369	-1.19904842524752
0	1377	-1.8482745526904
0	1385	-1.32509126333195
0	1393	-1.65908089641033
0	1401	-1.45137452822892
0	1409	-1.63662264118172
0	1417	-0.738781526833508
0	1425	-1.63462306558696
0	1433	-1.84229542128778
0	1441	-1.92033353331829
0	1449	-0.707320001294045
0	1457	-1.14181042057154
0	1465	-1.85781573824887
0	1473	-1.76249346152933
0	1481	-2.03058105973394
0	1489	-2.22260108396848
0	1497	-1.56519529060541
0	1505	-0.658848744019184
0	1513	-0.628691273958431
0	1521	-0.337330057134248
0	1529	-0.0855646833144599
0	1537	-1.46182048841930
0	1545	-1.76105281815269
0	1561	-0.78905402020276
0	1569	-2.22165479739837
0	1577	-1.75557757511373
0	1585	-1.96981125239616
0	1593	-1.90374132407401
0	1601	-1.75738840198032
0	1609	-2.10863864793893
0	1617	-1.6839227561597
0	1625	-1.28398105064665
0	1633	-1.90123894484333
0	1641	-1.84608491537924
0	1649	-1.34558215351352
0	1657	-1.13617390476092
0	1665	-1.68075923907184
0	1673	-1.51903055837908
0	1681	-0.0693757156234573
0	1689	-1.14888634749497
0	1697	-1.65531656484923
0	1705	-1.4162891237696
0	1713	-2.12340715232280
0	1721	-1.82291131944998
0	1729	-1.68094923728803
0	1737	-1.37889950131221
0	1745	-1.79508539389866
0	1753	-1.70224667989765
0	1761	-1.72273274922711
0	1769	-1.66666506609902
0	1777	-1.81191539543454
0	1785	-1.92953575070751
0	1793	-1.69346887492225
0	1801	-1.29782464359959
0	1809	-1.86457754895675
0	1817	-1.23257763006145
0	1825	-0.718660325286869
0	1833	-1.63352802143263
0	1841	-1.31949223029211
0	1849	-1.54458097817230
0	1857	-1.71631241816529
0	1865	-1.9200128406629
0	1873	-2.19697406282992
0	1881	-1.78308233660817
0	1889	-1.55168439756914
0	1897	-1.52413989172004
0	1905	-0.701075879142713
0	1913	-0.542853794706212
0	1921	-1.11941033922402
0	1929	-1.45682267399684
0	1937	-1.55393043477401
0	1945	-1.70814869986860
0	1953	-2.28147420123057
0	1961	-2.01778107902687
0	1969	-1.98373048299361
0	1977	-1.75048925152307
0	1985	-0.480133165349797
0	1993	-0.703892999844207
0	2001	-1.59485275193810
0	2009	-1.60979509204155
0	2017	-1.73441081296843
0	2025	-1.264923593812
0	2033	-1.87225279272237
0	2041	-1.95981538000329
0	2049	-1.69578309083396
0	2057	-1.55720137026105
0	2065	-1.58045053479919
0	2073	-1.90536084552086
0	2081	-1.67587217071981
0	2089	-1.51900694834605
0	2097	-0.71037159769445
0	2105	-1.71826661543324
0	2113	-1.53583897804149
0	2121	-0.534038854875308
0	2129	-1.23645596748356
0	2137	-1.66350604408335
0	2145	-1.96980701089785
0	2153	-1.68616536828387
0	2161	-1.39145901964180
0	2169	-1.75132057544693
0	2177	-1.90037800051765
0	2185	-1.95998311423949
0	2193	-2.07132751557370
0	2201	-1.60543593546203
0	2217	-1.86386003334190
0	2225	-2.22454894085353
0	2233	-1.95094484767572
0	2241	-1.4079657912202
0	2249	-1.31729594867401
0	2257	-1.79636612565064
0	2265	-1.54748811377702
0	2273	-2.08460922242516
0	2281	-0.565955556109689
0	2289	-0.0978650191001025
0	2297	-1.32906004383758
0	2305	-1.74096412634530
0	2313	-1.97627953715927
0	2321	-1.20720762502197
0	2329	-1.72130600982628
0	2337	-0.884775615461458
0	2345	-1.63770192296539
0	2353	-2.14930495726461
0	2361	-1.56699952280224
0	2369	0.829758645106188
0	2377	-0.064039691923635
0	2385	-1.31095486981764
0	2393	-1.20320933101814
0	2401	-0.78545772175944
0	2409	-2.05656065695995
0	2417	-2.01024054715032
0	2425	-1.11844472108341
0	2433	-1.65316353721289
0	2441	-1.82265063523803
0	2449	-0.634368779709896
0	2457	1.26896720980413
0	2465	0.0109954016335641
0	2473	-1.07782446479766
0	2481	-1.17068139310432
0	2489	-1.55051313919834
0	2497	-1.48964728046177
0	2505	-1.18535782962575
0	2513	-1.21217287832016
0	2521	-1.58283328075612
0	2529	-1.07177318332191
0	2537	-1.84874680965465
0	2545	-1.62937909759552
0	2553	-1.67347864980619
0	2561	-1.66070581482644
0	2569	-2.26852947226951
0	2577	-1.93912745524981
0	2585	-1.48591883148879
0	2593	-1.59621406165539
0	2601	-1.74640256600188
0	2609	-1.54245629549493
0	2617	-1.00780698848279
0	2625	-1.61336377324884
0	2633	-1.24560343405691
0	2641	-1.41778987641886
0	2649	-1.47020951062303
0	2657	-1.66382597229446
0	2665	-1.94675072893062
0	2673	-1.8020755405733
0	2681	-1.96148447210986
0	2689	-0.338094738086673
0	2697	-0.623980879790177
0	2705	-1.03287221538111
0	2713	-1.17045102700938
0	2721	-0.859973972734641
0	2729	-0.2614145167297
0	2737	-1.77324229981578
0	2745	-2.14304596531019
0	2753	-2.14819947787003
0	2761	-1.57899020081861
0	2769	-1.37847015262812
0	2777	-1.87868757561155
0	2785	-1.95753269734228
0	2793	-1.15221208939096
0	2801	-1.47774358206426
0	2809	-1.36433704792164
0	2817	-1.08760558058557
0	2825	-1.70301215385445
0	2833	-1.13595907837322
0	2841	-1.43003758680247
0	2849	-1.66590675416994
0	2857	-0.93953096193946
0	2865	-1.01996215209357
0	2873	-1.91284928253791
0	2881	-1.88631311673061
0	2897	-0.780401460252096
0	2905	-2.09379957740526
0	2913	-2.02338991183195
0	2921	-1.83708959809311
0	2929	-1.69847737265375
0	2937	-1.26132121244213
0	2945	-1.58974510039458
0	2953	-0.931147050659897
0	2961	-1.61693773925580
0	2969	-1.59924300322417
0	2977	-1.67160299004919
0	2985	-1.55416881358834
0	2993	-1.68060981737116
0	3001	-2.57000593300636
0	3009	-1.49889509014631
0	3017	-1.89145136656476
0	3025	-0.599532932439955
0	3033	-1.06625904621292
0	3041	-1.64397200412773
0	3049	-1.58183192781763
0	3057	-1.70303152318658
0	3065	0.124043859571962
0	3073	-1.41598027951350
0	3081	-1.82987828124423
0	3089	-1.54461490261870
0	3097	-1.69247219515371
0	3105	-1.78593485092889
0	3113	-1.69340021542226
0	3121	-1.92749140967448
0	3129	-1.18571062556314
0	3137	-1.76267182817387
0	3145	-1.87332543051317
0	3153	-1.76132719277863
0	3161	-1.72595985342674
0	3169	-2.14343350037241
0	3177	-1.42780764791177
0	3185	-1.48967753243489
0	3193	-1.41566536003390
0	3201	-1.77166048129326
0	3209	-2.02639585483474
0	3217	-2.12609631985331
0	3225	-2.10473678583142
0	3233	-1.26345960394793
0	3241	-1.67324415198457
0	3249	-1.81316627132381
0	3257	-1.43667686727162
0	3265	-1.59557302369988
0	3273	-1.66810852104651
0	3281	-2.07354321441159
0	3289	-1.56966803521655
0	3297	-1.72743942550751
0	3305	-1.32987079951721
0	3313	-0.864457695473008
0	3321	-1.42312131629398
0	3329	-1.76170758863324
0	3337	-1.12224146634501
0	3345	-1.56270931281641
0	3353	-1.78870820579828
0	3361	-1.42631115167355
0	3369	-1.19680818731515
0	3377	-1.82244234020869
0	3385	-1.86425429517470
0	3393	-2.01040775590855
0	3401	-1.1979336405364
0	3409	-1.30413040484810
0	3417	-1.15610120868882
0	3425	-1.19103664082645
0	3433	-1.50498966071064
0	3441	-1.95483472694985
0	3449	-1.8580248170839
0	3457	-1.04787472491095
0	3465	-0.72423707723692
0	3473	-1.86209973535613
0	3481	-0.679866871510455
0	3489	-0.210376928782626
0	3497	-0.7477320188977
0	3505	0.307022513843560
0	3513	-1.53680184284780
0	3521	-1.6695843225644
0	3529	-1.83670815228552
0	3537	-1.83958645426145
0	3545	-2.10312319304968
0	3553	-1.9877495070279
0	3561	-1.6636745271566
0	3569	-1.70810582093950
0	3577	-1.35694561083826
0	3585	-1.33850304176525
0	3593	-1.72273385990509
0	3601	-1.75268888074528
0	3609	-2.13908321325654
0	3617	0.610148967865019
0	3625	2.22409220914794
0	3633	1.57231468111837
0	3641	-1.08580478603445
0	3649	-0.0198076879615279
0	3657	-0.806436397813868
0	3665	-1.39080600221702
0	3673	-1.05964950655573
0	3681	-0.98737437130317
0	3689	-1.30896164527830
0	3697	-2.17765744113775
0	3705	-2.11932499874763
0	3713	-0.858052381368604
0	3721	-0.764911560396925
0	3729	-1.54568006960958
0	3737	-1.59376678913973
0	3745	-1.93269344698652
0	3753	-2.00101158882289
0	3761	-1.09374558356293
0	3769	-1.5386550907627
0	3777	-1.94406155839902
0	3785	-2.03867857630914
0	3793	-1.58991369589268
0	3801	-1.38913885230958
0	3817	-1.51334407534461
0	3825	-1.97306094944605
0	3833	-2.21345649848921
0	3841	-1.52212470453129
0	3849	-1.70108389824242
0	3857	-2.21541119033043
0	3865	-1.73051071508439
0	3873	-1.42471526656919
0	3881	-1.61188557395654
0	3889	-1.45889774142804
0	3897	-2.17848832564834
0	3905	0.951189931730367
0	3913	1.12932469627643
0	3921	-1.74731786876056
0	3929	-0.267127106378816
0	3937	-1.81492898528468
0	3945	-1.07083909450494
0	3953	2.00932139335495
0	3961	-1.76805233434342
0	3969	-1.52406501396047
0	3977	-1.30364127823547
0	3985	-1.75920163257017
0	3993	-2.07820530120094
0	4001	-1.83393027904380
0	4009	-0.774461266996375
0	4017	-1.76738556846648
0	4025	-2.00013668818150
0	4033	-1.81362100104480
0	4041	-2.00425308823070
0	4049	-1.85922795831829
0	4057	-1.38076747847825
0	4081	-1.56219582395998
0	4089	-1.59809299792953
0	4097	-1.76662579712066
0	4105	-1.70081854819862
0	4113	-1.58492411939169
0	4121	-1.21396467715302
0	4129	-1.63379062335956
0	4137	-1.36100662014402
0	4145	-1.82430045140862
0	4161	-0.547413542859953
0	4169	-1.12298852000461
0	4177	-1.29427075935172
0	4185	-2.98572375869894
0	4193	-1.84713548009707
0	4209	-1.73574258081848
0	4217	-1.67468260475416
0	4225	-1.39322007921746
0	4243	-1.70971878339989
0	4257	-1.19884958552279
0	4265	-1.6174752177033
0	4273	-1.89127732411131
0	4297	-1.53892500095043
0	4305	-1.39686000806995
0	4313	-1.70939107836466
0	4321	-1.74289590571577
0	4329	-2.12859315108853
0	4337	-2.03125822951297
0	4345	-1.01880245840125
0	4353	-1.93133204518733
0	4361	-1.78751299339358
0	4369	-1.90502673927178
0	4376	-0.934510638600683
0	4384	-1.49709877466801
0	4393	-1.45332930205272
0	4401	-1.18316197004463
0	4408	-0.911953983284541
0	4417	1.16687787989069
0	4425	-1.60312589752412
0	4433	-1.71160946705100
0	4441	-1.67046497297926
0	4448	-1.83750559423544
0	4457	-1.54906042277895
0	4465	-1.84117846532440
0	4473	-0.994028820286157
0	4481	-1.66197201674357
0	4489	-0.976425624349639
0	4521	-1.24937655862264
0	4529	-1.5639901004693
0	4537	-1.63506445990685
0	4545	-2.29089630592485
0	4553	-0.433995694163605
0	4585	-0.728984675247085
0	4593	-2.16267570616639
0	4601	-2.03406690957891
0	4608	-1.72661682583429
0	4625	-1.77457713502538
0	4633	-1.52588761632795
0	4640	-1.84406824711944
0	4648	-2.17776542841066
0	4656	-1.53391634433041
0	4664	-1.43557187732961
0	4672	-1.85164830261810
0	4711	-1.50139035733378
0	4721	-1.99234197525728
0	4729	-1.31575042590694
0	4737	-1.68435416102473
0	4745	-1.67395935139572
0	4753	-2.15121035037160
0	4761	-1.57139866190683
0	4777	-1.34336934434879
0	4785	-1.62194310703303
0	4793	-2.24899698393765
0	4801	-1.37599591994791
0	4809	-0.407042832191032
0	4817	-0.401239921921256
0	4825	-1.83286011190795
0	4833	-2.27175311961453
0	4841	-2.10847770433499
0	4849	-1.87192860494335
0	4857	-2.18742154835713
0	4865	-2.08982433607752
0	4873	-1.57391467055696
0	4881	-1.65213085006569
0	4889	0.106391760821015
0	4897	-1.97396193971476
0	4905	-2.08904505180452
0	4913	-2.19053973964461
0	4921	-2.03826147723997
0	4929	-1.36828896949803
0	4937	-1.23838825669049
0	4945	-1.89771969430182
0	4953	-1.62309770327226
0	4961	-2.98772165010729
0	4969	-1.6002666387358
0	4977	-1.9090598615665
0	4985	-2.0999580729735
0	4993	-1.05675737969533
0	5001	-2.18357636670040
0	5009	-2.19524371862083
0	5017	-2.28569931728033
0	5025	-2.12737917087152
0	5033	-2.10368759305496
0	5041	-1.69052125991818
0	5049	-1.74359587546587
0	5057	-1.90808873752930
0	5065	-1.90306649229203
0	5073	-1.81392555416237
0	5081	-1.7261993198695
0	5089	-1.46364739510435
0	5097	-1.82097898988368
0	5105	-1.94357398225568
0	5113	-1.85008152693396
0	5121	-2.01172942875128
0	5129	-1.73885666146596
0	5137	-1.70885233789944
0	5145	-1.65949721077916
0	5153	-1.69709267605953
0	5161	-1.18553132016917
0	5169	-0.902015012264969
0	5177	-2.07719912585753
0	5185	-1.75938131238136
0	5193	-2.16838918691322
0	5201	-2.26758998850801
0	5209	-2.17268865290959
0	5217	-1.72321806333008
0	5225	-2.04070499195365
0	5233	-2.26964592327410
0	5241	-2.15020596072269
0	5249	-2.22287675505369
0	5257	-2.16245220212878
0	5265	-2.09896209032504
0	5273	-1.79379522276078
0	5281	1.25707087750653
0	5289	0.585003542632504
0	5297	-0.212728112721881
0	5305	-1.46799760378003
0	5313	-1.49672796944689
0	5321	-1.45362903624267
0	5329	-1.55729760300969
0	5337	-1.49446752624567
0	5345	-1.84564201830494
0	5353	-1.58945084579406
0	5361	-1.71209292368997
0	5369	-2.07701820870089
0	5377	-1.87605034715369
0	5385	-1.73631121390904
0	5393	-0.0553897519666915
0	5401	0.719544306803048
0	5409	-1.17906529524011
0	5417	-1.85438006940672
0	5425	-1.49483611751360
0	5433	-0.316066367523706
0	5441	-1.32814112692598
0	5449	-1.83386313791983
0	5465	-1.11219879526858
0	5473	-2.03888132399152
0	5481	-2.18623202545575
0	5489	-1.90485599924943
0	5497	-1.4261864689719
0	5505	-1.55924123912256
0	5513	-1.34009157321804
0	5521	-1.34774362523804
0	5529	-1.58220995931452
0	5537	-1.71136757970186
0	5545	-1.34462684943085
0	5553	-2.14163777980307
0	5561	-1.20926525568492
0	5569	-1.63204933537939
0	5577	-2.13341548650878
0	5585	-1.84029472944888
0	5593	-1.73652026885857
0	5601	-1.64481631019235
0	5609	-2.05964809504058
0	5617	-1.66546022284399
0	5625	-1.62881212402702
0	5633	-1.78934199363531
0	5649	-1.83081096879601
0	5657	-1.91896989288434
0	5665	-1.50823404120509
0	5673	-1.89960719037471
0	5681	-1.97022277627543
0	5689	-1.49699094821472
0	5697	-0.535337814923744
0	5705	-1.90536528727603
0	5713	-1.80204428580478
0	5721	-2.16079591475156
0	5729	-2.05959262019304
0	5737	-1.94668203744689
0	5745	-1.87860342733193
0	5753	-1.61639473681678
0	5761	-1.55202560946152
0	5769	-1.95115151982748
0	5777	-0.444299126202357
0	5785	-1.81689858981674
0	5793	-1.69918696183630
0	5801	-2.11188677388331
0	5809	-1.75628036898654
0	5817	-1.87516838161057
0	5825	-1.63151032872215
0	5833	1.06908124171172
0	5841	-0.0929154573241382
0	5849	-2.10700780085534
0	5857	-1.90505318566174
0	5865	-2.10977058711065
0	5873	-2.26167412643814
0	5881	-1.96468989862425
0	5889	-1.72934723152023
0	5897	-1.63737764660452
0	5905	-1.96188771858130
0	5913	-1.98919457818644
0	5921	-1.49133169898219
0	5929	-0.958819478277617
0	5937	-1.06459556397089
0	5945	-1.47420631575308
0	5953	-1.94588759681432
0	5961	-1.91598044094076
0	5969	-1.73394201027623
0	5977	-1.72447694801663
0	5985	-2.00932302262152
0	5993	-1.93958948176594
0	6001	-1.72784403854124
0	6009	-1.70860891723227
0	6017	-1.98148053513857
0	6025	-1.77714381177648
0	6033	-1.64068310012950
0	6041	-0.200475903175924
0	6049	-0.64299982971827
0	6057	-1.35254784305708
0	6065	-2.25236432714006
0	6073	-1.43581772371869
0	6081	-1.49240824600029
0	6089	-3.45030632145747
0	6105	-2.36059858415721
0	6113	-1.74260083382865
0	6121	-1.54240239042491
0	6129	-1.64623381226098
0	6137	-1.82903633109145
0	6145	-1.47611227460516
0	6153	-1.36232681582874
0	6161	-1.58919552939788
0	6169	-0.817442937761922
0	6177	-1.08630883256435
0	6185	-2.15508222237989
0	6193	-1.96319571110117
0	6201	-2.07848267610606
0	6209	-1.70441688363033
0	6217	-0.947910730045877
0	6225	-2.08242792660119
0	6232	-2.1178272479283
0	6239	-2.11607065037822
0	6247	-1.99309104474506
0	6256	-2.11607065037822
0	6264	-1.99309104474506
0	6273	-2.11607065037822
0	6281	-1.99309104474506
0	6289	-2.21717724891911
0	6297	-2.34995250808947
0	6305	-1.88866346066218
0	6313	-2.28826929691283
0	6321	-1.07623871348315
0	6329	-1.26940507645043
0	6337	-2.11546825991139
0	6345	-1.40396176553748
0	6353	-2.13322771361777
0	6361	-2.07766692643383
0	6369	-1.72317114108125
0	6377	-1.62521224791716
0	6385	-1.92158128327333
0	6393	-1.55608088322508
0	6401	-1.83208162350448
0	6409	-1.12441015517545
0	6417	-1.98810470210303
0	6425	-1.89603658367549
0	6433	-1.49760171468218
0	6441	-1.75720812007164
0	6449	-1.17746534129964
0	6457	-1.77197142502848
0	6465	-1.88773200183612
0	6473	-1.59495107525224
0	6481	-0.692638774790268
0	6489	-1.36100404191182
0	6497	-1.54326108817051
0	6505	-1.59265561513255
0	6513	-2.15122208701412
0	6521	-2.05953635830889
0	6529	-1.73169703764671
0	6545	-1.15228816982353
0	6553	-2.06398032717152
0	6561	-0.882574150256325
0	6569	-1.17150568335481
0	6577	-1.56138290562389
0	6585	-1.7495472397345
0	6593	-1.37304271737424
0	6601	-1.75390461228086
0	6609	-1.87274650553711
0	6617	-1.83648477219061
0	6625	-0.805213110062518
0	6633	-2.19463213659066
0	6641	-1.6481759810739
0	6649	-1.49239568964204
0	6657	-1.21210763813667
0	6665	0.116142203606493
0	6673	-1.62640710362482
0	6681	-1.72325682131497
0	6689	-1.79975072401524
0	6697	-1.72588756550315
0	6705	-0.338646801282845
0	6713	0.189012146364036
0	6721	-1.44585706750943
0	6729	-2.24526025362412
0	6737	-1.62503522855697
0	6745	-2.21417598572845
0	6753	-1.43716380596709
0	6761	-1.48558250341129
0	6769	-1.36963763243005
0	6777	-0.49474773705976
0	6785	-2.20319860872298
0	6793	-1.89287503869072
0	6801	-1.83619036662982
0	6809	-1.77735938579139
0	6817	-0.962464734635974
0	6825	-1.04673596834867
0	6833	-0.998794599427125
0	6841	-1.45219898413645
0	6849	-1.43210571353406
0	6857	-0.0729650782467273
0	6865	-1.45379584121422
0	6873	-1.35789237480055
0	6881	-1.22832154701241
0	6889	-1.32049951349254
0	6897	-0.772082577797748
0	6905	-1.73049089200714
0	6913	-1.83315819675965
0	6921	-1.56571355804950
0	6929	-1.06627763665598
0	6937	-1.08818654312005
0	6945	-1.7753917722579
0	6953	-1.61824501860493
0	6961	-0.720958982870039
0	6969	-1.76015236952498
0	6977	-1.82009337475547
0	6985	-1.79202579335032
0	6993	-1.30896290442923
0	7001	-1.47684493198867
0	7009	-1.82114491012639
0	7017	-1.60273178967470
0	7025	-1.43093926314910
0	7033	-1.62596699506438
0	7041	-1.68773866042557
0	7049	-1.98212392870569
0	7057	-1.20772541373972
0	7065	-1.28655095572413
0	7073	-0.947557116663593
0	7081	-0.786869559963758
0	7089	-1.79597942090135
0	7097	-2.01595004174479
0	7105	-1.38749429668677
0	7113	-0.628628462480419
0	7121	0.214697408575002
0	7129	-1.31172552201053
0	7137	-1.95369430062561
0	7145	-1.28592424118054
0	7153	0.357713294047696
0	7161	-0.30656143501521
0	7169	-1.21456900785594
0	7177	-0.956926080694368
0	7185	-0.763206785062671
0	7193	-0.87467223011678
0	7201	-1.44758244587881
0	7209	-2.18985850913890
0	7217	-1.46943049250996
0	7225	-0.933356527424909
0	7233	-1.91423683999162
0	7241	-2.08805145791464
0	7249	-1.82213982111848
0	7257	-0.676680206166508
0	7265	-0.427581139324595
0	7273	-0.985678375669777
0	7281	-0.615208562518186
0	7289	-0.112842789735416
0	7297	-1.06255457854516
0	7305	-0.92620054563439
0	7313	-0.760846768042795
0	7321	-0.483794362810772
0	7329	0.468665995111105
0	7337	0.330995189037688
0	7345	-0.331790859233577
0	7353	-0.343950603072246
0	7361	-0.0456455759141274
0	7369	1.62107664029643
0	7377	0.469404165977994
0	7385	0.700016064127984
0	7393	-0.460423545058537
0	7401	-0.48792766441451
0	7409	0.124380215583121
0	7417	-0.644300915388686
0	7425	-0.885454550878562
0	7433	-0.960776556948682
0	7441	0.0740294747065251
0	7449	-0.253651275176201
0	7457	-0.371651857627085
0	7465	0.529719931612899
0	7473	1.10014651906476
0	7481	0.144370011660481
0	7489	-0.206465180594164
0	7497	0.102180103765752
0	7505	0.799376186289872
0	7513	-0.0557872856594681
0	7521	-0.6846280303839
0	7529	0.0838792409579892
0	7537	1.25937814692455
0	7545	0.990600311041419
0	7553	0.387896478202857
0	7561	-0.804528770698951
0	7569	-0.271226591687507
0	7577	-0.45317237339079
0	7585	-0.43245794418672
0	7593	0.0251265984012399
0	7601	-0.315116383594644
0	7609	-1.31880136593369
0	7628	-0.401164585413563
0	7641	-0.832503461013665
0	7649	-0.525436813913858
0	7657	0.210240611994308
0	7665	0.0830019087015907
0	7673	-0.492040442447849
0	7681	-0.0870902368578665
0	7689	0.46408510347832
0	7697	0.416413335806748
0	7705	1.16342018178308
0	7713	0.550705727045352
0	7721	-1.43183454672071
0	7729	-1.75330494202834
0	7737	-0.410151941172129
0	7745	-0.335963344487383
0	7753	-0.659314344294621
0	7761	0.148484316573374
0	7769	0.612972371988723
0	7777	-0.434058306317441
0	7785	-1.52433612612329
0	7793	-0.924331310570857
0	7801	-0.588759453663513
0	7809	-1.73697096374289
0	7817	-0.532152137570682
0	7825	-0.130315635286363
0	7833	-0.0404779910990358
0	7841	0.149959442153945
0	7849	-0.135049043170548
0	7857	-0.261380252147438
0	7865	0.86173407995735
0	7873	0.0980214707783142
0	7881	-0.747026415180126
0	7889	-0.0919335229880511
0	7897	0.316210079069098
0	7905	0.354638916755957
0	7913	-1.17139915063953
0	7921	-1.69265551151135
0	7932	-2.06430868388268
0	7940	0.262663017979637
0	7948	-0.691177152510861
0	7956	0.535493322987348
0	7964	0.120724399650599
0	7977	-1.09300042972452
0	7985	-1.20803488277850
0	7993	0.253515182310426
0	8001	0.168768075331250
0	8009	-0.282389254592703
0	8017	0.0890640045561373
0	8025	-0.165940133554302
0	8033	0.466345243897748
0	8041	0.202803201650974
0	8049	0.0754990937254583
0	8057	-0.216221091292748
0	8065	1.09963369860601
0	8073	-0.773423214878566
0	8081	-0.136651541911458
0	8089	0.635057149275994
0	8097	0.427250328985727
0	8105	0.691479812845508
0	8113	1.02090841153540
0	8121	0.599556942055134
0	8129	-0.18394333700465
0	8137	-0.751175387196449
0	8153	-0.909994480426411
0	8161	-0.488543286341804
0	8169	0.229176074795868
0	8177	-0.586695003732427
0	8185	-0.559966073388778
0	8193	-1.14477517835918
0	8201	-1.00220972103482
0	8209	-0.165877116687988
0	8217	0.71904802642362
0	8225	0.150425689775919
0	8233	-0.203035007590779
0	8241	-0.285153065593428
0	8249	-0.794960329946224
0	8257	-0.962204768219918
0	8265	-0.385753489143281
0	8273	-0.626522645064261
0	8281	-0.3926698114497
0	8289	-0.658600661221929
0	8297	0.340835857570099
0	8305	0.104289936040461
0	8313	0.771097271943684
0	8321	-0.88609133916916
0	8329	-1.09693735714733
0	8337	-1.47864290763972
0	8369	-1.21856180456336
0	8377	-1.52983149879799
0	8385	-1.82723351884263
0	8421	-0.765648609776848
0	8429	-1.52465261150875
0	8437	-1.90187098345909
0	8445	-2.06129788439720
0	8453	-1.83626225251784
0	8469	-2.28002654334965
0	8477	-1.25769240556126
0	8489	-1.76913717650051
0	8497	-1.67144299803508
0	8505	-1.06213397309442
0	8513	-1.73701229984919
0	8537	-2.44432368974631
0	8545	-1.57214664782948
0	8553	-1.82757706538634
0	8561	-1.57952456577255
0	8569	-1.62502493024993
0	8593	2.00178312608101
0	8601	0.321486046912662
0	8609	-1.85409889677801
0	8617	-1.58750419755081
0	8625	0.243318871697661
0	8633	-1.61626793225743
0	8641	-1.42437768459973
0	8649	-1.15722590274636
0	8657	-1.84074292930742
0	8665	-1.31920020848118
0	8673	-1.44385413085380
0	8681	-1.56892758640719
0	8689	-1.78017277976556
0	8697	-0.630910147330434
0	8705	-1.47278748345870
0	8713	-1.90142492873114
0	8721	-1.71074385279715
0	8729	-1.49724991353305
0	8737	-1.64313148047307
0	8745	-1.66707618060306
0	8753	-2.19445425836395
0	8761	-1.55336091182357
0	8769	-1.69058785066419
0	8777	-1.73069864487215
0	8785	-1.46170625039600
0	8793	-1.75361241998658
0	8801	-1.57365614331824
0	8809	-0.409167010054030
0	8817	-1.25277409532418
0	8825	-0.264412149411775
0	8833	-1.45943535188299
0	8841	-0.634579271819981
0	8849	-1.30265176760378
0	8857	-1.87638781423578
0	8865	-1.82321678793388
0	8873	-1.25632458431860
0	8881	-0.562309610204716
0	8889	0.299086803210847
0	8897	-1.55490949993623
0	8905	-1.93228012235639
0	8913	-2.14715260833731
0	8921	-1.80838858372584
0	8929	-1.87749226234253
0	8937	-1.59279141843651
0	8945	-1.48695543668843
0	8953	-1.61738990041599
0	8961	-1.73539978711328
0	8969	-1.53732354555343
0	8977	-1.96651219501016
0	8985	-0.60384987037183
0	8993	-1.52413566143740
0	9001	-2.26681627364099
0	9017	-1.90392251642603
0	9025	-1.70247000382223
0	9033	-1.86932282036458
0	9041	-1.57468520838282
0	9049	-2.00805743563837
0	9057	-1.87937989148013
0	9065	1.51735128646917
0	9073	-1.85124101586418
0	9081	-1.81811828977664
0	9089	-1.53069707612311
0	9097	-0.77274807864076
0	9105	-0.469015599449482
0	9113	-0.672244566456839
0	9121	-1.65735821878351
0	9129	-0.552760783696385
0	9137	-2.01342641911571
0	9145	-1.46554432678847
0	9153	-1.75173755140734
0	9161	-1.00137345526524
0	9169	-2.11150593493472
0	9177	-1.56844409859463
0	9241	-1.48653216923539
0	9249	-0.770044373166823
0	9257	-1.78221190421966
0	9273	-1.85225133441977
0	9281	-2.09491794342511
0	9289	-1.17296100228468
0	9297	-0.564569459355543
0	9305	-1.40214713501961
0	9313	-1.79584242957988
0	9321	-1.80319156544285
0	9329	-1.59800349314601
0	9337	-1.75781782714932
0	9345	-1.37012508232863
0	9353	-2.0173975545278
0	9361	-2.02535819343123
0	9369	-0.445972440920445
0	9377	-1.10561885916391
0	9385	-1.75338668586481
0	9393	-1.68851379280007
0	9401	-1.68181131467171
0	9409	-1.17444041730284
0	9417	-1.62357906024812
0	9425	-1.55548915835425
0	9433	-2.18416385052744
0	9441	-1.23003527823536
0	9449	-1.83098630896499
0	9457	-1.88561468792295
0	9465	-1.85578701856778
0	9473	-1.64760211259758
0	9481	-2.19347019917086
0	9489	-2.00075572508393
0	9497	-1.87332457680616
0	9505	-1.20280248241780
0	9513	-1.42208315392327
0	9521	-1.98105817117365
0	9529	-1.69160455186967
0	9537	-1.99610722042775
0	9545	-1.91900835193754
0	9553	-1.70072855364642
0	9561	-1.6244602542071
0	9569	-2.03521915370014
0	9577	-1.93255265105859
0	9585	-1.71549138172165
0	9593	-2.08739539990621
0	9601	-1.30758259629316
0	9609	-1.51032286061904
0	9617	-0.254661358065062
0	9625	-1.64440268574827
0	9633	-1.99892278083256
0	9641	-1.92538703762302
0	9649	-1.88244203884352
0	9657	-1.61653084098243
0	9665	-1.40388854864581
0	9673	-1.6921195881673
0	9681	-1.34521001377429
0	9689	-1.54856735413054
0	9697	-1.24416407861993
0	9705	-1.80218681298985
0	9713	-1.57946944562505
0	9721	-1.32533827877428
0	9729	-0.813515517091575
0	9737	0.0496223380599927
0	9745	0.259126552959686
0	9753	0.387439670006549
0	9761	-1.28661200094682
0	9769	-1.71171566979323
0	9777	-1.82649964161067
0	9785	-0.964682177464821
0	9793	-0.789970248917324
0	9801	-0.88057731983045
0	9809	-1.67590107725181
0	9817	-1.60313040401683
0	9825	-2.00187941233644
0	9833	-2.16195572219341
0	9841	-2.00315112753578
0	9849	-1.42287322331934
0	9857	-0.966688823864879
0	9865	-2.16456053547557
0	9873	-1.83750211042361
0	9881	-1.58383325809218
0	9889	-2.12806170281191
0	9897	-2.02081255837071
0	9905	0.712382519212933
0	9913	1.31627078409958
0	9921	-1.16590677313104
0	9929	-1.45177086213548
0	9937	-1.40394445186581
0	9945	-1.06906742946997
0	9953	-1.60549674831633
0	9969	-1.80481202277884
0	9977	-1.87724871783113
0	9985	-1.92489269051206
0	9993	-1.43044497967860
0	10001	-1.44148686145386
0	10009	-1.26032638097590
0	10017	-2.15540359419784
0	10025	-2.29664698091271
0	10033	-1.57428811854779
0	10041	-1.87534090390708
0	10049	-1.57432826426258
0	10057	-1.90434512337674
0	10065	-2.04865614000899
0	10073	-1.81758408274085
0	10081	-1.44530037974597
0	10089	-1.56694098840795
0	10097	-1.48668384648212
0	10105	-1.03568154465192
0	10113	0.481581221902071
0	10121	1.02524971211674
0	10129	-0.756361939171829
0	10137	-0.50465804624272
0	10145	-0.854425800543432
0	10153	-0.218614298624241
0	10161	-0.250507051596635
0	10169	-1.62439819186898
0	10177	-1.32701233542281
0	10185	-1.53390873237815
0	10193	-0.914582281084406
0	10201	0.0770240997401794
0	10209	-1.15390028094716
0	10217	0.0882898809771921
0	10226	-1.71147618069261
0	10233	-1.36182625124198
0	10241	-1.38845409742216
0	10249	-1.63372117643456
0	10257	-1.72215639599129
0	10265	-1.63256474357138
0	10273	-2.01361494297553
0	10281	-1.89943109490251
0	10289	-1.51141079644316
0	10297	-1.60360904598610
0	10305	-2.14387109654205
0	10313	-1.42883573428400
0	10321	-1.60910176049794
0	10329	-1.48077021336972
0	10337	-1.73292632740681
0	10345	-1.61247410924861
0	10353	-0.255604684382521
0	10361	-1.14794331654666
0	10369	-1.25084069420518
0	10377	-1.74819425093523
0	10385	-1.79084339937728
0	10393	-1.89791114885411
0	10401	-1.92456871431274
0	10409	-1.70017155594551
0	10417	-1.35159758093591
0	10425	-2.08012433772474
0	10433	-1.65091525256783
0	10441	-0.803031567868204
0	10449	-1.33011260591359
0	10457	-2.07172171338127
0	10465	-1.63699004368757
0	10473	-1.42287736982452
0	10481	-1.96925320323599
0	10489	-1.77356701162315
0	10497	-0.809489888779783
0	10505	-1.68183515424393
0	10513	-1.53756402539938
0	10521	-1.82296822202688
0	10529	-0.000288706477899581
0	10538	-1.67899810521852
0	10545	-1.76981132844022
0	10553	-1.69675108589041
0	10561	-0.523567109929894
0	10569	-0.693728290331388
0	10577	-0.990292618036635
0	10585	-1.61492400692250
0	10593	-1.89685123510276
0	10601	-1.86992071240240
0	10609	-1.36876973702182
0	10617	-1.83364341408145
0	10625	-1.75708573422792
0	10633	-1.6544286696723
0	10641	-0.742000402334906
0	10649	0.269442647244574
0	10657	-1.12157053552666
0	10665	-1.02629381455013
0	10673	-1.07288555064193
0	10681	-1.61831164284680
0	10689	-1.03378314554918
0	10697	-1.62576527534767
0	10705	-1.65762814851664
0	10713	-1.12541840573766
0	10721	-0.673824302583608
0	10729	-0.200397197174388
0	10737	-1.52251900769788
0	10745	-1.24705690357100
0	10753	-1.92674069474574
0	10761	-1.73648963831028
0	10769	-1.62995443412562
0	10777	-1.54451336914108
0	10785	-0.476398106949134
0	10793	-0.943359026215249
0	10801	-0.670366420423585
0	10809	-1.20773820181965
0	10817	-0.882785936110545
0	10825	-1.50100487886091
0	10833	-1.23067139150243
0	10841	-1.59814752727279
0	10849	-1.16181053876058
0	10857	-1.58951775133715
0	10865	-1.2098310542291
0	10873	-0.97114779304290
0	10881	-1.50511266728585
0	10889	-1.56299998918779
0	10897	-1.47307515889149
0	10905	-0.811850266955429
0	10913	-1.38747383885291
0	10921	-1.46930457863881
0	10929	-1.40386865094623
0	10937	-1.92837543048406
0	10945	-1.29343464221675
0	10953	-1.51897297286826
0	10961	-1.62164709541208
0	10969	-1.39241762659446
0	10977	-1.47723541284957
0	10985	-1.42600089190747
0	10993	-1.15898027744864
0	11001	-2.36038630694801
0	11009	-1.34474528043921
0	11017	-1.561814608363
0	11025	-1.81762786774188
0	11033	-1.66205936424961
0	11041	-1.75906192612665
0	11049	-1.03924418095885
0	11057	-0.640108747361868
0	11065	-1.38028823973583
0	11073	-0.801141035526107
0	11081	-0.945425644558052
0	11089	0.846427228586376
0	11113	-1.39619834497226
0	11121	-1.15825036570297
0	11129	-1.66249824480767
0	11137	-2.01321616936856
0	11145	-2.28278510791172
0	11153	-1.55179103993872
0	11161	-1.96848383546641
0	11169	-2.14233966037854
0	11177	-0.988062397880191
0	11185	-2.62188666739602
0	11209	-0.859243347710081
0	11217	-1.51912493718405
0	11225	-1.85474497303144
0	11233	-1.79795476401427
0	11241	-1.58282563625877
0	11249	-1.31856213613663
0	11281	-1.71533639374822
0	11289	-2.21012857256345
0	11297	-2.04793583058087
0	11305	-1.3101686939374
0	11353	-1.38584601299991
0	11361	-1.29828909481459
0	11369	-0.875154930001703
0	11377	2.27460157374671
0	11385	1.63804706523614
0	11393	-1.67432303628246
0	11401	-1.33529983656332
0	11409	-2.13892315221804
0	11417	-1.15336921997248
0	11425	-1.84170030640350
0	11433	-1.24889458648166
0	11449	-1.86430211064939
0	11457	-1.40114211157003
0	11465	-1.69071109311586
0	11473	-1.59652811012807
0	11481	-1.64186531956521
0	11489	-1.39411125279378
0	11497	-1.97792877835282
0	11505	-1.76587585565165
0	11513	-0.999885133942033
0	11521	-1.57901420047987
0	11529	-0.863754006893332
0	11537	-0.655852832776729
0	11548	-1.37041180714207
0	11556	-1.29805541955199
0	11564	-1.92171495945698
0	11572	-1.20468604664982
0	11580	-1.70027460073731
0	11588	-1.52906611252829
0	11596	-1.78433384426316
0	11604	-1.90367475834346
0	11612	-2.20281958589537
0	11620	-1.88726061701716
0	11628	-2.01176098511115
0	11636	-1.28934217757423
0	11644	-0.479235003134808
0	11652	1.81901244116153
0	11660	-0.68860817324537
0	11668	-1.52132923076955
0	11676	-0.871207989760704
0	11684	-1.66826872921830
0	11692	-1.61135691969281
0	11700	-1.71916296853693
0	11708	-2.22275581790906
0	11716	-1.90089012782282
0	11724	-2.20796674516447
0	11732	-2.03832050573302
0	11740	-1.54238619530232
0	11748	-1.64300452124281
0	11756	-1.02455832388255
0	11764	-1.8294247145625
0	11777	-1.86828061859764
0	11785	-1.26633797607241
0	11793	-1.83028885390057
0	11801	-1.83680042232993
0	11809	-1.82560124192786
0	11817	-1.63025255095652
0	11825	-1.19616313126394
0	11833	-1.36165146958311
0	11841	-1.72777951351138
0	11849	-2.05200565363738
0	11857	-1.54397093698486
0	11865	-1.64268016676116
0	11873	-1.60286896876822
0	11881	-1.11665110412809
0	11889	-0.761927320014297
0	11897	-0.829979321316718
0	11905	-1.13818542802599
0	11913	-0.739680252531955
0	11921	-1.59120727534848
0	11929	-2.15115256562101
0	11937	-1.73892220712540
0	11945	-1.24172635901865
0	11953	-1.4199952893273
0	11961	-1.90326816698265
0	11969	-1.32977601689037
0	11977	-1.62356082181456
0	11985	-1.52852412109138
0	11993	-1.60007958861561
0	12001	-0.542274674049128
0	12009	-0.507410763071062
0	12017	0.911607563326232
0	12025	0.469675023202488
0	12033	-1.45293973960276
0	12041	-0.674074146602653
0	12052	1.72110076888099
0	12060	1.75753025182742
0	12068	-0.714052212569342
0	12076	-0.521815378456144
0	12084	-0.981890246746906
0	12092	-0.911415038953576
0	12100	-0.661357230243245
0	12108	-1.20015677588978
0	12116	-1.21048099786553
0	12124	-0.823655827353925
0	12132	-0.75558033548893
0	12140	-0.527326949795833
0	12148	-1.01909831222502
0	12156	-1.17693940526835
0	12164	-1.01995290406254
0	12172	-0.548954556443612
0	12180	-1.79912807461266
0	12193	-0.589229006546264
0	12201	-0.70300542787276
0	12209	-0.0141099381580947
0	12217	-0.611817310472237
0	12225	-0.568158816213914
0	12233	-0.635597072131186
0	12241	-0.653595617897379
0	12249	-0.773472117934063
0	12257	-0.100640508240012
0	12265	-0.496891099624315
0	12273	-1.15826369756605
0	12281	-1.18509567290788
0	12289	-1.16588687619041
0	12297	-0.428353102525928
0	12305	-0.464313847995371
0	12313	-0.818854119260411
0	12321	-1.22405433644387
0	12329	-2.37090694367332
0	12358	-0.680217847458134
0	12372	-1.76724001320036
0	12380	-1.36253676813670
0	12388	-1.41511797018791
0	12396	-1.80858422246439
0	12404	-1.89874004174498
0	12412	-1.57530634687913
0	12420	-0.185792817566074
0	12428	-1.79492464646288
0	12436	-1.71280610323962
0	12444	-1.44317583929826
0	12452	-1.52891253433972
0	12462	-2.26238518265858
0	12470	-1.60463141402505
0	12478	-1.71205772454859
0	12486	-1.68763484063325
0	12494	-1.69411421656017
0	12502	-1.75245666737099
0	12510	-1.36248682500849
0	12518	-0.881212269810055
0	12526	-1.21898813420145
0	12534	-1.65664990412015
0	12542	-1.83487204367212
0	12550	-1.02464464736249
0	12558	-1.21896458930025
0	12566	-1.32544437612867
0	12574	-1.71476862554811
0	12582	-1.77806560453714
0	12590	-1.57425151231398
0	12598	-1.74315373710679
0	12606	-1.88807299063364
0	12614	-1.29027882998345
0	12622	-0.972165121777063
0	12630	-1.56629364358719
0	12638	-1.67687044485768
0	12646	-1.54431775395552
0	12654	-1.14088407585996
0	12662	-1.25647998156718
0	12670	-0.745973062727522
0	12678	0.88823281004387
0	12686	1.01075926629933
0	12694	-1.78820347893345
0	12702	-1.51513764979514
0	12710	-1.82158580123308
0	12718	-1.70243160319279
0	12726	-1.84083187331602
0	12734	-1.99034490396699
0	12742	-0.345827919314254
0	12750	-1.53944182804050
0	12758	-1.71449345489744
0	12766	-1.6766054035325
0	12774	-1.79940902943477
0	12782	-1.31268392785813
0	12790	-0.572734471924359
0	12798	-1.59743658956798
0	12806	-2.16444827767357
0	12814	-1.60167497018211
0	12822	-1.94054032231217
0	12830	-1.71154457687592
0	12838	-1.49248643144736
0	12846	-1.70246142417095
0	12854	-1.12505432000675
0	12862	-1.44157002240105
0	12870	-1.65358681016900
0	12878	-1.95207681468428
0	12886	-1.85972103699518
0	12894	-2.04503383268840
0	12902	-1.99951600557679
0	12910	-1.74133955116207
0	12918	-1.49787013390148
0	12926	-1.60750335862027
0	12937	-1.03091565904860
0	12945	-1.20455859817981
0	12953	-1.83938445468026
0	12961	-1.75575458729344
0	12969	-1.86849545782356
0	12977	-1.98331139883654
0	12985	-1.36366743021993
0	12993	-1.83618950123692
0	13001	-1.21681415842527
0	13014	-1.45574206338649
0	13022	-2.27838807198484
0	13030	-2.26389966861282
0	13038	-1.42813789963294
0	13046	-1.67853738959478
0	13054	-2.16720338314632
0	13062	-1.71340607656688
0	13070	-1.46045829036264
0	13094	-1.52365643011196
0	13121	-1.64362267515872
0	13129	-1.25903918836404
0	13137	-1.00396784438172
0	13145	-0.211037244972959
0	13161	-0.746387807633175
0	13169	-2.26600723122814
0	13177	-1.11423937466467
0	13185	-1.51859610145385
0	13193	-1.95335849730983
0	13201	-1.14342700174298
0	13214	-1.82878975592748
0	13222	-1.66411231564196
0	13230	-0.997527396847258
0	13238	-1.70097798632348
0	13246	-1.62964477863545
0	13262	0.0972735966739329
0	13270	-0.262808675501963
0	13278	-0.209646973875489
0	13286	-0.727975668372501
0	13294	-0.696539071278979
0	13302	-0.702622220696707
0	13310	-1.32921956755759
0	13318	-0.526052131303008
0	13326	-0.919922037622722
0	13334	-0.369060232952093
0	13342	0.246549205300556
0	13350	-0.976522431544434
0	13358	-1.04382741862446
0	13366	-0.286746963953109
0	13374	-0.624284836295971
0	13382	-0.683269153641338
0	13390	0.0660524467463173
0	13398	0.38847512563582
0	13406	-0.390657939885721
0	13414	-0.70043388761327
0	13422	-0.358803643215473
0	13430	-0.715391583871494
0	13438	-0.974118438001967
0	13446	-0.328477925648539
0	13454	-1.19055512593195
0	13470	-0.799659130162174
0	13478	-0.874004545173617
0	13486	-0.886427205750158
0	13494	-0.646972737633847
0	13502	-0.75980506136449
0	13510	-0.614192648418288
0	13518	-1.26826744598731
0	13526	-0.478747342950933
0	13534	0.434413838806819
0	13542	-0.174198433760625
0	13553	-2.28420435092393
0	13561	-0.68701144189298
0	13569	-0.509465101969796
0	13577	-0.840742319421259
0	13585	-1.29054422677551
0	13593	-0.527306927996406
0	13601	-0.106052786650436
0	13609	-0.541525939102057
0	13617	-1.00702405880277
0	13625	-0.85683963118351
0	13633	-0.0308821788683487
0	13641	-0.221913956963852
0	13649	-0.0156624816757196
0	13657	-0.932345613620042
0	13665	-0.978599868907273
0	13673	-0.85712586503175
0	13681	-1.36876567387223
0	13689	-1.36292846346156
0	13697	-1.50806655882844
0	13705	-1.54154554087281
0	13713	-1.20927903717254
0	13721	-0.979976852195623
0	13729	-0.174046023195012
0	13737	-1.29351944760973
0	13745	-1.14286111421478
0	13753	-1.48194498557447
0	13761	0.214956690821437
0	13769	0.0126286190150751
0	13777	0.557994974345942
0	13785	-0.50649709132785
0	13793	-0.075467214827003
0	13801	-0.840500561704276
0	13809	0.53316750832062
0	13817	2.99852643069183
0	13825	3.51594842408583
0	13833	0.291175516702244
0	13841	-0.94027682346251
0	13849	-0.441129918847258
0	13857	-0.88823599297562
0	13865	-0.395112929086285
0	13873	-0.328677436623458
0	13881	-0.505159453945913
0	13889	-0.319031180931511
0	13897	-0.229676395707394
0	13905	-0.555547209030643
0	13913	0.0409338184942269
0	13921	0.00222570882025774
0	13929	-0.204913872344329
0	13937	-0.943704430678785
0	13945	-0.0370768075555983
0	13953	-0.223107533191452
0	13961	-0.689005353260964
0	13969	-0.762432194219859
0	13977	0.0266735450517013
0	13990	-1.00723412538462
0	13998	-0.278971297670184
0	14006	-0.463008672266611
0	14017	-1.63261295710928
0	14025	-1.61562099310347
0	14033	-1.77240792005816
0	14041	-1.44568957285734
0	14049	-1.61029717810345
0	14057	-1.62387246987656
0	14065	-1.81944576371587
0	14073	-1.93502992532401
0	14081	-1.44131890730099
0	14089	-0.952589289283098
0	14105	-2.0175505856592
0	14137	-1.77265128192016
0	14145	-1.5248952499516
0	14153	-1.79564577763253
0	14161	-1.87435375296870
0	14169	-0.55174937943192
0	14177	-1.15829914137240
0	14185	-1.19675420857229
0	14193	-1.90173461109334
0	14201	-1.80168549442211
0	14209	-2.12543690490366
0	14217	-1.80507375716569
0	14225	-2.06617002073111
0	14233	-2.08733446402354
0	14241	-1.37289285453347
0	14257	-1.89058184316401
0	14265	-1.69860786015256
0	14273	-1.28810965781395
0	14281	-2.00856575389763
0	14289	-1.65165806302939
0	14297	-1.90241667628561
0	14305	-1.78456153795588
0	14313	-0.992968801748807
0	14321	-1.28383001789698
0	14329	-1.64082140529172
0	14337	-1.72629141109259
0	14353	-0.813824837554586
0	14377	-2.14426398147846
0	14385	-1.55536001918922
0	14393	-1.20720660212185
0	14401	-1.66573011181371
0	14409	-1.79803902115070
0	14417	-1.96002170118656
0	14425	-1.77896837652795
0	14433	-1.57592659265436
0	14441	-1.85159624195755
0	14449	-1.97801154977676
0	14457	-1.94216087060202
0	14465	-1.71629742477318
0	14473	-1.85092751969099
0	14481	-1.59209813907750
0	14489	-1.66522937304910
0	14497	-1.836907303346
0	14505	-1.70387615206240
0	14529	-1.91749467940787
0	14537	-1.69679466898315
0	14545	-1.70932402182168
0	14553	0.729412274402446
0	14561	-0.95278342464889
0	14569	-1.60746067397189
0	14577	-2.09769450913443
0	14585	-1.71597401281615
0	14593	-1.95181488733662
0	14601	0.781411844158765
0	14609	-1.85149209141247
0	14617	-1.49228161675478
0	14625	-1.88235872029188
0	14633	-1.64742839043087
0	14657	0.424675505077619
0	14665	-0.487600764582266
0	14673	0.70230577876974
0	14681	-0.270677206493355
0	14689	-0.876925329937847
0	14705	-1.52467775166624
0	14713	-0.319017548006842
0	14721	1.94352216311277
0	14729	2.01258000746335
0	14737	-1.99316064680669
0	14745	-1.67488260836131
0	14753	-1.46730323250527
0	14761	-2.04977098026563
0	14769	-1.94846861080118
0	14777	-1.69991040062681
0	14793	-1.54355507283084
0	14801	-1.74168022879833
0	14809	-1.35823248386146
0	14817	-1.84900873213073
0	14825	-1.64703890986230
0	14841	-1.44093787011463
0	14849	-1.19324632290409
0	14857	-1.20577348544571
0	14865	-1.71996591541791
0	14873	-1.65658965476503
0	14881	-1.11579569241081
0	14889	0.575677797629975
0	14897	-0.371484390752928
0	14905	-1.74827886224543
0	14913	-1.30776309804977
0	14921	-2.06507490067358
0	14937	-1.50592611183999
0	14945	-1.23090543032931
0	14953	-1.64370375380932
0	14961	-1.37276647969826
0	14969	-1.84418803147965
0	14977	-1.61200595679143
0	14985	-1.65670895197264
0	14993	-1.88147317448501
0	15001	-0.54030206321748
0	15009	-0.924395954071374
0	15017	-1.00663614206395
0	15025	-1.18104550252382
0	15033	-1.94788297719685
0	15041	-1.79868963187330
0	15049	-2.05937931511154
0	15065	-1.72909399326926
0	15073	-1.75812754028117
0	15081	-1.28247162103996
0	15089	0.233857233695979
0	15097	0.483194281457613
0	15105	-1.06750082163767
0	15113	-1.68846861013985
0	15121	-1.77002781298751
0	15129	-1.77773089677276
0	15137	-1.6204377165089
0	15145	-1.25770572238463
0	15153	-1.22439830593694
0	15161	-1.63996181291049
0	15169	-0.786910261905533
0	15177	-1.09826877946985
0	15185	-1.01033031941073
0	15193	-1.45703131296641
0	15201	-1.03611178717505
0	15209	-1.46988506005958
0	15217	-1.15686708266343
0	15225	-1.66699086277076
0	15233	-1.91568372746134
0	15241	-2.23331935446586
0	15257	-1.74588322761117
0	15273	-1.79539375695382
0	15281	-1.88117051188555
0	15289	-1.63777719255678
0	15297	-2.59408186121562
0	15313	-2.16710310978007
0	15321	-1.48799268316263
0	15329	-1.72427012119781
0	15337	-1.88386022961265
0	15345	-1.67653420263559
0	15353	-1.54943827396927
0	15361	-1.87811045144133
0	15369	-1.87838569839335
0	15377	-1.55639149054878
0	15385	-2.14266571035204
0	15393	-2.05808149414804
0	15401	-1.40750767532819
0	15409	-1.12240438658029
0	15417	-1.85957301056800
0	15425	-1.85113374707302
0	15433	-1.57745149331988
0	15441	-1.41405584782640
0	15449	-1.73739528976384
0	15457	-1.70620750749971
0	15465	-1.37077190414732
0	15481	-0.716080587624101
0	15489	-0.689844891865464
0	15497	-1.66389926031800
0	15505	-1.73254706135662
0	15513	-1.79912258658404
0	15521	-1.73207045760236
0	15529	-1.85375733393962
0	15537	-1.53932061207886
0	15545	-1.41453466387803
0	15553	-1.88468386059286
0	15561	-1.65650347996333
0	15569	-1.85696265896262
0	15577	-1.74418380621489
0	15585	-1.17186221488618
0	15593	-2.07182141735371
0	15601	-1.73501190693522
0	15609	-0.92465764216661
0	15617	-1.73397273018975
0	15625	-1.80044842222454
0	15633	-1.73811751863358
0	15641	-1.61167196612162
0	15649	-1.54666104004972
0	15657	-1.54667956652683
0	15665	-2.18296889254089
0	15673	-1.34492455129247
0	15681	-2.00737399177379
0	15689	-1.70636749241852
0	15697	-1.75555891455477
0	15705	-1.44949176769549
0	15713	-1.76004966225394
0	15721	-1.69202041686939
0	15729	-1.25090052109024
0	15745	-1.12381247967851
0	15753	-1.96654850235336
0	15761	-1.33206238944116
0	15769	-2.03820463819988
0	15777	-1.49308745395469
0	15785	-1.76709795999662
0	15793	-1.54350777659154
0	15801	-1.92440760226967
0	15809	-1.82194869834192
0	15825	-1.85913131439530
0	15833	-2.95489446086816
0	15841	-1.82954121470877
0	15849	-1.72948073588699
0	15857	-2.17557726203203
0	15865	-1.18005249423120
0	15873	-1.18040894846348
0	15881	-1.35011076280479
0	15889	-1.05630837371865
0	15897	-1.35204294004679
0	15905	-1.5262407226789
0	15913	-1.29333361138833
0	15921	-1.46754253006802
0	15929	-0.667148352757065
0	15937	-1.09153255320741
0	15945	-1.46386773386855
0	15953	-1.68694023381648
0	15961	-1.89038343390561
0	15969	-1.78110185935667
0	15977	-1.49473244086308
0	15985	-1.29587664197299
0	15993	-1.12853058678608
0	16001	-1.91922186597697
0	16009	-1.49641110540408
0	16017	-1.15244140911346
0	16025	-0.671020005318605
0	16033	-0.652229979495642
0	16041	-0.897661435878018
0	16049	-0.798290517687453
0	16057	-1.22597715610601
0	16065	-1.61444978350467
0	16073	-1.57126600938431
0	16081	-1.41905645939268
0	16089	-1.47167594959329
0	16097	-0.97241451928084
0	16105	-1.02711528124995
0	16113	-0.981688507318935
0	16121	-0.403067612799001
0	16129	-0.441079625371703
0	16137	-1.2709622192567
0	16145	-1.03789434652467
0	16153	-0.571512913556722
0	16161	-0.263545919361238
0	16169	-0.357183743388505
0	16177	-0.516959187334604
0	16193	-0.731897041489925
0	16201	-1.04911235757016
0	16209	0.0188386170694148
0	16217	-0.454462125704805
0	16225	-0.519445977999103
0	16233	-0.449253491961946
0	16241	0.884554483046052
0	16249	2.74859298585453
0	16257	3.19049068131471
0	16265	2.18102594064115
0	16273	-0.917220670447793
0	16281	-0.705127364963941
0	16289	-1.11799768356843
0	16297	-0.396833139052383
0	16305	-0.473470582939577
0	16313	-0.316559152471647
0	16321	-0.310717042165209
0	16329	1.25125711186039
0	16337	1.51868920175178
0	16345	-0.151889128071567
0	16353	-1.23513054165720
0	16361	-1.23297163002674
0	16369	-1.83594702956338
0	16377	-1.41537341119244
0	16385	-1.33501490472448
0	16393	-1.26322901801831
0	16409	-1.25187816078025
0	16425	-0.886718812302748
0	16433	-1.50202535467868
0	16441	-1.48344843299381
0	16449	-1.4117119213565
0	16457	-1.27898946419759
0	16465	-0.799950286450216
0	16473	-0.873536160802606
0	16481	-1.69329348839660
0	16489	-1.71862324915167
0	16505	-1.61150516529437
0	16513	-1.69643326257837
0	16521	-1.28753945744591
0	16529	-0.470302965037909
0	16537	-0.857449664845451
0	16545	-0.594470502651945
0	16553	-0.574171992295673
0	16561	0.849205247841965
0	16569	-0.461739071080843
0	16577	-0.128520037478263
0	16585	-0.420956312083756
0	16593	-2.36550871496434
0	16601	-1.84438895016249
0	16609	-1.70662495042863
0	16617	-1.04997742234197
0	16625	-0.720360710665954
0	16633	-1.52413164932712
0	16641	-1.29779302144965
0	16649	-0.806288986186656
0	16657	-1.41039954785155
0	16665	0.577790258252473
0	16673	-0.342227910339169
0	16681	-1.06588494032898
0	16689	-1.48865016153376
0	16697	-0.906584180504325
0	16705	-1.69737125490403
0	16713	-1.65827901934205
0	16721	-1.66002661005577
0	16729	-1.70776693553702
0	16737	-1.90160833130856
0	16745	-1.79613901442983
0	16753	-1.45400458368425
0	16761	-1.92359584749939
0	16769	-1.74906761595484
0	16777	-1.91062346191749
0	16785	-1.44506981532412
0	16793	-1.47685135137592
0	16801	-1.65096713026804
0	16809	-1.63940577904859
0	16817	-0.714508544402125
0	16825	-1.33510556128616
0	16833	-0.381516041368839
0	16841	0.394853964777431
0	16849	-1.48626361939218
0	16857	-1.60029128710375
0	16865	-1.58390202849635
0	16873	-1.58369369639842
0	16881	-1.77032390124487
0	16889	-1.96633750705392
0	16897	-1.84996428285465
0	16905	-1.43260603937459
0	16913	-1.77049886482511
[truncated: 72,629 more rows]
