# Supplementary material for: A Compendium of Nucleosome and Transcript Profiles Reveals Determinants of Chromatin Architecture and Transcription
Source: PLoS Genet. 2013 May 2;9(5):e1003479. doi: 10.1371/journal.pgen.1003479 (PMC3642058; doi:10.1371/journal.pgen.1003479)
Supplement: Dataset S1 — Yeast transcript annotation R script and data files. Please note this file is 81.9 MB and may be difficult for some readers to download due to its size. (GZ) [file pgen.1003479.s001.gz › yeast-transcript-annotation/chr4.data.lior]

0	13	-0.190956212449714
0	21	0.213627069618047
0	28	-0.183517942549511
0	36	-0.0127243453746333
0	43	-0.450618053070463
0	50	-0.458108551584412
0	57	-0.428441423931341
0	65	-0.392569655454104
0	73	-0.530892361123628
0	81	0.31148000427904
0	89	0.730622033155986
0	96	-0.179943453661823
0	103	-0.436191447429182
0	110	-0.301027880857553
0	117	-0.405477574375802
0	124	-0.433914096071719
0	131	-0.490959231868458
0	138	-0.577553263087935
0	145	-0.530892361123628
0	153	1.26504778807456
0	161	-1.39364776849337
0	169	-1.22770232199054
0	177	-1.99194467081080
0	185	-1.99523548949067
0	193	-2.06593311175093
0	201	-1.42721023748629
0	209	-1.10233951709210
0	217	-0.704574860799457
0	225	-0.575953293644395
0	232	-0.271509938174688
0	240	0.708760567109469
0	249	-0.779281338380978
0	257	0.253187535327162
0	265	-0.166565148193288
0	273	0.0576199943545683
0	281	0.275508769425887
0	289	-1.45611980470288
0	297	-1.24342478588903
0	305	0.133425861657573
0	312	0.571576570660024
0	320	0.609683446625721
0	327	0.750122764695888
0	334	0.969830656881535
0	345	0.137579255329165
0	353	-0.507059716145744
0	360	0.730886436379927
0	368	0.485079322214768
0	376	0.214184154904085
0	384	-0.229003353930041
0	392	-1.56771629264077
0	400	-0.852614482492241
0	408	-1.46875036065275
0	416	-0.953601701679558
0	424	0.270298939255191
0	431	0.969869731802392
0	439	1.25981609471995
0	449	-2.49356934723691
0	457	-1.32117293774858
0	465	-1.26845167209225
0	473	0.225842655433810
0	481	0.897456271563287
0	489	1.53586344112484
0	497	0.396446665315673
0	505	-0.670953094013131
0	513	-1.21799327351615
0	521	-1.32537938815011
0	529	-1.32087208554007
0	537	-1.17196889373627
0	544	-0.798137935200224
0	551	-0.772442476182627
0	561	-1.25434010153810
0	568	-0.60739551981855
0	577	-1.02615239198992
0	585	-1.07859274065311
0	593	-1.20610508490411
0	601	-1.55670043725991
0	609	-1.13978908214167
0	617	-1.13077253646872
0	625	-1.19116270502610
0	632	-0.634797098174563
0	641	-1.28695303237557
0	649	-1.78499003232834
0	656	-0.984611996497807
0	663	-0.57920267039566
0	670	-0.747305949248845
0	679	-0.169585995369830
0	687	-0.787249348695766
0	697	-0.325737348966823
0	705	0.702096371212324
0	713	-2.12719610082798
0	721	-1.31217844583847
0	729	1.12480324953847
0	737	-0.0961492947985434
0	745	-0.872787033614898
0	753	-1.67367248815455
0	761	-0.61094525537436
0	769	-1.38660826764911
0	777	-1.40318122639892
0	785	-1.20219419043131
0	793	-1.23554907068207
0	801	-1.53430557226135
0	809	-0.481944238536866
0	817	-1.68446082883743
0	825	-1.46762570429625
0	833	-0.695952602217114
0	841	-1.52566496253143
0	849	-1.83663022458617
0	857	-1.54532730370641
0	864	-0.806486425067833
0	873	-1.68188844373954
0	881	-1.46785705850869
0	889	-1.75205935189206
0	897	-1.80780399455182
0	905	-2.18066458928489
0	913	-2.03537644510335
0	921	-1.92110594305640
0	929	-1.63512714313082
0	937	-2.00617901563920
0	945	-1.65194223948056
0	952	-1.36917745453034
0	961	-2.29125386300101
0	968	-2.23386777699342
0	976	-1.92505760873986
0	990	-2.12430890006600
0	997	-1.79858485915825
0	1004	-1.76658860735651
0	1012	-1.89242493263016
0	1020	-2.26840392231623
0	1028	-2.04641608044641
0	1036	-2.16151352466684
0	1044	-1.83045685131702
0	1052	-1.43373322921072
0	1060	-1.93010043236557
0	1068	-1.59943793169490
0	1076	-2.05230871671707
0	1084	-1.87141122556189
0	1092	-1.50259934089722
0	1100	-2.1444714000781
0	1108	-1.15249347376402
0	1116	-1.06879030721763
0	1124	-2.10228495783073
0	1131	-1.73962386069228
0	1139	-1.64341685704459
0	1147	-1.21804440731322
0	1154	-1.51871658294427
0	1161	-1.23227921545907
0	1169	-1.36533601640910
0	1177	-1.47899208358469
0	1185	-2.16772835625442
0	1193	-1.80859928783564
0	1201	-1.81434986635778
0	1209	-1.61044793777343
0	1217	-1.92820890487157
0	1225	-1.84014876477698
0	1233	-1.58659470281313
0	1241	-2.31671337723972
0	1249	-2.06960860480430
0	1257	-1.68286167300895
0	1265	-1.25921037397406
0	1273	-1.48918869170543
0	1281	-2.16097263409899
0	1289	-1.94327549124505
0	1297	-1.55624578049389
0	1305	-2.10354372135505
0	1313	-1.69927301990811
0	1320	-1.77092076324003
0	1328	-1.53049236046303
0	1336	-2.34702578943998
0	1345	-2.22374003300002
0	1353	-2.22239615893263
0	1361	-1.86145462031156
0	1368	-2.13241979250555
0	1376	-2.08871309638291
0	1384	-2.37110922515324
0	1392	-1.82660407392781
0	1400	-1.72405557504815
0	1408	-2.36388168979527
0	1416	-2.36270347456644
0	1424	-2.22350801178321
0	1432	-2.04120678469716
0	1440	-1.79143885922727
0	1448	-1.79546632911113
0	1456	-1.22362136965057
0	1464	-1.77488431494203
0	1472	-2.01030660275600
0	1480	-1.55158720519991
0	1488	-1.90361157457197
0	1496	-2.03192250179507
0	1505	-1.68266395782656
0	1513	-1.82393814043685
0	1521	-1.55151794825048
0	1529	-1.45125514841932
0	1537	-2.06223296791745
0	1544	-2.23590192077432
0	1552	-1.88345523833033
0	1560	-0.82697454042357
0	1569	-1.54724194977596
0	1577	-1.74127130494082
0	1585	-1.95503265886819
0	1593	-1.07434418300403
0	1601	-1.14130821022013
0	1609	-1.46557715582750
0	1617	-2.29004252805357
0	1624	-2.30968709413660
0	1632	-2.44443802233259
0	1640	-2.09144622746614
0	1648	-1.64497112774189
0	1656	-1.67494298848164
0	1664	-1.94174847801756
0	1671	-2.22374506901591
0	1678	-1.93496270055085
0	1686	-1.82498262571982
0	1694	-1.52247404944145
0	1702	-1.30427689749797
0	1710	-1.08510685547900
0	1721	-0.130075809065270
0	1729	-1.75925943279909
0	1737	-1.88259254798069
0	1745	-1.70216297886255
0	1753	-2.15830837194031
0	1761	-1.58432540872660
0	1769	-1.88523216405166
0	1777	-1.09193872899999
0	1785	0.619362793713125
0	1793	2.52117814639833
0	1801	3.49116467727012
0	1809	4.30944918770743
0	1817	3.53791389275406
0	1825	4.04781061714087
0	1833	4.0543559521775
0	1841	3.31833634850384
0	1849	3.75624084370151
0	1856	4.25736214758491
0	1863	4.67722633054148
0	1871	4.01557619445429
0	1879	3.90297644576454
0	1887	3.25882288011194
0	1895	3.66498462558651
0	1903	3.72237217131111
0	1911	4.11309799715929
0	1919	4.00520881236286
0	1927	4.17011053985822
0	1935	3.83382651759793
0	1943	3.63690913045233
0	1951	3.91149529675306
0	1959	3.50620428088076
0	1967	3.55422362518502
0	1975	4.21130099859502
0	1983	4.18745170827074
0	1991	4.10881282378022
0	1999	3.64294060670044
0	2007	4.35539991828017
0	2015	3.59418084082489
0	2023	4.17379622954193
0	2031	3.90281041042363
0	2039	4.01092766159788
0	2047	3.47160545568619
0	2055	2.79883407889262
0	2063	3.56793485170927
0	2071	3.99482271401683
0	2079	4.1415010917748
0	2087	4.09972970635686
0	2095	3.49133733244602
0	2103	3.84200883736239
0	2111	3.58730235641745
0	2119	3.88740772964189
0	2127	4.02389800157601
0	2135	4.32583746202171
0	2143	3.91817251107584
0	2151	4.15097413432178
0	2159	4.03182505482042
0	2169	4.15482955656252
0	2177	4.38989676940329
0	2185	4.1874181393911
0	2193	3.67706338248771
0	2201	1.52898516288087
0	2209	2.94368334837096
0	2217	3.30435180249089
0	2225	2.97762109147406
0	2233	1.56307205225876
0	2241	2.39229926182835
0	2249	2.68042149728433
0	2257	3.22742800436401
0	2265	3.04581739626751
0	2281	1.92508289092234
0	2289	2.94935249887577
0	2303	3.67210895736702
0	2311	4.28561741127695
0	2319	3.93085708251589
0	2327	4.08307941278542
0	2337	2.98042641697650
0	2345	2.86320181294071
0	2353	3.08136251516294
0	2361	3.49510487716999
0	2369	2.87824892323661
0	2377	2.76185535189965
0	2385	3.2731023858121
0	2393	3.31971534108162
0	2401	2.8404999542595
0	2409	2.05080268649170
0	2417	3.77039137673180
0	2425	4.02830724956911
0	2433	4.07906524724948
0	2441	3.53570239398603
0	2449	3.10391431246878
0	2457	3.24132347277768
0	2465	3.45610962529869
0	2473	3.31631406800993
0	2481	2.75619766720007
0	2489	3.07453233303348
0	2497	3.50419909806734
0	2505	3.37046814617642
0	2513	3.04440053699197
0	2521	3.47329239432821
0	2529	3.36734528475671
0	2537	3.40686932798017
0	2545	3.52819481765841
0	2553	3.16859017443839
0	2561	2.56832980754724
0	2569	2.97671699465497
0	2577	3.05002626318658
0	2585	3.11971311201087
0	2593	3.61586084486699
0	2601	3.34419798832658
0	2609	3.29936152679273
0	2617	3.64771006367506
0	2625	3.59792692619665
0	2633	3.19853214052965
0	2641	3.63995983304132
0	2649	3.68218098497300
0	2657	3.84978334876375
0	2665	3.97382081882762
0	2673	3.43220046355143
0	2681	2.57207019486468
0	2689	3.14632589143529
0	2697	3.40499771228447
0	2704	4.30745479057095
0	2711	4.21818750285803
0	2719	4.39584652296776
0	2727	4.20555197578821
0	2735	4.04457905874433
0	2743	4.21130805113514
0	2751	3.96448519288509
0	2759	3.46531525514046
0	2767	4.08059134195014
0	2775	4.07644778408014
0	2783	4.44667043559746
0	2793	3.14788089763091
0	2801	3.95117740258081
0	2809	4.34366732064542
0	2817	4.18004042221081
0	2825	3.81890997296588
0	2833	3.85539247835759
0	2841	3.59573256928220
0	2849	4.03295256453859
0	2857	3.51170781513754
0	2865	3.32631100958332
0	2873	3.11109619830239
0	2881	3.70225267885001
0	2889	3.75261470159142
0	2897	3.52019428246242
0	2905	4.04085030886719
0	2913	4.17373083035712
0	2921	4.14977761331724
0	2929	3.89479735626491
0	2937	3.08690537225768
0	2945	4.01879974009167
0	2953	4.42361970614856
0	2961	3.59693037937613
0	2969	3.21323490377255
0	2977	1.80957434800396
0	2985	3.51253130858304
0	2993	3.28890914934207
0	3001	2.33754415283589
0	3009	3.01250309115803
0	3025	2.57977838915512
0	3033	4.00437293381971
0	3041	3.92219759841486
0	3049	3.68893939848056
0	3057	3.55732816795161
0	3065	3.97430618236343
0	3073	3.81424311711757
0	3095	3.83368969542511
0	3103	3.96808503966335
0	3111	3.81716173317459
0	3119	3.45628988312906
0	3127	3.58065374724264
0	3135	3.56342717665355
0	3143	3.81181908125919
0	3151	3.69171673251977
0	3159	2.83357404231821
0	3167	3.44310239107013
0	3175	3.91202471994171
0	3183	3.86384296064404
0	3191	2.57073522301066
0	3199	2.47653903319755
0	3206	3.05632485332138
0	3214	3.3509764869275
0	3222	3.16995227119114
0	3230	3.46641821831809
0	3238	3.13324040134142
0	3246	2.83327095693067
0	3254	3.22194882682326
0	3263	3.28494383137037
0	3271	2.90744539419365
0	3279	2.99362316889107
0	3297	2.92514976389854
0	3305	3.55009354908384
0	3313	3.48874049025038
0	3321	3.14268737721806
0	3329	3.28933424281011
0	3337	3.1519199677802
0	3345	1.69916966487862
0	3353	1.91666227310008
0	3361	2.99952014740456
0	3369	2.56031769350736
0	3377	3.33754216575663
0	3385	3.56169135638867
0	3393	3.68005061141042
0	3401	3.7376211004204
0	3409	3.63715538213724
0	3417	3.72102816306953
0	3425	3.61072993828365
0	3433	3.03637327883925
0	3441	2.73276569398338
0	3455	3.28747916847338
0	3463	2.81992212556931
0	3471	2.06828242470617
0	3479	3.38260029222709
0	3487	2.11890426737186
0	3495	1.43399850499862
0	3519	1.78905227843097
0	3527	2.7472208067985
0	3535	2.57000362096477
0	3543	1.80052526396663
0	3551	0.15943620945896
0	3561	0.0829665931910633
0	3569	0.835115034369756
0	3577	0.758681644894106
0	3585	0.896411658789116
0	3593	1.55087336281466
0	3601	1.81753313035108
0	3609	1.85589631197927
0	3617	1.98254376322477
0	3625	1.25322089187047
0	3633	1.60012504517104
0	3641	2.23459290644682
0	3649	2.12275631129787
0	3657	1.63307663803832
0	3665	1.72904076390291
0	3673	1.82171716677758
0	3681	1.48005020260120
0	3689	0.213316907554474
0	3697	1.61113315414433
0	3705	2.31012961976585
0	3713	1.95237989722754
0	3721	1.88956527189284
0	3729	2.19736679699503
0	3737	1.95673455440874
0	3745	1.36477723901619
0	3753	1.09395711859172
0	3761	1.53329738530584
0	3769	1.98496485467927
0	3777	2.58141046078375
0	3785	2.27580713790832
0	3793	2.29496386218524
0	3801	1.45105615849742
0	3809	0.239385076881170
0	3817	0.352365058732251
0	3825	0.753689167366428
0	3833	1.74704689420369
0	3841	1.58122842294224
0	3849	1.73036651687709
0	3857	1.59299505399459
0	3865	1.95112746994596
0	3873	1.71909155671032
0	3881	1.02057379163488
0	3889	1.74767412625150
0	3897	1.59159924229027
0	3905	2.25786534075536
0	3913	2.66790751274363
0	3921	2.42358861594131
0	3929	1.34889228114780
0	3937	1.65221725113202
0	3945	1.80744446740907
0	3953	1.02706874276242
0	3961	0.846114720283568
0	3969	0.298721943542131
0	3977	0.0459442878145824
0	3985	0.897581669161701
0	3993	1.62575790540091
0	4001	1.32131377188197
0	4009	1.39860125504188
0	4017	1.96009765694561
0	4025	0.322517821263545
0	4039	0.0579287695107809
0	4047	1.58023032705939
0	4055	0.480085094750419
0	4063	1.62107958235034
0	4071	0.655960364495219
0	4079	0.970176002397142
0	4087	2.61695086039374
0	4095	1.96907409886011
0	4103	1.38905373078717
0	4111	0.719360402548562
0	4119	0.133553053124781
0	4129	-0.949720000621245
0	4137	-2.25550750251326
0	4145	-0.65538298457893
0	4153	0.124125402113076
0	4161	0.980839632406147
0	4169	0.859446182808
0	4177	0.863920452949094
0	4185	1.01234008667536
0	4193	0.812900195461676
0	4201	1.19699274614449
0	4209	1.02864586208515
0	4217	0.0852923414903826
0	4225	0.736626348754863
0	4233	0.513995552622825
0	4241	-0.432224235979494
0	4249	0.596806623205171
0	4257	0.989244730385211
0	4265	1.04211178643763
0	4273	1.23488316865415
0	4281	0.295183276806584
0	4289	-0.076224965567544
0	4297	-1.21802804109260
0	4305	-0.327447236049258
0	4313	1.22703600564662
0	4321	0.906716695659116
0	4329	-0.0987640875850895
0	4337	-0.0697857179859662
0	4345	-0.426149408853447
0	4353	0.422819789600955
0	4361	-0.0263918531289962
0	4369	0.246656841920966
0	4377	0.163227495318645
0	4385	0.372423412059432
0	4393	0.0641064830663867
0	4407	-1.22492393133242
0	4415	0.691659758551238
0	4423	1.21683894609867
0	4431	1.13063491420933
0	4439	0.492057381578793
0	4455	0.172989744125220
0	4463	0.636010811400872
0	4471	0.75646263678744
0	4479	0.269076088781711
0	4487	0.803372135448665
0	4495	0.341329357075892
0	4503	-0.125117400557388
0	4511	0.732275041687974
0	4519	0.826605479425215
0	4527	1.00348281234997
0	4535	0.386380536214542
0	4551	-0.22968214991925
0	4559	-1.15546693013753
0	4567	-1.12490387591495
0	4575	-1.02283675571603
0	4583	-0.389328911538019
0	4591	0.291619258354732
0	4599	0.112630114889646
0	4607	0.447074115522475
0	4615	0.136894009548835
0	4623	0.846009125494156
0	4631	-0.0527905232414216
0	4639	0.0948592346525663
0	4647	0.53292540224339
0	4655	1.10379054152503
0	4663	0.464447860587383
0	4671	0.684827786432211
0	4679	0.288250494215323
0	4687	0.851316683020787
0	4695	0.548962377089539
0	4703	-0.164547350356443
0	4711	-0.494827815233289
0	4719	0.110313073095392
0	4727	0.510477688591205
0	4735	-0.844143889474343
0	4745	-0.71820839322384
0	4753	0.426113076898737
0	4761	-0.276264269954908
0	4769	0.243315504851609
0	4791	-0.0363834049976903
0	4799	0.399760982872172
0	4807	-1.07902920728411
0	4815	-0.358982540596441
0	4823	-0.110929755470987
0	4831	0.615101886202186
0	4839	-0.930574896731923
0	4847	0.177205941178954
0	4855	0.169375474336741
0	4863	0.288596115402783
0	4871	-0.0901810248303248
0	4879	0.191496505896347
0	4887	0.56809877636444
0	4895	0.793708149197399
0	4903	-0.114439506660259
0	4911	-0.0984938386262746
0	4919	0.446174970215341
0	4927	-1.02360949448493
0	4935	-0.0114295766057282
0	4943	-0.79784125973717
0	4951	0.0835255650616196
0	4959	-0.211950854381959
0	4967	-0.541268878798053
0	4975	-0.226258503832580
0	4983	1.07017947697588
0	4991	0.383982641743938
0	4999	-0.324343190820477
0	5023	-0.281954271001267
0	5031	-1.13115372358642
0	5039	-0.620648192893601
0	5047	-0.971261276861325
0	5055	-0.400010946214469
0	5063	-0.368720014350466
0	5071	-0.180698081371295
0	5079	-0.714483922081796
0	5087	-0.219347251386250
0	5095	-0.503152146384277
0	5103	-1.19404630888658
0	5111	-0.602479277662691
0	5119	-0.193520187568377
0	5127	-0.364784003212240
0	5135	-1.30135313219696
0	5143	-1.08036429861289
0	5151	-0.615758517201767
0	5159	-1.47819174692185
0	5167	-0.870765036255786
0	5175	-0.295337193312842
0	5183	-0.562061888786686
0	5191	-1.23146233402640
0	5199	-1.12359921423427
0	5207	-0.891330331309351
0	5215	-0.0778837990872496
0	5223	-0.181411234768147
0	5231	-0.78033527918872
0	5239	-1.38551923762535
0	5255	-1.24180039429096
0	5263	-0.52409829679607
0	5271	-0.736870201537307
0	5279	-0.93930114593925
0	5287	-0.806357097866377
0	5295	-0.0127347112475658
0	5305	-0.493192026940226
0	5313	0.282030450442713
0	5321	-0.00606374436497781
0	5329	-0.616390943336838
0	5337	0.297980166432141
0	5345	-0.134929387048313
0	5353	-0.679834671164653
0	5361	-0.264423692255277
0	5369	-0.387057140194369
0	5377	-0.378906454665083
0	5385	-0.980378179415474
0	5393	-1.02235300185953
0	5401	-0.65574677719757
0	5409	-1.28406628126571
0	5417	-0.914796385719093
0	5425	-0.616897895327647
0	5433	-0.856532805362839
0	5441	0.0478810131447611
0	5449	-1.10250971146356
0	5457	-0.405304834178096
0	5465	-1.13653150637918
0	5473	-0.0736296732265203
0	5481	-0.158241791153187
0	5489	-0.269191376553849
0	5497	-0.443558783807339
0	5505	-0.91064808741284
0	5513	-0.372401817167272
0	5521	-0.245549095160141
0	5529	-0.889757939589213
0	5537	-0.546050546243495
0	5545	-0.0597391225918136
0	5553	-0.40626561071851
0	5561	-0.367687150593265
0	5569	-0.115701453707497
0	5576	-0.780926031049908
0	5583	-0.894001517847387
0	5591	-0.615090082246498
0	5599	-0.665998508389634
0	5607	-0.657936565517111
0	5615	-0.372548204211489
0	5623	-0.306536717974913
0	5631	-0.318752152051204
0	5641	-0.435154950196918
0	5649	0.0780221455074086
0	5657	-0.0595630394813744
0	5665	-0.624323778444182
0	5673	-1.03764254094554
0	5681	-0.162559561671769
0	5689	0.290758484072428
0	5697	0.351208412666224
0	5705	-0.688333722167905
0	5713	-0.508056618656134
0	5721	-0.687791296367346
0	5729	0.504408420440169
0	5737	1.69720734400765
0	5745	0.0591154947645096
0	5753	-1.06706774428227
0	5761	-0.410057591990774
0	5769	-0.501784140411279
0	5777	-0.151366069938487
0	5785	-0.0309121043546954
0	5793	-0.896573405588389
0	5801	-1.10883609842645
0	5809	-0.918944464948658
0	5817	-0.75143296011508
0	5825	0.106471141458396
0	5833	-1.17030819326806
0	5847	-1.05179779361844
0	5855	0.337480959248997
0	5863	0.789358356311078
0	5871	0.990680737218256
0	5879	0.255661093302135
0	5887	-0.365532634628033
0	5895	-1.02561995043732
0	5903	-0.541013769598069
0	5911	-0.222794590411088
0	5919	-1.35659730439362
0	5927	-1.0181320067728
0	5935	-0.599550711293336
0	5943	-0.266246522942298
0	5951	-0.186574701303226
0	5959	-0.53492827554652
0	5967	-0.592116448054692
0	5975	-1.21914584277969
0	5983	-0.657007538181544
0	5991	-1.11475209468523
0	5999	-1.18102532814081
0	6007	-0.897432363749532
0	6015	-0.265392668619770
0	6023	-0.0558867928464144
0	6031	-0.292878946783148
0	6039	0.195915581990683
0	6047	-0.381150343432586
0	6055	-0.0826504023542229
0	6063	0.760117468100354
0	6071	-0.0542332310745017
0	6079	-0.396504544917309
0	6087	0.355429143551562
0	6095	0.168602553281806
0	6103	-0.0661135315031913
0	6111	-0.178634794040303
0	6119	-0.362577473308987
0	6127	-0.60906849543754
0	6135	0.149955028209757
0	6143	0.0491392544477449
0	6151	0.251102605801869
0	6159	-0.305944702894736
0	6167	-0.415078689714414
0	6175	-0.243050174958702
0	6183	-0.295825903517768
0	6191	-0.485598007252239
0	6199	0.015074418975634
0	6207	0.474721427067379
0	6215	0.264956045095465
0	6223	0.399266554316429
0	6231	0.150674742801753
0	6239	-0.569116106606133
0	6247	0.0174368785637640
0	6255	-0.488083319822471
0	6263	-0.861083158767649
0	6271	0.364049637802204
0	6279	1.03085049559123
0	6287	-0.383118130595398
0	6295	-0.624424891185895
0	6303	-0.340649948298369
0	6311	0.299216617073211
0	6319	-0.130929206913573
0	6327	-0.550984854455296
0	6335	-1.09917054741658
0	6343	-0.912472710290163
0	6351	-0.187651894998625
0	6359	-1.16518983473319
0	6367	-0.83299071297649
0	6375	-1.44445340230060
0	6383	-1.17363783322136
0	6391	-0.865628875145275
0	6399	-0.646578723883204
0	6407	-0.517959716917061
0	6415	-0.572334252431235
0	6423	-1.23620994352483
0	6431	-0.392854433504224
0	6439	-0.797599692145519
0	6447	-1.15433463395357
0	6455	-0.740692468909793
0	6463	0.0196673380309837
0	6471	-0.162358219298864
0	6479	0.747724131673334
0	6487	-0.173302564936011
0	6495	-0.450647469253385
0	6503	-0.597392042268131
0	6511	-1.87176291411505
0	6519	-1.05379025466872
0	6527	-0.939447090537095
0	6535	-0.761502871338276
0	6543	-0.56613096981799
0	6551	-1.19399467567858
0	6559	-0.98703392304747
0	6567	-0.8989324175112
0	6575	-1.22278082879822
0	6583	-1.01802337091840
0	6591	0.00153788916010100
0	6599	-0.672185518909324
0	6607	-0.81823639623857
0	6615	-0.265630845509907
0	6623	0.307014290713513
0	6631	0.822517908263418
0	6639	-0.368111771018230
0	6647	1.13438443620790
0	6655	-0.554887707885985
0	6663	1.65990722012774
0	6671	-0.331992709237587
0	6679	-0.919378070157721
0	6687	-0.0497341600429690
0	6695	-0.248996275047047
0	6703	-0.722748577430844
0	6711	-0.933826647872686
0	6719	0.086514714502763
0	6727	-1.05544556512835
0	6735	-0.85545069374199
0	6743	-0.912836323152163
0	6751	-1.60471122120518
0	6759	-1.06960703921172
0	6767	-0.0885796484743606
0	6775	-0.132751863206566
0	6783	-0.314922380840565
0	6791	-0.94427792243993
0	6799	-0.936698405571394
0	6807	-0.331974381435538
0	6815	-0.393163962196133
0	6823	-0.151214131709398
0	6831	-0.593308350506996
0	6839	-0.857966094970461
0	6847	-0.488429432067437
0	6855	-0.6156178012855
0	6863	-1.19038739872102
0	6871	-0.969828244503458
0	6879	0.0131366503089421
0	6887	-0.379623397068793
0	6895	0.798392229925375
0	6903	-0.0764644317526333
0	6911	0.0470850945200212
0	6919	-0.679877930974825
0	6927	0.152917385590610
0	6935	-0.147230853581910
0	6943	0.291271332078557
0	6951	-1.34670025986932
0	6959	-0.983923029316434
0	6967	-0.830529476304565
0	6975	-0.445996847585777
0	6983	-0.850112109675154
0	6991	-0.829022593449706
0	6999	0.0927746572965829
0	7007	0.342162402786652
0	7015	-0.164839000802598
0	7023	-0.188854295147986
0	7031	0.0040126632520634
0	7039	-0.603302780221611
0	7047	-0.409291350655193
0	7055	-0.577366608735648
0	7063	0.249991958817962
0	7071	1.17552035197320
0	7079	-0.702668127569418
0	7087	0.368802816428598
0	7095	0.831994890127311
0	7103	0.205109014972707
0	7111	-0.349288688810832
0	7119	-0.562877773572131
0	7127	-0.743018531894862
0	7135	-0.805055586337295
0	7143	-0.180345662215023
0	7151	-0.0479620078518295
0	7159	0.196047103518826
0	7167	0.043482519468844
0	7175	-0.516363247431289
0	7183	-0.825247517387698
0	7199	-0.345166143949868
0	7207	-0.1760182181248
0	7215	-0.585545550347686
0	7223	-0.00495948619035946
0	7231	-0.151997474516182
0	7239	0.684760924699265
0	7247	0.276396557942144
0	7255	-1.26873832946924
0	7263	-1.29990028651923
0	7271	0.31365758894138
0	7279	0.309767724426489
0	7287	-0.228729307172501
0	7295	-0.543470956816006
0	7303	0.355219480629842
0	7311	0.775808367937394
0	7319	0.704300904959592
0	7327	0.833035709114245
0	7335	0.0790090669267114
0	7343	-0.0112089822905714
0	7351	-0.239603222706582
0	7359	-0.345040679877519
0	7367	0.551061873129767
0	7375	-0.477792395521488
0	7383	-0.71185259385579
0	7391	-1.16254464876098
0	7399	0.520673942854296
0	7407	1.20302724831522
0	7415	0.545575671505335
0	7423	-0.55989156050081
0	7431	-0.360097182117367
0	7439	-0.31860904807431
0	7447	-0.295583109872315
0	7455	-0.281159313854851
0	7463	0.428714664095754
0	7471	-0.128711930719239
0	7479	-0.344885315784726
0	7487	-0.546450270899228
0	7495	0.0292223063775188
0	7503	0.0784774286937688
0	7511	-0.389734357958804
0	7519	0.424131756472097
0	7527	-0.148130731068935
0	7535	-1.40017168584870
0	7543	-0.137553190714739
0	7551	0.544137165782542
0	7559	0.805619025998324
0	7567	0.0928161657237023
0	7575	0.826969003333379
0	7583	1.15119582032282
0	7591	0.0300975580641216
0	7599	-0.243532724496971
0	7607	0.0526153086468177
0	7615	-0.179456735275989
0	7623	-0.256297375820999
0	7631	0.507724490134744
0	7639	-0.202886079277299
0	7647	-0.389827221554431
0	7655	-1.62726984636781
0	7663	-0.678546086708848
0	7671	-1.04529882697701
0	7679	-0.507904045876723
0	7687	-0.645069267587703
0	7695	1.50683472178904
0	7703	-0.194184430629095
0	7711	-0.519350833695476
0	7719	0.132572416457895
0	7729	0.431039309822165
0	7737	0.552878880735403
0	7745	0.858078640554549
0	7753	-0.8200166915891
0	7761	-0.440741729777687
0	7769	-0.613709904524974
0	7777	-0.838402244043833
0	7785	0.00221879021169791
0	7793	-0.401315128401726
0	7801	-0.573551420329033
0	7809	-0.888875836543242
0	7817	-0.763502553418709
0	7825	-0.541156271667581
0	7833	-0.267758686200741
0	7841	-0.520951344342072
0	7849	-0.118136665502782
0	7857	-1.55070336846936
0	7865	-1.08457138626717
0	7873	-1.06958274118854
0	7881	-0.919201776725434
0	7889	-1.05753199485796
0	7897	-0.588468606175723
0	7905	-0.418423936275593
0	7913	-0.776800258569153
0	7921	-0.86294141116191
0	7929	-0.790378805518901
0	7937	-0.898188224363718
0	7945	-0.89949218422899
0	7953	-0.868007221605799
0	7961	-0.899328491119086
0	7969	-0.382495248114624
0	7977	-0.341957756169956
0	7985	0.230260612194465
0	7993	-0.412378560428343
0	8006	-1.36310178974022
0	8014	-1.12684768912631
0	8022	-0.186585212190238
0	8030	-0.346331115183958
0	8038	0.232425993924867
0	8046	-0.455089008886056
0	8054	-0.467761958680719
0	8062	-0.433899181293615
0	8070	-1.39851114464047
0	8078	-1.43403565297908
0	8086	-0.980164725701842
0	8094	0.0122604988734398
0	8102	-0.168670151175544
0	8110	-0.286555361152824
0	8118	-0.2976798227612
0	8126	-1.14679877040963
0	8134	-0.635321180258643
0	8142	-0.568746876404497
0	8161	-1.21292518935479
0	8169	-0.251928172191005
0	8177	-0.161556406579522
0	8185	0.116966195369371
0	8193	-0.873962321227134
0	8201	-0.708267102538209
0	8209	-1.0598629103527
0	8217	-0.560261432989387
0	8225	-0.113820293225535
0	8233	-0.78545211128661
0	8241	-0.40134176164573
0	8249	-1.22346297231589
0	8257	-1.08084489699338
0	8265	0.00214964017053099
0	8273	-0.919265233022031
0	8281	-0.511258878102322
0	8289	-0.472817140436378
0	8297	-0.227500912842554
0	8318	-0.448832480902269
0	8326	-2.17592819220603
0	8334	-0.854303723214926
0	8345	-0.374985321860573
0	8353	-1.92700195695084
0	8374	-1.19871790799671
0	8382	-0.577111235353351
0	8390	-0.958614504012814
0	8398	-0.838632500364664
0	8406	-0.219081310981494
0	8414	-1.06231177401205
0	8422	-1.04090146197077
0	8430	-1.40926126038759
0	8438	-0.780692559913845
0	8446	-1.00880789707547
0	8454	-1.37220972326770
0	8462	-1.08154357955785
0	8473	-0.812370629801764
0	8481	-1.01308962516881
0	8489	-0.855066742456818
0	8497	-0.68403308847134
0	8505	-2.04770436188229
0	8513	-0.978130460227342
0	8521	-0.387554121023952
0	8529	-1.32876424576041
0	8537	-1.44517451479555
0	8550	-1.13160984155370
0	8558	-0.909544018558534
0	8566	-1.78504636678872
0	8574	-1.82514031486550
0	8582	-1.80016557391927
0	8598	-1.66175329426721
0	8606	-1.57632433378408
0	8614	-1.75844867872952
0	8622	-1.48067885972586
0	8630	-1.1662095704755
0	8638	-1.44479445302026
0	8646	-1.45594645419693
0	8654	-1.96765091965335
0	8662	-0.918500998478581
0	8670	-1.59744130321486
0	8681	-1.46824097065140
0	8689	-1.41962383418255
0	8697	-1.28314955947412
0	8705	-1.15866338344406
0	8713	-0.596123461040714
0	8721	-1.10143578441757
0	8729	-1.69516536878452
0	8737	-0.923247021626824
0	8745	-0.786942512614056
0	8753	-1.37408617965611
0	8761	0.0770450229638628
0	8769	-1.40649760408225
0	8777	-1.15668583701899
0	8785	-0.625536928287108
0	8793	-0.87784689369454
0	8801	-1.13421966268974
0	8809	-1.27694004769154
0	8817	-1.23105136341716
0	8825	-0.497396912574975
0	8833	-0.642632556790344
0	8841	-0.7711896452326
0	8849	-1.27239082792406
0	8857	-1.08480736235769
0	8865	-1.27755626961944
0	8873	-1.13404118710908
0	8881	-1.12016352094204
0	8889	-1.35790317301908
0	8897	-1.12918284239168
0	8905	-1.36743485287863
0	8913	-0.971007504180892
0	8921	-1.00447597200568
0	8929	-0.944627558380795
0	8937	-1.05917925168263
0	8945	-1.32046124062037
0	8953	-1.39781853270485
0	8961	-1.26489457094365
0	8969	-0.393614744624166
0	8977	-0.891557263507729
0	8985	-0.904858778169531
0	8993	-0.385334892289829
0	9001	-0.837741057063539
0	9009	-0.679202117289378
0	9017	-0.96131458172181
0	9025	-1.16684258807890
0	9033	-0.60658404143127
0	9041	0.153513005563062
0	9049	-0.858383063061354
0	9057	-1.00947130515888
0	9065	-0.72271611822608
0	9073	-0.639565879923299
0	9081	-0.789435934983192
0	9089	-0.538326342778484
0	9097	-0.750116708756798
0	9105	-0.72780878325696
0	9113	-0.710139361998163
0	9121	-0.971864266266985
0	9129	-1.23816804546706
0	9137	-0.993892017925116
0	9145	-0.45687486958254
0	9153	-1.16613066122509
0	9161	0.0807008509730034
0	9169	-0.0238415595466552
0	9177	-0.176649925237299
0	9185	0.0239314515474289
0	9193	0.443111596989964
0	9201	-0.726705446823817
0	9209	-0.376479690326589
0	9217	-0.285721814303968
0	9225	-0.159934207795595
0	9233	-1.29968105121377
0	9241	-0.577877149106687
0	9249	-1.05643797077554
0	9257	-0.368573344220912
0	9265	-0.804939188367225
0	9273	-0.974650137313005
0	9281	-1.00493659058664
0	9289	-1.06641429991504
0	9297	-1.06088861384954
0	9305	-0.842293193264657
0	9313	-0.873587637353025
0	9321	-1.52602679607276
0	9329	-1.44107976301496
0	9337	-1.48708336645290
0	9345	-1.26234218021754
0	9353	-1.38035791653582
0	9361	-1.51954638614424
0	9369	-1.11119729209691
0	9377	-1.19802398916438
0	9385	-1.46063149858172
0	9393	-0.891093543688978
0	9401	-1.10237986893171
0	9409	-1.41087585597923
0	9417	-1.02151066568180
0	9425	-0.80387870701839
0	9433	-1.40193830529387
0	9441	-1.41088130498861
0	9449	-1.26989983027614
0	9457	-0.526637416475327
0	9465	-0.875696055302036
0	9473	-0.926163660124233
0	9481	-0.567214584503721
0	9489	-0.572656737745678
0	9497	-0.633582009281832
0	9505	-1.42033560209032
0	9513	0.161311475740829
0	9521	-0.74544579667984
0	9529	-0.448917735283649
0	9537	-0.717287763130268
0	9545	-1.19731205809203
0	9553	-1.01830504517625
0	9561	-0.44054250638775
0	9569	-1.09465284067242
0	9577	-0.86565259512073
0	9585	-0.824119613137152
0	9593	-0.913947770419874
0	9601	-0.467908025241205
0	9609	-0.587067443141787
0	9617	-1.20518804532407
0	9625	-0.655916908344805
0	9633	-0.618014961269914
0	9641	-1.48374439457072
0	9649	-1.29728311047739
0	9657	-0.586715017234771
0	9665	0.884773736877942
0	9673	1.61377203115410
0	9681	-0.31643766853626
0	9689	-0.328743098643971
0	9697	-0.779008801317439
0	9705	-1.03595501763340
0	9713	-1.68201504569954
0	9721	-1.61243144788043
0	9729	-1.54428594193391
0	9737	-1.42656903744662
0	9745	-1.21631860010933
0	9753	-1.35344581968759
0	9761	-1.62762358553997
0	9785	-1.98929117409215
0	9793	-1.12586323444031
0	9801	-0.97624673906108
0	9809	-1.58679772756184
0	9817	-1.7172007893347
0	9825	-1.19733028056590
0	9838	-1.10846910019212
0	9846	-0.551276718462165
0	9854	-1.18451345324378
0	9862	-1.37494968723605
0	9870	-1.62900216348845
0	9878	-1.56711112069042
0	9897	-0.392202664820559
0	9905	-0.628137683428821
0	9913	-0.189390944895325
0	9921	-0.624283209568015
0	9929	-0.801418747037002
0	9937	-0.570475520982852
0	9945	-0.0538580590496061
0	9953	-0.660918208545812
0	9961	-0.502207063049639
0	9969	-0.382679525641796
0	9977	-0.684971268843407
0	9985	0.180322760951756
0	9993	-0.0226033044083485
0	10001	-0.0551995282285507
0	10009	-0.144778574109584
0	10017	-0.702482027361116
0	10025	-0.72281311172236
0	10033	-0.424313076283640
0	10041	0.293148658244003
0	10049	0.285909963745186
0	10057	-1.22944618775190
0	10065	-1.17255769060959
0	10073	-1.26871097464459
0	10081	-0.94303258342780
0	10097	-0.301064147357667
0	10105	-0.480804227507793
0	10113	0.286328540716554
0	10121	-0.913835928889903
0	10129	-0.0283761020561029
0	10137	-1.25752611948518
0	10145	-1.02167215361747
0	10153	-1.60891457151350
0	10161	-0.99680442392603
0	10169	-0.499966018085511
0	10177	-0.712010776602642
0	10185	-0.771213433213204
0	10193	-1.54364210191972
0	10201	-0.566654497112437
0	10209	-0.0699307555669861
0	10217	-1.78241853509509
0	10225	-1.03640799518962
0	10233	-0.946376667248173
0	10241	-0.622220767574045
0	10249	-0.745823439435208
0	10257	-1.01312548369018
0	10265	0.472158875177652
0	10273	1.19068036482630
0	10286	1.71464515338419
0	10294	0.656435626098839
0	10302	-0.817871498634522
0	10310	-1.11419043091970
0	10318	-1.1528853087096
0	10326	-1.32705120703215
0	10334	-0.968807758391977
0	10342	-1.35507016972117
0	10350	-0.894443305358275
0	10358	-1.43094742451761
0	10366	-1.81355958189064
0	10374	-1.28791531194682
0	10382	-1.54829136512550
0	10390	-1.21720922607382
0	10398	-0.787912774790186
0	10406	-0.493020051687334
0	10414	-1.08778660006312
0	10422	-0.623455867307217
0	10430	-1.30112712672543
0	10438	-1.44816886498889
0	10446	-0.962540162539758
0	10454	-1.33838985531488
0	10462	-1.34676289655465
0	10470	-1.26792860978525
0	10478	-1.29750925450056
0	10486	-1.58192295967336
0	10494	-1.79211958011360
0	10502	-1.90868523745085
0	10510	-1.56184778309947
0	10518	-1.92132862239332
0	10526	-1.64549880056318
0	10534	-1.87298781701904
0	10542	-1.44714773535183
0	10550	-1.40346291034462
0	10558	-1.15443607623961
0	10566	-1.59730608883457
0	10574	-1.33343498419857
0	10582	-1.82285937749168
0	10590	-1.53484334247526
0	10598	-1.59236430144670
0	10606	-1.79902630100445
0	10614	-1.27150054056991
0	10625	-1.65838250739083
0	10633	-1.53826552227677
0	10641	-1.72142398222123
0	10649	-1.67842176481402
0	10657	-1.62092107792776
0	10665	-1.98822385132548
0	10673	-1.57653825192031
0	10681	-1.31890157095540
0	10689	-1.35231038263074
0	10697	-1.70300764411628
0	10705	-1.92393895247562
0	10713	-1.42315134402684
0	10721	-1.80293100174212
0	10729	-1.58197957826753
0	10737	-1.50737594799598
0	10745	-1.06998281722342
0	10753	-1.31951102484192
0	10761	-1.95800948949567
0	10777	-0.341603001530756
0	10785	-1.72736700551610
0	10793	-1.62132195773376
0	10801	-1.65987930843450
0	10809	-1.6786424556909
0	10817	-1.16669559889247
0	10825	-1.64972755141398
0	10833	-2.09974623558972
0	10841	-1.77693482109298
0	10849	-1.76749308950258
0	10857	-0.203231803820112
0	10865	-1.78416480422621
0	10873	-1.7859353688632
0	10881	-1.70596310576275
0	10889	-1.82408915432897
0	10897	-1.46142967503399
0	10905	-2.02033013745880
0	10913	-2.09742112473387
0	10921	-1.66807594332154
0	10929	-0.047743373026278
0	10937	-1.22755303192762
0	10945	-1.96874927740072
0	10953	-1.44160674381966
0	10961	-1.19889310948380
0	10969	-0.98203186689908
0	10977	-1.48011956014845
0	10985	-1.83483574762885
0	10993	-1.45355257603256
0	11001	-1.20747622472400
0	11009	-1.34599589923427
0	11025	-1.25217500414560
0	11033	-2.10159914353319
0	11041	-1.89299996171631
0	11049	-1.46906610206424
0	11057	-1.78447532419068
0	11065	-1.96978956086482
0	11073	-2.13640831519166
0	11081	-1.70215994961359
0	11089	-1.84268710542941
0	11097	-1.24114964820354
0	11105	-1.69330045841892
0	11113	-2.0184395469161
0	11121	-1.83792562236318
0	11129	-0.736204164813715
0	11137	-0.576971350494102
0	11145	-1.05353787811653
0	11153	-1.78588296716421
0	11161	-1.63003926099302
0	11169	-1.29520831807196
0	11177	-0.678014819791183
0	11185	-1.15222876838625
0	11193	-1.97009255826866
0	11201	-1.87651348727569
0	11209	-0.925535695272734
0	11217	-1.73466816270095
0	11225	-1.91311969361707
0	11233	-1.45856089267935
0	11241	-1.55688613808384
0	11249	-1.57537648487825
0	11281	-1.86072840402496
0	11289	-1.82289767448737
0	11297	-1.51108605436158
0	11305	-2.01398505638952
0	11313	-2.07528704280112
0	11321	-1.83569302848664
0	11329	-1.84208493473994
0	11337	-2.26080590217808
0	11345	-2.07741922046873
0	11353	-1.99921634784970
0	11361	-1.89613178839415
0	11369	-2.20347956369899
0	11377	-0.303669236537491
0	11385	-1.59325173376731
0	11393	-1.34707663510876
0	11401	-1.66195600885896
0	11409	-0.772285356294036
0	11417	-1.71311887983362
0	11425	-1.77269212787525
0	11433	-1.74609823303097
0	11441	-2.18936596020407
0	11449	-2.01606928878925
0	11457	-1.68779039870023
0	11465	-2.01243298418177
0	11473	-2.2328866386302
0	11481	-1.84621456813326
0	11489	-3.08411323702989
0	11502	-1.56229262928720
0	11510	-1.44215080066197
0	11518	-2.26420446598363
0	11526	-1.98047030398452
0	11534	-0.811116901685158
0	11542	-1.89105461352668
0	11550	-1.34284046289416
0	11558	-1.47979558886419
0	11566	-1.48329564570250
0	11574	-0.92193732690934
0	11582	-1.69091034905512
0	11590	-1.19917034416318
0	11598	-1.57922425708112
0	11606	-1.73062634088975
0	11614	-1.49685938967023
0	11622	-1.99323001334208
0	11630	-1.53617911548713
0	11638	-2.02757823953327
0	11646	-1.33466870742726
0	11654	-1.53269392519847
0	11662	-1.01836488447948
0	11670	-1.80201172801150
0	11678	-2.11331319009518
0	11686	-1.52586837522358
0	11694	-1.22541729851173
0	11702	-1.26623240944651
0	11710	-1.88570127561066
0	11718	-1.65993418765058
0	11726	0.344346750533335
0	11734	-0.151990749406676
0	11742	-0.0279909314334947
0	11750	0.637840630713582
0	11758	1.67126153148341
0	11766	1.71573090148014
0	11774	0.9042067152919
0	11782	0.0828016172781467
0	11790	1.05919514820589
0	11801	0.197582926163625
0	11809	1.64329089099318
0	11817	1.58006885029136
0	11825	1.35723593214765
0	11833	1.12292651330775
0	11840	1.70986108381999
0	11849	1.87889038091286
0	11857	2.52362357946567
0	11865	1.21334577250754
0	11873	2.36371975969927
0	11880	2.47283720015346
0	11888	1.63238054776161
0	11896	0.912053473716989
0	11904	0.540191224193479
0	11912	1.23002662534025
0	11920	1.73750142274532
0	11929	0.958323325735868
0	11937	0.692965229115464
0	11945	0.669341239630504
0	11953	1.35603650769693
0	11961	1.64735134834914
0	11969	1.23803604557622
0	11977	0.646760688274455
0	11985	-0.102812999111157
0	11993	0.526445414444572
0	12001	0.762092246724742
0	12009	1.68231218508260
0	12017	2.07450374127267
0	12024	2.25568025682867
0	12033	1.00812579528589
0	12041	0.663182658578696
0	12049	1.02849620922246
0	12057	0.836664414528345
0	12065	0.683198053544436
0	12073	0.531342630060081
0	12081	1.2803912485488
0	12088	1.23235190806068
0	12096	0.931564710109602
0	12105	1.12246498853976
0	12113	0.68180899587582
0	12120	0.107407523636620
0	12128	0.696023666788495
0	12137	1.32518962000725
0	12145	1.48772191381654
0	12153	2.44683904132245
0	12160	2.34536250661882
0	12168	1.58304084532121
0	12177	1.91686642456925
0	12185	1.88191754379434
0	12193	2.24958051641396
0	12201	2.33343670060286
0	12209	1.56691308118112
0	12217	1.75608054894405
0	12225	1.01631086384120
0	12233	0.691652076301734
0	12240	1.45555333047651
0	12249	1.58506203918119
0	12257	0.775227930985271
0	12265	1.57997006207750
0	12273	1.28189905946244
0	12281	1.06000084211798
0	12289	1.57769887450159
0	12297	1.78342424641165
0	12305	1.93471131935999
0	12313	1.15808197838703
0	12321	0.745908241904589
0	12328	1.97155914707099
0	12337	1.91001508199194
0	12345	1.8912436758766
0	12353	1.72491042511246
0	12360	0.840086817029317
0	12368	1.33481686141211
0	12376	0.241850676031344
0	12384	1.08967841502489
0	12392	0.331735837008598
0	12400	1.71830785207859
0	12409	0.872971634875133
0	12416	1.36070656834133
0	12425	1.46733196031557
0	12432	0.530737418481551
0	12441	1.09074062404577
0	12449	0.973406358377202
0	12457	0.680801486314438
0	12465	1.05130459868001
0	12472	1.80698796015011
0	12480	1.45988125910804
0	12488	0.580105457163405
0	12496	0.675169180493932
0	12504	1.81715375565024
0	12512	-0.0434116724638258
0	12520	1.21333504203589
0	12528	0.517287838645998
0	12537	1.45607467181993
0	12545	1.67481097116786
0	12553	1.45383366661089
0	12561	0.742167062710815
0	12569	0.697775738751802
0	12577	0.414284170111558
0	12585	1.14403159128291
0	12593	1.26980018641939
0	12601	1.95979589434141
0	12609	1.33236361191721
0	12617	1.62653106267160
0	12625	2.38710607592003
0	12633	2.09391372845076
0	12641	2.11945799818776
0	12649	1.74342139340277
0	12657	1.78355361156655
0	12665	1.16073905955886
0	12673	1.31771317378365
0	12681	0.226978600307125
0	12689	0.167123382274560
0	12697	1.76711316172647
0	12705	2.16961544197790
0	12712	2.60807927880870
0	12720	0.569363967438413
0	12728	1.19870657849577
0	12736	1.14769540463508
0	12744	1.12508429570606
0	12752	0.848841251358746
0	12760	1.73920320737625
0	12768	1.89904288553445
0	12777	0.535461207645776
0	12785	2.02650484886477
0	12793	2.22676733529291
0	12801	2.20201959644626
0	12809	2.38430315482008
0	12816	2.50455849304904
0	12824	2.36757757410264
0	12833	2.22364613980141
0	12841	1.11485664309723
0	12849	1.24440294580563
0	12857	1.60903881905894
0	12865	0.851887974999451
0	12873	1.24205579032370
0	12880	2.15824274141859
0	12888	1.74496052968899
0	12896	2.13087384446229
0	12904	2.1997149687545
0	12912	2.66165453126008
0	12921	2.37032995613162
0	12929	2.41826641860037
0	12937	1.62661553335676
0	12945	0.843784138970916
0	12953	1.18429250691747
0	12961	0.649852785476563
0	12969	1.58336777404699
0	12977	1.59385161938403
0	12985	1.73325018071395
0	12993	2.21716168705524
0	13001	1.30497630832702
0	13009	1.30807474830149
0	13017	1.49622814752472
0	13025	2.31284014644206
0	13032	1.72313549931027
0	13040	0.665282489008226
0	13049	1.19167469610343
0	13057	-0.442790992537033
0	13065	0.0199670586536387
0	13073	0.782206550701227
0	13081	-0.747209392974466
0	13089	-0.265814728776327
0	13097	-0.705952714385657
0	13105	0.761384719029245
0	13113	1.09791915039255
0	13121	1.26182179278424
0	13129	1.07202287102154
0	13137	0.98631684524921
0	13145	0.941465761364323
0	13153	0.468210336361371
0	13161	0.561932484367467
0	13169	-0.449494616060373
0	13177	-0.191006114824911
0	13185	-0.0365976581732506
0	13193	0.131763862257464
0	13201	0.201433758383267
0	13209	0.14781576082318
0	13217	0.218995038053627
0	13225	0.00384618533264103
0	13233	-0.696489810937233
0	13241	-0.737472228706457
0	13249	-0.714588368550866
0	13257	0.136778339787878
0	13265	0.293866729567088
0	13273	-0.560569344183704
0	13281	-0.00453297267137387
0	13289	0.310061039740214
0	13297	-0.674873738364537
0	13305	-0.322431042488615
0	13313	-0.160622221189958
0	13321	-0.666255832916933
0	13329	0.406640740086787
0	13337	0.409636403408445
0	13345	0.582616358273152
0	13353	0.264141347588427
0	13361	-0.537052235937032
0	13369	-0.844683308411662
0	13377	-0.971926470438696
0	13385	-1.01500792488322
0	13393	0.63044936174635
0	13401	-0.443289718953818
0	13414	-1.15327309396498
0	13425	-0.675133348809177
0	13433	-0.0696282724539632
0	13441	0.209285182407651
0	13449	0.788337539768089
0	13457	-0.124723972751951
0	13470	-0.0059746893164947
0	13478	-0.207075061428551
0	13486	-0.220227830826841
0	13494	0.865044566847243
0	13502	-0.141082683854749
0	13510	-0.207940757536396
0	13518	-0.411051393893985
0	13526	-1.67282156181468
0	13542	-0.505469893488966
0	13550	-0.187085819818669
0	13558	-0.797793966934166
0	13566	-0.834949776947629
0	13574	-0.958766685219921
0	13582	-0.701022813883451
0	13590	-0.097243609190591
0	13598	-0.764579248587549
0	13606	-1.01056031320538
0	13614	-0.648096800981601
0	13622	-0.841255108619992
0	13630	-0.857756950250898
0	13638	-0.698398598312337
0	13646	-0.44564202672386
0	13654	-1.38258949566464
0	13662	-0.614343800383168
0	13670	-0.54314339303237
0	13678	-0.470631205516538
0	13686	-0.196871763702821
0	13694	-0.849503064795335
0	13702	-0.0584189481746034
0	13710	0.887008149281545
0	13718	0.222934240929688
0	13726	-0.669067561787617
0	13734	-1.52019001006560
0	13742	-2.78785624587972
0	13750	-1.45751666436758
0	13758	-0.780858731195455
0	13766	-1.04276285250817
0	13774	-0.940201484953941
0	13782	-1.34059450002789
0	13790	-1.64044005832091
0	13798	-0.700062640873507
0	13814	-1.45887774052293
0	13822	-0.875412325520304
0	13830	-1.29226282537507
0	13838	-1.23990100371445
0	13846	-0.569533060537512
0	13854	-0.278198019303010
0	13862	-0.627717012728416
0	13870	-0.431948220826095
0	13878	-0.652012632423788
0	13886	-0.182403439255498
0	13894	-0.614594301522178
0	13902	-1.00139407130479
0	13910	-1.19138198196577
0	13918	-1.00401232887579
0	13926	-0.903617417576834
0	13934	-1.32738384621026
0	13942	-1.04915632639572
0	13950	-1.01639071821372
0	13958	-1.23169825714653
0	13966	-1.16233197918588
0	13974	-0.564670223345834
0	13982	-0.597821266375848
0	13990	-1.23530300853464
0	13998	-1.03502535335660
0	14006	-0.86297944130388
0	14017	-0.516921072185456
0	14025	-0.723201024806827
0	14033	-0.00704173599119517
0	14040	-0.0653125867541018
0	14049	-1.12829168074909
0	14057	-1.12681910219798
0	14065	-0.576989843281598
0	14081	1.08893295816386
0	14089	-1.6518235239009
0	14097	-1.27433966799807
0	14105	-0.818388995667465
0	14113	-0.931390287172792
0	14121	0.201162406186693
0	14129	-0.932720318020637
0	14137	-1.10128040742013
0	14145	-0.672577195375972
0	14153	-0.311898518392682
0	14161	-0.621861573863657
0	14169	-0.737514073498303
0	14177	-0.616099756083475
0	14185	-0.91175238338
0	14193	-1.63245104701776
0	14201	-0.643694339043993
0	14209	-1.34100109873145
0	14217	-0.57219700761948
0	14225	-0.579942265296519
0	14233	-0.857454779425411
0	14241	-0.707696916815648
0	14249	0.230352187813128
0	14257	-1.00488983048363
0	14265	-0.867236832722774
0	14273	-0.892295491377106
0	14281	-0.95574710522379
0	14289	-0.925787243021833
0	14297	-1.01777735751557
0	14305	-0.834605685054282
0	14313	-0.646764469771493
0	14321	-1.11393093338136
0	14329	-1.05635748890040
0	14337	-0.99440542930074
0	14345	-1.41468694891994
0	14353	-0.217892692286271
0	14361	-0.26406040947432
0	14369	-0.444649416639983
0	14377	-0.775428645463931
0	14385	-1.03305813194221
0	14393	-0.567963405552264
0	14401	0.0653156787799754
0	14409	0.270623456379004
0	14417	-0.669641809745705
0	14425	-1.53774233670155
0	14433	-1.14899235829110
0	14441	-1.37710208732207
0	14449	-0.891657756615995
0	14457	-0.648313553957912
0	14465	0.365962809632962
0	14473	-0.181207912253885
0	14481	-0.407226950459506
0	14489	-0.143785298250567
0	14497	0.181837585677330
0	14505	0.035293653059
0	14513	-0.640628475430653
0	14521	-1.28072004252532
0	14529	-0.331273604866334
0	14537	-0.741444761137688
0	14545	-1.07089043408356
0	14553	-0.364263700443265
0	14569	-2.07794346116555
0	14577	-1.29670174366197
0	14585	-0.40971281516833
0	14593	-1.38101145682605
0	14601	-0.659785690418255
0	14609	-0.807706141374562
0	14617	-0.821449835099164
0	14625	-1.12970213454536
0	14633	-1.30015194842419
0	14641	-1.36682790230234
0	14649	-1.05170596117720
0	14657	-1.03062574909245
0	14665	-1.01639702305058
0	14673	-1.15460035385172
0	14681	-0.844212739668728
0	14689	-0.747838701965811
0	14697	-0.538258235894937
0	14705	-1.27904566480895
0	14713	-1.69140614555163
0	14721	-0.984632273513496
0	14729	-1.03712283875151
0	14737	-1.37342464675987
0	14745	-1.09340959293957
0	14753	-1.42042100145604
0	14761	-1.18339599217012
0	14769	-1.62852308993674
0	14777	-1.53029078277757
0	14785	-1.20816670523438
0	14793	-1.0423793845381
0	14801	-1.18166467552111
0	14814	-1.30388875563659
0	14822	-0.785070422813726
0	14830	-0.118486549779226
0	14838	-0.152232027516858
0	14846	-1.8112961600731
0	14854	-1.35964035620197
0	14862	-0.867370103850042
0	14870	-1.83413457583766
0	14878	-1.79964068508187
0	14886	-0.59576178214124
0	14894	-1.74542763809933
0	14926	-1.73259547861566
0	14934	-1.33144872973538
0	14942	0.0784336248863244
0	14950	-0.227882948407188
0	14961	-0.874155806141934
0	14969	-1.44254481132458
0	14977	-0.79186111316038
0	14985	-0.416305566959148
0	14993	-0.510896317439427
0	15001	-0.946621895261443
0	15009	-1.85171081744158
0	15025	-1.81300080916350
0	15033	-1.08690619658866
0	15040	-1.27063948710669
0	15049	-1.56455153146433
0	15057	-0.99872086750086
0	15065	-1.54766341680298
0	15073	-1.55527225702235
0	15081	0.97367505070901
0	15089	2.71476709147050
0	15097	2.35228031442175
0	15105	-1.37886268274338
0	15113	-1.48854859135949
0	15121	-1.29584615241316
0	15137	-1.82332475241228
0	15145	-1.99116283075576
0	15153	-1.7660786089479
0	15161	-1.86333486964666
0	15177	-0.770271792868178
0	15185	-1.66922819786855
0	15193	-2.00227764803892
0	15206	-1.79226542401356
0	15214	-1.64958818736148
0	15222	-1.59245194961738
0	15230	-1.74543742973376
0	15238	-1.90498697456131
0	15246	-2.04969560230306
0	15254	-1.53109555503388
0	15262	-1.10367418498384
0	15270	-1.8631169987715
0	15278	-1.67520131531663
0	15286	-1.14732319370598
0	15294	-1.66977538733431
0	15302	-1.91133234464038
0	15310	-1.23605981039331
0	15318	-1.7544425089139
0	15326	-1.11955266219771
0	15334	-1.64185419053509
0	15342	-1.92173072409777
0	15350	-2.08414739868588
0	15358	-0.933289564261355
0	15366	-0.81972458726313
0	15374	0.163916978841121
0	15406	-1.79286956859448
0	15414	-1.30783089977569
0	15422	-1.75474054853741
0	15430	-1.25668395212138
0	15438	-1.90552294048992
0	15446	-1.85615218803118
0	15454	-1.30579305580206
0	15462	-1.54095505837632
0	15470	-2.29344066874616
0	15478	-1.80713648812867
0	15486	-1.37971071282636
0	15494	-1.30300997079154
0	15502	-1.94491263716339
0	15510	-2.18997853064735
0	15526	-2.04024586681654
0	15537	-1.38022700195980
0	15545	-1.59499210277887
0	15553	-1.63899516758275
0	15561	-1.43665383903673
0	15569	-1.85288045997925
0	15577	-2.25347391648796
0	15585	-1.91132340483538
0	15593	-1.98391440558989
0	15601	-1.59521996135448
0	15609	-2.78891829955049
0	15616	-1.8336798950063
0	15638	-1.96212203481622
0	15646	-1.88036326387816
0	15654	-1.91479875628798
0	15662	-2.04900470273916
0	15670	-1.55733960947204
0	15678	-2.08692666745496
0	15686	-1.62668102147046
0	15694	-1.74038538145127
0	15702	-1.70566695774454
0	15710	-1.57210011608209
0	15718	-1.74666371730975
0	15726	-1.72801852440686
0	15734	-1.94055666061980
0	15742	-1.74233900574572
0	15750	-1.60238335735268
0	15761	-1.72042291726489
0	15777	-2.04280385046941
0	15785	-2.04508190275989
0	15793	-0.923628040851145
0	15801	-1.01484876091330
0	15809	-1.83660427922515
0	15817	-2.15700678953799
0	15825	-1.88564268469457
0	15833	-1.69772419406743
0	15841	-0.915245769929418
0	15849	-1.44350658000804
0	15857	-2.01993700407028
0	15865	-1.61728405282062
0	15873	-0.962994792410342
0	15881	-1.65263278865612
0	15889	-1.61843881798358
0	15897	-1.22604619186320
0	15905	-1.21157700183162
0	15913	-1.96953535729145
0	15921	-1.52011730669112
0	15929	-1.42843257446131
0	15937	-1.69597350258100
0	15945	-0.993838718485343
0	15953	-1.54446259032322
0	15961	-1.05238971862787
0	15969	-1.34122953055498
0	15977	-0.905598896365096
0	15985	-1.61596364110562
0	15993	-1.78645356897628
0	16001	-1.34462687065414
0	16009	-1.09067427259517
0	16017	-1.22491903651794
0	16025	-1.17423397157251
0	16033	-1.48422456371458
0	16041	-1.87057024527588
0	16049	-1.92774258692335
0	16057	-1.80843453045874
0	16065	-1.21724622913576
0	16073	-1.48297762255824
0	16081	-1.09138143121451
0	16089	-1.32726904210741
0	16097	-1.22164836899660
0	16105	-1.78241012276565
0	16113	-1.13254244632676
0	16121	-1.72402926492097
0	16129	-1.53336029251516
0	16137	-1.68496706268974
0	16145	-1.91569290055573
0	16153	-1.27142714028076
0	16166	0.222246533240908
0	16174	-0.864622023153626
0	16182	0.381698729529907
0	16190	-1.45622394420066
0	16198	-1.68937995614263
0	16205	-1.91019015974750
0	16212	-0.893669329227325
0	16220	-1.72537997307859
0	16228	-2.04596262174241
0	16236	-1.57120855222673
0	16244	-0.0582378016888603
0	16252	-0.416303481952808
0	16260	-1.58460930502678
0	16268	-1.82722367088684
0	16276	-1.17241925197037
0	16284	-2.02494897251295
0	16292	-1.75232200847815
0	16300	-1.04678183489201
0	16310	-0.811175253348941
0	16318	-0.907650178938395
0	16326	-0.49393761911097
0	16334	-1.06889181344469
0	16341	-1.34456571029559
0	16350	-1.56887109589873
0	16357	-1.11498865519735
0	16364	-0.553651052275805
0	16372	-0.817629873216124
0	16380	-1.14059156045686
0	16388	-1.72203812330708
0	16396	-1.50933498017093
0	16404	0.0294828149739867
0	16412	-0.515858723684482
0	16420	-0.418293693181746
0	16428	0.433425371119724
0	16436	-1.27956307899901
0	16444	-0.945047881547759
0	16452	-0.891170464606338
0	16462	0.200109064861095
0	16470	-0.973292576691469
0	16478	-1.26982827609293
0	16485	-1.99187193030952
[truncated: 364,475 more rows]
