# Supplementary material for: A Compendium of Nucleosome and Transcript Profiles Reveals Determinants of Chromatin Architecture and Transcription
Source: PLoS Genet. 2013 May 2;9(5):e1003479. doi: 10.1371/journal.pgen.1003479 (PMC3642058; doi:10.1371/journal.pgen.1003479)
Supplement: Dataset S1 — Yeast transcript annotation R script and data files. Please note this file is 81.9 MB and may be difficult for some readers to download due to its size. (GZ) [file pgen.1003479.s001.gz › yeast-transcript-annotation/chr5.data.snyder.exon]

382	2.58496250072116
398	2.58496250072116
606	2
1138	3.16992500144231
1518	1
1586	1
1617	1
1692	2.32192809488736
1729	1.58496250072116
1759	2.58496250072116
2149	2
2589	2
3570	1
4085	1
6095	1
6125	1
6252	2.58496250072116
6275	1
6335	1.58496250072116
6360	2.58496250072116
6391	1
6414	1
6469	1
6531	3
6556	3.4594316186373
6579	2.58496250072116
6613	2.58496250072116
6676	2
6696	2
6790	3
6813	3
6838	2.32192809488736
6910	2
6937	2.32192809488736
6953	1.58496250072116
6992	2.32192809488736
7009	2.32192809488736
7035	1.58496250072116
7052	1
7088	1.58496250072116
7117	2.32192809488736
7136	1
7171	2
7201	1
7264	2
7296	2.32192809488736
7312	2.58496250072116
7362	2.58496250072116
7388	2
7413	2.58496250072116
7449	2.58496250072116
7480	2
7534	1.58496250072116
7572	2
7595	1.58496250072116
7705	1.58496250072116
7744	1
7786	1
7893	1
7918	2.32192809488736
7958	2
7988	2.8073549220576
8014	3.32192809488736
8035	3.16992500144231
8053	2.58496250072116
8078	2.58496250072116
8186	1
8216	1.58496250072116
8381	2
8411	2
8451	2.58496250072116
8485	2.8073549220576
8510	2.32192809488736
8527	2.32192809488736
8553	2
8594	3.32192809488736
8619	2.58496250072116
8643	3
8656	1
8688	3.32192809488736
8704	1.58496250072116
8756	2.8073549220576
8786	3
8806	1.58496250072116
8829	2.58496250072116
8846	1.58496250072116
8866	1
8898	1.58496250072116
8941	1
8973	2.58496250072116
9003	1.58496250072116
9029	3
9076	1
9109	2
9142	1
9227	1
9251	1
9310	2
9342	2
9369	2.8073549220576
9388	2.8073549220576
9408	1
9455	2.58496250072116
9476	2.8073549220576
9494	2.32192809488736
9523	2.32192809488736
9544	3.8073549220576
9565	5.32192809488736
9594	1.58496250072116
9619	3.16992500144231
9642	2.58496250072116
9659	1
9696	2.58496250072116
9723	2.58496250072116
9746	1
9833	1
9953	2
9982	1.58496250072116
10015	2.32192809488736
10041	1
10154	1
10237	1
10272	2.58496250072116
10302	1.58496250072116
10469	2
10501	2
10587	2
10613	3
10641	2
10681	1
10704	1.58496250072116
10748	2.58496250072116
10788	2
10815	2.8073549220576
10837	2
10856	2
10887	1
10938	2.32192809488736
10966	2
11008	2
11035	2
11063	2
11112	1.58496250072116
11133	1
11162	1
11193	2
11225	2.58496250072116
11276	2
11363	1.58496250072116
11422	1
11478	2
11512	2
11529	1.58496250072116
11648	1.58496250072116
11673	2.32192809488736
11745	2
11768	1.58496250072116
11788	2
11811	1
11839	1.58496250072116
11865	3.16992500144231
11878	1
11905	1
11949	2.58496250072116
11967	2
12147	1
12174	1
12281	1
12364	1.58496250072116
12422	1
12538	1.58496250072116
12670	2
12699	1
12831	2
12872	1.58496250072116
12931	1
12960	2
13032	1
13054	1
13086	1
13145	1
13205	1
13271	1
13292	1
13417	1
13498	1
13523	1
13586	1
13619	3
13641	2.32192809488736
13661	2.8073549220576
13698	2
13723	2.8073549220576
13746	1.58496250072116
13761	2
13785	1.58496250072116
13812	3.32192809488736
13838	3.4594316186373
13856	3.58496250072116
13883	2.58496250072116
13910	2.58496250072116
13937	2
13961	3.16992500144231
13985	2.58496250072116
14006	1.58496250072116
14034	2.8073549220576
14051	2.32192809488736
14068	1
14104	4
14125	3
14152	3.32192809488736
14173	3.58496250072116
14196	3
14218	3.4594316186373
14241	3.58496250072116
14258	2
14294	2.8073549220576
14315	2
14335	3.16992500144231
14362	3.16992500144231
14388	3.16992500144231
14402	3.4594316186373
14433	5.12928301694497
14453	4
14477	2.58496250072116
14497	3.4594316186373
14518	3.8073549220576
14540	3.16992500144231
14562	3.58496250072116
14581	2.8073549220576
14606	2.8073549220576
14640	3.16992500144231
14657	3
14684	2.58496250072116
14714	1.58496250072116
14736	5.52356195605701
14772	1.58496250072116
14860	1
14903	2
15047	1
15100	1
15124	1
15154	2.58496250072116
15233	1.58496250072116
15324	1
15356	1.58496250072116
15374	1.58496250072116
15418	1.58496250072116
15465	1.58496250072116
15479	1
15512	1
15630	2.32192809488736
15655	2
15700	1.58496250072116
15734	2
15762	2.58496250072116
15785	3.32192809488736
15808	2.58496250072116
15839	3
15859	2.58496250072116
15885	2
15907	2.8073549220576
15934	3.4594316186373
15959	1.58496250072116
15985	1
16016	1
16079	3.32192809488736
16098	1
16131	1
16196	1
16315	3.16992500144231
16338	2.58496250072116
16361	4.8073549220576
16382	5.04439411935845
16406	4.70043971814109
16427	4.16992500144231
16448	4.58496250072116
16472	6.08746284125034
16491	3.90689059560852
16513	2.58496250072116
16538	5.4594316186373
16560	5.20945336562895
16581	5.4262647547021
16602	6.68650052718322
16623	6.74146698640115
16644	4.70043971814109
16668	5.4594316186373
16689	6.33985000288463
16711	5.58496250072116
16732	5.64385618977472
16751	4.08746284125034
16774	4.16992500144231
16795	5.70043971814109
16816	5.85798099512757
16837	6.59991284218713
16858	5.93073733756289
16879	5.4262647547021
16900	5.64385618977472
16921	6.55458885167764
16942	6.39231742277876
16963	6.3037807481771
16984	6.10852445677817
17005	5.78135971352466
17026	6.83289001416474
17048	5.35755200461808
17068	5.61470984411521
17093	5.78135971352466
17114	6.28540221886225
17137	6.18982455888002
17158	6.4262647547021
17179	6.94251450533924
17203	5.24792751344359
17224	6.39231742277876
17246	5.39231742277876
17267	5.75488750216347
17288	6.18982455888002
17309	5.28540221886225
17331	5.95419631038688
17352	6.71424551766612
17373	6.04439411935845
17393	4.32192809488736
17415	5.6724253419715
17435	5.32192809488736
17457	6.56985560833095
17478	5.8073549220576
17499	5.83289001416474
17520	5.24792751344359
17540	5.64385618977472
17563	7.15987133677839
17584	7.4757334309664
17605	6.22881869049588
17626	6.52356195605701
17647	7.28540221886225
17668	8.2045711442492
17689	7.22881869049588
17710	6.18982455888002
17731	6.53915881110803
17751	6.33985000288463
17773	7.61470984411521
17794	7.2667865406949
17815	7.21916852046216
17836	6.8703647195834
17857	8.24317398347295
17878	6.7279204545632
17899	8.66177809777199
17920	7.13955135239879
17941	7.45121111183233
17957	4.8073549220576
18027	1
18052	1
18114	1.58496250072116
18130	1.58496250072116
18235	2
18252	1
18313	1
18574	1.58496250072116
18702	1
18748	1
18803	1
18971	1
19213	1
19323	1.58496250072116
19531	1.58496250072116
19550	1
19584	3.58496250072116
19665	1
19769	1
19815	2
20120	1
20661	1
20726	1.58496250072116
20779	1
20823	2
20958	1
21044	1.58496250072116
21159	1
21322	2
21396	1
21461	2
21484	1.58496250072116
21513	1.58496250072116
21824	1
21878	1
21929	1
21969	1.58496250072116
22333	1
22509	1.58496250072116
22619	1.58496250072116
22648	1.58496250072116
22668	1
22769	1
22810	1
22850	1
23023	1
23069	1
23163	1
23237	3
23258	3.4594316186373
23276	2
23295	1
23437	1
23469	2
23500	1
23586	1
23619	2
23642	1.58496250072116
23686	2
23775	3
23798	1.58496250072116
23860	1.58496250072116
23954	1.58496250072116
23984	1.58496250072116
24100	1.58496250072116
24149	1.58496250072116
24233	1
24281	1
24325	1
24415	1
24549	1
24601	2.32192809488736
24688	1
24717	2
24758	2.58496250072116
24786	1.58496250072116
24850	1
24881	1
24909	1
24945	1.58496250072116
25006	1
25085	1
25125	2
25149	1
25199	2.32192809488736
25217	1
25295	1.58496250072116
25323	1.58496250072116
25372	1
25405	2.32192809488736
25431	3.32192809488736
25451	4.39231742277876
25478	3
25500	3.4594316186373
25521	4.08746284125034
25546	4.85798099512757
25566	5.20945336562895
25590	5.61470984411521
25612	3.4594316186373
25634	4.4594316186373
25655	4.16992500144231
25676	3.16992500144231
25698	4.52356195605701
25719	2.8073549220576
25743	3.90689059560852
25765	3.16992500144231
25791	3.90689059560852
25813	3.90689059560852
25830	2.32192809488736
25853	3
25882	3.90689059560852
25903	4.70043971814109
25926	3.4594316186373
25969	3.16992500144231
25993	2.8073549220576
26028	2
26052	2.8073549220576
26073	2
26094	1.58496250072116
26134	1
26190	1.58496250072116
26216	1
26246	1
26278	1
26307	1.58496250072116
26339	3
26378	2.58496250072116
26405	2.32192809488736
26441	1.58496250072116
26458	2.58496250072116
26496	1
26543	2.32192809488736
26555	1
26576	1
26616	1.58496250072116
26660	1
26708	4
26733	3.8073549220576
26752	1.58496250072116
26775	2.32192809488736
26797	3
26825	3
26838	2
26872	3.4594316186373
26894	2.58496250072116
26915	3.8073549220576
26936	4.90689059560852
26959	3.90689059560852
26981	5.04439411935845
27002	4.39231742277876
27024	4.32192809488736
27046	4.16992500144231
27068	4.16992500144231
27091	2.8073549220576
27134	5.52356195605701
27155	4.16992500144231
27174	3.90689059560852
27199	3.16992500144231
27220	4.16992500144231
27248	2.8073549220576
27271	2.32192809488736
27288	1
27340	1
27449	1
27474	1.58496250072116
27504	1
27552	2
27582	2
27605	1.58496250072116
27653	2.32192809488736
27688	2.8073549220576
27715	1.58496250072116
27756	3
27782	3.32192809488736
27805	3.8073549220576
27827	3.4594316186373
27844	2
27870	1
27899	3.16992500144231
27939	1.58496250072116
27963	2
27988	3.8073549220576
28006	1.58496250072116
28037	1.58496250072116
28061	1
28100	2
28114	1
28149	2.8073549220576
28212	1.58496250072116
28231	3.70043971814109
28254	4.24792751344359
28278	3.58496250072116
28301	3.58496250072116
28319	4.4594316186373
28343	2.32192809488736
28360	2
28385	2.8073549220576
28429	1.58496250072116
28457	3.8073549220576
28475	2.58496250072116
28499	2.58496250072116
28523	3.8073549220576
28540	2.58496250072116
28566	2.58496250072116
28596	2.58496250072116
28626	4.08746284125034
28660	4.64385618977472
28680	3.58496250072116
28703	4.24792751344359
28740	3.16992500144231
28761	4.52356195605701
28789	3.58496250072116
28812	4.24792751344359
28836	3.32192809488736
28857	3.16992500144231
28879	2.58496250072116
28898	3.4594316186373
28923	2.32192809488736
28946	3.70043971814109
28966	3.32192809488736
28979	1
29018	3.70043971814109
29042	4
29065	3.16992500144231
29087	3.16992500144231
29110	3.16992500144231
29135	4
29154	4
29174	4.16992500144231
29194	3.4594316186373
29222	2.32192809488736
29253	3.16992500144231
29277	4.24792751344359
29299	3.32192809488736
29323	5
29344	3.58496250072116
29367	4.58496250072116
29390	4.32192809488736
29407	4.24792751344359
29433	3.16992500144231
29455	5
29479	2.8073549220576
29507	4.52356195605701
29534	4.24792751344359
29556	5.90689059560852
29578	5.04439411935845
29598	5.08746284125034
29618	3.16992500144231
29645	1
29674	2
29712	2.32192809488736
29739	3.58496250072116
29785	2.58496250072116
29824	2.8073549220576
29847	3.32192809488736
29873	3
29891	2
29934	2.8073549220576
29948	1
30007	2.58496250072116
30028	2
30053	2.58496250072116
30068	1
30105	2.8073549220576
30129	2
30148	1
30170	1.58496250072116
30199	1
30235	2
30257	2.8073549220576
30279	1.58496250072116
30322	2.58496250072116
30344	2.58496250072116
30374	2.32192809488736
30422	2
30443	2
30478	1
30509	2.32192809488736
30542	2.58496250072116
30554	1
30586	2.32192809488736
30610	2.8073549220576
30637	2.32192809488736
30680	1
30705	2.32192809488736
30732	1.58496250072116
30757	1
30806	1.58496250072116
30853	2
30868	1.58496250072116
30906	1.58496250072116
30930	1.58496250072116
30964	1.58496250072116
30992	2
31030	2.58496250072116
31061	1.58496250072116
31084	2
31099	2
31121	1
31149	1
31172	2
31208	2.32192809488736
31233	3.58496250072116
31248	1
31269	1
31409	2.58496250072116
31429	4.4594316186373
31450	5.08746284125034
31472	3.4594316186373
31492	4.08746284125034
31519	3
31538	3.8073549220576
31564	5.35755200461808
31585	4.32192809488736
31608	4.52356195605701
31629	5.24792751344359
31654	4.52356195605701
31676	4.08746284125034
31697	3
31717	3.58496250072116
31741	3.70043971814109
31769	4
31791	2.8073549220576
31812	3.32192809488736
31832	4.70043971814109
31856	4.16992500144231
31879	4
31905	2.32192809488736
31923	3.16992500144231
31947	3.32192809488736
31969	3.32192809488736
31990	4.16992500144231
32018	3.58496250072116
32039	4.4594316186373
32059	4.75488750216347
32084	4.16992500144231
32106	2.58496250072116
32129	3.32192809488736
32161	4.08746284125034
32177	2
32208	2.58496250072116
32267	3.8073549220576
32306	3.90689059560852
32326	2
32350	2.58496250072116
32373	3.58496250072116
32392	3
32415	3
32439	2.58496250072116
32461	3.32192809488736
32488	3.4594316186373
32518	1.58496250072116
32540	2
32574	2.8073549220576
32599	3
32625	3.70043971814109
32642	3.32192809488736
32673	2.8073549220576
32687	1.58496250072116
32718	3.16992500144231
32739	3
32757	2
32787	2.32192809488736
32815	4.16992500144231
32837	3.90689059560852
32855	2.32192809488736
32881	3
32903	3.16992500144231
32922	2.58496250072116
32951	2.58496250072116
32976	2.58496250072116
33001	1.58496250072116
33026	2
33048	1
33080	1.58496250072116
33122	2
33147	2
33182	1.58496250072116
33208	2.58496250072116
33232	3.32192809488736
33251	2.58496250072116
33283	2.8073549220576
33312	3.70043971814109
33335	3.58496250072116
33356	2
33382	3.32192809488736
33400	1.58496250072116
33428	2
33452	2.58496250072116
33479	3
33499	3.16992500144231
33536	3
33560	2.8073549220576
33585	2.58496250072116
33613	3.90689059560852
33632	3
33653	1.58496250072116
33690	1.58496250072116
33764	1.58496250072116
33790	1.58496250072116
33915	1
33997	1
34023	1.58496250072116
34055	1
34097	5.52356195605701
34147	2
34168	3.16992500144231
34193	3.4594316186373
34212	2.32192809488736
34252	2
34299	2.32192809488736
34321	2
34342	2
34386	1.58496250072116
34426	1.58496250072116
34460	1.58496250072116
34514	2
34547	2.58496250072116
34578	2
34607	3
34644	2.32192809488736
34698	1.58496250072116
34785	2.32192809488736
34803	1.58496250072116
34828	2
34858	2.32192809488736
34889	1.58496250072116
34915	2.58496250072116
34937	2.58496250072116
34957	2.32192809488736
35004	3
35029	1.58496250072116
35059	1.58496250072116
35092	2.32192809488736
35127	2
35155	2
35175	2.32192809488736
35211	2.8073549220576
35246	2.58496250072116
35270	2
35308	3
35330	2.32192809488736
35349	2.32192809488736
35367	1.58496250072116
35394	2.32192809488736
35409	1
35445	2.58496250072116
35460	1
35537	2.32192809488736
35558	1
35611	2.58496250072116
35630	1.58496250072116
35658	2
35681	2.58496250072116
35705	3.32192809488736
35724	2.32192809488736
35767	2.32192809488736
35785	1.58496250072116
35822	2.8073549220576
35843	2.32192809488736
35874	2.58496250072116
35896	3.16992500144231
35916	3.32192809488736
35937	3.16992500144231
35954	2.58496250072116
35990	1
36020	2.58496250072116
36043	1.58496250072116
36069	2.32192809488736
36084	2
36114	2.32192809488736
36141	2.58496250072116
36164	2.8073549220576
36188	2.8073549220576
36210	2
36238	2.8073549220576
36263	3.32192809488736
36287	2.58496250072116
36311	5.88264304936184
36327	2.58496250072116
36353	3.70043971814109
36374	4.16992500144231
36392	3
36414	3.32192809488736
36445	3.32192809488736
36465	3.90689059560852
36487	4.08746284125034
36509	4.64385618977472
36533	3.16992500144231
36553	3
36579	3.32192809488736
36603	4.08746284125034
36626	3.90689059560852
36647	4.64385618977472
36671	3.16992500144231
36691	3.32192809488736
36720	2.58496250072116
36747	4
36770	3.70043971814109
36789	4.24792751344359
36814	4.39231742277876
36834	3.32192809488736
36853	3.16992500144231
36875	2.58496250072116
36898	2.58496250072116
36918	2
36956	2.58496250072116
36979	3.32192809488736
37008	2.58496250072116
37031	2.32192809488736
37054	4.08746284125034
37078	3.32192809488736
37098	2.58496250072116
37114	1
37142	2.58496250072116
37170	3
37190	3
37202	1
37248	3.32192809488736
37291	3.32192809488736
37325	2
37355	2.8073549220576
37386	2.32192809488736
37424	2.32192809488736
37449	2.8073549220576
37489	2.58496250072116
37513	2.58496250072116
37538	3.70043971814109
37555	3.4594316186373
37581	2.58496250072116
37596	2
37627	2.32192809488736
37652	2.58496250072116
37689	2
37710	2.32192809488736
37736	2.8073549220576
37755	2.32192809488736
37793	3
37809	2.32192809488736
37838	2.8073549220576
37862	3
37897	1.58496250072116
37925	1.58496250072116
37954	2
37973	1.58496250072116
38003	2.8073549220576
38039	3
38063	2
38108	1.58496250072116
38127	2
38165	2.32192809488736
38245	2
38273	2
38293	2.32192809488736
38317	1.58496250072116
38353	1.58496250072116
38389	2.32192809488736
38416	2
38438	2.58496250072116
38459	3.16992500144231
38537	2.58496250072116
38571	2.58496250072116
38595	2
38619	3
38644	3.16992500144231
38657	2.32192809488736
38689	2.58496250072116
38716	2.8073549220576
38738	2.32192809488736
38774	3.16992500144231
38796	2.8073549220576
38842	1.58496250072116
38876	1
38922	1.58496250072116
38966	2.58496250072116
38993	2.32192809488736
39013	1.58496250072116
39043	2
39060	1.58496250072116
39089	1.58496250072116
39128	2.8073549220576
39153	3.16992500144231
39197	2
39222	2.32192809488736
39241	1
39267	1.58496250072116
39302	2.58496250072116
39326	3
39351	2
39378	1.58496250072116
39407	2.32192809488736
39420	1
39462	1.58496250072116
39486	2
39513	1.58496250072116
39538	1
39600	1.58496250072116
39626	2
39680	1
39730	4
39819	4.58496250072116
39840	6.32192809488736
39861	5.24792751344359
39882	5.39231742277876
39903	6.49185309632967
39923	4.24792751344359
39946	4.75488750216347
39968	3.70043971814109
39992	4.24792751344359
40014	4.58496250072116
40036	5.35755200461808
40057	6.53915881110803
40078	6.12928301694497
40099	4.90689059560852
40120	6.64385618977473
40141	6.16992500144231
40161	6.20945336562895
40183	6.08746284125034
40204	5.08746284125034
40224	5.93073733756289
40246	4.95419631038688
40267	5.24792751344359
40288	6.20945336562895
40310	4.85798099512757
40331	5.04439411935845
40352	6.4594316186373
40374	5.32192809488736
40394	4.4594316186373
40418	4.58496250072116
40440	5.64385618977472
40461	5.24792751344359
40483	5.16992500144231
40506	5.93073733756289
40527	5.08746284125034
40549	4.70043971814109
40570	4.95419631038688
40591	6.08746284125034
40612	5.39231742277876
40635	4.95419631038688
40659	5.04439411935845
40680	4.16992500144231
40700	5.16992500144231
40722	5.20945336562895
40745	4.24792751344359
40767	4.24792751344359
40787	5.16992500144231
40809	5.4594316186373
40830	4.08746284125034
40850	4.64385618977472
40869	4.08746284125034
40897	5.58496250072116
40917	5.24792751344359
40939	4.90689059560852
40960	4.4594316186373
40981	4.58496250072116
41002	4.08746284125034
41025	5.4594316186373
41047	4.85798099512757
41067	4.52356195605701
41088	3.4594316186373
41110	4.32192809488736
41131	4.58496250072116
41152	5.70043971814109
41175	5.4594316186373
41196	5.32192809488736
41217	5.78135971352466
41239	4.24792751344359
41256	2.32192809488736
41283	4.58496250072116
41304	5.20945336562895
41329	3.8073549220576
41351	4.90689059560852
41376	4.24792751344359
41399	4.90689059560852
41420	5.20945336562895
41440	4.70043971814109
41462	4.70043971814109
41483	4.64385618977472
41504	5.55458885167764
41525	5.7279204545632
41546	5.61470984411521
41567	5.55458885167764
41588	4.75488750216347
41608	4.64385618977472
41629	4.52356195605701
41652	4.08746284125034
41677	3.32192809488736
41699	3.8073549220576
41719	3.8073549220576
41742	3.32192809488736
41768	2.8073549220576
41789	2.58496250072116
41811	5.12928301694497
41830	4.58496250072116
41851	4
41875	5.32192809488736
41895	3.8073549220576
41918	4.08746284125034
41940	5.24792751344359
41961	6.20945336562895
41981	4.70043971814109
41996	2.32192809488736
42028	1.58496250072116
42062	1
42355	3
42384	3.8073549220576
42404	4.16992500144231
42430	3.8073549220576
42452	3.16992500144231
42473	3.4594316186373
42496	3.32192809488736
42516	4.16992500144231
42539	4.16992500144231
42561	3
42584	2.58496250072116
42604	2.8073549220576
42626	2.32192809488736
42648	3.32192809488736
42678	1.58496250072116
42701	1.58496250072116
42729	2
42774	1.58496250072116
42819	2.58496250072116
42881	1.58496250072116
42975	2.32192809488736
43026	2
43046	2
43089	1.58496250072116
43170	1
43213	1
43249	5.28540221886225
43268	5
43293	3.8073549220576
43315	3.8073549220576
43338	4.16992500144231
43360	4.95419631038688
43381	4.39231742277876
43402	3.32192809488736
43422	3.8073549220576
43445	4.58496250072116
43465	4.08746284125034
43487	4.08746284125034
43506	3.90689059560852
43523	2
43551	3.16992500144231
43575	4.08746284125034
43600	4.24792751344359
43620	3.4594316186373
43641	3.58496250072116
43663	3.70043971814109
43685	4.4594316186373
43706	4.75488750216347
43728	4.58496250072116
43752	4.16992500144231
43773	5.64385618977472
43794	5.32192809488736
43814	3.8073549220576
43837	4.16992500144231
43859	4.08746284125034
43877	3.90689059560852
43914	4.58496250072116
43935	4.70043971814109
43955	4.08746284125034
43976	4.24792751344359
44003	4.4594316186373
44024	3.90689059560852
44045	4.16992500144231
44069	3.32192809488736
44089	3.16992500144231
44112	4.39231742277876
44134	5.16992500144231
44154	5.70043971814109
44185	5.75488750216347
44207	5.32192809488736
44227	4.70043971814109
44249	5.35755200461808
44270	5.39231742277876
44293	4.4594316186373
44320	3.70043971814109
44341	5
44362	3.32192809488736
44383	3.4594316186373
44405	5.75488750216347
44428	6.16992500144231
44449	5.7279204545632
44469	5.70043971814109
44491	6.08746284125034
44512	5.93073733756289
44533	5.12928301694497
44554	5.16992500144231
44575	5.24792751344359
44598	4.85798099512757
44618	4
44642	5.04439411935845
44663	5.4594316186373
44685	5.4262647547021
44706	5.6724253419715
44727	6.16992500144231
44748	5.52356195605701
44768	5.4262647547021
44791	3.70043971814109
44813	5.49185309632967
44835	5.39231742277876
44857	5.75488750216347
44878	5.8073549220576
44899	5.20945336562895
44921	4.4594316186373
44942	6.79441586635011
44963	6.53915881110803
44985	5.35755200461808
45008	3.32192809488736
45034	3.4594316186373
45071	3
45121	3.70043971814109
45151	2.32192809488736
45165	1.58496250072116
45193	2
45212	1
45251	1.58496250072116
45270	1
45298	2
45319	1
45350	2.32192809488736
45391	1.58496250072116
45419	2
45446	2.32192809488736
45584	2.32192809488736
45739	1
45839	2
45854	1.58496250072116
45916	2
45959	1.58496250072116
45995	2.32192809488736
46015	2
46039	1
46101	1
46226	2
46252	2
46314	1.58496250072116
46335	1.58496250072116
46403	1.58496250072116
46502	1
46538	2.32192809488736
46557	1
46620	1
46642	1
46719	1
46751	2
46916	1.58496250072116
46979	2
47020	1
47045	1.58496250072116
47066	1.58496250072116
47131	3.16992500144231
47154	4
47176	4.16992500144231
47195	2.8073549220576
47218	3
47239	4.70043971814109
47259	3.70043971814109
47281	3
47303	4.24792751344359
47324	3.32192809488736
47344	4
47372	2.8073549220576
47396	2
47416	4.24792751344359
47433	2.8073549220576
47460	2
47481	4.08746284125034
47505	4.52356195605701
47525	4.32192809488736
47548	4.4594316186373
47566	3.70043971814109
47589	3.90689059560852
47610	3.70043971814109
47634	3.16992500144231
47655	4.85798099512757
47675	3.4594316186373
47700	4
47727	3.32192809488736
47747	1.58496250072116
47772	3.90689059560852
47796	4.32192809488736
47817	4.39231742277876
47840	3.16992500144231
47861	2.32192809488736
47885	3.16992500144231
47905	3.16992500144231
47929	3.70043971814109
47956	3.58496250072116
47983	4.24792751344359
48003	5.24792751344359
48024	4.58496250072116
48047	4.75488750216347
48070	4.64385618977472
48091	3.8073549220576
48116	4.75488750216347
48135	3.70043971814109
48156	5.12928301694497
48184	4.08746284125034
48206	3.90689059560852
48228	4.4594316186373
48249	4
48271	4.24792751344359
48293	4.08746284125034
48314	4.64385618977472
48336	3.8073549220576
48357	4.70043971814109
48378	5.90689059560852
48399	5.90689059560852
48420	5.6724253419715
48442	5.28540221886225
48462	5.61470984411521
48484	4.70043971814109
48505	3.90689059560852
48525	3.70043971814109
48550	4.08746284125034
48570	4.08746284125034
48593	4.64385618977472
48615	4.16992500144231
48637	4.4594316186373
48658	4.64385618977472
48679	4.52356195605701
48699	2
48718	4.08746284125034
48744	4.32192809488736
48770	3.58496250072116
48795	3.16992500144231
48816	4.39231742277876
48837	3.70043971814109
48858	4.52356195605701
48880	3.70043971814109
48900	3.90689059560852
48927	4.4594316186373
48947	4.08746284125034
48971	4.32192809488736
48992	4.08746284125034
49015	3.58496250072116
49032	3.58496250072116
49058	3.58496250072116
49085	3
49105	3.70043971814109
49128	4.08746284125034
49152	2.8073549220576
49176	3.90689059560852
49200	3.4594316186373
49217	2.8073549220576
49241	2
49274	1.58496250072116
49296	2.32192809488736
49318	3.16992500144231
49345	2
49374	3.4594316186373
49402	1.58496250072116
49421	3.58496250072116
49444	2.32192809488736
49469	3.16992500144231
49494	3.58496250072116
49517	3.32192809488736
49540	3
49570	2.32192809488736
49597	4.16992500144231
49617	2.58496250072116
49643	3.8073549220576
49663	3.32192809488736
49688	2.58496250072116
49713	3.70043971814109
49727	2
49756	3.70043971814109
49788	2.58496250072116
49800	1
49832	3.58496250072116
49854	3.32192809488736
49875	2.8073549220576
49894	3
49924	3.32192809488736
49944	3
49967	3.4594316186373
49990	3.70043971814109
50011	2.8073549220576
50034	2.8073549220576
50062	3.90689059560852
50083	3.32192809488736
50105	3.58496250072116
50125	3.16992500144231
50145	3
50179	2
50201	3.32192809488736
50218	2.58496250072116
50244	3.8073549220576
50264	3.70043971814109
50285	3.90689059560852
50303	2.32192809488736
50330	2.58496250072116
50356	3.58496250072116
50380	2
50404	3.4594316186373
50422	1.58496250072116
50479	1.58496250072116
50502	2.32192809488736
50516	1
50551	2
50588	2.32192809488736
50632	3.16992500144231
50654	3.16992500144231
50686	2.58496250072116
50706	3.32192809488736
50733	3.32192809488736
50755	3.16992500144231
50771	1.58496250072116
50805	2.32192809488736
50825	2.32192809488736
50865	2.8073549220576
50887	3
50923	2.32192809488736
50950	2.32192809488736
50966	1
51003	2.8073549220576
51044	2.8073549220576
51068	1.58496250072116
51088	1.58496250072116
51118	3.32192809488736
51141	2.8073549220576
51168	2
51203	2.58496250072116
51234	3.4594316186373
51257	2.8073549220576
51274	2.32192809488736
51309	1.58496250072116
51333	2
51379	3.70043971814109
51399	3.16992500144231
51424	2.58496250072116
51455	3
51503	2
51539	3
51565	1.58496250072116
51600	1
51640	1
51735	1
51799	1.58496250072116
51860	1
51902	2
51970	1
51994	1
52046	1
52089	2.8073549220576
52111	2
52144	2.32192809488736
52180	2.32192809488736
52200	2.58496250072116
52227	3.16992500144231
52248	2.32192809488736
52268	1
52314	1
52362	1.58496250072116
52411	1
52446	4.24792751344359
52468	3
52492	8.12928301694497
52513	8.86418614465428
52534	9.49585502688717
52555	9.72280753116955
52576	8.82654848729092
52597	7.35755200461808
52618	8.15987133677839
52639	8.70735913208088
52660	9.16490692667569
52681	8.45121111183233
52702	7.09803208296053
52723	7.94836723158468
52744	7.69348695749933
52765	8.91288933622996
52786	9.04712391211403
52807	8.21431912080077
52828	7.63662462054365
52844	3
52869	3.8073549220576
52891	8.49984588708321
52912	8.95710204156229
52933	9.17492568250068
52954	7.53138146051631
52975	6.89481776330794
52996	9.24792751344359
53017	7.67948009950545
53038	8.75488750216347
53059	8.49585502688717
53080	8.68650052718322
53101	8.06069593168755
53122	7.55458885167764
53143	7.81378119121704
53164	8.19967234483636
53185	8.57364718749332
53205	7.8008998999203
53227	6.7279204545632
53249	4.85798099512757
53272	3
53294	3
53315	3
53351	1
53404	1
53432	1.58496250072116
53465	1
53612	1.58496250072116
53635	2
53664	1
53704	1
53745	2
53765	1
53791	1.58496250072116
53847	4.08746284125034
53868	4.70043971814109
53887	3.8073549220576
53910	3.90689059560852
53929	3.4594316186373
53952	3.16992500144231
53974	5.12928301694497
53994	3.4594316186373
54017	3.90689059560852
54039	3.32192809488736
54060	4.58496250072116
54079	3.90689059560852
54110	2.58496250072116
54141	2.58496250072116
54164	4
54187	4.39231742277876
54206	4
54235	3.4594316186373
54258	2.8073549220576
54280	3.32192809488736
54307	3.70043971814109
54328	3
54346	2.8073549220576
54371	3.90689059560852
54399	3.8073549220576
54420	3.16992500144231
54446	2.58496250072116
54467	3.16992500144231
54490	2.32192809488736
54514	2.8073549220576
54538	3
54561	2.8073549220576
54580	2
54608	2.8073549220576
54631	3.32192809488736
54654	3
54690	3.8073549220576
54711	3.32192809488736
54744	2.32192809488736
54765	2.8073549220576
54794	3.4594316186373
54816	2.58496250072116
54850	2
54870	3.32192809488736
54899	2
54924	3.16992500144231
54948	2.58496250072116
54968	2
55015	2.58496250072116
55036	2
55066	2.58496250072116
55092	2.32192809488736
55107	2.32192809488736
55131	2.8073549220576
55161	3.32192809488736
55177	3.16992500144231
55201	2.58496250072116
55227	1.58496250072116
55262	2.58496250072116
55284	2.32192809488736
55301	2.32192809488736
55332	3.32192809488736
55351	2.58496250072116
55383	2.58496250072116
55403	2.8073549220576
55425	2
55452	2
55483	2
55518	1.58496250072116
55540	2
55601	3
55628	2.32192809488736
55649	2
55670	3.4594316186373
55696	2
55713	2
55746	2.58496250072116
55773	2.58496250072116
55794	2.32192809488736
55812	2.32192809488736
55834	2
55877	2
55902	3
55937	2.32192809488736
55956	2
55981	2
56012	2.58496250072116
56034	2.58496250072116
56063	2.8073549220576
56094	3
56116	2.58496250072116
56138	1.58496250072116
56204	1.58496250072116
56246	2.32192809488736
56289	2
56308	1.58496250072116
56359	1
56429	2.32192809488736
56450	2
56500	1
56528	1.58496250072116
56575	2.32192809488736
56601	3.4594316186373
56625	2.32192809488736
56647	3.90689059560852
56668	2.8073549220576
56694	3
56719	3.70043971814109
56738	3.8073549220576
56767	4.08746284125034
56787	4
56828	3.4594316186373
56849	4
56870	4.32192809488736
56889	3.58496250072116
56914	3.32192809488736
56940	2.8073549220576
56963	2.8073549220576
56987	3.90689059560852
57009	4.32192809488736
57031	3.90689059560852
57053	4.75488750216347
57077	2.8073549220576
57094	2.8073549220576
57118	3.58496250072116
57154	2.8073549220576
57178	4
57199	3
57221	3.58496250072116
57252	3.8073549220576
57275	3.4594316186373
57294	3.90689059560852
57323	4.90689059560852
57347	5.4594316186373
57367	4.58496250072116
57389	4.4594316186373
57408	3.32192809488736
57431	4.8073549220576
57452	4.52356195605701
57472	3.58496250072116
57502	3.4594316186373
57526	4.52356195605701
57550	3.70043971814109
57571	3.90689059560852
57593	4
57614	3.32192809488736
57639	3.8073549220576
57661	4.08746284125034
57683	3.4594316186373
57708	2.58496250072116
57731	2.58496250072116
57754	3.8073549220576
57772	2.8073549220576
57793	3.32192809488736
57815	2.58496250072116
57857	3.8073549220576
57881	4.70043971814109
57902	4.64385618977472
57924	5.32192809488736
57945	5.12928301694497
57965	4.39231742277876
57987	3.8073549220576
58009	4.16992500144231
58030	3.90689059560852
58055	3.4594316186373
58079	4
58104	5.52356195605701
58124	5.16992500144231
58146	4.4594316186373
58163	1.58496250072116
58187	1
58242	1
58342	4.85798099512757
58363	7.44294349584873
58384	6.96578428466209
58404	5.20945336562895
58425	6.04439411935845
58446	5.70043971814109
58468	6.90689059560852
58488	6.28540221886225
58510	7.18982455888002
58531	6.33985000288463
58552	5.88264304936184
58574	6.28540221886225
58594	6.3037807481771
58616	6.14974711950468
58637	5.90689059560852
58658	6.93073733756289
58679	6.04439411935845
58700	6.61470984411521
58720	6.35755200461808
58743	6.96578428466209
58764	7
58784	6.6724253419715
58806	7.03342300153745
58827	6.8703647195834
58848	7.48381577726426
58869	7.99435343685886
58890	6.4262647547021
58911	8.04984854945056
58932	7.98299357469431
58953	7.23840473932508
58974	6.74146698640115
58995	7.17990909001493
59016	7.4757334309664
59037	7.13955135239879
59058	6.94251450533924
59079	7.45121111183233
59100	7.19967234483636
59121	7.34872815423108
59142	7.64385618977472
59163	6.20945336562895
59184	7.35755200461808
59205	7.71424551766612
59226	8
59246	7.03342300153745
59267	4.58496250072116
59287	3
59322	3
59342	1.58496250072116
59375	8.58871463558227
59387	2
59489	1.58496250072116
59517	3.16992500144231
59541	4.32192809488736
59561	4.08746284125034
59586	5.12928301694497
59606	4.16992500144231
59627	5.08746284125034
59651	4.39231742277876
59672	4.39231742277876
59694	4.32192809488736
59716	3
59735	3.4594316186373
59758	4.32192809488736
59779	4.32192809488736
59800	3.16992500144231
59821	2.58496250072116
59847	4.8073549220576
59868	4.24792751344359
59890	3.70043971814109
59912	5.32192809488736
59932	3.90689059560852
59956	3.90689059560852
59978	4.90689059560852
59998	3.16992500144231
60024	3.58496250072116
60047	3.32192809488736
60068	3.90689059560852
60090	4.39231742277876
60111	5.35755200461808
60135	4.24792751344359
60155	3.16992500144231
60177	2.58496250072116
60199	4.16992500144231
60225	3.70043971814109
60245	3.70043971814109
60266	4.64385618977472
60287	3.90689059560852
60311	4.39231742277876
60345	2.8073549220576
60364	3.4594316186373
60386	2.58496250072116
60408	3
60427	2.8073549220576
60450	3.4594316186373
60475	2.32192809488736
60503	4
60526	3.8073549220576
60553	3.16992500144231
60574	3.16992500144231
60609	2.32192809488736
60631	3.70043971814109
60658	4.16992500144231
60677	3.58496250072116
60714	3.8073549220576
60732	4.32192809488736
60758	4.24792751344359
60787	4.16992500144231
60807	2.58496250072116
60830	3.16992500144231
60855	2.58496250072116
60883	2.58496250072116
61017	2
61082	1
61122	2.32192809488736
61141	4.08746284125034
61168	2.32192809488736
61191	2.58496250072116
61212	2.8073549220576
61250	1
61276	2.32192809488736
61301	3.70043971814109
61325	3.16992500144231
61341	1.58496250072116
61365	1
61395	3.4594316186373
61420	3.16992500144231
61454	3
61475	3.4594316186373
61502	3.70043971814109
61527	3.16992500144231
61557	2.8073549220576
61574	2.32192809488736
61600	2.8073549220576
61626	2.8073549220576
61646	4.16992500144231
61662	1
61704	4.08746284125034
61746	1.58496250072116
61794	1.58496250072116
61843	1.58496250072116
61871	1.58496250072116
61899	1.58496250072116
61987	2.32192809488736
62050	2
62079	1
62149	2
62384	1
62556	2
62583	1
62689	3.32192809488736
62727	1
62769	1.58496250072116
62812	1
62847	1.58496250072116
62900	2.32192809488736
62920	2.8073549220576
62944	2
62963	1
63011	2.8073549220576
63025	2
63076	2
63097	1
63127	2.58496250072116
63149	1
63182	2.58496250072116
63197	2.32192809488736
63231	1
63257	1.58496250072116
63280	1.58496250072116
63311	1
63345	1
63384	1.58496250072116
63418	1.58496250072116
63460	2.58496250072116
63526	1
63604	2
63646	1.58496250072116
63685	1.58496250072116
63716	2.58496250072116
63739	1.58496250072116
63844	1.58496250072116
63872	1
63906	2.32192809488736
63930	2
64038	2
64103	1
64140	2
64164	3.90689059560852
64185	2.8073549220576
64206	3.16992500144231
64227	4.08746284125034
64252	2.8073549220576
64277	1.58496250072116
64299	4.08746284125034
64325	3.90689059560852
64347	3.4594316186373
64362	3.32192809488736
64392	3.58496250072116
64414	3.90689059560852
64429	3.70043971814109
64456	2
64478	3.8073549220576
64503	3.70043971814109
64523	3.16992500144231
64545	2.8073549220576
64587	2.8073549220576
64610	3
64671	2.8073549220576
64719	3
64746	2.32192809488736
64765	2.32192809488736
64795	3
64808	1
64842	3.32192809488736
64865	2.32192809488736
64890	2.32192809488736
64908	2.58496250072116
64932	3.16992500144231
64950	1.58496250072116
64991	2.32192809488736
65032	3.32192809488736
65052	3
65080	3.16992500144231
65097	2.32192809488736
65123	3
65159	1.58496250072116
65306	6.4262647547021
65329	4.58496250072116
65350	5.28540221886225
65370	4.64385618977472
65393	4.24792751344359
65414	4.52356195605701
65435	4.95419631038688
65456	5.04439411935845
65476	4.08746284125034
65498	4.4594316186373
65519	4.24792751344359
65540	5.4262647547021
65562	5.08746284125034
65583	3.90689059560852
65603	4.95419631038688
65628	4.32192809488736
65648	5.04439411935845
65672	3.16992500144231
65693	4
65717	4.4594316186373
65738	5.64385618977472
65759	5.88264304936184
65778	5.12928301694497
65813	5.52356195605701
65834	4.58496250072116
65855	3.16992500144231
65878	3.4594316186373
65897	4.16992500144231
65920	3.8073549220576
65941	4.52356195605701
65962	4.58496250072116
65983	3.4594316186373
66004	4.32192809488736
66025	4.32192809488736
66046	4.52356195605701
66066	5.4594316186373
66088	3.70043971814109
66108	4.52356195605701
66130	4.16992500144231
66151	4
66173	4.4594316186373
66196	3.32192809488736
66218	4.32192809488736
66240	3.32192809488736
66263	4.16992500144231
66282	4.39231742277876
66308	3.90689059560852
66334	4
66356	4.39231742277876
66376	4.39231742277876
66400	3.4594316186373
66425	2.8073549220576
66449	3.16992500144231
66475	3.32192809488736
66494	3
66517	3.70043971814109
66540	3.70043971814109
66562	4.75488750216347
66584	4.4594316186373
66608	4.08746284125034
66624	4
66652	5.08746284125034
66674	4.08746284125034
66702	2.8073549220576
66727	4.16992500144231
66748	3.16992500144231
66772	4.16992500144231
66786	2.32192809488736
66839	2
66877	1
66975	1.58496250072116
67006	1.58496250072116
67038	3.8073549220576
67061	5.04439411935845
67082	5.8073549220576
67103	6.6582114827518
67124	6.88264304936184
67145	6.7279204545632
67166	8.22881869049588
67187	8.13955135239879
67208	7.36632221424582
67229	6.4262647547021
67251	6.62935662007961
67272	7.01122725542325
67293	6.37503943134693
67314	6.6724253419715
67335	6.16992500144231
67355	5.52356195605701
67377	6.14974711950468
67398	6.02236781302845
67419	6.20945336562895
67439	6.55458885167764
67461	4.90689059560852
67482	5
67503	5.97727992349992
67524	5.20945336562895
67545	6.6724253419715
67566	6.2667865406949
67587	6.44294349584873
67608	7.14974711950468
67629	6.52356195605701
67650	7.33091687811462
67671	4.16992500144231
67692	5.7279204545632
67714	7.37503943134693
67735	6.35755200461808
67756	5.35755200461808
67777	6.5077946401987
67798	6.56985560833095
67819	6.37503943134693
67840	6.8703647195834
67861	5.85798099512757
67883	6.06608919045777
67904	6.5077946401987
67925	5.78135971352466
67946	6.52356195605701
67968	6.75488750216347
67989	6.6724253419715
68011	6.37503943134693
68032	6.61470984411521
68053	7.4262647547021
68074	6.84549005094438
68095	6.52356195605701
68115	5.7279204545632
68137	6.14974711950468
68158	6.39231742277876
68179	5.04439411935845
68200	6.22881869049588
68220	6.04439411935845
68242	6.6724253419715
68262	6.06608919045777
68284	6.4262647547021
68305	6.62935662007961
68326	5.70043971814109
68347	5.12928301694497
68368	5.28540221886225
68391	4.90689059560852
68412	5.58496250072116
68434	5.52356195605701
68456	6.32192809488736
68476	5.55458885167764
68499	5.78135971352466
68520	5.97727992349992
[truncated: 17,612 more rows]
