# Supplementary material for: A Compendium of Nucleosome and Transcript Profiles Reveals Determinants of Chromatin Architecture and Transcription
Source: PLoS Genet. 2013 May 2;9(5):e1003479. doi: 10.1371/journal.pgen.1003479 (PMC3642058; doi:10.1371/journal.pgen.1003479)
Supplement: Dataset S1 — Yeast transcript annotation R script and data files. Please note this file is 81.9 MB and may be difficult for some readers to download due to its size. (GZ) [file pgen.1003479.s001.gz › yeast-transcript-annotation/chr9.data.nucleosomes]

12	0.356764
16	0.327742
20	0.325906
24	0.375993
28	0.327939
32	0.343504
36	0.380905
40	0.398328
44	0.398328
48	0.382045
52	0.354398
56	0.314668
60	0.314131
64	0.161659
68	-0.0290929
72	-0.130678
76	-0.254252
80	-0.392286
84	-0.58539
88	-0.699926
92	-0.789744
96	-0.866094
100	-0.847796
104	-0.870077
108	-0.83253
112	-0.920744
116	-0.946001
120	-0.889141
124	-0.866094
128	-0.981873
132	-1.00253
136	-1.18535
140	-1.33083
144	-1.51454
148	-1.56849
152	-1.57564
156	-1.38635
160	-1.391
164	-1.38477
168	-1.42476
172	-1.38952
176	-1.39141
180	-1.31101
184	-1.30777
188	-1.29773
192	-1.33236
196	-1.32825
200	-1.35083
204	-1.29649
208	-1.25735
212	-1.23585
216	-1.28741
220	-1.26394
224	-1.27143
228	-1.26886
232	-1.2399
236	-1.19759
240	-1.18987
244	-1.181
248	-1.16867
252	-1.08842
256	-1.06846
260	-0.894071
264	-0.831902
268	-0.845388
272	-0.615054
276	-0.626068
280	-0.598926
284	-0.606989
288	-0.626068
292	-0.729779
296	-0.76488
300	-0.731838
304	-0.742568
308	-0.702472
312	-0.489563
316	-0.456732
320	-0.367166
324	-0.362267
328	-0.337951
332	-0.313849
336	-0.332265
340	-0.277253
344	-0.241956
348	-0.231838
352	-0.215965
356	-0.22231
360	-0.232383
364	-0.230218
368	-0.22231
372	-0.133872
376	-0.0473224
380	-0.0405255
384	-0.157791
388	-0.0949528
392	-0.117389
396	-0.102021
400	-0.133872
404	-0.0298499
408	-0.0136014
412	0.0104023
416	-0.0303737
420	0.0422497
424	0.092364
428	0.158582
432	0.179985
436	0.19211
440	0.246044
444	0.239551
448	0.235849
452	0.232933
456	0.273695
460	0.29272
464	0.284559
468	0.215322
472	0.169587
476	0.126757
480	0.00231684
484	-0.0116726
488	-0.0514916
492	-0.0908996
496	-0.0945833
500	-0.104445
504	-0.187644
508	-0.349748
512	-0.354755
516	-0.413883
520	-0.308431
524	-0.272197
528	-0.294677
532	-0.217382
536	-0.118809
540	-0.118263
544	-0.0858317
548	-0.0600811
552	0.000787872
556	-0.000832013
560	0.0900491
564	0.0858748
568	0.15027
572	0.188941
576	0.211993
580	0.241853
584	0.291237
588	0.27317
592	0.300296
596	0.291254
600	0.300296
604	0.309693
608	0.262815
612	0.251743
616	0.212258
620	0.217902
624	0.234435
628	0.264761
632	0.273349
636	0.273963
640	0.254923
644	0.24689
648	0.197372
652	0.200466
656	0.145935
660	0.170804
664	0.16161
668	0.159591
672	0.0809199
676	0.0657113
680	0.0707598
684	0.0681102
688	0.0535877
692	-0.0109881
696	-0.0324353
700	-0.0188728
704	-0.0311754
708	-0.0665152
712	-0.0965446
716	-0.101976
720	-0.0416807
724	-0.0756001
728	-0.0261358
732	-0.0158403
736	0.0313999
740	0.0761814
744	0.102316
748	0.074622
752	0.151766
756	0.180884
760	0.201547
764	0.139301
768	0.173792
772	0.167379
776	0.115226
780	0.157024
784	0.148695
788	0.150736
792	0.167379
796	0.120666
800	0.109267
804	0.0772531
808	0.0902808
812	0.062347
816	0.0343835
820	0.0733263
824	0.0649742
828	0.100052
832	0.123464
836	0.147817
840	0.142133
844	0.144357
848	0.214971
852	0.216843
856	0.258442
860	0.253367
864	0.292493
868	0.288601
872	0.31448
876	0.304729
880	0.292493
884	0.306733
888	0.332855
892	0.332855
896	0.321979
900	0.329023
904	0.37633
908	0.386651
912	0.375087
916	0.341259
920	0.340193
924	0.337002
928	0.328597
932	0.299508
936	0.304478
940	0.302555
944	0.289431
948	0.287312
952	0.289382
956	0.325506
960	0.295821
964	0.313844
968	0.287312
972	0.327854
976	0.338034
980	0.321359
984	0.302776
988	0.249701
992	0.206486
996	0.217467
1000	0.173002
1004	0.252994
1008	0.209038
1012	0.22053
1016	0.180213
1020	0.159326
1024	0.0771583
1028	0.0203552
1032	0.0271225
1036	0.0375496
1040	0.0475141
1044	0.0622085
1048	0.0515251
1052	-0.0480505
1056	-0.0559868
1060	-0.0844865
1064	-0.0425925
1068	-0.0325807
1072	0.0347891
1076	0.0362433
1080	0.0698858
1084	0.102885
1088	0.155463
1092	0.135316
1096	0.195331
1100	0.225627
1104	0.272401
1108	0.251534
1112	0.214502
1116	0.219119
1120	0.205992
1124	0.173699
1128	0.166326
1132	0.143578
1136	0.166303
1140	0.155883
1144	0.141135
1148	0.0763758
1152	0.00955987
1156	-0.00318415
1160	-0.0430492
1164	-0.0703117
1168	-0.052953
1172	-0.0550344
1176	-0.0430492
1180	-0.0893657
1184	-0.0592529
1188	-0.046662
1192	0.00110268
1196	0.0419686
1200	0.0747077
1204	0.115499
1208	0.181673
1212	0.204179
1216	0.163253
1220	0.179477
1224	0.162668
1228	0.162668
1232	0.112398
1236	0.143314
1240	0.173401
1244	0.16083
1248	0.114143
1252	0.0692471
1256	-0.00224655
1260	0.076278
1264	0.0692471
1268	0.122365
1272	0.114143
1276	0.0324129
1280	0.0540211
1284	0.0755925
1288	0.065738
1292	0.100569
1296	0.131403
1300	0.143851
1304	0.137772
1308	0.126511
1312	0.103531
1316	0.116342
1320	0.137772
1324	0.0964686
1328	0.193812
1332	0.26934
1336	0.287542
1340	0.284039
1344	0.257572
1348	0.26726
1352	0.289424
1356	0.313879
1360	0.270803
1364	0.277491
1368	0.263072
1372	0.224786
1376	0.17875
1380	0.167231
1384	0.149042
1388	0.134711
1392	0.137167
1396	0.128269
1400	0.117512
1404	0.123949
1408	0.14519
1412	0.11477
1416	0.122307
1420	0.126806
1424	0.0812595
1428	0.126806
1432	0.0513275
1436	0.0513275
1440	-0.0100615
1444	-0.012885
1448	0.00503326
1452	0.0424886
1456	0.106796
1460	0.0521553
1464	0.0404366
1468	0.0361103
1472	-0.0112337
1476	0.0375212
1480	0.00455973
1484	0.0563712
1488	-0.000709882
1492	0.0605414
1496	-0.0659061
1500	-0.0943401
1504	-0.0253617
1508	-0.0576538
1512	-0.0409291
1516	-0.0253617
1520	0.00686777
1524	0.0269373
1528	-0.00173593
1532	0.0595846
1536	0.0734113
1540	0.0946252
1544	0.0762517
1548	0.0595846
1552	0.0835161
1556	0.128496
1560	0.086462
1564	0.0849634
1568	0.0397343
1572	0.0135074
1576	0.0203541
1580	0.00128753
1584	-0.0253945
1588	-0.0156339
1592	-0.0123068
1596	-0.0463707
1600	-0.0685695
1604	-0.111507
1608	-0.0868847
1612	-0.0743325
1616	-0.0728835
1620	-0.0965641
1624	-0.110673
1628	-0.0631037
1632	-0.0387833
1636	-0.0480163
1640	-0.0452491
1644	-0.0400727
1648	0.000420609
1652	-0.0266804
1656	-0.0252764
1660	-0.0566143
1664	-0.0165427
1668	-0.0177318
1672	0
1676	0.00123714
1680	0.00196341
1684	0.00194416
1688	0.0223149
1692	0.0762481
1696	0.149194
1700	0.235204
1704	0.26407
1708	0.257334
1712	0.292655
1716	0.310752
1720	0.262943
1724	0.273971
1728	0.289992
1732	0.297134
1736	0.346734
1740	0.322704
1744	0.344615
1748	0.302507
1752	0.322889
1756	0.36766
1760	0.350866
1764	0.398379
1768	0.353821
1772	0.330953
1776	0.305001
1780	0.287402
1784	0.285174
1788	0.282885
1792	0.268777
1796	0.285869
1800	0.266746
1836	0.250709
1840	0.327811
1844	0.36885
1848	0.36885
1852	0.281119
1856	0.276634
1860	0.315059
1864	0.30245
1872	0.358309
1876	0.383635
1880	0.367746
1884	0.315367
1888	0.306715
1892	0.313752
1896	0.325204
1900	0.338199
1904	0.365348
1908	0.333462
1912	0.320265
1916	0.1895
1920	0.231034
1924	0.25063
1928	0.354183
1932	0.354183
1936	0.328115
1940	0.351726
1944	0.354183
1948	0.288505
1952	0.285069
1956	0.243833
1960	0.192783
1964	0.193013
1968	0.213381
1972	0.214582
1976	0.20401
1980	0.180912
1984	0.174796
1988	0.173201
1992	0.216348
1996	0.207284
2000	0.251468
2004	0.282517
2008	0.260387
2012	0.281411
2016	0.257388
2020	0.257388
2024	0.313324
2028	0.309895
2032	0.361756
2036	0.313191
2040	0.310432
2044	0.32682
2048	0.30894
2052	0.336439
2056	0.331663
2060	0.312335
2064	0.350392
2068	0.342034
2072	0.362925
2076	0.324198
2080	0.281866
2092	0.253744
2096	0.221939
2100	0.180269
2104	0.212452
2108	0.212452
2112	0.212452
2172	0.344234
2184	0.294218
2188	0.297463
2192	0.31777
2196	0.333171
2200	0.372398
2204	0.3697
2208	0.369876
2212	0.308571
2220	0.242615
2224	0.274731
2228	0.274041
2232	0.268572
2236	0.24246
2240	0.228306
2244	0.187938
2248	0.198002
2252	0.164158
2256	0.172759
2260	0.163839
2264	0.157578
2268	0.126457
2272	0.157578
2276	0.184605
2280	0.200129
2284	0.206877
2288	0.244031
2292	0.241788
2296	0.226003
2300	0.196599
2304	0.191709
2308	0.182558
2312	0.157668
2316	0.151558
2320	0.10365
2324	0.110195
2328	0.0874254
2332	0.0649864
2336	0.0313399
2340	0.0339722
2344	0.0403809
2348	0.0448398
2352	0.0429048
2356	0.0518788
2360	0.0628437
2364	0.11211
2368	0.116547
2372	0.132732
2376	0.140211
2380	0.159607
2384	0.200831
2388	0.132853
2392	0.183172
2396	0.213007
2400	0.213007
2404	0.313135
2408	0.326712
2412	0.319163
2416	0.334228
2420	0.261792
2424	0.246732
2428	0.239092
2432	0.271883
2436	0.270469
2440	0.262424
2444	0.254819
2448	0.182102
2452	0.138998
2456	0.141033
2460	0.15141
2464	0.178881
2468	0.157293
2472	0.159975
2476	0.159975
2480	0.15141
2484	0.134834
2488	0.104753
2492	0.127173
2496	0.106167
2500	0.152197
2504	0.144614
2508	0.165356
2512	0.144614
2516	0.13
2520	0.0980342
2524	0.0843967
2528	0.123654
2532	0.137579
2536	0.154672
2540	0.195534
2544	0.173302
2548	0.210335
2552	0.210335
2556	0.301569
2560	0.244653
2564	0.288043
2568	0.312979
2572	0.350561
2576	0.338055
2580	0.328546
2584	0.341037
2588	0.317455
2592	0.306539
2596	0.30763
2600	0.255622
2604	0.257773
2608	0.24823
2612	0.218184
2616	0.190251
2620	0.156311
2624	0.124289
2628	0.12416
2632	0.131481
2636	0.106204
2640	0.0886071
2644	0.0831042
2648	0.131512
2652	0.139808
2656	0.171439
2660	0.165445
2664	0.24458
2668	0.224899
2672	0.240129
2676	0.20779
2680	0.186878
2684	0.121383
2688	0.205037
2692	0.142907
2696	0.106388
2700	0.111495
2704	0.106987
2708	0.0563517
2712	0.0563517
2716	0.0457111
2720	0.0848297
2724	0.110485
2728	0.0941177
2732	0.0785946
2736	0.167043
2740	0.131743
2744	0.0215518
2748	0.0116113
2752	-0.0473506
2756	-0.0270795
2760	-0.00931562
2764	-0.0346356
2768	-0.0346356
2772	-0.0306826
2776	-0.0385373
2780	-0.060784
2784	-0.0524676
2788	0.0817431
2792	-0.0115012
2796	0.114766
2800	0.0956734
2804	0.142235
2808	0.107128
2812	0.118617
2816	0.104597
2820	0.15445
2824	0.0970103
2828	0.129863
2832	0.0436904
2836	0.058082
2840	0.00486576
2844	0.0134315
2848	-0.0133098
2852	0.0283126
2856	0.0453425
2860	-0.0180829
2864	0.0283126
2868	0.0359803
2872	0.0799474
2876	0.147277
2880	0.177468
2884	0.18723
2888	0.212024
2892	0.212024
2896	0.209569
2900	0.228437
2904	0.26479
2908	0.2448
2912	0.21075
2916	0.197587
2920	0.193361
2924	0.229253
2928	0.22578
2932	0.276732
2936	0.25465
2940	0.244862
2944	0.202195
2948	0.174233
2952	0.14425
2956	0.182712
2960	0.137178
2964	0.188528
2968	0.111494
2972	0.092676
2976	0.0641418
2980	0.0919064
2984	0.114248
2988	0.127696
2992	0.124744
2996	0.1028
3000	0.0639466
3004	0.1028
3008	0.0565835
3012	0.0164697
3016	0.0244626
3020	-0.0101382
3024	0.0278487
3028	-0.0248696
3032	-0.0853213
3036	-0.08183
3040	-0.0775183
3044	-0.0774851
3048	-0.0856818
3052	-0.101665
3056	-0.0421424
3060	-0.0421424
3064	-0.0480421
3068	-0.0575211
3072	-0.0394511
3076	-0.0150964
3080	-0.0475694
3084	-0.0290956
3088	0.0255208
3092	0.0921079
3096	0.0325481
3100	0.00656375
3104	0.0126138
3108	0.00555616
3112	-0.0559121
3116	0.0202336
3120	-0.00290272
3124	0.0494116
3128	0.0425352
3132	-0.0190193
3136	-0.0191936
3140	0.0148362
3144	0.068788
3148	0.060281
3152	0.129751
3156	0.14903
3160	0.134503
3164	0.106788
3168	0.0753418
3172	0.0716981
3176	0.0958318
3180	0.120155
3184	0.183391
3188	0.176901
3192	0.193558
3196	0.170401
3200	0.160002
3204	0.197951
3208	0.232824
3212	0.289091
3216	0.291696
3220	0.327371
3224	0.309935
3228	0.303512
3232	0.299358
3236	0.303462
3240	0.342769
3244	0.34481
3248	0.320742
3252	0.309468
3256	0.309058
3260	0.381462
3264	0.334892
3268	0.324404
3272	0.309468
3276	0.309058
3280	0.307076
3284	0.298074
3288	0.251869
3292	0.249978
3296	0.249978
3300	0.303004
3304	0.222134
3308	0.245628
3312	0.193486
3316	0.201481
3320	0.193486
3324	0.175728
3328	0.128125
3332	0.128586
3336	0.0765646
3340	0.0402084
3344	0.0363287
3348	0.0213212
3352	-0.009281
3356	0.0213212
3360	0.0168214
3364	-0.0100712
3368	-0.00919548
3372	0.084088
3376	0.0707013
3380	0.0707013
3384	0.123771
3388	0.0967257
3392	0.16305
3396	0.162663
3400	0.193705
3404	0.243688
3408	0.269612
3412	0.245303
3416	0.239424
3420	0.287184
3424	0.281656
3428	0.27538
3432	0.226786
3436	0.183302
3440	0.181453
3444	0.127667
3448	0.124542
3452	0.144465
3456	0.148094
3460	0.121429
3464	0.0489716
3468	0.0536801
3472	-0.0392392
3476	-0.0113296
3480	-0.0635596
3484	-0.0616268
3488	-0.0893351
3492	0.00997212
3496	-0.0446831
3500	-0.00739213
3504	-0.0299552
3508	-0.0257711
3512	-0.0668518
3516	-0.0366204
3520	-0.00252387
3524	0.0652078
3528	0.0866068
3532	0.0688083
3536	0.00741918
3540	-0.00959585
3544	-0.0307028
3548	0.0476066
3552	0.211204
3556	0.294541
3560	0.269833
3564	0.269137
3568	0.269833
3572	0.271409
3576	0.28838
3580	0.270084
3584	0.275125
3588	0.268352
3592	0.252231
3596	0.239875
3600	0.218488
3604	0.256629
3608	0.191209
3612	0.236239
3616	0.228947
3620	0.238334
3624	0.143544
3628	0.133161
3632	0.0912175
3636	0.0418718
3640	-0.0146075
3644	-0.0181379
3648	-0.0969475
3652	-0.0787429
3656	-0.161928
3660	-0.15328
3664	-0.122279
3668	-0.0642414
3672	-0.104391
3676	-0.0944501
3680	-0.0219634
3684	0.0176659
3688	0.0334516
3692	0.0176659
3696	0.0862342
3700	0.0862342
3704	0.178683
3708	0.130213
3712	0.180345
3716	0.183211
3720	0.183211
3724	0.16403
3728	0.205709
3732	0.178475
3736	0.176981
3740	0.134826
3744	0.141358
3748	0.120275
3752	0.120077
3756	0.10467
3760	0.120077
3764	0.146318
3768	0.146318
3772	0.124277
3776	0.131752
3780	0.154544
3784	0.15248
3788	0.106225
3792	0.0850201
3796	0.143737
3800	0.120953
3804	0.0796454
3808	0.00893192
3812	-0.0211046
3816	-0.041528
3820	-0.0343935
3824	-0.107639
3828	-0.165483
3832	-0.185656
3836	-0.209101
3840	-0.250336
3844	-0.292447
3848	-0.330323
3852	-0.274293
3856	-0.238802
3860	-0.238802
3864	-0.243755
3868	-0.239114
3872	-0.234773
3876	-0.258101
3880	-0.275303
3884	-0.272793
3888	-0.262848
3892	-0.254295
3896	-0.272591
3900	-0.31148
3904	-0.241495
3908	-0.243393
3912	-0.286133
3916	-0.247732
3920	-0.190753
3924	-0.191544
3928	-0.166963
3932	-0.145386
3936	-0.145386
3940	-0.131404
3944	-0.126715
3948	-0.132529
3952	-0.13896
3956	-0.126715
3960	-0.0701034
3964	-0.0542491
3968	-0.041141
3972	-0.0484349
3976	0.0229135
3980	0.0352723
3984	0.0772206
3988	0.0892265
3992	0.110268
3996	0.117468
4000	0.152003
4004	0.168712
4008	0.16958
4012	0.152003
4016	0.163823
4020	0.162417
4024	0.200089
4028	0.228813
4032	0.255128
4036	0.305848
4040	0.26802
4044	0.2865
4048	0.267451
4052	0.29604
4056	0.315275
4060	0.324905
4064	0.328162
4068	0.326823
4072	0.257192
4076	0.241987
4080	0.224396
4084	0.203103
4088	0.173349
4092	0.1701
4096	0.0942693
4100	0.0765121
4104	0.0614006
4108	-0.011232
4112	0.00414724
4116	-0.0569249
4120	-0.0833106
4124	-0.16801
4128	-0.137415
4132	-0.148882
4136	-0.128661
4140	-0.105721
4144	-0.0830394
4148	-0.0357369
4152	0.00879764
4156	0.059217
4160	0.102049
4164	0.137806
4168	0.144442
4172	0.120402
4176	0.144439
4180	0.174324
4184	0.202607
4188	0.266808
4192	0.306157
4196	0.293756
4200	0.309839
4204	0.350276
4208	0.342698
4212	0.380626
4216	0.381302
4220	0.362756
4224	0.337145
4228	0.363427
4232	0.32849
4236	0.328315
4240	0.28385
4244	0.218411
4248	0.0796708
4252	0.0875053
4256	0.0259926
4260	0.0126669
4264	-0.011934
4268	-0.0205618
4272	-0.0836797
4276	-0.118846
4280	-0.161587
4284	-0.147352
4288	-0.147395
4292	-0.107288
4296	-0.161196
4300	-0.0966358
4304	-0.0197955
4308	-0.0220057
4312	0.0373607
4316	0.0339694
4320	0.0538609
4324	0.0382289
4328	0.0538609
4332	0.0697134
4336	0.0768015
4340	0.120721
4344	0.118821
4348	0.0883654
4352	0.124547
4356	0.113899
4360	0.132439
4364	0.156317
4368	0.181993
4372	0.171269
4376	0.170671
4380	0.171269
4384	0.0504038
4388	0.0888474
4392	0.0398678
4396	0.0546499
4400	0.0145134
4404	0.0285645
4408	-0.0216564
4412	-0.0965659
4416	-0.19948
4420	-0.179088
4424	-0.250376
4428	-0.216048
4432	-0.23949
4436	-0.168664
4440	-0.204662
4444	-0.168664
4448	-0.163784
4452	-0.168979
4456	-0.0995248
4460	-0.0995248
4464	-0.0801258
4468	-0.0273897
4472	-0.0313214
4476	-0.000311814
4480	0.0457847
4484	0.0307159
4488	0.121224
4492	0.123114
4496	0.208165
4500	0.323397
4504	0.343032
4508	0.329607
4512	0.31006
4516	0.349347
4520	0.334379
4524	0.331093
4528	0.389072
4532	0.383211
4536	0.374856
4540	0.335464
4544	0.299583
4548	0.266161
4552	0.277517
4556	0.277517
4560	0.254093
4564	0.230147
4568	0.177736
4572	0.067756
4576	0.0498889
4580	0.0625092
4584	0.029346
4588	-0.0379442
4592	0.0290046
4596	-0.0613294
4600	-0.00759463
4604	-0.061689
4608	0.029346
4612	0.0126866
4616	0.0366837
4620	-0.00672049
4624	-0.00673607
4628	0.00172978
4632	0.0939491
4636	0.0127909
4640	0.0576452
4644	0.0126866
4648	0.0236371
4652	-0.00769434
4656	0.00664778
4660	0.0352793
4664	0.107681
4668	0.148406
4672	0.210567
4676	0.212874
4680	0.197608
4684	0.205511
4688	0.223026
4692	0.230097
4696	0.230097
4700	0.267578
4704	0.251524
4708	0.169479
4712	0.122061
4716	0.0632202
4720	0.0236024
4724	0.0557314
4728	0.000101136
4732	0.0379413
4736	-0.0109554
4740	0.0508737
4744	-0.00269914
4748	-0.0406145
4752	-0.0285077
4756	-0.0520585
4760	-0.13735
4764	-0.186726
4768	-0.197568
4772	-0.192754
4776	-0.22407
4780	-0.217567
4784	-0.265583
4788	-0.227148
4792	-0.248038
4796	-0.253465
4800	-0.219974
4804	-0.165822
4808	-0.164281
4812	-0.149749
4816	-0.0692302
4820	-0.0444088
4824	0.0115404
4828	0.0307349
4832	0.0454622
4836	0.0124069
4840	0.0489857
4844	0.121383
4848	0.0908145
4852	0.103916
4856	0.0658945
4860	0.0329389
4864	-0.0338673
4868	-0.0200719
4872	-0.0391503
4876	-0.0339939
4880	0.00704742
4884	0.0222057
4888	0.017344
4892	0.0222057
4896	0.0504629
4900	0.0365088
4904	0.0239047
4908	0.0900314
4912	0.0843662
4916	0.0895095
4920	0.0439347
4924	0.0504629
4928	0.0223614
4932	-0.0411255
4936	-0.0448543
4940	-0.0644426
4944	-0.0213122
4948	-0.00439852
4952	0.00722145
4956	-0.00439852
4960	0.00647217
4964	0.0272165
4968	0.105492
4972	0.137949
4976	0.233351
4980	0.286053
4984	0.234848
4988	0.149918
4992	0.197396
4996	0.203495
5000	0.205829
5004	0.183398
5008	0.23539
5012	0.038917
5016	0.0785247
5020	0.0498132
5024	0.000264176
5028	0.0179012
5032	0.0679724
5036	0.0228283
5040	0.0526466
5044	0.100452
5048	0.094314
5052	0.106822
5056	0.11091
5060	0.0891369
5064	0.14729
5068	0.154419
5072	0.148858
5076	0.154419
5080	0.159922
5084	0.11603
5088	0.0498746
5092	0.0534039
5096	0.0207279
5100	0.0273455
5104	-0.00636836
5108	-0.0745558
5112	-0.0762716
5116	-0.000224969
5120	-0.0262867
5124	0.0187129
5128	0.0372093
5132	0.0701798
5136	0.0118742
5140	0.0551471
5144	0.0515134
5148	0.0812601
5152	0.122094
5156	0.106756
5160	0.123417
5164	0.137791
5168	0.141918
5172	0.129311
5176	0.12823
5180	0.137524
5184	0.10803
5188	0.0934217
5192	0.0829421
5196	0.0400528
5200	0.0821389
5204	0.0343106
5208	0.0065196
5212	0.000548742
5216	0.0445901
5220	0.0347542
5224	0.0226628
5228	0.105445
5232	0.153928
5236	0.154303
5240	0.187217
5244	0.159891
5248	0.210671
5252	0.210529
5256	0.184396
5260	0.149725
5264	0.217922
5268	0.245718
5272	0.245204
5276	0.221304
5280	0.221304
5284	0.225822
5288	0.237347
5292	0.230371
5296	0.241421
5300	0.250136
5304	0.25392
5308	0.284189
5312	0.302437
5316	0.293959
5320	0.302434
5324	0.291692
5328	0.215978
5332	0.20431
5336	0.108733
5340	0.0795022
5344	0.0862921
5348	0.108733
5352	0.0747371
5356	0.0393183
5360	0.0101984
5364	0.00867643
5368	0.0255701
5372	0.0419631
5376	0.0395439
5380	0.0676219
5384	0.0548791
5388	0.0494163
5392	0.0364363
5396	0.091148
5400	0.121333
5404	0.132588
5408	0.144872
5412	0.14007
5416	0.0929632
5420	0.10708
5424	0.111194
5428	0.105808
5432	0.125402
5436	0.125402
5440	0.102004
5444	0.103272
5448	0.103931
5452	0.109455
5456	0.171978
5460	0.208754
5464	0.215165
5468	0.188214
5472	0.162096
5476	0.176298
5480	0.159591
5484	0.167944
5488	0.167944
5492	0.153872
5496	0.108506
5500	0.0605635
5504	0.0379619
5508	0.0324108
5512	0.0608189
5516	0.085387
5520	0.02654
5524	0.085387
5528	0.170589
5532	0.120971
5536	0.0898247
5540	0.111722
5544	0.104051
5548	0.0829003
5552	0.085525
5556	0.11761
5560	0.129611
5564	0.174656
5568	0.124369
5572	0.139997
5576	0.159282
5580	0.152523
5584	0.109043
5588	0.149882
5592	0.136834
5596	0.130788
5600	0.118841
5604	0.156198
5608	0.0872111
5612	0.088266
5616	0.0646562
5620	0.0706132
5624	0.126657
5628	0.130126
5632	0.120333
5636	0.1551
5640	0.130126
5644	0.0898217
5648	0.0339129
5652	0.0930878
5656	0.100434
5660	0.0635819
5664	0.0499849
5668	0.0308708
5672	0.017761
5676	-0.0209239
5680	-0.0621125
5684	-0.0549886
5688	-0.0560565
5692	-0.0391783
5696	-0.0491913
5700	-0.0116936
5704	0.00955121
5708	0.0702387
5712	0.0952368
5716	0.218589
5720	0.207791
5724	0.247127
5728	0.265995
5732	0.331213
5736	0.256351
5740	0.156347
5744	0.207595
5748	0.110512
5752	0.13971
5756	0.104014
5760	0.0505604
5764	0.0301949
5768	-0.00837964
5772	-0.0431068
5776	-0.0407176
5780	-0.0316089
5784	0.0508678
5788	-0.00603353
5792	0.0207479
5796	-0.0538815
5800	-0.0689613
5804	-0.0391302
5808	0.0273911
5812	0.111685
5816	0.19089
5820	0.19089
5824	0.243327
5828	0.21054
5832	0.167846
5836	0.155238
5840	0.127489
5844	0.154339
5848	0.0633491
5852	0.0123931
5856	-0.00709429
5860	0.0167269
5864	0.10558
5868	0.0537406
5872	0.108645
5876	0.135703
5880	0.184861
5884	0.202181
5888	0.153453
5892	0.166699
5896	0.235345
5900	0.239312
5904	0.158799
5908	0.125428
5912	0.0946152
5916	0.106063
5920	0.0632893
5924	0.0176524
5928	0.0176524
5932	0.0142754
5936	-0.0424399
5940	-0.0338219
5944	-0.119858
5948	-0.127817
5952	-0.0730645
5956	-0.100069
5960	-0.0608413
5964	-0.0500082
5968	-0.0363638
5972	-0.0530725
5976	-0.00209935
5980	0.0299559
5984	0.0672818
5988	0.0862738
5992	0.0672818
5996	0.0575883
6000	0.10155
6004	0.115562
6008	0.133755
6012	0.164557
6016	0.129982
6020	0.117851
6024	0.10882
6028	0.135382
6032	0.254516
6036	0.260504
6040	0.252672
6044	0.217219
6048	0.186277
6052	0.240316
6056	0.269873
6060	0.273556
6064	0.193461
6068	0.175731
6072	0.0994645
6076	0.0378636
6080	0.0926336
6084	0.127458
6088	0.187443
6092	0.232884
6096	0.180816
6100	0.0853102
6104	-0.00030409
6108	0.0825918
6112	0.00119518
6116	0.0486457
6120	0.0962692
6124	0.0623184
6128	0.0442537
6132	0.0132995
6136	-0.0109213
6140	-0.0409833
6144	0.0220506
6148	0.0458917
6152	0.0888831
6156	0.1207
6160	0.118747
6164	0.00663538
6168	0.0833609
6172	0.00468227
6176	0.0877627
6180	0.135675
6184	0.113976
6188	0.0313912
6192	0.0610244
6196	0.125126
6200	0.128333
6204	0.130434
6208	0.191832
6212	0.183638
6216	0.233759
6220	0.156378
6224	0.138528
6228	0.143539
6232	0.136738
6236	0.147542
6240	0.0810632
6244	0.113165
6248	0.0982319
6252	0.0626229
6256	0.0759893
6260	0.0634111
6264	0.111906
6268	0.0839012
6272	0.090384
6276	0.140459
6280	0.15366
6284	0.158238
6288	0.11574
6292	0.0973112
6296	0.11574
6300	0.103567
6304	0.0870395
6308	0.0811499
6312	0.0669599
6316	0.109474
6320	0.078171
6324	0.131973
6328	0.163445
6332	0.134561
6336	0.132836
6340	0.0866333
6344	0.0685618
6348	0.148149
6352	0.0539436
6356	0.130618
6360	0.0560389
6364	0.0866333
6368	-0.000522211
6372	0.0380607
6376	0.0626794
6380	0.0773464
6384	0.0827914
6388	0.0827914
6392	0.0709471
6396	0.12356
6400	0.123524
6404	0.148545
6408	0.165233
6412	0.184031
6416	0.171315
6420	0.155595
6424	0.19753
6428	0.213563
6432	0.23605
6436	0.246804
6440	0.255212
6444	0.294225
6448	0.262361
6452	0.244875
6456	0.277395
6460	0.248043
6464	0.237462
6468	0.197999
6472	0.142479
6476	0.171085
6480	0.171085
6484	0.147563
6488	0.198054
6492	0.187582
6496	0.217874
6500	0.143463
6504	0.205706
6508	0.180403
6512	0.180697
6516	0.192684
6520	0.189511
6524	0.143883
6528	0.122488
6532	0.0816851
6536	0.104797
6540	0.0660293
6544	0.0789401
6548	0.0723948
6552	0.110084
6556	0.115206
6560	0.095018
6564	0.0784046
6568	0.0924535
6572	0.0468657
6576	0.0304597
6580	0.0741222
6584	0.0563036
6588	0.0676573
6592	0.017842
6596	-0.00905165
6600	-0.115734
6604	-0.104533
6608	-0.230458
6612	-0.160863
6616	-0.177726
6620	-0.171744
6624	-0.213487
6628	-0.20759
6632	-0.26285
6636	-0.276231
6640	-0.344164
6644	-0.308558
6648	-0.365086
6652	-0.428843
6656	-0.495431
6660	-0.495431
6664	-0.553322
6668	-0.601011
6672	-0.658906
6676	-0.655241
6680	-0.705944
6684	-0.562943
6688	-0.626749
6692	-0.539475
6696	-0.565567
6700	-0.59006
6704	-0.700015
6708	-0.742829
6712	-0.776504
6716	-0.85065
6720	-0.864203
6724	-0.845201
6728	-0.942275
6732	-0.892345
6736	-0.886863
6740	-0.821967
6744	-0.828471
6748	-0.790378
6752	-0.762324
6756	-0.723254
6760	-0.672232
6764	-0.713719
6768	-0.656262
6772	-0.679967
6776	-0.637103
6780	-0.754478
6784	-0.811121
6788	-0.774001
6792	-0.727276
6796	-0.716411
6800	-0.675304
6804	-0.69554
6808	-0.698933
6812	-0.657714
6816	-0.609333
6820	-0.705269
6824	-0.677209
6828	-0.597351
6832	-0.598293
6836	-0.553466
6840	-0.614334
6844	-0.612219
6848	-0.58847
6852	-0.561298
6856	-0.576469
6860	-0.450683
6864	-0.427628
6868	-0.416534
6872	-0.524633
6876	-0.545824
6880	-0.563982
6884	-0.520766
6888	-0.513644
6892	-0.543432
6896	-0.568427
6900	-0.653261
6904	-0.669877
6908	-0.673349
6912	-0.719923
6916	-0.634595
6920	-0.669877
6924	-0.677686
6928	-0.682567
6932	-0.753574
6936	-0.768806
6940	-0.735979
6944	-0.602408
6948	-0.346064
6952	-0.161751
6956	-0.0552055
6960	0
6964	0.0362201
6968	0.0290291
6972	0.0347655
6976	0.0121747
6980	0
6984	-0.0104544
6988	-0.0244945
6992	-0.037153
6996	-0.107856
7000	-0.0651528
7004	-0.228269
7008	-0.362134
7012	-0.472068
7016	-0.540224
7020	-0.584432
7024	-0.574728
7028	-0.619584
7032	-0.734569
7036	-0.812223
7040	-0.917676
7044	-1.25329
7048	-1.13447
7052	-1.34672
7056	-1.36295
7060	-1.42556
7064	-1.26654
7068	-1.45013
7072	-1.52126
7076	-1.35294
7080	-1.31572
7084	-1.27185
7088	-1.25745
7092	-1.28123
7096	-1.20527
7100	-1.15902
7104	-1.00699
7108	-1.02621
7112	-0.815733
7116	-0.539422
7120	-0.50696
7124	-0.527318
7128	-0.457207
7132	-0.47955
7136	-0.440981
7140	-0.641124
7144	-0.689212
7148	-0.69036
7152	-0.848648
7156	-1.0914
7160	-1.33101
7164	-1.41974
7168	-1.17575
7172	-1.33101
7176	-1.33101
7180	-1.38801
7184	-1.30655
7188	-1.29232
7192	-1.2819
7196	-1.065
7200	-0.887543
7204	-0.93582
7208	-0.93582
7212	-1.05345
7216	-0.780925
7220	-0.614916
7224	-0.405219
7228	-0.311336
7232	-0.308359
7236	-0.336906
7240	-0.278819
7244	-0.110531
7248	-0.084519
7252	-0.089883
7256	-0.0561262
7260	-0.0392185
7264	-0.00846152
7268	-0.0710985
7272	-0.063503
7276	-0.0868627
7280	-0.070718
7284	-0.0643149
7288	-0.0643149
7292	-0.0235136
7296	-0.0420232
7300	-0.0237111
7304	-0.0535633
7308	-0.0553558
7312	0.0328834
7316	0.0373508
7320	0.150473
7324	0.0330737
7328	0.109997
7332	0.108744
7336	0.123186
7340	0.126393
7344	0.180787
7348	0.252803
7352	0.296475
7356	0.332038
7360	0.288592
7364	0.251682
7368	0.287524
7372	0.309031
7376	0.317099
7380	0.280147
7384	0.277378
7388	0.257919
7392	0.205651
7396	0.193284
7400	0.167558
7404	0.152242
7408	0.0901755
7412	0.101127
7416	0.0337342
7420	0.00315029
7424	-0.106783
7428	-0.144791
7432	-0.221389
7436	-0.29715
7440	-0.371157
7444	-0.390478
7448	-0.402934
7452	-0.317001
7456	-0.434654
7460	-0.339348
7464	-0.46356
7468	-0.529737
7472	-0.625802
7476	-0.643579
7480	-0.837986
7484	-0.889677
7488	-1.04302
7492	-1.09726
7496	-1.26564
7500	-1.1949
7504	-1.31621
7508	-1.21218
7512	-1.16488
7516	-0.810557
7520	-0.795772
7524	-0.563746
7528	-0.39403
7532	-0.357659
7536	-0.311887
7540	-0.373188
7544	-0.376683
7548	-0.358209
7552	-0.352588
7556	-0.247309
7560	-0.210767
7564	-0.0979412
7568	-0.0357989
7572	-0.0585644
7576	0.0328773
7580	-0.0357989
7584	0.100742
7588	0.134343
7592	0.119577
7596	0.128545
7600	0.119577
7604	0.168702
7608	0.20669
7612	0.173958
7616	0.285042
7620	0.252848
7624	0.252848
7628	0.267555
7632	0.252848
7636	0.287465
7640	0.108277
7644	0.0499431
7648	-0.0590462
7652	-0.0499036
7656	-0.117904
7660	-0.29308
7664	-0.508152
7668	-0.831595
7672	-1.21205
7676	-1.50466
7680	-1.67349
7684	-1.86458
7688	-1.95176
7692	-1.94006
7696	-1.99769
7700	-1.95176
7704	-1.94006
7708	-1.7973
7712	-1.78046
7716	-1.63206
7720	-1.60322
7724	-1.5115
7728	-1.37691
7732	-1.32404
7736	-1.365
7740	-1.32621
7744	-1.30491
7748	-1.23001
7752	-1.32621
7756	-1.43063
7760	-1.42407
7764	-1.39222
7768	-1.39104
7772	-1.31453
7776	-1.18062
7780	-1.10748
7784	-0.998254
7788	-0.948438
7792	-0.861565
7796	-0.752462
7800	-0.664826
7804	-0.599326
7808	-0.422677
7812	-0.438904
7816	-0.324508
7820	-0.316174
7824	-0.226579
7828	-0.1562
7832	-0.00622122
7836	0.0294985
7840	0.0294985
7844	0.0108543
7848	0.00237671
7852	0.00987143
7856	0.0127176
7860	0.0587494
7864	0.0851793
7868	0.068182
7872	0.0482398
7876	-0.000250989
7880	-0.0273435
7884	0.0420115
7888	-0.0460409
7892	-0.0586029
7896	-0.137316
7900	-0.0950244
7904	-0.265543
7908	-0.29027
7912	-0.33143
7916	-0.362163
7920	-0.371583
7924	-0.451215
7928	-0.524479
7932	-0.537296
7936	-0.507322
7940	-0.45043
7944	-0.371583
7948	-0.297589
7952	-0.223912
7956	-0.158772
7960	-0.0976783
7964	-0.0149054
7968	0.120368
7972	0.14431
7976	0.198706
7980	0.194364
7984	0.159598
7988	0.0706191
7992	0.0708459
7996	0.133927
8000	0.104914
8004	0.130997
8008	0.133852
8012	0.133852
8016	0.156375
8020	0.191229
8024	0.289453
8028	0.387654
8032	0.416439
8036	0.397363
8040	0.27354
8044	0.353637
8048	0.379081
8052	0.393561
8056	0.27906
8060	0.231857
8064	0.166428
8068	0.16759
8072	0.105226
8076	0.0464801
8080	-0.0166853
8084	-0.0111195
8088	-0.074285
8092	-0.19193
8096	-0.256713
8100	-0.310807
8104	-0.331444
8108	-0.298749
8112	-0.356482
8116	-0.365874
8120	-0.225989
[truncated: 107,845 more rows]
