# Supplementary material for: A Compendium of Nucleosome and Transcript Profiles Reveals Determinants of Chromatin Architecture and Transcription
Source: PLoS Genet. 2013 May 2;9(5):e1003479. doi: 10.1371/journal.pgen.1003479 (PMC3642058; doi:10.1371/journal.pgen.1003479)
Supplement: Dataset S1 — Yeast transcript annotation R script and data files. Please note this file is 81.9 MB and may be difficult for some readers to download due to its size. (GZ) [file pgen.1003479.s001.gz › yeast-transcript-annotation/chr10.orfs.gff]

chr10	SGD	CDS	466	4581	500	-	0	YJL225C
chr10	SGD	CDS	4970	6130	500	-	0	YJL225C
chr10	SGD	CDS	8776	9138	1000	-	0	PAU1
chr10	SGD	CDS	11475	16124	1000	+	0	VTH2
chr10	SGD	CDS	16767	18536	1000	-	0	FSP2
chr10	SGD	CDS	19497	21200	1000	+	0	HXT9
chr10	SGD	CDS	21973	22563	500	+	0	YJL218W
chr10	SGD	CDS	23133	23729	500	+	0	YJL217W
chr10	SGD	CDS	24341	26086	500	-	0	YJL216C
chr10	SGD	CDS	26887	28596	1000	+	0	HXT8
chr10	SGD	CDS	32163	33158	1000	+	0	YJL213W
chr10	SGD	CDS	33850	36249	1000	-	0	OPT1
chr10	SGD	CDS	36919	37734	1000	+	0	PEX2
chr10	SGD	CDS	38005	39969	1000	+	0	CBP1
chr10	SGD	CDS	40194	41183	1000	-	0	NUC1
chr10	SGD	CDS	41389	47433	1000	-	0	LAA1
chr10	SGD	CDS	47659	49935	500	-	0	YJL206C
chr10	SGD	CDS	50139	50268	1000	-	1	NCE101
chr10	SGD	CDS	50412	50443	1000	-	0	NCE101
chr10	SGD	CDS	50629	53151	1000	-	0	RCY1
chr10	SGD	CDS	53341	54183	1000	+	0	PRP21
chr10	SGD	CDS	54379	56178	1000	+	0	ECM25
chr10	SGD	CDS	56444	58813	1000	-	0	ACO2
chr10	SGD	CDS	60843	63488	1000	+	0	PHO90
chr10	SGD	CDS	63804	67568	1000	+	0	UBP12
chr10	SGD	CDS	67849	68781	1000	-	0	ELO1
chr10	SGD	CDS	69337	70878	1000	+	0	CDC6
chr10	SGD	CDS	71365	72573	500	+	0	YJL193W
chr10	SGD	CDS	72709	73413	1000	-	0	SOP4
chr10	SGD	CDS	73786	73795	1000	+	0	RPS14B
chr10	SGD	CDS	74204	74610	1000	+	2	RPS14B
chr10	SGD	CDS	74909	75301	1000	-	0	RPS22A
chr10	SGD	CDS	75932	75937	1000	+	0	RPL39
chr10	SGD	CDS	76324	76473	1000	+	0	RPL39
chr10	SGD	CDS	76802	79261	1000	-	0	SWE1
chr10	SGD	CDS	80153	81913	1000	+	0	MNN5
chr10	SGD	CDS	82093	82974	500	-	0	YJL185C
chr10	SGD	CDS	83446	83817	1000	+	0	GON7
chr10	SGD	CDS	84066	85334	1000	+	0	MNN11
chr10	SGD	CDS	85658	87493	500	+	0	YJL181W
chr10	SGD	CDS	87581	88558	1000	-	0	ATP12
chr10	SGD	CDS	88785	89114	1000	+	0	PFD1
chr10	SGD	CDS	89280	90095	1000	-	0	ATG27
chr10	SGD	CDS	90784	91092	1000	+	0	RPL17B
chr10	SGD	CDS	91410	91655	1000	+	0	RPL17B
chr10	SGD	CDS	92051	94528	1000	-	0	SWI3
chr10	SGD	CDS	95090	95920	1000	+	0	KRE9
chr10	SGD	CDS	96159	96527	1000	-	0	RFA3
chr10	SGD	CDS	97731	99461	1000	+	0	CPS1
chr10	SGD	CDS	99698	100888	1000	-	0	YJL171C
chr10	SGD	CDS	101144	101773	1000	-	0	ASG7
chr10	SGD	CDS	102221	104422	1000	-	0	SET2
chr10	SGD	CDS	105008	106066	1000	+	0	ERG20
chr10	SGD	CDS	106428	106712	1000	+	0	QCR8
chr10	SGD	CDS	106888	109455	1000	-	0	HAL5
chr10	SGD	CDS	109960	111153	1000	-	0	TPK1
chr10	SGD	CDS	111662	113329	500	-	0	YJL163C
chr10	SGD	CDS	113874	115625	1000	-	0	JJJ2
chr10	SGD	CDS	117241	117783	500	+	0	FMP33
chr10	SGD	CDS	117958	118821	500	-	0	YJL160C
chr10	SGD	CDS	120445	121686	1000	+	0	HSP150
chr10	SGD	CDS	122261	122944	1000	-	0	CIS3
chr10	SGD	CDS	123832	126324	1000	-	0	FAR1
chr10	SGD	CDS	126886	128949	1000	-	0	SSY5
chr10	SGD	CDS	129282	130640	1000	-	0	FBP26
chr10	SGD	CDS	131098	133932	1000	-	0	VPS35
chr10	SGD	CDS	134329	135930	1000	-	0	INO1
chr10	SGD	CDS	136369	136770	1000	-	0	SNA3
chr10	SGD	CDS	137376	139367	1000	+	0	DAS1
chr10	SGD	CDS	140434	141135	1000	+	0	RPA34
chr10	SGD	CDS	141416	142564	500	-	0	YJL147C
chr10	SGD	CDS	143289	144698	1000	+	0	IDS2
chr10	SGD	CDS	145157	146041	1000	+	0	SFH5
chr10	SGD	CDS	146356	146670	500	+	0	YJL144W
chr10	SGD	CDS	147098	147574	1000	+	0	TIM17
chr10	SGD	CDS	147964	150387	1000	-	0	YAK1
chr10	SGD	CDS	150958	151623	1000	+	0	RPB4
chr10	SGD	CDS	151710	152996	1000	-	0	YUR1
chr10	SGD	CDS	153501	154688	1000	-	0	TIF2
chr10	SGD	CDS	154982	156124	1000	-	0	GLG2
chr10	SGD	CDS	156166	156249	500	+	0	YJL136W-A
chr10	SGD	CDS	156547	156786	1000	-	0	RPS21B
chr10	SGD	CDS	157247	157270	1000	-	0	RPS21B
chr10	SGD	CDS	158185	159414	1000	+	0	LCB3
chr10	SGD	CDS	159620	159844	500	-	0	YJL133C-A
chr10	SGD	CDS	160616	161560	1000	+	0	MRS3
chr10	SGD	CDS	161911	164163	500	+	0	YJL132W
chr10	SGD	CDS	164275	165345	500	-	0	AIM23
chr10	SGD	CDS	165720	172364	1000	-	0	URA2
chr10	SGD	CDS	173596	177303	1000	-	0	TRK1
chr10	SGD	CDS	178094	180100	1000	-	0	PBS2
chr10	SGD	CDS	181549	181707	500	-	0	YJL127C-B
chr10	SGD	CDS	182296	184218	1000	-	0	SPT10
chr10	SGD	CDS	184499	185422	1000	+	0	NIT2
chr10	SGD	CDS	185526	186677	1000	-	0	GCD14
chr10	SGD	CDS	187125	187643	1000	-	0	LSM1
chr10	SGD	CDS	188003	189439	1000	-	0	MTC1
chr10	SGD	CDS	189715	190242	1000	+	0	ALB1
chr10	SGD	CDS	190373	191089	1000	-	0	RPE1
chr10	SGD	CDS	191638	192297	1000	+	0	YJL118W
chr10	SGD	CDS	192530	193465	1000	+	0	PHO86
chr10	SGD	CDS	193859	194872	1000	-	0	NCA3
chr10	SGD	CDS	196285	197124	1000	+	0	ASF1
chr10	SGD	CDS	205301	207445	1000	+	0	MDV1
chr10	SGD	CDS	207873	209525	1000	+	0	CCT7
chr10	SGD	CDS	209918	211573	1000	-	0	GZF3
chr10	SGD	CDS	211996	217305	1000	-	0	UTP10
chr10	SGD	CDS	217701	218852	1000	-	0	PRM10
chr10	SGD	CDS	218849	220012	500	-	0	YJL107C
chr10	SGD	CDS	221386	223323	1000	+	0	IME2
chr10	SGD	CDS	225051	226733	1000	+	0	SET4
chr10	SGD	CDS	227323	227772	1000	+	0	PAM16
chr10	SGD	CDS	229021	230877	500	-	0	GSM1
chr10	SGD	CDS	231297	233756	1000	+	0	MEF2
chr10	SGD	CDS	234316	236352	1000	-	0	GSH1
chr10	SGD	CDS	237259	239082	1000	+	0	LSB6
chr10	SGD	CDS	239410	241650	1000	+	0	CHS6
chr10	SGD	CDS	242078	245254	1000	+	0	SAP185
chr10	SGD	CDS	245587	246240	1000	+	0	PHS1
chr10	SGD	CDS	246486	246971	1000	+	0	MRPL49
chr10	SGD	CDS	247250	251686	1000	+	0	BCK1
chr10	SGD	CDS	251816	254437	1000	-	0	KHA1
chr10	SGD	CDS	254732	256807	1000	-	0	TOK1
chr10	SGD	CDS	257418	260942	1000	+	0	SRS2
chr10	SGD	CDS	261075	262547	1000	-	0	GWT1
chr10	SGD	CDS	262752	265046	1000	-	0	DPB11
chr10	SGD	CDS	265921	268410	1000	+	0	SIP4
chr10	SGD	CDS	268794	269810	1000	+	0	ARG3
chr10	SGD	CDS	269997	272480	1000	-	0	TRL1
chr10	SGD	CDS	272822	274693	1000	+	0	EXO70
chr10	SGD	CDS	274857	277997	1000	-	0	ALY2
chr10	SGD	CDS	278836	280650	1000	+	0	TAX4
chr10	SGD	CDS	281180	283375	1000	+	0	IML2
chr10	SGD	CDS	283797	285266	1000	-	0	ARP4
chr10	SGD	CDS	285553	289221	1000	-	0	SCP160
chr10	SGD	CDS	289870	290769	1000	-	0	PRY1
chr10	SGD	CDS	291331	293976	1000	-	0	PRY3
chr10	SGD	CDS	294042	294140	500	+	0	YJL077W-B
chr10	SGD	CDS	294661	295056	1000	-	0	ICS3
chr10	SGD	CDS	295240	298809	1000	+	0	NET1
chr10	SGD	CDS	299152	302844	1000	-	0	SMC3
chr10	SGD	CDS	303176	305113	1000	+	0	JEM1
chr10	SGD	CDS	305216	305857	1000	-	0	PSF2
chr10	SGD	CDS	306127	307851	1000	+	0	ARG2
chr10	SGD	CDS	307966	310632	500	-	0	YJL070C
chr10	SGD	CDS	310917	312701	1000	-	0	UTP18
chr10	SGD	CDS	313011	313910	1000	-	0	YJL068C
chr10	SGD	CDS	314109	314867	1000	-	0	MPM1
chr10	SGD	CDS	315049	315552	1000	-	0	DLS1
chr10	SGD	CDS	315754	316470	1000	-	0	MRPL8
chr10	SGD	CDS	316718	316975	500	+	0	YJL062W-A
chr10	SGD	CDS	317279	319771	1000	+	0	LAS21
chr10	SGD	CDS	320011	322152	1000	+	0	NUP82
chr10	SGD	CDS	323381	324715	1000	+	0	BNA3
chr10	SGD	CDS	324959	326185	1000	+	0	YHC3
chr10	SGD	CDS	326237	327868	1000	-	0	BIT61
chr10	SGD	CDS	328113	330116	1000	-	0	IKS1
chr10	SGD	CDS	330426	333068	1000	-	0	ZAP1
chr10	SGD	CDS	333352	334089	500	+	0	YJL055W
chr10	SGD	CDS	334260	335696	1000	+	0	TIM54
chr10	SGD	CDS	335893	337032	1000	+	0	PEP8
chr10	SGD	CDS	337879	337998	500	-	0	YJL052C-A
chr10	SGD	CDS	338266	339264	1000	+	0	TDH1
chr10	SGD	CDS	339782	342250	1000	+	0	IRC8
chr10	SGD	CDS	342517	345738	1000	+	0	MTR4
chr10	SGD	CDS	345968	347320	500	+	0	YJL049W
chr10	SGD	CDS	347442	348632	1000	-	0	UBX6
chr10	SGD	CDS	349039	349173	500	-	0	YJL047C-A
chr10	SGD	CDS	349575	352103	1000	-	0	RTT101
chr10	SGD	CDS	352381	353610	500	+	0	AIM22
chr10	SGD	CDS	356019	357923	500	+	0	YJL045W
chr10	SGD	CDS	358295	359671	1000	-	0	GYP6
chr10	SGD	CDS	360125	360898	500	+	0	YJL043W
chr10	SGD	CDS	361244	365440	1000	+	0	MHP1
chr10	SGD	CDS	365779	365779	1000	+	0	NSP1
chr10	SGD	CDS	365898	368368	1000	+	2	NSP1
chr10	SGD	CDS	368743	373794	1000	-	0	NUP192
chr10	SGD	CDS	375110	375769	500	-	0	LOH1
chr10	SGD	CDS	376657	377331	1000	+	0	IRC18
chr10	SGD	CDS	378820	380091	1000	+	0	SNX4
chr10	SGD	CDS	380244	380996	1000	-	0	TAD2
chr10	SGD	CDS	381322	383370	1000	+	0	KAR2
chr10	SGD	CDS	383832	386144	1000	+	0	HCA4
chr10	SGD	CDS	386363	387343	1000	-	0	BET4
chr10	SGD	CDS	387431	387433	1000	-	0	BET4
chr10	SGD	CDS	387652	388242	1000	+	0	MAD2
chr10	SGD	CDS	388380	390848	1000	-	0	VPS53
chr10	SGD	CDS	391306	391641	1000	+	0	YJL028W
chr10	SGD	CDS	391828	392244	500	-	0	YJL027C
chr10	SGD	CDS	392399	393598	1000	+	0	RNR2
chr10	SGD	CDS	393962	395506	1000	+	0	RRN7
chr10	SGD	CDS	395926	396488	1000	-	2	APS3
chr10	SGD	CDS	396566	396587	1000	-	0	APS3
chr10	SGD	CDS	397350	398393	1000	-	0	PET130
chr10	SGD	CDS	398932	402405	1000	-	0	BBC1
chr10	SGD	CDS	402892	404940	1000	+	0	MPS3
chr10	SGD	CDS	405583	407268	500	+	0	YJL016W
chr10	SGD	CDS	407552	409156	1000	+	0	CCT3
chr10	SGD	CDS	409487	411034	1000	-	0	MAD3
chr10	SGD	CDS	411228	413393	1000	-	0	VTC4
chr10	SGD	CDS	414279	414764	1000	-	0	RPC17
chr10	SGD	CDS	417556	419556	1000	-	0	NOP9
chr10	SGD	CDS	419951	421657	1000	-	0	CCT8
chr10	SGD	CDS	423132	424103	1000	-	0	CTK2
chr10	SGD	CDS	425151	431231	1000	+	0	CYR1
chr10	SGD	CDS	431583	432194	1000	-	0	SYS1
chr10	SGD	CDS	432638	432994	1000	+	0	COX16
chr10	SGD	CDS	433215	434645	1000	-	0	OST1
chr10	SGD	CDS	435157	435221	1000	+	0	PRE3
chr10	SGD	CDS	435338	435920	1000	+	1	PRE3
chr10	SGD	CDS	436796	438604	1000	+	0	AVT1
chr10	SGD	CDS	438858	440639	1000	+	0	MPP10
chr10	SGD	CDS	440987	442546	500	-	0	YJR003C
chr10	SGD	CDS	442902	444854	1000	-	0	SAG1
chr10	SGD	CDS	445916	448018	1000	+	0	APL1
chr10	SGD	CDS	448470	448751	500	-	0	YJR005C-A
chr10	SGD	CDS	449195	450658	1000	+	0	POL31
chr10	SGD	CDS	451013	451927	1000	+	0	SUI2
chr10	SGD	CDS	452423	453439	500	+	0	YJR008W
chr10	SGD	CDS	453676	454674	1000	-	0	TDH2
chr10	SGD	CDS	456232	457767	1000	+	0	MET3
chr10	SGD	CDS	458070	458354	1000	-	0	SPC1
chr10	SGD	CDS	458634	459419	500	-	0	YJR011C
chr10	SGD	CDS	459788	460411	500	-	0	YJR012C
chr10	SGD	CDS	460375	461586	1000	+	0	GPI14
chr10	SGD	CDS	461822	462418	1000	+	0	TMA22
chr10	SGD	CDS	462714	464246	500	+	0	YJR015W
chr10	SGD	CDS	464444	466201	1000	-	0	ILV3
chr10	SGD	CDS	466514	467026	1000	-	0	ESS1
chr10	SGD	CDS	467225	468274	1000	-	0	TES1
chr10	SGD	CDS	468548	469176	1000	-	2	REC107
chr10	SGD	CDS	469257	469572	1000	-	0	REC107
chr10	SGD	CDS	469777	470106	1000	+	0	LSM8
chr10	SGD	CDS	470223	470957	500	-	0	MDE1
chr10	SGD	CDS	471131	471664	1000	-	0	BNA1
chr10	SGD	CDS	483952	486189	500	-	0	YJR030C
chr10	SGD	CDS	486579	490805	1000	-	0	GEA1
chr10	SGD	CDS	491074	492255	1000	+	0	CPR7
chr10	SGD	CDS	492371	496444	1000	-	0	RAV1
chr10	SGD	CDS	496676	497002	1000	+	0	PET191
chr10	SGD	CDS	497348	500605	1000	+	0	RAD26
chr10	SGD	CDS	500706	503384	1000	-	0	HUL4
chr10	SGD	CDS	503929	507294	500	+	0	YJR039W
chr10	SGD	CDS	507739	510078	1000	+	0	GEF1
chr10	SGD	CDS	510232	513756	1000	-	0	URB2
chr10	SGD	CDS	514048	516282	1000	+	0	NUP85
chr10	SGD	CDS	516454	517506	1000	-	0	POL32
chr10	SGD	CDS	518756	519178	1000	-	0	VPS55
chr10	SGD	CDS	519631	521595	1000	-	0	SSC1
chr10	SGD	CDS	522041	523855	1000	+	0	TAH11
chr10	SGD	CDS	524901	525374	1000	-	0	ANB1
chr10	SGD	CDS	526328	526657	1000	+	0	CYC1
chr10	SGD	CDS	526877	528469	1000	-	0	UTR1
chr10	SGD	CDS	528690	529397	1000	+	0	ISY1
chr10	SGD	CDS	529854	531359	1000	+	0	OSM1
chr10	SGD	CDS	532055	533752	1000	+	0	RAD7
chr10	SGD	CDS	534020	535744	1000	+	0	BFA1
chr10	SGD	CDS	536049	537542	500	+	0	YJR054W
chr10	SGD	CDS	538765	539259	1000	+	0	HIT1
chr10	SGD	CDS	541785	542495	500	-	0	YJR056C
chr10	SGD	CDS	544055	544705	1000	+	0	CDC8
chr10	SGD	CDS	544725	545168	1000	-	0	APS2
chr10	SGD	CDS	545780	548236	1000	+	0	PTK2
chr10	SGD	CDS	548752	549807	1000	+	0	CBF1
chr10	SGD	CDS	550504	553311	500	+	0	YJR061W
chr10	SGD	CDS	553469	554842	1000	-	0	NTA1
chr10	SGD	CDS	555188	555565	1000	+	0	RPA12
chr10	SGD	CDS	555907	557595	1000	+	0	CCT5
chr10	SGD	CDS	557802	559151	1000	-	0	ARP3
chr10	SGD	CDS	559409	566821	1000	+	0	TOR1
chr10	SGD	CDS	567012	567437	1000	-	0	YAE1
chr10	SGD	CDS	567636	568697	1000	+	0	RFC2
chr10	SGD	CDS	568799	569392	1000	-	0	HAM1
chr10	SGD	CDS	569614	570591	1000	-	0	LIA1
chr10	SGD	CDS	570960	572117	1000	-	0	NPA3
chr10	SGD	CDS	572308	572928	1000	-	0	OPI3
chr10	SGD	CDS	573088	573744	1000	+	0	MOG1
chr10	SGD	CDS	573974	575164	1000	+	0	HOC1
chr10	SGD	CDS	575347	576594	1000	-	0	CDC11
chr10	SGD	CDS	577248	578183	1000	-	0	MIR1
chr10	SGD	CDS	578853	580214	1000	+	0	BNA2
chr10	SGD	CDS	580198	580340	500	+	0	YJR079W
chr10	SGD	CDS	581046	581232	500	+	1	YJR079W
chr10	SGD	CDS	580425	581609	500	-	0	AIM24
chr10	SGD	CDS	581907	582248	1000	-	0	EAF6
chr10	SGD	CDS	582601	583530	1000	-	0	ACF4
chr10	SGD	CDS	583726	584997	1000	+	0	CSN12
chr10	SGD	CDS	585113	585430	500	-	0	YJR085C
chr10	SGD	CDS	586061	586393	1000	+	0	STE18
chr10	SGD	CDS	586488	587366	500	-	0	YJR088C
chr10	SGD	CDS	587711	590575	1000	+	0	BIR1
chr10	SGD	CDS	590865	594320	1000	-	0	GRR1
chr10	SGD	CDS	595054	598329	1000	-	0	JSN1
chr10	SGD	CDS	598728	603074	1000	+	0	BUD4
chr10	SGD	CDS	603216	604199	1000	-	0	FIP1
chr10	SGD	CDS	604565	605647	1000	-	0	IME1
chr10	SGD	CDS	608301	608302	1000	+	0	RPL43B
chr10	SGD	CDS	608578	608854	1000	+	1	RPL43B
chr10	SGD	CDS	609769	610737	1000	+	0	SFC1
chr10	SGD	CDS	611191	612039	1000	+	0	YJR096W
chr10	SGD	CDS	612409	612927	1000	+	0	JJJ3
chr10	SGD	CDS	613182	615149	500	-	0	YJR098C
chr10	SGD	CDS	615569	616279	1000	+	0	YUH1
chr10	SGD	CDS	616344	617327	500	-	0	AIM25
chr10	SGD	CDS	618227	619027	1000	+	0	RSM26
chr10	SGD	CDS	619150	619758	1000	-	0	VPS25
chr10	SGD	CDS	620747	622441	1000	+	0	URA8
chr10	SGD	CDS	622542	623006	1000	-	0	SOD1
chr10	SGD	CDS	623573	624595	1000	+	0	ADO1
chr10	SGD	CDS	624830	627007	1000	+	0	ECM27
chr10	SGD	CDS	627333	628319	500	+	0	YJR107W
chr10	SGD	CDS	628706	629077	1000	+	0	ABM1
chr10	SGD	CDS	629579	632935	1000	-	0	CPA2
chr10	SGD	CDS	633609	635675	1000	+	0	YMR1
chr10	SGD	CDS	635849	636700	500	-	0	YJR111C
chr10	SGD	CDS	637024	637629	1000	+	0	NNF1
chr10	SGD	CDS	637784	637803	500	+	0	YJR112W-A
chr10	SGD	CDS	637853	638162	500	+	1	YJR112W-A
chr10	SGD	CDS	638226	638969	1000	-	0	RSM7
chr10	SGD	CDS	639936	640445	500	+	0	YJR115W
chr10	SGD	CDS	640819	641658	500	+	0	YJR116W
chr10	SGD	CDS	642001	643362	1000	+	0	STE24
chr10	SGD	CDS	643484	644095	1000	-	0	ILM1
chr10	SGD	CDS	644298	646484	1000	-	0	JHD2
chr10	SGD	CDS	647120	647470	1000	+	0	YJR120W
chr10	SGD	CDS	647601	649136	1000	+	0	ATP2
chr10	SGD	CDS	649770	651263	1000	+	0	IBA57
chr10	SGD	CDS	651895	652572	1000	+	0	RPS5
chr10	SGD	CDS	652886	654232	500	-	0	YJR124C
chr10	SGD	CDS	654731	655957	1000	-	0	ENT3
chr10	SGD	CDS	656248	658683	1000	-	0	VPS70
chr10	SGD	CDS	658911	663053	1000	-	0	RSF2
chr10	SGD	CDS	663994	665013	500	-	0	YJR129C
chr10	SGD	CDS	665212	667131	1000	-	0	STR2
chr10	SGD	CDS	667638	669287	1000	+	0	MNS1
chr10	SGD	CDS	669516	672662	1000	+	0	NMD5
chr10	SGD	CDS	672985	673614	1000	+	0	XPT1
chr10	SGD	CDS	673723	675846	1000	-	0	SGM1
chr10	SGD	CDS	676053	676772	1000	-	0	MCM22
chr10	SGD	CDS	676965	677228	1000	+	0	TIM8
chr10	SGD	CDS	677435	678700	500	-	0	YJR136C
chr10	SGD	CDS	678951	683279	1000	-	0	ECM17
chr10	SGD	CDS	684561	689315	1000	+	0	IML1
chr10	SGD	CDS	689439	690518	1000	-	0	HOM6
chr10	SGD	CDS	690744	695690	1000	-	0	HIR3
chr10	SGD	CDS	695900	696943	500	+	0	YJR141W
chr10	SGD	CDS	697135	698163	500	+	0	YJR142W
chr10	SGD	CDS	698320	700608	1000	-	0	PMT4
chr10	SGD	CDS	700876	701685	1000	+	0	MGM101
chr10	SGD	CDS	702021	702792	1000	-	1	RPS4A
chr10	SGD	CDS	703049	703062	1000	-	0	RPS4A
chr10	SGD	CDS	704190	705266	1000	+	0	HMS2
chr10	SGD	CDS	705738	706868	1000	+	0	BAT2
chr10	SGD	CDS	707154	708368	500	+	0	YJR149W
chr10	SGD	CDS	708805	709701	1000	-	0	DAN1
chr10	SGD	CDS	712249	715734	1000	-	0	DAN4
chr10	SGD	CDS	717574	717624	500	+	0	YJR151W-A
chr10	SGD	CDS	719660	721291	1000	+	0	DAL5
chr10	SGD	CDS	722809	723894	1000	+	0	PGU1
chr10	SGD	CDS	725778	726818	500	+	0	YJR154W
chr10	SGD	CDS	727399	728265	1000	+	0	AAD10
chr10	SGD	CDS	728568	729590	1000	-	0	THI11
chr10	SGD	CDS	732434	734137	1000	+	0	HXT16
chr10	SGD	CDS	736038	737111	1000	+	0	SOR1
chr10	SGD	CDS	738002	739810	1000	-	0	MPH3
chr10	SGD	CDS	742842	743993	1000	-	0	COS5
