# Supplementary material for: A Compendium of Nucleosome and Transcript Profiles Reveals Determinants of Chromatin Architecture and Transcription
Source: PLoS Genet. 2013 May 2;9(5):e1003479. doi: 10.1371/journal.pgen.1003479 (PMC3642058; doi:10.1371/journal.pgen.1003479)
Supplement: Dataset S1 — Yeast transcript annotation R script and data files. Please note this file is 81.9 MB and may be difficult for some readers to download due to its size. (GZ) [file pgen.1003479.s001.gz › yeast-transcript-annotation/chr1.noncoding.gff]

chr1	SGD	ncRNA	99306	99869	1000	+	.	HRA1
chr1	SGD	tRNA	139154	139256	1000	+	.	TRN1
chr1	SGD	snoRNA	142369	142470	1000	+	.	SNR18
chr1	SGD	tRNA	166268	166340	1000	+	.	tA(UGC)A
chr1	SGD	tRNA	181135	181248	1000	+	.	SUP56
chr1	SGD	tRNA	182516	182597	1000	-	.	tS(AGA)A
