# Supplementary material for: A Compendium of Nucleosome and Transcript Profiles Reveals Determinants of Chromatin Architecture and Transcription
Source: PLoS Genet. 2013 May 2;9(5):e1003479. doi: 10.1371/journal.pgen.1003479 (PMC3642058; doi:10.1371/journal.pgen.1003479)
Supplement: Dataset S1 — Yeast transcript annotation R script and data files. Please note this file is 81.9 MB and may be difficult for some readers to download due to its size. (GZ) [file pgen.1003479.s001.gz › yeast-transcript-annotation/chr12.data.nucleosomes]

12	0.413243
16	0.400583
20	0.400583
24	0.400583
28	0.416304
32	0.427716
36	0.434096
48	0.432602
52	0.385448
56	0.137192
60	0.0996196
64	0.023427
68	0.00468163
72	-0.176691
76	-0.320756
80	-0.556706
84	-0.683482
88	-0.888493
92	-0.975267
96	-0.978372
100	-0.977933
104	-1.01675
108	-1.02671
112	-1.04862
116	-1.01487
120	-1.06321
124	-0.990022
128	-1.10092
132	-1.11435
136	-1.26505
140	-1.35831
144	-1.34242
148	-1.32218
152	-1.25102
156	-1.32932
160	-1.42909
164	-1.38522
168	-1.48399
172	-1.4031
176	-1.40461
180	-1.32259
184	-1.30705
188	-1.34237
192	-1.43189
196	-1.4349
200	-1.34581
204	-1.26651
208	-1.31736
212	-1.19874
216	-1.17255
220	-1.12444
224	-1.09689
228	-1.06619
232	-1.01041
236	-0.889937
240	-0.914695
244	-0.917177
248	-0.914695
252	-0.857717
256	-0.852316
260	-0.884297
264	-0.844594
268	-0.876242
272	-0.818944
276	-0.853803
280	-0.940703
284	-0.98828
288	-0.977812
292	-1.1023
296	-1.10794
300	-1.19434
304	-0.935596
308	-0.901654
312	-0.875742
316	-0.81756
320	-0.724093
324	-0.645445
328	-0.622956
332	-0.538437
336	-0.543009
340	-0.527611
344	-0.509121
348	-0.457582
352	-0.399445
356	-0.323934
360	-0.165181
364	-0.0311133
368	-0.0281953
372	-0.00167503
376	-0.0524263
380	-0.0367936
384	-0.0676601
388	0.00624579
392	-0.0757664
396	-0.0167866
400	-0.0805566
404	-0.0953121
408	-0.111679
412	-0.0641586
416	-0.043124
420	-0.0199335
424	0.0202962
428	0.0191814
432	0.0355937
436	0.0327503
440	0.0663639
444	0.0533779
448	0.0826287
452	0.0875739
456	0.115704
460	0.197649
464	0.227465
468	0.163427
472	0.138885
476	0.115704
480	0.0319611
484	0.0229619
488	0.00138053
492	-0.0592709
496	-0.0717499
500	-0.0859438
504	-0.159248
508	-0.220585
512	-0.201586
516	-0.216688
520	-0.151683
524	-0.116186
528	-0.145027
532	-0.12342
536	-0.110704
540	-0.0634433
544	-0.0526017
548	-0.0405887
552	-0.0245625
556	0.0287003
560	0.0989364
564	0.0342089
568	0.0916436
572	0.126815
576	0.131379
580	0.125259
584	0.159075
588	0.224936
592	0.333542
596	0.32466
600	0.37754
604	0.394443
608	0.464246
612	0.487319
616	0.493073
620	0.487986
624	0.490112
628	0.475594
632	0.47825
636	0.435386
640	0.420873
644	0.399181
648	0.302182
652	0.289233
656	0.128821
660	0.0529165
664	0.00632267
668	0.0102723
672	-0.0393408
676	-0.0661878
680	-0.0661878
684	-0.0708252
688	-0.0659961
692	-0.0290345
696	-0.0497502
700	-0.0222306
704	-0.0041999
708	0.0270019
712	0.031664
716	0.0693271
720	0.124205
724	0.0704774
728	0.0992841
732	0.074389
736	0.1259
740	0.122974
744	0.140294
748	0.16189
752	0.192582
756	0.193117
760	0.146286
764	0.161029
768	0.175182
772	0.167499
776	0.114017
780	0.132045
784	0.0973503
788	0.164769
792	0.166513
796	0.175679
800	0.201626
804	0.243195
808	0.253822
812	0.245916
816	0.18869
820	0.188924
824	0.164572
828	0.232423
832	0.240516
836	0.259211
840	0.169761
844	0.179297
848	0.209713
852	0.217804
856	0.319064
860	0.362433
864	0.37355
868	0.399874
872	0.399874
876	0.384419
880	0.368481
884	0.395528
888	0.368481
892	0.332654
896	0.36116
900	0.332654
904	0.302754
908	0.275117
912	0.271416
916	0.254832
920	0.246036
924	0.231163
928	0.25323
932	0.25845
936	0.268342
940	0.233325
944	0.243919
948	0.186707
952	0.198498
956	0.225459
960	0.265998
964	0.301807
968	0.284483
972	0.318626
976	0.28315
980	0.310236
984	0.302423
988	0.321101
992	0.361506
996	0.388473
1000	0.370657
1004	0.364638
1008	0.315947
1012	0.356413
1016	0.219475
1020	0.192549
1024	0.098441
1028	0.0598689
1032	-0.0341998
1036	0.0561381
1040	0.0329868
1044	0.0323741
1048	0.0447371
1052	0.0447371
1056	0.0182957
1060	0.0752962
1064	0.085643
1068	0.103946
1072	0.182966
1076	0.21188
1080	0.219503
1084	0.259708
1088	0.232097
1092	0.19375
1096	0.182966
1100	0.16093
1104	0.18654
1108	0.20255
1112	0.212022
1116	0.191143
1120	0.157662
1124	0.10631
1128	0.072851
1132	0.10631
1136	0.129438
1140	0.154579
1144	0.0854805
1148	0.0787695
1152	0.0413579
1156	0.0752393
1160	0.0654733
1164	0.0990739
1168	0.143882
1172	0.0965551
1176	0.0956498
1180	0.0586988
1184	0.0806779
1188	0.16006
1192	0.15158
1196	0.231806
1200	0.238519
1204	0.237719
1208	0.190065
1212	0.216761
1216	0.222557
1220	0.261067
1224	0.239801
1228	0.251861
1232	0.252564
1236	0.294423
1240	0.214307
1244	0.216761
1248	0.1886
1252	0.109872
1256	0.0722635
1260	0.0835548
1264	0.0659311
1268	0.0835548
1272	0.0777636
1276	0.0556767
1280	0.0536856
1284	0.0893227
1288	0.111323
1292	0.142251
1296	0.226712
1300	0.193772
1304	0.165459
1308	0.198013
1312	0.145784
1316	0.177221
1320	0.170676
1324	0.217723
1328	0.188152
1332	0.235464
1336	0.19156
1340	0.167679
1344	0.18873
1348	0.217345
1352	0.193965
1356	0.215739
1360	0.18407
1364	0.215145
1368	0.166328
1372	0.215145
1376	0.134284
1380	0.164568
1384	0.155523
1388	0.14564
1392	0.142427
1396	0.150434
1400	0.166797
1404	0.188
1408	0.134381
1412	0.134284
1416	0.055194
1420	0.139081
1424	0.081662
1428	0.116773
1432	0.143597
1436	0.204408
1440	0.147071
1444	0.143089
1448	0.131749
1452	0.158312
1456	0.223453
1460	0.252607
1464	0.223453
1468	0.275443
1472	0.249251
1476	0.285058
1480	0.197424
1484	0.230025
1488	0.140222
1492	0.178578
1496	0.117698
1500	0.0464625
1504	-0.0341796
1508	-0.120451
1512	-0.0701274
1516	-0.0410495
1520	-0.0476858
1524	-0.00628549
1528	-0.0515794
1532	0.00271639
1536	0.00637872
1540	-0.00206411
1544	0.0157673
1548	0.0166112
1552	0.0385857
1556	-0.00638448
1560	0.00589147
1564	0.0126861
1568	0.00377559
1572	0.069028
1576	0.0368301
1580	0.102396
1584	0.141653
1588	0.134593
1592	0.148179
1596	0.154984
1600	0.0895129
1604	0.0639581
1608	0.0437016
1612	0.0423959
1616	-0.00734284
1620	0.083168
1624	-0.0167578
1628	-0.0464214
1632	-0.0129722
1636	-0.0344481
1640	-0.0380137
1644	-0.0220987
1648	0.00580645
1652	-0.0344481
1656	-0.0737543
1660	-0.0276807
1664	-0.0567903
1668	-0.0567903
1672	0.0116034
1676	0.00342945
1680	0.0544969
1684	0.179588
1688	0.308659
1692	0.316568
1696	0.404683
1700	0.405645
1704	0.452247
1708	0.440527
1712	0.466244
1716	0.476911
1720	0.445946
1724	0.443187
1728	0.425764
1732	0.387958
1736	0.404953
1740	0.309844
1744	0.326315
1748	0.295066
1752	0.308634
1756	0.319279
1760	0.306011
1764	0.291363
1768	0.374864
1772	0.231635
1784	0.168067
1788	0.161703
1792	0.169184
1796	0.0920056
1800	0.129635
1804	0.165373
1812	0.141396
1816	0.202454
1820	0.211462
1824	0.232874
1828	0.224882
1832	0.218386
1836	0.190899
1840	0.229797
1844	0.20719
1848	0.248264
1852	0.30952
1856	0.327615
1860	0.291649
1864	0.306098
1868	0.3095
1872	0.356919
1876	0.351253
1880	0.375411
1884	0.333104
1888	0.375411
1892	0.334312
1896	0.325948
1900	0.299349
1904	0.301706
1908	0.288901
1912	0.295307
1916	0.245248
1920	0.325948
1924	0.302728
1928	0.333458
1932	0.342156
1936	0.351502
1940	0.347472
1944	0.363167
1948	0.346134
1952	0.328239
1956	0.292365
1960	0.298813
1968	0.266526
1972	0.252745
1976	0.183816
1980	0.167325
1984	0.187041
1988	0.167462
1992	0.211047
1996	0.263201
2000	0.274561
2004	0.265803
2008	0.277151
2012	0.276982
2016	0.273394
2020	0.331424
2024	0.334106
2028	0.342835
2032	0.32865
2036	0.301478
2040	0.286367
2044	0.288043
2048	0.292797
2052	0.280619
2056	0.306576
2060	0.288651
2064	0.269863
2068	0.257321
2072	0.236084
2076	0.280809
2080	0.266223
2084	0.258627
2184	0.192603
2188	0.225729
2192	0.210546
2196	0.187587
2200	0.161986
2204	0.158214
2208	0.148841
2212	0.15556
2216	0.159872
2220	0.0829066
2224	0.0909648
2228	0.0978182
2232	0.0909648
2236	0.109222
2240	0.104707
2244	0.138054
2248	0.124101
2252	0.104707
2256	0.115725
2260	0.105251
2264	0.134696
2268	0.162304
2272	0.170629
2276	0.166527
2280	0.146377
2284	0.117523
2288	0.125425
2292	0.122543
2296	0.113625
2300	0.128518
2304	0.132613
2308	0.130476
2312	0.135666
2316	0.0687956
2320	0.0938193
2324	0.112657
2328	0.0883088
2332	0.0883088
2336	0.0970776
2340	0.176162
2344	0.114271
2348	0.119248
2352	0.0883165
2356	0.0945344
2360	0.154355
2364	0.1318
2368	0.120997
2372	0.172693
2376	0.255487
2380	0.27047
2384	0.171238
2388	0.172693
2392	0.171238
2396	0.2439
2400	0.237617
2404	0.237233
2408	0.263843
2412	0.260808
2416	0.230616
2420	0.230616
2424	0.193818
2428	0.202171
2432	0.238073
2436	0.271852
2440	0.271852
2444	0.263759
2448	0.186851
2452	0.164853
2456	0.140027
2460	0.139117
2464	0.117898
2468	0.155026
2472	0.176045
2476	0.144725
2480	0.114894
2484	0.0992139
2488	0.102049
2492	0.175406
2496	0.178843
2500	0.193093
2504	0.144616
2508	0.168624
2512	0.140824
2516	0.130871
2520	0.124839
2524	0.137642
2528	0.0794793
2532	0.0517504
2536	0.0327594
2540	-0.00263841
2544	0.0208764
2548	0.0198209
2552	0.0208764
2556	-0.0414623
2560	-0.019823
2564	-0.013148
2568	-0.079313
2572	-0.100386
2576	-0.17088
2580	-0.190817
2584	-0.17088
2588	-0.190817
2592	-0.149967
2596	-0.151825
2600	-0.0763994
2604	-0.107635
2608	-0.125466
2612	0.00191931
2616	-0.0112473
2620	0.0427987
2624	0.0554734
2628	0.118818
2632	0.0767871
2636	0.082591
2640	0.0738261
2644	0.082591
2648	0.0275472
2652	0.0534257
2656	0.0116215
2660	0.00947761
2664	0.00398542
2668	0.0138526
2672	-0.00504853
2676	0.0283608
2680	0.0279235
2684	0.0462757
2688	-0.0104543
2692	0.0416059
2696	0.0790641
2700	0.0591435
2704	0.0968841
2708	0.119042
2712	0.141027
2716	0.110551
2720	0.0854372
2724	0.0902022
2728	0.10547
2732	0.0994487
2736	0.110551
2740	0.135995
2744	0.161792
2748	0.198961
2752	0.194809
2756	0.20379
2760	0.294493
2764	0.35207
2768	0.358823
2772	0.367351
2776	0.365234
2780	0.36859
2784	0.365234
2788	0.370827
2792	0.3152
2796	0.281503
2800	0.227261
2804	0.173859
2808	0.126125
2812	0.0837456
2816	0.0719014
2820	0.0656535
2824	0.0235326
2828	-0.00618052
2832	-0.0217289
2836	-0.106674
2840	-0.135224
2844	-0.146839
2848	-0.12365
2852	-0.0984567
2856	-0.0931327
2860	-0.0931327
2864	-0.12365
2868	0.00509608
2872	0.0448872
2876	0.0887572
2880	0.0950585
2884	0.140635
2888	0.168906
2892	0.155373
2896	0.165542
2900	0.177787
2904	0.227536
2908	0.243079
2912	0.256264
2916	0.243237
2920	0.223371
2924	0.248283
2928	0.208505
2932	0.190733
2936	0.175292
2940	0.142258
2944	0.10207
2948	0.0879671
2952	0.0371423
2956	-0.0168507
2960	-0.0260451
2964	-0.0417838
2968	-0.0406152
2972	-0.0373037
2976	0.0216926
2980	-0.00154813
2984	0.0213854
2988	0.0486746
2992	0.06805
2996	0.141724
3000	0.204476
3004	0.217304
3008	0.223278
3012	0.217304
3016	0.181553
3020	0.168774
3024	0.230285
3028	0.203129
3032	0.182742
3036	0.207092
3040	0.226402
3044	0.163708
3048	0.151922
3052	0.150403
3056	0.175593
3060	0.180116
3064	0.210866
3068	0.20236
3072	0.17488
3076	0.24942
3080	0.320388
3084	0.33942
3088	0.353154
3092	0.391166
3096	0.33595
3100	0.315435
3104	0.204782
3108	0.170914
3112	0.204782
3116	0.277555
3120	0.217031
3124	0.177697
3128	0.142087
3132	0.214859
3136	0.183356
3140	0.275831
3144	0.321391
3148	0.383088
3152	0.349778
3156	0.227218
3160	0.115978
3164	0.0843078
3168	0.0843078
3172	0.0670657
3176	0.0855397
3180	0.0776961
3184	0.0330635
3188	-0.000354776
3192	-0.0578727
3196	-0.108855
3200	-0.111754
3204	-0.0943069
3208	-0.0331343
3212	-0.0252245
3216	0.0732603
3220	0.0866524
3224	0.132344
3228	0.121119
3232	0.246064
3236	0.24257
3240	0.178507
3244	0.19093
3248	0.23314
3252	0.260845
3256	0.23314
3260	0.213381
3264	0.196956
3268	0.146083
3272	0.141731
3276	0.0904248
3280	0.118535
3284	0.17164
3288	0.143828
3292	0.10382
3296	0.0235346
3300	0.00578468
3304	-0.109182
3308	-0.127303
3312	-0.16484
3316	-0.103509
3320	-0.152251
3324	-0.152251
3328	-0.229752
3332	-0.239058
3336	-0.296357
3340	-0.319381
3344	-0.331898
3348	-0.208994
3352	-0.175141
3356	-0.115349
3360	-0.100716
3364	-0.163515
3368	-0.104278
3372	-0.0772651
3376	-0.0155445
3380	0.0611931
3384	0.125992
3388	0.143338
3392	0.128081
3396	0.143338
3400	0.144289
3404	0.159035
3408	0.206815
3412	0.196982
3416	0.196982
3420	0.19487
3424	0.187881
3428	0.187881
3432	0.13838
3436	0.1677
3440	0.0822069
3444	0.0839122
3448	0.0507039
3452	0.0720862
3456	-0.0423678
3460	-0.0591717
3464	-0.0905285
3468	-0.125046
3472	-0.160697
3476	-0.172709
3480	-0.209787
3484	-0.200795
3488	-0.232943
3492	-0.293602
3496	-0.335109
3500	-0.297922
3504	-0.263623
3508	-0.191089
3512	-0.0809153
3516	-0.0501488
3520	0.0102423
3524	-0.000647882
3528	0.0766171
3532	0.0612867
3536	0.157772
3540	0.161316
3544	0.236051
3548	0.248021
3552	0.198043
3556	0.130206
3560	0.125498
3564	0.137663
3568	0.129292
3572	0.122715
3576	0.147001
3580	0.156231
3584	0.172619
3588	0.15902
3592	0.15718
3596	0.186656
3600	0.167054
3604	0.172241
3608	0.156136
3612	0.15011
3616	0.133822
3620	0.10717
3624	0.0837133
3628	0.0497702
3632	0.0285112
3636	0.00865339
3640	-0.102317
3644	-0.0738264
3648	-0.132491
3652	-0.145425
3656	-0.15308
3660	-0.201108
3664	-0.25488
3668	-0.291035
3672	-0.30309
3676	-0.299971
3680	-0.30309
3684	-0.261843
3688	-0.262134
3692	-0.270979
3696	-0.256825
3700	-0.239122
3704	-0.272352
3708	-0.288989
3712	-0.165257
3716	-0.183831
3720	-0.182504
3724	-0.262985
3728	-0.268169
3732	-0.249625
3736	-0.262188
3740	-0.269324
3744	-0.265126
3748	-0.193525
3752	-0.087355
3756	-0.109051
3760	-0.0941738
3764	-0.0710146
3768	-0.117817
3772	-0.0660707
3776	-0.119282
3780	-0.0660707
3784	-0.0193322
3788	-0.0592751
3792	-0.0170931
3796	-0.0056401
3800	0.0304043
3804	0.0369516
3808	0.0684687
3812	0.171788
3816	0.19773
3820	0.258837
3824	0.276716
3828	0.273262
3832	0.273262
3836	0.26611
3840	0.260565
3844	0.256278
3848	0.261301
3852	0.230199
3856	0.179141
3860	0.178707
3864	0.194369
3868	0.17973
3872	0.170432
3876	0.195846
3880	0.194043
3884	0.212092
3888	0.216558
3892	0.159059
3896	0.260793
3900	0.247418
3904	0.247418
3908	0.227662
3912	0.17047
3916	0.134488
3920	0.0374747
3924	0.0236094
3928	-0.0329145
3932	-0.0142088
3936	-0.0234571
3940	-0.0504702
3944	-0.0109568
3948	0.0108704
3952	-0.0321949
3956	-0.0367265
3960	-0.0656637
3964	-0.00465487
3968	0.0619269
3972	0.0600078
3976	0.0619269
3980	0.0657621
3984	0.0283974
3988	0.0388339
3992	0.0258493
3996	0.121113
4000	0.10006
4004	0.187825
4008	0.21724
4012	0.141477
4016	0.182709
4020	0.180305
4024	0.186653
4028	0.188397
4032	0.135664
4036	0.127358
4040	0.036942
4044	0.111831
4048	0.0443942
4052	0.0498561
4056	0.106825
4060	0.159083
4064	0.168694
4068	0.168694
4072	0.196856
4076	0.157925
4080	0.120726
4084	0.168694
4088	0.0781423
4092	0.0641203
4096	0.074966
4100	0.074966
4104	0.049045
4108	0.0572731
4112	0.102022
4116	0.124949
4120	0.162138
4124	0.154632
4128	0.180487
4132	0.173611
4136	0.159408
4140	0.114729
4144	0.124355
4148	0.173871
4152	0.181343
4156	0.217494
4160	0.189062
4164	0.216163
4168	0.253423
4172	0.182754
4176	0.220511
4180	0.273462
4184	0.27456
4188	0.219603
4192	0.150311
4196	0.147524
4200	0.101286
4204	0.110778
4208	0.0694389
4212	0.0776829
4216	0.0893843
4220	0.041908
4224	0.0776829
4228	0.061343
4232	0.0395942
4236	0.0465307
4240	0.0758437
4244	0.112894
4248	0.0415699
4252	0.0337973
4256	-0.00646661
4260	0.0790229
4264	0.00270774
4268	-0.0201088
4272	-0.00908257
4276	0.0242835
4280	0.0224456
4284	0.011644
4288	0.01873
4292	0.0544103
4296	0.047165
4300	0.0362261
4304	-0.0258898
4308	0.0123565
4312	-0.0258023
4316	0.0283371
4320	0.0631163
4324	0.0311931
4328	0.0289107
4332	0.0454386
4336	0.0308378
4340	0.0200424
4344	0.00222657
4348	-0.0168772
4352	0.0117182
4356	0.0308378
4360	0.0192106
4364	0.0189447
4368	0.0440654
4372	0.159263
4376	0.151032
4380	0.175542
4384	0.236184
4388	0.31896
4392	0.374572
4396	0.363591
4400	0.287859
4404	0.204059
4408	0.251569
4412	0.207985
4416	0.186641
4420	0.20318
4424	0.128651
4428	0.077931
4432	0.0179401
4436	-0.0401537
4440	-0.0129555
4444	0.0566067
4448	0.056761
4452	0.0427485
4456	0.0957659
4460	0.0633205
4464	0.080824
4468	0.131466
4472	0.154381
4476	0.136015
4480	0.136348
4484	0.123446
4488	0.0986598
4492	0.0934877
4496	0.0821104
4500	0.0198294
4504	0.0196603
4508	0.015669
4512	0.0157959
4516	0.0360217
4520	0.0776487
4524	0.0776487
4528	0.126825
4532	0.152208
4536	0.271724
4540	0.334907
4544	0.340463
4548	0.380944
4552	0.378185
4556	0.45196
4560	0.450321
4564	0.463741
4568	0.41294
4572	0.448007
4576	0.377598
4580	0.32803
4584	0.253158
4588	0.210352
4592	0.156702
4596	0.168744
4600	0.167123
4604	0.140648
4608	0.0669316
4612	0.127909
4616	0.0964292
4620	0.115863
4624	0.176691
4628	0.132896
4632	0.171524
4636	0.184023
4640	0.183741
4644	0.19151
4648	0.213401
4652	0.218712
4656	0.192358
4660	0.19151
4664	0.174993
4668	0.0839897
4672	0.140107
4676	0.129985
4680	0.140107
4684	0.0705059
4688	0.0677962
4692	0.0756536
4696	0.0408461
4700	-0.0203266
4704	-0.0435892
4708	-0.0259356
4712	-0.0228482
4716	-0.0110295
4720	-0.00278998
4724	0.00877701
4728	0.084953
4732	0.0669772
4736	0.0451851
4740	0.0646514
4744	0.123376
4748	0.174576
4752	0.197769
4756	0.203846
4760	0.204561
4764	0.135886
4768	0.0155312
4772	0.0158928
4776	0.0367591
4780	0.0665284
4784	0.113819
4788	0.104286
4792	0.122634
4796	0.196281
4800	0.112075
4804	0.196743
4808	0.287126
4812	0.29548
4816	0.284202
4820	0.303552
4824	0.335262
4828	0.265777
4832	0.289998
4836	0.187301
4840	0.0950216
4844	0.0925073
4848	0.0464589
4852	0.105251
4856	0.0734037
4860	0.133918
4864	0.128608
4868	0.108645
4872	0.0784925
4876	-0.0157133
4880	-0.00532896
4884	-0.0514355
4888	-0.000530784
4892	0.113801
4896	0.0543073
4900	0.0543073
4904	-0.02367
4908	0.00551406
4912	-0.039688
4916	-0.0166698
4920	0.00578546
4924	-0.0323419
4928	0.00917704
4932	0.00511959
4936	-0.00132712
4940	0.0119075
4944	0.00917704
4948	-0.0222975
4952	-0.0574271
4956	-0.00916
4960	0.0380538
4964	0.0233961
4968	0.0519477
4972	0.0819416
4976	0.0767401
4980	0.0819416
4984	0.0541347
4988	0.0825895
4992	0.0801614
4996	0.110289
5000	0.106115
5004	0.0957759
5008	0.142089
5012	0.188297
5016	0.0884652
5020	0.0991056
5024	0.0366665
5028	0.111117
5032	0.041132
5036	0.0629519
5040	0.0639662
5044	0.0714691
5048	0.0707532
5052	0.0702053
5056	0.0480305
5060	0.0638459
5064	0.0629519
5068	0.103334
5072	0.115271
5076	0.121544
5080	0.16999
5084	0.235613
5088	0.204648
5092	0.215534
5096	0.128138
5100	0.121847
5104	0.180842
5108	0.159932
5112	0.21963
5116	0.187341
5120	0.22126
5124	0.11962
5128	0.0795316
5132	0.092843
5136	0.092843
5140	0.114469
5144	0.136672
5148	0.126919
5152	0.168642
5156	0.0491262
5160	0.12601
5164	0.113411
5168	0.194586
5172	0.246563
5176	0.276117
5180	0.261788
5184	0.239616
5188	0.248505
5192	0.256573
5196	0.254746
5200	0.317195
5204	0.258327
5208	0.278216
5212	0.236592
5216	0.18122
5220	0.134651
5224	0.0975577
5228	0.105927
5232	0.0504892
5236	0.036825
5240	-0.0386777
5244	-0.0552179
5248	-0.0860233
5252	-0.0974568
5256	-0.147542
5260	-0.0924125
5264	-0.185649
5268	-0.178494
5272	-0.320076
5276	-0.29287
5280	-0.335146
5284	-0.352259
5288	-0.438766
5292	-0.518526
5296	-0.672405
5300	-0.690191
5304	-0.847474
5308	-0.913248
5312	-0.922964
5316	-0.851605
5320	-0.946377
5324	-0.880418
5328	-0.842445
5332	-0.785632
5336	-0.812211
5340	-0.621723
5344	-0.648201
5348	-0.567849
5352	-0.597505
5356	-0.636902
5360	-0.662182
5364	-0.772336
5368	-0.729553
5372	-0.823065
5376	-0.841229
5380	-0.824501
5384	-0.900335
5388	-0.901226
5392	-0.97831
5396	-0.980804
5400	-0.967899
5404	-0.96726
5408	-0.884082
5412	-0.884345
5416	-0.884082
5420	-0.937255
5424	-0.925674
5428	-0.974893
5432	-0.925674
5436	-0.937255
5440	-0.944403
5444	-0.920322
5448	-0.886139
5452	-0.861057
5456	-0.819607
5460	-0.940916
5464	-0.982986
5468	-1.00723
5472	-1.00723
5476	-1.08543
5480	-1.03969
5484	-0.923176
5488	-0.980291
5492	-1.00201
5496	-0.996861
5500	-0.970661
5504	-0.89963
5508	-0.855147
5512	-0.7905
5516	-0.746831
5520	-0.740184
5524	-0.767737
5528	-0.79245
5532	-0.79125
5536	-0.833515
5540	-0.807493
5544	-0.899624
5548	-0.880807
5552	-0.832736
5556	-0.877082
5560	-0.817048
5564	-0.739232
5568	-0.651384
5572	-0.69536
5576	-0.709885
5580	-0.642251
5584	-0.711984
5588	-0.718278
5592	-0.75595
5596	-0.856091
5600	-0.803703
5604	-0.883495
5608	-0.913328
5612	-0.968833
5616	-0.998437
5620	-0.869302
5624	-0.957047
5628	-0.954138
5632	-0.9664
5636	-0.993649
5640	-0.981237
5644	-1.06295
5648	-0.955346
5652	-0.847088
5656	-0.752335
5660	-0.528046
5664	-0.386283
5668	-0.233189
5672	0.0380645
5676	0.167258
5680	0.364764
5684	0.373765
5688	0.339498
5692	0.345216
5696	0.294967
5700	0.259577
5704	0.115776
5708	0.084596
5712	-0.161492
5716	-0.302515
5720	-0.386481
5724	-0.505465
5728	-0.660308
5732	-0.758227
5736	-0.854619
5740	-0.933517
5744	-1.01028
5748	-0.951819
5752	-0.929281
5756	-0.984567
5760	-0.987327
5764	-0.917059
5768	-0.95384
5772	-0.910848
5776	-0.911654
5780	-0.95384
5784	-1.11941
5788	-1.21851
5792	-1.27457
5796	-1.27104
5800	-1.25645
5804	-1.31587
5808	-1.39804
5812	-1.37049
5816	-1.51248
5820	-1.4255
5824	-1.45886
5828	-1.37341
5832	-1.32923
5836	-1.35215
5840	-1.51905
5844	-1.42116
5848	-1.29425
5852	-1.17424
5856	-1.06885
5860	-1.03591
5864	-0.996602
5868	-0.938116
5872	-0.953449
5876	-0.882493
5880	-0.845511
5884	-0.796869
5888	-0.796869
5892	-0.79844
5896	-0.801933
5900	-0.974547
5904	-0.987153
5908	-1.0517
5912	-1.19761
5916	-1.34645
5920	-1.38642
5924	-1.363
5928	-1.35263
5932	-1.30346
5936	-1.19275
5940	-1.05271
5944	-0.783073
5948	-0.725285
5952	-0.677394
5956	-0.589055
5960	-0.521699
5964	-0.480276
5968	-0.503413
5972	-0.494062
5976	-0.491291
5980	-0.500299
5984	-0.48251
5988	-0.464699
5992	-0.442889
5996	-0.38008
6000	-0.348838
6004	-0.313431
6008	-0.376167
6012	-0.316988
6016	-0.362181
6020	-0.316479
6024	-0.351824
6028	-0.295719
6032	-0.37881
6036	-0.317972
6040	-0.223818
6044	-0.155991
6048	-0.0643047
6052	0.0120729
6056	0.034081
6060	0.0447631
6064	0.0462207
6068	0.0447631
6072	0.0909794
6076	0.0957714
6080	0.0177516
6084	-0.0418799
6088	-0.0169966
6092	0.0398253
6096	0.112165
6100	0.13861
6104	0.12918
6108	0.0998036
6112	0.0504105
6116	0.0369025
6120	-0.0404004
6124	-0.00330066
6128	-0.00330066
6132	-0.0532801
6136	-0.0882549
6140	-0.0882549
6144	-0.162008
6148	-0.202358
6152	-0.183958
6156	-0.137456
6160	-0.0932298
6164	-0.090996
6168	-0.075073
6172	-0.071139
6176	-0.0363698
6180	-0.0452758
6184	-0.0368481
6188	-0.0256649
6192	0.035388
6196	0.0237371
6200	0.0728812
6204	0.0705425
6208	0.143188
6212	0.179588
6216	0.184626
6220	0.182523
6224	0.250526
6228	0.276813
6232	0.288728
6236	0.276813
6240	0.304297
6244	0.316476
6248	0.307493
6252	0.363857
6256	0.339282
6260	0.36158
6264	0.384261
6268	0.370404
6272	0.395134
6276	0.406192
6280	0.392961
6284	0.352019
6288	0.29204
6292	0.300733
6296	0.236179
6300	0.220207
6304	0.166044
6308	0.105223
6312	-0.00837504
6316	-0.0925397
6320	-0.101977
6324	-0.140034
6328	-0.113808
6332	-0.146344
6336	-0.147632
6340	-0.133158
6344	-0.117148
6348	-0.123642
6352	-0.155711
6356	-0.0661448
6360	0.0195827
6364	-0.0123815
6368	0.0217134
6372	0.000564139
6376	0.0188141
6380	0.0640913
6384	0.0897283
6388	0.0683234
6392	0.126575
6396	0.158074
6400	0.177101
6404	0.136515
6408	0.16873
6412	0.184877
6416	0.136958
6420	0.176271
6424	0.145607
6428	0.177101
6432	0.214636
6436	0.145376
6440	0.12858
6444	0.101532
6448	0.145607
6452	0.145376
6456	0.123404
6460	0.132529
6464	0.123825
6468	0.165415
6472	0.135333
6476	0.183048
6480	0.206721
6484	0.200823
6488	0.249596
6492	0.249596
6496	0.283446
6500	0.293787
6504	0.313094
6508	0.305226
6512	0.335352
6516	0.317883
6520	0.289037
6524	0.282594
6528	0.305226
6532	0.313014
6536	0.320998
6540	0.285769
6544	0.304867
6548	0.312898
6552	0.312172
6556	0.298359
6560	0.275379
6564	0.269271
6568	0.235631
6572	0.247431
6576	0.252359
6580	0.238572
6584	0.234754
6588	0.250267
6592	0.226129
6596	0.207367
6600	0.196473
6604	0.27863
6608	0.27863
6612	0.37042
6616	0.351992
6620	0.353089
6624	0.367666
6628	0.380427
6632	0.317878
6636	0.330109
6640	0.317755
6644	0.345623
6648	0.272717
6652	0.305865
6656	0.166996
6660	0.217527
6664	0.142783
6668	0.0626335
6672	0.0679614
6676	0.0633833
6680	0.0471758
6684	0.0720563
6688	0.0366307
6692	-0.0544824
6696	-0.0435715
6700	-0.0513214
6704	-0.078007
6708	-0.0385046
6712	-0.0203032
6716	-0.00389392
6720	0.0658182
6724	0.0761999
6728	0.13439
6732	0.144226
6736	0.193957
6740	0.194755
6744	0.248481
6748	0.279236
6752	0.225042
6756	0.221826
6760	0.176798
6764	0.141645
6768	0.135101
6772	0.061577
6776	0.0822657
6780	0.102468
6784	0.0738548
6788	0.0465535
6792	-0.048857
6796	-0.0670414
6800	-0.080582
6804	-0.0587987
6808	-0.0500434
6812	-0.034876
6816	-0.0275223
6820	-0.0649511
6824	-0.0569143
6828	-0.0180367
6832	0.0816583
6836	0.219561
6840	0.306687
6844	0.306687
6848	0.328274
6852	0.33356
6856	0.315134
6860	0.333719
6864	0.301714
6868	0.366733
6872	0.301825
6876	0.275687
6880	0.250289
6884	0.219319
6888	0.178057
6892	0.0984398
6896	0.0646496
6900	0.00401198
6904	-0.0368563
6908	0.0173007
6912	0.0140911
6916	-0.0267984
6920	0.0207121
6924	0.0337756
6928	0.00647971
6932	0.100146
6936	0.141616
6940	0.18367
6944	0.153831
6948	0.178111
6952	0.126075
6956	0.149076
6960	0.157669
6964	0.0921541
6968	0.126341
6972	0.203428
6976	0.206054
6980	0.198197
6984	0.196184
6988	0.216552
6992	0.226656
6996	0.231225
7000	0.213947
7004	0.233233
7008	0.26748
7012	0.261152
7016	0.180095
7020	0.191328
7024	0.184461
7028	0.176188
7032	0.177678
7036	0.190986
7040	0.208554
7044	0.225128
7048	0.186281
7052	0.184461
7056	0.181711
7060	0.196159
7064	0.123943
7068	0.157511
7072	0.143415
7076	0.117489
7080	0.0228063
7084	0.0316913
7088	-0.00825178
7092	0.0603139
7096	0.126474
7100	0.0819757
7104	0.120977
7108	0.0738689
7112	0.0140079
7116	-0.0111809
7120	-0.0120982
7124	0.0555941
7128	0.0263177
7132	0.144939
7136	0.0237207
7140	-0.00335785
7144	0.078626
7148	0.0657741
7152	0.0767162
7156	0.132166
7160	0.121359
7164	0.133937
7168	0.091834
7172	0.119866
7176	0.114054
7180	0.108362
7184	0.0612355
7188	0.032425
7192	0.0637032
7196	0.115067
7200	0.0680923
7204	0.0793101
7208	0.0595604
7212	0.0701642
7216	0.108495
7220	0.108495
7224	0.0565249
7228	0.0910545
7232	0.0906603
7236	0.108495
7240	0.0759674
7244	0.0601024
7248	0.0678311
7252	0.0705473
7256	0.0545672
7260	0.0238608
7264	-0.016636
7268	0.0255294
7272	0.0384145
7276	0.0255294
7280	-0.00319694
7284	-0.0149251
7288	0.0248346
7292	-0.00319694
7296	0.0136448
7300	-0.0296374
7304	-0.0166727
7308	-0.0172393
7312	0.000378498
7316	0.0273367
7320	0.0458756
7324	0.0676111
7328	0.1517
7332	0.218402
7336	0.281295
7340	0.314779
7344	0.348315
7348	0.340317
7352	0.380556
7356	0.379911
7360	0.320361
7364	0.316065
7368	0.339603
7372	0.254583
7376	0.275419
7380	0.242216
7384	0.26139
7388	0.227599
7392	0.266048
7396	0.313057
7408	0.242918
7412	0.243532
7416	0.301676
7420	0.245716
7424	0.237548
7428	0.227159
7432	0.237354
7436	0.224615
7440	0.221938
7444	0.222568
7448	0.238565
7452	0.264182
7456	0.250196
7460	0.214152
7496	0.365505
7500	0.311209
7504	0.310773
7508	0.282914
7512	0.267168
7516	0.282914
7520	0.310991
7524	0.338358
7528	0.352281
7532	0.355942
7536	0.341837
7540	0.332113
7544	0.348832
7548	0.346819
7552	0.361616
7556	0.400237
7560	0.404069
7564	0.383031
7568	0.342775
7572	0.338418
7576	0.320853
7580	0.340317
7584	0.335693
7588	0.320674
7592	0.317848
7596	0.274192
7600	0.239588
7604	0.208253
7608	0.201497
7612	0.216719
7616	0.190514
7620	0.187518
7716	0.264049
7720	0.257243
7724	0.231549
7728	0.236837
7732	0.237278
7736	0.272534
7740	0.249601
7744	0.229679
7748	0.227117
7752	0.245061
7756	0.248768
7760	0.252056
7764	0.284905
7768	0.283793
7772	0.300938
7776	0.296063
7780	0.309727
7784	0.277005
7788	0.259994
7792	0.254835
7796	0.23725
7800	0.229449
7804	0.237521
7808	0.237466
7812	0.232822
7816	0.194138
7820	0.173714
7824	0.122027
7828	0.152849
7832	0.131193
7836	0.132562
7840	0.125674
7844	0.136606
7848	0.137126
7852	0.131193
7856	0.0793251
7860	0.096644
7864	0.0820708
7868	0.0984869
7872	0.0573574
7876	0.0874685
7880	0.0731092
7884	0.108245
7888	0.0962369
7892	0.101586
7896	0.166791
7900	0.195695
7904	0.201441
7908	0.211011
7912	0.21557
7916	0.241954
7920	0.249507
7924	0.342822
7928	0.288748
7932	0.327883
7936	0.336472
7940	0.279721
7944	0.271999
7948	0.279721
7952	0.291289
7956	0.309392
7960	0.35625
7964	0.34832
7968	0.296388
7972	0.291463
7976	0.270797
7980	0.28733
7984	0.254604
7988	0.251503
7992	0.172834
7996	0.197029
8000	0.175997
8004	0.12873
8008	0.17322
8012	0.146715
8016	0.160216
8020	0.145405
8024	0.124343
8028	0.160216
8032	0.165334
8036	0.224973
8040	0.148678
8044	0.142672
8048	0.138069
8052	0.128188
8056	0.0947477
8060	0.056615
8064	0.0635073
8068	0.0726402
8072	0.0555746
8076	0.0175691
8080	0.0555746
8084	0.00037951
8088	0.0716048
8092	-0.0334719
8096	-0.111931
8100	-0.0789878
8104	-0.122053
8108	-0.0972817
8112	-0.136756
8116	-0.161589
8120	-0.171152
8124	-0.201388
8128	-0.108216
8132	-0.149826
8136	-0.118368
8140	-0.0891455
8144	-0.0696493
8148	-0.033128
8152	-0.0794344
8156	-0.00123574
8160	-0.0136515
8164	0.0809742
8168	0.0434704
8172	0.0445776
8176	0.00535374
8180	0.029073
8184	0.0138928
8188	-0.0832297
8192	-0.104548
8196	-0.0482886
8200	-0.148284
8204	-0.0999576
8208	-0.083162
8212	-0.0666378
8216	-0.0537447
8220	-0.0262198
8224	0.000593199
8228	0.0160947
8232	0.0479835
8236	0.10913
8240	0.10264
8244	0.163225
8248	0.163268
8252	0.17508
8256	0.181463
8260	0.197026
[truncated: 267,384 more rows]
