# Supplementary material for: A Compendium of Nucleosome and Transcript Profiles Reveals Determinants of Chromatin Architecture and Transcription
Source: PLoS Genet. 2013 May 2;9(5):e1003479. doi: 10.1371/journal.pgen.1003479 (PMC3642058; doi:10.1371/journal.pgen.1003479)
Supplement: Dataset S1 — Yeast transcript annotation R script and data files. Please note this file is 81.9 MB and may be difficult for some readers to download due to its size. (GZ) [file pgen.1003479.s001.gz › yeast-transcript-annotation/chr7.data.snyder.end3]

6710	1
10908	1
12357	1
12411	1
14633	1
14780	1
14845	1
16204	1
16401	1
16427	1.58496250072116
16465	1
22187	1
23181	1
23367	1
23401	1
23779	1
23947	1
24417	1
24627	1
24702	1
24774	1
25004	1
25342	1.58496250072116
25384	1
25458	1
25490	3.70043971814109
25509	2.32192809488736
25519	1
25534	1
25572	4.58496250072116
25581	4.08746284125034
25598	3.58496250072116
25608	3.32192809488736
25660	1
27338	1
28603	1
32829	1.58496250072116
32840	1
32899	1.58496250072116
33972	1
35670	1
36100	1
36775	1
36792	1
36807	2
36820	1.58496250072116
36841	1.58496250072116
37512	1.58496250072116
37553	1.58496250072116
37613	1
37675	1
38066	1
38514	1
39479	1
39811	1
40014	1.58496250072116
40075	1
40824	1.58496250072116
40859	1
41048	1
41090	1
41101	1
41202	4.16992500144231
41213	2.8073549220576
41489	1
41645	1
42660	1
42905	1.58496250072116
42963	1
42996	1
43199	1
43255	1.58496250072116
43284	1
44458	1
44478	1
44513	1
44543	2.32192809488736
44562	1.58496250072116
44599	1
44641	1
44675	1
45140	1
46677	1
50060	1
50201	1
50300	1
51426	1
52379	1
52518	2.32192809488736
52530	2
55895	1
56242	2
57314	1.58496250072116
58426	1
58970	2.32192809488736
58983	1.58496250072116
58996	2.32192809488736
60082	1
61911	2.8073549220576
62426	1
62980	1.58496250072116
62998	2
63016	1
63060	2.58496250072116
63069	2.32192809488736
63151	1
64326	1
64357	1
65396	2.32192809488736
68806	1
69144	1
69471	3
69479	1
72342	1
72357	1
72406	1.58496250072116
72416	1
72613	2.32192809488736
72626	2.32192809488736
72651	1
72666	1
72681	2
72737	1
73807	1
76726	2.32192809488736
77709	1
77839	1
77927	1
77951	2.32192809488736
77990	1
78010	3
78019	2
78039	1
78982	2
79664	1
80396	1
80614	1
80630	1
81087	1
81118	1
81307	1.58496250072116
81338	2.58496250072116
81359	2.8073549220576
81383	1.58496250072116
81640	1
81697	1
81771	1
82079	1
82135	1
82802	2.32192809488736
82817	2.32192809488736
82853	1
82907	2.58496250072116
82915	2
83154	1
84534	2.8073549220576
87411	1
87593	1.58496250072116
87633	1
87778	1
87915	1.58496250072116
88622	1
89379	1
89489	1
89634	2
89654	1
89666	1
89809	1.58496250072116
89839	1.58496250072116
89960	1.58496250072116
93187	1
93682	1.58496250072116
93699	2
94295	1
94561	1.58496250072116
95853	1
97117	1.58496250072116
98711	1.58496250072116
98725	1
101648	1
102157	2
102192	2
102203	2.8073549220576
102209	1
102273	2
102285	1.58496250072116
102324	1
102337	1.58496250072116
102487	2.32192809488736
102700	1.58496250072116
103388	1
104627	1
105792	1
110493	1
110505	1
110520	1
111441	1
112407	1
112459	1
112562	1
113073	1
113497	1
115084	1
115128	1
115263	1
116002	1
117056	1
117068	1
117279	1
117295	1
117471	1
117509	1
117616	1.58496250072116
117634	2.32192809488736
117657	1
117671	2
117690	1.58496250072116
120111	1
122596	2.58496250072116
122611	4
122629	3.32192809488736
122799	1
123016	1
124241	1
124336	2.58496250072116
124344	2.58496250072116
124357	1
124392	1
124712	1
126494	1
128998	1
129770	1
129784	1
129798	1.58496250072116
131235	1
131260	1.58496250072116
131280	1.58496250072116
131298	1
131352	1.58496250072116
131634	1
133466	1
135674	1
137210	1
137892	1.58496250072116
138187	1
138742	1
139250	1
139632	2.32192809488736
139643	1.58496250072116
139656	1
140255	1
140285	1
140306	1
140342	1.58496250072116
141884	1.58496250072116
143452	1
143972	1
144898	1
145303	1.58496250072116
145322	1.58496250072116
145437	2.8073549220576
145450	2.32192809488736
145460	1.58496250072116
145670	1
148046	1
148117	2
148149	1
148168	3.32192809488736
148183	5.52356195605701
148193	3.90689059560852
148203	1
148232	1
148267	1.58496250072116
148289	1
148305	1
148317	1
148330	1
148400	1
148586	1.58496250072116
148603	1
148942	1
149400	1
149423	1
149527	1
150969	1
151002	1
151014	2.58496250072116
151955	1
153063	1
154523	2.8073549220576
154580	1
154594	1
158845	1
159116	1
159183	2
159203	1.58496250072116
159221	2.32192809488736
159228	2.58496250072116
159746	1
160052	1
161023	1
161129	1
162913	2
162987	1
163051	1
163331	1.58496250072116
163909	1
165142	1
166676	1.58496250072116
166697	1
167065	1
167253	1
169336	1
169430	1
169996	1
170411	1
171101	1
174608	1
175325	1.58496250072116
175418	1
175432	1
175446	1.58496250072116
175508	1.58496250072116
181503	1
181934	1
182207	3.32192809488736
182215	1
184032	1
184151	1
184167	2.32192809488736
184225	1
187061	1
187372	1
187390	1
187434	2
187467	1
187488	2.58496250072116
187539	2
187753	1.58496250072116
189408	1
190746	1
191912	2
191950	1.58496250072116
191968	1
192027	1.58496250072116
192231	1.58496250072116
193592	1
193685	1
193745	1
196607	2
199076	2
199085	1
199140	1.58496250072116
199173	1
199445	1
201225	1
202401	1.58496250072116
202740	1
202833	1
206356	3
210141	1
212449	1
213890	1
214423	1
215282	1
215406	1
215600	1
215623	1
216674	1
217228	1
217304	1
217343	2
220730	1
220883	1
220957	2
221005	2.32192809488736
221014	1
221041	1
222824	1
224869	1.58496250072116
224888	1
227039	1
227160	1
227230	2
227352	1
227595	1
227616	3.70043971814109
227630	3.90689059560852
227643	6.06608919045777
227655	5.90689059560852
227666	5.95419631038688
227677	3.32192809488736
227695	1
227720	1
227737	3
227745	1.58496250072116
227762	1
227774	1
227846	1
227875	1
227947	1
227973	1
228017	1
228208	1
228240	1
228326	1.58496250072116
228660	1
229326	1
231652	1
232356	1
232367	1
232462	1
233324	1
234667	1.58496250072116
236146	1
236346	1
238804	1
241132	1.58496250072116
241204	1
241265	1
242545	1
244139	1
245591	1
245658	1
248381	1
248405	1
249356	1
249885	1
250916	1
251401	1
252491	1
252645	2
252805	1
252862	1
252902	1
252923	1.58496250072116
252973	1
254007	1
254826	1
254863	1
254996	1
255340	3.32192809488736
255349	3.16992500144231
255361	4.16992500144231
255376	4.64385618977472
255387	7.01122725542325
255395	1.58496250072116
256544	1
257425	1
259768	1.58496250072116
259787	1
260651	1
264693	1
267459	1
267616	1
267631	1
267662	1.58496250072116
269123	1
270634	1
271688	1
272177	1
272381	2.32192809488736
272390	2.32192809488736
272431	1
272547	1
274365	1
274760	1
275063	1
277207	1
277545	1
277735	1
277882	1
277945	1
277969	1
278021	1.58496250072116
278117	1
278135	1
278167	2
278189	1
278218	1.58496250072116
278246	2
278303	1
278323	1.58496250072116
278332	1.58496250072116
278347	3
278405	1
278423	3.32192809488736
278433	2
278452	3.16992500144231
278466	8.75822321472672
278475	5.4594316186373
278492	1
278563	1
278718	2
278834	1
279372	1
280626	1.58496250072116
281520	1
281547	1
281561	1
281684	1
286881	1
289389	1.58496250072116
289419	2
293035	1
293061	2
293079	3.32192809488736
293092	1
293321	1
294794	1
295286	1
295696	1
298053	2
298065	1.58496250072116
298083	1
298156	1
298350	2
300478	1
301024	1
301405	1
301460	1.58496250072116
301510	2.8073549220576
301519	1
301533	2.32192809488736
301709	1
303478	1.58496250072116
303496	1
303524	1
303546	1
303618	1
303699	1
303963	1
304258	1
306928	1
307090	2.8073549220576
307140	1
307155	1
307234	1
307255	3.16992500144231
307266	1.58496250072116
308403	1
308568	2.32192809488736
308579	1
308644	2.32192809488736
308660	4.24792751344359
308673	3.4594316186373
308683	3
310983	1
310997	1.58496250072116
311090	2
311177	1
311342	1
311531	2
311561	1.58496250072116
311615	1.58496250072116
311634	1
311704	1
311734	1
311766	1
311791	1
311828	2
311856	1.58496250072116
311880	3.4594316186373
311887	1
311903	1
311919	1.58496250072116
311938	1.58496250072116
311954	2
311988	5.55458885167764
311999	7.57742882803575
312009	6.84549005094438
312017	2
312162	1
312644	1
312699	1
313089	2.8073549220576
313893	1
314330	1
314341	1.58496250072116
314365	2.32192809488736
314380	1.58496250072116
316328	1
316586	1.58496250072116
316597	1
316612	1
317124	1.58496250072116
318492	1
319039	1.58496250072116
320565	1
322608	1
322938	1
323276	1
323307	2
323317	2
323343	1.58496250072116
323356	2.32192809488736
326294	1
326440	1
326826	1
327134	1
327808	1
328182	1
328237	1
328300	1
328796	2
328818	1
328955	1
329209	1
329644	1
330973	1
332598	1
335969	1
337671	1
340014	1
341880	1
341919	2.58496250072116
341927	1.58496250072116
342670	1
344616	1
344675	1
345250	1.58496250072116
345376	1
346312	2.58496250072116
346360	1.58496250072116
346424	1
348182	1
348463	1
348681	1
348905	1
349451	1
350128	1
350549	2
354560	1
354942	1
356972	1
357007	1
357043	1
357122	1.58496250072116
358679	1
358775	1
359007	1
359190	1
359208	1
359268	2
359287	2.32192809488736
359952	1
360090	1
360101	1
360118	2.58496250072116
360140	1.58496250072116
360163	1
360235	1
360327	1
360397	1
360806	1
361027	1
361685	1
361739	1
361763	2.32192809488736
361773	1.58496250072116
361985	1
362154	1.58496250072116
363218	1
364005	1
364217	2
364235	5.49185309632967
364248	4.52356195605701
364268	4.64385618977472
364280	2.32192809488736
364407	1
364643	1
364925	1
364943	1
364967	2
364988	1
366006	4.39231742277876
366294	1
366588	2.32192809488736
366599	1
366797	1.58496250072116
369318	1
370627	1.58496250072116
371307	2.32192809488736
374147	2.58496250072116
374231	2
374253	1
374318	1
374338	1
374569	1
374613	1
374691	1
375774	3.90689059560852
375782	1
375847	2
376370	1
377272	2.32192809488736
377285	1
377574	1
378487	1
379721	1.58496250072116
379809	1
381316	1
381487	1
381813	1
382010	1
384881	1
385159	1.58496250072116
388077	1
388307	1
388887	1
390343	1
393271	1
393743	2.58496250072116
394215	1
394312	1
394575	1
394722	2.8073549220576
394741	1
394782	1
394827	1
395944	1
395966	1
396199	1
397861	1.58496250072116
398589	1.58496250072116
398734	1
399070	1
399696	1
400193	1.58496250072116
400212	1.58496250072116
400228	1
400239	1
400258	1
400272	1
400306	1.58496250072116
400321	1
400372	3.32192809488736
400382	2.32192809488736
400401	1.58496250072116
400438	1.58496250072116
400452	1
400555	1
400574	1.58496250072116
400683	1
400722	1
400733	1
400781	1
401044	1
401330	1
403460	1
403719	1
405197	1
405590	1
407194	1
409818	1
409978	2.32192809488736
409996	4.24792751344359
410030	1.58496250072116
410134	1
412074	1
412103	1
412177	1
412197	1.58496250072116
412637	1
414718	1
414752	1
415850	1
415885	2
415930	2
418609	1
418634	1
419299	1
419344	1.58496250072116
419402	2
419423	1.58496250072116
419455	1
419549	1
419787	1
420815	1
421252	1
422419	1.58496250072116
423939	1
425092	2.32192809488736
425116	2
425127	2.32192809488736
425295	1
425318	1
427168	2.32192809488736
427180	5.7279204545632
427189	1
427204	1.58496250072116
427253	1
427366	1
427382	1
427405	1
427508	1.58496250072116
427581	1
427599	1
427650	1.58496250072116
427680	1
427724	1
431272	1
431313	1
435080	1
435100	1
436369	1
436468	2.58496250072116
436484	1.58496250072116
436492	1
436552	1
436666	1
437255	1
437358	5.49185309632967
437370	2.58496250072116
437379	3.16992500144231
437398	3.70043971814109
437412	3.8073549220576
437426	4.75488750216347
437438	2.32192809488736
437544	1
437613	3
437635	1
437707	1
437770	1.58496250072116
437843	1
438715	1
438840	2.32192809488736
439265	1
439321	1
439351	1.58496250072116
439471	1
439537	1
439587	1.58496250072116
439614	2
439632	1
439654	1
439686	2
439712	3.32192809488736
439725	4.58496250072116
439736	6.68650052718322
439745	2
439809	1
439867	1
440202	1
440305	1
440388	1
440442	1
440459	1.58496250072116
440549	1.58496250072116
440605	1.58496250072116
440652	1
440986	1.58496250072116
441003	2.32192809488736
441017	1
441034	1
442190	1
442922	2
443571	2.8073549220576
443580	1.58496250072116
444952	1
445168	1
446318	1
446348	3.70043971814109
447090	1
447244	1
447350	1
448652	1
448727	1
448896	1
450092	1.58496250072116
451584	1
452857	1
454088	1
454241	1
454638	2.32192809488736
454647	1.58496250072116
454727	1
456757	1
457066	1
457102	3.4594316186373
457112	1.58496250072116
457164	1
457738	1
458395	1
458764	1
458799	1.58496250072116
459072	1
459099	1
461365	1
461403	1
461447	1
465634	1
465819	1.58496250072116
466442	1
467671	1
467714	2
467826	1
468221	1
468849	1
469074	1.58496250072116
469658	1
473785	1
474303	1.58496250072116
474319	1.58496250072116
474344	2.58496250072116
474368	2.58496250072116
474379	3.8073549220576
474640	1
476134	1
476153	1
476168	3.4594316186373
476192	4.4594316186373
476205	2.8073549220576
476243	2
476295	1
476372	1
476632	1
476718	1
476785	1
476926	1
477180	1
477489	1
479379	1
479401	2.58496250072116
479414	4.75488750216347
479425	3
479438	2.8073549220576
479460	2.32192809488736
479471	3.8073549220576
479519	2.32192809488736
479579	1
479652	2.32192809488736
479678	1.58496250072116
479694	1
479711	1
479813	2
479834	2
479878	1
479934	1
479999	1
480013	1
480099	1
480176	1
480383	1.58496250072116
480465	1
480521	1.58496250072116
480560	1
480580	1
480644	1
480974	1.58496250072116
480990	1
481282	1
481312	1.58496250072116
481518	1
481635	1
481843	1
481894	1
482170	1
482259	1
482511	1
482639	1
482690	1
482761	2
482829	1
483152	1
484112	1
485129	1
485902	1
487568	1
487633	1
488321	1
489440	1
489461	1
489508	1.58496250072116
489551	1
489571	2
490489	1
490795	1
491855	1
492348	2
492541	1
492733	1
495272	1.58496250072116
495286	1.58496250072116
495321	1.58496250072116
495334	1.58496250072116
495348	3.16992500144231
495398	1
495555	1
495814	1.58496250072116
496113	1
496958	1
496977	1
497079	1.58496250072116
497211	1
497432	1.58496250072116
497480	1.58496250072116
502604	1
504504	1
504576	3
504808	1
504923	1
507362	1
507726	1
507921	1
507963	4.52356195605701
507975	3.8073549220576
507987	4.75488750216347
507997	3
508015	1
508036	2
508065	1.58496250072116
508077	2.58496250072116
508153	1
508311	1.58496250072116
508388	2
508431	1
509013	1
509534	1
510086	1
510916	1.58496250072116
512352	1
512922	1
512933	1
512999	2.32192809488736
514371	1
514389	1
515082	1
515403	1
515619	1
515835	1
516590	1
516676	1
516692	1
517940	1
519290	1
520985	1
521851	1
523740	2
523754	1
523942	1
524261	1
524784	2.58496250072116
524795	2.32192809488736
524807	1.58496250072116
526700	1
526714	1.58496250072116
526730	2.32192809488736
526738	1
526838	1
526858	1
527323	1
527455	1
528121	1
528575	1.58496250072116
528596	1
531822	1.58496250072116
531949	1
532037	1
532136	1
533610	1
533947	1.58496250072116
533974	3
533986	2
534002	4.24792751344359
534025	2.58496250072116
534046	1
534062	2.32192809488736
534081	4.95419631038688
534089	6.9188632372746
534135	1
534169	1
534241	1
534267	1.58496250072116
534319	1.58496250072116
534393	1.58496250072116
534469	1.58496250072116
535042	1
535112	1
535540	1
535631	1
535688	1
542544	1
543302	1
543418	1.58496250072116
543429	1
544202	1
544238	1
544294	1.58496250072116
544317	2
544358	1
544409	1
545239	1.58496250072116
545516	1
545699	1
545862	1
546203	1
547774	2
549362	1
550252	1.58496250072116
552227	1
553958	1.58496250072116
553979	1.58496250072116
553997	1.58496250072116
554018	1.58496250072116
554029	1.58496250072116
554038	1
554059	1
554150	1
554526	1
554734	1
554778	1
555793	1.58496250072116
555821	2
555983	1.58496250072116
556342	1.58496250072116
556380	1
556399	2
556441	1
556542	1.58496250072116
556596	1
556611	1
556631	1
556646	1.58496250072116
556689	1.58496250072116
556702	3.32192809488736
556728	3.90689059560852
556740	2.8073549220576
556752	5.20945336562895
556763	4.85798099512757
556777	2.58496250072116
556790	4.95419631038688
556800	5.24792751344359
556810	1.58496250072116
556927	3
557569	1
559331	1
559349	1
559370	1
559398	1
559432	1
559444	1.58496250072116
559457	1
559539	2
559566	5.28540221886225
559579	3
559681	1
559783	1
559810	1
559991	1
561488	2
561498	1.58496250072116
561598	1
566356	1
567984	1.58496250072116
568013	1
568338	1
574738	1
575150	1
576533	1
576702	1
577009	1
577434	1
579211	1
580315	1.58496250072116
580365	1.58496250072116
580374	2
581409	1
582053	1
582066	1
582148	1.58496250072116
582172	1
582466	1.58496250072116
582548	1
582743	1
583290	1
583469	1
583492	1
583670	1
583844	1
583890	1
585694	1.58496250072116
586223	1
586395	1.58496250072116
587591	1
589585	1
590987	2.8073549220576
591003	1.58496250072116
591149	1.58496250072116
591970	1
592092	2
594868	1
594941	1
595317	1
596422	1
596643	2.32192809488736
597976	1
598675	1
598820	1.58496250072116
600823	1
601135	1
601194	1
601247	2.58496250072116
601255	2.32192809488736
601275	2
601285	1.58496250072116
604454	1
604548	1
605179	1
605940	1.58496250072116
606026	1
607435	1
607502	1
609195	1
609465	2.58496250072116
609498	1
609848	1
610248	1
610460	1
610549	1
610565	1
611512	2.32192809488736
611534	4.32192809488736
611571	1
611595	1.58496250072116
611612	2
611655	1
611692	1
611794	2
611807	2
611835	2
611856	2
612415	1
612772	1
616064	1
616192	4.08746284125034
616274	2.32192809488736
616428	1
617435	1
617829	1
617953	1
617981	1
618217	1
624940	1
625278	1
627198	1
629196	1
629347	1
631198	1
631346	1
635123	1.58496250072116
635147	1
635184	1
635540	1
635620	1
635723	1
635769	1
636447	1.58496250072116
636997	2.32192809488736
637024	1
637090	1
637160	1
637404	1
637686	1
638014	1
639668	1
639710	1
640605	1
640944	1
643026	1
643080	1.58496250072116
643099	1
644232	1
644411	1
644625	1.58496250072116
644639	1
644724	1.58496250072116
644743	1.58496250072116
644772	1.58496250072116
644857	1
645169	1
646547	1.58496250072116
646566	1.58496250072116
646621	2.58496250072116
646709	1
646949	1.58496250072116
647066	2.32192809488736
647082	1
647240	1
647665	1
648063	1
648162	1
648191	1.58496250072116
648270	1.58496250072116
648281	2.32192809488736
648302	4.70043971814109
648313	5.70043971814109
648326	4.70043971814109
648356	1
648475	1
648851	1
648903	1
649258	1
649271	1.58496250072116
649290	1
649338	2.8073549220576
649347	3.70043971814109
649379	1
649441	1
649456	1
649469	1
649489	1.58496250072116
649574	2.58496250072116
649589	1.58496250072116
649966	1
650295	1
650980	1.58496250072116
651210	1
651271	1
651624	1
653240	1.58496250072116
653545	1
654880	1
656302	1
656326	1
656360	1
656395	1.58496250072116
656410	1
659736	1
662233	1
662818	1
666158	1
667943	1
667964	1
669102	1.58496250072116
670226	1
671987	2
673414	1
674821	1
675293	1
675355	1.58496250072116
675468	1
675572	3.32192809488736
675583	3.58496250072116
675592	1
675632	1
675648	1.58496250072116
675658	1
676375	1
676529	1
677837	1
678074	1.58496250072116
682482	1
687116	1
687804	1
689768	1
692319	1
693224	1
694325	1
694439	2
694485	3.16992500144231
694590	1
696287	1
696364	2.32192809488736
696389	1
696489	1
697031	2.58496250072116
697098	1
697137	1
697152	1
697174	1.58496250072116
697191	1.58496250072116
697311	1.58496250072116
697324	1
697352	2
697373	3
697390	3.58496250072116
697398	1.58496250072116
697430	1.58496250072116
697450	1
698432	1
698703	2
698785	1
698805	1.58496250072116
698904	1
698973	1.58496250072116
698989	1.58496250072116
699011	1
699023	1
699106	1
700017	1
701136	1.58496250072116
701213	1
704105	1
705199	1.58496250072116
705213	1
707064	1.58496250072116
708592	1
713284	1
713601	1
715028	1.58496250072116
715718	1
715732	1.58496250072116
716964	1
717137	2.58496250072116
717149	2.32192809488736
720518	1
720898	1
721767	1
723417	1
723724	1
724088	1
724611	1
724781	1
724797	1
724812	1
724853	1
724869	1
724952	1
724984	1
725253	1
725439	1
725987	1
726249	1
726987	1.58496250072116
727345	1
727413	1.58496250072116
727445	1
727478	1
727587	1.58496250072116
727711	1
727724	1
727784	1
727801	1
727846	2
727854	1
727872	1.58496250072116
727884	4.08746284125034
727896	7.17990909001493
727907	5.08746284125034
727915	3.70043971814109
727942	1
727956	1
727973	1
727984	2
728017	1
728031	1.58496250072116
728050	1
728119	1
728553	1
728738	1
729861	1
731328	1
733046	1.58496250072116
733131	1.58496250072116
734426	1
734472	1
734841	1
735220	1
735373	1
735418	1
736565	1
739972	1
740432	1
740854	1
741490	1
741564	1
741630	1
741698	1
741770	3.16992500144231
741780	2
741870	2
741995	1
742163	1
742176	1
743062	1
743230	1
743349	1
745035	1
745875	1
746578	1.58496250072116
746995	1
747768	1
747863	1
747898	1
747945	2
747954	1
749402	1
749674	1
749789	1
750917	1
751103	1
751227	2.58496250072116
751238	2.8073549220576
752492	1
752520	1
752696	1
753845	1
754742	1
754793	1
755297	1.58496250072116
755350	1.58496250072116
755368	1
755461	1.58496250072116
757667	1
761272	1
761365	1
761477	1
761593	1
761606	1
761794	1
761817	2
761973	1
762061	1
762197	1
762219	1.58496250072116
762234	2.32192809488736
762248	3.8073549220576
762285	2
762475	1
762995	1
763121	1
763171	1
763206	1
763394	4.58496250072116
763402	3
763602	2.32192809488736
763683	1
763695	2.32192809488736
765789	1
765928	1
766600	1
766976	1
767114	1
770373	1.58496250072116
770563	1
771266	1
771993	1
772079	1
772403	1
772536	1
772732	1
772961	1
772980	1
773017	1
773034	1
773046	1
773079	2
773147	1
773249	2.58496250072116
773320	1
773338	3.90689059560852
773387	1
773417	1
773473	1.58496250072116
773571	1.58496250072116
773737	2
773758	1.58496250072116
773780	4.85798099512757
773791	2.32192809488736
774003	1
774788	1
774910	1
775140	1
775564	1
776018	1.58496250072116
777899	2.32192809488736
778941	1
779240	1
780020	1
780344	1
781667	1
782215	1
782415	1
783923	2
783991	1.58496250072116
784014	1.58496250072116
784040	4.24792751344359
784046	1.58496250072116
784070	2.32192809488736
784151	1
784216	1
784603	1
784634	1
784674	1
784767	1
785077	1
785116	1
785954	2.32192809488736
785967	1
786001	1
786046	1
787177	5.93073733756289
787195	4.58496250072116
787232	2
787252	5.08746284125034
787269	3.70043971814109
787279	3
787294	1
787461	3
787624	1
787687	3.32192809488736
787693	1
787737	1
788200	1
789339	1
790351	1.58496250072116
790485	1
794544	1
794625	1
794660	1
796797	1
796811	1
797731	1
798616	1
798795	1
798856	1
798946	1
798978	2.32192809488736
798991	1
799422	1
799467	1
799644	1
799860	1
799917	1.58496250072116
799929	1.58496250072116
799944	1
800093	1
800107	1
800195	5.4262647547021
800204	3.4594316186373
800633	1
801880	1
802153	1
802608	1
803048	1
803401	1
803950	1
803984	1
805058	1
805088	1
805113	1.58496250072116
805143	1
805240	1
806286	4.90689059560852
806321	1.58496250072116
806377	1
806596	1
806614	1
806794	1
807005	1
807348	1
808372	1
808435	1
808625	1
809372	1
809432	1
810253	1
810655	1
810705	1
810860	1
811656	1.58496250072116
823779	1
823792	1
823807	1
825883	1
827068	1.58496250072116
827208	1
827254	1
827287	1
827319	1.58496250072116
827351	2
827373	1
828091	1
828591	1.58496250072116
828608	1
828637	2.8073549220576
830281	1
830297	2
831762	1
831818	1
832231	1.58496250072116
832254	1
832273	2.58496250072116
832558	1
832629	1
832857	1
832880	1.58496250072116
832935	1.58496250072116
833055	1
833136	1
833288	2.32192809488736
833303	1.58496250072116
833320	1
833371	1
833401	1
834565	1
834587	1
835419	1
836026	3.16992500144231
836037	1.58496250072116
836408	1.58496250072116
836421	1.58496250072116
836513	1.58496250072116
836632	1
836875	2
839757	1
840713	1
840797	1
840831	1
842726	2.58496250072116
842737	1.58496250072116
842751	1
842770	1.58496250072116
843151	1
843383	1
844986	1.58496250072116
845083	1
845172	2
845230	1.58496250072116
845770	1
845789	1
845824	1
846770	2.32192809488736
846780	1
846801	1.58496250072116
846872	2
847064	1
848259	1
850943	1.58496250072116
850953	1.58496250072116
850975	1.58496250072116
851008	2
851019	1
852976	1
853516	1
855159	1.58496250072116
855179	2.58496250072116
855192	1.58496250072116
855591	1
855990	1.58496250072116
856216	1
856344	1
856407	1
856421	1.58496250072116
856439	1
856453	1.58496250072116
858465	1
858623	1
858705	1.58496250072116
858726	2.58496250072116
858759	1
858780	2.58496250072116
858974	1.58496250072116
859838	3
861066	1
866246	1.58496250072116
866265	3.4594316186373
866280	1
866302	1
866329	2
867360	1
868609	1
869018	1.58496250072116
869698	1
869907	2
870033	2
870052	1
870095	1
870114	1.58496250072116
870163	1
870192	1
871579	1
872007	1
875672	1
876241	3.58496250072116
876253	1
876556	1
876574	1
876588	1
876610	2
876632	1
876826	1.58496250072116
877181	1
877544	1
879585	1
879645	1
880371	1
882235	1
882364	2
882390	1.58496250072116
882409	1
882445	1.58496250072116
882461	1.58496250072116
882472	1.58496250072116
882698	1.58496250072116
882710	1.58496250072116
882728	9.35093918154643
882738	5.83289001416474
882750	4.08746284125034
882760	1.58496250072116
882773	3.4594316186373
882787	1.58496250072116
882824	2.32192809488736
882885	3.32192809488736
882903	2
882937	1.58496250072116
882955	2.8073549220576
882966	1
882988	1.58496250072116
883002	1
883013	1.58496250072116
883029	2.32192809488736
883039	1
883097	1
883109	1.58496250072116
883120	1
883206	1
883259	1.58496250072116
883279	1.58496250072116
883297	1.58496250072116
883424	1
883435	1
883518	2
883545	2
883559	1.58496250072116
883591	2.32192809488736
883610	2.58496250072116
883626	1
883662	1
883675	1
883692	1.58496250072116
883708	2.32192809488736
883720	2
883759	1
883783	1
883808	1
883827	3.90689059560852
883834	1
884408	1.58496250072116
884424	1.58496250072116
884526	1
884639	1
885993	2.58496250072116
888432	1
888853	1
889037	1
889621	1
889670	2
889693	2
889709	1.58496250072116
891353	1.58496250072116
892389	1
892426	1
892448	1
892717	1
893758	1
896051	1
896128	1
897225	1.58496250072116
897238	1
897252	1
899744	1
899757	1
899851	2
899895	1
900851	1
902475	1
902489	1
902508	1
903754	1
903920	1
904687	1
904929	1.58496250072116
904964	1
905773	1
905845	1
905875	1.58496250072116
907100	1
907478	1
907928	1
907939	1
908138	1
908528	1
908661	1
908680	1
908740	1
908776	1
908816	1
908839	2
908858	3.32192809488736
908874	3
910134	1.58496250072116
910736	2
910749	2.8073549220576
910759	1.58496250072116
910806	1.58496250072116
910823	1.58496250072116
910891	1
912776	1.58496250072116
912847	6.85798099512757
912858	3.58496250072116
912871	2
912896	1
912962	1.58496250072116
913039	1
913094	2.8073549220576
913115	1
913223	1
913298	2
913400	1.58496250072116
913423	2
913710	1
914600	1
915514	1
915852	1.58496250072116
915934	1
915954	1
916003	1
916121	1
916535	1
916554	1
916763	1
916818	2.58496250072116
916842	2
916869	2.32192809488736
916892	2.32192809488736
916902	2.8073549220576
918256	1
918395	1
918493	1
919633	1
920125	1.58496250072116
920603	2
920642	1
920654	1
920936	1
921091	1
921226	1.58496250072116
921239	1
921373	1
921470	1
921600	1.58496250072116
921723	1.58496250072116
921792	1
921806	1.58496250072116
921845	4.70043971814109
921856	4.90689059560852
921864	3.90689059560852
921878	1
921896	3.58496250072116
921908	3.90689059560852
921918	4.52356195605701
921928	2.58496250072116
922498	1
922526	1
922600	1.58496250072116
922621	1.58496250072116
922638	1
922664	1
928035	1
929986	1
930873	1.58496250072116
931601	1
935216	1
935381	1
935895	1
935948	1.58496250072116
935991	2
936020	2.8073549220576
937810	1
940802	2
940813	1
940889	1
949196	1
949208	1
949483	1
949925	1
950628	1
950841	1
950974	1
952325	2.32192809488736
952337	2.8073549220576
952414	1.58496250072116
952459	2
952490	1
952522	1
952933	1
953488	1
954141	1
954631	2.32192809488736
954644	1
954701	1
954714	1
957123	1
957150	1
957499	1
958128	1
958758	2
958980	1
[truncated: 286 more rows]
