# Supplementary material for: A Compendium of Nucleosome and Transcript Profiles Reveals Determinants of Chromatin Architecture and Transcription
Source: PLoS Genet. 2013 May 2;9(5):e1003479. doi: 10.1371/journal.pgen.1003479 (PMC3642058; doi:10.1371/journal.pgen.1003479)
Supplement: Dataset S1 — Yeast transcript annotation R script and data files. Please note this file is 81.9 MB and may be difficult for some readers to download due to its size. (GZ) [file pgen.1003479.s001.gz › yeast-transcript-annotation/chr16.data.polA.rest]

0	16	10.5709
0	24	10.2715
0	32	9.99585
0	40	9.29116
0	48	8.81639
0	56	8.28269
0	64	8.02418
0	72	6.41262
0	80	5.70149
0	88	5.27511
0	96	5.27511
0	104	6.15921
0	112	6.37059
0	120	6.76415
0	128	6.94525
0	136	7.0803
0	144	7.2051
0	152	7.67008
0	160	7.67488
0	168	8.5497
0	176	8.87643
0	184	8.73132
0	192	9.23339
0	200	10.0507
0	208	9.78741
0	216	9.64189
0	224	9.64165
0	232	6.54236
0	240	6.54236
0	248	6.54236
0	256	6.95002
0	264	7.27764
0	272	7.47565
0	280	7.38004
0	288	7.42179
0	296	7.33583
0	304	6.9595
0	312	6.63599
0	320	7.00904
0	328	7.35391
0	336	7.64972
0	344	7.64972
0	352	7.64972
0	360	7.85161
0	368	7.06134
0	376	6.99374
0	384	7.06134
0	392	6.91471
0	400	6.81029
0	408	6.91471
0	416	7.32364
0	424	7.52437
0	432	7.52331
0	440	7.47895
0	448	7.56738
0	456	7.63993
0	464	7.56738
0	472	7.56738
0	480	7.57665
0	488	6.86849
0	496	6.59197
0	504	6.43997
0	512	6.43997
0	520	7.10329
0	528	7.62908
0	536	7.63599
0	544	7.52862
0	552	6.99528
0	560	6.79625
0	568	6.66719
0	576	6.76595
0	584	7.0774
0	592	7.0774
0	600	6.80153
0	608	6.95002
0	616	6.90165
0	624	7.01511
0	632	7.46459
0	640	7.46459
0	648	7.41606
0	656	7.31505
0	664	7.08896
0	672	6.86176
0	680	6.72206
0	688	6.88351
0	696	7.73868
0	704	7.88351
0	712	7.88351
0	720	7.99143
0	728	7.90411
0	736	7.69394
0	744	7.49098
0	752	7.49098
0	760	7.40338
0	768	6.96735
0	776	6.80854
0	784	7.16195
0	792	7.16195
0	800	6.85331
0	808	7.16195
0	816	7.41606
0	824	7.23273
0	832	7.04065
0	840	6.97828
0	848	6.52117
0	856	6.52117
0	864	6.93888
0	872	7.11465
0	880	7.53604
0	888	7.80504
0	896	7.89673
0	904	7.90493
0	912	7.90493
0	920	7.83024
0	928	7.0136
0	936	6.03617
0	944	5.49533
0	952	5.49533
0	960	6.24442
0	968	6.30765
0	976	6.32487
0	984	6.32487
0	992	6.02718
0	1000	6.02718
0	1008	5.70526
0	1016	5.52969
0	1024	5.83797
0	1032	6.78029
0	1040	6.21305
0	1048	6.71835
0	1056	7.09327
0	1064	7.09327
0	1072	6.64777
0	1080	6.70149
0	1088	6.84651
0	1096	6.84651
0	1104	6.90001
0	1112	6.91796
0	1120	7.04511
0	1128	6.78207
0	1136	6.77135
0	1144	6.79272
0	1152	7.18638
0	1160	7.18638
0	1168	7.18234
0	1176	7.37532
0	1184	7.37532
0	1192	7.37532
0	1200	6.8242
0	1208	6.8242
0	1216	6.504
0	1224	6.80854
0	1232	6.60612
0	1240	6.65945
0	1248	6.80679
0	1256	6.89178
0	1264	6.80679
0	1272	6.77851
0	1280	6.89508
0	1288	6.89508
0	1296	6.64777
0	1304	6.53815
0	1312	6.70713
0	1320	6.70713
0	1328	6.64972
0	1336	6.70901
0	1344	6.62014
0	1352	6.44222
0	1360	6.29272
0	1368	6.29272
0	1376	6.60209
0	1384	6.72021
0	1392	6.72021
0	1400	6.76955
0	1408	6.90329
0	1416	6.62213
0	1424	6.61415
0	1432	6.76775
0	1440	6.5169
0	1448	6.5169
0	1456	6.88351
0	1464	6.82765
0	1472	6.59805
0	1480	7.11323
0	1488	7.33218
0	1496	8.06208
0	1504	8.61515
0	1508	8.79977
0	1512	8.89755
0	1516	8.87351
0	1520	8.90268
0	1524	8.90268
0	1528	8.97185
0	1536	9.15681
0	1568	7.53498
0	1576	7.53656
0	1580	7.58688
0	1584	7.63303
0	1588	7.76235
0	1592	7.84992
0	1596	7.84992
0	1600	8.1217
0	1604	8.19644
0	1608	8.31659
0	1612	8.35152
0	1656	7.17761
0	1664	7.3443
0	1672	7.19109
0	1676	7.31628
0	1680	7.62908
0	1684	7.77493
0	1688	7.96578
0	1692	7.98099
0	1696	8.01738
0	1700	8.03916
0	1704	7.9595
0	1708	7.96422
0	1712	8.04288
0	1716	8.26144
0	1720	8.39903
0	1724	8.57331
0	1728	8.61565
0	1732	8.58892
0	1736	8.63131
0	1740	8.56246
0	1744	8.56246
0	1748	8.68206
0	1752	8.80065
0	1756	8.77404
0	1760	8.62114
0	1764	8.4632
0	1768	8.327
0	1776	8.06647
0	1880	7.99643
0	1888	7.78563
0	1896	7.44672
0	1904	7.16469
0	1912	7.16469
0	1920	7.60108
0	1928	7.71369
0	1936	7.72947
0	1944	7.72947
0	1952	7.0904
0	1960	6.88185
0	1968	6.61615
0	1976	6.61615
0	1984	6.86176
0	1992	6.92443
0	2000	6.99528
0	2008	7.11606
0	2016	7.96264
0	2024	7.94684
0	2032	7.94684
0	2040	7.77045
0	2048	7.01965
0	2056	6.18099
0	2064	5.89837
0	2072	5.80679
0	2080	5.80679
0	2088	5.88185
0	2096	6.46014
0	2104	6.63007
0	2112	6.63007
0	2120	6.47785
0	2128	6.60813
0	2136	6.64386
0	2144	6.86513
0	2152	6.97516
0	2160	7.03916
0	2168	7.31505
0	2176	7.31505
0	2184	7.17829
0	2192	7.10756
0	2200	7.52969
0	2208	7.81726
0	2216	7.77583
0	2224	7.65557
0	2232	7.65557
0	2240	7.26623
0	2248	6.38474
0	2256	6.75692
0	2264	6.90001
0	2272	6.90001
0	2280	6.44222
0	2288	6.32975
0	2296	5.71275
0	2304	5.71275
0	2312	6.56324
0	2320	6.58586
0	2328	6.62809
0	2336	6.5879
0	2344	5.77135
0	2352	5.77135
0	2360	5.74965
0	2368	5.93408
0	2376	6.09757
0	2384	6.57151
0	2392	6.51476
0	2400	6.87852
0	2408	7.01208
0	2416	7.01208
0	2424	7.10471
0	2432	7.34188
0	2440	7.34188
0	2448	7.19176
0	2456	7.19176
0	2464	6.77672
0	2472	6.77672
0	2480	7.05546
0	2488	7.14266
0	2496	6.73316
0	2504	6.67488
0	2512	6.05398
0	2520	6.05398
0	2528	6.43544
0	2536	6.43544
0	2544	6.8311
0	2552	7.42065
0	2560	7.247
0	2568	6.61615
0	2576	7.09184
0	2584	6.64777
0	2592	5.90165
0	2600	6.03617
0	2608	6.09184
0	2616	6.09184
0	2624	6.09184
0	2632	6.39642
0	2640	6.33218
0	2648	6.15647
0	2656	5.95318
0	2664	6.24958
0	2672	6.72021
0	2680	6.72021
0	2688	6.77314
0	2696	7.0774
0	2704	7.20111
0	2712	6.94366
0	2720	6.94366
0	2728	7.23924
0	2736	7.29022
0	2744	7.29022
0	2752	7.60007
0	2760	7.60007
0	2768	7.55492
0	2776	7.55492
0	2784	7.55492
0	2792	7.77672
0	2800	7.77672
0	2808	7.77314
0	2816	7.77314
0	2824	6.78918
0	2832	6.78918
0	2840	7.27131
0	2848	8.21371
0	2856	8.82852
0	2864	8.82852
0	2872	8.82852
0	2880	8.55857
0	2888	7.38239
0	2896	6.70713
0	2904	5.84481
0	2912	5.84481
0	2920	6.16195
0	2928	6.64777
0	2936	6.64777
0	2944	6.64777
0	2952	7.43318
0	2960	7.86513
0	2968	7.41836
0	2976	7.41836
0	2984	7.50939
0	2992	6.96107
0	3000	6.91308
0	3008	6.73868
0	3016	6.94047
0	3024	7.25344
0	3032	7.5497
0	3040	7.49207
0	3048	7.28897
0	3056	7.18234
0	3064	6.65362
0	3072	6.65362
0	3080	7.36585
0	3088	7.45009
0	3096	7.45009
0	3104	7.45009
0	3112	7.45009
0	3120	7.20377
0	3128	7.17558
0	3136	7.48443
0	3144	7.72021
0	3152	7.54341
0	3160	7.42636
0	3168	7.42636
0	3176	7.11747
0	3184	6.87016
0	3192	6.67871
0	3200	6.31505
0	3208	6.31505
0	3216	6.31505
0	3224	6.75873
0	3232	7.04214
0	3240	7.13988
0	3248	7.13988
0	3256	7.29147
0	3264	6.99066
0	3272	6.81378
0	3280	7.07885
0	3288	7.12732
0	3296	7.41262
0	3304	7.49533
0	3312	7.54446
0	3320	7.54446
0	3328	7.48004
0	3336	7.17693
0	3344	7.01814
0	3352	6.64386
0	3360	6.53181
0	3368	6.47565
0	3376	6.3443
0	3384	6.31751
0	3392	6.05693
0	3400	6.09757
0	3408	7.20643
0	3416	7.96578
0	3424	8.48114
0	3432	8.52224
0	3440	8.63303
0	3448	8.52224
0	3456	8.24118
0	3464	7.84054
0	3472	7.99297
0	3480	7.94366
0	3488	7.94366
0	3496	8.03916
0	3504	8.247
0	3512	8.33401
0	3520	8.81465
0	3528	9.63279
0	3536	9.90165
0	3544	10.409
0	3552	10.7246
0	3560	10.9882
0	3568	11.3651
0	3576	11.4698
0	3584	11.4872
0	3592	11.4714
0	3600	11.2233
0	3608	11.0227
0	3616	10.989
0	3624	10.7332
0	3632	10.3124
0	3640	10.2993
0	3648	10.5718
0	3656	10.6634
0	3664	10.7081
0	3672	10.8428
0	3680	10.7289
0	3688	10.5981
0	3696	10.5981
0	3704	10.7409
0	3712	11.0628
0	3720	11.1146
0	3728	11.1146
0	3736	11.0095
0	3744	10.7876
0	3752	10.8566
0	3760	11.2754
0	3768	11.2754
0	3776	11.3151
0	3784	11.6586
0	3792	11.4216
0	3800	11.393
0	3808	11.3151
0	3816	11.1032
0	3824	10.8329
0	3832	11.0015
0	3840	10.7218
0	3848	10.7218
0	3856	10.7218
0	3864	11.0152
0	3872	11.1573
0	3880	11.1954
0	3888	11.0762
0	3896	11.3261
0	3904	11.2915
0	3912	11.2915
0	3920	11.3259
0	3928	11.3502
0	3936	11.2562
0	3944	10.9671
0	3952	10.8503
0	3960	10.7477
0	3968	10.9058
0	3976	11.2669
0	3984	11.4167
0	3992	11.3621
0	4000	11.3621
0	4008	11.2903
0	4016	11.1413
0	4024	11.1413
0	4032	11.4206
0	4040	11.5526
0	4048	11.6929
0	4056	11.605
0	4064	11.225
0	4072	10.9294
0	4080	10.3428
0	4088	10.3428
0	4096	10.8245
0	4104	10.8899
0	4112	11.0461
0	4120	11.2791
0	4128	11.3028
0	4136	11.3028
0	4144	11.5539
0	4152	11.5539
0	4160	11.3401
0	4168	11.3352
0	4176	11.3352
0	4184	10.9868
0	4192	10.9201
0	4200	10.9201
0	4208	10.9201
0	4216	10.9462
0	4224	10.9462
0	4232	11.2075
0	4240	11.4945
0	4248	11.488
0	4256	11.3331
0	4264	11.3331
0	4272	10.9054
0	4280	10.2949
0	4288	9.63993
0	4296	8.88226
0	4304	8.88226
0	4312	9.40483
0	4320	10.0187
0	4328	10.4959
0	4336	10.6682
0	4344	10.9325
0	4352	11.384
0	4360	11.7209
0	4368	11.7209
0	4376	11.8603
0	4384	11.6172
0	4392	11.4449
0	4400	10.7321
0	4408	10.4728
0	4416	9.12065
0	4424	8.91917
0	4432	8.83368
0	4440	9.19343
0	4448	9.78896
0	4456	10.4761
0	4464	10.3484
0	4472	10.1943
0	4480	10.1943
0	4488	9.23826
0	4496	8.25344
0	4504	8.099
0	4512	9.04733
0	4520	9.20577
0	4528	9.04733
0	4536	9.55596
0	4544	10.0792
0	4552	10.0792
0	4560	10.4624
0	4568	10.6991
0	4576	10.8431
0	4584	10.61
0	4592	10.8251
0	4600	10.5001
0	4608	10.3305
0	4616	9.48114
0	4624	9.99143
0	4632	9.92241
0	4640	10.5605
0	4648	10.8743
0	4656	11.0811
0	4664	11.3008
0	4672	11.3768
0	4680	11.3768
0	4688	11.3563
0	4696	11.6081
0	4704	11.3633
0	4712	11.1628
0	4720	11.0596
0	4728	10.2598
0	4736	9.85818
0	4744	9.87622
0	4752	9.95634
0	4760	9.89261
0	4768	10.052
0	4776	10.052
0	4784	9.6266
0	4792	9.6266
0	4800	10.5244
0	4808	10.7285
0	4816	10.7305
0	4824	11.2126
0	4832	11.2154
0	4840	11.1783
0	4848	11.1783
0	4856	11.1783
0	4864	11.061
0	4872	10.7207
0	4880	10.6064
0	4888	10.2757
0	4896	10.563
0	4904	10.259
0	4912	10.073
0	4920	9.66139
0	4928	9.90206
0	4936	10.073
0	4944	10.2672
0	4952	10.528
0	4960	10.7808
0	4968	11.0121
0	4976	10.9042
0	4984	10.7756
0	4992	10.5743
0	5000	10.7678
0	5008	10.7469
0	5016	10.9492
0	5024	11.1604
0	5032	11.2208
0	5040	11.2208
0	5048	11.0854
0	5056	10.9358
0	5064	10.716
0	5072	10.2808
0	5080	10.4393
0	5088	10.4159
0	5096	9.73776
0	5104	9.98506
0	5112	10.5119
0	5120	10.7939
0	5128	10.9347
0	5136	11.0739
0	5144	11.0739
0	5152	11.0677
0	5160	11.0072
0	5168	10.9705
0	5176	10.9074
0	5184	10.7455
0	5192	10.7425
0	5200	10.7425
0	5208	11.0181
0	5216	11.0181
0	5224	11.0174
0	5232	10.7713
0	5240	10.3018
0	5248	10.3018
0	5256	9.98177
0	5264	10.0545
0	5272	9.8057
0	5280	9.26112
0	5288	9.26112
0	5296	9.93948
0	5304	11.2381
0	5312	11.413
0	5320	11.471
0	5328	11.2815
0	5336	10.6201
0	5344	10.6201
0	5352	11.2879
0	5360	11.8672
0	5368	11.975
0	5376	12.0272
0	5384	12.0198
0	5392	11.3528
0	5400	10.7345
0	5408	10.7345
0	5416	11.2983
0	5424	11.0368
0	5432	11.2351
0	5440	11.0368
0	5448	10.513
0	5456	10.513
0	5464	11.3433
0	5472	11.5202
0	5480	11.614
0	5488	11.5138
0	5496	11.0387
0	5504	9.68492
0	5512	9.68492
0	5520	9.94704
0	5528	9.9516
0	5536	10.0339
0	5544	10.5245
0	5552	10.5245
0	5560	10.5245
0	5568	11.0395
0	5576	11.2509
0	5584	11.5293
0	5592	11.7626
0	5600	11.8179
0	5608	11.6175
0	5616	11.303
0	5624	11.2219
0	5632	10.8296
0	5640	10.699
0	5648	10.8296
0	5656	10.725
0	5664	10.7881
0	5672	10.7041
0	5680	10.2814
0	5688	10.0781
0	5696	10.7041
0	5704	11.2036
0	5712	11.4128
0	5720	11.4128
0	5728	11.3206
0	5736	11.4585
0	5744	11.5636
0	5752	11.7252
0	5760	11.9483
0	5768	11.9483
0	5776	11.7252
0	5784	10.8965
0	5792	10.7334
0	5800	10.2547
0	5808	10.9368
0	5816	11.1916
0	5824	11.4403
0	5832	11.1916
0	5840	11.108
0	5848	10.6055
0	5856	9.60209
0	5864	9.60209
0	5872	10.5277
0	5880	11.0717
0	5888	11.374
0	5896	11.4419
0	5904	11.4315
0	5912	11.1381
0	5920	10.9602
0	5928	11.0437
0	5936	11.3058
0	5944	12.0579
0	5952	12.2404
0	5960	12.238
0	5968	12.1108
0	5976	11.965
0	5984	11.7777
0	5992	11.5951
0	6000	11.6763
0	6008	11.6996
0	6016	12.0628
0	6024	12.0628
0	6032	11.9643
0	6040	11.9894
0	6048	12.1782
0	6056	12.2516
0	6064	12.1782
0	6072	12.1295
0	6080	12.0855
0	6088	11.8002
0	6096	12.0097
0	6104	11.8473
0	6112	11.8805
0	6120	12.1578
0	6128	12.5045
0	6136	12.4693
0	6144	12.3904
0	6152	12.0743
0	6160	11.8653
0	6168	8.98254
0	6176	8.06866
0	6184	8.06866
0	6192	11.2295
0	6200	11.7716
0	6208	11.8343
0	6216	12.0098
0	6224	12.0396
0	6232	11.9361
0	6240	11.9361
0	6248	12.0973
0	6256	12.1839
0	6264	12.0973
0	6272	12.1237
0	6280	12.5342
0	6288	12.8691
0	6296	12.6152
0	6304	12.8317
0	6312	12.8354
0	6320	12.6195
0	6328	12.145
0	6336	12.145
0	6344	12.145
0	6352	11.8284
0	6360	12.27
0	6368	12.3071
0	6376	12.3071
0	6384	12.0884
0	6392	12.0884
0	6400	12.0934
0	6408	12.1213
0	6416	11.9423
0	6424	12.0317
0	6432	12.0517
0	6440	12.012
0	6448	11.7937
0	6456	11.7937
0	6464	11.752
0	6472	11.8557
0	6480	11.7591
0	6488	12.097
0	6496	12.0344
0	6504	11.6582
0	6512	11.3576
0	6520	10.1978
0	6528	9.82506
0	6536	9.53339
0	6544	9.53339
0	6552	9.73638
0	6560	9.4937
0	6568	9.19744
0	6576	8.89096
0	6584	8.96029
0	6592	8.92564
0	6600	8.81247
0	6608	8.50238
0	6616	8.75873
0	6624	9.06427
0	6632	9.39845
0	6640	9.60184
0	6648	9.94346
0	6656	9.99258
0	6664	9.85076
0	6672	9.62685
0	6680	9.36436
0	6688	9.36168
0	6696	9.07848
0	6704	9.07848
0	6712	9.32487
0	6720	9.54865
0	6728	9.59019
0	6736	9.81226
0	6744	9.87643
0	6752	9.81226
0	6760	9.79713
0	6768	9.96206
0	6776	9.79713
0	6784	9.78696
0	6792	10.3444
0	6800	10.6365
0	6808	10.3058
0	6816	10.5185
0	6824	10.3058
0	6832	9.83067
0	6840	9.42977
0	6848	9.52836
0	6856	9.03543
0	6864	8.67871
0	6872	9.26623
0	6880	9.26623
0	6888	8.47785
0	6896	8.61265
0	6904	8.61265
0	6912	8.23012
0	6920	7.9082
0	6928	7.51904
0	6936	7.12872
0	6944	7.12872
0	6952	7.05251
0	6960	7.5169
0	6968	7.71275
0	6976	8.31997
0	6984	8.47344
0	6992	8.53604
0	7000	8.66526
0	7008	8.66526
0	7016	8.47344
0	7024	8.39409
0	7032	8.72346
0	7040	9.65533
0	7048	9.60285
0	7056	9.60285
0	7064	9.60285
0	7072	8.12381
0	7080	7.69205
0	7088	7.72947
0	7096	7.72947
0	7104	7.32364
0	7112	6.97204
0	7120	6.3002
0	7128	6.15921
0	7136	6.09471
0	7144	6.10329
0	7152	6.52544
0	7160	6.52544
0	7168	6.36347
0	7176	6.15096
0	7184	5.63993
0	7192	5.21305
0	7200	5.21305
0	7208	5.34911
0	7216	5.42408
0	7224	5.73868
0	7232	6.2262
0	7240	6.2262
0	7248	6.19444
0	7256	5.99681
0	7264	5.25985
0	7272	5.25985
0	7280	6.2852
0	7288	6.31259
0	7296	6.67871
0	7304	6.67871
0	7312	6.31259
0	7320	5.86849
0	7328	5.80679
0	7336	5.78563
0	7344	5.81378
0	7352	5.76054
0	7360	5.62412
0	7368	5.94047
0	7376	5.94047
0	7384	5.87518
0	7392	6.01814
0	7400	6.04807
0	7408	6.15372
0	7416	6.01814
0	7424	5.86849
0	7432	5.99988
0	7440	6.4195
0	7448	7.94843
0	7456	7.9697
0	7464	7.9697
0	7472	7.91308
0	7480	5.735
0	7488	5.735
0	7496	5.86849
0	7504	6.00294
0	7512	6.12592
0	7520	6.38474
0	7528	6.12592
0	7536	6.12592
0	7544	6.14543
0	7552	5.97516
0	7560	5.46902
0	7568	5.96578
0	7576	6.62213
0	7584	7.89096
0	7592	10.6428
0	7600	10.6951
0	7608	10.6951
0	7616	10.6039
0	7624	10.5417
0	7632	8.08608
0	7640	7.83196
0	7648	7.77493
0	7656	7.77493
0	7664	5.66719
0	7672	5.61615
0	7680	5.22882
0	7688	4.92119
0	7696	5.34911
0	7704	5.51261
0	7712	5.76775
0	7720	6.19711
0	7728	6.19711
0	7736	6.04511
0	7744	6.04511
0	7752	5.87518
0	7760	5.44672
0	7768	5.47785
0	7776	5.45121
0	7784	5.55492
0	7792	5.52969
0	7800	5.52969
0	7808	5.34911
0	7816	5.34911
0	7824	5.33946
0	7832	5.34911
0	7840	5.34911
0	7848	5.21833
0	7856	5.15372
0	7864	5.08608
0	7872	5.21833
0	7880	5.21833
0	7888	5.41492
0	7896	5.41492
0	7904	5.67104
0	7912	5.41492
0	7920	5.87518
0	7928	5.98448
0	7936	6.22358
0	7944	6.31997
0	7952	6.61215
0	7960	6.47344
0	7968	6.48004
0	7976	6.41492
0	7984	6.41492
0	7992	6.3443
0	8000	6.4195
0	8008	6.4195
0	8016	6.42408
0	8024	6.56324
0	8032	6.54865
0	8040	6.64972
0	8048	6.79095
0	8056	6.90165
0	8064	6.90165
0	8072	6.90165
0	8080	6.3443
0	8088	5.9595
0	8096	5.9595
0	8104	6.3002
0	8112	6.56324
0	8120	6.68254
0	8128	6.56738
0	8136	6.95318
0	8144	6.96422
0	8152	6.69015
0	8160	6.69015
0	8168	6.91146
0	8176	6.85161
0	8184	6.72392
0	8192	7.02418
0	8200	7.0584
0	8208	7.0584
0	8216	7.0584
0	8224	7.71928
0	8232	8.1931
0	8240	8.32119
0	8248	8.33218
0	8256	8.30083
0	8264	8.15441
0	8272	7.97048
0	8280	7.69961
0	8288	7.69299
0	8296	7.62908
0	8304	7.18099
0	8312	6.66526
0	8320	6.57973
0	8328	6.2262
0	8336	6.2852
0	8344	6.2852
0	8352	6.00294
0	8360	5.74965
0	8368	5.52117
0	8376	5.31505
0	8384	5.21833
0	8392	5.50831
0	8400	5.55909
0	8408	5.55909
0	8416	5.83454
0	8424	6.06281
0	8432	5.83454
0	8440	5.67871
0	8448	5.70149
0	8456	5.57973
0	8464	5.57151
0	8472	5.70526
0	8480	5.77135
0	8488	6.11182
0	8496	5.85161
0	8504	5.85161
0	8512	6.00294
0	8520	6.31505
0	8528	6.34911
0	8536	6.36822
0	8544	6.42179
0	8552	6.42179
0	8560	6.42179
0	8568	6.74235
0	8576	6.97516
0	8584	7.28771
0	8592	7.28771
0	8600	7.28771
0	8608	7.13988
0	8616	7.0774
0	8624	7.69867
0	8632	7.69867
0	8640	7.0774
0	8648	7.41492
0	8656	7.41492
0	8664	6.68254
0	8672	6.68254
0	8680	6.15372
0	8688	6.15372
0	8696	5.97204
0	8704	6.48443
0	8712	6.57768
0	8720	6.77135
0	8728	6.63205
0	8736	6.63205
0	8744	6.45568
0	8752	6.25472
0	8760	6.25472
0	8768	7.58075
0	8776	7.86933
0	8784	7.81029
0	8792	8.05546
0	8800	7.58586
0	8808	6.69583
0	8816	6.29022
0	8824	6.70901
0	8832	6.92926
0	8840	6.92926
0	8848	6.86007
0	8856	6.8311
0	8864	5.81029
0	8872	5.81029
0	8880	5.75692
0	8888	5.75692
0	8896	6.01511
0	8904	6.16742
0	8912	6.4057
0	8920	6.43997
0	8928	6.43997
0	8936	6.18638
0	8944	5.86176
0	8952	5.65168
0	8960	5.53392
0	8968	5.67104
0	8976	5.83454
0	8984	5.70901
0	8992	5.62014
0	9000	5.53392
0	9008	5.73868
0	9016	7.90247
0	9024	10.3013
0	9032	10.3013
0	9040	10.3059
0	9048	10.2958
0	9056	5.3587
0	9064	5.11465
0	9072	5.33946
0	9080	5.46902
0	9088	5.75692
0	9096	5.89508
0	9104	6.15096
0	9112	6.38474
0	9120	6.5169
0	9128	6.75692
0	9136	7.18638
0	9144	6.77135
0	9152	6.75692
0	9160	6.55075
0	9168	6.63796
0	9176	6.24442
0	9184	6.27004
0	9192	6.37768
0	9200	6.37768
0	9208	6.37768
0	9216	6.735
0	9224	6.735
0	9232	6.67296
0	9240	6.76415
0	9248	6.30269
0	9256	6.13152
0	9264	5.99681
0	9272	6.13152
0	9280	6.13152
0	9288	6.14543
0	9296	6.33704
0	9304	6.75147
0	9312	6.75147
0	9320	6.75147
0	9328	6.74235
0	9336	6.22882
0	9344	6.05103
0	9352	6.05103
0	9360	5.98138
0	9368	6.03916
0	9376	6.01814
0	9384	5.8311
0	9392	5.88848
0	9400	5.67488
0	9408	5.64386
0	9416	6.09757
0	9424	6.21041
0	9432	6.38942
0	9440	6.38942
0	9448	6.87852
0	9456	7.39059
0	9464	8.66381
0	9472	8.48662
0	9480	8.45624
0	9488	8.58586
0	9496	8.58586
0	9504	12.1608
0	9512	12.5966
0	9520	13.1556
0	9527	13.1556
0	9536	12.5988
0	9544	11.8616
0	9552	8.94247
0	9560	5.78918
0	9568	5.78918
0	9576	5.85839
0	9584	5.97828
0	9592	6.27511
0	9600	6.56738
0	9608	6.38239
0	9616	6.38239
0	9624	6.38239
0	9632	6.09757
0	9640	6.0774
0	9648	6.0774
0	9656	6.31505
0	9664	6.61215
0	9672	6.61215
0	9680	6.61215
0	9688	6.91471
0	9696	6.98138
0	9704	6.49967
0	9712	6.63402
0	9720	6.39409
0	9728	5.83454
0	9736	5.72762
0	9744	5.92765
0	9752	6.19711
0	9760	6.56324
0	9768	6.67871
0	9776	6.82765
0	9784	8.00904
0	9792	7.89343
0	9800	6.68635
0	9808	6.57151
0	9816	6.29272
0	9824	6.27004
0	9832	6.29272
0	9840	6.22358
0	9848	6.22358
0	9856	5.89837
0	9864	5.89837
0	9872	6.44447
0	9880	6.49316
0	9888	6.58382
0	9896	6.76415
0	9904	6.42636
0	9912	6.00294
0	9920	5.81378
0	9928	6.00294
0	9936	6.74235
0	9944	6.85331
0	9952	6.86176
0	9960	6.9922
0	9968	6.86176
0	9976	6.4057
0	9984	6.2051
0	9992	5.95318
0	10000	5.81726
0	10008	5.24958
0	10016	5.64386
0	10024	5.84139
0	10032	6.28017
0	10040	6.57357
0	10048	6.65362
0	10056	6.81726
0	10064	6.81726
0	10072	6.66333
0	10080	6.54236
0	10088	6.60813
0	10096	6.60813
0	10104	6.49967
0	10112	6.49967
0	10120	6.46902
0	10128	5.94047
0	10136	5.84481
0	10144	5.73132
0	10152	5.8242
0	10160	5.92119
0	10168	6.17558
0	10176	6.17558
0	10184	6.58586
0	10192	6.67104
0	10200	6.57357
0	10208	6.79449
0	10216	7.03916
0	10224	6.97828
0	10232	7.04362
0	10240	7.04362
0	10248	6.83968
0	10256	6.61014
0	10264	6.45121
0	10272	6.21305
0	10280	6.21305
0	10288	6.00904
0	10296	6.05987
0	10304	5.86513
0	10312	5.76415
0	10320	5.69015
0	10328	6.62014
0	10336	6.59805
0	10344	6.52756
0	10352	6.55492
0	10360	6.55492
0	10368	5.90165
0	10376	5.68254
0	10384	5.855
0	10392	6.0774
0	10400	6.2262
0	10408	7.08752
0	10416	7.08752
0	10424	7.12872
0	10432	7.12872
0	10440	6.62611
0	10448	6.25985
0	10456	6.47123
0	10464	6.3443
0	10472	5.96264
0	10480	5.94684
0	10488	5.86513
0	10496	5.86513
0	10504	6.32487
0	10512	6.70149
0	10520	6.8242
0	10528	7.00141
0	10536	6.92119
0	10544	7.00141
0	10552	6.74783
0	10560	6.504
0	10568	6.17014
0	10576	5.89837
0	10584	5.81378
0	10592	5.84821
0	10600	5.91471
0	10608	5.94047
0	10616	6.02718
0	10624	6.23664
0	10632	6.12029
0	10640	6.37296
0	10648	6.37296
0	10656	6.67296
0	10664	6.87852
0	10672	6.96422
0	10680	6.93087
0	10688	6.93087
0	10696	6.5169
0	10704	6.20776
0	10712	6.20776
0	10720	5.85839
0	10728	5.81378
0	10736	6.32975
0	10744	6.67871
0	10752	6.67871
0	10760	6.67871
0	10768	6.67871
0	10776	6.69961
0	10784	6.64386
0	10792	6.64386
0	10800	6.94684
0	10808	7.19711
0	10816	7.62511
0	10824	7.71369
0	10832	7.42408
0	10840	7.42408
0	10848	7.21437
0	10856	6.82593
0	10864	6.39176
0	10872	6.27511
0	10880	5.84139
0	10888	5.80329
0	10896	5.80329
0	10904	5.95634
0	10912	6.04511
0	10920	6.4195
0	10928	6.94525
0	10936	8.735
0	10944	8.87602
0	10952	9.26782
0	10960	9.26782
0	10968	8.87602
0	10976	8.1482
0	10984	7.77493
0	10992	6.79449
0	11000	7.09471
0	11008	7.17693
0	11016	7.16469
0	11024	6.50184
0	11032	6.50184
0	11040	6.65168
0	11048	6.41721
0	11056	6.38708
0	11064	6.38708
0	11072	6.09184
0	11080	5.77851
0	11088	5.43318
0	11096	5.32487
0	11104	5.32487
0	11112	5.32487
0	11120	5.46902
0	11128	5.77493
0	11136	5.855
0	11144	5.96578
0	11152	6.37768
0	11160	5.96578
0	11168	6.34911
0	11176	6.2675
0	11184	6.2675
0	11192	5.855
0	11200	6.19711
0	11208	5.72021
0	11216	5.70901
0	11224	5.56324
0	11232	5.56324
0	11240	5.56324
0	11248	5.97828
0	11256	7.50292
0	11264	7.66139
0	11272	7.66139
0	11280	7.59805
0	11288	6.45568
0	11296	6.45568
0	11304	6.17014
0	11312	6.0774
0	11320	6.08319
0	11328	5.74235
0	11336	5.68254
0	11344	5.57973
0	11352	5.25985
0	11360	4.83454
0	11368	5.19176
0	11376	4.78563
0	11384	5.29022
0	11392	5.49533
0	11400	5.56738
0	11408	5.78918
0	11416	5.78918
0	11424	5.82765
0	11432	5.8242
0	11440	5.8242
0	11448	5.8242
0	11456	6.3002
0	11464	6.31012
0	11472	6.60813
0	11480	6.60813
0	11488	6.31012
0	11496	6.13431
0	11504	6.05693
0	11512	5.95634
0	11520	6.17014
0	11528	6.49533
0	11536	6.49533
0	11544	6.40801
0	11552	6.40801
0	11560	6.08896
0	11568	5.77493
0	11576	5.77493
0	11584	5.76415
0	11592	5.88517
0	11600	6.39642
0	11608	6.80153
0	11616	6.819
0	11624	7.11747
0	11632	10.226
0	11640	10.226
0	11648	10.2014
0	11656	10.2513
0	11664	7.93327
0	11672	7.17829
0	11680	6.63599
0	11688	6.63599
0	11696	6.54656
0	11704	6.54656
0	11712	6.75873
0	11720	6.94366
0	11728	6.94366
0	11736	6.94366
0	11744	6.59197
0	11752	6.65945
0	11760	6.99374
0	11768	6.99374
0	11776	7.00904
0	11784	7.27385
0	11792	7.594
0	11800	7.76955
0	11808	7.76955
0	11816	7.76955
0	11824	7.65168
0	11832	6.61215
0	11840	6.42179
0	11848	6.61215
0	11856	6.85839
0	11864	7.22489
0	11872	7.31751
0	11880	7.49098
0	11888	7.31751
0	11896	7.26112
0	11904	7.099
0	11912	7.41377
0	11920	6.84139
0	11928	7.08319
0	11936	8.0189
0	11944	8.11747
0	11952	7.62511
0	11960	7.76415
0	11968	8.56116
0	11976	8.19778
0	11984	8.0189
0	11992	7.82073
0	12000	7.82073
0	12008	6.88848
0	12016	6.88848
0	12024	7.61815
0	12032	8.36822
0	12040	8.39409
0	12048	8.44897
0	12056	8.2262
0	12064	7.73776
0	12072	7.73776
0	12080	8.02116
0	12088	7.92523
0	12096	8.19778
0	12104	8.70948
0	12112	8.61815
0	12120	7.80153
0	12128	8.32487
0	12136	8.46459
0	12144	8.46459
0	12152	9.35152
0	12160	9.35152
0	12168	9.35152
0	12176	8.69347
0	12184	7.99528
0	12192	7.76595
0	12200	7.57767
0	12208	7.74235
0	12216	7.88848
0	12224	8.04065
0	12232	7.76955
0	12240	7.43544
0	12248	7.19978
0	12256	6.77672
0	12264	6.77672
0	12272	7.53075
0	12280	8.04511
0	12288	8.1599
0	12296	8.28897
0	12304	8.28897
0	12312	7.90493
0	12320	7.84906
0	12328	7.96422
0	12336	8.10043
0	12344	8.10043
0	12352	8.30765
0	12360	8.30765
0	12368	8.0672
0	12376	7.73316
0	12384	7.73316
0	12392	7.53709
0	12400	7.74965
0	12408	7.92765
0	12416	8.31812
0	12424	8.46792
0	12432	8.4456
0	12440	8.1951
0	12448	7.98912
0	12456	7.56116
0	12464	6.95002
0	12472	6.83797
0	12480	7.21041
0	12488	6.96892
0	12496	7.16195
0	12504	7.54131
0	12512	8.04511
0	12520	8.57921
0	12528	8.63698
0	12536	8.68206
0	12544	8.9037
0	12552	9.05398
0	12560	9.28708
0	12568	9.10827
0	12576	9.10827
0	12584	8.64189
0	12592	8.29022
0	12600	7.75873
0	12608	7.90575
0	12616	7.819
0	12624	7.52117
0	12632	7.14266
0	12640	7.26623
0	12648	7.70338
0	12656	8.30145
0	12664	8.49098
0	12672	8.49098
0	12680	9.31382
0	12688	9.16605
0	12696	9.31382
0	12704	9.32914
0	12712	9.43403
0	12720	9.04139
0	12728	8.66526
0	12736	8.04807
0	12744	7.98371
0	12752	8.00675
0	12760	8.24506
0	12768	8.50939
0	12776	8.7396
0	12784	8.7076
0	12792	8.55284
0	12800	8.04585
0	12808	8.35451
0	12816	11.6855
0	12824	12.4769
0	12832	12.4769
0	12840	12.5101
0	12848	11.9947
0	12856	8.2808
0	12864	8.03318
0	12872	7.61115
0	12880	7.23273
0	12888	7.21305
0	12896	7.16742
0	12904	6.44222
0	12912	5.09184
0	12920	4.82765
0	12928	4.88848
0	12936	4.96578
0	12944	5.20776
0	12952	5.73868
0	12960	5.746
0	12968	5.80329
0	12976	5.95318
0	12984	5.85161
0	12992	5.39642
0	13000	5.59603
0	13008	5.43318
0	13016	5.43318
0	13024	7.98989
0	13032	8.15921
0	13040	8.29147
0	13048	8.29147
0	13056	7.61014
0	13064	7.04807
0	13072	6.735
0	13080	6.62014
0	13088	6.62014
0	13096	6.90329
0	13104	6.735
0	13112	6.47123
0	13120	5.84821
0	13128	5.94684
0	13136	5.72392
0	13144	5.67104
0	13152	5.8311
0	13160	6.92765
0	13168	11.821
0	13176	11.8471
0	13184	11.8471
0	13192	11.8302
0	13200	8.05693
0	13208	6.67488
0	13216	6.48224
0	13224	6.47565
0	13232	6.735
0	13240	6.77135
0	13248	6.92119
0	13256	6.77135
0	13264	6.9736
0	13272	6.77493
0	13280	6.52544
0	13288	6.23404
0	13296	6.15921
0	13304	6.15921
0	13312	5.57973
0	13320	5.60813
0	13328	5.57973
0	13336	5.46014
0	13344	5.37296
0	13352	5.5879
0	13360	5.90165
0	13368	6.38708
0	13376	6.89673
0	13384	7.27258
0	13392	7.25086
0	13400	7.29771
0	13408	6.89508
0	13416	6.84481
0	13424	6.60813
0	13432	6.60813
0	13440	6.40338
0	13448	6.55075
0	13456	6.39176
0	13464	6.12029
0	13472	6.19978
0	13480	6.19978
0	13488	6.13152
0	13496	6.38239
0	13504	6.55492
0	13512	6.72021
0	13520	7.31874
0	13528	7.31874
0	13536	6.72021
0	13544	6.62014
0	13552	6.21833
0	13560	6.21833
0	13568	6.17558
0	13576	6.39642
0	13584	6.76054
0	13592	7.18504
0	13600	7.13849
0	13608	7.13849
0	13616	7.00294
0	13624	6.98757
0	13632	6.63205
0	13640	6.98757
0	13648	7.31135
0	13656	7.62611
0	13664	7.62611
0	13672	7.43997
0	13680	7.07158
0	13688	6.76415
0	13696	6.38942
0	13704	6.38942
0	13712	6.5169
0	13720	6.76415
0	13728	6.76235
0	13736	7.05398
0	13744	8.06939
0	13752	8.06939
0	13760	7.96578
0	13768	7.95398
0	13776	5.70526
0	13784	5.54656
0	13792	5.54656
0	13800	5.70526
0	13808	5.78918
0	13816	5.87518
0	13824	5.92443
0	13832	5.99374
0	13840	6.12872
0	13848	6.12311
0	13856	6.64972
0	13864	6.64972
0	13872	7.05693
0	13880	6.88848
0	13888	6.88848
0	13896	6.87518
0	13904	7.36109
0	13912	7.36109
0	13920	7.36109
0	13928	7.36109
0	13936	7.69394
0	13944	7.09184
0	13952	7.52862
0	13960	7.56738
0	13968	7.56738
0	13976	7.18234
0	13984	7.51904
0	13992	7.22489
0	14000	7.39409
0	14008	7.39409
0	14016	7.30145
0	14024	7.11323
0	14032	6.88018
0	14040	6.64189
0	14048	6.65362
0	14056	6.65362
0	14064	7.02568
0	14072	7.21305
0	14080	7.21305
0	14088	7.57459
0	14096	7.57459
0	14104	6.8567
0	14112	6.82765
0	14120	6.70526
0	14128	6.18099
0	14136	5.855
0	14144	5.95318
0	14152	6.36347
0	14160	6.39409
0	14168	6.62014
0	14176	6.99988
0	14184	7.02116
0	14192	7.31382
0	14200	7.31382
0	14208	7.29522
0	14216	7.29522
0	14224	7.594
0	14232	7.16195
0	14240	7.31505
0	14248	7.31505
0	14256	6.94047
0	14264	7.04214
0	14272	7.48662
0	14280	7.53392
0	14288	7.54865
0	14296	7.54865
0	14304	7.2262
0	14312	7.11465
0	14320	7.11465
0	14328	7.27004
0	14336	7.21569
0	14344	7.1931
0	14352	6.98603
0	14360	6.5879
0	14368	6.06866
0	14376	5.66719
0	14384	5.66719
0	14392	6.89508
0	14400	7.05987
0	14408	7.2624
0	14416	7.2624
0	14424	6.855
0	14432	6.32487
0	14440	5.65168
0	14448	5.34911
0	14456	5.34911
0	14464	5.81378
0	14472	6.28269
0	14480	6.29522
0	14488	6.29522
0	14496	6.44672
0	14504	6.18369
0	14512	6.1482
0	14520	6.19176
0	14528	6.52969
0	14536	6.52969
0	14544	6.5169
0	14552	6.31997
0	14560	6.31997
0	14568	6.09184
0	14576	6.09184
0	14584	6.29272
0	14592	6.29272
0	14600	6.25472
0	14608	6.48662
0	14616	6.56738
0	14624	6.70338
0	14632	7.1217
0	14640	7.22096
0	14648	7.62809
0	14656	7.62809
0	14664	7.43204
0	14672	7.52756
0	14680	7.35272
0	14688	7.36347
0	14696	7.62908
0	14704	7.70995
0	14712	7.85331
0	14720	7.77224
0	14728	7.50076
0	14736	7.03916
0	14744	6.65751
0	14752	6.41721
0	14760	6.95634
0	14768	7.099
0	14776	7.33218
0	14784	7.33218
0	14792	7.11606
0	14800	6.4195
0	14808	5.98138
0	14816	5.735
0	14824	5.71275
0	14832	5.71275
0	14840	5.94684
0	14848	5.75692
0	14856	5.70149
0	14864	5.68635
0	14872	5.68635
0	14880	5.99374
0	14888	6.57562
0	14896	7.45009
0	14904	7.57973
0	14912	7.01814
0	14920	7.01814
0	14928	6.62213
0	14936	6.49967
0	14944	5.9595
0	14952	5.9595
0	14960	6.02418
0	14968	6.48004
0	14976	6.38239
0	14984	6.44222
0	14992	5.64386
0	15000	5.72762
0	15008	5.72392
0	15016	5.95318
0	15024	6.1482
0	15032	6.1482
0	15040	6.1482
0	15048	5.93087
0	15056	5.75692
0	15064	5.61215
0	15072	5.44222
0	15080	5.44222
0	15088	5.68254
0	15096	5.25472
0	15104	5.33946
0	15112	5.5169
0	15120	5.49967
0	15128	5.49967
0	15136	5.89508
0	15144	5.86849
0	15152	6.03019
0	15160	6.15921
0	15168	5.87184
0	15176	5.97828
0	15184	6.37296
0	15192	6.68254
0	15200	6.69205
0	15208	6.69205
0	15216	6.63796
0	15224	6.06281
0	15232	5.79625
0	15240	5.80329
0	15248	5.91796
0	15256	6.03916
0	15264	6.14543
0	15272	6.19444
0	15280	6.24183
0	15288	6.29022
0	15296	6.27511
0	15304	6.27511
0	15312	6.06866
0	15320	6.92765
0	15328	5.84139
0	15336	5.70526
0	15344	6.247
0	15352	6.247
0	15360	5.88848
0	15368	5.79272
0	15376	5.74965
0	15384	5.36822
0	15392	5.04511
0	15400	5.04511
0	15408	6.18907
0	15416	6.46902
0	15424	6.57562
0	15432	6.71275
0	15440	6.56738
0	15448	6.39176
0	15456	6.37059
0	15464	6.47565
0	15472	6.47565
0	15480	6.31505
0	15488	6.31505
0	15496	6.07449
0	15504	6.33218
0	15512	6.28017
0	15520	6.29022
0	15528	6.28017
0	15536	6.55284
0	15544	6.35391
0	15552	6.16469
0	15560	6.05103
0	15568	6.05103
0	15576	6.03617
0	15584	6.15921
0	15592	6.32975
0	15600	6.70149
0	15608	6.70149
0	15616	6.70149
0	15624	6.49316
0	15632	6.60209
0	15640	6.60209
0	15648	6.63993
0	15656	6.53815
0	15664	6.33461
0	15672	6.01814
0	15680	5.64386
0	15688	5.41031
0	15696	5.64386
0	15704	5.70901
0	15712	5.70901
0	15720	5.77135
0	15728	5.95318
0	15736	6.20244
0	15744	6.20244
0	15752	6.31259
0	15760	6.49967
0	15768	6.57357
0	15776	6.26495
0	15784	6.48443
0	15792	6.47565
0	15800	6.66333
0	15808	7.01965
0	15816	7.01965
0	15824	7.19176
0	15832	7.03916
0	15840	6.855
0	15848	6.1371
0	15856	6.29022
0	15864	5.95002
0	15872	5.99681
0	15880	5.95318
0	15888	5.95318
0	15896	5.95318
0	15904	6.31505
0	15912	6.27004
0	15920	6.19711
0	15928	6.21041
0	15936	5.70526
0	15944	5.63599
0	15952	5.63993
0	15960	5.63993
0	15968	5.80679
0	15976	5.85839
0	15984	5.96264
0	15992	7.50616
0	16000	7.51261
0	16008	7.67584
[truncated: 234,980 more rows]
