# Supplementary material for: A Compendium of Nucleosome and Transcript Profiles Reveals Determinants of Chromatin Architecture and Transcription
Source: PLoS Genet. 2013 May 2;9(5):e1003479. doi: 10.1371/journal.pgen.1003479 (PMC3642058; doi:10.1371/journal.pgen.1003479)
Supplement: Dataset S1 — Yeast transcript annotation R script and data files. Please note this file is 81.9 MB and may be difficult for some readers to download due to its size. (GZ) [file pgen.1003479.s001.gz › yeast-transcript-annotation/chr13.data.snyder.end3]

192	1
8460	1
8735	1
9225	1
9237	1
11402	1
11441	1
11460	1.58496250072116
11477	1
11757	1
12281	1.58496250072116
14048	1
14233	1
14338	1.58496250072116
14363	3.4594316186373
14372	1
14384	1
14954	1.58496250072116
14964	1.58496250072116
14986	1
15058	1
15105	1
15471	1
15666	1
16481	1
17188	1
17528	1
17957	1
18855	1
18869	1.58496250072116
19736	1
19787	1
20148	1
20212	1
20697	4.32192809488736
20725	1
20859	1
20926	1
21924	3.16992500144231
22031	1.58496250072116
22176	1
22568	1
22632	1
23676	1
23908	3.16992500144231
23917	4
23934	2.32192809488736
23944	2.8073549220576
24006	1
24433	1
24828	1
24995	1
25026	1
25194	1
25551	1.58496250072116
26561	2.58496250072116
26712	1.58496250072116
26728	1.58496250072116
27128	1.58496250072116
27926	2
27946	1
27986	2
27994	1.58496250072116
28006	1
28038	2
28122	1.58496250072116
28157	1
28200	1
31006	1
31734	1
33633	1
34037	2.32192809488736
36185	1
36223	1
36992	1
37807	1
37902	1
39945	1.58496250072116
39965	1
40129	2.8073549220576
40145	1.58496250072116
41789	1
42003	1.58496250072116
43233	1
43869	1.58496250072116
43880	1
43925	1
43951	1
44911	1.58496250072116
45960	1
47844	1
49757	2.58496250072116
49769	1.58496250072116
49792	1.58496250072116
49807	1
49979	1.58496250072116
50024	2.32192809488736
50279	1
50580	1
54530	1
55150	1
55242	1
55297	1
56541	1
56733	1
56900	1
57285	1
57472	1
57496	3.16992500144231
57507	2.32192809488736
57592	3.32192809488736
57600	1
57616	2
57792	1.58496250072116
58829	1
58899	1
59249	1
62491	1
62502	1
62547	1
62567	1
62605	1
64168	1
65305	1
68127	1
69668	1
69711	1
69747	1
70526	1
70656	1
70959	1
71771	1
71890	1
72029	1
72051	1
72703	1
72740	1
72950	1
73032	1
73128	1
73356	1
73956	1
73997	1
74025	3.16992500144231
74088	1
74288	1
77759	1
77875	1
77943	1.58496250072116
78265	1.58496250072116
78278	1
78688	1
80773	1
81261	1
81581	1
82757	1
82941	1.58496250072116
83548	1
84886	1
84977	1
85326	1
85824	1
85839	1
85882	1.58496250072116
85900	2.32192809488736
85917	1
85937	1.58496250072116
85956	1
86012	1
86048	1
94292	1
94322	1.58496250072116
94369	1.58496250072116
95691	2.32192809488736
95810	1
95963	1
97595	1
97784	2.8073549220576
97817	1.58496250072116
97904	1.58496250072116
99650	1
103837	4
103857	1.58496250072116
103872	1.58496250072116
103893	3.70043971814109
103905	1
103940	2
106878	1
108603	1
108616	1
108635	1
110172	1.58496250072116
110178	1
110318	1
110897	1
110915	1
110961	1
110975	1
111092	1
111238	1
111655	1
111669	1
111686	2.32192809488736
111698	2
111803	1
112462	1.58496250072116
113225	1
115597	1
115639	1
117712	1
120004	1.58496250072116
120025	1
120037	1.58496250072116
120064	1
120149	1
120315	1
120533	2.32192809488736
120552	3
120575	5.20945336562895
120586	3.32192809488736
120618	2.32192809488736
120639	1.58496250072116
120708	1
121077	1.58496250072116
121166	1
123160	5.28540221886225
123172	4.85798099512757
123184	1
123396	1
123542	1
123606	1
123643	1.58496250072116
123650	1
124177	1
124801	1
125221	1
126513	1
129480	1
129719	1.58496250072116
130119	1
130192	2.8073549220576
130239	1
131069	1
133239	1
134263	1
135273	1
135294	2
135304	1
136066	1
136402	1
136927	1
137193	1
137220	2
137228	1
139029	1
139040	2
139071	1
140303	1
143281	1
144939	1
144968	1
145037	2.32192809488736
146489	4.24792751344359
146511	1
146665	1
146748	1
146838	1
146873	1
147192	1
147239	1
147281	3.4594316186373
147300	3.4594316186373
147311	5.6724253419715
147318	2
147338	1
147352	3.8073549220576
147374	1
147431	1
147447	3.16992500144231
147491	1
147707	1.58496250072116
147887	1
148987	1
149017	1
154638	1
159518	1.58496250072116
159636	1
159732	1
159746	1
159910	1
159934	2.32192809488736
159955	2.32192809488736
159978	2
161287	1
162054	1.58496250072116
162097	3
162115	3.4594316186373
162135	3
162147	1
162172	2
162253	1
163323	1.58496250072116
163786	1
164244	1
164408	1
164874	1
165172	1
165357	2.58496250072116
165364	1
165377	1
165737	1
168161	1
168973	2
168986	1
169008	1
169065	1
169085	1
169129	1
169289	1
169525	1
169802	1
171235	1
171405	1
171479	1
172997	2.8073549220576
173038	1.58496250072116
178442	1
178759	1
179122	1
179827	2.58496250072116
179907	1
182227	1
182806	1
184190	1
191296	1
191996	1.58496250072116
192468	1
193855	1
194845	1
195943	1
196506	1
202110	1
202212	1
202257	1
202268	1
202571	2
202591	1
202656	1
202812	1
202968	1
206186	1.58496250072116
206261	1
206536	1.58496250072116
206609	1
206886	2
208885	1
208934	1
209575	1
212136	1
212230	1.58496250072116
212258	1
212304	1
212356	1
214525	1
216224	2.8073549220576
216231	1
217042	1.58496250072116
217085	1
217120	2
217132	2
220131	1
220270	1
220321	1
220375	1.58496250072116
220436	1
220573	1
220651	1
220671	1
220763	2.58496250072116
220809	3.70043971814109
220820	6.22881869049588
220831	6.04439411935845
220838	2.58496250072116
220853	1.58496250072116
220866	1
220883	1
222573	1
222671	1
222759	2.32192809488736
222773	4.24792751344359
222787	5.4594316186373
222799	3.32192809488736
222813	4.39231742277876
222828	4.64385618977472
222843	2.58496250072116
222863	1.58496250072116
222903	2
222913	4.75488750216347
222934	2.32192809488736
222988	1
223039	1
223095	1
223174	1
223222	1
223275	1.58496250072116
223312	1
223336	1.58496250072116
223367	1
223827	1
224303	1.58496250072116
224397	2
225894	1.58496250072116
226441	1
226492	1.58496250072116
226510	1
226594	1
226659	2.58496250072116
226716	1
226731	2.58496250072116
226746	3
226753	2.58496250072116
226768	2.8073549220576
226778	3
226788	1
226808	4.16992500144231
226820	2.32192809488736
226834	1.58496250072116
226850	1
226897	2
226938	2.58496250072116
229567	1.58496250072116
229591	1
229616	1
229630	1.58496250072116
229649	1.58496250072116
229679	1.58496250072116
229697	2.8073549220576
229708	2
229717	1
229820	1
230450	1
231133	1
233238	1
234279	1
234658	2
234671	2.32192809488736
234748	2
234760	1
234786	1.58496250072116
234847	1
234860	1
234900	1
235103	1
235991	1
236585	1
236664	3.16992500144231
238952	1
239054	1
239146	1
239312	2
239332	1
240528	1
241095	1
241645	1
241661	2.32192809488736
241891	1
242394	1
243854	1
244155	2.8073549220576
244162	1
245257	1
246120	2
246636	1
246760	1
246791	1.58496250072116
246848	2
246871	4.52356195605701
246881	2.32192809488736
246993	1
250900	1
251106	1.58496250072116
251114	1
251129	2.32192809488736
251141	1.58496250072116
251156	1
251172	2
251228	1
251753	3.32192809488736
251769	4.64385618977472
253028	1
254398	1
255704	1
255961	1
255992	2
256007	1.58496250072116
256017	1
256035	1
258658	1
258711	1
259565	1
260156	1
261536	1
261584	3
261594	2.58496250072116
261606	1.58496250072116
261645	1
261664	1
261721	1
262141	1
262672	1
266126	1
267051	1
267543	2.58496250072116
267849	2.32192809488736
267865	2.32192809488736
268072	2.58496250072116
268865	1
268878	1
268897	1
268953	1
269021	1.58496250072116
271223	1
271603	1.58496250072116
272777	2.8073549220576
272829	1
272856	1.58496250072116
272888	2.8073549220576
272897	2.32192809488736
272908	1
273786	1
274228	1
275069	1
275690	1
275717	1
276270	1
276367	2
277253	1
277290	1.58496250072116
277472	1.58496250072116
278230	1
280268	1
280292	1.58496250072116
280361	2
280374	1
280401	2.32192809488736
280435	1
280488	1
280507	1
280703	1
280788	1
281276	1
281438	1
282521	1
284667	1
284687	1
284710	1
284737	1
285046	1
285901	1
286331	2
286460	1
286762	1
289268	1
289485	1
289675	1
289750	1
289803	1.58496250072116
289817	2.32192809488736
289845	1.58496250072116
289938	1
290460	1
294992	1.58496250072116
295022	1
295056	1.58496250072116
295090	2
297169	3
297427	1
297583	1
297985	2
298240	1
300010	1
300021	1
300308	1
300514	2
300521	1
300717	1
300741	1
302028	1
303114	1.58496250072116
303130	1.58496250072116
303406	1
305754	1
305890	1
310154	1
313858	1
314787	1
316971	2
317133	1
317231	1
319269	2.8073549220576
319286	1.58496250072116
319318	2
319365	1
319403	1.58496250072116
320036	1
321950	1
323177	2.32192809488736
323186	1.58496250072116
323233	1
324173	1.58496250072116
325854	1
326150	1
327326	2.32192809488736
327361	1
328409	1
328563	1
328588	1
328643	1.58496250072116
328677	2
331912	1
332018	1
332041	1
332131	1
332200	1
332923	1
337180	1
337339	1.58496250072116
337825	1
337841	1
337918	1
338185	1
339331	1
339414	2
339424	2.58496250072116
339434	1
341705	1
341771	2.32192809488736
341839	1.58496250072116
344769	1
347398	4.64385618977472
347461	4.58496250072116
347481	1
347714	1
348480	2.8073549220576
348505	1.58496250072116
348540	1
348595	1
348783	1
348902	1.58496250072116
349337	1
349538	1
349639	1
350344	1
350361	1
350529	1.58496250072116
350694	1
350729	1
350850	1
350929	1
350966	1
352969	1
353419	1
353461	1.58496250072116
353515	1
353682	1.58496250072116
353693	1
354785	1.58496250072116
354811	1
354826	1
354881	1
354912	1
354924	1.58496250072116
355058	1.58496250072116
355111	1
355590	1
356863	1.58496250072116
356973	1
358783	1
362645	1
363314	1
363471	1
365476	1
366721	1
368024	1
368047	2
370526	1
370635	1.58496250072116
371785	1
373515	1
378795	1.58496250072116
380310	1
380891	1.58496250072116
383746	1
386046	2.32192809488736
386806	1
387068	1
387307	1.58496250072116
390765	1.58496250072116
390864	2.58496250072116
390879	2.58496250072116
390890	2.32192809488736
390940	1
391507	1.58496250072116
391539	1
391585	1
392244	1
393802	1
394020	1
394832	1
394847	1
394888	2
394956	1
394984	2
395419	1
399128	1
399561	1
401859	1
404098	1
404235	1
404306	1
406265	1
407622	1
408773	1
408920	1
409431	1
409454	1
409600	1
409827	1
410693	2.32192809488736
410703	3.16992500144231
410715	1
410767	2.58496250072116
410813	1
411005	1.58496250072116
411264	1
411376	1.58496250072116
411405	1
411466	3.58496250072116
411611	1
411911	1
412160	1
412186	1.58496250072116
412218	1
412267	1
412890	1
412905	1
412925	2.32192809488736
412952	2
412981	2.58496250072116
413014	1.58496250072116
413192	1
413309	1
413787	1
415157	1
416075	1
416138	2
416204	1
416424	1
417557	1
417679	1
418193	1
421316	1
421334	1
421824	1
422394	1
422412	2
422425	1
426212	1.58496250072116
426250	1
426297	1
426321	2.32192809488736
426356	1
426371	1
426384	1
426443	1
426500	1
426847	1
429905	1
431256	1
432606	1
434217	1
435337	1
435353	1
435398	1.58496250072116
435487	1
435692	1
435727	1
435770	1
435999	3
436007	3
436019	1.58496250072116
437743	1
438892	1
440202	1
440686	1
442225	1.58496250072116
442662	1
442836	1
442901	1
443305	2.58496250072116
443358	1.58496250072116
443409	1
443834	1
443859	1
445413	2.32192809488736
445446	2
445661	1.58496250072116
446030	1
446489	1
447736	1
449961	1
449988	3
450001	3
450021	1.58496250072116
450034	1
450512	1
451527	1.58496250072116
451576	1
451592	1.58496250072116
451813	1
453135	1
454487	1
455605	1
455646	1
455661	1
459385	2
459445	2.32192809488736
460743	1
463158	1
463282	1
463688	1.58496250072116
463861	3
463887	1.58496250072116
463941	1.58496250072116
464161	1
464292	1
464403	1
465388	1
466031	1.58496250072116
468240	2
468252	2.58496250072116
468264	1
468286	1.58496250072116
468536	1
468952	1
469710	1.58496250072116
469740	1.58496250072116
469822	1
470986	1
471206	1
472449	1.58496250072116
472589	1
472602	1
472619	1
472742	2
472769	1
472861	1
473178	1
475763	3.16992500144231
475784	1
475822	1
475849	1
476144	1
476155	1
477526	1
477614	1
477647	1
478264	1
480472	1
481367	2
482282	1
483360	1
483379	1.58496250072116
483771	1.58496250072116
483942	1
483998	1
485437	1
485588	1
485998	1.58496250072116
486011	1
486180	1
486202	1
486305	1
486319	2
486329	1
490235	1.58496250072116
490255	1
490314	1.58496250072116
490333	1
490591	1
492221	1
493950	1
493992	1
494012	1
496250	1
496265	1
496284	1.58496250072116
496525	1
498460	1
498659	1
499247	5.24792751344359
499264	3
499274	1.58496250072116
499314	5.20945336562895
499325	3
499337	4.32192809488736
499350	4.24792751344359
499365	2.32192809488736
499380	4.39231742277876
499393	3.90689059560852
499402	3.4594316186373
499423	1
499464	2
499507	1
499544	1
499559	1.58496250072116
499746	1
499832	1
500224	2
500435	2
500502	2
500646	1
503346	1
505140	1
507129	1
507226	1.58496250072116
507333	1.58496250072116
507350	2.32192809488736
507363	2
507377	1.58496250072116
507388	2
507422	1
507441	1
507651	1
507737	1
508040	1
508135	1
508302	1
508414	1
509591	1
509647	1
509684	2
509695	1
509813	1
511304	1.58496250072116
511380	1
511412	1
511428	1
511509	1.58496250072116
511538	1
511606	2.8073549220576
511634	1.58496250072116
511774	1.58496250072116
511788	3
511800	3.58496250072116
511808	2.8073549220576
511824	1
512125	1
512596	1
513135	1
513298	1
513333	1
513995	1.58496250072116
514009	2
514053	1.58496250072116
514089	1.58496250072116
515588	1
515858	1
517857	1
519025	1
520679	1
520733	1
522852	1
525244	1
531342	1
531812	1
531911	2.32192809488736
531933	1
531962	1
533006	1
533093	2.32192809488736
533105	3.32192809488736
533113	2.58496250072116
533157	2
533277	1
533619	1
533654	1
535977	1
537027	1
537874	1
538555	1
538633	1
538652	1
538695	1.58496250072116
538713	1
538760	1
538799	1
538825	1
538940	1
539686	1
540377	2.58496250072116
540987	1
541459	1
541500	1
541517	1
542433	1
542446	1
542887	2
542940	1
542954	1
543080	1
545788	1.58496250072116
545896	1
545969	1
545992	1.58496250072116
547326	1.58496250072116
547346	1
547471	1
548899	1
549661	1
549990	1
550015	1
550067	1
550081	2
550105	6.52356195605701
550116	5.90689059560852
550128	3.70043971814109
550136	1
550153	1.58496250072116
550163	1
550181	1.58496250072116
550256	1.58496250072116
550276	1
550291	1.58496250072116
550336	1
550363	1
550378	1.58496250072116
550418	1
550515	1.58496250072116
550647	1
550736	1
552518	1
552646	1
552660	1.58496250072116
552708	1
552725	1
552835	1
552878	1
552910	1.58496250072116
552935	1.58496250072116
552947	1.58496250072116
552961	2
552975	4.95419631038688
552985	5.61470984411521
552997	3.90689059560852
553007	3.32192809488736
553014	1.58496250072116
553059	1
554481	1.58496250072116
554607	1
554633	1
554680	2
554715	1
557336	1
557388	3.32192809488736
557398	3.8073549220576
557409	2.8073549220576
557468	1
557485	1
557565	1
557634	1
558091	1
559333	1
559744	1
560981	1
561853	1
561929	2.32192809488736
561940	2
561952	2
561970	2
562414	1
563302	1
564205	1
564258	1
565157	1
565833	1
565980	1
566007	1
566141	1
569505	1
570400	1
571162	1.58496250072116
571248	1
571270	1
571282	1.58496250072116
571615	1
572750	1.58496250072116
572766	1
572793	3.4594316186373
573074	1
573170	1
573855	1
577543	1
578392	1
578651	1
578725	1.58496250072116
578755	1
578774	1.58496250072116
578786	1
582548	1
583968	1
589933	1
589966	1
592225	1.58496250072116
593157	1.58496250072116
596570	1
596950	1
597245	1
597843	1
597906	1
598896	1
599310	1
599341	1
601441	2
601451	1
601468	1.58496250072116
601506	1
601579	1
603357	1
603625	1
603650	1
603701	1
605375	1
607840	1
608223	1.58496250072116
608568	1
609788	1
609998	3.16992500144231
610040	3
610052	2.58496250072116
610069	2
610087	3.16992500144231
610130	1
610148	1
610163	1
610220	1.58496250072116
611034	1
614288	1
615987	1
616515	1
618178	1.58496250072116
618305	1
619017	2.32192809488736
619363	1.58496250072116
619395	1
619449	2.58496250072116
619555	1.58496250072116
621891	1
622047	1
622168	1
623254	2
623264	1
623291	1
623460	1
623486	1
625327	1
625429	1.58496250072116
625645	1
625995	1
626014	1
626275	1.58496250072116
626313	1
626631	1
626655	1
626717	1
627024	1
627097	1
627574	1
627784	1
628818	1
632473	1
632493	1.58496250072116
632624	1
632901	1
632925	1
633032	1.58496250072116
633091	2.32192809488736
633101	4.4594316186373
633109	3
633280	1
633314	1
633340	1
633450	1
633558	1
633590	1
633656	1
633844	1
633868	1
633952	1
634083	1
634350	1
634368	1
634473	1
634493	2.8073549220576
634523	2.32192809488736
634536	2.58496250072116
634548	4.52356195605701
634557	5.32192809488736
634576	2.32192809488736
636176	2
636190	3
636347	1
636361	1
636373	2
636482	1
638861	1
640175	1
640289	1
640681	1
640701	1
640744	1
640780	1
643621	1
644771	1
646928	1.58496250072116
647852	1
648198	1
650035	1
650678	1
650825	1
650883	1
650919	2
650927	1
650944	1
651581	1
651777	1
651788	1
651803	1
651902	1
651944	1
651972	4.08746284125034
651983	3.4594316186373
651995	3.90689059560852
652004	2.32192809488736
652364	1
652471	1
652518	1
653887	2
654012	1
654286	1
654423	1
654462	1
654513	3.32192809488736
654534	3.32192809488736
654544	2
655629	1
655956	1
656435	1
658381	1
658401	1
658436	1
658452	2
658575	1
658730	1
660319	1
661648	1
663647	1
664361	1
664372	1
664398	2.32192809488736
665441	1
665467	1.58496250072116
665572	1.58496250072116
665585	1
665626	2
665722	1
665736	1
665782	2
665797	1
665859	3
666983	1
667231	1
667561	1
667697	1
667752	1
667778	1
668247	2
668258	2
668747	1
669209	1
669521	1
669702	1.58496250072116
669711	1
669730	1.58496250072116
669749	1
669857	2
669865	2.32192809488736
669922	1
671519	2
671533	1
671571	2
671584	2.32192809488736
671694	1
671717	2.58496250072116
671727	1
671744	1
671757	1.58496250072116
671788	2
671821	1.58496250072116
671933	1
672363	1
673523	1
673727	1
674880	2.8073549220576
677712	1
681805	1
682649	1
684528	1
684855	1
685717	1
685756	1
685820	1
685849	1
685881	2
685900	1.58496250072116
688106	1
690561	1
690588	2.32192809488736
690638	2
690650	1
691135	1
692147	1
694157	1
694174	1
695182	1.58496250072116
695203	1
695781	1
696536	1
696555	1
696587	1
696598	1
696610	1
696655	2
698489	1
698505	1
698633	1
698649	1
698686	2
698695	1
699601	1.58496250072116
699717	1
700425	1
701993	1
702593	1
702919	1
703107	1
703436	3.32192809488736
703443	1.58496250072116
703462	1.58496250072116
703470	1
703576	1
703772	1
707239	1
711947	1
711996	1
712152	1.58496250072116
712159	1
713246	1
713713	1
713733	2
713755	1
713797	1
713859	2.32192809488736
713926	1
714059	1
715562	1
715575	1
715597	1.58496250072116
717646	1
718351	1
718465	1
718563	1.58496250072116
720780	2
720801	1.58496250072116
720820	2.8073549220576
720903	1
720916	1
720951	1
721361	1
721538	3.4594316186373
721546	4.70043971814109
721794	1
722172	1
724253	2
725748	1
725846	4.16992500144231
725855	1
725899	1
726086	1
726097	1.58496250072116
726843	1
727782	1
729328	1
731538	1
731552	1
732397	1
732414	1.58496250072116
732429	1.58496250072116
732871	1
732936	1
732984	1
733018	1
733078	1.58496250072116
733098	1.58496250072116
733185	4.64385618977472
733195	4.70043971814109
733204	3.16992500144231
733225	5.61470984411521
733237	2.58496250072116
733250	3.90689059560852
733263	1.58496250072116
733286	1
733307	1
736378	1
736813	1
739628	1
739731	1
740009	1
740023	1
740058	1
740095	1
741131	1
741316	1.58496250072116
741347	2
741362	2.32192809488736
741442	1.58496250072116
742059	1
742275	1
742541	1
743025	1
743479	1.58496250072116
743494	2.32192809488736
743522	1.58496250072116
743535	1.58496250072116
743549	3.4594316186373
743557	1
743650	1
745810	1
745993	1
746063	1
746080	2
747374	1
747542	1
747701	1
747740	1
747813	2
748124	1
748168	1
748477	1
749225	1
749644	1
752922	1.58496250072116
752942	2.32192809488736
752954	1
752984	1
753121	3.16992500144231
753133	5.24792751344359
753148	1.58496250072116
753312	1
753439	2.8073549220576
753551	1
753600	1
753613	1
754649	1.58496250072116
754671	2.58496250072116
754730	1
755099	1
755636	1
755768	1
756262	1
756839	1
756980	1
758342	1
758416	1
758677	1
758835	2.58496250072116
758846	1.58496250072116
759638	1
761451	1
761712	1
761760	1
761813	1.58496250072116
761923	1
761998	2.32192809488736
762038	1.58496250072116
762052	2
762063	1.58496250072116
762077	1
762773	1
763463	1
763702	1.58496250072116
763939	1
766083	1
767189	1
770566	1
770889	1
771290	1
771866	1
772239	1
772658	1.58496250072116
772675	2
774609	1
774701	1
774735	2.32192809488736
774744	1
774782	2
774824	1
774882	2
774910	2
774931	2
774941	3.32192809488736
774958	1.58496250072116
774982	1.58496250072116
775020	2.58496250072116
775031	2
775050	1.58496250072116
775064	1.58496250072116
775077	2
775104	3.58496250072116
775112	4.4594316186373
775126	6.06608919045777
775133	1
775199	4.24792751344359
775210	4.85798099512757
775223	2
775897	1
775934	1
776805	1
777777	1
778189	2.58496250072116
778255	1
778621	1
778668	2
778681	1
778725	1
778748	1
778775	1
778792	3
778840	1.58496250072116
779015	1
780470	1
781906	1.58496250072116
782545	1
783347	1
783997	1
784172	1
784540	1
784584	1
784867	1
784919	1
789223	2.8073549220576
789235	3.32192809488736
789261	2.8073549220576
789270	1
789284	1.58496250072116
789300	1.58496250072116
789465	1
790043	1
790071	2
790295	1
790507	1.58496250072116
791422	1
791530	1
792838	1
794805	1.58496250072116
794895	1
794936	1
794947	1
795394	1
795497	1
795582	1
795597	1
796338	1
796420	1
796474	2
796505	2
796532	3.32192809488736
796544	2
796640	1
797398	1
799280	1
801587	1.58496250072116
802777	1
802842	1.58496250072116
804800	1
804872	1.58496250072116
804954	2.32192809488736
805030	1
805138	1.58496250072116
805151	1
805200	1
806205	1
806725	2.32192809488736
807773	1
807854	1
808186	1
808275	1
809465	3.4594316186373
809600	1
811171	1.58496250072116
815478	1
815495	1.58496250072116
819058	1
819883	1
819961	1
820038	4
820047	4.4594316186373
820055	1
821412	1
822551	1
822571	2
823921	1
824729	1
824744	1
832496	1
833319	1
833335	2
833357	1
834539	1
839405	1
839999	1.58496250072116
840081	1
840126	1
840860	1
842024	1
842311	2
842333	1
842349	1
842398	1
844345	1
846705	1
847103	1
848098	1
848511	1
848529	1
849839	1
849859	1
849933	2.8073549220576
849943	1.58496250072116
850635	1
854186	1
854442	1.58496250072116
854469	1
854486	1.58496250072116
854506	1
854558	1
855064	1
855326	1
855352	1
855384	2
857787	1
858100	1
858117	3
858141	1
858158	1
858178	1.58496250072116
858199	1
858253	1.58496250072116
858361	1
858921	1
859149	2.8073549220576
859159	2
859214	1
859230	1
859349	1
861184	1
862300	1
862921	1
863097	1
863494	1
863556	2
863587	1.58496250072116
863617	3.8073549220576
863626	2.32192809488736
863652	1
863755	1
863903	1
864281	1
864343	1
864360	1
864378	2.58496250072116
864396	1.58496250072116
864968	1
865437	1
865459	1
865507	2.8073549220576
865541	1
865560	1
865693	1
865778	1
866109	1
866263	1
866907	1
867498	1
869986	1
870069	1
870100	1
871343	1
873352	2.32192809488736
874373	1
876682	2
878445	1
878723	1
878846	1.58496250072116
878887	3.90689059560852
878902	1
878921	1
879027	1
879114	1
879253	1
879872	1
879970	1
879994	1
885983	1
886935	1
887159	1
887706	1.58496250072116
888156	1
888186	1
888201	1
888287	1
888396	1.58496250072116
888759	1.58496250072116
888810	1.58496250072116
888823	1.58496250072116
888833	1
888850	4.4594316186373
888887	1.58496250072116
888896	1
888909	1
888936	1
891230	1
892456	1
892728	1.58496250072116
892774	1
892818	1
892865	1
893910	1
894697	1
895657	1
896798	2
896819	1.58496250072116
896836	1.58496250072116
896859	1
896876	1
897197	1
897307	1.58496250072116
897322	1
897977	1
898327	1.58496250072116
899209	1.58496250072116
899326	1
899340	1
899624	1
901715	1
901844	1
901882	1
902019	1
902514	1
902529	1
902564	3.90689059560852
902571	1
902650	1
902670	1
902696	2
903472	1
903520	1
903718	1
903791	1
903922	1
903938	3.32192809488736
903951	2.8073549220576
903965	2.32192809488736
904802	1
905004	1
905027	1
905296	1
905806	1
905883	3.4594316186373
905895	3.70043971814109
910194	1
910630	1
910913	2
910972	1
910999	1.58496250072116
911318	1
912065	1
912666	2.58496250072116
912783	1
912877	1
913032	1
913276	1
914580	1
914814	3.90689059560852
914833	2.32192809488736
917468	1
918135	1
919325	1
921424	3.8073549220576
924334	1
