# Supplementary material for: A Compendium of Nucleosome and Transcript Profiles Reveals Determinants of Chromatin Architecture and Transcription
Source: PLoS Genet. 2013 May 2;9(5):e1003479. doi: 10.1371/journal.pgen.1003479 (PMC3642058; doi:10.1371/journal.pgen.1003479)
Supplement: Dataset S1 — Yeast transcript annotation R script and data files. Please note this file is 81.9 MB and may be difficult for some readers to download due to its size. (GZ) [file pgen.1003479.s001.gz › yeast-transcript-annotation/chr11.data.snyder.exon]

45	1.58496250072116
68	2
234	1.58496250072116
525	1
583	1
897	1
988	1
1728	1
2075	1
2200	1.58496250072116
2505	1
2906	1
3123	1
3170	1
3229	3.16992500144231
3257	4.16992500144231
3280	3.32192809488736
3301	3.8073549220576
3329	2.32192809488736
3371	2.32192809488736
3396	2.32192809488736
3418	1.58496250072116
3452	1
3478	2
3521	1
3554	2
3569	2
3601	2.32192809488736
3637	1.58496250072116
3698	2
3741	2.58496250072116
3779	2
3800	2.58496250072116
3816	1
3848	2.32192809488736
3893	3.16992500144231
3923	1.58496250072116
3951	2.32192809488736
3976	2.8073549220576
4010	2
4029	2.58496250072116
4053	2
4081	2
4110	2.32192809488736
4133	2.32192809488736
4162	2
4191	1.58496250072116
4224	2.58496250072116
4291	2.58496250072116
4313	1.58496250072116
4350	1.58496250072116
4376	1
4399	1
4430	2
4476	1
4534	2.32192809488736
4555	1
4581	2.32192809488736
4609	2.32192809488736
4646	2.58496250072116
4668	2
4687	2
4726	1.58496250072116
4768	2
4814	1.58496250072116
4836	2.8073549220576
4878	3
4899	3
4937	3
4997	1.58496250072116
5016	2
5058	2
5086	1
5140	2.32192809488736
5175	2.58496250072116
5217	2
5248	2.32192809488736
5274	2.32192809488736
5295	2.8073549220576
5335	1.58496250072116
5358	3.16992500144231
5397	2
5416	1
5470	1
5503	2
5532	1.58496250072116
5562	1.58496250072116
5599	2
5632	3.70043971814109
5651	3
5667	2
5701	3.16992500144231
5725	2.58496250072116
5738	1
5773	1
5799	1
5881	1
5919	1
5950	1.58496250072116
5993	1
6025	2.32192809488736
6052	3
6072	1.58496250072116
6093	1
6171	1
6277	1
6301	2
6371	1.58496250072116
6439	1
6462	1
6507	1
6536	1
6569	1
6600	2.58496250072116
6661	1.58496250072116
6684	1
6792	1.58496250072116
6816	1
6846	2
6867	1
6926	1
6968	1.58496250072116
7032	1.58496250072116
7138	1
7175	1
7293	1
7336	1
7405	1
7465	1
7504	1.58496250072116
7530	1.58496250072116
7592	1.58496250072116
7613	1.58496250072116
7725	1
7749	1.58496250072116
7772	1.58496250072116
7814	1
7879	1
8194	1
8229	1
8257	1
8305	1.58496250072116
8342	2.58496250072116
8429	2
8523	1.58496250072116
8578	2.32192809488736
8611	1.58496250072116
8640	1
8701	1
8723	1
8809	1
8847	2.58496250072116
8876	1
8903	2
8930	2
8950	2
8998	2.8073549220576
9040	2.58496250072116
9095	2.8073549220576
9118	1.58496250072116
9144	2
9166	2.8073549220576
9187	2.32192809488736
9275	2.8073549220576
9293	1.58496250072116
9340	2.32192809488736
9397	1.58496250072116
9426	2.58496250072116
9441	1
9505	1.58496250072116
9530	1.58496250072116
9633	2
9673	2
9748	2
9773	2.32192809488736
9793	2
9818	1
9875	1.58496250072116
9922	1
10018	1.58496250072116
10047	1.58496250072116
10106	1
10183	1
10291	2.58496250072116
10375	1
10404	1
10453	1
10507	1.58496250072116
10557	1
10588	1
10625	1
10652	1.58496250072116
10671	1
10711	1
10790	2
10831	1.58496250072116
10890	2.58496250072116
10952	1
11009	1.58496250072116
11032	2.58496250072116
11052	1
11134	2
11165	1.58496250072116
11214	1.58496250072116
11240	1
11279	1
11310	2
11339	3
11362	2.32192809488736
11392	2
11411	1
11442	2.32192809488736
11470	2
11487	1.58496250072116
11509	2
11531	2
11549	1
11596	1.58496250072116
11627	2
11648	2.32192809488736
11687	2.58496250072116
11702	1
11746	3.16992500144231
11759	2
11786	1
11841	1.58496250072116
11887	1
11914	1.58496250072116
11948	1.58496250072116
11985	4.08746284125034
12035	1.58496250072116
12064	2
12102	1.58496250072116
12125	1
12162	2
12186	1.58496250072116
12214	1
12252	1.58496250072116
12287	1
12322	1.58496250072116
12348	1.58496250072116
12415	1
12452	1.58496250072116
12490	1
12553	1.58496250072116
12600	1
12658	1.58496250072116
12690	1.58496250072116
12723	1.58496250072116
12798	2
12825	1.58496250072116
12880	3
12904	1.58496250072116
12947	1.58496250072116
13008	1
13041	1.58496250072116
13081	1
13135	1.58496250072116
13160	1
13250	1.58496250072116
13289	1.58496250072116
13311	2
13331	1
13354	1.58496250072116
13403	1.58496250072116
13441	1.58496250072116
13465	1.58496250072116
13484	2.58496250072116
13524	1.58496250072116
13544	2
13631	2.32192809488736
13663	2
13711	1.58496250072116
13754	1.58496250072116
13822	1
13853	2
13893	2.58496250072116
13935	2
13970	2.32192809488736
13986	1
14024	1.58496250072116
14049	2.32192809488736
14072	2
14109	2
14137	3
14201	2.8073549220576
14241	1.58496250072116
14260	1
14295	2
14347	1
14378	1.58496250072116
14422	1
14538	1.58496250072116
14567	1.58496250072116
14586	2
14616	2.58496250072116
14646	3
14677	2.32192809488736
14710	2.8073549220576
14735	3.90689059560852
14753	2.32192809488736
14792	2.32192809488736
14833	2
14856	4.52356195605701
14876	2.8073549220576
14903	2.32192809488736
14931	2.58496250072116
14957	3.16992500144231
14976	3.32192809488736
15005	3.4594316186373
15033	3.70043971814109
15051	2.58496250072116
15074	3.4594316186373
15089	2.58496250072116
15123	1.58496250072116
15146	2.8073549220576
15169	3.58496250072116
15189	3.90689059560852
15221	2
15251	3.32192809488736
15276	2.58496250072116
15311	3.58496250072116
15334	3.8073549220576
15356	3.58496250072116
15377	2.32192809488736
15402	3.8073549220576
15446	4.16992500144231
15464	2
15502	3.58496250072116
15524	3
15545	3.8073549220576
15566	3.16992500144231
15598	4
15619	3.4594316186373
15640	3.8073549220576
15661	3.58496250072116
15682	3.16992500144231
15706	2.58496250072116
15727	4.39231742277876
15750	3.70043971814109
15773	3.70043971814109
15795	3.4594316186373
15811	2.58496250072116
15838	3.32192809488736
15863	3.16992500144231
15892	1.58496250072116
15937	2.32192809488736
15954	1.58496250072116
16019	1
16040	1
16062	1
16103	1
16126	1.58496250072116
16235	2.8073549220576
16248	1
16281	2.32192809488736
16315	2.32192809488736
16330	2
16356	2
16437	2.58496250072116
16451	1
16473	1
16510	1.58496250072116
16548	2
16564	1.58496250072116
16592	1.58496250072116
16621	1
16724	2.32192809488736
16763	1.58496250072116
16859	1.58496250072116
16884	1
16931	1.58496250072116
16965	1
17024	2.32192809488736
17037	1
17078	2.58496250072116
17109	2.8073549220576
17128	2.32192809488736
17153	3.16992500144231
17179	5.90689059560852
17204	3.70043971814109
17225	3.8073549220576
17249	4
17270	4.75488750216347
17294	4
17314	3.90689059560852
17336	5.24792751344359
17357	4.58496250072116
17378	5.20945336562895
17400	4.58496250072116
17421	4.90689059560852
17442	4.8073549220576
17463	4.52356195605701
17486	4.39231742277876
17510	3.58496250072116
17535	3.16992500144231
17556	4.08746284125034
17579	4.64385618977472
17599	4.58496250072116
17620	3.32192809488736
17643	3.70043971814109
17663	4.24792751344359
17687	4.24792751344359
17707	4.4594316186373
17728	4.08746284125034
17748	3.16992500144231
17776	2.8073549220576
17801	3.8073549220576
17823	3.8073549220576
17843	3.4594316186373
17866	4.32192809488736
17891	3.90689059560852
17911	4
17937	2.58496250072116
17961	3.32192809488736
17983	4.64385618977472
18002	4.24792751344359
18030	4.52356195605701
18051	3.90689059560852
18072	3.90689059560852
18098	3.32192809488736
18120	3.58496250072116
18141	3.16992500144231
18166	4.58496250072116
18192	3.90689059560852
18216	4.32192809488736
18237	4.4594316186373
18259	3.4594316186373
18279	3.8073549220576
18297	2.8073549220576
18320	3
18344	3.70043971814109
18375	2.32192809488736
18406	2
18443	2.32192809488736
18466	1
18523	1.58496250072116
18580	1
18610	1.58496250072116
18676	1.58496250072116
18776	1.58496250072116
18812	2.32192809488736
18838	2
18852	1
18881	1
18926	1.58496250072116
18947	1.58496250072116
18983	2
19010	2.32192809488736
19045	3
19086	3.58496250072116
19119	2.32192809488736
19134	1.58496250072116
19170	1.58496250072116
19190	3.16992500144231
19222	2
19240	2
19266	1.58496250072116
19304	1.58496250072116
19331	2.58496250072116
19349	1.58496250072116
19383	1.58496250072116
19413	3
19435	2.32192809488736
19461	3.4594316186373
19495	1.58496250072116
19515	2
19538	2.32192809488736
19611	2.32192809488736
19645	2.32192809488736
19668	2.32192809488736
19684	1.58496250072116
19712	2.58496250072116
19731	2.8073549220576
19788	1
19818	2.32192809488736
19871	1.58496250072116
19914	1.58496250072116
19946	1
19975	2.32192809488736
20009	2
20036	1.58496250072116
20077	1
20117	3.32192809488736
20144	2
20166	1.58496250072116
20197	2.58496250072116
20218	1
20275	2
20291	1.58496250072116
20337	1.58496250072116
20366	1
20438	2.32192809488736
20457	2
20493	1.58496250072116
20523	1
20579	1
20668	2.32192809488736
20701	1
20731	1
20771	2
20815	2
20849	1.58496250072116
20950	1
20989	2
21009	2
21031	1
21062	2.32192809488736
21079	2
21152	2.32192809488736
21184	2.8073549220576
21201	2
21221	1
21319	1
21352	1.58496250072116
21389	1.58496250072116
21425	2
21465	1.58496250072116
21487	2
21513	2
21595	1.58496250072116
21624	1
21687	1.58496250072116
21789	1
21885	2
21919	1.58496250072116
21982	1.58496250072116
22010	1.58496250072116
22054	8.54303182025524
22068	4.8073549220576
22124	1.58496250072116
22151	1.58496250072116
22191	1.58496250072116
22230	3
22256	1.58496250072116
22300	1.58496250072116
22320	2.8073549220576
22347	1.58496250072116
22374	2
22400	2.8073549220576
22420	2.8073549220576
22453	1.58496250072116
22478	2.58496250072116
22505	2.32192809488736
22518	1
22563	2
22597	1
22619	1
22668	2
22687	2.32192809488736
22729	2
22756	1.58496250072116
22802	2.58496250072116
22820	2.32192809488736
22844	2.58496250072116
22890	3.58496250072116
22918	2.58496250072116
22943	2
22969	2
23007	2
23043	2
23087	2
23107	2
23149	3
23178	1
23233	1
23324	2
23352	3
23375	3
23398	2.32192809488736
23412	1
23453	2.8073549220576
23475	1.58496250072116
23507	2
23548	2.32192809488736
23565	2
23596	2
23634	3
23650	1.58496250072116
23704	1
23727	2
23751	2
23776	2
23801	1.58496250072116
23827	2
23866	2.32192809488736
23897	3
23922	1.58496250072116
23948	2.58496250072116
23972	2.8073549220576
23999	2.8073549220576
24024	3.16992500144231
24045	3.58496250072116
24069	3.4594316186373
24093	2.32192809488736
24138	3.90689059560852
24159	5.32192809488736
24179	4.32192809488736
24201	3.58496250072116
24224	3.16992500144231
24267	2.58496250072116
24305	1.58496250072116
24330	2
24357	3.16992500144231
24375	2.32192809488736
24404	2.32192809488736
24425	2
24451	2.32192809488736
24505	1.58496250072116
24527	1.58496250072116
24552	1.58496250072116
24578	1
24622	2.32192809488736
24640	1.58496250072116
24666	2.32192809488736
24686	2.32192809488736
24712	1.58496250072116
24740	1.58496250072116
24762	1.58496250072116
24808	1
24840	1
24899	1.58496250072116
24920	2
25046	1
25073	1
25118	1
25167	2.32192809488736
25196	5.16992500144231
25217	5.70043971814109
25238	6.6724253419715
25259	6.52356195605701
25280	6.58496250072116
25302	6.16992500144231
25323	7.4178525148859
25344	6.3037807481771
25365	6.97727992349992
25386	6.83289001416474
25407	6.04439411935845
25428	6.33985000288463
25448	5.85798099512757
25470	5.83289001416474
25491	5.75488750216347
25512	6.52356195605701
25533	6.33985000288463
25554	6.35755200461808
25575	6.02236781302845
25596	5.32192809488736
25617	6.24792751344359
25638	6.18982455888002
25660	5.28540221886225
25682	4.39231742277876
25703	5
25724	6.33985000288463
25745	6.49185309632967
25765	6.56985560833095
25787	7.67948009950545
25808	7.07681559705083
25829	6.33985000288463
25850	6.39231742277876
25871	6.79441586635011
25892	6
25913	6.10852445677817
25934	7.5077946401987
25955	7.43462822763673
25976	6.89481776330794
25997	7.19967234483636
26018	6.70043971814109
26039	6.71424551766612
26060	6.12928301694497
26081	6.06608919045777
26102	7.467605550083
26123	6.96578428466209
26144	6.98868468677217
26165	8.10852445677817
26186	7.07681559705083
26207	5.55458885167764
26228	6.98868468677217
26249	8.30833903013941
26270	7.59245703726808
26292	7.71424551766612
26313	7.66533591718518
26334	8.13442632022093
26355	8.68650052718322
26376	9.0389189892923
26397	7.94836723158468
26418	6.76818432477693
26439	6.52356195605701
26456	4.8073549220576
26481	2.58496250072116
26535	1
26575	2
26632	3.32192809488736
26661	2.58496250072116
26686	4
26711	4.16992500144231
26734	3.4594316186373
26752	3.32192809488736
26775	2.32192809488736
26800	4.08746284125034
26819	3.8073549220576
26841	2.32192809488736
26865	1.58496250072116
26886	1
26923	3.16992500144231
26948	3.32192809488736
26981	3.70043971814109
27010	4.16992500144231
27030	2.32192809488736
27055	3.16992500144231
27075	3.16992500144231
27096	2.8073549220576
27120	2.32192809488736
27145	2.58496250072116
27174	3.16992500144231
27195	2.58496250072116
27219	3.4594316186373
27238	2.32192809488736
27266	2.58496250072116
27288	2.8073549220576
27308	2
27331	2
27366	3
27387	2.58496250072116
27410	3
27431	2.8073549220576
27470	2
27503	2.58496250072116
27523	2.32192809488736
27547	2.8073549220576
27577	2.58496250072116
27597	2.32192809488736
27623	1
27659	2.32192809488736
27682	2
27710	1.58496250072116
27748	1.58496250072116
27766	1
27802	2
27838	2
27864	1
27894	2.32192809488736
27914	1.58496250072116
27950	2
28010	1.58496250072116
28027	1
28048	1
28113	1.58496250072116
28136	2.58496250072116
28161	2.32192809488736
28195	1.58496250072116
28219	1.58496250072116
28244	2
28269	2
28283	1
28330	2
28354	2.32192809488736
28373	2
28433	2
28460	3
28503	2.32192809488736
28533	2
28563	2.32192809488736
28679	2.58496250072116
28749	1.58496250072116
28774	3.16992500144231
28800	2.32192809488736
28831	2
28895	2
28930	2
28977	2
29003	1
29052	1.58496250072116
29077	2
29112	1.58496250072116
29149	1.58496250072116
29201	1
29235	1.58496250072116
29250	1
29280	1
29317	2.32192809488736
29339	1.58496250072116
29360	1.58496250072116
29387	1.58496250072116
29456	2.32192809488736
29472	1.58496250072116
29568	1.58496250072116
29591	3
29620	2
29648	2
29683	2.58496250072116
29707	2
29743	2.32192809488736
29760	2.58496250072116
29779	1.58496250072116
29866	2
29911	1
29940	1.58496250072116
29991	1.58496250072116
30043	1
30093	1.58496250072116
30119	1
30159	1.58496250072116
30180	1.58496250072116
30227	2.32192809488736
30248	1
30280	2.58496250072116
30321	1
30360	1.58496250072116
30386	1.58496250072116
30411	2.8073549220576
30431	1.58496250072116
30457	2
30470	1
30553	1.58496250072116
30587	2.32192809488736
30620	2
30644	2
30675	2.58496250072116
30690	2.8073549220576
30713	2
30735	1.58496250072116
30767	1.58496250072116
30803	1
30929	1
30971	2.32192809488736
30992	2.58496250072116
31016	3.16992500144231
31038	3.16992500144231
31060	4.24792751344359
31080	4.8073549220576
31102	4.08746284125034
31124	4.64385618977472
31146	4.08746284125034
31167	4.24792751344359
31186	3.8073549220576
31210	2
31233	3.4594316186373
31258	3.32192809488736
31281	2.8073549220576
31304	4.58496250072116
31325	3
31346	3.58496250072116
31368	3
31396	2.58496250072116
31417	2.8073549220576
31445	3.4594316186373
31468	3.58496250072116
31491	3.4594316186373
31517	4
31539	2.58496250072116
31578	3.8073549220576
31599	4.16992500144231
31620	2.32192809488736
31642	4.24792751344359
31663	4.32192809488736
31684	4.70043971814109
31705	4
31726	5.4594316186373
31741	3.16992500144231
31816	1
31857	1
31909	5.04439411935845
31931	5.20945336562895
31952	6.61470984411521
31974	4.70043971814109
31995	5
32016	5.70043971814109
32037	5.64385618977472
32057	5.7279204545632
32079	5.39231742277876
32100	3.8073549220576
32121	3.70043971814109
32144	5.16992500144231
32164	4.90689059560852
32185	4.75488750216347
32207	4.52356195605701
32227	4
32252	3.4594316186373
32273	4.24792751344359
32293	4.90689059560852
32315	5.16992500144231
32337	4.58496250072116
32358	4.16992500144231
32378	4.52356195605701
32400	4.32192809488736
32421	4.39231742277876
32441	4
32460	3.70043971814109
32489	3.8073549220576
32511	3.32192809488736
32532	5.12928301694497
32553	4.4594316186373
32571	4.08746284125034
32592	2
32616	3.8073549220576
32637	4.70043971814109
32657	4
32679	4.70043971814109
32698	3.90689059560852
32718	2.8073549220576
32744	4
32765	4.70043971814109
32789	4.85798099512757
32811	4.90689059560852
32833	5.04439411935845
32856	2.8073549220576
32881	3.16992500144231
32903	3.8073549220576
32924	3.90689059560852
32944	3.16992500144231
32968	2.8073549220576
32981	1
33014	3.58496250072116
33035	3.58496250072116
33057	4.39231742277876
33078	4.24792751344359
33096	3.4594316186373
33120	4.58496250072116
33142	4.58496250072116
33166	4.32192809488736
33187	2.32192809488736
33208	3.16992500144231
33229	3.70043971814109
33251	3.8073549220576
33274	5
33296	5.08746284125034
33317	5.35755200461808
33338	3.16992500144231
33358	4.4594316186373
33380	3
33409	3.70043971814109
33426	3.70043971814109
33453	3.90689059560852
33476	4.75488750216347
33496	4
33521	3.70043971814109
33543	3.58496250072116
33565	3.58496250072116
33589	3.70043971814109
33613	4.24792751344359
33634	3
33656	2.32192809488736
33680	3.32192809488736
33714	3.16992500144231
33733	3.16992500144231
33755	3.4594316186373
33777	4.39231742277876
33798	4.39231742277876
33816	3.32192809488736
33842	3.32192809488736
33868	3.4594316186373
33890	3.4594316186373
33912	3.4594316186373
33932	3
33964	2.58496250072116
33987	3.16992500144231
34008	3.4594316186373
34030	4
34047	2.32192809488736
34077	2.58496250072116
34097	3.90689059560852
34119	4.24792751344359
34151	2
34297	1
34334	2
34374	2.32192809488736
34393	3
34416	3.90689059560852
34435	3.70043971814109
34462	5.04439411935845
34481	4
34502	5.04439411935845
34526	4.32192809488736
34546	5.08746284125034
34569	4.90689059560852
34591	4.16992500144231
34613	2.8073549220576
34635	5.55458885167764
34658	4.32192809488736
34679	3.70043971814109
34701	5.24792751344359
34721	4.85798099512757
34743	4.75488750216347
34763	5
34786	4.52356195605701
34805	3.58496250072116
34828	5.16992500144231
34852	3.90689059560852
34874	3.32192809488736
34894	3.58496250072116
34920	4.24792751344359
34942	4.95419631038688
34964	4.95419631038688
34985	2.32192809488736
35013	4.39231742277876
35035	4.08746284125034
35055	3.58496250072116
35076	3.70043971814109
35095	3.16992500144231
35121	4
35143	4.64385618977472
35165	5.12928301694497
35186	4.08746284125034
35207	4.16992500144231
35227	4.58496250072116
35251	5.08746284125034
35273	3.70043971814109
35295	4.70043971814109
35314	4.75488750216347
35336	4
35360	3.90689059560852
35381	5.24792751344359
35402	5.4262647547021
35426	3.58496250072116
35445	3.4594316186373
35471	4.75488750216347
35492	3.4594316186373
35513	4.32192809488736
35535	4.24792751344359
35557	5.7279204545632
35578	5.52356195605701
35599	4.64385618977472
35619	4.24792751344359
35643	4.90689059560852
35665	4.52356195605701
35686	4.90689059560852
35707	6.3037807481771
35728	5
35749	5.4262647547021
35769	5.12928301694497
35790	5.35755200461808
35809	4.58496250072116
35835	4.95419631038688
35856	6.10852445677817
35877	5.83289001416474
35898	5.52356195605701
35919	4.64385618977472
35940	4.32192809488736
35964	4.24792751344359
35985	5.83289001416474
36007	4.75488750216347
36028	4.64385618977472
36049	5.24792751344359
36071	5.35755200461808
36093	4.4594316186373
36117	5.28540221886225
36138	4.39231742277876
36159	3.70043971814109
36181	4.8073549220576
36202	4.4594316186373
36223	5.08746284125034
36246	6.24792751344359
36267	6.4262647547021
36288	4.8073549220576
36310	6.20945336562895
36331	6.33985000288463
36352	6.02236781302845
36373	5
36394	5.12928301694497
36415	5.4594316186373
36437	5.70043971814109
36458	5.70043971814109
36481	4.90689059560852
36502	4.8073549220576
36524	5.4594316186373
36544	4.24792751344359
36566	5.49185309632967
36584	5.08746284125034
36616	5.35755200461808
36637	6.3037807481771
36662	5.39231742277876
36683	6.4594316186373
36704	5.7279204545632
36727	5.6724253419715
36747	4.90689059560852
36768	4.85798099512757
36789	5.70043971814109
36812	5.08746284125034
36833	5.61470984411521
36854	4.52356195605701
36876	5.88264304936184
36897	5.64385618977472
36918	5.7279204545632
36939	5.93073733756289
36959	4.95419631038688
36981	2.8073549220576
37002	5
37023	6.02236781302845
37044	5.85798099512757
37066	5.8073549220576
37087	6
37106	5.28540221886225
37129	4.85798099512757
37152	3.32192809488736
37176	4.52356195605701
37197	4.64385618977472
37219	4.08746284125034
37239	3.8073549220576
37261	4.95419631038688
37282	4.8073549220576
37303	3.70043971814109
37325	3.8073549220576
37349	4.52356195605701
37368	4.39231742277876
37390	3.58496250072116
37413	4.4594316186373
37435	4.32192809488736
37458	3.90689059560852
37484	5.49185309632967
37507	4.85798099512757
37526	3.58496250072116
37550	4.4594316186373
37570	4.4594316186373
37608	4.4594316186373
37630	4.16992500144231
37650	4.32192809488736
37671	4.64385618977472
37691	3.4594316186373
37714	2.58496250072116
37735	3.4594316186373
37759	4.32192809488736
37780	4.52356195605701
37802	4.52356195605701
37825	4.08746284125034
37846	5
37870	4.52356195605701
37887	3.32192809488736
37913	4.32192809488736
37934	4.4594316186373
37954	3.90689059560852
37978	4.32192809488736
37999	4.70043971814109
38020	4.16992500144231
38041	4
38062	3.4594316186373
38080	3.4594316186373
38105	3.90689059560852
38127	3.32192809488736
38143	2.8073549220576
38172	3
38198	2.58496250072116
38216	1.58496250072116
38327	1.58496250072116
38466	1
38498	1.58496250072116
38615	2
38649	3.32192809488736
38684	4.24792751344359
38706	2.58496250072116
38725	1.58496250072116
38771	2
38792	2
38832	4.39231742277876
38851	4.39231742277876
38874	3.8073549220576
38895	3
38917	2.8073549220576
38939	3.90689059560852
38960	3.90689059560852
38978	2.58496250072116
39056	2.32192809488736
39104	1
39136	3.16992500144231
39161	5
39180	3.16992500144231
39213	2.8073549220576
39235	4.95419631038688
39256	4.39231742277876
39279	4.52356195605701
39299	4.75488750216347
39320	4.75488750216347
39344	3.32192809488736
39365	3.8073549220576
39390	4.08746284125034
39407	3.32192809488736
39434	4
39456	4.08746284125034
39478	3.8073549220576
39499	4.4594316186373
39520	4.39231742277876
39542	4.52356195605701
39563	5.24792751344359
39583	3.32192809488736
39610	2.8073549220576
39628	5.35755200461808
39653	4.08746284125034
39676	4.52356195605701
39698	3.32192809488736
39722	5
39743	4.70043971814109
39763	5.16992500144231
39785	4.39231742277876
39808	4
39831	4.39231742277876
39853	3
39873	4.24792751344359
39893	4.39231742277876
39914	3.58496250072116
39938	3.16992500144231
39960	4.64385618977472
39983	4.90689059560852
40004	5.04439411935845
40025	3.70043971814109
40046	5.12928301694497
40067	5
40088	6.12928301694497
40108	5.49185309632967
40130	5.28540221886225
40152	5.8073549220576
40174	3
40196	4.4594316186373
40216	3.90689059560852
40237	4
40259	3.90689059560852
40283	3.58496250072116
40308	4
40329	3.58496250072116
40349	3.16992500144231
40371	4.4594316186373
40390	3.90689059560852
40417	3.4594316186373
40439	4.08746284125034
40459	4.52356195605701
40481	4.08746284125034
40502	5.12928301694497
40522	4.52356195605701
40544	4
40568	3.32192809488736
40590	4.90689059560852
40611	5.7279204545632
40632	4.85798099512757
40655	4.24792751344359
40676	4.16992500144231
40696	4.75488750216347
40718	5.20945336562895
40737	3.90689059560852
40762	3.32192809488736
40784	4.08746284125034
40804	5.49185309632967
40829	5.70043971814109
40854	5.20945336562895
40875	4.70043971814109
40896	4.52356195605701
40917	5.24792751344359
40937	5
40959	5.04439411935845
40980	5.6724253419715
41001	5.32192809488736
41021	4.39231742277876
41042	5.49185309632967
41064	5.08746284125034
41085	6.16992500144231
41106	5.28540221886225
41125	3.58496250072116
41152	4.58496250072116
41173	6.12928301694497
41195	4.24792751344359
41221	3.58496250072116
41242	5.70043971814109
41263	4.95419631038688
41282	3.90689059560852
41305	5.8073549220576
41327	5.95419631038688
41348	6.14974711950468
41369	5.04439411935845
41390	6.44294349584873
41411	5.7279204545632
41432	5.32192809488736
41453	6.18982455888002
41474	6.18982455888002
41495	5.32192809488736
41516	5.7279204545632
41537	4.90689059560852
41557	5.04439411935845
41579	3.90689059560852
41601	5.39231742277876
41623	5.7279204545632
41644	5.20945336562895
41665	6.06608919045777
41686	5.49185309632967
41708	4.75488750216347
41729	5.93073733756289
41751	5.61470984411521
41772	6.14974711950468
41793	7.05528243550119
41814	7.12928301694497
41835	6.90689059560852
41856	6.18982455888002
41877	5.58496250072116
41898	6.59991284218713
41919	6.55458885167764
41940	6.28540221886225
41961	5.08746284125034
41981	5.28540221886225
42003	5.83289001416474
42023	5.70043971814109
42045	5.8073549220576
42066	6.9188632372746
42087	6.82017896241519
42108	6.74146698640115
42129	6.52356195605701
42150	6.33985000288463
42171	7.21916852046216
42192	5.75488750216347
42213	6.5077946401987
42234	7.33091687811462
42254	6.61470984411521
42277	4
42298	5.61470984411521
42319	5.85798099512757
42339	4.70043971814109
42361	4
42383	3.70043971814109
42403	4
42424	3.70043971814109
42445	4.16992500144231
42467	4.08746284125034
42489	4.64385618977472
42511	4.32192809488736
42533	4.24792751344359
42554	5.35755200461808
42575	3.90689059560852
42595	4.24792751344359
42619	4.32192809488736
42640	3.16992500144231
42659	3.4594316186373
42684	2.58496250072116
42705	3.16992500144231
42727	4
42749	4.70043971814109
42769	4.4594316186373
42792	5.24792751344359
42815	4.4594316186373
42835	3.8073549220576
42860	4
42880	3.8073549220576
42909	3.16992500144231
42931	4.4594316186373
42951	3.16992500144231
42979	3.70043971814109
42997	2.58496250072116
43022	2
43046	4.08746284125034
43063	3.32192809488736
43087	2.8073549220576
43133	2.58496250072116
43160	3.32192809488736
43186	4.24792751344359
43207	4.08746284125034
43228	3.32192809488736
43243	4.08746284125034
43276	3.32192809488736
43299	3.70043971814109
43320	4.95419631038688
43339	3.4594316186373
43362	2
43389	4.32192809488736
43410	3.90689059560852
43429	3
43457	4.32192809488736
43478	2.58496250072116
43501	2.8073549220576
43523	3.90689059560852
43547	3
43579	3.8073549220576
43603	3.16992500144231
43638	3
43667	2.8073549220576
43688	2.8073549220576
43710	2.58496250072116
43731	2.58496250072116
43753	3.90689059560852
43775	3.4594316186373
43810	3.70043971814109
43840	1.58496250072116
43894	3.58496250072116
43920	2
43944	2.8073549220576
43972	2
44000	2
44022	3.16992500144231
44066	2.32192809488736
44110	2
44128	1.58496250072116
44165	3.32192809488736
44184	4.16992500144231
44204	2.58496250072116
44231	3.58496250072116
44250	2
44271	3.8073549220576
44293	3.90689059560852
44317	3.90689059560852
44341	3
44362	3.16992500144231
44377	1
44409	3
44431	2.32192809488736
44452	3.32192809488736
44474	3.8073549220576
44493	2.8073549220576
44520	3.58496250072116
44541	2
44562	2.8073549220576
44587	4.16992500144231
44608	3.16992500144231
44627	3.32192809488736
44652	3.16992500144231
44675	3
44701	3.16992500144231
44721	3.4594316186373
44737	3
44757	2
44791	3
44811	2.58496250072116
44837	2.58496250072116
44860	2.32192809488736
44895	3.58496250072116
44932	3.4594316186373
44957	3.4594316186373
44970	1.58496250072116
45002	2.8073549220576
45028	3.4594316186373
45047	3.16992500144231
45072	3.90689059560852
45094	3.4594316186373
45119	3.70043971814109
45132	2
45159	2.8073549220576
45188	2.58496250072116
45208	3.70043971814109
45251	2
45268	2.58496250072116
45301	3.32192809488736
45330	3
45350	3.4594316186373
45374	3.4594316186373
45397	3.32192809488736
45417	2.58496250072116
45439	4.08746284125034
45462	4.39231742277876
45482	2.32192809488736
45502	3.4594316186373
45523	2
45550	3.16992500144231
45568	2.32192809488736
45591	2.8073549220576
45617	3.32192809488736
45638	1.58496250072116
45666	3
45693	3.16992500144231
45719	3.4594316186373
45746	2.8073549220576
45769	2.8073549220576
45790	2.32192809488736
45820	3.58496250072116
45843	1.58496250072116
45868	1
45891	1.58496250072116
45931	3.32192809488736
45950	3.70043971814109
45975	3.16992500144231
45998	3.8073549220576
46021	3.8073549220576
46042	1.58496250072116
46072	3.32192809488736
46091	3.58496250072116
46115	2.58496250072116
46131	2.58496250072116
46155	1.58496250072116
46175	2.58496250072116
46207	2.32192809488736
46230	3.4594316186373
46253	3.4594316186373
46274	2.58496250072116
46303	2.8073549220576
46331	2
46357	1
46553	1
46639	1
46669	1
46711	2.32192809488736
46739	1
46767	1
46851	1
46941	1
47100	1.58496250072116
47137	1.58496250072116
47161	2.32192809488736
47185	2.32192809488736
47214	2.32192809488736
47229	2.32192809488736
47255	1.58496250072116
47278	2.32192809488736
47289	1
47320	2
47346	2
47380	3.70043971814109
47400	3
47429	2.58496250072116
47451	3.32192809488736
47477	2
47515	2.32192809488736
47533	3
47571	3.32192809488736
47591	3.8073549220576
47611	3.4594316186373
47642	3.90689059560852
47674	3.58496250072116
47705	3.32192809488736
47734	2.32192809488736
47758	3.70043971814109
47776	2.32192809488736
47802	3
47829	2.8073549220576
47850	2.8073549220576
47875	2.32192809488736
47896	3.70043971814109
47917	2.8073549220576
47938	3.32192809488736
47961	4
47983	4.32192809488736
48001	3.58496250072116
48028	5.08746284125034
48044	3.16992500144231
48070	2
48088	1.58496250072116
48121	2
48137	1.58496250072116
48185	4
48206	5.64385618977472
48227	5.6724253419715
48248	5.95419631038688
48269	5.4262647547021
48290	6.37503943134693
48311	4.64385618977472
48331	4.85798099512757
48353	6.70043971814109
48375	4.24792751344359
48399	4.64385618977472
48420	4.4594316186373
48442	5.4262647547021
48465	5.39231742277876
48486	5.52356195605701
48509	5.90689059560852
48530	5.55458885167764
48550	5.7279204545632
48572	5.20945336562895
48592	5.32192809488736
48614	5.28540221886225
48634	4.24792751344359
48656	4.64385618977472
48675	5
48698	4.08746284125034
48720	4.64385618977472
48741	4.64385618977472
48761	4.85798099512757
48785	5
48805	5.4262647547021
48827	2.8073549220576
48851	6.62935662007961
48872	6.70043971814109
48893	5.93073733756289
48913	6.28540221886225
48935	5.90689059560852
48956	6.95419631038688
48977	6.8703647195834
48998	6.96578428466209
49019	5.39231742277876
49040	4.90689059560852
49061	3.58496250072116
49082	4.8073549220576
49102	4.58496250072116
49124	5.4262647547021
49145	6.12928301694497
49166	4.16992500144231
49186	4.85798099512757
49206	3.8073549220576
49231	3.58496250072116
49253	4.58496250072116
49276	3.8073549220576
49297	3.16992500144231
49318	4.4594316186373
49340	5.08746284125034
49360	4.32192809488736
49382	2
49405	3.16992500144231
49428	5
49449	4.85798099512757
49471	5.16992500144231
49491	3.58496250072116
49512	4.4594316186373
49534	3.70043971814109
49567	3
49588	3
49624	2
49660	3
49688	3
49713	4
49733	4.85798099512757
49760	3.32192809488736
49786	5
49804	4.64385618977472
49827	2.32192809488736
49882	1
49965	1.58496250072116
50045	3.90689059560852
50066	3.16992500144231
50084	3.4594316186373
50113	2.8073549220576
50140	3.58496250072116
50162	3.58496250072116
50185	4.08746284125034
50209	4.16992500144231
50230	4
50251	2.58496250072116
50275	2
50296	4
50313	3.4594316186373
50333	2.32192809488736
50358	3
50383	2.32192809488736
50405	3.70043971814109
50425	4.16992500144231
50448	3
50469	2.58496250072116
50490	2.58496250072116
50504	2.32192809488736
50544	3.16992500144231
50563	2.8073549220576
50587	4.32192809488736
50608	4.58496250072116
50624	2.58496250072116
50655	3.16992500144231
50679	3.8073549220576
50700	2
50727	3.4594316186373
50748	4.32192809488736
50768	3
50790	4.39231742277876
50812	3.4594316186373
50836	4.39231742277876
50856	2.32192809488736
50894	1.58496250072116
50924	2.32192809488736
50945	2.8073549220576
50966	2
50990	2
51021	2.32192809488736
51038	1.58496250072116
51067	3.58496250072116
51087	4.24792751344359
51126	3
51146	2.58496250072116
51171	3.16992500144231
51213	1.58496250072116
51239	2.32192809488736
51266	1.58496250072116
51289	2
51313	3.4594316186373
51341	2.58496250072116
51383	1.58496250072116
51411	1.58496250072116
51445	2
51462	1
51496	1.58496250072116
51520	1.58496250072116
51544	3.58496250072116
51568	2.8073549220576
51586	3.32192809488736
51610	2.58496250072116
51634	2.32192809488736
51664	3.4594316186373
51686	2.8073549220576
51707	2.8073549220576
51731	2.8073549220576
51752	2.8073549220576
51783	3
51807	3.70043971814109
51829	3.4594316186373
51868	3.70043971814109
51892	3.32192809488736
51912	3.16992500144231
51935	2
51981	3
52009	3.16992500144231
52031	3.8073549220576
52052	3.58496250072116
52075	2
52106	2.32192809488736
52134	3
52157	3.32192809488736
52172	1.58496250072116
52199	2.32192809488736
52227	2.58496250072116
52246	2
52265	1
52296	2.32192809488736
52312	2.32192809488736
52340	2.58496250072116
52357	3.32192809488736
52379	2.58496250072116
52404	1
52441	1.58496250072116
52478	2.58496250072116
52497	3
52522	2
52554	3.70043971814109
52571	2
52595	3
52622	4
52643	4.24792751344359
52663	4
52685	4.52356195605701
52708	2.58496250072116
52735	3
52750	2
52776	2.8073549220576
52800	4
52819	2.8073549220576
52842	4
52872	3.90689059560852
52892	3.4594316186373
52914	4
52935	3.58496250072116
52954	4.24792751344359
52976	4.4594316186373
52997	3.4594316186373
53023	3.4594316186373
53043	3
53064	5.04439411935845
53084	3.58496250072116
53107	4.24792751344359
53127	3.32192809488736
53153	3.16992500144231
53180	4.16992500144231
53200	3.32192809488736
53224	4
53265	4.16992500144231
53290	3.70043971814109
53311	3.70043971814109
53331	4.64385618977472
53350	3.70043971814109
53373	3
53394	4
53423	2.8073549220576
53441	4
53470	3.32192809488736
53502	1.58496250072116
53532	3.58496250072116
53549	2
53569	1
53655	1
53710	4.85798099512757
53731	2.58496250072116
53751	3.58496250072116
53776	2.58496250072116
53798	3.16992500144231
53825	3.32192809488736
53846	3.58496250072116
53865	3.90689059560852
53889	3.70043971814109
53912	4.75488750216347
53938	3.8073549220576
53959	2.8073549220576
53979	2.32192809488736
54001	3.4594316186373
54023	2.58496250072116
54045	2.8073549220576
54070	2.32192809488736
54111	2.58496250072116
54136	3
54168	3
54188	4.08746284125034
54213	2.8073549220576
54242	4.24792751344359
54264	3.70043971814109
54288	2.32192809488736
54312	2
54337	3.4594316186373
54357	3.70043971814109
54378	3.4594316186373
54404	3.4594316186373
54435	3.16992500144231
54460	2.8073549220576
54484	2.32192809488736
54505	1
54535	3
54564	3.32192809488736
54584	2.58496250072116
54611	1.58496250072116
54625	1.58496250072116
54654	3.8073549220576
54668	2.32192809488736
54694	3.4594316186373
54720	2.8073549220576
54743	4.08746284125034
54763	2.58496250072116
54787	3.16992500144231
54811	3.70043971814109
54835	3.4594316186373
54861	4.52356195605701
54882	3
54903	4.32192809488736
54925	4.16992500144231
54945	4.16992500144231
54967	3.58496250072116
54990	4.32192809488736
55011	3.4594316186373
55037	2.8073549220576
55065	3
55086	3.58496250072116
55107	3.32192809488736
55127	4.08746284125034
55149	3.90689059560852
55173	4.58496250072116
55194	4.08746284125034
55218	4.24792751344359
55240	3.90689059560852
55261	4.64385618977472
55283	4
55303	3.90689059560852
55325	4
55346	3.8073549220576
55366	4
55388	2.8073549220576
55415	3.8073549220576
55437	3.32192809488736
55458	5.08746284125034
55480	2.8073549220576
55502	4.32192809488736
55520	3.4594316186373
55547	5.08746284125034
55567	4.8073549220576
55590	4.32192809488736
55611	4.32192809488736
55634	4.08746284125034
55657	3.16992500144231
55684	5.08746284125034
55705	4.85798099512757
55726	5.93073733756289
55747	4
55761	2.58496250072116
55802	1
55855	1.58496250072116
55882	2.8073549220576
55908	4.32192809488736
55930	4
55948	4.08746284125034
55973	3.70043971814109
55993	3.58496250072116
56019	3.4594316186373
56042	3.90689059560852
56067	3.16992500144231
56085	2.58496250072116
56110	3.16992500144231
56132	2
56165	3.70043971814109
56184	3.32192809488736
56224	2.32192809488736
56248	3.32192809488736
56269	1.58496250072116
56290	2.58496250072116
56318	3.32192809488736
56338	2
56388	3.16992500144231
56425	1.58496250072116
56444	2
56469	2.8073549220576
56488	2
56516	2.58496250072116
56537	1.58496250072116
56560	2.58496250072116
56599	2.32192809488736
56628	3.4594316186373
56652	2.58496250072116
56674	3
56714	2.8073549220576
56740	2
56757	2
56783	2.58496250072116
56808	2.32192809488736
56829	2.8073549220576
56861	2.58496250072116
56920	2.8073549220576
56943	3.32192809488736
56961	2.8073549220576
56981	2.32192809488736
57011	2.8073549220576
57043	3.16992500144231
57066	2.58496250072116
57097	2
57124	2.32192809488736
57155	2
57185	3.8073549220576
57215	2.8073549220576
57247	2.58496250072116
57269	1.58496250072116
57304	2
57358	1.58496250072116
57378	1
57414	1
57439	1
57464	1.58496250072116
57490	3
57532	2.58496250072116
57550	2
57576	2.8073549220576
57655	2.32192809488736
57689	2
57732	2
57749	1.58496250072116
57782	2
57806	2.32192809488736
57834	1.58496250072116
57910	3
57930	2
57968	3.32192809488736
58026	1.58496250072116
58091	1
58118	1.58496250072116
58147	1.58496250072116
58169	2
58201	2
58225	2.32192809488736
58243	1
58265	1
58301	1
58328	2
58349	2
58381	2
58395	1
58451	1
58478	1.58496250072116
58512	2
58533	1
58586	2
58600	1
58635	1.58496250072116
58647	1
58675	2
58705	2.32192809488736
58721	2
58748	2.32192809488736
58762	1
58799	1.58496250072116
58823	1.58496250072116
58855	2.58496250072116
58893	1
58929	1
58969	1
59004	2
59028	1
59070	2
59093	2
59131	2
59158	1
59192	2
59232	2
59294	1
59330	2
59353	1.58496250072116
59405	2
59430	2.32192809488736
59461	2
59479	2.32192809488736
59512	1.58496250072116
59546	1.58496250072116
59616	1
59648	1.58496250072116
59672	1.58496250072116
59694	1
59741	2
59782	2
59812	1.58496250072116
59939	1
59975	2
60087	1
60121	2
60149	1.58496250072116
60180	1
60218	1
60300	2
60364	2.32192809488736
60389	1
60482	1.58496250072116
60517	2
60572	2.32192809488736
60602	2
60665	2.58496250072116
60712	1.58496250072116
60766	2.32192809488736
60792	2
60850	2
60870	1
60928	1.58496250072116
60950	1.58496250072116
60986	2
61026	1.58496250072116
61051	2
61084	1
[truncated: 21,525 more rows]
