# Supplementary material for: A Compendium of Nucleosome and Transcript Profiles Reveals Determinants of Chromatin Architecture and Transcription
Source: PLoS Genet. 2013 May 2;9(5):e1003479. doi: 10.1371/journal.pgen.1003479 (PMC3642058; doi:10.1371/journal.pgen.1003479)
Supplement: Dataset S1 — Yeast transcript annotation R script and data files. Please note this file is 81.9 MB and may be difficult for some readers to download due to its size. (GZ) [file pgen.1003479.s001.gz › yeast-transcript-annotation/chr10.data.tot.perm]

0	16	7.04985
0	24	7.28496
0	32	7.38082
0	40	7.29155
0	48	7.29155
0	56	7.07936
0	64	6.9492
0	72	6.86035
0	80	7.31763
0	88	8.26946
0	96	8.66263
0	104	8.66263
0	112	8.66263
0	120	7.86625
0	128	7.86625
0	136	7.77353
0	144	7.69116
0	152	7.77353
0	160	8.55532
0	168	8.65753
0	176	8.83349
0	184	8.83349
0	192	8.83349
0	200	8.21386
0	208	7.10454
0	216	6.72727
0	224	6.34324
0	232	5.94642
0	240	5.73697
0	248	5.71751
0	256	5.58782
0	264	5.58782
0	272	5.46099
0	280	5.38904
0	288	5.339
0	296	5.51457
0	304	6.06916
0	312	6.51833
0	320	7.06404
0	328	7.23795
0	336	7.85442
0	344	7.85442
0	352	7.06404
0	360	8.06404
0	368	8.90403
0	376	8.06404
0	384	8.01176
0	392	8.04595
0	400	6.02237
0	408	5.83048
0	416	5.87213
0	424	6.10952
0	432	7.42347
0	440	8.28055
0	448	9.41846
0	456	9.79766
0	464	10.2644
0	472	10.2371
0	480	9.96303
0	488	9.42397
0	496	8.32407
0	504	8.32407
0	512	10.0736
0	520	10.2998
0	528	10.494
0	536	10.5051
0	544	10.3629
0	552	10.0851
0	560	9.92679
0	568	9.75695
0	576	8.95406
0	584	8.95406
0	592	9.44334
0	600	10.0224
0	608	10.6862
0	616	10.8613
0	624	10.7354
0	632	10.7321
0	640	10.426
0	648	10.0293
0	656	9.55166
0	664	9.55166
0	672	9.02105
0	680	8.81683
0	688	8.81683
0	696	9.86404
0	704	9.82897
0	712	9.86992
0	720	9.86992
0	728	8.88381
0	736	8.75616
0	744	8.88744
0	752	9.01442
0	760	9.11572
0	768	9.12806
0	776	9.12806
0	784	9.1354
0	792	9.1415
0	800	10.0898
0	808	10.4695
0	816	10.924
0	824	10.924
0	832	10.7325
0	840	10.3813
0	848	10.3813
0	856	9.97264
0	864	9.77823
0	872	10.1111
0	880	10.0128
0	888	10.0128
0	896	10.0128
0	904	10.1536
0	912	10.2144
0	920	10.0108
0	928	9.51457
0	936	9.6554
0	944	8.98014
0	952	8.49185
0	960	8.29484
0	968	8.43244
0	976	8.43244
0	984	8.41645
0	992	8.66517
0	1000	8.90975
0	1008	9.0576
0	1016	9.00776
0	1024	8.9492
0	1032	8.44531
0	1040	8.20107
0	1048	8.44531
0	1056	8.69779
0	1064	9.58066
0	1072	10.2761
0	1080	10.3543
0	1088	10.3543
0	1096	10.3926
0	1104	10.2185
0	1112	9.57707
0	1120	9.2689
0	1128	9.09703
0	1136	8.17278
0	1144	8.58604
0	1152	9.00976
0	1160	9.00976
0	1168	8.55806
0	1176	8.12806
0	1184	7.98218
0	1192	7.24476
0	1200	7.23795
0	1208	7.34324
0	1216	8.07427
0	1224	8.29921
0	1232	8.45709
0	1240	9.22021
0	1248	9.22021
0	1256	8.9651
0	1264	9.34006
0	1272	9.82443
0	1280	9.67906
0	1288	9.89034
0	1296	9.89034
0	1304	9.6639
0	1312	9.27057
0	1320	9.17991
0	1328	9.17991
0	1336	9.22481
0	1344	9.45366
0	1352	9.39722
0	1360	9.25323
0	1368	9.39722
0	1376	9.28936
0	1384	9.42796
0	1392	9.42796
0	1400	8.94223
0	1408	8.72077
0	1416	7.12437
0	1424	6.68783
0	1432	7.12437
0	1440	7.21732
0	1448	7.48228
0	1456	7.92961
0	1464	8.15241
0	1472	8.39823
0	1480	8.47939
0	1488	8.52859
0	1496	8.52859
0	1504	8.76487
0	1512	8.34746
0	1520	8.42547
0	1528	8.42547
0	1536	8.82367
0	1544	8.42547
0	1552	8.99368
0	1560	9.38904
0	1568	9.57617
0	1576	9.26779
0	1584	9.3916
0	1592	9.3916
0	1600	8.96028
0	1608	8.86772
0	1616	9.22423
0	1624	8.90474
0	1632	9.09515
0	1640	9.50136
0	1648	9.49519
0	1656	9.28661
0	1664	9.57076
0	1672	9.26946
0	1680	9.05632
0	1688	9.19523
0	1696	9.43741
0	1704	9.19464
0	1712	9.19464
0	1720	8.98286
0	1728	9.40636
0	1736	9.3834
0	1744	9.71077
0	1748	9.78681
0	1752	9.98862
0	1756	9.9723
0	1760	10.1033
0	1764	10.1033
0	1768	10.1033
0	1772	10.141
0	1776	10.1542
0	1780	10.2907
0	1832	9.20078
0	1840	9.49947
0	1848	9.49947
0	1856	9.60689
0	1860	9.48612
0	1864	9.39314
0	1872	9.07172
0	1880	9.02962
0	1888	7.7938
0	1896	8.6537
0	1904	9.85108
0	1912	10.1671
0	1920	10.2331
0	1928	10.2331
0	1936	10.3486
0	1944	9.78759
0	1952	9.60424
0	1960	9.44826
0	1964	9.44826
0	1968	9.49424
0	1976	9.63891
0	1980	9.87505
0	2000	10.6104
0	2008	10.559
0	2016	10.4832
0	2024	10.2031
0	2032	10.1439
0	2040	10.5099
0	2048	10.5099
0	2056	10.5941
0	2064	10.2594
0	2080	10.0844
0	2088	10.2577
0	2096	10.2577
0	2168	11.3951
0	2176	11.1794
0	2184	11.1794
0	2192	11.2498
0	2208	10.5744
0	2216	10.3628
0	2224	10.1838
0	2232	10.0739
0	2240	9.40179
0	2248	9.08316
0	2256	9.08316
0	2264	8.49852
0	2272	8.36111
0	2280	8.37048
0	2288	8.40939
0	2296	7.92961
0	2304	8.02105
0	2312	8.02105
0	2320	7.87798
0	2328	7.74979
0	2336	7.55349
0	2344	7.49566
0	2352	7.74979
0	2360	7.91971
0	2368	8.41141
0	2376	8.63783
0	2384	9.07936
0	2392	9.16981
0	2400	9.16981
0	2408	8.95198
0	2416	8.99368
0	2424	9.1512
0	2432	9.19815
0	2440	9.69448
0	2448	9.81797
0	2456	9.81683
0	2464	9.74899
0	2472	9.71343
0	2480	9.65156
0	2488	9.33156
0	2496	9.33156
0	2504	9.33156
0	2512	9.08063
0	2520	8.96578
0	2528	8.80613
0	2536	8.62658
0	2544	8.66686
0	2552	8.56261
0	2560	8.18464
0	2568	8.60733
0	2576	8.60733
0	2584	8.72889
0	2592	8.75616
0	2600	9.20515
0	2608	9.18109
0	2616	9.18109
0	2624	9.00509
0	2632	9.00509
0	2640	8.80459
0	2648	8.30899
0	2656	8.73697
0	2664	9.64214
0	2672	9.97708
0	2680	10.0051
0	2688	9.9126
0	2696	9.9126
0	2704	9.49424
0	2712	9.30356
0	2720	9.30356
0	2728	9.35483
0	2736	8.67192
0	2744	6.41343
0	2752	6.25154
0	2760	6.68115
0	2768	6.68115
0	2776	7.59672
0	2784	8.19874
0	2792	8.33369
0	2800	8.35168
0	2808	8.35168
0	2816	8.46586
0	2824	7.8365
0	2832	8.02764
0	2840	8.11201
0	2848	8.61699
0	2856	8.59228
0	2864	8.95198
0	2872	9.38134
0	2880	9.62658
0	2888	9.77902
0	2896	9.85145
0	2904	9.81493
0	2912	9.63265
0	2920	9.38237
0	2928	9.25716
0	2936	9.05373
0	2944	9.1415
0	2952	9.1415
0	2960	9.19991
0	2968	8.95059
0	2976	8.83725
0	2984	8.83725
0	2992	8.75616
0	3000	8.548
0	3008	8.15361
0	3016	8.42746
0	3024	7.16802
0	3032	7.89106
0	3040	8.71261
0	3048	8.91971
0	3056	8.71261
0	3064	8.71261
0	3072	8.52394
0	3080	8.0666
0	3088	7.88526
0	3096	7.99031
0	3104	7.87652
0	3112	7.84549
0	3120	7.90259
0	3128	8.31007
0	3136	8.96097
0	3144	8.96097
0	3152	9.64557
0	3160	9.81569
0	3168	9.42696
0	3176	9.29265
0	3184	9.29265
0	3192	8.53509
0	3200	8.53509
0	3208	9.50041
0	3216	9.74619
0	3224	9.6183
0	3232	9.70563
0	3240	9.2566
0	3248	8.35797
0	3256	8.35797
0	3264	8.91971
0	3272	8.27723
0	3280	8.6231
0	3288	9.01109
0	3296	9.22136
0	3304	9.8798
0	3312	10.0806
0	3320	10.2981
0	3328	10.1917
0	3336	10.08
0	3344	9.62962
0	3352	9.14878
0	3360	8.39925
0	3368	8.29593
0	3376	8.29593
0	3384	8.60204
0	3392	9.21732
0	3400	9.21732
0	3408	9.21732
0	3416	9.79147
0	3424	10.0004
0	3432	9.73293
0	3440	9.80766
0	3448	9.84025
0	3456	9.16443
0	3464	9.03748
0	3472	9.07299
0	3480	9.03748
0	3488	8.9957
0	3496	8.92679
0	3504	8.71588
0	3512	8.24022
0	3520	7.62658
0	3528	7.62658
0	3536	8.44235
0	3544	8.88961
0	3552	8.97946
0	3560	9.25604
0	3568	9.11014
0	3576	8.79612
0	3584	8.74979
0	3592	8.93172
0	3600	9.02237
0	3608	9.02237
0	3616	9.02237
0	3624	8.92961
0	3632	8.58425
0	3640	8.13418
0	3648	7.87798
0	3656	7.79998
0	3664	7.7044
0	3672	7.7044
0	3680	7.72565
0	3688	8.12806
0	3696	8.47458
0	3704	8.38494
0	3712	8.51363
0	3720	8.50326
0	3728	8.38494
0	3736	8.1704
0	3744	8.43244
0	3752	8.89612
0	3760	9.36424
0	3768	9.73415
0	3776	9.73415
0	3784	9.68199
0	3792	9.6622
0	3800	9.33262
0	3808	9.15542
0	3816	9.08126
0	3824	9.00375
0	3832	9.00375
0	3840	8.8425
0	3848	8.46877
0	3856	8.1512
0	3864	7.45317
0	3872	7.45317
0	3880	8.80382
0	3888	9.19112
0	3896	9.71384
0	3904	9.96028
0	3912	9.74579
0	3920	9.4384
0	3928	9.78136
0	3936	9.78136
0	3944	9.77941
0	3952	9.80036
0	3960	10.0873
0	3968	10.1317
0	3976	10.1281
0	3984	10.309
0	3992	11.3606
0	4000	11.7826
0	4008	11.9623
0	4016	12.1163
0	4024	12.2937
0	4032	12.4324
0	4040	12.6965
0	4048	12.7958
0	4056	12.999
0	4064	12.999
0	4072	12.8586
0	4080	12.6364
0	4088	12.4115
0	4096	11.8902
0	4104	11.7196
0	4112	11.7196
0	4120	12.0115
0	4128	12.2523
0	4136	12.2642
0	4144	12.4548
0	4152	12.0813
0	4160	12.3202
0	4168	12.4866
0	4176	12.6832
0	4184	12.7194
0	4192	12.7276
0	4200	12.5865
0	4208	12.412
0	4216	12.5488
0	4224	12.8986
0	4232	12.8676
0	4240	12.9237
0	4248	13.1599
0	4256	12.9807
0	4264	12.6122
0	4272	12.4969
0	4280	12.2668
0	4288	12.1682
0	4296	11.826
0	4304	11.826
0	4312	11.8695
0	4320	11.8399
0	4328	11.75
0	4336	11.75
0	4344	11.75
0	4352	11.75
0	4360	11.8243
0	4368	11.6774
0	4376	11.342
0	4384	11.7439
0	4392	11.7465
0	4400	11.8203
0	4408	11.7124
0	4416	11.9174
0	4424	11.6394
0	4432	11.7242
0	4440	11.6069
0	4448	11.6069
0	4456	11.5047
0	4464	11.5396
0	4472	11.5396
0	4480	11.6082
0	4488	11.7933
0	4496	11.9573
0	4504	12.2399
0	4512	12.4178
0	4520	12.2842
0	4528	12.034
0	4536	11.6494
0	4544	11.5559
0	4552	11.5559
0	4560	11.6768
0	4568	11.7225
0	4576	12.151
0	4584	11.7131
0	4592	11.4451
0	4600	11.5342
0	4608	11.8846
0	4616	11.4161
0	4624	11.5785
0	4632	11.6072
0	4640	11.6978
0	4648	11.3929
0	4656	11.3559
0	4664	11.6005
0	4672	11.6005
0	4680	11.4211
0	4688	11.3863
0	4696	11.98
0	4704	12.0106
0	4712	12.0806
0	4720	12.0411
0	4728	12.0411
0	4736	11.6221
0	4744	11.1066
0	4752	10.3896
0	4760	10.3896
0	4768	10.9096
0	4776	11.2597
0	4784	11.2738
0	4792	11.2667
0	4800	11.2157
0	4808	11.2314
0	4816	11.9678
0	4824	11.9857
0	4832	11.9857
0	4840	11.9089
0	4848	11.8537
0	4856	11.4094
0	4864	11.1622
0	4872	11.3726
0	4880	11.3726
0	4888	11.0404
0	4896	11.1504
0	4904	10.8878
0	4912	10.9345
0	4920	11.3141
0	4928	11.1761
0	4936	11.3144
0	4944	11.4015
0	4952	11.1371
0	4960	10.9856
0	4968	10.9856
0	4976	10.3318
0	4984	10.0851
0	4992	9.10329
0	5000	10.2285
0	5008	10.8529
0	5016	11.5217
0	5024	11.562
0	5032	11.9922
0	5040	11.9922
0	5048	11.6782
0	5056	11.6782
0	5064	11.642
0	5072	11.4639
0	5080	11.0631
0	5088	10.3511
0	5096	10.1157
0	5104	10.5576
0	5112	10.8754
0	5120	11.3122
0	5128	11.7477
0	5136	11.8472
0	5144	11.935
0	5152	12.1063
0	5160	12.2764
0	5168	12.0417
0	5176	11.9903
0	5184	11.8492
0	5192	11.0698
0	5200	10.8189
0	5208	10.8566
0	5216	10.7704
0	5224	10.3057
0	5232	10.5487
0	5240	10.6812
0	5248	10.5056
0	5256	10.7087
0	5264	11.2689
0	5272	11.2689
0	5280	11.2616
0	5288	11.3209
0	5296	11.1002
0	5304	10.8958
0	5312	11.0489
0	5320	11.0489
0	5328	11.1106
0	5336	11.1106
0	5344	11.141
0	5352	10.9549
0	5360	11.0492
0	5368	10.8369
0	5376	10.4053
0	5384	10.0234
0	5392	10.378
0	5400	10.4933
0	5408	10.5963
0	5416	11.0184
0	5424	11.2107
0	5432	11.1694
0	5440	11.1694
0	5448	11.1694
0	5456	11.0631
0	5464	10.8651
0	5472	10.8651
0	5480	10.7913
0	5488	10.8579
0	5496	10.7599
0	5504	10.7558
0	5512	10.5777
0	5520	10.5777
0	5528	10.4411
0	5536	10.4359
0	5544	10.6872
0	5552	10.9422
0	5560	10.8791
0	5568	10.9561
0	5576	11.3847
0	5584	11.5777
0	5592	11.5777
0	5600	11.6502
0	5608	11.5429
0	5616	11.5263
0	5624	11.2706
0	5632	10.9596
0	5640	11.1123
0	5648	11.2686
0	5656	11.523
0	5664	11.523
0	5672	11.6867
0	5680	11.523
0	5688	11.3157
0	5696	10.5193
0	5704	9.85554
0	5712	9.85554
0	5720	8.58961
0	5728	8.58961
0	5736	9.18464
0	5744	9.18464
0	5752	9.18464
0	5760	9.99469
0	5768	10.9303
0	5776	11.0416
0	5784	11.1849
0	5792	11.0416
0	5800	10.4013
0	5808	10.4013
0	5816	11.795
0	5824	11.9092
0	5832	12.3497
0	5840	12.3497
0	5848	11.9338
0	5856	11.2709
0	5864	10.1686
0	5872	10.1686
0	5880	10.4431
0	5888	10.9222
0	5896	10.9222
0	5904	10.9222
0	5912	10.9222
0	5920	11.3707
0	5928	11.4292
0	5936	11.8094
0	5944	11.9229
0	5952	11.9028
0	5960	11.6266
0	5968	11.2302
0	5976	10.9864
0	5984	10.9165
0	5992	10.3438
0	6000	9.84213
0	6008	9.85479
0	6016	9.37979
0	6024	9.37979
0	6032	9.96716
0	6040	10.5207
0	6048	11.0058
0	6056	11.2697
0	6064	11.2697
0	6072	11.2583
0	6080	11.1134
0	6088	10.4866
0	6096	10.5537
0	6104	10.6685
0	6112	10.5129
0	6120	10.5129
0	6128	10.5129
0	6136	9.61699
0	6144	8.99704
0	6152	9.27889
0	6160	9.81302
0	6168	10.7408
0	6176	10.7408
0	6184	10.8071
0	6192	10.6357
0	6200	10.6357
0	6208	11.5697
0	6216	11.7378
0	6224	11.7378
0	6232	11.7378
0	6240	10.9076
0	6248	9.4458
0	6256	9.4458
0	6264	9.92573
0	6272	10.4804
0	6280	10.652
0	6288	10.9473
0	6296	10.8972
0	6304	10.9101
0	6312	10.6272
0	6320	10.3939
0	6328	10.3939
0	6336	10.9513
0	6344	10.8968
0	6352	11.419
0	6360	11.8548
0	6368	11.8015
0	6376	11.6617
0	6384	11.7299
0	6392	11.9716
0	6400	11.9716
0	6408	12.3872
0	6416	12.393
0	6424	12.393
0	6432	12.1456
0	6440	11.5953
0	6448	11.5695
0	6456	11.5807
0	6464	11.5807
0	6472	11.5807
0	6480	11.7606
0	6488	12.1134
0	6496	11.8693
0	6504	12.1134
0	6512	12.4334
0	6520	12.4334
0	6528	12.2898
0	6536	12.2017
0	6544	12.0255
0	6552	11.6019
0	6560	11.7355
0	6568	11.2422
0	6576	11.7799
0	6584	12.1707
0	6592	12.2722
0	6600	12.0252
0	6608	12.0252
0	6616	11.3511
0	6624	10.7506
0	6632	6.32193
0	6640	6.32193
0	6648	8.1256
0	6656	11.4878
0	6664	11.6044
0	6672	11.7531
0	6680	11.9696
0	6688	11.7717
0	6696	11.7717
0	6704	12.1916
0	6712	12.3012
0	6720	12.3012
0	6728	12.2607
0	6736	12.2976
0	6744	12.3819
0	6752	12.71
0	6760	12.8729
0	6768	13.0331
0	6776	12.8729
0	6784	12.3584
0	6792	11.6972
0	6800	10.6878
0	6808	10.6287
0	6816	10.0511
0	6824	10.5498
0	6832	10.5498
0	6840	10.3192
0	6848	10.4663
0	6856	10.4663
0	6864	10.3417
0	6872	10.3417
0	6880	10.8485
0	6888	10.7704
0	6896	11.1005
0	6904	11.1005
0	6912	11.1005
0	6920	10.2034
0	6928	9.23795
0	6936	5.90115
0	6944	5.05889
0	6952	4.95198
0	6960	4.95198
0	6968	4.95198
0	6976	4.84847
0	6984	5.01707
0	6992	5.27834
0	7000	5.27834
0	7008	5.61611
0	7016	6.17754
0	7024	6.07427
0	7032	5.46099
0	7040	5.6845
0	7048	5.54432
0	7056	5.1964
0	7064	5.1964
0	7072	5.21501
0	7080	5.21501
0	7088	5.21501
0	7096	5.55166
0	7104	5.39722
0	7112	5.38904
0	7120	5.38904
0	7128	5.39722
0	7136	5.26946
0	7144	5.49185
0	7152	5.82443
0	7160	5.63005
0	7168	5.73051
0	7176	5.65753
0	7184	5.45317
0	7192	5.187
0	7200	5.45317
0	7208	5.63005
0	7216	6.00107
0	7224	7.18935
0	7232	7.51833
0	7240	7.62832
0	7248	7.64557
0	7256	7.7044
0	7264	7.25604
0	7272	6.60204
0	7280	7.15602
0	7288	7.78759
0	7296	7.78759
0	7304	7.94503
0	7312	7.94503
0	7320	7.97537
0	7328	7.85442
0	7336	7.85442
0	7344	7.60909
0	7352	7.96166
0	7360	8.34852
0	7368	8.34852
0	7376	7.96166
0	7384	7.95059
0	7392	7.96303
0	7400	7.51081
0	7408	7.51081
0	7416	7.39314
0	7424	7.57707
0	7432	7.17754
0	7440	7.34957
0	7448	7.50326
0	7456	7.56805
0	7464	7.22423
0	7472	7.1964
0	7480	7.53324
0	7488	8.11944
0	7496	8.11944
0	7504	8.7992
0	7512	8.92891
0	7520	9.04465
0	7528	9.04465
0	7536	9.28551
0	7544	9.30628
0	7552	9.30628
0	7560	8.95613
0	7568	8.50609
0	7576	8.95613
0	7584	8.57977
0	7592	7.84847
0	7600	7.84847
0	7608	7.45709
0	7616	7.02501
0	7624	7.02501
0	7632	7.01442
0	7640	7.01442
0	7648	6.37255
0	7656	5.974
0	7664	5.60204
0	7672	5.34746
0	7680	5.10952
0	7688	5.34746
0	7696	5.1964
0	7704	5.32193
0	7712	5.339
0	7720	5.55897
0	7728	5.37255
0	7736	5.42146
0	7744	5.64386
0	7752	5.79998
0	7760	5.82443
0	7768	5.9126
0	7776	5.83048
0	7784	5.78136
0	7792	5.7625
0	7800	5.76881
0	7808	5.74979
0	7816	5.78759
0	7824	6.01707
0	7832	5.89539
0	7840	5.79998
0	7848	6.21501
0	7856	5.79998
0	7864	5.87798
0	7872	5.95198
0	7880	6.33049
0	7888	6.187
0	7896	6.16323
0	7904	6.10454
0	7912	6.11944
0	7920	5.81225
0	7928	5.81225
0	7936	5.81225
0	7944	5.84847
0	7952	6.04855
0	7960	5.92396
0	7968	5.90115
0	7976	6.04335
0	7984	5.90115
0	7992	5.54432
0	8000	5.63697
0	8008	5.54432
0	8016	5.09954
0	8024	5.47651
0	8032	5.25154
0	8040	5.32193
0	8048	5.39722
0	8056	5.89539
0	8064	5.47651
0	8072	5.85442
0	8080	6.07936
0	8088	6.07936
0	8096	5.7625
0	8104	5.86035
0	8112	5.6231
0	8120	5.54432
0	8128	5.47651
0	8136	5.30465
0	8144	5.1964
0	8152	5.49185
0	8160	5.46877
0	8168	5.30465
0	8176	5.71751
0	8184	5.84847
0	8192	6.06916
0	8200	5.87213
0	8208	5.87213
0	8216	5.52952
0	8224	5.86035
0	8232	5.95198
0	8240	5.95198
0	8248	5.95198
0	8256	5.89539
0	8264	5.72403
0	8272	5.72403
0	8280	5.72403
0	8288	5.88381
0	8296	5.88381
0	8304	5.59495
0	8312	5.59495
0	8320	5.88381
0	8328	6.11944
0	8336	6.11944
0	8344	6.38904
0	8352	6.29593
0	8360	6.6231
0	8368	6.6231
0	8376	6.6231
0	8384	6.6231
0	8392	6.39314
0	8400	5.974
0	8408	6.42946
0	8416	7.64386
0	8424	7.64386
0	8432	7.67276
0	8440	7.67276
0	8448	6.187
0	8456	6.11944
0	8464	6.187
0	8472	7.01972
0	8480	7.01972
0	8488	6.98218
0	8496	6.96028
0	8504	5.67108
0	8512	5.67108
0	8520	5.75616
0	8528	5.86035
0	8536	5.94084
0	8544	5.94084
0	8552	5.82443
0	8560	5.74339
0	8568	5.60204
0	8576	5.49947
0	8584	5.49947
0	8592	5.58066
0	8600	5.88381
0	8608	5.9183
0	8616	6.11449
0	8624	5.95752
0	8632	5.79998
0	8640	5.63005
0	8648	5.63005
0	8656	5.339
0	8664	5.35588
0	8672	5.187
0	8680	5.187
0	8688	5.187
0	8696	5.23339
0	8704	5.339
0	8712	5.38904
0	8720	5.4842
0	8728	5.4842
0	8736	5.73697
0	8744	6.21501
0	8752	6.6778
0	8760	7.41141
0	8768	7.89539
0	8776	8.44728
0	8784	8.68783
0	8792	8.68783
0	8800	8.67192
0	8808	8.67192
0	8816	8.65668
0	8824	8.30791
0	8832	8.30791
0	8840	8.00643
0	8848	8.00643
0	8856	7.8633
0	8864	7.74339
0	8872	7.38699
0	8880	7.50893
0	8888	7.58782
0	8896	7.20107
0	8904	7.19405
0	8912	7.73697
0	8920	7.71261
0	8928	7.09954
0	8936	7.09954
0	8944	7.71261
0	8952	8.26946
0	8960	8.90689
0	8968	8.87871
0	8976	8.87871
0	8984	8.24815
0	8992	7.13906
0	9000	6.76881
0	9008	7.13906
0	9016	8.02369
0	9024	8.02369
0	9032	8.07554
0	9040	8.47264
0	9048	8.40332
0	9056	8.40332
0	9064	9.01575
0	9072	9.17278
0	9080	9.14028
0	9088	9.14028
0	9096	8.66093
0	9104	8.3187
0	9112	7.95336
0	9120	7.92255
0	9128	6.75933
0	9136	6.26946
0	9144	6.26946
0	9152	6.36424
0	9160	6.51833
0	9168	6.51833
0	9176	6.21501
0	9184	6.17754
0	9192	5.45317
0	9200	5.45317
0	9208	5.45317
0	9216	5.65753
0	9224	6.34324
0	9232	6.55897
0	9240	6.48036
0	9248	6.73051
0	9256	6.22423
0	9264	6.02764
0	9272	5.63005
0	9280	5.90115
0	9288	5.63005
0	9296	5.55897
0	9304	5.78759
0	9312	5.69779
0	9320	5.46877
0	9328	5.30465
0	9336	5.6845
0	9344	5.29593
0	9352	5.67108
0	9360	5.67108
0	9368	5.7044
0	9376	5.7044
0	9384	5.86625
0	9392	5.86035
0	9400	5.7751
0	9408	5.78136
0	9416	5.83048
0	9424	5.65753
0	9432	5.65753
0	9440	5.86035
0	9448	5.974
0	9456	6.43344
0	9464	6.46489
0	9472	6.37255
0	9480	6.37255
0	9488	6.56624
0	9496	6.49947
0	9504	6.28276
0	9512	6.51081
0	9520	6.26946
0	9528	5.95752
0	9536	5.95752
0	9544	6.27834
0	9552	6.64729
0	9560	6.64729
0	9568	6.60909
0	9576	6.50326
0	9584	6.50326
0	9592	6.0329
0	9600	6.21501
0	9608	6.21501
0	9616	6.53694
0	9624	6.05373
0	9632	5.87213
0	9640	5.87213
0	9648	6.35588
0	9656	5.90115
0	9664	6.00107
0	9672	6.21501
0	9680	6.44531
0	9688	6.44531
0	9696	6.90975
0	9704	6.90975
0	9712	6.88381
0	9720	6.86919
0	9728	6.46489
0	9736	6.46489
0	9744	6.44136
0	9752	6.44136
0	9760	6.41745
0	9768	6.22423
0	9776	5.97946
0	9784	5.6845
0	9792	5.6845
0	9800	5.64386
0	9808	5.8425
0	9816	5.80613
0	9824	6.18228
0	9832	6.20107
0	9840	6.20107
0	9848	5.96303
0	9856	6.09452
0	9864	6.07427
0	9872	5.74979
0	9880	6.18228
0	9888	6.68783
0	9896	6.91545
0	9904	6.91545
0	9912	6.974
0	9920	6.6677
0	9928	5.7938
0	9936	5.43741
0	9944	5.41343
0	9952	5.37255
0	9960	5.54432
0	9968	5.54432
0	9976	5.44531
0	9984	5.40534
0	9992	5.53694
0	10000	5.38904
0	10008	5.63697
0	10016	5.73051
0	10024	5.73697
0	10032	5.67108
0	10040	5.81835
0	10048	5.81835
0	10056	6.20574
0	10064	6.01707
0	10072	6.31763
0	10080	6.39314
0	10088	6.39314
0	10096	6.17754
0	10104	6.17754
0	10112	6.46489
0	10120	6.46489
0	10128	6.33049
0	10136	6.41745
0	10144	6.52207
0	10152	6.32193
0	10160	6.32193
0	10168	6.14393
0	10176	5.96853
0	10184	5.92961
0	10192	5.7044
0	10200	5.90115
0	10208	5.58782
0	10216	5.22423
0	10224	5.22423
0	10232	5.24249
0	10240	5.24249
0	10248	6.06916
0	10256	6.60909
0	10264	6.55166
0	10272	6.55166
0	10280	6.40939
0	10288	5.4842
0	10296	5.21501
0	10304	5.4842
0	10312	5.57347
0	10320	5.86035
0	10328	6.03814
0	10336	6.38494
0	10344	6.38494
0	10352	6.187
0	10360	6.187
0	10368	6.71425
0	10376	5.90689
0	10384	6.55897
0	10392	6.54064
0	10400	6.55897
0	10408	6.08948
0	10416	6.08948
0	10424	5.73697
0	10432	5.81835
0	10440	5.8425
0	10448	5.97946
0	10456	5.94084
0	10464	5.94084
0	10472	6.15361
0	10480	6.265
0	10488	6.38082
0	10496	6.81835
0	10504	6.8425
0	10512	6.8425
0	10520	6.61611
0	10528	6.39314
0	10536	6.02764
0	10544	5.69779
0	10552	5.6231
0	10560	5.88381
0	10568	5.88381
0	10576	6.21038
0	10584	6.35588
0	10592	6.38904
0	10600	6.35588
0	10608	6.35588
0	10616	6.23795
0	10624	6.38082
0	10632	6.32193
0	10640	6.20107
0	10648	5.8425
0	10656	5.974
0	10664	5.81225
0	10672	5.8365
0	10680	6.22423
0	10688	6.22423
0	10696	6.69448
0	10704	6.92113
0	10712	7.06147
0	10720	7.07682
0	10728	7.06404
0	10736	6.96303
0	10744	6.82746
0	10752	6.61261
0	10760	6.13906
0	10768	6.42946
0	10776	6.42946
0	10784	7.31331
0	10792	7.36424
0	10800	7.36424
0	10808	7.36424
0	10816	6.7011
0	10824	6.11944
0	10832	5.7751
0	10840	5.7751
0	10848	6.00107
0	10856	6.23339
0	10864	6.98218
0	10872	6.98218
0	10880	6.87798
0	10888	6.8365
0	10896	5.58066
0	10904	5.43741
0	10912	5.43741
0	10920	5.30465
0	10928	5.30465
0	10936	5.65753
0	10944	6.07936
0	10952	6.20574
0	10960	6.41343
0	10968	6.41343
0	10976	6.36006
0	10984	5.92961
0	10992	5.63697
0	11000	5.88381
0	11008	5.88381
0	11016	5.81835
0	11024	5.7938
0	11032	6.20574
0	11040	6.20574
0	11048	6.15843
0	11056	6.53694
0	11064	6.53694
0	11072	6.187
0	11080	5.74979
0	11088	5.49185
0	11096	5.49185
0	11104	5.73697
0	11112	5.73697
0	11120	5.73051
0	11128	5.94642
0	11136	6.0329
0	11144	5.9183
0	11152	5.82443
0	11160	5.85442
0	11168	5.55897
0	11176	5.55897
0	11184	5.53694
0	11192	5.78759
0	11200	6.06404
0	11208	6.06404
0	11216	6.05373
0	11224	6.05373
0	11232	6.3003
0	11240	5.82443
0	11248	5.82443
0	11256	5.74339
0	11264	5.88381
0	11272	5.59495
0	11280	5.88381
0	11288	6.187
0	11296	6.43741
0	11304	6.43741
0	11312	6.43741
0	11320	5.82443
0	11328	5.30465
0	11336	5.30465
0	11344	5.49566
0	11352	5.15843
0	11368	5.90115
0	11376	5.52952
0	11384	5.7625
0	11392	6.187
0	11400	6.52952
0	11408	6.52952
0	11416	6.76881
0	11424	7.25829
0	11432	7.05373
0	11440	7.35168
0	11448	8.92538
0	11456	9.63869
0	11464	9.69158
0	11472	10.1671
0	11480	9.78058
0	11488	9.63869
0	11496	9.91936
0	11504	10.1686
0	11512	10.3844
0	11520	10.3844
0	11528	11.2847
0	11536	11.8348
0	11544	11.8348
0	11552	11.1939
0	11560	11.076
0	11568	9.44531
0	11576	9.15241
0	11584	8.75854
0	11592	8.75854
0	11600	9.15422
0	11608	9.47071
0	11616	9.74939
0	11624	9.74939
0	11632	10.0276
0	11640	10.5827
0	11648	10.4285
0	11656	10.4285
0	11664	10.586
0	11672	10.586
0	11680	10.586
0	11688	10.5714
0	11696	10.7518
0	11704	10.9692
0	11712	11.1554
0	11720	11.2302
0	11728	11.1554
0	11736	11.0733
0	11744	11.0967
0	11752	11.0967
0	11760	11.1655
0	11768	11.4301
0	11776	11.5041
0	11784	11.4468
0	11792	11.5008
0	11800	11.2808
0	11808	11.2014
0	11816	11.0802
0	11824	11.1217
0	11832	11.1217
0	11840	11.2852
0	11848	11.5565
0	11856	11.5762
0	11864	11.5211
0	11872	11.1843
0	11880	10.3655
0	11888	10.3655
0	11896	9.24193
0	11904	10.1984
0	11912	10.9181
0	11920	11.0711
0	11928	10.9725
0	11936	10.9725
0	11944	10.9725
0	11952	10.6165
0	11960	10.6165
0	11968	10.2817
0	11976	9.95371
0	11984	9.42746
0	11992	8.76645
0	12000	8.76645
0	12008	11.1641
0	12016	11.1833
0	12024	11.1713
0	12032	11.1713
0	12040	10.2697
0	12048	10.1228
0	12056	10.5085
0	12064	11.0771
0	12072	11.0771
0	12080	10.9537
0	12088	10.9537
0	12096	10.9056
0	12104	10.5462
0	12112	10.5574
0	12120	10.8123
0	12128	10.5416
0	12136	9.69324
0	12144	10.1982
0	12152	10.6007
0	12160	10.8485
0	12168	10.8485
0	12176	10.8485
0	12184	10.5699
0	12192	9.61786
0	12200	9.61786
0	12208	10.894
0	12216	10.941
0	12224	10.941
0	12232	10.941
0	12240	10.449
0	12248	9.83274
0	12256	9.28606
0	12264	9.56895
0	12272	8.65242
0	12280	8.42347
0	12288	8.42347
0	12296	8.0576
0	12304	7.63524
0	12312	7.24249
0	12320	7.24249
0	12328	9.1964
0	12336	9.27446
0	12344	10.0863
0	12352	10.421
0	12360	10.421
0	12368	10.4844
0	12376	10.4844
0	12384	10.2566
0	12392	10.1967
0	12400	9.75138
0	12408	9.69821
0	12416	10.1967
0	12424	10.7042
0	12432	10.7796
0	12440	11.0191
0	12448	10.9211
0	12456	10.6592
0	12464	9.91652
0	12472	9.45904
0	12480	8.91971
0	12488	8.97673
0	12496	9.53971
0	12504	9.53971
0	12512	9.53971
0	12520	9.38082
0	12528	9.65625
0	12536	9.67066
0	12544	9.67066
0	12552	9.67066
0	12560	10.0743
0	12568	9.69862
0	12576	7.74018
0	12584	7.74018
0	12592	7.7044
0	12600	7.7044
0	12608	10.5427
0	12616	11.1795
0	12624	11.2056
0	12632	11.3094
0	12640	10.9335
0	12648	9.98625
0	12656	9.98625
0	12664	10.9651
0	12672	10.906
0	12680	10.9359
0	12688	10.972
0	12696	10.6449
0	12704	10.1311
0	12712	10.4096
0	12720	10.4096
0	12728	10.4096
0	12736	10.8145
0	12744	10.8145
0	12752	10.7438
0	12760	10.6728
0	12768	9.85591
0	12776	9.85591
0	12784	8.87652
0	12792	8.87652
0	12800	9.63956
0	12808	10.5498
0	12816	10.7185
0	12824	10.8827
0	12832	10.8827
0	12840	10.7692
0	12848	10.2127
0	12856	9.94851
0	12864	9.81416
0	12872	9.81416
0	12880	10.192
0	12888	10.1578
0	12896	9.73293
0	12904	9.62831
0	12912	10.3451
0	12920	10.5976
0	12928	10.7358
0	12936	10.6626
0	12944	10.3916
0	12952	9.74018
0	12960	9.72768
0	12968	9.75059
0	12976	10.354
0	12984	10.3627
0	12992	10.3627
0	13000	9.64471
0	13008	9.24589
0	13016	8.59938
0	13024	8.55532
0	13032	8.41141
0	13040	8.88526
0	13048	8.88526
0	13056	9.42247
0	13064	10.5952
0	13072	10.8796
0	13080	10.6626
0	13088	10.6626
0	13096	10.377
0	13104	10.0621
0	13112	10.0621
0	13120	10.711
0	13128	10.711
0	13136	10.4507
0	13144	10.2239
0	13152	9.66728
0	13160	9.66728
0	13168	9.66728
0	13176	9.66897
0	13184	9.85479
0	13192	9.51973
0	13200	8.88744
0	13208	9.32568
0	13216	10.0303
0	13224	10.4799
0	13232	10.7502
0	13240	10.7502
0	13248	11.1955
0	13256	11.308
0	13264	11.3415
0	13272	11.3415
0	13280	11.5934
0	13288	11.2147
0	13296	10.9294
0	13304	10.2141
0	13312	10.0586
0	13320	9.77353
0	13328	10.0586
0	13336	10.1191
0	13344	10.4048
0	13352	10.3548
0	13360	10.1512
0	13368	10.1238
0	13376	10.2861
0	13384	10.2861
0	13392	10.9464
0	13400	10.8594
0	13408	10.5537
0	13416	10.5537
0	13424	10.5537
0	13432	9.61085
0	13440	10.3456
0	13448	10.8301
0	13456	11.1461
0	13464	10.7706
0	13472	10.7808
0	13480	10.4957
0	13488	9.65583
0	13496	8.94014
0	13504	8.9126
0	13512	8.9126
0	13520	9.68074
0	13528	10.3551
0	13536	10.3819
0	13544	10.3819
0	13552	10.5987
0	13560	10.682
0	13568	10.5981
0	13576	10.5981
0	13584	10.5985
0	13592	10.2228
0	13600	9.71343
0	13608	9.30519
0	13616	8.69945
0	13624	8.69945
0	13632	11.4668
0	13640	11.5154
0	13648	11.5767
0	13656	11.8621
0	13664	11.3133
0	13672	11.044
0	13680	11.1722
0	13688	10.9502
0	13696	10.7992
0	13704	10.2153
0	13712	10.0663
0	13720	10.0663
0	13728	10.786
0	13736	10.85
0	13744	10.85
0	13752	10.85
0	13760	10.2034
0	13768	10.0998
0	13776	9.83387
0	13784	9.76527
0	13792	9.68658
0	13800	9.50136
0	13808	9.70933
0	13816	9.93453
0	13824	9.70933
0	13832	9.48707
0	13840	9.48707
0	13848	9.5829
0	13856	9.4517
0	13864	9.60159
0	13872	9.49566
0	13880	9.49566
0	13888	8.22996
0	13896	7.47651
0	13904	7.59317
0	13912	7.59317
0	13920	7.59317
0	13928	8.35692
0	13936	8.35692
0	13944	8.86845
0	13952	10.1427
0	13960	9.03486
0	13968	9.53971
0	13976	9.53971
0	13984	9.06211
0	13992	7.73535
0	14000	8.68283
0	14008	8.68283
0	14016	9.45219
0	14024	10.1852
0	14032	10.5775
0	14040	10.8244
0	14048	10.5775
0	14056	10.3166
0	14064	9.86441
0	14072	9.56397
0	14080	9.56397
0	14088	10.2772
0	14096	10.2772
0	14104	10.2822
0	14112	9.95821
0	14120	9.24702
0	14128	9.24702
0	14136	9.56215
0	14144	9.40433
0	14152	9.40433
0	14160	9.40433
0	14168	10.3702
0	14176	10.5507
0	14184	10.9994
0	14192	11.482
0	14200	11.482
0	14208	11.3981
0	14216	11.3981
0	14224	11.0994
0	14232	10.6893
0	14240	10.6283
0	14248	10.4697
0	14256	10.4697
0	14264	10.7932
0	14272	10.6999
0	14280	11.0595
0	14288	10.6616
0	14296	10.1231
0	14304	9.63135
0	14312	10.0394
0	14320	9.51222
0	14328	9.51222
0	14336	9.77588
0	14344	9.15843
0	14352	8.90115
0	14360	8.96166
0	14368	9.35483
0	14376	10.4139
0	14384	10.7494
0	14392	11.1686
0	14400	11.2206
0	14408	11.1574
0	14416	11.0589
0	14424	10.8094
0	14432	10.795
0	14440	10.9133
0	14448	11.1833
0	14456	11.1833
0	14464	11.2584
0	14472	11.2584
0	14480	10.6626
0	14488	10.0647
0	14496	9.58469
0	14504	9.03224
0	14512	9.03224
0	14520	9.75854
0	14528	9.88708
0	14536	10.2098
0	14544	11.0664
0	14552	11.284
0	14560	11.284
0	14568	11.5553
0	14576	11.5553
0	14584	11.2693
0	14592	10.9174
0	14600	10.9447
0	14608	10.1976
0	14616	10.1707
0	14624	10.1216
0	14632	9.90975
0	14640	9.90975
0	14648	9.841
0	14656	10.0263
0	14664	10.2614
0	14672	9.82934
0	14680	9.64557
0	14688	9.82934
0	14696	9.87432
0	14704	9.82329
0	14712	10.4053
0	14720	10.5369
0	14728	10.5369
0	14736	10.43
0	14744	10.2139
0	14752	10.2139
0	14760	10.4096
0	14768	11.141
0	14776	11.491
0	14784	11.618
0	14792	11.6928
0	14800	11.5625
0	14808	10.9944
0	14816	10.5176
0	14824	10.1382
0	14832	10.1382
0	14840	10.477
0	14848	10.7917
0	14856	11.1185
0	14864	11.1185
0	14872	11.0227
0	14880	11.1185
0	14888	11.2006
0	14896	11.2006
0	14904	11.297
0	14912	11.5561
0	14920	11.5547
0	14928	11.297
0	14936	10.9618
0	14944	10.9618
0	14952	11.1426
0	14960	10.805
0	14968	10.805
0	14976	10.6611
0	14984	10.9227
0	14992	10.9227
0	15000	10.9227
0	15008	10.9994
0	15016	11.1911
0	15024	11.1911
0	15032	10.8651
0	15040	10.8972
0	15048	11.2133
0	15056	10.8972
0	15064	10.6986
0	15072	11.4243
0	15080	11.3417
0	15088	10.147
0	15096	10.1946
0	15104	9.41343
0	15112	9.41343
0	15120	10.1617
0	15128	10.4424
0	15136	10.5059
0	15144	10.6713
0	15152	10.6713
0	15160	10.4542
0	15168	9.97605
0	15176	10.5035
0	15184	10.4542
0	15192	9.73777
0	15200	10.8069
0	15208	10.7882
0	15216	9.40737
0	15224	9.50231
0	15232	9.10329
0	15240	8.50326
0	15248	7.92538
0	15256	8.88453
0	15264	8.71343
0	15272	9.37463
0	15280	10.1766
0	15288	10.8507
0	15296	11.0521
0	15304	10.9771
0	15312	10.8006
0	15320	10.5883
0	15328	9.99233
0	15336	9.27169
0	15344	9.84996
0	15352	10.5286
0	15360	10.5286
0	15368	10.5286
0	15376	10.7913
0	15384	11.1896
0	15392	10.6419
0	15400	10.6005
0	15408	11.0403
0	15416	11.6853
0	15424	11.6853
0	15432	11.6853
0	15440	11.8258
0	15448	10.7414
0	15456	10.358
0	15464	10.2118
0	15472	10.5624
0	15480	10.358
0	15488	10.7147
0	15496	10.8057
0	15504	10.5694
0	15512	10.8057
0	15520	11.3182
0	15528	11.2015
0	15536	11.1176
0	15544	11.2928
0	15552	11.0345
0	15560	10.6187
0	15568	10.3281
0	15576	10.0322
0	15584	9.42746
0	15592	9.42746
0	15600	9.31115
0	15608	9.31115
0	15616	9.87725
0	15624	10.8201
0	15632	10.8986
0	15640	10.9718
0	15648	10.8986
0	15656	10.1584
0	15664	9.34165
0	15672	7.27391
0	15680	7.27391
0	15688	9.30628
0	15696	10.8732
0	15704	11.2551
0	15712	11.3863
0	15720	11.5846
0	15728	11.2619
0	15736	11.0298
0	15744	10.753
0	15752	10.3141
0	15760	9.68032
0	15768	9.68032
0	15776	10.3079
0	15784	10.2902
0	15792	10.2984
0	15800	10.6597
0	15808	10.2711
0	15816	9.8878
0	15824	9.90295
0	15832	9.98963
0	15840	10.4859
0	15848	10.4712
0	15856	10.4816
0	15864	10.8187
0	15872	10.5836
0	15880	9.57257
0	15888	9.57257
0	15896	9.21328
0	15904	8.73374
0	15912	8.78992
0	15920	9.2932
0	15928	9.60601
0	15936	9.69531
0	15944	9.96784
0	15952	9.92714
0	15960	9.6622
0	15968	9.63308
0	15976	9.73576
0	15984	9.32835
0	15992	9.32835
0	16000	10.0224
0	16008	10.0051
0	16016	10.0051
0	16024	10.0051
0	16032	10.0204
0	16040	9.99233
0	16048	9.74339
0	16056	9.23168
0	16064	9.27335
0	16072	9.80421
0	16080	10.0214
0	16088	10.0214
0	16096	9.97469
[truncated: 184,313 more rows]
