# Supplementary material for: A Compendium of Nucleosome and Transcript Profiles Reveals Determinants of Chromatin Architecture and Transcription
Source: PLoS Genet. 2013 May 2;9(5):e1003479. doi: 10.1371/journal.pgen.1003479 (PMC3642058; doi:10.1371/journal.pgen.1003479)
Supplement: Dataset S1 — Yeast transcript annotation R script and data files. Please note this file is 81.9 MB and may be difficult for some readers to download due to its size. (GZ) [file pgen.1003479.s001.gz › yeast-transcript-annotation/chr1.data.tot.perm]

0	16	7.31115
0	24	7.42646
0	32	7.5985
0	40	7.5985
0	48	7.5985
0	56	7.32193
0	64	6.87798
0	72	6.23339
0	80	6.69779
0	88	7.32193
0	96	8.24249
0	104	9.15482
0	112	9.65156
0	120	9.65156
0	128	9.65156
0	136	9.69614
0	144	9.76013
0	152	9.51081
0	160	9.52627
0	168	9.52627
0	176	8.8425
0	184	8.57707
0	192	8.51269
0	200	8.44037
0	208	8.60821
0	216	9.85702
0	224	9.85702
0	232	9.87505
0	240	9.87505
0	248	8.72403
0	256	8.72403
0	264	8.74259
0	272	8.50326
0	280	8.50326
0	288	8.36215
0	296	7.63005
0	304	7.63005
0	312	7.60909
0	320	7.60909
0	328	7.06404
0	336	7.60909
0	344	8.0184
0	352	8.0184
0	360	8.04075
0	368	8.22882
0	376	8.36215
0	384	8.36111
0	392	8.63178
0	400	8.63178
0	408	8.27169
0	416	8.27169
0	424	7.83199
0	432	6.95475
0	440	7.22882
0	448	8.03814
0	456	7.57347
0	464	7.22882
0	472	7.26053
0	480	7.98218
0	488	7.7011
0	496	7.26946
0	504	7.26946
0	512	7.96303
0	520	7.97673
0	528	7.97673
0	536	8.09452
0	544	8.70357
0	552	8.89684
0	560	8.89684
0	568	8.89684
0	576	8.89684
0	584	8.18228
0	592	7.40534
0	600	5.95198
0	608	5.95198
0	616	7.63178
0	624	7.68283
0	632	7.63178
0	640	7.85294
0	648	6.88381
0	656	6.42547
0	664	6.23795
0	672	6.39314
0	680	6.03814
0	688	5.87213
0	696	5.974
0	704	5.974
0	712	5.90689
0	720	5.90689
0	728	6.13418
0	736	5.64386
0	744	5.49185
0	752	5.31331
0	760	5.24249
0	768	4.9183
0	776	5.09954
0	784	5.38904
0	792	6.72727
0	800	6.73374
0	808	6.85145
0	816	6.85145
0	824	6.02237
0	832	5.73697
0	840	5.51457
0	848	5.25154
0	856	5.53694
0	864	5.25154
0	872	5.6845
0	880	6.02764
0	888	6.24702
0	896	6.187
0	904	6.187
0	912	6.187
0	920	5.73051
0	928	5.6845
0	936	5.07936
0	944	5.07936
0	952	5.6845
0	960	5.90689
0	968	6.187
0	976	6.187
0	984	6.31763
0	992	6.31763
0	1000	6.09954
0	1008	5.94084
0	1016	6.24249
0	1024	5.7751
0	1032	6.26053
0	1040	6.28276
0	1048	6.22423
0	1056	5.58066
0	1064	5.67108
0	1072	5.58066
0	1080	5.20574
0	1088	5.64386
0	1096	5.55166
0	1104	5.55166
0	1112	5.81225
0	1120	5.974
0	1128	5.74979
0	1136	5.8365
0	1144	5.8365
0	1152	5.61611
0	1160	5.61611
0	1168	5.81225
0	1176	5.81225
0	1184	5.8425
0	1192	5.92396
0	1200	5.94084
0	1208	6.04335
0	1216	6.11449
0	1224	6.11449
0	1232	6.10454
0	1240	5.9183
0	1248	5.78759
0	1256	5.9126
0	1264	5.9126
0	1272	6.10952
0	1280	6.02764
0	1288	5.98489
0	1296	5.82443
0	1304	5.82443
0	1312	5.82443
0	1320	5.64386
0	1328	5.26946
0	1336	4.974
0	1344	5.20574
0	1352	4.974
0	1360	5.06916
0	1368	5.11944
0	1376	5.38904
0	1384	6.06404
0	1392	6.56624
0	1400	6.90115
0	1408	6.90115
0	1416	6.89828
0	1424	6.55897
0	1432	6.26946
0	1440	6.55897
0	1448	8.16323
0	1456	8.22423
0	1464	8.30574
0	1472	8.26053
0	1480	6.65753
0	1488	6.14393
0	1496	6.10454
0	1504	6.12928
0	1512	6.46877
0	1520	6.58066
0	1528	6.58066
0	1536	6.46877
0	1544	5.94084
0	1552	5.74339
0	1560	5.54432
0	1568	5.60204
0	1576	5.74339
0	1584	5.51457
0	1592	5.37255
0	1600	5.82443
0	1608	5.69779
0	1616	5.35588
0	1624	5.187
0	1632	5.6778
0	1640	5.69116
0	1648	5.974
0	1656	5.90689
0	1664	5.97946
0	1672	5.58066
0	1680	5.339
0	1688	5.03814
0	1696	5.03814
0	1704	4.8365
0	1712	5.11944
0	1720	5.11944
0	1728	5.25154
0	1736	5.339
0	1744	5.31331
0	1752	5.16802
0	1760	5.37255
0	1768	5.17754
0	1776	5.17754
0	1784	6.14393
0	1792	6.82443
0	1800	7.95059
0	1808	8.49376
0	1816	8.80382
0	1824	8.82594
0	1832	8.74819
0	1840	8.60645
0	1848	8.46877
0	1856	8.41544
0	1864	8.51551
0	1872	8.36006
0	1880	8.38391
0	1888	8.36006
0	1896	8.4842
0	1904	8.00375
0	1912	7.90115
0	1920	8.48228
0	1928	8.01972
0	1936	7.37048
0	1944	7.56805
0	1952	7.60909
0	1960	7.35168
0	1968	6.90689
0	1976	7.24702
0	1984	7.43344
0	1992	7.61611
0	2000	7.46877
0	2008	7.68283
0	2016	7.5202
0	2024	6.46099
0	2032	6.3684
0	2040	6.78136
0	2048	7.31547
0	2056	7.31547
0	2064	7.50136
0	2072	7.5258
0	2080	8.11696
0	2088	8.32193
0	2096	9.02764
0	2104	9.0466
0	2112	9.09389
0	2120	9.0466
0	2128	8.21963
0	2136	8.01575
0	2144	7.80919
0	2152	7.48803
0	2160	6.85739
0	2168	6.12437
0	2176	5.78759
0	2184	5.78759
0	2192	5.96853
0	2200	6.17754
0	2208	6.17754
0	2216	5.95198
0	2224	5.6845
0	2232	5.69116
0	2240	5.69116
0	2248	6.23795
0	2256	6.23795
0	2264	6.33475
0	2272	6.32193
0	2280	5.7625
0	2288	5.7625
0	2296	6.6845
0	2304	6.74659
0	2312	6.74659
0	2320	6.8425
0	2328	6.55166
0	2336	6.3003
0	2344	6.04855
0	2352	6.04855
0	2360	5.65071
0	2368	5.57347
0	2376	5.58782
0	2384	5.58782
0	2392	5.95198
0	2400	5.95198
0	2408	5.92961
0	2416	5.53694
0	2424	5.8425
0	2432	5.90115
0	2440	5.92961
0	2448	5.90115
0	2456	6.13906
0	2464	5.95752
0	2472	6.27391
0	2480	6.47651
0	2488	6.65071
0	2496	6.48803
0	2504	6.55166
0	2512	6.37255
0	2520	6.55166
0	2528	6.02764
0	2536	5.84847
0	2544	6.34324
0	2552	6.41343
0	2560	6.1964
0	2568	6.53324
0	2576	6.44136
0	2584	6.1964
0	2592	5.90115
0	2600	5.6231
0	2608	5.6231
0	2616	5.71097
0	2624	5.74979
0	2632	5.74979
0	2640	5.74979
0	2648	5.86625
0	2656	5.61611
0	2664	5.81225
0	2672	6.07936
0	2680	6.32622
0	2688	6.29593
0	2696	6.40534
0	2704	6.25154
0	2712	6.47651
0	2720	6.57707
0	2728	6.57707
0	2736	6.54064
0	2744	6.54064
0	2752	6.45317
0	2760	6.45317
0	2768	6.57707
0	2776	6.49947
0	2784	6.40534
0	2792	6.01176
0	2800	5.80613
0	2808	5.47651
0	2816	5.80613
0	2824	5.76881
0	2832	6.07936
0	2840	6.14878
0	2848	6.53324
0	2856	6.35168
0	2864	6.49566
0	2872	6.07427
0	2880	5.9957
0	2888	5.9957
0	2896	5.9957
0	2904	5.79998
0	2912	5.47651
0	2920	5.79998
0	2928	5.66432
0	2936	5.52952
0	2944	5.51457
0	2952	5.58782
0	2960	5.58782
0	2968	5.63005
0	2976	5.92961
0	2984	6.13906
0	2992	6.13906
0	3000	6.13906
0	3008	5.94084
0	3016	5.6845
0	3024	5.55897
0	3032	5.55897
0	3040	5.54432
0	3048	5.54432
0	3056	5.37255
0	3064	5.69779
0	3072	5.69779
0	3080	5.72403
0	3088	5.71097
0	3096	5.71097
0	3104	5.47651
0	3112	5.47651
0	3120	5.57347
0	3128	5.61611
0	3136	5.81225
0	3144	5.83048
0	3152	5.83048
0	3160	5.7625
0	3168	5.65071
0	3176	5.54432
0	3184	5.33049
0	3192	5.46877
0	3200	5.46877
0	3208	5.31331
0	3216	5.7938
0	3224	6.26053
0	3232	6.01176
0	3240	6.01176
0	3248	6.27834
0	3256	6.46099
0	3264	6.46099
0	3272	6.94363
0	3280	6.86035
0	3288	6.85145
0	3296	6.187
0	3304	5.45317
0	3312	5.45317
0	3320	5.7751
0	3328	5.7751
0	3336	5.9957
0	3344	6.187
0	3352	6.03814
0	3360	6.22423
0	3368	6.49566
0	3376	6.31331
0	3384	6.10952
0	3392	6.14878
0	3400	5.7625
0	3408	5.37255
0	3416	5.72403
0	3424	5.86035
0	3432	5.86035
0	3440	6.08948
0	3448	5.82443
0	3456	6.08443
0	3464	5.71097
0	3472	5.65753
0	3480	5.7625
0	3488	6.20107
0	3496	6.16802
0	3504	6.16802
0	3512	5.9957
0	3520	5.50704
0	3528	5.50704
0	3536	5.46877
0	3544	5.45317
0	3552	5.57347
0	3560	5.58782
0	3568	5.4842
0	3576	5.42146
0	3584	5.6778
0	3592	5.78759
0	3600	6.56986
0	3608	6.56986
0	3616	6.69116
0	3624	6.56986
0	3632	6.31763
0	3640	5.47651
0	3648	5.7938
0	3656	5.7938
0	3664	5.69779
0	3672	5.9126
0	3680	6.05373
0	3688	5.90115
0	3696	5.56624
0	3704	5.90115
0	3712	5.97946
0	3720	6.22882
0	3728	6.22882
0	3736	6.38494
0	3744	6.16323
0	3752	5.86625
0	3760	5.49947
0	3768	5.29593
0	3776	5.29593
0	3784	5.49947
0	3792	5.74979
0	3800	5.82443
0	3808	6.29593
0	3816	6.11944
0	3824	6.11944
0	3832	6.01707
0	3840	6.30465
0	3848	6.01707
0	3856	5.6845
0	3864	5.6845
0	3872	5.64386
0	3880	5.64386
0	3888	5.75616
0	3896	5.82443
0	3904	6.16802
0	3912	6.43741
0	3920	6.1964
0	3928	6.04855
0	3936	6.24249
0	3944	5.71097
0	3952	5.339
0	3960	5.71097
0	3968	5.92961
0	3976	5.92961
0	3984	5.92961
0	3992	5.99031
0	4000	6.11944
0	4008	5.86625
0	4016	5.69116
0	4024	5.63005
0	4032	5.63005
0	4040	5.32193
0	4048	5.42946
0	4056	5.89539
0	4064	6.38904
0	4072	6.48036
0	4080	6.54432
0	4088	6.15843
0	4096	6.23795
0	4104	5.9183
0	4112	5.67108
0	4120	5.51457
0	4128	5.69116
0	4136	5.45317
0	4144	5.69116
0	4152	5.6845
0	4160	5.65753
0	4168	5.35588
0	4176	5.07936
0	4184	5.07936
0	4192	5.28716
0	4200	5.54432
0	4208	5.72403
0	4216	5.90115
0	4224	5.88961
0	4232	5.74979
0	4240	5.87213
0	4248	5.84847
0	4256	5.7751
0	4264	5.99031
0	4272	6.15361
0	4280	6.29593
0	4288	6.40534
0	4296	6.47651
0	4304	6.40534
0	4312	6.21501
0	4320	5.97946
0	4328	5.83048
0	4336	5.72403
0	4344	5.87213
0	4352	6.25154
0	4360	6.17754
0	4368	6.10952
0	4376	6.10952
0	4384	5.78759
0	4392	5.74339
0	4400	5.92396
0	4408	6.13418
0	4416	6.22882
0	4424	6.14878
0	4432	6.10952
0	4440	5.81835
0	4448	5.49185
0	4456	5.07936
0	4464	5.33049
0	4472	5.33049
0	4480	5.65071
0	4488	5.46877
0	4496	5.52952
0	4504	5.339
0	4512	5.59495
0	4520	5.60204
0	4528	5.88961
0	4536	6.06404
0	4544	6.06404
0	4552	5.9183
0	4560	5.57347
0	4568	5.4842
0	4576	5.4842
0	4584	5.55897
0	4592	5.65071
0	4600	5.65071
0	4608	5.60204
0	4616	5.53694
0	4624	5.42946
0	4632	5.45317
0	4640	5.36424
0	4648	5.28716
0	4656	5.79998
0	4664	6.7938
0	4672	6.76566
0	4680	7.10454
0	4688	7.10454
0	4696	6.548
0	4704	6.07936
0	4712	6.60204
0	4720	6.20574
0	4728	6.07936
0	4736	6.07936
0	4744	5.88381
0	4752	5.88381
0	4760	5.88961
0	4768	5.88961
0	4776	5.974
0	4784	6.21501
0	4792	6.187
0	4800	6.187
0	4808	6.187
0	4816	5.88381
0	4824	5.93524
0	4832	5.96853
0	4840	6.49185
0	4848	7.15361
0	4856	7.25829
0	4864	7.265
0	4872	7.17991
0	4880	6.38494
0	4888	6.04855
0	4896	6.23339
0	4904	5.90689
0	4912	6.23339
0	4920	6.46877
0	4928	7.47071
0	4936	6.46877
0	4944	6.46877
0	4952	6.6778
0	4960	6.41343
0	4968	6.12928
0	4976	6.33049
0	4984	6.33049
0	4992	6.12928
0	5000	5.7625
0	5008	5.52952
0	5016	5.52952
0	5024	5.55166
0	5032	5.339
0	5040	5.46877
0	5048	5.339
0	5056	5.25154
0	5064	5.187
0	5072	5.25154
0	5080	5.1964
0	5088	5.15843
0	5096	5.23339
0	5104	5.23339
0	5112	5.26946
0	5120	5.187
0	5128	5.17754
0	5136	5.45317
0	5144	5.61611
0	5152	5.65071
0	5160	5.73051
0	5168	5.92961
0	5176	6.15843
0	5184	6.5985
0	5192	6.5985
0	5200	6.5985
0	5208	6.40129
0	5216	6.17754
0	5224	5.7938
0	5232	5.9957
0	5240	5.9957
0	5248	5.9957
0	5256	5.45317
0	5264	5.24249
0	5272	5.24249
0	5280	6.38904
0	5288	6.38904
0	5296	6.46489
0	5304	6.76881
0	5312	6.25154
0	5320	5.64386
0	5328	5.74339
0	5336	5.64386
0	5344	5.55897
0	5352	5.55897
0	5360	5.66432
0	5368	5.52952
0	5376	5.87213
0	5384	6.13906
0	5392	6.07427
0	5400	6.13906
0	5408	6.47651
0	5416	6.47651
0	5424	6.12437
0	5432	5.81835
0	5440	5.51457
0	5448	5.51457
0	5456	6.05373
0	5464	6.49185
0	5472	6.49185
0	5480	6.54064
0	5488	6.05889
0	5496	5.58782
0	5504	5.57347
0	5512	5.78759
0	5520	6.28276
0	5528	6.24702
0	5536	6.24702
0	5544	6.08443
0	5552	5.40534
0	5560	5.40534
0	5568	6.12437
0	5576	6.12928
0	5584	6.12437
0	5592	6.12928
0	5600	5.58782
0	5608	5.47651
0	5616	5.69779
0	5624	5.84847
0	5632	5.82443
0	5640	5.81225
0	5648	5.7625
0	5656	5.98489
0	5664	5.67108
0	5672	5.67108
0	5680	6.07427
0	5688	6.07936
0	5696	6.14393
0	5704	6.37255
0	5712	6.37255
0	5720	6.13906
0	5728	5.85442
0	5736	5.52207
0	5744	5.42146
0	5752	5.339
0	5760	5.34746
0	5768	5.52952
0	5776	5.46099
0	5784	5.75616
0	5792	5.96303
0	5800	6.20574
0	5808	6.32193
0	5816	6.35588
0	5824	6.37255
0	5832	6.37255
0	5840	6.09954
0	5848	5.78759
0	5856	5.7625
0	5864	5.45317
0	5872	5.71097
0	5880	5.81225
0	5888	5.65753
0	5896	5.974
0	5904	7.27169
0	5912	7.27169
0	5920	7.27169
0	5928	7.40332
0	5936	6.30899
0	5944	6.02764
0	5952	6.00643
0	5960	5.79998
0	5968	5.55166
0	5976	5.31331
0	5984	5.31331
0	5992	5.30465
0	6000	5.26946
0	6008	5.33049
0	6016	5.87213
0	6024	5.9957
0	6032	6.25604
0	6040	6.36424
0	6048	6.40939
0	6056	6.87213
0	6064	6.7625
0	6072	6.64386
0	6080	6.10454
0	6088	5.73051
0	6096	5.55166
0	6104	5.55166
0	6112	5.6845
0	6120	5.61611
0	6128	5.78136
0	6136	5.78136
0	6144	5.81225
0	6152	6.14878
0	6160	6.49947
0	6168	6.63697
0	6176	6.58425
0	6184	6.58425
0	6192	6.40534
0	6200	5.99031
0	6208	5.88381
0	6216	5.88381
0	6224	5.74979
0	6232	5.55897
0	6240	5.37255
0	6248	5.15843
0	6256	5.14878
0	6264	5.09954
0	6272	5.20574
0	6280	5.23339
0	6288	5.67108
0	6296	5.67108
0	6304	5.7044
0	6312	5.42146
0	6320	5.7044
0	6328	5.76881
0	6336	6.10952
0	6344	6.10952
0	6352	6.10952
0	6360	5.98489
0	6368	5.51457
0	6376	5.46099
0	6384	5.65071
0	6392	5.7751
0	6400	5.9183
0	6408	5.9183
0	6416	6.04855
0	6424	6.04855
0	6432	5.81835
0	6440	6.08948
0	6448	6.31331
0	6456	6.31331
0	6464	6.55897
0	6472	6.50326
0	6480	6.10952
0	6488	5.71097
0	6496	5.71097
0	6504	5.71097
0	6512	5.35588
0	6520	5.46877
0	6528	5.49185
0	6536	5.85442
0	6544	6.02237
0	6552	6.0329
0	6560	6.02237
0	6568	6.09954
0	6576	5.65753
0	6584	5.55166
0	6592	5.339
0	6600	5.38904
0	6608	5.09954
0	6616	5.38904
0	6624	5.47651
0	6632	6.7751
0	6640	6.88961
0	6648	6.8809
0	6656	6.87213
0	6664	6.29155
0	6672	5.84847
0	6680	5.78136
0	6688	5.87213
0	6696	6.05889
0	6704	6.05889
0	6712	5.84847
0	6720	5.7044
0	6728	5.82443
0	6736	6.00107
0	6744	6.10952
0	6752	6.10952
0	6760	6.00107
0	6768	5.95752
0	6776	5.95752
0	6784	6.10952
0	6792	6.38494
0	6800	6.50704
0	6808	6.50704
0	6816	6.24702
0	6824	6.24249
0	6832	5.9183
0	6840	5.60204
0	6848	5.7044
0	6856	5.49947
0	6864	5.92961
0	6872	6.26053
0	6880	6.26053
0	6888	6.187
0	6896	6.265
0	6904	6.57347
0	6912	6.14878
0	6920	6.14878
0	6928	5.8425
0	6936	5.8425
0	6944	5.25154
0	6952	4.974
0	6960	5.13906
0	6968	5.50704
0	6976	5.28716
0	6984	5.59495
0	6992	5.84847
0	7000	5.93524
0	7008	5.74979
0	7016	5.78136
0	7024	5.57347
0	7032	5.51457
0	7040	5.52207
0	7048	5.51457
0	7056	5.74979
0	7064	5.74979
0	7072	5.57347
0	7080	5.57347
0	7088	5.73697
0	7096	5.57347
0	7104	5.7044
0	7112	5.7044
0	7120	5.57347
0	7128	5.43741
0	7136	5.26946
0	7144	5.26946
0	7152	5.26946
0	7160	5.13906
0	7168	5.56624
0	7176	6.58066
0	7184	6.58066
0	7192	7.20341
0	7200	7.20341
0	7208	7.0666
0	7216	6.45317
0	7224	6.25604
0	7232	5.96303
0	7240	5.78759
0	7248	5.76881
0	7256	5.87213
0	7264	5.87213
0	7272	6.06404
0	7280	6.12928
0	7288	5.93524
0	7296	6.08443
0	7304	6.01176
0	7312	5.96303
0	7320	6.10454
0	7328	6.14393
0	7336	5.9957
0	7344	6.11944
0	7352	6.27391
0	7360	6.39722
0	7368	6.40129
0	7376	6.78759
0	7384	7.00643
0	7392	7.46877
0	7400	7.46877
0	7408	7.46877
0	7416	6.95752
0	7424	6.76881
0	7432	6.60204
0	7440	6.5258
0	7448	6.55166
0	7456	6.32622
0	7464	6.22423
0	7472	6.22423
0	7480	6.22423
0	7488	6.02764
0	7496	6.30465
0	7504	5.74339
0	7512	5.21501
0	7520	5.74979
0	7528	6.10952
0	7536	6.24249
0	7544	6.24702
0	7552	6.99301
0	7560	7.11944
0	7568	7.70769
0	7576	7.90689
0	7584	7.96853
0	7592	7.96853
0	7600	7.36424
0	7608	6.55532
0	7616	6.55532
0	7624	6.75616
0	7632	6.75616
0	7640	7.11944
0	7648	6.81531
0	7656	6.59495
0	7664	6.31331
0	7672	6.187
0	7680	6.187
0	7688	6.89251
0	7696	6.89251
0	7704	6.74018
0	7712	6.66093
0	7720	5.94084
0	7728	5.94084
0	7736	5.94084
0	7744	6.85145
0	7752	6.92396
0	7760	7.03027
0	7768	6.56624
0	7776	6.83048
0	7784	6.52207
0	7792	6.17754
0	7800	6.04855
0	7808	6.04855
0	7816	6.04855
0	7824	6.51457
0	7832	7.06916
0	7840	7.17754
0	7848	7.17754
0	7856	7.16802
0	7864	6.42946
0	7872	5.82443
0	7880	5.75616
0	7888	5.49185
0	7896	5.49185
0	7904	5.73697
0	7912	6.00107
0	7920	6.15361
0	7928	6.16802
0	7936	6.09954
0	7944	5.7938
0	7952	6.12437
0	7960	6.12437
0	7968	5.94642
0	7976	6.45317
0	7984	6.58425
0	7992	6.64729
0	8000	6.10454
0	8008	6.39722
0	8016	6.0329
0	8024	5.88961
0	8032	6.04855
0	8040	6.34746
0	8048	6.46099
0	8056	6.49185
0	8064	6.8365
0	8072	6.8365
0	8080	6.83349
0	8088	6.75933
0	8096	7.04855
0	8104	7.12437
0	8112	7.04855
0	8120	7.17754
0	8128	7.20806
0	8136	7.23795
0	8144	7.1512
0	8152	7.17754
0	8160	7.11449
0	8168	7.17754
0	8176	6.89251
0	8184	7.0329
0	8192	6.77196
0	8200	6.65412
0	8208	6.77196
0	8216	7.63178
0	8224	7.52952
0	8232	7.52952
0	8240	7.43145
0	8248	6.1964
0	8256	5.75616
0	8264	5.84847
0	8272	5.98489
0	8280	6.33049
0	8288	6.43741
0	8296	6.76566
0	8304	6.73051
0	8312	6.86625
0	8320	6.79998
0	8328	6.9957
0	8336	6.90115
0	8344	7.0666
0	8352	7.25154
0	8360	7.25154
0	8368	6.90115
0	8376	6.88961
0	8384	6.6778
0	8392	6.31331
0	8400	6.40534
0	8408	6.43741
0	8416	6.29155
0	8424	6.29155
0	8432	6.08443
0	8440	5.64386
0	8448	5.64386
0	8456	5.41343
0	8464	5.51457
0	8472	5.73051
0	8480	6.265
0	8488	6.265
0	8496	6.51081
0	8504	6.71751
0	8512	6.71751
0	8520	6.71751
0	8528	6.71751
0	8536	6.71751
0	8544	6.51457
0	8552	6.42146
0	8560	6.42146
0	8568	6.40129
0	8576	6.36006
0	8584	6.6778
0	8592	6.59139
0	8600	5.7751
0	8608	5.7751
0	8616	5.42146
0	8624	5.33049
0	8632	5.49947
0	8640	6.08948
0	8648	6.29155
0	8656	6.33475
0	8664	6.339
0	8672	5.89539
0	8680	5.89539
0	8688	6.07936
0	8696	6.21963
0	8704	6.32193
0	8712	6.47651
0	8720	6.49947
0	8728	6.69448
0	8736	6.70769
0	8744	6.65753
0	8752	6.38494
0	8760	6.10454
0	8768	5.38904
0	8776	5.38904
0	8784	5.4842
0	8792	5.81225
0	8800	5.81225
0	8808	5.81225
0	8816	5.55166
0	8824	5.37255
0	8832	5.37255
0	8840	5.4842
0	8848	5.50704
0	8856	5.7938
0	8864	5.7751
0	8872	5.87213
0	8880	6.00643
0	8888	6.11944
0	8896	5.94642
0	8904	6.15361
0	8912	6.38904
0	8920	6.58425
0	8928	7.10952
0	8936	7.10952
0	8944	7.10952
0	8952	6.71097
0	8960	6.21963
0	8968	5.54432
0	8976	5.22423
0	8984	4.94084
0	8992	5.187
0	9000	5.187
0	9008	5.27834
0	9016	5.35588
0	9024	5.36424
0	9032	5.27834
0	9040	4.95198
0	9048	4.95198
0	9056	4.81225
0	9064	4.8365
0	9072	5.27834
0	9080	5.41343
0	9088	5.47651
0	9096	5.65753
0	9104	5.42946
0	9112	5.339
0	9120	5.33049
0	9128	5.50704
0	9136	5.20574
0	9144	5.41343
0	9152	5.41343
0	9160	5.4842
0	9168	5.58782
0	9176	5.78136
0	9184	5.92396
0	9192	6.04335
0	9200	6.44531
0	9208	6.50704
0	9216	6.50704
0	9224	6.38904
0	9232	6.05889
0	9240	5.97946
0	9248	5.65071
0	9256	5.54432
0	9264	5.61611
0	9272	4.974
0	9280	4.974
0	9288	4.89539
0	9296	4.9183
0	9304	5.07936
0	9312	5.41343
0	9320	6.24249
0	9328	6.30899
0	9336	6.57347
0	9344	6.69116
0	9352	6.60204
0	9360	6.72727
0	9368	6.72727
0	9376	7.03814
0	9384	7.05114
0	9392	7.05114
0	9400	7.09703
0	9408	7.09703
0	9416	6.74339
0	9424	6.74339
0	9432	6.6778
0	9440	6.24249
0	9448	6.24249
0	9456	6.03814
0	9464	6.46099
0	9472	6.60557
0	9480	6.99839
0	9488	7.30465
0	9496	7.49376
0	9504	7.22882
0	9512	7.2127
0	9520	7.2127
0	9528	6.96853
0	9536	7.07682
0	9544	7.32835
0	9552	7.36215
0	9560	7.24476
0	9568	7.24476
0	9576	7.24476
0	9584	6.06916
0	9592	6.56261
0	9600	6.58782
0	9608	6.58782
0	9616	5.8365
0	9624	5.87213
0	9632	5.75616
0	9640	5.67108
0	9648	5.71751
0	9656	5.79998
0	9664	5.67108
0	9672	5.87213
0	9680	6.73051
0	9688	7.03552
0	9696	7.25379
0	9704	7.25379
0	9712	7.05631
0	9720	6.63697
0	9728	6.21501
0	9736	6.11944
0	9744	5.76881
0	9752	5.55897
0	9760	5.82443
0	9768	5.64386
0	9776	5.6231
0	9784	6.02764
0	9792	6.59139
0	9800	6.59139
0	9808	6.57707
0	9816	6.57707
0	9824	6.54432
0	9832	5.65071
0	9840	5.69779
0	9848	5.69779
0	9856	5.6845
0	9864	5.60204
0	9872	5.53694
0	9880	5.41343
0	9888	5.41343
0	9896	5.59495
0	9904	5.61611
0	9912	5.57347
0	9920	5.65753
0	9928	5.7044
0	9936	6.02237
0	9944	6.02237
0	9952	6.02237
0	9960	6.15361
0	9968	5.79998
0	9976	5.79998
0	9984	6.09452
0	9992	6.35168
0	10000	6.24249
0	10008	6.33049
0	10016	6.04855
0	10024	5.7044
0	10032	5.52952
0	10040	5.52952
0	10048	5.36424
0	10056	5.51457
0	10064	5.80613
0	10072	6.07427
0	10080	6.04855
0	10088	6.04855
0	10096	5.65071
0	10104	5.4842
0	10112	5.25154
0	10120	5.25154
0	10128	5.51457
0	10136	5.66432
0	10144	5.66432
0	10152	5.73051
0	10160	5.98489
0	10168	5.87213
0	10176	5.81225
0	10184	5.73697
0	10192	5.7044
0	10200	5.58782
0	10208	5.45317
0	10216	5.47651
0	10224	5.35588
0	10232	5.35588
0	10240	5.46099
0	10248	5.4842
0	10256	5.339
0	10264	5.54432
0	10272	5.86035
0	10280	5.42946
0	10288	5.49185
0	10296	5.72403
0	10304	5.45317
0	10312	5.15843
0	10320	5.187
0	10328	5.11944
0	10336	5.15843
0	10344	5.49185
0	10352	5.64386
0	10360	5.82443
0	10368	5.81225
0	10376	5.4842
0	10384	5.44531
0	10392	5.38904
0	10400	5.26053
0	10408	5.28716
0	10416	5.42146
0	10424	5.63697
0	10432	5.90689
0	10440	5.96853
0	10448	6.05889
0	10456	6.07936
0	10464	6.21963
0	10472	6.21963
0	10480	6.40534
0	10488	6.8365
0	10496	6.8365
0	10504	6.80305
0	10512	6.974
0	10520	6.71751
0	10528	6.55897
0	10536	6.37669
0	10544	6.09954
0	10552	5.97946
0	10560	5.8365
0	10568	5.71097
0	10576	5.71097
0	10584	5.8365
0	10592	5.93524
0	10600	6.09452
0	10608	6.31331
0	10616	6.31331
0	10624	6.47264
0	10632	6.31331
0	10640	6.0329
0	10648	6.0329
0	10656	6.15361
0	10664	5.96303
0	10672	5.96303
0	10680	5.95752
0	10688	5.88961
0	10696	5.90115
0	10704	5.7625
0	10712	5.81225
0	10720	5.63005
0	10728	5.9183
0	10736	5.46099
0	10744	5.42146
0	10752	5.73051
0	10760	5.61611
0	10768	5.49947
0	10776	5.46877
0	10784	5.52952
0	10792	5.78759
0	10800	6.02237
0	10808	6.02237
0	10816	6.10952
0	10824	6.00643
0	10832	5.974
0	10840	5.58066
0	10848	5.65071
0	10856	5.73697
0	10864	5.7625
0	10872	5.43741
0	10880	5.73697
0	10888	5.51457
0	10896	5.40534
0	10904	5.21501
0	10912	5.40534
0	10920	5.40534
0	10928	5.58782
0	10936	5.72403
0	10944	5.95198
0	10952	5.93524
0	10960	5.75616
0	10968	5.4842
0	10976	5.43741
0	10984	5.09954
0	10992	5.187
0	11000	5.187
0	11008	5.22423
0	11016	5.35588
0	11024	5.43741
0	11032	5.42946
0	11040	5.34746
0	11048	5.34746
0	11056	5.28716
0	11064	5.40534
0	11072	5.6845
0	11080	5.97946
0	11088	5.97946
0	11096	6.35588
0	11104	6.33049
0	11112	5.7625
0	11120	5.33049
0	11128	5.26053
0	11136	5.26053
0	11144	4.84847
0	11152	5.54432
0	11160	5.71097
0	11168	6.11944
0	11176	6.13906
0	11184	6.35168
0	11192	6.3684
0	11200	6.3684
0	11208	5.97946
0	11216	5.7625
0	11224	6.33475
0	11232	6.0329
0	11240	5.94642
0	11248	5.84847
0	11256	6.12928
0	11264	5.99031
0	11272	5.87213
0	11280	5.87213
0	11288	5.88381
0	11296	5.49947
0	11304	5.49947
0	11312	6.38082
0	11320	7.40332
0	11328	7.44728
0	11336	7.47843
0	11344	7.44728
0	11352	5.7751
0	11360	5.7751
0	11368	6.68115
0	11376	7.1964
0	11384	7.6677
0	11392	8.21732
0	11400	8.39416
0	11408	8.32942
0	11416	8.32942
0	11424	7.87505
0	11432	7.00643
0	11440	7.00643
0	11448	7.16562
0	11456	6.89251
0	11464	6.88961
0	11472	6.88961
0	11480	6.74339
0	11488	6.78136
0	11496	6.91545
0	11504	6.91545
0	11512	7.36006
0	11520	6.95198
0	11528	5.88381
0	11536	6.95198
0	11544	8.60557
0	11552	8.76881
0	11560	9.19347
0	11568	9.19347
0	11576	8.76881
0	11584	8.63438
0	11592	8.36215
0	11600	8.16562
0	11608	8.16562
0	11616	8.16562
0	11624	7.55897
0	11632	6.7625
0	11640	6.7625
0	11648	7.74819
0	11656	7.88526
0	11664	8.09074
0	11672	8.23339
0	11680	8.45513
0	11688	9.72199
0	11696	10.0784
0	11704	10.251
0	11712	10.251
0	11720	9.96441
0	11728	9.42046
0	11736	9.10578
0	11744	9.10578
0	11752	9.71384
0	11760	9.71384
0	11768	9.82481
0	11776	10.2778
0	11784	10.0437
0	11792	9.49471
0	11800	9.64386
0	11808	9.67318
0	11816	9.29539
0	11824	9.29539
0	11832	8.8633
0	11840	8.58961
0	11848	8.71506
0	11856	8.96784
0	11864	9.7167
0	11872	9.74499
0	11880	9.71179
0	11888	9.74499
0	11896	9.74499
0	11904	9.62875
0	11912	9.93559
0	11920	10.3875
0	11928	10.5656
0	11936	10.3944
0	11944	10.3944
0	11952	9.99233
0	11960	9.39467
0	11968	8.899
0	11976	8.838
0	11984	8.77745
0	11992	8.841
0	12000	9.27224
0	12008	9.67655
0	12016	10.0595
0	12024	10.0983
0	12032	10.0983
0	12040	10.0983
0	12048	10.0303
0	12056	10.0582
0	12064	10.2465
0	12072	10.3419
0	12080	10.3419
0	12088	10.0592
0	12096	9.86551
0	12104	9.81034
0	12112	9.88599
0	12120	10.0017
0	12128	10.0017
0	12136	10.0017
0	12144	9.59406
0	12152	9.24136
0	12160	9.08822
0	12168	9.08822
0	12176	8.65838
0	12184	8.61961
0	12192	8.66939
0	12200	9.3632
0	12208	9.72443
0	12216	9.94711
0	12224	10.0806
0	12232	9.82972
0	12240	9.54616
0	12248	9.38031
0	12256	9.48612
0	12264	9.56669
0	12272	9.92855
0	12280	10.0755
0	12288	10.125
0	12296	9.98523
0	12304	9.70604
0	12312	9.55851
0	12320	9.55851
0	12328	9.55851
0	12336	9.7625
0	12344	9.7625
0	12352	9.68533
0	12360	9.7625
0	12368	10.7659
0	12376	10.7189
0	12384	10.7189
0	12392	10.6761
0	12400	9.43244
0	12408	9.32568
0	12416	9.43045
0	12424	10.0898
0	12432	10.4668
0	12440	10.2063
0	12448	10.5406
0	12456	10.6588
0	12464	10.5721
0	12472	10.3901
0	12480	10.5309
0	12488	10.4794
0	12496	10.0048
0	12504	9.70563
0	12512	9.75218
0	12520	9.3658
0	12528	9.79109
0	12536	10.3255
0	12544	10.3513
0	12552	10.2878
0	12560	10.2878
0	12568	10.2878
0	12576	10.129
0	12584	10.0381
0	12592	10.8598
0	12600	11.3906
0	12608	11.4961
0	12616	11.5566
0	12624	11.638
0	12632	11.7513
0	12640	11.5633
0	12680	11.043
0	12704	11.6456
0	12712	11.5903
0	12720	11.5903
0	12728	11.5505
0	12784	9.86882
0	12792	9.96424
0	12800	10.0388
0	12808	9.67612
0	12816	9.73011
0	12824	9.6778
0	12832	9.48324
0	12840	9.39058
0	12848	9.22939
0	12856	9.15963
0	12864	9.3003
0	12872	9.16682
0	12880	9.19347
0	12888	9.16682
0	12896	8.79457
0	12904	9.09326
0	12912	9.58648
0	12920	9.46343
0	12928	9.82859
0	12936	10.1808
0	12944	9.82859
0	12952	9.33582
0	12960	9.23225
0	12968	8.33688
0	12976	8.33688
0	12984	9.10079
0	12992	9.10079
0	13000	9.08506
0	13008	9.06082
0	13016	8.16682
0	13024	8.16682
0	13032	9.17872
0	13040	9.31547
0	13048	9.66517
0	13056	10.0479
0	13064	9.86809
0	13072	9.74539
0	13080	9.74539
0	13088	9.09828
0	13096	9.02369
0	13104	9.09828
0	13112	9.39823
0	13120	9.37359
0	13128	9.37359
0	13136	9.11325
0	13144	8.63697
0	13152	8.17754
0	13160	8.17754
0	13168	9.32835
0	13176	9.46877
0	13184	9.47939
0	13192	9.42497
0	13200	9.33635
0	13208	9.33635
0	13216	9.57572
0	13224	9.82367
0	13232	9.82367
0	13240	9.80728
0	13248	9.58827
0	13256	9.58827
0	13264	9.64429
0	13272	9.93102
0	13280	9.93102
0	13288	9.65199
0	13296	9.18582
0	13304	9.25492
0	13312	9.61217
0	13320	9.74419
0	13328	10.0355
0	13336	10.0355
0	13344	9.92255
0	13352	9.99368
0	13360	9.48707
0	13368	9.48707
0	13376	9.48707
0	13384	9.48994
0	13392	9.48994
0	13400	9.48994
0	13408	9.23909
0	13416	9.49471
0	13424	9.49185
0	13432	9.49185
0	13440	9.95475
0	13448	9.95475
0	13456	9.68742
0	13464	9.36788
0	13472	9.23225
0	13480	8.58604
0	13488	8.09577
0	13496	8.51081
0	13504	8.61961
0	13512	8.51081
0	13520	8.50041
0	13528	8.75218
0	13536	8.75536
0	13544	8.77588
0	13552	8.75536
0	13560	8.56624
0	13568	8.46683
0	13576	8.13906
0	13584	8.36006
0	13592	8.42646
0	13600	8.61173
0	13608	9.03617
0	13616	9.03617
0	13624	8.81911
0	13632	8.89684
0	13640	9.10079
0	13648	9.63265
0	13656	9.76921
0	13664	9.76921
0	13672	9.63265
0	13680	10.0838
0	13688	10.0838
0	13696	9.98659
0	13704	9.97844
0	13712	10.2572
0	13720	9.84736
0	13728	9.76684
0	13736	9.71914
0	13744	9.79689
0	13752	9.323
0	13760	9.30899
0	13768	8.98218
0	13776	9.09011
0	13784	9.03879
0	13792	9.22595
0	13800	9.22595
0	13808	9.22595
0	13816	9.22595
0	13824	9.37204
0	13832	9.74899
0	13840	9.74899
0	13848	9.69573
0	13856	9.68116
0	13864	9.17872
0	13872	9.00442
0	13880	8.93944
0	13888	9.10703
0	13896	9.17457
0	13904	9.53509
0	13912	9.65753
0	13920	10.0844
0	13928	10.0685
0	13936	10.0685
0	13944	9.9282
0	13952	10.1707
0	13960	9.59805
0	13968	9.84549
0	13976	9.84549
0	13984	9.84549
0	13992	9.2127
0	14000	9.16023
0	14008	8.62048
0	14016	8.24363
0	14024	8.24363
0	14032	8.68783
0	14040	9.28165
0	14048	9.52533
0	14056	9.52533
0	14064	9.30519
0	14072	8.80766
0	14080	9.25492
0	14088	9.2521
0	14096	9.68658
0	14104	9.96028
0	14112	9.96028
0	14120	9.86919
0	14128	9.64985
0	14136	9.35378
0	14144	9.59672
0	14152	9.87359
0	14160	9.61699
0	14168	9.49804
0	14176	9.49804
0	14184	7.22423
0	14192	7.22423
0	14200	7.5258
0	14208	8.08696
0	14216	8.91046
0	14224	8.91046
0	14232	8.91046
0	14240	9.0004
0	14248	8.97878
0	14256	9.0819
0	14264	9.649
0	14272	9.649
0	14280	9.53602
0	14288	9.53602
0	14296	9.46974
0	14304	9.0819
0	14312	8.8809
0	14320	9.35062
0	14328	9.59406
0	14336	9.59406
0	14344	9.73535
0	14352	9.89828
0	14360	9.75695
0	14368	9.48372
0	14376	9.14636
0	14384	8.66093
0	14392	8.26612
0	14400	8.66093
0	14408	9.01774
0	14416	9.18818
0	14424	9.47651
0	14432	9.47651
0	14440	9.24872
0	14448	8.60469
0	14456	8.15602
0	14464	7.71751
0	14472	7.37463
0	14480	7.64042
0	14488	7.80305
0	14496	8.14271
0	14504	7.90115
0	14512	7.73051
0	14520	8.00643
0	14528	8.08569
0	14536	8.26723
0	14544	8.74098
0	14552	8.74419
0	14560	8.87066
0	14568	9.29484
0	14576	9.10204
0	14584	8.83425
0	14592	8.9275
0	14600	8.75298
0	14608	8.75298
0	14616	9.10204
0	14624	9.26388
0	14632	9.26388
0	14640	9.26388
0	14648	8.47651
0	14656	8.02764
0	14664	8.02764
0	14672	7.48612
0	14680	7.548
0	14688	8.87213
0	14696	8.87213
0	14704	7.59139
0	14712	7.95198
0	14720	8.1512
0	14728	7.96578
0	14736	8.1512
0	14744	8.55258
0	14752	8.68283
0	14760	8.97537
0	14768	8.97537
0	14776	8.74018
0	14784	8.58335
0	14792	8.58335
0	14800	8.34324
0	14808	8.74579
0	14816	8.9876
0	14824	9.15662
0	14832	9.23339
0	14840	9.23339
0	14848	8.66855
0	14856	8.58871
0	14864	7.59317
0	14872	7.18464
0	14880	7.18464
0	14888	6.93524
0	14896	6.56624
0	14904	6.56624
0	14912	6.93243
0	14920	7.32622
0	14928	8.37048
0	14936	9.01641
0	14944	9.13785
0	14952	9.07999
0	14960	8.85887
0	14968	8.85887
0	14976	8.29265
0	14984	8.25154
0	14992	8.29046
0	15000	7.69282
0	15008	7.69282
0	15016	8.65583
0	15024	8.99435
0	15032	8.99435
0	15040	8.99435
0	15048	8.24249
0	15056	7.58782
0	15064	7.26277
0	15072	7.04855
0	15080	7.41544
0	15088	7.52207
0	15096	7.7751
0	15104	7.95475
0	15112	8.74659
0	15120	8.74339
0	15128	8.49757
0	15136	8.43939
0	15144	6.97946
0	15152	6.65071
0	15160	6.65071
0	15168	8.4842
0	15176	8.98489
0	15184	9.01442
0	15192	9.02369
0	15200	8.33369
0	15208	8.0819
0	15216	6.60204
0	15224	6.60204
0	15232	8.62831
0	15240	8.98354
0	15248	9.0453
0	15256	9.03486
0	15264	8.68783
0	15272	7.60909
0	15280	7.60909
0	15288	9.23738
0	15296	9.52999
0	15304	9.71955
0	15312	9.73455
0	15320	9.50657
0	15328	8.99839
0	15336	8.5905
0	15344	8.67108
0	15352	8.99839
0	15360	9.25716
0	15368	9.24589
0	15376	9.24589
0	15384	9.47651
0	15392	8.93524
0	15400	8.78604
0	15408	8.8954
0	15416	8.74098
0	15424	8.29155
0	15432	8.25604
0	15440	7.7907
0	15448	7.98082
0	15456	8.28055
0	15464	7.974
0	15472	7.50136
0	15480	7.18228
0	15488	6.78136
0	15496	6.78136
0	15504	7.71914
0	15512	8.56895
0	15520	9.17932
0	15528	9.33369
0	15536	9.5258
0	15544	9.52394
0	15552	9.33156
0	15560	8.89972
0	15568	8.77667
0	15576	8.04205
0	15584	7.98354
0	15592	7.67108
0	15600	7.67108
0	15608	7.15602
0	15616	7.0819
0	15624	6.34746
0	15632	6.34746
0	15640	7.56986
0	15648	7.66093
0	15656	7.76881
0	15664	7.85591
0	15672	7.78136
0	15680	7.63524
0	15688	7.73857
0	15696	7.9492
0	15704	8.19757
0	15712	8.21848
0	15720	8.44136
0	15728	8.44136
0	15736	8.22767
0	15744	7.78915
0	15752	7.36632
0	15760	7.187
0	15768	7.28496
0	15776	7.01707
0	15784	6.71751
0	15792	6.57347
0	15800	6.34746
0	15808	6.34746
0	15816	6.74979
0	15824	7.20806
0	15832	7.5985
0	15840	7.77039
0	15848	7.77039
0	15856	7.48803
0	15864	7.16802
0	15872	6.57347
0	15880	6.06916
0	15888	6.46099
0	15896	6.57347
0	15904	7.03027
0	15912	7.03027
0	15920	7.11449
0	15928	7.16563
0	15936	7.22882
0	15944	7.53694
0	15952	7.57527
0	15960	7.42347
0	15968	7.42347
0	15976	6.58782
0	15984	6.33475
0	15992	6.00643
0	16000	6.58782
0	16008	6.60204
0	16016	6.60204
0	16024	6.58782
0	16032	6.63697
0	16040	6.25154
0	16048	6.187
0	16056	6.25604
0	16064	6.21038
0	16072	6.187
0	16080	6.55166
0	16088	6.90115
0	16096	7.07172
0	16104	7.19874
[truncated: 55,485 more rows]
