# Supplementary material for: A Compendium of Nucleosome and Transcript Profiles Reveals Determinants of Chromatin Architecture and Transcription
Source: PLoS Genet. 2013 May 2;9(5):e1003479. doi: 10.1371/journal.pgen.1003479 (PMC3642058; doi:10.1371/journal.pgen.1003479)
Supplement: Dataset S1 — Yeast transcript annotation R script and data files. Please note this file is 81.9 MB and may be difficult for some readers to download due to its size. (GZ) [file pgen.1003479.s001.gz › yeast-transcript-annotation/chr6.data.lior]

0	13	-0.79134167082802
0	20	-1.27928916250446
0	27	-0.758610569712244
0	35	0.312809429953809
0	43	-0.309397685689074
0	51	-0.93158996552507
0	59	-0.452477004250301
0	67	-1.28689759438471
0	75	-1.61745268430871
0	83	-0.797083949497202
0	91	-1.31983950045406
0	99	-1.47937588071018
0	107	-1.44193022243193
0	115	-0.822227305753527
0	123	-0.364418571006706
0	131	-0.135349842740003
0	139	-0.551379846828291
0	147	-0.251408686003703
0	155	0.158422366801116
0	163	-0.193865476124276
0	171	-0.925012054387708
0	179	0.237227076450709
0	187	1.05365526311664
0	195	-1.31593581266167
0	203	-0.28667911561891
0	211	-1.14041847496326
0	219	-1.68461277773348
0	227	-1.64389181621933
0	235	-1.83479011900549
0	243	-1.19631461866077
0	251	-1.62244361046248
0	259	-1.90463437038121
0	267	-1.65576122281240
0	275	-0.992345750314883
0	283	-1.22916851712873
0	291	-1.03129289745900
0	299	-1.45653119114017
0	307	0.080855043506145
0	315	-0.548861504403816
0	323	-1.09683844945352
0	331	-1.28972888021250
0	339	-1.43201902717856
0	347	-1.84999561104528
0	355	-1.77545739833385
0	363	-1.61156564412488
0	371	-1.79290726190292
0	379	-1.12149785865326
0	387	-1.1670330991928
0	395	-0.948093224340487
0	403	-1.24118119706604
0	411	-1.74779715668509
0	419	-1.53605905026756
0	427	-1.10950860353698
0	438	-1.75038102973531
0	446	-1.29397899973647
0	454	-0.754267245938306
0	462	-1.07355657214270
0	469	-1.51891938838698
0	476	-1.13661053105363
0	483	-1.15403177280844
0	491	-1.53933790856970
0	499	-1.09255916007637
0	507	-1.42958131614023
0	515	-1.30579566290552
0	523	-0.879956774032238
0	531	-1.60767734731195
0	539	-1.47608111297869
0	547	-0.447977417717017
0	555	-0.798185142085194
0	563	-1.39619908829074
0	571	-0.929712881746669
0	579	-0.790412213666773
0	587	-0.797624984734983
0	595	-1.59652472027798
0	603	-0.832380349845886
0	611	-1.37716610523153
0	619	-0.955819359016218
0	627	-1.49851211400493
0	635	-1.94415679274934
0	643	-1.63872365748358
0	651	-1.66914033901371
0	659	-1.45341473318785
0	667	-1.45459311159528
0	674	-1.50593037707140
0	681	-0.634835012213556
0	688	-1.46297439046056
0	696	-2.0580414088397
0	704	-1.64330854794600
0	712	-0.552774372219885
0	720	-1.53635166307652
0	728	-1.87132574313170
0	736	-1.61486265396270
0	744	-1.37298949686543
0	752	-1.6834696430309
0	760	-1.65496407550868
0	768	-1.92234756055843
0	776	-1.79517471921317
0	784	-1.89752784157158
0	792	-1.74298052395049
0	800	-1.24496908951604
0	808	-1.58454620302247
0	816	-2.03814197496950
0	824	-0.662141922790226
0	832	-0.716107151982236
0	840	-1.58768654580755
0	848	-1.59928551173875
0	856	-1.48523140837358
0	864	-1.57289035278214
0	872	-1.47975746693522
0	880	-1.13686955982200
0	888	-1.33866303500257
0	897	0.415501185050172
0	904	0.870461823124202
0	911	0.100620014423026
0	921	-1.64812084087715
0	929	-0.894976039159647
0	936	0.230861908874011
0	943	0.119082684146958
0	950	-0.746849098333627
0	957	-1.62262075305595
0	964	-0.77739946991715
0	971	0.218954842262911
0	978	-0.531543963425984
0	985	-0.790299115274178
0	993	-0.382330276408450
0	1000	-0.155520903739948
0	1007	-1.23164195266542
0	1014	-0.86809200553054
0	1021	-1.46921024885354
0	1028	-1.68124728246415
0	1035	-1.28345588078897
0	1042	-0.184566360562508
0	1049	0.0450548138258382
0	1056	-0.670250940612427
0	1063	-1.55595397340040
0	1070	-0.963112471038662
0	1077	0.99264383639371
0	1084	1.13912939812982
0	1091	0.100620014423026
0	1098	0.190906495563802
0	1105	-0.534858234746855
0	1112	-0.157451487108838
0	1119	-0.351367925828429
0	1129	-1.16806629690565
0	1136	-1.55562249385823
0	1145	-0.538544868504891
0	1153	-1.16806629690565
0	1161	-0.871015619508113
0	1168	-1.29941145294204
0	1176	-1.48489937798317
0	1184	-1.96653225091736
0	1192	-1.41088193332163
0	1200	-1.28070561231489
0	1208	-1.57504702728571
0	1216	-1.82875664028895
0	1224	-1.44228911454934
0	1232	-1.82122591819142
0	1240	-1.87284545724664
0	1248	-2.10045776737373
0	1256	-1.59737574098755
0	1263	-2.12377263983905
0	1270	-1.98937560921078
0	1277	-1.96214321619386
0	1284	-1.34632437698256
0	1291	-0.653765513070185
0	1299	-0.457519146647954
0	1307	-1.29961670614899
0	1315	-1.35310472278741
0	1323	-1.38389033873244
0	1331	-1.42176231019002
0	1339	-1.19336156018017
0	1347	-1.46613499350283
0	1355	-0.974960702102998
0	1363	-0.807805421907047
0	1371	-1.06790501973757
0	1379	-0.894158504759286
0	1387	-0.758802127875493
0	1395	-0.135598210546747
0	1403	-1.25838681290512
0	1411	-1.38764035847617
0	1419	-1.49973545238769
0	1427	-1.41132860992718
0	1435	-1.69427297384752
0	1449	0.462263025185028
0	1457	-0.816500854224527
0	1464	-1.16554215410609
0	1471	-1.37795516130424
0	1478	-1.39861047102618
0	1485	-1.84219204585287
0	1492	-1.76611309113426
0	1499	-1.50991349713586
0	1506	-1.18810117568738
0	1513	-1.63620038134664
0	1520	-1.61109900126698
0	1527	-1.88896742426943
0	1535	-1.02998972150933
0	1543	-1.76246605139992
0	1550	-1.97021489893931
0	1557	-0.487156461855874
0	1564	0.253092061779292
0	1571	-0.414939742631273
0	1578	-0.731586135849513
0	1585	-1.24248159234572
0	1592	-1.01775461334575
0	1599	0.293446211142207
0	1606	0.733325924640205
0	1613	-2.16107145470257
0	1620	-0.578682508189124
0	1627	-1.57823609274480
0	1635	-1.21624515139018
0	1642	-1.11395344906778
0	1653	-1.37796076133096
0	1660	-1.33779472406269
0	1667	-1.37829907507242
0	1674	-1.52614647902715
0	1681	-1.58009341843955
0	1688	-1.66027292102549
0	1695	-1.91269446129241
0	1702	-1.48289005194322
0	1709	-1.62567469131798
0	1716	-1.74965363973510
0	1723	-1.87255453898405
0	1731	-1.34775775939943
0	1739	-1.63655758154435
0	1746	-1.16802565940674
0	1753	-1.89848747137360
0	1760	-1.32084361269352
0	1767	-0.884745070114556
0	1774	-1.05405571097086
0	1781	-0.196046137592204
0	1788	0.169063399876523
0	1795	0.964022482954649
0	1802	0.878520092692245
0	1809	-0.289733778167913
0	1816	-1.71770667497643
0	1823	-1.89844102920416
0	1830	-0.122459350840568
0	1837	-0.496294151004228
0	1844	-1.37373484141165
0	1851	-1.82997320311480
0	1858	-1.42328337107952
0	1865	-1.88242486920213
0	1872	-1.72893060953632
0	1879	-1.25603759729528
0	1886	-1.44388831039484
0	1893	-1.71484915851398
0	1900	-1.61788829101572
0	1907	-1.29436434254402
0	1914	-1.02763414263686
0	1921	-1.36659738714227
0	1928	-1.70953498113005
0	1935	-1.00348729065717
0	1942	-1.02092710104006
0	1949	-1.27952414341664
0	1956	-1.44635345737405
0	1963	-1.25041701229800
0	1970	-1.00028342249061
0	1977	-1.82574681618156
0	1984	-1.627530884517
0	1991	-1.32504708917652
0	1998	-1.68881109218319
0	2005	-1.38526557135734
0	2012	-1.60075658230392
0	2019	-1.65926902952688
0	2026	-0.72292702220351
0	2033	-1.34348694377321
0	2040	-1.53797638812031
0	2047	-1.38721575463802
0	2054	-0.662951608960467
0	2061	-1.23814528071734
0	2068	-1.26785194425170
0	2075	-1.11890005957039
0	2082	-1.63720182006169
0	2089	-1.25790393136309
0	2096	-0.816246031349472
0	2103	-0.136895840696615
0	2110	-0.341446977536244
0	2117	-0.548753188152958
0	2124	-0.33035552152364
0	2131	-0.683846320869607
0	2139	-0.949762004283873
0	2146	-0.818976337981345
0	2153	-0.897579509643734
0	2160	-1.11333291610949
0	2167	-1.72840395548171
0	2174	-1.24527831622833
0	2181	-1.65582117740803
0	2188	-0.850086802301234
0	2195	0.100503331704397
0	2202	0.307282564501295
0	2209	-0.534227698102735
0	2216	-0.395108162048810
0	2223	-0.321983791691777
0	2230	-0.767079574190197
0	2237	0.0613284027240351
0	2244	-1.39162837083224
0	2251	-1.93408045579032
0	2258	-1.29951532041395
0	2265	-1.60992220989699
0	2272	-1.18756259420373
0	2279	-0.865527980479321
0	2286	-0.454189027940725
0	2293	0.0212728718509752
0	2300	-1.76820994654592
0	2307	-0.620611726085298
0	2314	-0.478323228386261
0	2321	-0.44626983832985
0	2328	-1.32484583017860
0	2335	-0.84013914249837
0	2342	-0.724021965212304
0	2349	-1.2966285330241
0	2356	-0.773258337342939
0	2363	-1.07403868937556
0	2370	-1.47715243550515
0	2377	-0.67687622240673
0	2384	-0.680161164970475
0	2391	-1.36070210160840
0	2399	-1.81469971315456
0	2407	-1.42137446386527
0	2414	-1.05527486723484
0	2421	-1.06793473485248
0	2428	-0.573312575967433
0	2435	-0.544675401144407
0	2443	-0.488694573369583
0	2451	-0.613215979979899
0	2458	-1.55990211246350
0	2465	-1.81597648754265
0	2472	-1.25900868914157
0	2479	-1.06550430749555
0	2486	-1.51452774166977
0	2493	-1.08846300717251
0	2500	-0.553986467862485
0	2507	-1.26561493888509
0	2514	-1.47199341086998
0	2521	-1.53174406911216
0	2528	-1.41149541985871
0	2535	-1.67013391601282
0	2542	-0.677211159210741
0	2549	-0.733361123648945
0	2556	-0.223438058536163
0	2563	-1.95328759484075
0	2570	-1.43944255171257
0	2577	-1.39769390962464
0	2584	-0.65956331633603
0	2591	-1.01953299302334
0	2598	-1.06816090001065
0	2605	-0.762509025700097
0	2612	-0.961572902360203
0	2619	-1.42098199481472
0	2626	-1.67504621518588
0	2633	-1.43808750787626
0	2640	-1.05475731868434
0	2647	-0.768641401344228
0	2654	-0.977137264467774
0	2661	-1.05947063554692
0	2668	-0.336693684756298
0	2675	-0.901351272607935
0	2682	-1.24295395699522
0	2689	-0.898704679783935
0	2696	-0.73758039460317
0	2703	-1.47985184597040
0	2710	-1.25243173374058
0	2717	-1.59014871227715
0	2724	-0.442154056974997
0	2731	-0.511116277197444
0	2738	-0.811764721635588
0	2745	-1.73310098212710
0	2753	-1.37215226877677
0	2761	-1.43241982641746
0	2769	0.0270509232242571
0	2776	0.398867912943454
0	2783	0.148678072429591
0	2790	-0.850681428610196
0	2797	-0.89319367363195
0	2804	-0.447213091483279
0	2811	-0.803246113335836
0	2818	-0.992259328541467
0	2825	-0.788354446068558
0	2832	0.0964011178464421
0	2839	-0.0602489952929597
0	2846	-0.418493279442607
0	2853	-0.404087123302793
0	2860	0.453726209503067
0	2867	-0.129310090286979
0	2874	0.446615943278961
0	2881	1.99235009959905
0	2889	1.07394543546836
0	2897	1.38089516114307
0	2905	1.69394090435182
0	2913	2.15983009789584
0	2921	-0.949609911245204
0	2929	-0.566214582266856
0	2937	-0.938753236874822
0	2945	-1.17592737106769
0	2953	1.21586559175165
0	2961	1.52346076726942
0	2969	-1.01502855932956
0	2977	-0.370591523817364
0	2985	1.73807974412798
0	2993	-0.776024453933874
0	3001	0.496476821995648
0	3009	2.38646503343353
0	3017	2.80535452577642
0	3025	0.990210260379719
0	3033	1.27125057044928
0	3041	0.261107184126755
0	3049	0.038597207558567
0	3057	0.510531238784688
0	3064	0.678417015625511
0	3071	1.72882003488467
0	3078	0.672645041163609
0	3085	1.01785360389327
0	3092	1.04935667892499
0	3099	0.80983397645114
0	3106	-0.170093361359704
0	3113	0.0310297204916763
0	3121	1.82085802890281
0	3129	2.38833274105148
0	3136	1.28082951229844
0	3143	1.04326735191496
0	3150	1.05117921277119
0	3157	1.77048127402469
0	3164	1.99395617258610
0	3171	0.608942037058579
0	3178	1.40486218162088
0	3185	0.300975481004116
0	3192	1.27826072850979
0	3199	0.995876506943717
0	3206	1.83424308038056
0	3213	1.58131927597081
0	3220	1.40483170143352
0	3227	1.15193135680423
0	3234	0.69638532940192
0	3241	0.182064623666848
0	3249	0.845078032684379
0	3257	1.05953129083575
0	3265	-0.182798995943523
0	3273	0.0917073421523815
0	3280	1.15078286393384
0	3287	1.70812502277439
0	3294	1.27913320666131
0	3301	1.77079049363895
0	3309	1.08795502769587
0	3317	1.68192020789545
0	3325	1.14200355845970
0	3332	1.43869898102701
0	3339	1.12032725945568
0	3346	0.935838678242823
0	3353	1.25600722072331
0	3360	0.833133820784257
0	3367	1.14546683473854
0	3374	1.32676883251806
0	3381	1.28460567601476
0	3388	1.73664806576297
0	3399	1.38680916642967
0	3407	1.02611242360115
0	3414	1.22185439155964
0	3421	0.1195956884001
0	3428	-0.280293947928683
0	3435	1.12071434156524
0	3442	2.27123552281875
0	3449	2.01017896115355
0	3456	1.52560596623597
0	3463	0.721524916877985
0	3470	0.314780297265396
0	3477	-0.0388739896154142
0	3484	0.463994353316473
0	3491	1.53062108569115
0	3498	2.38356095310621
0	3505	1.31450930666419
0	3512	0.319610761467502
0	3519	1.67050944546387
0	3526	0.86220679617438
0	3533	1.42132992315712
0	3540	2.19286447706644
0	3547	2.75373805441040
0	3554	2.76820109148548
0	3561	2.57638185889808
0	3568	1.89201324820342
0	3575	0.826361023824077
0	3582	0.61667629084421
0	3590	0.426105777556421
0	3598	0.959386676546926
0	3606	2.55863872832578
0	3613	1.54118430404306
0	3620	1.24445611041769
0	3628	1.03547509136029
0	3635	0.300042875841672
0	3649	1.73268289155479
0	3657	0.295219735210554
0	3664	1.56503141264686
0	3671	1.76389762780950
0	3678	2.05880815265828
0	3685	2.24787084612363
0	3692	1.27445224600441
0	3699	0.813161712590349
0	3706	0.252960730182422
0	3713	1.07027205010316
0	3720	0.864954834829525
0	3727	0.787120996549638
0	3734	0.741151486200438
0	3741	1.25841492832245
0	3748	0.597697341271632
0	3755	1.06492600589688
0	3762	1.43237166905413
0	3769	2.08591301136352
0	3776	2.05476653034112
0	3783	2.37295140505213
0	3790	1.38799126351681
0	3797	1.18106049301760
0	3804	-0.00425179213197957
0	3811	0.97429868119762
0	3818	-0.515882293624607
0	3825	1.31962938030965
0	3832	1.40081953025448
0	3839	2.02303723244718
0	3846	1.92278844788439
0	3853	0.89227713829132
0	3860	1.20910208256315
0	3867	0.928228312002749
0	3874	0.919541791068893
0	3881	-0.847511314301827
0	3888	0.430918359428492
0	3895	1.57758603838377
0	3902	1.83853321194330
0	3909	1.96223932026337
0	3916	2.10691754714809
0	3923	1.22703955794525
0	3930	1.10954837022051
0	3937	2.83036763647396
0	3944	2.42694269935647
0	3951	2.01339628053407
0	3958	1.26216377496796
0	3965	1.14121763031415
0	3972	1.34340796331835
0	3980	0.856096408413591
0	3988	1.47452729157271
0	3996	0.768419226797636
0	4003	0.829225484845814
0	4010	0.804594209240252
0	4017	1.54031296779303
0	4024	1.67563303789523
0	4031	1.77246119648740
0	4038	2.56364572151930
0	4045	1.2845227943273
0	4052	1.80062977024674
0	4059	1.67106732882428
0	4066	1.97902655020123
0	4073	1.27085077526321
0	4080	1.53791866274550
0	4087	2.0490978217495
0	4094	2.12397920535818
0	4101	2.63866938762242
0	4108	1.80454567537898
0	4115	1.14751678131596
0	4122	1.83689176227606
0	4129	1.57389679175715
0	4136	2.18945783688954
0	4143	2.20618061741319
0	4150	2.28750611095885
0	4161	-0.098034589382551
0	4169	0.272964097983150
0	4177	1.05320336165171
0	4184	2.08878856328417
0	4191	1.94681821488403
0	4198	1.30849828328771
0	4205	1.14493242840544
0	4212	2.67821591099326
0	4219	2.73012136592491
0	4233	-1.04520926816359
0	4241	1.63012426201486
0	4249	1.06063240769184
0	4257	1.12505280856654
0	4265	1.26390867616606
0	4272	2.2501427160579
0	4279	1.11469040257106
0	4286	1.52189008628646
0	4293	1.92089391754210
0	4300	2.58475727801001
0	4308	2.59495589111689
0	4316	1.39719789833013
0	4337	-0.838688671040948
0	4344	-0.275506042450346
0	4351	1.35128179647828
0	4358	1.9739304940735
0	4365	2.33776337519893
0	4372	2.11351392756964
0	4380	0.817958953349204
0	4388	1.54664387942789
0	4395	1.55169948655081
0	4402	2.28665453004082
0	4409	2.23635924557164
0	4416	2.30972775278956
0	4423	1.87368647157165
0	4430	1.83229219974442
0	4437	2.29823882359607
0	4444	3.15246933075161
0	4451	3.30236606542848
0	4458	3.7304666518112
0	4465	3.69353685913054
0	4472	2.47260280947320
0	4479	2.81784633408013
0	4486	2.92323430411168
0	4493	0.930010232494457
0	4500	-0.405063646558925
0	4508	1.88440354873550
0	4516	1.63128836540376
0	4524	2.80007995243227
0	4532	2.59886230573378
0	4540	1.09673729146207
0	4548	0.788555582293947
0	4556	1.47657114942032
0	4569	-0.350994260618352
0	4577	1.53351122478187
0	4584	1.69003986716071
0	4591	-0.0907438351203975
0	4598	2.19079709033723
0	4605	1.45725601032950
0	4612	1.56684240393566
0	4619	2.05338214300546
0	4626	1.80654061951950
0	4633	1.55019209538408
0	4640	1.87637118920755
0	4647	1.64122082009850
0	4654	1.56199939907361
0	4661	1.95966445264112
0	4668	1.51722695078614
0	4676	1.06960659217317
0	4689	-0.210716390543577
0	4697	0.0478328420201359
0	4704	-0.196674791637377
0	4711	-0.487907439115457
0	4719	-0.392569655454104
0	4726	-0.479330903123
0	4733	-0.339031450991691
0	4741	-0.290246933413520
0	4748	-0.114617248319682
0	4755	-0.698445557976499
0	4762	-0.382043070099668
0	4769	-0.373646100256324
0	4777	-0.288226135438088
0	4785	0.126939367441180
0	4793	-0.0719301472221812
0	4800	-0.54427528512261
0	4808	-0.511344201312836
0	4815	-0.399308496084334
0	4825	-0.772137422527066
0	4833	-1.41151699728299
0	4841	-1.79999197158659
0	4849	-1.37848419868712
0	4857	-1.24352361639392
0	4865	-1.38561837967263
0	4873	0.260153378755738
0	4880	0.5318174781494
0	4889	-0.191214572405165
0	4897	-0.458166610883037
0	4905	-0.289360317955326
0	4913	-0.588147516924566
0	4921	1.59855912910361
0	4929	1.33929340429711
0	4937	-0.669840888864728
0	4945	-1.08062033674646
0	4953	0.176680441869602
0	4960	0.750122764695888
0	4969	-0.108373172309478
0	4977	-1.10727844045991
0	4985	-0.835684845280033
0	4993	-0.305742321165315
0	5001	-0.279851093416434
0	5008	-0.0165718441988476
0	5015	-0.318601361938757
0	5023	-0.864479801544826
0	5031	-1.08463979314823
0	5039	-1.87281234117532
0	5047	-1.35421740519304
0	5055	-0.767408191640093
0	5062	0.735985965452477
0	5073	-1.67506238109226
0	5081	-1.06234623432019
0	5089	-1.723350499069
0	5097	-1.50144948128076
0	5105	-0.535990523951101
0	5113	-1.02998882422502
0	5121	-1.27512836753181
0	5129	-1.34700953447306
0	5137	-0.232929736759706
0	5145	-1.25837435438798
0	5153	-0.751554222490257
0	5161	-0.485716593559781
0	5169	-0.843499355918492
0	5177	-1.49089123766597
0	5193	-1.19745392658273
0	5201	-0.315836434662931
0	5209	-0.425475357421505
0	5217	-0.660440188720028
0	5225	-0.147561919760463
0	5233	-0.528138524297121
0	5241	-1.27563341565402
0	5249	-0.884803010330747
0	5257	-1.04918839816187
0	5264	-0.163851710974485
0	5271	-0.418096974307509
0	5278	-0.991265094363833
0	5285	-0.689608625613417
0	5292	-0.419416048434253
0	5299	-0.377081511607386
0	5307	-0.816545862200861
0	5321	-0.961255511740437
0	5329	-1.00899063739376
0	5353	-1.36628493237787
0	5361	-1.70656260317163
0	5369	-0.681341782020379
0	5377	-1.82003637463271
0	5385	-1.26019894925452
0	5392	0.200942924856835
0	5400	-1.66857098407720
0	5408	-0.965721270657758
0	5416	-0.359970835463808
0	5423	-0.816432016142869
0	5430	-0.982064408070178
0	5438	-1.09859795970934
0	5446	-1.40639673745701
0	5454	-1.42862077351469
0	5462	-0.114335650794163
0	5470	-1.6100454889302
0	5477	-1.69889374798078
0	5484	-1.45876413465462
0	5491	-1.28505073441908
0	5499	-1.33920298752478
0	5507	-1.84971132038875
0	5515	-1.153415061218
0	5523	-2.07424004206038
0	5531	-2.02757291485125
0	5539	-2.28599443178395
0	5553	-1.59804051399441
0	5561	-1.83567881214609
0	5569	-1.53411930115587
0	5577	-1.69827773751906
0	5585	-2.21046679345351
0	5593	-2.17889538163053
0	5600	-1.75673032846060
0	5607	-1.42947296674581
0	5617	-2.12430890006600
0	5624	-1.79858485915825
0	5631	-1.76658860735651
0	5639	-1.89242493263016
0	5647	-2.26840392231623
0	5657	-2.02433043320816
0	5665	-1.90388060227358
0	5673	-1.63633283868576
0	5681	-1.16407564149060
0	5689	1.92661227794313
0	5697	2.29923794102581
0	5704	-2.14644006271989
0	5711	-1.87141122556189
0	5721	-1.78230516312936
0	5729	-1.22523529460442
0	5737	-1.15679117315156
0	5745	-1.73511122959210
0	5753	-1.21682090360773
0	5769	-1.38476867769329
0	5777	-1.11445309403181
0	5785	-0.64609784087619
0	5793	-0.724624381445333
0	5801	-1.59974457129054
0	5809	-1.35099381456466
0	5817	-1.85732790626781
0	5825	-1.30715945131370
0	5833	-0.986002409473656
0	5841	-1.43404879114250
0	5849	-1.76862848997904
0	5857	-1.60288252296752
0	5865	-2.04019210134260
0	5873	-2.13609536816951
0	5881	-1.34556794524967
0	5889	-1.60152976751423
0	5897	-1.08274688186224
0	5905	-1.6112063937373
0	5913	-1.49475314986315
0	5921	-2.84105424140202
0	5929	-1.64366866388945
0	5937	-1.51331333979696
0	5945	-1.70621848917593
0	5953	-1.78632261592689
0	5961	-2.08005045782716
0	5969	-2.07929577314001
0	5976	-2.22239615893263
0	5984	-1.86145462031156
0	5991	-2.13241979250555
0	5999	-2.08871309638291
0	6007	-2.37110922515324
0	6033	-1.65983103320719
0	6041	-2.11177190390558
0	6049	-2.10971470472320
0	6057	-1.41812139354702
0	6065	-1.71407172877941
0	6073	-1.82657219021155
0	6081	-0.416635939613274
0	6089	-0.715261058196813
0	6097	-1.18108397788740
0	6105	-1.97970994576545
0	6112	-1.90361157457197
0	6120	-2.03192250179507
0	6128	-1.9329672639288
0	6136	-2.06452618753245
0	6144	-1.85425740484633
0	6153	-1.92032268117098
0	6161	-1.42033136141839
0	6185	-1.40472319221809
0	6193	-2.08678498548736
0	6201	-1.60070463560521
0	6209	-2.16629240967524
0	6217	-2.39234846483791
0	6225	-1.40402660459152
0	6233	-1.37962702570737
0	6241	-1.23443773952650
0	6249	-1.57270736828318
0	6257	-1.60766970682990
0	6265	-1.15176908269896
0	6273	-1.64497112774189
0	6281	-1.67494298848164
0	6289	-1.94174847801756
0	6296	-2.22374506901591
0	6303	-1.93496270055085
0	6311	-1.82498262571982
0	6319	-1.52247404944145
0	6327	-1.30427689749797
0	6335	-1.08510685547900
0	6345	0.183070453609877
0	6353	-1.68226411205345
0	6361	-1.68883601084194
0	6369	-1.70216297886255
0	6377	-2.15830837194031
0	6385	-1.58432540872660
0	6393	-1.88523216405166
0	6401	-1.09193872899999
0	6409	-1.10219927723938
0	6417	1.26120490144174
0	6425	-1.35261610835534
0	6433	0.746364799879736
0	6441	2.58686673448002
0	6449	2.06873592758671
0	6457	0.692452472570461
0	6465	-1.02714270103047
0	6473	3.4043388602553
0	6481	3.4397534567932
0	6489	3.46231906965945
0	6497	2.78418109880900
0	6504	3.90297644576454
0	6511	3.25882288011194
0	6519	3.66498462558651
0	6527	3.72237217131111
0	6535	4.11309799715929
0	6543	4.00520881236286
0	6551	4.17011053985822
0	6559	3.83382651759793
0	6567	3.63690913045233
0	6575	3.91149529675306
0	6583	3.50620428088076
0	6591	3.55422362518502
0	6599	4.21130099859502
0	6609	3.93791062034137
0	6617	2.4908929754641
0	6625	2.19574915341240
0	6633	4.03645836565849
0	6641	1.98393159871818
0	6649	2.60888370538938
0	6657	3.34881430411867
0	6665	3.35206016634179
0	6673	3.68302081637309
0	6681	3.75143814554340
0	6689	3.08948844222935
0	6697	3.48593913779508
0	6705	3.48502064185065
0	6713	3.94047458927869
0	6721	3.78066646312731
0	6729	3.76513595234708
0	6737	3.64261982153502
0	6745	4.04864730185063
0	6753	-0.151976506404369
0	6761	1.75667561094506
0	6769	3.2726346931391
0	6777	3.85414434707926
0	6785	3.91985266552020
0	6793	4.25637391856054
0	6801	4.44012404653449
0	6809	4.26033171132484
0	6817	3.67706338248771
0	6825	1.52898516288087
0	6833	2.94368334837096
0	6841	0.0149657617108261
0	6849	0.906335576086395
0	6857	1.1083591853373
0	6865	2.73885007838393
0	6873	2.78710172232395
0	6881	2.65897066457894
0	6889	3.937612532709
0	6897	4.04394102526854
0	6905	4.03380554216322
0	6913	3.60426079708199
0	6921	2.29439257333529
0	6929	3.75265965110427
0	6937	4.03635721993155
0	6945	4.18288207433527
0	6953	4.37574781027802
0	6961	3.81055656196803
0	6969	4.24649580811664
0	6977	4.03576260113124
0	6985	3.81473132277905
0	6993	2.90528776141392
0	7001	3.48439780500262
0	7009	3.64145183356632
0	7017	3.87158877749195
0	7025	2.52358658898559
0	7033	2.46477744866852
0	7041	3.79253173722003
0	7049	4.02718070912177
0	7057	4.10049140868001
0	7065	4.07189646871078
0	7073	3.48817643547029
0	7081	2.10740400831443
0	7089	3.58677467149665
0	7097	2.97141093167503
0	7105	2.33790266989627
0	7113	3.96243455489254
0	7121	3.70258121380273
0	7129	3.90382299878375
0	7137	3.80574326348242
0	7145	3.80374973768340
0	7153	3.5707286089364
0	7161	4.1726877016452
0	7169	4.34665686121191
0	7177	4.53047775546507
0	7185	3.78671882550352
0	7193	3.92378369278845
0	7201	3.8317380843731
0	7209	3.68803713960425
0	7217	3.74155139847328
0	7225	3.84108841319727
0	7233	4.15145357656622
0	7241	3.83238637031323
0	7249	2.44947443136301
0	7257	3.03503326008498
0	7265	4.39127840051966
0	7273	4.37990612977144
0	7281	3.86064730437047
0	7289	3.7479110925053
0	7297	2.86402958682314
0	7305	3.09934284143648
0	7313	3.90018216709556
0	7321	4.19041570756658
0	7329	4.21818750285803
0	7337	4.39584652296776
0	7345	4.20555197578821
0	7353	4.04457905874433
0	7361	4.21130805113514
0	7369	3.96448519288509
0	7377	3.46531525514046
0	7385	3.44723387642727
0	7393	3.55574091218716
0	7401	4.15879618923372
0	7409	2.73613548884738
0	7417	3.56667824994205
0	7425	4.38740161684566
0	7433	4.32714699587301
0	7441	4.05406671266539
0	7449	3.77940793479217
0	7457	3.24936898519561
0	7465	3.23759890807253
0	7473	2.30481287791772
0	7481	2.1198981052712
0	7489	3.28107007266235
0	7497	3.68956984076392
0	7505	3.75261470159142
0	7513	3.79205004210582
0	7521	4.20472851165545
0	7529	3.85322467538308
0	7537	3.42228984156384
0	7545	2.30405725855064
0	7553	2.67237426631779
0	7561	3.01247019588236
0	7569	2.54590672959193
0	7577	1.92736133337669
0	7587	2.29268379413832
0	7597	2.84921988217014
0	7605	3.51954614051002
0	7613	3.69216781152613
0	7621	4.01561317594284
0	7629	2.4224076970758
0	7641	-1.37954277509461
0	7649	-1.75022111981881
0	7657	-1.54540548647183
0	7665	-1.39115517839636
0	7673	-1.15845635331763
0	7681	-1.69226240412936
0	7689	-0.898235219227714
0	7697	-1.91813380342272
0	7705	-1.77186599300846
0	7713	-1.08965923405521
0	7721	-1.46371945704056
0	7729	-1.37252543118302
0	7737	-1.64815480134655
0	7745	-1.69718406840316
0	7753	-1.40276101501687
0	7761	-1.85358177800956
0	7769	-1.03723488260497
0	7777	-0.690608322621983
0	7785	-0.999307420056113
0	7793	-1.93590247487734
0	7800	-1.92412883044588
0	7808	-1.20077890013926
0	7816	-0.306069785274554
0	7825	-0.133601438058142
0	7833	-0.893685367571979
0	7841	-0.716911080574425
0	7848	-0.61236209351851
0	7856	-1.54371199280869
0	7864	-1.56537922134804
0	7880	-1.34598320654364
0	7888	-2.09360395473288
0	7896	-1.89319462635796
0	7904	-1.77674526675151
0	7912	-1.58168581239101
0	7920	-1.76552651949065
0	7928	-1.85014128207203
0	7937	-1.88422423619980
0	7947	-1.35948695371301
0	7955	-1.37839451495051
0	7963	-1.64185255623292
0	7971	-2.13737237479796
0	7979	-2.09662310691612
0	7987	-1.71428631232848
0	7995	-1.55394940792436
0	8003	-0.87112826620785
0	8017	-1.73307205456832
0	8025	-1.40352510998931
0	8033	-1.85917257712299
0	8041	-1.76147288696911
0	8049	-2.13087373779527
0	8057	-1.02873349220463
0	8065	-1.74153381707637
0	8073	-1.72222461591195
0	8081	-1.80020188048933
0	8089	-2.27902069373834
0	8097	-1.53427487029401
0	8105	-1.65036503977072
0	8113	-1.27921635909949
0	8121	-1.67135191666835
0	8129	-2.00724549670234
0	8137	-1.70883962167347
0	8145	-2.0091879267006
0	8153	-1.10595010552714
0	8161	-1.07287856086698
0	8169	-0.696245523673576
0	8177	-2.75143297224098
0	8193	-1.66741589207863
0	8201	-1.88466341532383
0	8209	-2.17904294430925
0	8217	-1.78052298529432
0	8225	-1.46759974212879
0	8233	-1.80710360704675
0	8241	-1.96664755530941
0	8249	-3.12664564758734
0	8257	-0.87409764598617
0	8265	0.636232153765994
0	8273	0.987776341143957
0	8281	-1.5909468111049
0	8289	-1.52690113840004
0	8321	1.36004317289809
0	8329	-2.06098160109254
0	8337	-1.57226253548023
0	8345	-1.96394791374640
0	8353	-1.62298387421462
0	8361	-0.889291326349047
0	8369	-1.58241879178891
0	8377	-1.83485328967482
0	8385	-1.64859672848302
0	8393	-0.834138920983388
0	8401	-1.66167619133296
0	8409	-1.69827232436760
0	8417	-1.8919585765648
0	8425	-1.65446330459312
0	8433	-1.93037269674176
0	8441	-2.23512018689900
0	8449	-1.82186997063792
0	8457	-1.28739394794035
0	8465	-1.60859647713652
0	8473	-1.93541161356589
0	8481	-1.71519096209323
0	8489	-1.92984975254118
0	8497	-1.73844018893296
0	8505	-1.56215071072615
0	8513	-1.44828741335728
0	8521	-0.867018477674105
0	8529	-1.12926421226694
0	8537	-0.792390315409977
0	8545	-1.92935633831929
0	8553	-1.16371129912518
0	8561	-1.26721830932384
0	8569	-1.03203130978405
0	8588	-0.489347656627256
0	8601	-0.544993878056902
0	8609	0.342753563167155
0	8617	-0.894572421512324
0	8625	-1.82077211554247
0	8663	-2.19661811360219
0	8671	-2.25702472849338
0	8679	-1.16583929152279
0	8705	0.488354545338312
0	8713	-1.67516357861803
0	8721	-0.715915659040565
0	8737	-1.74643577575485
0	8745	-2.18137515945199
0	8753	-1.82709115670599
0	8761	-1.79668060924131
0	8769	-1.72799380090186
0	8777	-1.73733995418592
0	8785	-1.64809234671121
0	8793	-1.25311585012754
0	8801	-1.82632852967025
0	8809	-1.6355877806425
0	8817	-1.97993756972532
0	8825	-1.99913573140221
0	8833	-1.53404148331644
0	8841	-1.38531821839611
0	8849	-1.53767972129364
0	8857	-1.52499379257407
0	8865	-1.46506636191068
0	8873	-1.42618924162079
0	8881	-1.97528012075543
0	8889	-0.498664263147326
0	8897	0.265332770681741
0	8905	-1.3744325498479
0	8913	-0.8303824278731
0	8921	-1.24537433650882
0	8929	-1.35407132997173
0	8937	-1.25187888380926
0	8945	-1.61721441966896
0	8953	-1.6870385695207
0	8961	-1.74796860536401
0	8969	-2.0264859618679
0	8977	-0.937123972862062
0	8985	-1.43927733877849
0	8993	-1.22925832461647
0	9001	-2.05079367446931
0	9009	-1.60185164735267
0	9017	-0.333200261659032
0	9025	-0.328000470251481
0	9033	-1.06062231309260
0	9041	-1.38189120960603
0	9049	-2.07064189486536
0	9057	-1.85706541193844
0	9065	-1.68368325433863
0	9073	-0.843740316846975
0	9081	-1.98787795172757
0	9089	-1.70632597499810
0	9105	-1.25162401436258
0	9113	-1.79967451137715
0	9121	-1.70694101081090
0	9129	-1.84514351681639
0	9137	-1.88737671905672
0	9145	-1.56090759153859
0	9153	-1.29218007289256
0	9161	-1.15933934699763
0	9169	-1.84835150430595
0	9177	-1.60418647898533
0	9185	-1.78624530837401
0	9193	-1.86035077174988
0	9201	-1.64192836857615
0	9209	-1.37320696550274
0	9217	-1.68182486132305
0	9225	-1.56302214189554
0	9233	-1.56711944437140
0	9241	-1.31013378916311
0	9249	-1.54467175931010
0	9257	-1.13679386822612
0	9265	-1.76548164094369
0	9273	-1.88874250336922
0	9281	-0.98831368817516
0	9289	-0.079645899568268
0	9297	-1.21639824358748
0	9305	-1.82319764988544
0	9313	-1.74187375781621
0	9321	-1.51669894521376
0	9329	-1.59710686946919
0	9337	-1.63059580206509
0	9345	-1.24413867804739
0	9353	-1.59678926766801
0	9361	-1.29061461165282
0	9369	-1.50739073314495
0	9377	-1.06400867776665
0	9385	-0.283380211091577
0	9393	-0.485972313740067
0	9401	-1.70177907730110
0	9409	-1.35878873015069
0	9417	-1.43279501289769
0	9425	-1.97465341419661
0	9433	-1.16254527926056
0	9441	-1.83288254972965
0	9449	-1.03653431237496
0	9465	-0.952695698647573
0	9473	-0.355906587962521
0	9481	-1.13377358410684
0	9489	-1.33645012671126
0	9497	-1.48221540296613
0	9505	-1.54799162242143
0	9513	-1.39868372277210
0	9521	-1.47334759623291
0	9529	-1.77015738016531
0	9537	-1.61963873808547
0	9545	-0.954824511015373
0	9553	-0.518377211086994
0	9561	-1.03840180685305
0	9569	-0.695839076255057
0	9577	-0.626281279148309
0	9585	0.382945590964772
0	9593	-0.0876122985967713
0	9601	-0.499977951230808
0	9609	-0.830221225984759
0	9617	-0.832513936321845
0	9625	-0.437952893427663
0	9633	0.406547466836033
0	9641	-0.336178936173558
0	9649	-0.87960129377242
0	9657	-0.710093523851408
0	9665	-0.560562917435183
0	9673	-0.521289339135831
0	9681	-0.55430351871876
0	9689	0.524494616450394
0	9697	0.0066808599953303
0	9705	-0.546333544026528
0	9713	-1.11011329220857
0	9721	-1.12738703568700
0	9729	-1.5467842078028
0	9737	-1.56013510188253
0	9745	-1.00957431243323
0	9753	-0.381662444080349
0	9761	-0.744826302924205
0	9769	-0.643113979350983
0	9777	-0.304954488410499
0	9785	-1.0231820695941
0	9793	-0.727870003591335
0	9801	-1.09833938841464
0	9809	-1.22823282082762
0	9817	-0.711167491797722
0	9825	-0.414675785695151
0	9833	-0.42659228273669
0	9841	-0.487822922066764
0	9849	-1.20323353031581
0	9857	-0.49655528845325
0	9865	-0.900216074505757
0	9873	-0.755769868198262
0	9881	-1.22876373300738
0	9889	-1.68673345873461
0	9897	-1.12568181902298
0	9905	-0.57135084039659
0	9913	-0.728996880429447
0	9921	-1.01054339496654
0	9929	-0.81978748835268
0	9937	-1.12043263212498
0	9945	-1.15349434010976
0	9953	-1.10223071444233
0	9961	-1.12689125029340
0	9969	-0.232717765877562
0	9977	-0.340510191622521
0	9985	-1.25446018361267
0	9993	-0.920803714270817
0	10001	0.512559322971528
0	10009	-0.648403357367418
0	10017	-1.18330987526418
0	10025	-1.60828782025829
0	10033	-1.46986153444913
0	10041	-1.15253711751037
0	10049	-1.39384130513046
0	10057	-1.29574240774292
0	10065	-1.10718609083507
0	10073	-0.709012365083316
0	10081	-1.50835980174149
0	10089	-1.04274258307914
0	10097	-1.17874992560164
0	10105	-1.33387249281890
0	10113	-0.845326353192653
0	10121	0.164574224848954
0	10129	-0.00146303434682515
0	10137	-1.17463559091567
0	10145	-0.505806097040771
0	10153	-0.735054945650758
0	10161	-0.800549834579043
0	10169	-0.82113187289984
0	10177	-1.05725032077997
0	10185	-1.86155096201930
0	10193	-1.54414694555840
0	10201	-1.51328804746003
0	10209	-1.42917788576184
0	10217	-1.45104078620409
0	10225	-1.91535556228658
0	10233	-0.627894682854179
0	10241	-1.11932063160499
0	10249	-1.17663030516720
0	10257	-1.31917944277023
0	10265	-1.16323074699417
0	10273	-1.31703017538003
0	10281	-0.946578137262294
0	10289	-1.23955700550964
0	10297	-1.94173150972549
0	10305	-1.18798410883956
0	10313	-1.7238182412571
0	10321	-1.6705242260852
0	10329	-2.08803842316123
0	10337	-2.14137214786434
0	10345	-1.69553042072525
0	10353	-2.18963751277537
0	10361	-2.16119904535098
0	10369	-0.501578686438227
0	10377	-1.56819295351805
0	10385	-1.50062150986529
0	10393	-1.92871443551394
0	10401	-1.89231443541109
0	10409	-2.13495557399661
0	10417	-1.84291583800274
0	10425	-1.42856197021585
0	10433	-1.89975259110240
0	10441	-2.01738033138288
0	10449	-1.95294646893245
0	10457	-1.80196371558407
0	10465	-1.54992381879832
0	10473	-0.774239541812141
0	10481	-1.10232797118689
0	10489	-0.94443947805292
0	10497	-0.111824743897386
0	10505	-1.31434666306011
0	10513	0.4377565895435
0	10521	-0.168304509691668
0	10529	-1.96565406701519
0	10537	-1.64105714787240
0	10545	-2.02337830150663
0	10553	-1.58816919546864
0	10561	-1.84534227655001
0	10569	-1.19766918802898
0	10577	-1.46351533653811
0	10585	-1.30583323677444
0	10593	-1.22058125839728
0	10601	-1.89853390508467
0	10609	-2.26763487821527
0	10617	-1.84681092861700
0	10630	-1.67928968104344
0	10638	-1.96361294332267
0	10649	-2.05913526703605
0	10657	-1.58615807756498
0	10665	-1.73638595583907
0	10673	-1.62165956034242
0	10681	-1.97139878226027
0	10689	-1.57032895970114
0	10697	-1.43063161925023
0	10705	-2.11676969097366
0	10713	0.14240074420979
0	10721	-1.65193169428281
0	10729	-1.38185712473368
0	10737	-1.91146424002618
0	10745	-1.88537471218188
0	10753	-2.36108970770101
0	10761	-1.85491733891044
0	10769	-1.58974981228033
0	10777	0.571085138497518
0	10785	-1.60484746887302
0	10793	-1.32827087227483
0	10801	-1.72941774065865
0	10809	-2.08426961484590
0	10817	-0.269541492696204
0	10825	-1.71398550433115
0	10833	-1.8616410729101
0	10841	-1.96081052140071
0	10849	-1.89714250431412
0	10857	-1.44708279733091
0	10865	-1.64436870327090
0	10873	-1.92706016925706
0	10881	-1.47409605528272
0	10889	-2.08880306646697
0	10897	-1.94648907247971
0	10905	-1.49286292531879
0	10913	-1.96196481328288
0	10921	-1.99246728055244
0	10929	-2.05140834226843
0	10937	-1.66638843022668
0	10945	-0.973583682801268
0	10953	-0.00358782497087073
0	10961	-1.00846847875132
0	10969	-1.82289504199840
0	10977	-1.56760854563543
0	10985	-1.67621033039629
0	10993	-1.8485392480561
0	11001	-1.15673939158735
0	11009	-0.8075542701335
0	11017	-1.40240770913215
0	11025	-1.53871680688642
0	11033	-1.72748705192339
0	11041	-1.44764275354816
0	11049	-1.04974849059577
0	11057	-1.51100245522678
0	11081	-1.73417437409159
0	11089	-1.37805228335639
0	11097	-1.01677060354092
0	11105	-1.15166226107182
0	11113	-1.8275606616782
0	11121	-1.54140131552934
0	11129	-1.63097932977576
0	11137	-0.618555084315745
0	11145	-0.929564332558432
0	11153	-1.54807085033864
0	11161	-1.47648780234899
0	11169	-1.72957354010868
0	11177	-1.71950022763800
0	11185	-1.03044785886816
0	11193	-0.963826178978305
0	11201	-0.583243396755289
0	11209	-0.262543181268431
0	11217	-0.897200665792838
0	11225	-0.63120887775978
0	11233	-1.05333450202534
0	11241	-1.37747557996659
0	11249	5.1586126690048
0	11265	-2.63362878684670
0	11273	-1.28075724091020
0	11281	-1.36210732798611
0	11289	-1.09010371136441
0	11297	-1.20472359031856
0	11305	-0.888289796818001
0	11313	-1.11205724745539
0	11321	-1.71477417618751
0	11329	-1.76339597853838
0	11337	-0.585947823046906
0	11353	-0.56677496466935
0	11361	-0.088839544676552
0	11369	-1.02553457847502
0	11377	-0.493998651632952
0	11385	-0.717442521236395
0	11393	0.447228763252084
0	11401	-0.628968573875577
0	11409	-0.556799591071434
0	11417	-0.0384511276139712
0	11425	-0.301389716965071
0	11433	-0.876297922843864
0	11441	-0.558171451507034
0	11449	-0.199561098085333
0	11457	-0.130774057720267
0	11465	2.03960620495545
0	11473	2.17921618012605
0	11481	-0.633051964387644
0	11489	-0.46446576701003
0	11497	-0.699824791410474
0	11505	-0.61314742861264
0	11513	-0.391186218296595
0	11521	0.00397806900692199
0	11529	-0.303372562044166
0	11537	-0.907530694842142
0	11545	-0.723218984924888
0	11553	-0.854516226365662
0	11561	-0.240194609808189
0	11569	-0.276707618891393
0	11577	-0.260171515776467
0	11585	0.337040608625689
0	11593	0.550263366335414
0	11601	-0.365787199857150
0	11609	-0.0215467809619065
0	11617	-0.54758648454743
0	11625	-0.295155902777140
0	11633	0.00779856928565881
0	11641	0.00392164150364049
0	11649	-0.596215766598553
0	11657	0.162435741934980
0	11665	0.228294711379205
0	11673	0.162107364278658
0	11681	0.278144529338594
0	11689	-0.189037913177268
0	11697	-0.0577886357577047
0	11705	-0.29854793232984
0	11713	-0.409062404568215
0	11721	0.184756795996888
0	11729	0.869785306683752
0	11737	0.81267527580476
0	11745	0.676488873007383
0	11753	0.0869485843036069
0	11761	0.793847063150156
0	11769	0.466839026409523
0	11777	1.22481605637667
0	11785	0.805690545073949
0	11793	0.345440709139461
0	11801	0.638787267559986
0	11809	0.276218135140581
0	11817	0.254857271529093
0	11825	0.898968746898407
0	11833	0.0619013239015196
0	11841	1.48172008235870
0	11849	0.194410233616961
0	11857	0.730384897477842
0	11865	0.570930562753752
0	11873	0.512594356482607
0	11881	0.450261009832177
0	11889	0.466564090135924
0	11897	0.875831048768442
0	11905	0.548511189281903
0	11913	-0.225197759878967
0	11921	0.0160174267643294
0	11929	-0.502583557541619
0	11937	0.382928701035040
0	11945	-0.446940340550643
0	11953	-0.582403482966768
0	11961	-0.030002448329963
0	11969	0.2572309803649
0	11977	0.320812333480554
0	11985	0.0721961130870126
0	11993	1.24716712981782
0	12001	1.75149911837841
0	12009	1.40028499438911
0	12017	1.49965860153556
0	12025	-0.885067707249699
0	12033	-0.502080207963166
0	12041	0.750455930881775
0	12049	1.05634616110464
0	12057	0.87122957914967
0	12065	0.303896377195825
0	12073	0.453845801587896
0	12081	-0.496194758388256
0	12089	-0.162311769299433
0	12097	0.417255598740827
0	12105	-0.0473092606804695
0	12113	-0.160538189287171
0	12121	0.106850302092072
0	12129	0.473303005083455
0	12137	0.352346691235925
0	12145	-0.500171753478589
0	12153	-1.12332920156264
0	12161	-0.735943893640518
0	12169	0.8312918787232
0	12177	1.12431688157954
0	12185	0.651337075330554
0	12193	1.01571197363446
0	12201	-0.836684844224699
0	12209	-0.175506961007996
0	12217	0.192302702367090
0	12225	0.778083602895203
0	12233	0.840660045020021
0	12241	0.509852325321236
0	12249	0.468686112658427
0	12257	0.53838243549902
0	12265	1.29820293603216
0	12273	0.153597535049332
0	12281	-0.221192320386098
0	12289	0.196585928989898
0	12297	-0.275422508992872
0	12305	-0.645308806179234
0	12313	0.269253010626993
0	12321	-0.511220480365407
0	12329	0.00603164430802661
0	12337	-1.07118208855258
0	12345	-1.42587333075437
0	12353	-1.18618637515327
0	12361	-1.99870588539807
0	12369	-1.30531997024386
0	12377	-1.77242548924619
0	12385	-1.83297386395230
0	12393	-2.34387339077945
0	12401	-1.30487304592150
0	12409	-1.24321884465504
0	12417	-1.65373154504715
0	12425	-1.65544919241206
0	12433	-1.14848565177120
0	12441	-0.175277338190649
0	12449	-1.92508633638093
0	12457	-2.53052577592852
0	12489	-1.30705710452317
0	12497	-0.959837776207872
0	12513	-1.81425456783144
0	12521	-1.48092524355044
0	12529	-1.39353994833613
0	12537	-1.78820512035358
0	12545	-1.86580852195674
0	12553	-1.83693840460732
0	12561	0.185496192990798
0	12569	0.348209283897715
0	12577	0.29709254155022
0	12585	-1.13605711270601
0	12593	-2.09826384246852
0	12601	-2.11392586108505
0	12609	-1.68621264961593
0	12617	-0.298709967683462
0	12625	-0.991828475308221
0	12633	-1.83212061954486
0	12641	-2.26200645836881
0	12649	-1.56433293927660
0	12657	-2.03158048028723
0	12665	-2.15665110487107
0	12673	1.09480759187755
0	12681	-1.69177804553672
0	12689	-2.08088970840572
0	12697	-1.61261323808908
0	12705	-1.30548811552208
0	12713	-1.74692176199402
0	12721	-1.89566693481102
0	12729	-1.96984763671899
0	12745	-2.00356661872672
0	12753	-1.74089084874790
0	12761	-1.56383567318919
0	12769	-2.14120396384294
0	12777	-1.82232331709076
0	12785	-1.86034211051447
0	12793	-1.80458947528333
0	12801	-1.42535567081641
0	12808	-1.09138143121451
0	12817	-1.62690380627694
0	12825	-1.41794818607132
0	12833	-1.53159382949279
0	12841	-1.94039248553032
0	12849	-2.19016055760585
0	12857	-1.68735362537194
0	12865	-1.49937544081524
0	12873	-0.823444771490986
0	12889	-1.58243329330134
0	12897	-1.41559515079217
0	12905	0.333215678347229
0	12913	-0.215336933914392
0	12921	-1.71994116767092
0	12929	-1.91019015974750
0	12937	-0.893669329227325
0	12945	-1.72537997307859
0	12953	-2.04596262174241
0	12961	-1.57120855222673
0	12969	-0.0582378016888603
0	12977	-0.416303481952808
0	12985	-1.58460930502678
0	12993	-1.82722367088684
0	13001	-1.17241925197037
0	13009	-2.02494897251295
0	13017	-1.75232200847815
0	13025	-1.04678183489201
0	13033	-0.709210724873637
0	13041	-0.723545010970754
0	13049	-1.26400178672448
0	13057	-0.925671926744038
0	13065	-1.28716223666009
0	13073	-1.39531942362004
0	13081	-1.51133704537563
0	13089	-0.553651052275805
0	13097	-0.817629873216124
0	13105	-1.14059156045686
0	13113	-1.72203812330708
0	13121	-1.50933498017093
0	13129	0.0294828149739867
0	13137	-0.515858723684482
0	13145	-0.418293693181746
0	13153	0.433425371119724
0	13161	-1.27956307899901
0	13169	-0.945047881547759
0	13177	-0.891170464606338
0	13185	-1.00655928030041
0	13193	-1.15324535229101
0	13201	-1.36499364125633
0	13209	-1.87910681132215
0	13217	-1.48804140435412
0	13225	-0.54197425577634
0	13233	-1.32807754053297
0	13241	-1.45310671105848
0	13249	-1.01901822953862
0	13257	-0.577855620885304
0	13265	-0.0475840983177447
0	13273	-0.254917515503421
0	13281	-1.21157881250209
0	13289	-1.05357267526433
0	13297	-1.60412952123724
0	13305	-0.05919783970017
0	13313	-0.249541054227718
0	13321	0.230340962117634
0	13329	-0.183875967870078
0	13337	0.818517350107999
0	13345	-1.0880340032354
0	13353	-0.478408848169271
0	13361	0.665347536512255
0	13369	-0.749503011471563
0	13377	-1.34247251739666
0	13385	-0.632491867035747
0	13393	0.412200488594109
0	13401	-0.537803721295702
0	13409	0.327861079822394
0	13417	-0.81272508841225
0	13425	-0.683893502986511
0	13433	-0.393256724126208
0	13441	-0.305496610108489
0	13449	0.216477545681928
0	13457	1.40805971094569
0	13465	-1.38010410396817
0	13473	-0.706424882159231
0	13481	-0.291319328070073
0	13489	0.141329103774348
0	13497	-0.641363523404006
0	13505	0.318897720807536
0	13513	0.125022944137984
0	13521	-0.955468600093745
0	13529	-1.29856523426436
0	13537	-0.871380161711707
0	13545	-1.28489350258610
0	13553	-0.851768114048428
0	13561	0.324378347130859
0	13569	-0.580311607083981
0	13577	-0.331644432613106
0	13585	-0.5787087189332
0	13593	-0.407698304054994
0	13601	-0.211789249907086
0	13609	0.102946209520999
0	13617	0.120569920811561
0	13625	0.852994023643691
0	13633	0.304858732246156
0	13641	-0.00707242364121186
0	13649	0.997850060232913
0	13657	0.72193013193181
0	13665	0.623743435790625
0	13673	1.29617949576375
0	13681	-0.00905022207073447
0	13689	0.213532911719584
0	13697	-0.726457902211621
0	13705	0.993966787055029
0	13713	0.101572418549555
0	13721	0.61333985714628
0	13729	-0.242107798019404
0	13737	-0.163119818664935
0	13745	1.06542042756739
0	13753	1.44024808839884
0	13761	1.14663689374734
0	13769	0.188142728780763
0	13777	0.264040613774884
0	13785	0.0269765147484327
0	13793	-0.214138005675297
0	13801	-1.08221551535841
0	13809	-0.497505072576207
0	13817	0.208171260973232
0	13825	0.0577844094975015
0	13833	0.34290253196102
0	13841	-0.441312033469475
0	13849	-0.496587279774509
0	13857	-1.24960409271602
0	13865	0.149914943749142
0	13873	-1.12628818769623
0	13881	1.01431011958743
0	13889	-0.203265695801643
0	13897	-0.652223955468185
0	13905	1.28323326903433
0	13913	0.726035177798336
0	13921	0.122303774667515
0	13929	0.298278839228113
0	13937	-0.306406590920723
0	13945	-0.418844913491892
0	13953	-1.57431415850438
0	13961	-1.58075779780108
0	13969	-1.26021485591215
0	13977	-0.922846936209258
0	13985	-1.01173324423240
0	13993	-1.72808830859109
0	14001	-1.46398721558476
0	14009	-1.57830646321577
0	14017	-1.69147888610399
0	14025	-1.91984974694757
0	14033	-1.19105990098213
0	14057	-0.346581824420419
0	14065	-1.62748324896564
0	14073	-1.47481806243039
0	14081	-1.63539128461129
0	14089	-1.40744498422872
0	14097	-1.79094322556675
0	14105	-1.53309559831272
0	14113	-1.66585422396431
0	14121	-2.12335998238558
0	14129	-1.77641524397506
0	14137	-1.49838779387747
0	14145	-1.83464390151383
0	14153	-1.65454278558903
0	14161	-1.50726695793538
0	14169	-1.42307993070261
0	14177	-1.80726839735872
0	14185	-2.10846990747952
0	14193	-1.31252908450103
0	14201	-1.52996976798602
0	14209	-1.80930751806430
0	14217	-1.69022188698120
0	14225	-1.48565972665485
0	14233	-2.60814660558304
0	14241	-1.54240575175758
0	14249	-0.775736906440255
0	14257	-1.37263377920997
0	14265	-1.67046363947360
0	14273	-1.29495673220578
0	14281	-1.73995041950637
0	14305	-1.61311029531103
0	14313	-1.66014219284008
0	14321	-1.14658559896046
0	14329	-1.94605830042122
0	14337	-1.94024250772380
0	14345	-1.49553518452535
0	14353	-1.85200026423477
0	14361	-1.88860451494422
0	14369	-1.22206282905881
0	14377	-1.97311590533427
0	14385	-2.05814190420269
0	14393	-1.65712213425965
0	14401	-1.38299638681968
0	14409	-1.65774908502856
0	14433	-1.51806791498506
0	14441	-1.71338671233593
0	14449	-1.66046140226192
0	14457	-1.56850989468587
0	14465	-1.72769149391600
0	14473	-1.34951102447924
0	14481	-1.00676227530116
0	14489	-1.61761644538359
0	14497	-1.28950735564850
0	14505	-1.58383957098341
0	14513	-1.49627117268816
0	14521	-1.62857228735302
0	14529	-1.52891969232472
0	14536	-2.15678851930738
0	14544	-1.57805250839759
0	14552	-1.38343283307081
0	14561	-2.23668157626207
0	14569	-1.79517577203843
0	14577	-1.84539287132460
0	14585	-2.03266225256491
0	14593	-1.48311852171357
0	14601	-1.8392715598367
0	14608	-1.65009334748691
0	14616	-1.51507950701861
0	14624	-1.94458890704853
0	14633	-0.826484565414813
0	14641	-1.31090099939675
0	14648	0.202065254225872
0	14656	-0.884904820968289
0	14664	-0.169833601525674
0	14672	-0.346187251410825
0	14680	-1.36170034681121
0	14688	-1.78047418908241
0	14696	-0.899699702182068
0	14704	-0.156426102804815
0	14712	0.328397872646558
0	14720	-0.503882000191505
0	14728	0.431588721916444
0	14736	-0.0824635220780774
0	14744	-0.760979119893307
0	14752	-0.620560349712293
0	14761	-1.22063288297084
0	14769	-1.31507273177493
0	14777	-1.48064653604546
0	14785	-1.9540700546512
0	14793	-1.40675701830713
0	14801	-1.80931836080779
0	14809	-1.89971940860652
0	14817	-1.10711465895873
0	14825	1.08993630625154
0	14833	0.137631215092577
0	14841	-1.36776965886885
0	14849	-1.39366328402336
0	14857	-0.0791200076507605
0	14865	0.363503132818308
0	14873	0.713044061870852
0	14881	-0.903557427930382
0	14889	0.585197181383863
0	14897	-1.47322640304788
0	14905	-1.09424263482475
0	14913	-0.0164289058423543
0	14921	-1.24469543246439
0	14929	-1.71153258778858
0	14937	-1.36926501266723
0	14945	-0.695796318331508
0	14953	-1.19586813933393
0	14960	-1.40448524156653
0	14969	1.01038338891151
0	14976	-1.27184127972967
0	14983	-1.63632347674182
0	14991	-1.30146774139579
0	14999	-0.146662321610933
0	15007	-0.232237261089673
0	15015	-0.452123500363532
0	15023	0.100168710856265
0	15031	-0.526878525893328
0	15041	-0.525304201723814
0	15049	-1.26124642962583
0	15057	-1.14638932783756
0	15065	-1.48297891514163
0	15073	-1.86009579343971
0	15081	-1.50847739892585
0	15089	0.631673171759387
0	15097	-0.946124696798325
0	15105	-1.58326100566849
0	15113	-1.88854288949519
0	15121	-0.715345136192419
0	15129	-0.87714180798462
0	15137	0.244258838567697
0	15145	-1.94590610846123
0	15153	-2.09207286383582
0	15161	-1.61174792208069
0	15169	-1.91748512154118
0	15177	-1.62351549794157
0	15185	-1.65807531790612
0	15193	-1.04090116115668
0	15201	-1.38108993811523
0	15209	-1.84929171430169
0	15217	-1.76581791727321
0	15225	-1.89183280496186
0	15233	-1.08886755673786
0	15241	-1.85781349946536
0	15249	-1.73455143778116
0	15257	-1.21276449130817
0	15265	-0.868058312631123
0	15273	-0.912053382851099
0	15281	-1.52875079207303
0	15289	-1.25372937267485
0	15297	-0.59825544025133
0	15305	0.0196462845053995
0	15313	-0.9180275951994
0	15321	-1.02828910531890
0	15329	-1.47956147275466
0	15337	-0.0591338696923831
0	15345	0.955768114597534
0	15353	-0.920458968485914
0	15361	-1.67750380413905
0	15369	-1.39740881854436
0	15377	-1.10832676028904
0	15385	-1.89695130304635
0	15393	-1.37683793287282
0	15401	-1.19636966730954
0	15409	0.647099231825493
0	15417	0.801053765942324
0	15425	-1.52896155452585
0	15433	-1.62932579330624
0	15441	-1.87884635207425
0	15449	-1.70881560181219
0	15457	-1.89305866804373
0	15465	-1.72603444020266
0	15489	-1.82787298083226
0	15497	-1.61655788611600
0	15505	-1.63320045225308
0	15513	-1.64660371746865
0	15521	-1.35623822302196
0	15529	-1.47624487461381
0	15537	-2.11117967665884
0	15545	-1.35408614193252
0	15553	-1.81564986858909
0	15561	-1.43369165046694
0	15569	-1.42866137884054
0	15577	-1.98858501837309
0	15585	-1.58487271427498
0	15593	-1.93764822419894
0	15601	-1.66475170333904
0	15609	-0.741152923176632
0	15617	-0.92403659501067
0	15625	-0.948118778225061
0	15633	-1.63102692124256
0	15641	-1.88850667219883
0	15649	-1.95966568162432
0	15657	-1.58949492741684
0	15665	-1.56669925434400
0	15673	-1.46573044348579
0	15681	-1.93483918220299
0	15689	-1.91420458573314
0	15697	-1.62255020121027
0	15705	-0.885020891958712
0	15713	-1.13794725290714
0	15721	-1.82875011956365
0	15729	-1.28989248025498
0	15737	0.0655857768524344
0	15745	-0.79428950765697
0	15753	-0.964693977337255
0	15761	-2.22739064421369
0	15769	-2.07403044471585
0	15777	-1.38626300456665
0	15785	-1.61362679528972
0	15793	-1.15588009920578
0	15801	-1.82308124584745
0	15809	-1.89548136544660
0	15817	-1.35286471790807
0	15825	-0.584005879624426
0	15833	-1.30403117243891
0	15841	-1.27054011258453
0	15849	-1.6374556635277
0	15857	-1.06352514714782
0	15865	0.149121864191798
0	15873	-0.00103393834751220
0	15881	-1.73761081076934
0	15889	-1.77170590556242
0	15897	-1.93230665524160
0	15905	-1.78764223663783
0	15913	-1.62468277430187
0	15921	-1.89419745373590
0	15929	-0.161849523794728
0	15937	-0.212223877510166
0	15945	-1.57013898576407
0	15953	-1.21359080627237
0	15961	-0.770447976893498
0	15969	-1.81084334132169
0	15977	-1.92250255261416
0	15985	-0.801224465070515
0	15993	-0.642284882142855
0	16001	-0.680721820849267
0	16009	-1.18182771802229
[truncated: 62,482 more rows]
