# Supplementary material for: A Compendium of Nucleosome and Transcript Profiles Reveals Determinants of Chromatin Architecture and Transcription
Source: PLoS Genet. 2013 May 2;9(5):e1003479. doi: 10.1371/journal.pgen.1003479 (PMC3642058; doi:10.1371/journal.pgen.1003479)
Supplement: Dataset S1 — Yeast transcript annotation R script and data files. Please note this file is 81.9 MB and may be difficult for some readers to download due to its size. (GZ) [file pgen.1003479.s001.gz › yeast-transcript-annotation/chr2.noncoding.gff]

chr2	SGD	tRNA	9583	9666	1000	+	.	tL(UAA)B1
chr2	SGD	tRNA	36395	36485	1000	+	.	tF(GAA)B
chr2	SGD	snoRNA	88188	88275	1000	+	.	SNR56
chr2	SGD	tRNA	197497	197570	1000	+	.	tI(AAU)B
chr2	SGD	tRNA	197632	197702	1000	-	.	tG(GCC)B
chr2	SGD	tRNA	227078	227159	1000	+	.	tS(AGA)B
chr2	SGD	tRNA	266378	266450	1000	+	.	tT(AGU)B
chr2	SGD	snoRNA	307185	307345	1000	-	.	SNR161
chr2	SGD	ncRNA	307587	308887	1000	+	.	TLC1
chr2	SGD	tRNA	326791	326864	1000	-	.	tV(UAC)B
chr2	SGD	tRNA	347601	347684	1000	+	.	tL(UAA)B2
chr2	SGD	tRNA	350825	350896	1000	+	.	tQ(UUG)B
chr2	SGD	tRNA	405872	405943	1000	+	.	tR(UCU)B
chr2	SGD	tRNA	405954	406025	1000	+	.	tD(GUC)B
chr2	SGD	tRNA	643002	643073	1000	-	.	tC(GCA)B
chr2	SGD	tRNA	645162	645233	1000	+	.	tE(UUC)B
chr2	SGD	snRNA	680683	681857	1000	-	.	LSR1
