# Supplementary material for: A Compendium of Nucleosome and Transcript Profiles Reveals Determinants of Chromatin Architecture and Transcription
Source: PLoS Genet. 2013 May 2;9(5):e1003479. doi: 10.1371/journal.pgen.1003479 (PMC3642058; doi:10.1371/journal.pgen.1003479)
Supplement: Dataset S1 — Yeast transcript annotation R script and data files. Please note this file is 81.9 MB and may be difficult for some readers to download due to its size. (GZ) [file pgen.1003479.s001.gz › yeast-transcript-annotation/chr7.orfs.gff]

chr7	SGD	CDS	2790	3932	1000	+	0	COS12
chr7	SGD	CDS	5312	5839	500	+	0	YGL262W
chr7	SGD	CDS	6290	6652	500	-	0	PAU11
chr7	SGD	CDS	6860	7090	500	+	0	YGL260W
chr7	SGD	CDS	8470	8967	500	+	0	YPS5
chr7	SGD	CDS	9162	9395	500	+	0	YGL258W-A
chr7	SGD	CDS	11110	11730	1000	+	0	VEL1
chr7	SGD	CDS	12481	14157	1000	-	0	MNT2
chr7	SGD	CDS	14910	16307	1000	+	0	ADH4
chr7	SGD	CDS	20978	22108	1000	+	0	ZRT1
chr7	SGD	CDS	22304	23203	1000	+	0	FZF1
chr7	SGD	CDS	23935	25395	1000	+	0	HXK2
chr7	SGD	CDS	25718	27484	1000	-	0	RTG2
chr7	SGD	CDS	27921	31426	1000	-	2	HFM1
chr7	SGD	CDS	31579	31636	1000	-	0	HFM1
chr7	SGD	CDS	31910	32635	1000	+	0	RMR1
chr7	SGD	CDS	33098	35212	1000	+	0	ZIP2
chr7	SGD	CDS	35653	36762	1000	+	0	PDE1
chr7	SGD	CDS	36933	37526	1000	+	0	BRR6
chr7	SGD	CDS	37617	38780	1000	-	0	RAI1
chr7	SGD	CDS	39023	41149	1000	+	0	GUS1
chr7	SGD	CDS	41498	43174	1000	+	0	RTF1
chr7	SGD	CDS	43307	44509	1000	+	0	TAD1
chr7	SGD	CDS	44652	45197	500	-	0	YGL242C
chr7	SGD	CDS	45445	48459	1000	+	0	KAP114
chr7	SGD	CDS	48613	49365	1000	+	0	DOC1
chr7	SGD	CDS	49552	52434	1000	+	0	CSE1
chr7	SGD	CDS	52731	53528	1000	-	0	HAP2
chr7	SGD	CDS	53787	55796	1000	-	0	MTO1
chr7	SGD	CDS	55279	55815	500	+	0	YGL235W
chr7	SGD	CDS	56482	58890	1000	+	0	ADE5,7
chr7	SGD	CDS	59122	61854	1000	+	0	SEC15
chr7	SGD	CDS	62075	62131	1000	+	0	TAN1
chr7	SGD	CDS	62190	63002	1000	+	0	TAN1
chr7	SGD	CDS	63048	63620	500	-	0	YGL231C
chr7	SGD	CDS	63772	64215	500	-	0	YGL230C
chr7	SGD	CDS	64503	66959	1000	-	0	SAP4
chr7	SGD	CDS	67598	69331	1000	+	0	SHE10
chr7	SGD	CDS	69671	72547	1000	+	0	VID30
chr7	SGD	CDS	72748	72987	1000	-	0	OST5
chr7	SGD	CDS	73137	73157	1000	-	0	OST5
chr7	SGD	CDS	73339	73710	500	+	0	MTC3
chr7	SGD	CDS	76893	77906	1000	+	0	VRG4
chr7	SGD	CDS	78014	78856	1000	-	0	SDT1
chr7	SGD	CDS	79111	80364	1000	-	0	COG1
chr7	SGD	CDS	80658	81185	1000	-	0	EDC1
chr7	SGD	CDS	81425	82291	1000	-	0	NIF3
chr7	SGD	CDS	82373	82735	500	+	0	FRA2
chr7	SGD	CDS	82877	84256	1000	-	0	MDM34
chr7	SGD	CDS	84884	87301	1000	+	0	KIP3
chr7	SGD	CDS	87980	89338	1000	+	0	CLG1
chr7	SGD	CDS	90058	91251	1000	-	0	SKI8
chr7	SGD	CDS	91436	92386	1000	+	0	VAM7
chr7	SGD	CDS	92516	93595	1000	+	0	NCS6
chr7	SGD	CDS	93797	94465	1000	+	0	YPT32
chr7	SGD	CDS	95862	97010	1000	+	0	MIG2
chr7	SGD	CDS	97342	98589	1000	+	0	SIP2
chr7	SGD	CDS	98973	102080	1000	+	0	SPT16
chr7	SGD	CDS	102547	107508	1000	-	0	CHC1
chr7	SGD	CDS	108162	110408	1000	+	0	POX1
chr7	SGD	CDS	112479	114668	1000	-	0	KEX1
chr7	SGD	CDS	116063	117565	1000	+	0	ARO8
chr7	SGD	CDS	117858	120911	1000	-	0	MCM6
chr7	SGD	CDS	122699	123310	1000	-	0	EMP24
chr7	SGD	CDS	123596	124303	1000	+	0	YIP4
chr7	SGD	CDS	124703	129166	1000	+	0	MDS3
chr7	SGD	CDS	129888	131174	1000	+	0	DSD1
chr7	SGD	CDS	131531	139549	1000	+	0	GCN1
chr7	SGD	CDS	139725	139967	500	-	0	YGL194C-A
chr7	SGD	CDS	140374	141732	1000	-	0	HOS2
chr7	SGD	CDS	141922	142233	500	-	0	YGL193C
chr7	SGD	CDS	142252	144054	1000	+	0	IME4
chr7	SGD	CDS	144814	145203	1000	+	0	COX13
chr7	SGD	CDS	145815	147395	1000	-	0	CDC55
chr7	SGD	CDS	148235	148594	1000	-	0	RPS26A
chr7	SGD	CDS	148830	148970	500	-	0	YGL188C-A
chr7	SGD	CDS	149710	150177	1000	-	0	COX4
chr7	SGD	CDS	151043	152782	1000	-	0	TPN1
chr7	SGD	CDS	153173	154312	500	-	0	YGL185C
chr7	SGD	CDS	154621	156018	1000	-	0	STR3
chr7	SGD	CDS	156549	157205	1000	-	0	MND1
chr7	SGD	CDS	157289	157291	1000	-	0	MND1
chr7	SGD	CDS	157912	159102	1000	+	0	GTS1
chr7	SGD	CDS	160071	162764	1000	+	0	ATG1
chr7	SGD	CDS	163415	165097	1000	-	0	TOS3
chr7	SGD	CDS	167358	167360	1000	+	0	MPT5
chr7	SGD	CDS	168001	170577	1000	+	0	MPT5
chr7	SGD	CDS	171421	173085	500	-	0	YGL176C
chr7	SGD	CDS	173291	174328	1000	-	0	SAE2
chr7	SGD	CDS	174551	175351	1000	+	0	BUD13
chr7	SGD	CDS	175533	180119	1000	-	0	KEM1
chr7	SGD	CDS	180706	182124	1000	+	0	NUP49
chr7	SGD	CDS	182396	184090	1000	+	0	ROK1
chr7	SGD	CDS	184159	185400	1000	-	0	SPO74
chr7	SGD	CDS	186065	187345	1000	+	0	SUA5
chr7	SGD	CDS	187470	187802	1000	+	0	HUR1
chr7	SGD	CDS	187622	190474	1000	-	0	PMR1
chr7	SGD	CDS	191135	191812	1000	+	0	CUP2
chr7	SGD	CDS	191984	193306	1000	-	0	YRB30
chr7	SGD	CDS	193713	196409	1000	-	0	RAD54
chr7	SGD	CDS	198144	199043	1000	+	0	SUT1
chr7	SGD	CDS	199216	200148	1000	-	0	YIP5
chr7	SGD	CDS	200567	202279	1000	+	0	AIM14
chr7	SGD	CDS	202727	203839	500	+	0	YGL159W
chr7	SGD	CDS	207038	208576	1000	+	0	RCK1
chr7	SGD	CDS	209011	210054	1000	+	0	YGL157W
chr7	SGD	CDS	210421	213672	1000	+	0	AMS1
chr7	SGD	CDS	214086	215216	1000	+	0	CDC43
chr7	SGD	CDS	215283	216101	1000	-	0	LYS5
chr7	SGD	CDS	216278	217303	1000	+	0	PEX14
chr7	SGD	CDS	217529	220927	1000	+	0	NUT1
chr7	SGD	CDS	221109	225578	1000	-	0	INO80
chr7	SGD	CDS	226404	227534	1000	+	0	ARO2
chr7	SGD	CDS	227759	228334	1000	-	0	RPL9A
chr7	SGD	CDS	228756	229691	500	-	0	YGL146C
chr7	SGD	CDS	230248	232353	1000	+	0	TIP20
chr7	SGD	CDS	232455	234512	1000	-	0	ROG1
chr7	SGD	CDS	234722	235963	1000	-	0	MRF1
chr7	SGD	CDS	236274	238124	1000	-	0	GPI10
chr7	SGD	CDS	238358	241090	1000	+	0	HUL5
chr7	SGD	CDS	241358	245017	500	-	0	YGL140C
chr7	SGD	CDS	245721	248129	1000	+	0	FLC3
chr7	SGD	CDS	248499	249536	500	-	0	YGL138C
chr7	SGD	CDS	249874	249891	1000	+	0	SEC27
chr7	SGD	CDS	250092	252743	1000	+	0	SEC27
chr7	SGD	CDS	252902	253864	1000	-	0	MRM2
chr7	SGD	CDS	254646	255299	1000	+	0	RPL1B
chr7	SGD	CDS	255668	256969	1000	+	0	PCL10
chr7	SGD	CDS	257712	261506	1000	+	0	ITC1
chr7	SGD	CDS	261653	265864	1000	-	0	SNT2
chr7	SGD	CDS	266150	267529	1000	+	0	CEG1
chr7	SGD	CDS	267728	269194	1000	-	0	RSM23
chr7	SGD	CDS	269299	270150	1000	-	0	CWC23
chr7	SGD	CDS	270398	270781	1000	-	0	SOH1
chr7	SGD	CDS	271003	272145	1000	+	0	SCS3
chr7	SGD	CDS	272526	274328	1000	+	0	MET13
chr7	SGD	CDS	274786	276720	1000	-	0	MON1
chr7	SGD	CDS	277623	278387	1000	+	0	RPS2
chr7	SGD	CDS	278952	280529	1000	-	0	NAB2
chr7	SGD	CDS	280783	281163	1000	-	0	GPG1
chr7	SGD	CDS	281640	283943	1000	-	0	PRP43
chr7	SGD	CDS	284448	285953	1000	+	0	ABC1
chr7	SGD	CDS	288518	289315	500	+	0	YGL117W
chr7	SGD	CDS	289812	291644	1000	+	0	CDC20
chr7	SGD	CDS	292036	293004	1000	+	0	SNF4
chr7	SGD	CDS	293463	295640	500	+	0	YGL114W
chr7	SGD	CDS	295935	297941	1000	+	0	SLD3
chr7	SGD	CDS	298181	299731	1000	-	0	TAF6
chr7	SGD	CDS	299981	301372	1000	+	0	NSA1
chr7	SGD	CDS	301540	303414	1000	-	0	CUE3
chr7	SGD	CDS	303652	304074	500	-	0	YGL108C
chr7	SGD	CDS	304336	306276	1000	-	0	RMD9
chr7	SGD	CDS	306563	307012	1000	+	0	MLC1
chr7	SGD	CDS	307440	308570	1000	+	0	ARC1
chr7	SGD	CDS	308716	310176	1000	-	0	VPS73
chr7	SGD	CDS	310970	311018	1000	+	0	RPL28
chr7	SGD	CDS	311530	311930	1000	+	2	RPL28
chr7	SGD	CDS	312196	312843	500	+	0	YGL101W
chr7	SGD	CDS	313237	314286	1000	+	0	SEH1
chr7	SGD	CDS	314634	316556	1000	+	0	LSG1
chr7	SGD	CDS	317345	318082	1000	+	0	USE1
chr7	SGD	CDS	321785	323233	1000	+	0	SRM1
chr7	SGD	CDS	325334	326164	1000	+	0	TOS8
chr7	SGD	CDS	328877	330610	1000	-	0	VPS45
chr7	SGD	CDS	331121	334468	1000	-	0	PAN2
chr7	SGD	CDS	334889	337642	1000	+	0	SPC105
chr7	SGD	CDS	337909	341862	1000	+	0	NUP145
chr7	SGD	CDS	342059	343045	1000	-	0	NBP35
chr7	SGD	CDS	343322	344587	1000	+	0	LIF1
chr7	SGD	CDS	344794	345156	1000	-	0	MF(ALPHA)2
chr7	SGD	CDS	346409	346811	1000	-	1	MMS2
chr7	SGD	CDS	346897	346907	1000	-	0	MMS2
chr7	SGD	CDS	347122	349371	1000	+	0	MAD1
chr7	SGD	CDS	349619	350443	500	+	0	YGL085W
chr7	SGD	CDS	350619	352301	1000	-	0	GUP1
chr7	SGD	CDS	353061	355475	1000	+	0	SCY1
chr7	SGD	CDS	355830	356975	500	+	0	YGL082W
chr7	SGD	CDS	357380	358342	500	+	0	YGL081W
chr7	SGD	CDS	358639	359031	500	+	0	FMP37
chr7	SGD	CDS	359447	360103	500	+	0	YGL079W
chr7	SGD	CDS	360291	361862	1000	-	0	DBP3
chr7	SGD	CDS	362228	363919	1000	-	0	HNM1
chr7	SGD	CDS	364338	364967	1000	-	0	RPL7A
chr7	SGD	CDS	365436	365529	1000	-	1	RPL7A
chr7	SGD	CDS	365989	365999	1000	-	0	RPL7A
chr7	SGD	CDS	366928	368091	1000	-	0	MPS2
chr7	SGD	CDS	368756	371257	1000	+	0	HSF1
chr7	SGD	CDS	372015	374087	1000	+	0	AFT1
chr7	SGD	CDS	374462	374830	1000	-	0	RPB9
chr7	SGD	CDS	375090	375674	1000	+	0	MNP1
chr7	SGD	CDS	376104	377258	1000	+	0	NPY1
chr7	SGD	CDS	377612	379585	1000	+	0	SGF73
chr7	SGD	CDS	379763	381274	1000	-	0	ALG2
chr7	SGD	CDS	381526	383211	1000	-	0	MRH4
chr7	SGD	CDS	383657	384769	1000	+	0	PUS2
chr7	SGD	CDS	385199	388735	1000	+	0	PYC1
chr7	SGD	CDS	388971	389714	1000	-	0	DUO1
chr7	SGD	CDS	390070	391995	1000	+	0	YBP2
chr7	SGD	CDS	392228	393703	1000	+	0	PKP2
chr7	SGD	CDS	393992	394510	1000	+	0	RAD6
chr7	SGD	CDS	394972	395835	500	-	0	YGL057C
chr7	SGD	CDS	396041	397624	1000	-	0	SDS23
chr7	SGD	CDS	398631	400163	1000	+	0	OLE1
chr7	SGD	CDS	400874	401290	1000	-	0	ERV14
chr7	SGD	CDS	402592	403305	1000	+	0	PRM8
chr7	SGD	CDS	403690	404394	1000	+	0	MST27
chr7	SGD	CDS	405779	406600	1000	+	0	TYW3
chr7	SGD	CDS	406863	409607	1000	-	0	TIF4632
chr7	SGD	CDS	410072	411289	1000	-	0	RPT6
chr7	SGD	CDS	411555	412163	1000	+	0	ALG13
chr7	SGD	CDS	414106	415734	1000	+	0	RIM8
chr7	SGD	CDS	416150	417040	1000	-	0	RNA15
chr7	SGD	CDS	417487	418416	1000	+	0	DST1
chr7	SGD	CDS	418709	418891	500	-	0	YGL041C-B
chr7	SGD	CDS	419047	419295	500	+	0	YGL041W-A
chr7	SGD	CDS	419533	420561	1000	-	0	HEM2
chr7	SGD	CDS	423967	425013	1000	+	0	YGL039W
chr7	SGD	CDS	425368	426810	1000	-	0	OCH1
chr7	SGD	CDS	427303	427953	1000	-	0	PNC1
chr7	SGD	CDS	428606	431335	500	+	0	YGL036W
chr7	SGD	CDS	431553	433067	1000	-	0	MIG1
chr7	SGD	CDS	435630	435684	1000	+	0	HOP2
chr7	SGD	CDS	435755	436356	1000	+	2	HOP2
chr7	SGD	CDS	436575	436838	1000	-	0	AGA2
chr7	SGD	CDS	437472	437939	1000	-	0	RPL24A
chr7	SGD	CDS	439096	439098	1000	+	0	RPL30
chr7	SGD	CDS	439329	439643	1000	+	0	RPL30
chr7	SGD	CDS	440068	440430	1000	+	0	CGR1
chr7	SGD	CDS	441286	442914	1000	-	0	SCW11
chr7	SGD	CDS	443647	446148	1000	-	0	CWH41
chr7	SGD	CDS	446417	448540	1000	-	0	TRP5
chr7	SGD	CDS	448769	449962	1000	-	0	PGD1
chr7	SGD	CDS	450202	452109	1000	-	0	PIB2
chr7	SGD	CDS	452409	454565	1000	+	0	STT3
chr7	SGD	CDS	454790	457072	1000	+	0	ALK1
chr7	SGD	CDS	457168	457875	1000	-	0	GET1
chr7	SGD	CDS	458161	458997	1000	+	0	CKB1
chr7	SGD	CDS	459115	459669	1000	-	0	JAC1
chr7	SGD	CDS	459859	461370	1000	+	0	ATE1
chr7	SGD	CDS	461671	464916	1000	+	0	KAP122
chr7	SGD	CDS	465048	465440	500	-	0	YGL015C
chr7	SGD	CDS	466146	468812	1000	+	0	PUF4
chr7	SGD	CDS	469097	472303	1000	-	0	PDR1
chr7	SGD	CDS	472860	474281	1000	+	0	ERG4
chr7	SGD	CDS	474494	475252	1000	-	0	SCL1
chr7	SGD	CDS	475550	476074	500	+	0	YGL010W
chr7	SGD	CDS	476318	478657	1000	-	0	LEU1
chr7	SGD	CDS	479915	482671	1000	-	0	PMA1
chr7	SGD	CDS	482946	483032	500	-	0	YGL007C-A
chr7	SGD	CDS	485428	485538	500	+	0	YGL006W-A
chr7	SGD	CDS	485925	489446	1000	+	0	PMC1
chr7	SGD	CDS	489712	490551	1000	-	0	COG7
chr7	SGD	CDS	490707	491960	500	-	0	RPN14
chr7	SGD	CDS	492478	494178	1000	-	0	CDH1
chr7	SGD	CDS	494521	495171	1000	+	0	ERP6
chr7	SGD	CDS	495457	496506	1000	-	0	ERG26
chr7	SGD	CDS	497137	497369	500	-	2	AML1
chr7	SGD	CDS	497463	497941	500	-	1	AML1
chr7	SGD	CDS	498004	498038	500	-	0	AML1
chr7	SGD	CDS	498480	499910	1000	-	0	SWC4
chr7	SGD	CDS	500136	502370	1000	+	0	CUL3
chr7	SGD	CDS	502942	504330	1000	+	0	PEX31
chr7	SGD	CDS	504661	505863	1000	-	0	TFG2
chr7	SGD	CDS	506074	506829	1000	+	0	PRP18
chr7	SGD	CDS	506973	507944	1000	+	0	MUQ1
chr7	SGD	CDS	508114	508368	1000	-	0	STF2
chr7	SGD	CDS	509051	511006	1000	-	0	SEC9
chr7	SGD	CDS	511549	512736	1000	+	0	NMA2
chr7	SGD	CDS	513163	514344	1000	+	0	YGR012W
chr7	SGD	CDS	514558	516420	1000	+	0	SNU71
chr7	SGD	CDS	516947	520867	1000	+	0	MSB2
chr7	SGD	CDS	521094	522080	500	-	0	YGR015C
chr7	SGD	CDS	522265	522837	500	+	0	YGR016W
chr7	SGD	CDS	523791	524684	500	+	0	YGR017W
chr7	SGD	CDS	525233	526648	1000	+	0	UGA1
chr7	SGD	CDS	526977	527333	1000	-	0	VMA7
chr7	SGD	CDS	527636	528508	500	+	0	YGR021W
chr7	SGD	CDS	529268	530923	1000	+	0	MTL1
chr7	SGD	CDS	531887	532600	1000	-	0	THG1
chr7	SGD	CDS	532989	533825	500	+	0	YGR026W
chr7	SGD	CDS	534136	534462	1000	-	0	RPS25A
chr7	SGD	CDS	542207	543295	1000	+	0	MSP1
chr7	SGD	CDS	543557	543642	1000	+	0	ERV1
chr7	SGD	CDS	543726	544209	1000	+	1	ERV1
chr7	SGD	CDS	545685	546161	1000	-	0	POP6
chr7	SGD	CDS	546445	547473	500	+	0	YGR031W
chr7	SGD	CDS	548268	553955	1000	+	0	GSC2
chr7	SGD	CDS	554252	554971	1000	-	0	TIM21
chr7	SGD	CDS	555816	555834	1000	+	0	RPL26B
chr7	SGD	CDS	556312	556676	1000	+	2	RPL26B
chr7	SGD	CDS	557076	557426	500	-	0	YGR035C
chr7	SGD	CDS	557569	557790	500	+	0	YGR035W-A
chr7	SGD	CDS	558153	558872	1000	-	0	CAX4
chr7	SGD	CDS	559735	559998	1000	-	0	ACB1
chr7	SGD	CDS	560686	561354	1000	+	0	ORM1
chr7	SGD	CDS	575402	576508	1000	+	0	KSS1
chr7	SGD	CDS	577491	579134	1000	+	0	BUD9
chr7	SGD	CDS	579480	580295	500	+	0	YGR042W
chr7	SGD	CDS	580439	581440	500	-	0	NQM1
chr7	SGD	CDS	582994	583896	1000	-	0	RME1
chr7	SGD	CDS	584899	586056	1000	+	0	TAM41
chr7	SGD	CDS	586396	589473	1000	-	0	TFC4
chr7	SGD	CDS	589830	590915	1000	+	0	UFD1
chr7	SGD	CDS	591318	591881	1000	+	0	SCM4
chr7	SGD	CDS	593600	594709	500	+	0	FMP48
chr7	SGD	CDS	594990	595841	500	-	0	YGR053C
chr7	SGD	CDS	596697	598625	1000	+	0	YGR054W
chr7	SGD	CDS	599421	601145	1000	+	0	MUP1
chr7	SGD	CDS	601665	604451	1000	+	0	RSC1
chr7	SGD	CDS	604777	605505	1000	-	0	LST7
chr7	SGD	CDS	606140	607147	1000	+	0	PEF1
chr7	SGD	CDS	607567	609105	1000	+	0	SPR3
chr7	SGD	CDS	610568	611497	1000	+	0	ERG25
chr7	SGD	CDS	611893	615969	1000	-	0	ADE6
chr7	SGD	CDS	616332	617282	1000	-	0	COX18
chr7	SGD	CDS	617520	617828	1000	-	0	SPT4
chr7	SGD	CDS	618081	619862	1000	-	0	VHT1
chr7	SGD	CDS	620925	621803	500	-	0	YGR066C
chr7	SGD	CDS	622406	624790	500	-	0	YGR067C
chr7	SGD	CDS	625328	627088	500	-	0	YGR068C
chr7	SGD	CDS	627810	631277	1000	+	0	ROM1
chr7	SGD	CDS	631485	634067	500	-	0	YGR071C
chr7	SGD	CDS	634308	635471	1000	+	0	UPF3
chr7	SGD	CDS	635716	636156	1000	+	0	SMD1
chr7	SGD	CDS	636151	636879	1000	-	0	PRP38
chr7	SGD	CDS	637108	637581	1000	-	0	MRPL25
chr7	SGD	CDS	637748	639517	1000	-	0	PEX8
chr7	SGD	CDS	639776	640375	1000	-	0	PAC10
chr7	SGD	CDS	640724	641836	500	+	0	YGR079W
chr7	SGD	CDS	642014	643012	1000	+	0	TWF1
chr7	SGD	CDS	643152	643784	1000	-	0	SLX9
chr7	SGD	CDS	644048	644599	1000	+	0	TOM20
chr7	SGD	CDS	644864	646819	1000	-	0	GCD2
chr7	SGD	CDS	647127	648146	1000	-	0	MRP13
chr7	SGD	CDS	648387	648911	1000	-	0	RPL11B
chr7	SGD	CDS	649602	650621	1000	-	0	PIL1
chr7	SGD	CDS	651294	652985	1000	-	0	PDC6
chr7	SGD	CDS	654638	656326	1000	+	0	CTT1
chr7	SGD	CDS	656964	659774	1000	+	0	NNF2
chr7	SGD	CDS	662362	666075	1000	+	0	UTP22
chr7	SGD	CDS	666345	667829	1000	+	0	PRP31
chr7	SGD	CDS	668193	669911	1000	+	0	DBF2
chr7	SGD	CDS	670392	671915	500	+	0	DRN1
chr7	SGD	CDS	672190	675504	1000	+	0	VAS1
chr7	SGD	CDS	675675	676346	1000	-	0	RRP46
chr7	SGD	CDS	676625	677569	1000	+	0	TPC1
chr7	SGD	CDS	678699	682139	1000	+	0	ASK10
chr7	SGD	CDS	682570	687462	1000	-	0	ESP1
chr7	SGD	CDS	687903	689969	1000	+	0	TEL2
chr7	SGD	CDS	690249	693101	1000	+	0	MDR1
chr7	SGD	CDS	693367	694407	1000	+	0	PCP1
chr7	SGD	CDS	694588	695139	500	-	0	YGR102C
chr7	SGD	CDS	695421	697238	1000	+	0	NOP7
chr7	SGD	CDS	697449	698372	1000	-	0	SRB5
chr7	SGD	CDS	698603	698836	1000	+	0	VMA21
chr7	SGD	CDS	698993	699790	500	-	0	VOA1
chr7	SGD	CDS	703640	705055	1000	+	0	CLB1
chr7	SGD	CDS	705363	706505	1000	-	0	CLB6
chr7	SGD	CDS	713713	715050	500	+	0	YGR110W
chr7	SGD	CDS	715832	717034	500	+	0	YGR111W
chr7	SGD	CDS	717362	718531	1000	+	0	SHY1
chr7	SGD	CDS	718897	719928	1000	+	0	DAM1
chr7	SGD	CDS	720413	724768	1000	+	0	SPT6
chr7	SGD	CDS	725053	726483	500	-	0	YGR117C
chr7	SGD	CDS	726978	727042	1000	+	0	RPS23A
chr7	SGD	CDS	727363	727735	1000	+	1	RPS23A
chr7	SGD	CDS	728051	729676	1000	-	0	NUP57
chr7	SGD	CDS	730038	730826	1000	-	0	COG2
chr7	SGD	CDS	731454	732932	1000	-	0	MEP1
chr7	SGD	CDS	733417	733632	500	+	0	YGR121W-A
chr7	SGD	CDS	733940	735148	500	+	0	YGR122W
chr7	SGD	CDS	736667	738208	1000	-	0	PPT1
chr7	SGD	CDS	739949	741667	1000	+	0	ASN2
chr7	SGD	CDS	742330	745440	500	+	0	YGR125W
chr7	SGD	CDS	745840	746532	500	+	0	YGR126W
chr7	SGD	CDS	746803	747741	500	+	0	YGR127W
chr7	SGD	CDS	747955	750096	1000	-	0	UTP8
chr7	SGD	CDS	750405	751052	1000	+	0	SYF2
chr7	SGD	CDS	751399	753849	500	-	0	YGR130C
chr7	SGD	CDS	754731	755255	500	+	0	YGR131W
chr7	SGD	CDS	755594	756457	1000	-	0	PHB1
chr7	SGD	CDS	756901	757452	1000	+	0	PEX4
chr7	SGD	CDS	757775	761143	1000	+	0	CAF130
chr7	SGD	CDS	761397	762173	1000	+	0	PRE9
chr7	SGD	CDS	762433	763158	1000	+	0	LSB1
chr7	SGD	CDS	763767	765611	1000	-	0	TPO2
chr7	SGD	CDS	767434	770304	1000	+	0	CBF2
chr7	SGD	CDS	770574	771977	1000	+	0	VPS62
chr7	SGD	CDS	772459	773691	1000	+	0	BTN2
chr7	SGD	CDS	775198	777513	1000	+	0	SKN1
chr7	SGD	CDS	780404	781384	1000	+	0	THI4
chr7	SGD	CDS	781772	783895	1000	+	0	ENP2
chr7	SGD	CDS	784228	784863	500	-	0	YGR146C
chr7	SGD	CDS	785281	785442	500	-	0	YGR146C-A
chr7	SGD	CDS	786059	786925	1000	-	0	NAT2
chr7	SGD	CDS	787317	787784	1000	-	0	RPL24B
chr7	SGD	CDS	789036	790334	500	+	0	YGR149W
chr7	SGD	CDS	790464	793058	1000	-	0	DMR1
chr7	SGD	CDS	794679	795497	1000	-	0	RSR1
chr7	SGD	CDS	796097	796750	500	+	0	YGR153W
chr7	SGD	CDS	796803	797873	1000	-	0	GTO1
chr7	SGD	CDS	798548	800071	1000	+	0	CYS4
chr7	SGD	CDS	800551	801828	1000	+	0	PTI1
chr7	SGD	CDS	802445	805054	1000	+	0	CHO2
chr7	SGD	CDS	805274	806026	1000	-	0	MTR3
chr7	SGD	CDS	806417	807661	1000	-	0	NSR1
chr7	SGD	CDS	808634	809425	500	-	0	RTS3
chr7	SGD	CDS	810232	810510	500	+	0	YGR161W-C
chr7	SGD	CDS	824064	826922	1000	+	0	TIF4631
chr7	SGD	CDS	827557	828582	1000	+	0	GTR2
chr7	SGD	CDS	829121	830158	1000	+	0	MRPS35
chr7	SGD	CDS	830520	832202	1000	+	0	KRE11
chr7	SGD	CDS	832461	833162	1000	+	0	CLC1
chr7	SGD	CDS	833357	834487	500	-	0	YGR168C
chr7	SGD	CDS	834694	835908	1000	-	0	PUS6
chr7	SGD	CDS	836392	836670	500	-	0	YGR169C-A
chr7	SGD	CDS	837147	840563	1000	+	0	PSD2
chr7	SGD	CDS	840829	842556	1000	-	0	MSM1
chr7	SGD	CDS	842850	843596	1000	-	0	YIP1
chr7	SGD	CDS	843859	844965	500	+	0	RBG2
chr7	SGD	CDS	845898	846410	1000	-	0	CBP4
chr7	SGD	CDS	846660	846746	500	+	0	YGR174W-A
chr7	SGD	CDS	846938	848428	1000	-	0	ERG1
chr7	SGD	CDS	848834	850441	1000	-	0	ATF2
chr7	SGD	CDS	851052	853220	1000	-	0	PBP1
chr7	SGD	CDS	853680	854900	1000	-	0	OKP1
chr7	SGD	CDS	855269	856306	1000	-	0	RNR4
chr7	SGD	CDS	858292	858609	1000	+	0	TIM13
chr7	SGD	CDS	859068	859265	1000	-	0	QCR9
chr7	SGD	CDS	859479	859481	1000	-	0	QCR9
chr7	SGD	CDS	859906	865758	1000	-	0	UBR1
chr7	SGD	CDS	866341	867525	1000	-	0	TYS1
chr7	SGD	CDS	867779	869986	1000	+	0	TFG1
chr7	SGD	CDS	870237	871421	1000	-	0	HGH1
chr7	SGD	CDS	872049	875114	1000	-	0	BUB1
chr7	SGD	CDS	876674	878197	1000	-	0	CRH1
chr7	SGD	CDS	880425	882236	1000	+	0	HIP1
chr7	SGD	CDS	882817	883815	1000	-	0	TDH3
chr7	SGD	CDS	884514	885746	1000	-	0	PDX1
chr7	SGD	CDS	886078	887880	1000	-	0	XKS1
chr7	SGD	CDS	888887	889627	1000	+	0	SKI6
chr7	SGD	CDS	889738	892191	1000	-	0	FYV8
chr7	SGD	CDS	892502	894145	1000	-	0	SNG1
chr7	SGD	CDS	894698	897151	1000	+	0	YPP1
chr7	SGD	CDS	897507	899786	1000	+	0	PMT6
chr7	SGD	CDS	899909	902275	1000	-	0	ELP2
chr7	SGD	CDS	902525	903202	500	-	0	YGR201C
chr7	SGD	CDS	903479	904753	1000	-	0	PCT1
chr7	SGD	CDS	905242	905688	500	+	0	YGR203W
chr7	SGD	CDS	905939	908779	1000	+	0	ADE3
chr7	SGD	CDS	909066	909179	500	-	0	YGR204C-A
chr7	SGD	CDS	909218	910090	1000	+	0	YGR205W
chr7	SGD	CDS	910437	910742	1000	+	0	MVB12
chr7	SGD	CDS	910848	911633	1000	-	0	YGR207C
chr7	SGD	CDS	911888	912817	1000	+	0	SER2
chr7	SGD	CDS	912918	913232	1000	-	0	TRX2
chr7	SGD	CDS	913508	914743	500	-	0	YGR210C
chr7	SGD	CDS	915246	916706	1000	+	0	ZPR1
chr7	SGD	CDS	917045	918451	1000	+	0	SLI1
chr7	SGD	CDS	918517	919470	1000	-	0	RTA1
chr7	SGD	CDS	920580	920669	1000	+	0	RPS0A
chr7	SGD	CDS	921125	921793	1000	+	0	RPS0A
chr7	SGD	CDS	922180	922512	1000	+	0	RSM27
chr7	SGD	CDS	922638	924467	1000	-	0	GPI1
chr7	SGD	CDS	924699	930818	1000	+	0	CCH1
chr7	SGD	CDS	932544	935798	1000	+	0	CRM1
chr7	SGD	CDS	936077	936886	1000	-	0	MRPL9
chr7	SGD	CDS	937127	938995	1000	-	0	TOS2
chr7	SGD	CDS	939926	940807	1000	+	0	PET54
chr7	SGD	CDS	940872	942218	1000	-	0	HSV2
chr7	SGD	CDS	942809	944650	1000	+	0	AZR1
chr7	SGD	CDS	945148	946330	1000	+	0	AMA1
chr7	SGD	CDS	946424	947022	1000	+	2	AMA1
chr7	SGD	CDS	947423	949000	1000	+	0	DIE2
chr7	SGD	CDS	949385	950902	1000	-	0	SMI1
chr7	SGD	CDS	951897	952310	1000	+	0	BNS1
chr7	SGD	CDS	952551	953483	1000	-	0	PHB2
chr7	SGD	CDS	953963	954649	1000	+	0	NAS6
chr7	SGD	CDS	954677	958213	1000	-	0	PHO81
chr7	SGD	CDS	959908	961107	1000	+	0	YHB1
chr7	SGD	CDS	961364	962065	500	-	0	YGR235C
chr7	SGD	CDS	962534	962821	1000	-	0	SPG1
chr7	SGD	CDS	963303	965660	500	-	0	YGR237C
chr7	SGD	CDS	966044	968692	1000	-	0	KEL2
chr7	SGD	CDS	969192	970058	1000	-	0	PEX21
chr7	SGD	CDS	970776	973739	1000	-	0	PFK1
chr7	SGD	CDS	974582	974782	500	-	0	YGR240C-A
chr7	SGD	CDS	974880	976586	1000	-	0	YAP1802
chr7	SGD	CDS	977341	977781	500	+	0	FMP43
chr7	SGD	CDS	978041	979324	1000	-	0	LSC2
chr7	SGD	CDS	979770	982073	1000	-	0	SDA1
chr7	SGD	CDS	982487	984277	1000	-	0	BRF1
chr7	SGD	CDS	984971	985690	1000	+	0	CPD1
chr7	SGD	CDS	985977	986744	1000	+	0	SOL4
chr7	SGD	CDS	988054	989424	1000	+	0	MGA1
chr7	SGD	CDS	991181	993526	500	-	0	YGR250C
chr7	SGD	CDS	995644	996234	500	+	0	YGR251W
chr7	SGD	CDS	996874	998193	1000	+	0	GCN5
chr7	SGD	CDS	998363	999145	1000	-	0	PUP2
chr7	SGD	CDS	1000932	1002245	1000	+	0	ENO1
chr7	SGD	CDS	1002528	1003967	1000	-	0	COQ6
chr7	SGD	CDS	1004630	1006108	1000	+	0	GND2
chr7	SGD	CDS	1006211	1007311	1000	-	0	MTM1
chr7	SGD	CDS	1007677	1010772	1000	-	0	RAD2
chr7	SGD	CDS	1012491	1014095	1000	+	0	TNA1
chr7	SGD	CDS	1014327	1016756	1000	-	0	APL6
chr7	SGD	CDS	1016980	1017765	1000	-	0	BUD32
chr7	SGD	CDS	1017973	1019247	1000	-	0	SAY1
chr7	SGD	CDS	1019604	1021859	1000	-	0	MES1
chr7	SGD	CDS	1022662	1024767	1000	+	0	YGR266W
chr7	SGD	CDS	1025010	1025741	1000	-	0	FOL2
chr7	SGD	CDS	1026063	1026659	1000	-	0	HUA1
chr7	SGD	CDS	1027376	1031515	1000	+	0	YTA7
chr7	SGD	CDS	1031797	1037700	1000	+	0	SLH1
chr7	SGD	CDS	1037806	1038507	1000	-	0	EFG1
chr7	SGD	CDS	1038721	1039245	500	-	0	YGR273C
chr7	SGD	CDS	1039902	1043102	1000	-	0	TAF1
chr7	SGD	CDS	1043283	1043756	1000	+	0	RTT102
chr7	SGD	CDS	1043826	1045487	1000	-	0	RNH70
chr7	SGD	CDS	1045651	1046568	500	-	0	YGR277C
chr7	SGD	CDS	1046738	1048471	1000	+	0	CWC22
chr7	SGD	CDS	1048805	1049965	1000	-	0	SCW4
chr7	SGD	CDS	1050917	1051732	1000	-	0	PXR1
chr7	SGD	CDS	1052831	1057264	1000	+	0	YOR1
chr7	SGD	CDS	1057790	1058731	1000	-	0	BGL2
chr7	SGD	CDS	1059022	1060047	1000	-	0	YGR283C
chr7	SGD	CDS	1060665	1061597	1000	-	0	ERV29
chr7	SGD	CDS	1061859	1063160	1000	-	0	ZUO1
chr7	SGD	CDS	1063820	1064947	1000	-	0	BIO2
chr7	SGD	CDS	1067229	1068998	1000	-	0	YGR287C
chr7	SGD	CDS	1070300	1071721	1000	+	0	MAL13
chr7	SGD	CDS	1073970	1075820	1000	-	0	MAL11
chr7	SGD	CDS	1076606	1078360	1000	+	0	MAL12
chr7	SGD	CDS	1080313	1080675	500	+	0	PAU12
chr7	SGD	CDS	1081591	1082736	1000	-	0	COS6
chr7	SGD	CDS	1084871	1084889	1000	+	0	YRF1-3
chr7	SGD	CDS	1085038	1090598	1000	+	2	YRF1-3
