# Supplementary material for: A Compendium of Nucleosome and Transcript Profiles Reveals Determinants of Chromatin Architecture and Transcription
Source: PLoS Genet. 2013 May 2;9(5):e1003479. doi: 10.1371/journal.pgen.1003479 (PMC3642058; doi:10.1371/journal.pgen.1003479)
Supplement: Dataset S1 — Yeast transcript annotation R script and data files. Please note this file is 81.9 MB and may be difficult for some readers to download due to its size. (GZ) [file pgen.1003479.s001.gz › yeast-transcript-annotation/chr11.data.lior]

0	13	-0.311112651326193
0	20	-0.070529351728906
0	28	-0.191963470295796
0	35	0.584370213840789
0	42	-0.45800200410354
0	49	-0.417438808989556
0	56	-0.311112651326193
0	65	-0.42945040033994
0	73	-1.88355358784022
0	81	-1.87092091429388
0	89	-1.89021738682030
0	97	-1.50628247609929
0	105	-1.17728910846637
0	113	-1.12731314743778
0	120	-1.10233951709210
0	128	-0.704574860799457
0	137	0.211382260828925
0	145	-0.460062528513005
0	152	0.708760567109469
0	159	-0.379077638121345
0	167	0.433071975893862
0	177	0.309603231386395
0	185	0.173921188887741
0	193	0.0346265794367611
0	201	-0.522872197292974
0	209	0.317268301639082
0	217	0.156376831299983
0	224	0.571576570660024
0	233	-0.625580786654158
0	241	-1.74315344304119
0	249	-1.55497140835025
0	257	-1.03504300631288
0	265	-0.577814524833236
0	272	-0.00162361234909714
0	280	-0.279851093416434
0	287	-0.0165718441988476
0	294	-0.318601361938757
0	302	-0.864479801544826
0	310	-1.08463979314823
0	318	-1.87281234117532
0	326	-1.35421740519304
0	334	-0.767408191640093
0	342	-1.60218452387312
0	350	-2.26074356553313
0	360	-0.855782797380824
0	367	1.58121368477782
0	375	-0.802609604903775
0	382	-0.483174368212881
0	393	0.520215193471099
0	401	0.321881478422539
0	409	-1.27390131134477
0	417	-1.69931357075752
0	425	-0.624247190010482
0	433	-0.805722214397967
0	441	-1.51389180676358
0	449	-0.857946109051086
0	457	-1.18829985213232
0	465	-0.0627217415071346
0	473	1.07717268577376
0	481	0.177021659434703
0	488	0.719712731029359
0	495	0.159095498319505
0	505	-0.719840187977558
0	513	-0.916122018041113
0	521	-1.35741407574752
0	529	-1.12975493486762
0	537	-0.94531107819921
0	545	-1.28695303237557
0	553	-1.78499003232834
0	561	-0.812281781842952
0	569	-0.513032883671652
0	577	-0.778883854793261
0	585	-1.33543170476756
0	593	-1.53714744331545
0	601	0.299974573892689
0	609	0.721032128573675
0	617	-0.497005953866442
0	628	-0.320925246469391
0	636	-2.11698819230489
0	644	-1.94381461697909
0	652	-1.41349396292633
0	660	-1.85029427713294
0	668	-1.54524109040455
0	676	-1.81903143704737
0	689	-1.51580960115127
0	697	-1.12940622933495
0	705	-1.85582464269507
0	713	-1.72727116095156
0	724	-1.76268865343541
0	732	-1.77271903488812
0	745	-1.75554366060796
0	753	-1.02974605849283
0	769	-0.353884626286121
0	777	-0.239363003241075
0	785	-1.74111825577719
0	793	-1.153415061218
0	801	-2.07424004206038
0	809	-2.34350789859402
0	817	-2.33243301719936
0	825	-2.15256082608385
0	833	-1.74602696383908
0	840	-1.59079648074731
0	847	-1.7486664414331
0	857	-1.96530113186147
0	865	-1.47875741689012
0	873	-0.854945715064423
0	881	-1.68738656773549
0	889	-1.73321411903554
0	897	-1.70748265034142
0	905	-1.70969165254138
0	913	-0.802159784685805
0	920	-1.50097756504391
0	929	-1.84934087680420
0	937	-1.89836048126498
0	945	-1.63442796397472
0	953	-1.71741304225650
0	968	-1.57143850573163
0	976	-1.78097912001379
0	985	-1.3888026220049
0	993	-1.40151784962292
0	1001	-1.05820977579759
0	1009	-1.67819093645672
0	1017	-1.23603428068300
0	1025	-1.90292510344411
0	1033	-2.30060675357973
0	1041	-1.75917147195547
0	1049	-1.74605681175240
0	1057	-1.10169157748656
0	1073	-1.30685717182964
0	1081	-2.19878592974811
0	1089	-1.75883287731669
0	1097	-2.07433752748788
0	1105	-2.20045753633594
0	1113	-2.1359221316411
0	1121	-2.2133211658042
0	1129	-2.2748634809003
0	1137	-1.88431372946425
0	1145	-1.94941203679328
0	1157	-1.81824442803617
0	1165	-2.41367054367832
0	1173	-2.21458406385378
0	1181	-2.00085933225401
0	1189	-1.45364843986668
0	1197	-2.34735812283204
0	1207	-1.80872469980095
0	1215	-2.029614407018
0	1223	-2.05927727396045
0	1230	-2.32413675828527
0	1237	-2.16792582737431
0	1244	-2.07936725762130
0	1252	-1.63539214990523
0	1260	-1.70490041010600
0	1270	-1.71578354636708
0	1279	-2.02857385160211
0	1287	-2.23379591395118
0	1295	-1.24777156697425
0	1303	-0.95113717114025
0	1311	-2.03112903922379
0	1319	-1.59813004053515
0	1327	-1.65370330923530
0	1335	-2.07456136579534
0	1343	-0.889392887478898
0	1351	-1.84709890323551
0	1359	-2.21257978500039
0	1366	-2.2989953948983
0	1375	-1.44571056052123
0	1383	-1.75822315576151
0	1391	-2.01133905883133
0	1399	-1.18910362236142
0	1407	-1.62168351321050
0	1414	-1.48704080903548
0	1421	-1.8251432395757
0	1428	-2.0084224866213
0	1436	-2.11564462435310
0	1444	-1.95636175772258
0	1452	-2.07688753962110
0	1460	-1.2300752917178
0	1468	0.159271465626616
0	1476	-1.95564813975114
0	1484	-1.05763880867330
0	1492	-2.10974554531047
0	1500	-2.14577836135994
0	1508	-2.28783474195623
0	1516	-1.69789490687067
0	1524	-0.757569213001153
0	1532	-1.76640436262053
0	1540	-2.05817189192234
0	1548	-1.63325969025098
0	1558	-1.66839190567281
0	1568	-1.81572483366416
0	1576	-1.69008514710429
0	1583	-2.11049175904327
0	1590	-2.14766116716659
0	1598	-2.14374644980913
0	1606	-1.86544330357990
0	1616	-1.80225273175848
0	1637	-1.03966217196986
0	1645	-2.03972674873324
0	1652	-1.79017716277177
0	1660	-1.93297184252175
0	1668	-2.26088324079724
0	1702	-1.60660035026873
0	1712	-0.315995479479884
0	1720	-1.93186445447262
0	1729	-1.46072496808747
0	1761	-1.89258745748519
0	1769	-1.70013187024916
0	1777	-2.19355406053609
0	1785	-1.84974942023915
0	1793	-1.95654670672492
0	1801	-1.28559896682775
0	1809	-0.291632550958896
0	1817	-0.402068680690252
0	1825	0.504255504481224
0	1832	0.532806008783421
0	1839	0.477574058420758
0	1847	-0.0804312923469483
0	1854	-1.41583018085114
0	1862	-1.59017613447986
0	1870	-1.50740086345122
0	1878	-1.58238436446935
0	1889	-1.74142880180550
0	1897	-1.07317097340299
0	1905	-1.56851443842068
0	1913	-2.03054990236423
0	1920	-2.16005387957991
0	1928	-2.17093213987159
0	1935	-0.605222540575983
0	1942	0.481279253796634
0	1950	-0.0576053188202854
0	1958	-1.79843131898227
0	1966	-1.99207606039227
0	1973	-1.45474186707375
0	1982	-1.10978360496547
0	1990	-1.38063949307466
0	1998	-1.01950684861736
0	2006	-1.02948241428054
0	2014	-1.68937516674503
0	2022	-1.84946355630651
0	2030	-1.19099319959045
0	2038	-0.970262468418955
0	2046	-1.95475673223858
0	2054	-0.729835313876977
0	2062	-1.84355274311472
0	2070	-0.761624174025344
0	2078	-1.82804787546191
0	2086	-1.18956687892708
0	2094	-1.79273654979878
0	2102	-1.26829039280869
0	2110	0.272508039820281
0	2118	2.28756758681277
0	2126	0.88257956636244
0	2134	-0.110762025800052
0	2142	-0.417696768494061
0	2150	-0.281343399778806
0	2158	-0.333637751281231
0	2165	-0.301009439754433
0	2172	-0.84796982356995
0	2182	-2.354804535994
0	2199	-1.63281900777115
0	2209	-1.71858422254870
0	2216	-0.409635787468171
0	2223	-1.54164442009609
0	2230	-1.35082328806033
0	2238	-0.4715062470268
0	2246	-1.75367879536223
0	2254	-2.14483685706742
0	2262	-1.79390111194399
0	2270	-1.29197589774928
0	2278	-0.510195635770254
0	2286	-1.88084565827596
0	2294	-1.20292016836888
0	2302	-1.17993184872836
0	2310	-1.73134794830883
0	2321	-1.69911730656095
0	2329	-1.62663141947880
0	2337	-1.48756009764832
0	2345	-1.83827398014806
0	2353	-1.27363896312713
0	2361	-1.11761250350488
0	2369	-2.11580766875878
0	2377	-2.09061945324561
0	2385	-1.20049408227052
0	2393	-1.79757808023560
0	2400	-1.36833866654961
0	2408	-1.92942643627633
0	2415	-1.84873056671462
0	2422	-2.05119452465409
0	2429	-2.01003573487518
0	2438	-1.75032803089222
0	2449	-1.52475430858360
0	2457	-1.87241047186812
0	2464	-2.46036559688934
0	2471	-1.62053339519921
0	2481	-1.87217519554668
0	2489	-2.07312487157299
0	2497	-2.22189695287975
0	2505	-1.59026119490697
0	2513	-1.43303056936889
0	2520	-1.21430938507660
0	2528	-1.23438714952138
0	2536	-2.10867888449205
0	2544	-2.11029284452007
0	2552	-1.81437575610786
0	2560	-2.16268438560733
0	2568	-1.85254698553276
0	2576	-1.79196456195477
0	2584	-1.67832067970855
0	2592	-0.849607770415038
0	2600	-1.20244928677846
0	2608	-2.20828345898289
0	2617	-1.97163100341353
0	2625	-2.13049226998294
0	2633	-2.16448902459469
0	2641	-1.99593614943445
0	2649	-1.98175484438083
0	2657	-2.15893247934392
0	2665	-2.37966859691606
0	2673	-1.46202076839949
0	2681	-2.25440994848235
0	2688	-2.35844533961411
0	2696	-1.90829497871991
0	2704	-1.71960842573768
0	2712	-1.93231960189277
0	2721	-1.92166544074588
0	2729	-2.02824616546149
0	2737	-0.923345867910564
0	2745	-1.84299486290084
0	2753	-1.35729529463823
0	2761	-2.22397675494314
0	2768	-1.48941596491414
0	2775	-1.86789303353484
0	2783	-0.828246904490744
0	2793	-0.931849643132653
0	2801	-1.30921325972949
0	2809	-2.01805412831492
0	2817	-2.06290246538544
0	2825	-2.03689458611495
0	2832	-1.47136167018807
0	2841	-0.872165747992165
0	2873	-1.81826101159473
0	2881	-1.51468055019430
0	2889	-1.62431797608514
0	2897	-1.70414727794456
0	2905	-0.77318838425954
0	2913	-1.09380998969102
0	2921	-1.99726214042884
0	2929	-1.65879358458228
0	2937	-1.78872426700602
0	2945	-1.23866967683395
0	2953	-1.79912423827466
0	2961	-1.55843574704656
0	2969	-2.05145243885030
0	3017	-1.45700837358958
0	3025	-1.9658675089129
0	3033	-1.92284916994937
0	3041	-1.85880832105381
0	3049	-1.29806633744844
0	3073	-1.60142222377654
0	3081	-1.86642460043238
0	3089	-1.89432280666762
0	3097	-2.10681081395263
0	3105	-1.64353132155541
0	3113	-1.68756190260519
0	3121	-1.2021413128907
0	3129	-1.26151268265896
0	3137	-1.98910342094212
0	3145	-1.68736628566839
0	3153	-1.85942894063074
0	3161	-2.12476144698634
0	3169	-1.63759190634141
0	3177	-1.76280368096644
0	3185	-2.50843546219423
0	3193	-2.42167727978428
0	3209	-1.28484828172212
0	3233	-1.60764076866173
0	3241	-1.56031386130004
0	3249	-1.8592474694249
0	3257	-1.54307256651425
0	3265	-1.71256489434957
0	3273	-1.28681454986266
0	3281	-1.62046187850376
0	3289	-1.8989197994407
0	3297	-1.73585623780959
0	3321	-1.61741552363945
0	3329	-1.63860279238227
0	3337	-0.927655357747939
0	3345	-1.95034012515195
0	3353	-1.80974713246006
0	3361	-0.0931871357160912
0	3369	-1.28806853670594
0	3377	-1.71679965761492
0	3385	-1.66090686611761
0	3393	-1.35839330591583
0	3401	-1.13306978597904
0	3409	-1.06586050401049
0	3417	-1.41590861566606
0	3425	-2.05270876490073
0	3433	-2.26841265728726
0	3441	-0.982778253137315
0	3449	-1.95226080331809
0	3457	-1.20625721252807
0	3465	-1.60017918366082
0	3473	-1.50060587556017
0	3481	-1.95785518861017
0	3489	-1.59612279971253
0	3497	-1.84925680401039
0	3505	-1.91011171733855
0	3513	-1.82591604358818
0	3521	-1.10653604969782
0	3529	-2.08513537018637
0	3537	-2.31309537922086
0	3545	-1.98136269425974
0	3553	-1.30563918919433
0	3561	-1.73090644673761
0	3569	-1.32725736720801
0	3577	-1.86020017791055
0	3585	-2.76175519231995
0	3593	-1.04624651444482
0	3601	-1.29641419156259
0	3609	-1.79076145351856
0	3617	-1.18556826622325
0	3625	-1.62398013508964
0	3633	-2.38655260402492
0	3641	-2.45280946040463
0	3649	-1.41571015394285
0	3657	-1.8010205080634
0	3665	-1.52380749409810
0	3673	-1.88761991870086
0	3681	-1.34624088572611
0	3689	-1.49126546244613
0	3697	-1.91244485591052
0	3705	-1.31405327472775
0	3713	-1.59289255286149
0	3721	-1.01396123526538
0	3729	-1.98528374949549
0	3761	-1.74103700999178
0	3769	-1.87394916455216
0	3777	-1.68353648481531
0	3785	-1.33036150127396
0	3793	-1.53048645078360
0	3801	-1.33092229621384
0	3809	-1.47666735515738
0	3817	-2.40262670009414
0	3825	-2.36044804510469
0	3833	-0.852082495056607
0	3841	-1.38977095894433
0	3849	-1.54411867772196
0	3865	-1.50748543683366
0	3873	-2.13967334435279
0	3881	-1.36381536923408
0	3889	-0.978258457997351
0	3897	-1.39490174225831
0	3905	-1.67739442340939
0	3913	-1.70507995763512
0	3921	-1.71075536806999
0	3929	-1.53731074304503
0	3937	-1.70402926955311
0	3953	-1.86059980168067
0	3961	-1.90280029630870
0	3969	-1.24283467101605
0	3977	-1.52773233096334
0	3985	-1.78437567509635
0	3993	-1.47965404625593
0	4001	-1.79946601462596
0	4009	-1.75552038573696
0	4017	-1.72465009600236
0	4025	-0.334282855397444
0	4033	-0.612560548078624
0	4041	0.96465256860975
0	4049	0.268732920532116
0	4057	-1.57538346790824
0	4065	-1.42109404719558
0	4073	-1.57842495037696
0	4081	-1.69558219778311
0	4089	-1.40336708663681
0	4097	-1.68838211713550
0	4105	-1.29317044995504
0	4113	-1.1119225156751
0	4121	-1.60515490810861
0	4129	-1.63002007992578
0	4137	-1.11521341988219
0	4145	-1.36429079076371
0	4153	-1.17843439396847
0	4161	-1.48885645582861
0	4169	-1.96840198900919
0	4177	-1.47981716545306
0	4185	-1.28369735461214
0	4193	-1.56868712240443
0	4201	-1.28167030201999
0	4209	-1.44276891460981
0	4217	-1.71628340082772
0	4225	-1.39739339487968
0	4233	-1.62923291756139
0	4241	-1.34059582710723
0	4249	-1.299939595833
0	4257	-0.168674017704088
0	4265	-1.71467715087943
0	4273	-1.53416439440918
0	4289	-0.405553081286913
0	4297	-1.96139212869223
0	4305	-1.63695886276678
0	4313	-1.69907265875868
0	4321	-1.92782579118141
0	4329	-1.59330872243104
0	4337	-1.45962876018574
0	4345	-1.48695132019538
0	4353	-0.213051593260607
0	4361	-0.522086767187925
0	4369	-1.31995870089011
0	4377	-1.69358745274811
0	4385	-1.54453096536280
0	4393	-1.67806251867373
0	4401	-1.18610437078973
0	4409	-1.93963147851594
0	4417	-1.17177653895687
0	4425	-1.68701816682223
0	4433	-1.59980999497858
0	4441	-1.64656481864376
0	4449	-1.67541874027917
0	4457	-1.86566580255353
0	4465	-1.72438992098518
0	4473	-1.88441238417957
0	4481	-1.91742704599735
0	4489	-1.58317417151234
0	4497	-1.41355223327388
0	4505	-1.28481083973966
0	4513	-1.02924497027363
0	4521	-1.67245412790861
0	4529	-1.53809320654629
0	4537	-1.75893812718948
0	4545	-1.71756480496975
0	4553	-1.66198547191969
0	4561	-1.75302497927756
0	4569	-1.58855558328364
0	4577	-1.17632537161066
0	4585	-1.60128460627239
0	4593	-1.55426192980302
0	4601	-1.90064166440390
0	4609	-1.10325986975185
0	4617	-1.39591206228135
0	4625	-1.99332948617594
0	4633	-1.92021335544591
0	4641	-1.2251119436303
0	4649	-1.19327794077001
0	4657	-1.77726666055483
0	4665	-1.15832574434885
0	4673	-1.45039016371664
0	4681	-1.74741454931719
0	4689	-0.976443047615448
0	4697	-0.206982463206306
0	4705	-1.46915408224198
0	4713	-1.90278421189197
0	4721	-1.53266138145497
0	4729	-1.64528877274668
0	4737	-1.84638361705347
0	4745	-1.92702332699614
0	4753	-1.23414440033839
0	4761	-1.40471378948894
0	4769	-0.430665375260977
0	4777	-0.820715975652233
0	4785	-1.43380116919364
0	4793	-1.75158790511469
0	4801	-1.28608180879722
0	4809	-2.00097428447970
0	4817	-1.16542796803130
0	4825	-1.63286338006319
0	4833	-1.39941475920159
0	4841	-1.63896060091246
0	4849	-1.09165604293570
0	4857	-0.772128241948547
0	4865	-3.24344926606668
0	4881	-2.06441910689897
0	4889	-1.91397709664144
0	4897	-1.76365560099470
0	4905	-1.64953134377360
0	4913	-1.39824604799153
0	4921	-0.995823780663343
0	4929	-1.79842969688542
0	4937	-1.89723389465520
0	4945	-1.26990484872179
0	4953	-1.52855276078179
0	4961	-2.22493456757182
0	4985	-2.00432083873259
0	4993	-1.62188380978645
0	5001	-1.83401566730780
0	5009	-1.98452982104055
0	5017	-1.90404804950062
0	5025	-1.41705723146661
0	5033	-1.60869544111284
0	5041	-1.95983326121132
0	5049	-1.67737959507113
0	5057	-1.51682287364062
0	5065	-1.70171592023767
0	5073	-1.56413438916811
0	5081	-1.9102704235067
0	5089	-1.34080916224871
0	5097	0.444568257347762
0	5105	0.452880222177089
0	5113	1.03100801018080
0	5121	-1.42815926090710
0	5129	-2.2019606097254
0	5137	-1.48811632341662
0	5145	-0.699570722827955
0	5153	-1.59536101903297
0	5161	-1.71376100342942
0	5169	-1.62443563037289
0	5177	-1.77557953337861
0	5185	-1.15132161485202
0	5193	-1.18277830215252
0	5201	-1.48153907465620
0	5209	-2.20870098482875
0	5217	-1.73107986374476
0	5225	-1.58879911578361
0	5233	-1.60884161897619
0	5241	-1.76580603482846
0	5249	-2.05456835431496
0	5257	-2.02000560912467
0	5265	-2.12956556723176
0	5273	-1.43390909661393
0	5281	-1.01587360833755
0	5289	-1.78569965245174
0	5297	-1.92640720139243
0	5305	-1.69191220322833
0	5313	-1.59771408625642
0	5321	-1.44613099857369
0	5329	-0.935139918322552
0	5337	-1.56311729697501
0	5345	-1.44247093024855
0	5353	-1.1405139585728
0	5361	-1.96218646670231
0	5369	-1.99743338467168
0	5377	-0.821375619423335
0	5385	-0.945298175680895
0	5393	-1.33007436516083
0	5401	-1.72073112050395
0	5409	-1.51465948476395
0	5417	-1.63265346760178
0	5425	-0.279071238715595
0	5433	-0.383528001499081
0	5441	-0.48349242325138
0	5449	-0.96954733210870
0	5457	-1.64212215098384
0	5465	-1.71047676309518
0	5473	-1.56437852678657
0	5481	-1.70639370727663
0	5489	-1.42123663902434
0	5497	-0.738613772697201
0	5505	-0.639540353360943
0	5513	-1.49524390402610
0	5521	-1.48676445341519
0	5529	-1.67460867865374
0	5537	-1.35420687266640
0	5545	-1.48731141757632
0	5553	-0.263986848468416
0	5561	-0.326496783516765
0	5569	-0.916507688018098
0	5577	-0.685424908507282
0	5585	-0.684311809640425
0	5593	-1.51037836053707
0	5601	-1.08094204843324
0	5609	-1.44987159569862
0	5617	-1.37716641482876
0	5625	-1.25895541237224
0	5641	-1.05699879240560
0	5649	-1.56647960290800
0	5657	-1.58824893780427
0	5665	-1.35235120769313
0	5673	-0.497100202900761
0	5681	-0.87392196892345
0	5689	-0.371944791144928
0	5697	-0.547739683910001
0	5705	-0.594189792070511
0	5713	-1.16447392607574
0	5721	-0.984710834586602
0	5729	-0.660724541112664
0	5737	-0.776713603084252
0	5745	-1.02571803736467
0	5753	-1.09370907383475
0	5761	-0.264968876750190
0	5769	-0.770473901099063
0	5777	-0.290290971106885
0	5785	-0.384257865446448
0	5793	-0.278713637072613
0	5801	-0.584433990449925
0	5809	-1.24879798165918
0	5817	-0.419720662060096
0	5825	-0.314699110702894
0	5833	0.250061682090115
0	5841	-0.071668206484719
0	5849	-0.661096422568802
0	5857	-0.526183881740346
0	5865	0.716055982342277
0	5873	-0.418607309738427
0	5881	-1.39084069440638
0	5889	-0.265125548767159
0	5897	-0.583337536646627
0	5905	-1.10846090656568
0	5913	-1.31019787964271
0	5921	-0.0185738212695696
0	5929	-0.491945065759803
0	5961	-0.909411871861843
0	5969	-2.58577738493448
0	5977	0.267159314561852
0	5985	0.866381972272055
0	5993	0.0354976035986319
0	6001	-1.12383533909743
0	6009	-1.48111765905231
0	6017	-1.56198229776114
0	6025	-1.06867070221261
0	6033	0.914363880110617
0	6041	-0.985583439141791
0	6049	-1.22150853200786
0	6081	-0.940474522292509
0	6089	-1.50612993755308
0	6097	-1.84460184181761
0	6105	-1.15583159688567
0	6113	1.39981616891113
0	6121	-1.17382900005611
0	6129	-0.618090995476548
0	6137	-1.34047825207469
0	6145	-1.15029187887479
0	6153	-1.35249407237444
0	6169	-1.64050657001734
0	6177	-1.44819642827848
0	6185	-0.498917708254591
0	6193	-1.50494415116003
0	6201	-0.537641389354865
0	6209	-1.04242667980642
0	6217	-0.523732219907009
0	6225	0.0867630669114137
0	6233	1.41756745118707
0	6241	-0.635516705795564
0	6249	-1.54042527079573
0	6257	-1.87342297025468
0	6265	-1.46518996273410
0	6281	2.4751215875649
0	6289	0.0596513652225505
0	6297	-1.42075975434318
0	6313	-1.62108855028972
0	6329	1.08558143669828
0	6337	0.46678669084781
0	6345	-0.306870279945127
0	6353	-1.27300233168263
0	6361	-1.04956378823389
0	6369	-0.803964539076715
0	6377	0.111190469414862
0	6385	1.73514212824484
0	6393	-0.819767728741723
0	6401	-0.890322482450064
0	6409	-1.50139593363283
0	6425	-1.70384091330541
0	6433	-1.89471224122897
0	6441	-1.58320011136501
0	6449	-1.77129567640908
0	6457	-1.36871941093934
0	6465	-0.974740270987516
0	6473	-0.107745609611773
0	6481	0.781257410298466
0	6489	-0.0939301915337074
0	6497	-1.55814275824777
0	6505	-1.53897109513484
0	6513	-1.65455895878428
0	6521	-1.75878525551506
0	6529	-1.83501158401976
0	6537	-0.448213902920658
0	6545	-1.37868980522215
0	6553	-1.18164725993157
0	6561	-1.32274442593668
0	6569	-1.59548149261603
0	6577	-1.45758759718621
0	6585	-0.336918290492702
0	6593	-0.996602117538728
0	6601	-1.5688266131067
0	6609	-0.709755951320878
0	6617	-1.56470913652847
0	6625	-1.14595949952948
0	6633	-1.55034770048269
0	6641	-0.137382254245323
0	6649	-0.0185631309171832
0	6657	0.337998419796515
0	6665	-0.467053773968887
0	6673	-1.16689933857744
0	6681	-1.35477170194348
0	6689	-0.738369390212281
0	6697	-0.429559189412873
0	6705	-0.556654020425802
0	6713	-1.04059534350126
0	6721	-0.734741005491617
0	6737	-2.71748075920087
0	6745	-1.48656821900036
0	6753	-1.38918219449302
0	6761	-0.533071094305363
0	6769	-0.937485669523453
0	6777	-0.620958523738331
0	6785	-1.17183321440745
0	6793	-0.900926739410719
0	6801	-1.49875809218748
0	6809	-1.02369081311643
0	6817	-1.30971761900160
0	6825	-1.63840999745570
0	6833	-1.16644959237808
0	6841	-0.815725141238853
0	6849	-1.31515116153081
0	6857	-1.22306635089734
0	6865	-1.18828762777209
0	6873	-1.59996917084881
0	6881	-1.16062041431168
0	6889	-1.63895839641871
0	6897	-1.31127095049835
0	6905	-1.19771507874925
0	6913	-0.982140924777134
0	6921	-1.46306695069545
0	6929	-1.62107951009616
0	6945	-1.06824279528574
0	6953	-1.02421238577807
0	6961	-1.00469614280898
0	6969	-0.97279996185063
0	6977	-0.190300704984312
0	6985	1.37093713896449
0	6993	-0.119486482898098
0	7001	-0.551659042634075
0	7009	-0.49512798803598
0	7017	-0.889463529399073
0	7025	-1.52962967329155
0	7033	-1.66732827904195
0	7041	-1.42948600327337
0	7049	-1.46271257700549
0	7057	-0.891939566935273
0	7065	-1.23313250665847
0	7073	-0.866112022412664
0	7081	-0.84627818106323
0	7089	-0.811270151839925
0	7097	-0.602270759569009
0	7105	-1.50265644165413
0	7113	-1.44072129996270
0	7121	-0.579582691679478
0	7129	0.778011910750593
0	7145	-0.22491424405946
0	7153	-0.804732593378113
0	7161	-1.14951940994903
0	7169	-1.0362394571042
0	7177	-1.75349041006695
0	7193	-1.70874888157749
0	7201	-1.42446529310642
0	7209	-1.19559286477207
0	7217	-1.28518349584115
0	7225	-1.18858634089851
0	7241	-0.79600632558124
0	7249	-0.259618615348419
0	7257	-0.932004367458108
0	7265	-1.03269462749861
0	7273	-0.944306894567104
0	7281	-0.59896301698658
0	7289	-0.930303080251731
0	7297	-0.792773618166482
0	7305	-0.973983992429757
0	7313	-1.18321651279624
0	7321	-1.34640031550096
0	7329	-1.93801690503180
0	7337	-1.37703943472782
0	7345	-1.03913375166419
0	7353	-0.641094758428303
0	7361	-0.41179975624586
0	7369	-1.38690588859248
0	7377	-1.15349837259824
0	7385	-0.639147519353046
0	7393	-1.56284381465703
0	7401	-0.81387687742425
0	7409	-1.67607341859967
0	7417	-0.671920485545871
0	7425	-1.03256410031745
0	7433	-1.77885411536416
0	7441	-0.99457913303505
0	7449	-1.44289673524168
0	7457	-1.74055887180513
0	7465	-1.76256095789798
0	7473	-1.91420789805127
0	7481	-2.05764596496060
0	7489	-1.96249454542563
0	7497	-1.84149963225296
0	7505	-1.01829935345184
0	7513	-1.69203583571112
0	7521	-1.30678744526320
0	7529	-1.12495971009942
0	7537	-1.73962794474824
0	7545	-1.95153043680629
0	7553	-1.25597191616257
0	7561	-0.0373067932659534
0	7569	0.0769425091961189
0	7577	-1.06349117766900
0	7585	-1.78581848538374
0	7593	-1.54733475088792
0	7601	-1.76928237627800
0	7609	-1.42488755148242
0	7617	-1.11474034234734
0	7625	-1.18121396731065
0	7665	-2.38747097441104
0	7673	-1.47699466395449
0	7681	-1.18248471958529
0	7689	-1.78738410027088
0	7697	-1.45895471959717
0	7713	-1.37736954152691
0	7721	-2.2540406774451
0	7729	-2.05487848637506
0	7737	-2.11649654467026
0	7745	-1.74099009126734
0	7753	-1.46940738041125
0	7761	-1.38142487326360
0	7769	-1.44186149088647
0	7777	-0.943905204249622
0	7785	-1.38863967674794
0	7801	-1.42355522049429
0	7809	-1.52835644342976
0	7817	-1.42295309695837
0	7825	-1.34401068150666
0	7833	-1.5457163927159
0	7841	-1.51974181589029
0	7849	-1.63127136518050
0	7873	-1.87205681552605
0	7897	-1.45014517126558
0	7905	-2.18130431499609
0	7913	-1.95688808651474
0	7921	-1.42823339424989
0	7929	-1.85391769577478
0	7937	-1.13252825934787
0	7945	-0.97244890391679
0	7953	-1.58196253819703
0	7961	-1.30988254977569
0	7969	-1.98994836225965
0	7977	-2.02596330968890
0	7985	-1.61025764194585
0	7993	-1.77808226581495
0	8001	-2.19929278904466
0	8017	-1.02146183877711
0	8025	-1.47551009033736
0	8033	-0.499884816093336
0	8041	-1.5946070723385
0	8049	-1.37715204165834
0	8057	-1.52475178103928
0	8065	-0.563754513891258
0	8073	-0.956728536452425
0	8081	-0.8298580403346
0	8089	-0.408061226876816
0	8097	-0.77366027661565
0	8105	-0.934368376351046
0	8113	-0.914713659322633
0	8121	-0.535775738545169
0	8129	-0.0984183544618826
0	8137	-0.22436829346257
0	8145	-0.125341702313340
0	8153	-0.323992155215828
0	8161	-0.481160449849803
0	8169	-0.978050517396956
0	8177	-0.378414454192969
0	8185	-0.467313907909618
0	8193	-0.814352903486714
0	8201	-0.63450839398671
0	8209	-0.364018351298227
0	8217	-1.05219978154779
0	8225	-0.967725313028214
0	8233	0.0405818165757657
0	8241	-0.773954668060898
0	8249	-0.540589948769429
0	8257	-0.780505432126987
0	8265	-1.02957887492302
0	8273	-0.831169747969445
0	8281	-0.838683962844366
0	8289	-1.27082978400802
0	8297	-0.714136238171002
0	8305	-0.733405179310658
0	8321	0.0324131839480648
0	8329	-1.19531636966029
0	8353	0.0754514672441919
0	8361	-0.54653581255909
0	8369	1.58280016845665
0	8377	0.982097024350836
0	8385	0.290198809038666
0	8393	-1.23675588744426
0	8401	-0.767410797905458
0	8409	-0.65343882188735
0	8417	-0.773396154485904
0	8425	-0.37838945160175
0	8433	0.066880687195864
0	8441	-0.533807905581076
0	8449	-0.335709156051501
0	8457	-0.652517619429006
0	8465	-0.146649844094585
0	8473	-0.444104610922802
0	8481	-0.229570620436012
0	8489	-0.432395798602917
0	8497	-0.859621623265235
0	8505	-1.29443209235567
0	8513	-0.7660381935264
0	8521	-0.691894343467083
0	8529	-1.14846875616527
0	8537	-0.195210722724977
0	8545	0.116837551213926
0	8553	0.00804629819896885
0	8561	-1.00238761350103
0	8569	-0.764828324130644
0	8577	-0.488745319614769
0	8585	-0.703996474313395
0	8593	-1.21131411591642
0	8601	-0.096964394996692
0	8609	-0.488923407251954
0	8617	-0.123372857340523
0	8625	-1.07749780522341
0	8633	-0.303092891824444
0	8641	-0.722331236820152
0	8649	-1.12007757537444
0	8657	-0.311552447521225
0	8665	-0.75640721437949
0	8673	-0.870768895801001
0	8681	-0.965918762625936
0	8689	-0.655486823967721
0	8697	-0.85008684789198
0	8705	-0.900316026462483
0	8713	0.477395248489363
0	8721	-1.12180729264066
0	8729	-0.427769088057092
0	8737	-1.05357412576233
0	8745	-1.31151369951711
0	8753	-1.11719572725327
0	8761	-0.446162240068856
0	8769	-0.599697861589864
0	8777	-0.401452948809509
0	8785	-0.978806564467505
0	8793	-0.83800884163917
0	8801	-0.799480351553692
0	8809	-0.454790408830322
0	8817	-0.0676282171015368
0	8825	-0.227975693072951
0	8833	0.064383485345533
0	8841	-0.0503123836523116
0	8857	-1.37736835642583
0	8865	-0.967547777500154
0	8873	-0.499882331058364
0	8881	-0.519324230214482
0	8889	-1.19525984860371
0	8897	0.0443562619785718
0	8905	0.225075918629435
0	8913	-0.536349286474619
0	8921	-1.05701790047556
0	8929	-1.32586076219665
0	8961	-1.25940245018658
0	8969	-0.592187379787593
0	8977	-0.935535715302295
0	8985	-0.407722604946618
0	8993	-0.04751235658384
0	9001	-0.946054480350091
0	9009	-1.08312928827421
0	9017	-1.15886917321903
0	9025	-0.87866736579822
0	9033	-1.38337282267150
0	9041	-1.19046363197903
0	9049	-0.707026040389989
0	9057	-0.7815447357906
0	9065	-0.94855118178527
0	9073	-0.880609591556425
0	9081	-1.70335563616530
0	9089	-1.00772463711675
0	9097	-1.43879746981334
0	9105	-1.50589994870092
0	9113	-0.881741455251775
0	9121	-1.45903000761825
0	9129	-1.11367434211679
0	9137	-1.24768724832130
0	9145	-0.911356857851001
0	9153	-0.727802407122626
0	9161	-0.796434045199915
0	9169	-1.42310839137298
0	9177	-1.36077623789362
0	9185	-0.55834195811945
0	9193	-0.298509868839128
0	9201	1.8803460840366
0	9209	2.06531374411158
0	9217	-1.37118911340111
0	9225	-0.727123154654485
0	9233	-1.18276685103257
0	9241	-1.44654996022898
0	9249	-1.10847319131865
0	9257	-0.740478643988853
0	9265	-0.519817488872141
0	9273	-0.0556847161677689
0	9281	0.117040317681551
0	9289	-0.692099122023941
0	9297	-1.42993869685969
0	9305	-0.839697306556141
0	9313	-0.949448385259588
0	9321	-1.10143077441763
0	9329	-0.335269435912184
0	9337	0.104754324453284
0	9345	-1.00186615089143
0	9353	-1.54903660872741
0	9361	-1.19080461400699
0	9369	-1.48335512683702
0	9377	-1.88484766092895
0	9385	-0.972162591922942
0	9393	0.174106599017526
0	9401	0.366290973315241
0	9409	-1.04345711858835
0	9417	-1.06671566400330
0	9425	-1.20534928709616
0	9433	-1.37957793839753
0	9441	-1.33612184137375
0	9449	-1.33358547412199
0	9457	-0.606239913218851
0	9465	-0.374038428943257
0	9481	-1.17376177521534
0	9489	-0.702869844734925
0	9497	-1.01312461404683
0	9505	-1.41182097810363
0	9513	-1.49974315342306
0	9521	-1.35246129043244
0	9529	2.8660676646052
0	9537	4.31523100013588
0	9545	1.03563396043415
0	9553	-1.56299172786297
0	9561	-1.36405531634452
0	9569	-1.15780032624038
0	9577	-0.611047829620396
0	9585	-0.189329916386581
0	9593	-0.152030675183044
0	9601	-1.45656190103323
0	9617	-0.742140164275312
0	9625	-1.26809026835372
0	9633	-0.992393355243462
0	9641	-0.818438285681154
0	9649	-1.44583444510393
0	9657	-1.50554510900177
0	9665	-1.22360961949869
0	9673	-1.06244167194836
0	9681	-1.39042006646860
0	9689	-0.569679663892714
0	9697	-1.54178184603873
0	9705	-1.06458237118172
0	9713	-1.12475554865077
0	9721	-1.32714274486239
0	9729	-1.19234477619834
0	9737	-0.778789900476348
0	9745	-1.10301999097211
0	9753	-1.74380364760456
0	9761	-1.01897848975345
0	9769	-1.57582199606622
0	9777	-0.799259097041358
0	9785	-1.00914648524884
0	9793	-0.65924125279163
0	9801	0.0603534050913082
0	9809	-0.498639283648313
0	9817	-1.23747576120856
0	9825	-0.758807003609713
0	9833	-0.207814850761967
0	9841	-0.0889914924508481
0	9849	0.578423531188317
0	9857	0.584987056725405
0	9865	0.197298450906487
0	9873	-0.879522869563086
0	9881	-1.87973522008261
0	9889	-0.72714998583371
0	9897	-0.68936026932852
0	9905	-1.17047101853961
0	9913	-1.29430684093081
0	9921	-0.334261363366204
0	9929	-0.0625242320147716
0	9937	0.684288265588974
0	9945	-1.01350877058392
0	9953	-0.996613240208133
0	9961	-0.840776671335273
0	9969	-1.00314032354035
0	9977	-0.792619910177267
0	9985	-1.18841646553687
0	9993	-1.15607616588981
0	10001	-0.631081593198877
0	10009	-0.490528150637331
0	10017	-0.91094946598065
0	10025	-0.66281218130798
0	10033	-0.405752246353112
0	10041	-0.672599719558119
0	10049	-0.812525565521057
0	10057	-0.125455958062205
0	10065	-0.573308878108956
0	10073	-0.57822720041692
0	10081	-0.177479831724210
0	10089	-1.45332187540658
0	10097	-1.68579460047556
0	10105	-1.21186650348327
0	10113	-1.36774013395470
0	10121	-0.527382785960415
0	10129	-0.264056322524174
0	10137	-1.18340415956600
0	10145	-0.675269097387329
0	10153	0.782728482825388
0	10161	1.09771772248142
0	10169	-0.927426881635081
0	10177	-1.28929600880289
0	10185	-1.06576597845328
0	10193	0.27036873791904
0	10201	-0.154839903541029
0	10209	-1.21023922119750
0	10217	-1.47194918095858
0	10225	-1.18954234535371
0	10233	-1.13770268268379
0	10241	-1.27805922167017
0	10249	-1.41586276728601
0	10257	-1.57838035917229
0	10265	-0.790897245831715
0	10273	-1.29104317194015
0	10281	-1.82090834320501
0	10289	-1.40406007777027
0	10305	-0.759820224568823
0	10313	-1.63032464345078
0	10321	-1.22893408321877
0	10329	-1.77918645398011
0	10337	-1.01336203838282
0	10345	-1.60154881167345
0	10353	-1.13669936742506
0	10361	-0.867356937990978
0	10369	0.0640174709396835
0	10377	-0.855985149786888
0	10385	-1.23039911185248
0	10393	-0.293931036716842
0	10401	-1.24164269447517
0	10409	-1.08113213390891
0	10417	-1.24864831295067
0	10425	-1.42270496244136
0	10433	-2.03362384021463
0	10441	-1.76034600409733
0	10449	-1.58878675034603
0	10457	-1.76065476399644
0	10465	-1.34592155176598
0	10473	-1.35448381298253
0	10481	-1.03872894970496
0	10489	-0.459758624363433
0	10497	-1.38489206207137
0	10505	-1.87555820544379
0	10513	-1.62421809161581
0	10521	-1.37536274307227
0	10529	-1.30708970266887
0	10537	-1.93605913838629
0	10561	-1.75428891824057
0	10569	-1.04948848945114
0	10577	-0.923691440653448
0	10585	-1.15378344232709
0	10593	-0.98734517116124
0	10601	-0.854038732052993
0	10609	-1.01243357212203
0	10617	-1.36363630839679
0	10625	-1.70855599002006
0	10633	-1.51875340994495
0	10641	-0.941065547936658
0	10649	-1.29664644092244
0	10657	-0.806691315290996
0	10665	-0.574675279810615
0	10673	-0.464952437312258
0	10681	-0.196233555499325
0	10689	-0.67420302825007
0	10697	-1.52323857318359
0	10705	-1.53550383607808
0	10713	-1.30483715385828
0	10721	-1.18526316071595
0	10729	-1.05962597275119
0	10737	-1.59346870127506
0	10745	-1.56180262412270
0	10753	-1.63399772069022
0	10761	-1.23643683376613
0	10777	-0.307244454899996
0	10785	-0.922185028958112
0	10793	-1.27865601866852
0	10801	-1.03323282819022
0	10809	-0.943806864258412
0	10817	-1.47549131111579
0	10825	-1.64355344793726
0	10833	-1.43768140262392
0	10841	-1.03274358991532
0	10849	-1.22277951898147
0	10857	-0.726857612725742
0	10865	-1.42749892891372
0	10873	-1.22599192711316
0	10881	-1.28309402635549
0	10889	-1.00177869490598
0	10897	-1.44598770189170
0	10905	-1.32991516598082
0	10913	-1.18013572332861
0	10921	-1.45268806100895
0	10929	-1.20273558513498
0	10937	-1.13731595252525
0	10945	-1.51393687243130
0	10953	-1.18811355216874
0	10969	-1.89997666992874
0	10985	-1.62228922706329
0	10993	-1.03856648378236
0	11001	-1.73569377206764
0	11009	-1.70663424003546
0	11017	-0.692834079060856
0	11025	-1.17869189586019
0	11033	-1.00563245932525
0	11041	-1.10764397869915
0	11049	-0.948332161200156
0	11057	-0.887127907577824
0	11065	-1.10239454496015
0	11073	-0.95753377111199
0	11081	-0.926821994924401
0	11089	-1.24310805123242
0	11097	-1.62677350907729
0	11105	-0.453630420757279
0	11113	0.0389932731932321
0	11121	-1.23321857992667
0	11129	-0.184862893553547
0	11137	-0.370319520511886
0	11145	-1.01680005006977
0	11153	-1.24319466918002
0	11161	-0.95375281892711
0	11169	-0.720572609729288
0	11177	-0.901052560094535
0	11185	-0.927589509815858
0	11193	0.65645677013178
0	11201	-1.13457779743155
0	11209	-1.26572702578565
0	11217	-0.95720196925641
0	11225	-0.938818100958013
0	11233	-1.21606689529470
0	11241	-1.36918127935615
0	11249	-0.98151338440427
0	11257	-1.78030626162683
0	11265	-1.76634325604591
0	11273	-1.15037491903909
0	11281	-0.94917971137413
0	11289	-1.11595094943189
0	11297	-1.16963742399830
0	11305	-1.17691776422215
0	11313	-1.59920184737337
0	11321	-2.32267184363916
0	11329	-0.90961905292255
0	11337	-1.20118833149627
0	11345	-1.04657067820851
0	11353	-1.05266933072829
0	11361	-1.11454760354714
0	11369	-0.620401015536841
0	11377	-0.254374372840812
0	11385	-0.253774671945781
0	11393	-1.21097393894424
0	11401	-1.23993890373095
0	11409	-0.329506360209374
0	11417	0.254472658747207
0	11425	-1.12433744383651
0	11433	-0.87088846914373
0	11441	-1.36728984834754
0	11449	-1.00431770291007
0	11457	-0.596368569734326
0	11465	-0.412989739715944
0	11473	-1.44744240272784
0	11481	-0.383126795612951
0	11489	-0.754007150017467
0	11497	-1.29109067599966
0	11505	-0.756368514728537
0	11513	-0.932617159005556
0	11521	-1.19808576778149
0	11529	-1.47899542211017
0	11537	-1.25823408372223
0	11545	-1.56488617366129
0	11553	-1.19972473744307
0	11561	-1.55369504955524
0	11569	-1.10523796298787
0	11577	-1.37636493651694
0	11585	-1.22274865364932
0	11593	-1.06458233821495
0	11601	-1.81165968768142
0	11609	-1.70374592825859
0	11617	-0.837051566944056
0	11625	-1.60749469501147
0	11633	-0.901366314904933
0	11641	-0.819238790066834
0	11649	-0.705718499026709
0	11657	-1.71831909561695
0	11665	-1.59354246464173
0	11673	-1.42862572407975
0	11681	-1.09865032428302
0	11689	-0.935583970118935
0	11697	-1.57020448432994
0	11705	-1.13590329392984
0	11713	-1.30340204221136
0	11721	-1.03638721481831
0	11729	-1.42855673820744
0	11737	-1.25837704826242
0	11745	-1.13945401494775
0	11753	-1.41579730350771
0	11761	-1.29524417700685
0	11769	-0.712693314691478
0	11777	-1.14549739813772
0	11785	-1.33779988528459
0	11793	-1.19901630906296
0	11801	-1.29693000668777
0	11809	-1.34784285954568
0	11817	-0.664272035861122
0	11825	-1.36432689855453
0	11833	-1.34347386371861
0	11841	-0.982864216519205
0	11849	-1.18416986928621
0	11857	-1.77695613596879
0	11865	-1.27899001138423
0	11873	-1.12949009755650
0	11881	-1.53375904595825
0	11889	-1.65816405386322
0	11897	-1.60386321745264
0	11905	-1.34326716839079
0	11913	-0.924837914993732
0	11921	-0.644303907945161
0	11929	-1.71259731755507
0	11937	-1.60771187605809
0	11945	-0.848951977576163
0	11953	-1.22573730577417
0	11961	-0.772982070300818
0	11969	-1.33783585369556
0	11977	-1.36137418151599
0	11993	-1.83898759979070
0	12001	-1.87900257689868
0	12009	-1.26086108610005
0	12017	0.303662969607883
0	12025	-1.57282936039970
0	12033	-1.92313635268765
0	12041	-1.15587858533181
0	12049	-1.47106661865411
0	12057	-1.20750436228782
0	12065	-2.14934119612000
0	12073	-2.16803979533742
0	12081	-2.14300989246157
0	12089	-0.580542613013422
0	12097	-0.201881509268057
0	12105	-1.77040124248388
0	12113	0.0941403332919455
0	12121	-1.53634411925586
0	12129	-1.89077093840883
0	12137	-1.79998046765923
0	12145	-1.42055860640639
0	12153	-1.44001521795609
0	12161	-1.54545163499963
0	12169	-1.65418660043855
0	12177	-1.94343358613828
0	12185	-1.06557665265016
0	12193	-1.25574981022270
0	12201	-1.10056911843939
0	12209	-1.77550180484302
0	12217	-1.62528767895718
0	12225	-1.40987867609779
0	12233	-1.49080782729693
0	12241	-2.08027690494018
0	12249	-1.70427617546395
0	12257	-1.35146117236269
0	12265	-1.75684708532721
0	12273	-1.09820167694512
0	12281	-1.48772204839459
0	12289	-1.47021703107427
0	12297	-1.23944703504840
0	12305	-1.31033680612395
0	12313	-1.66712539953241
0	12321	-1.59053457437099
0	12329	-1.73383071508829
0	12337	-1.33218345888978
0	12345	-1.61080143173172
0	12353	-1.58593132525372
0	12361	-1.56805331573306
0	12369	-1.44809667254628
0	12377	-1.26192393470603
0	12385	-1.58626161424943
0	12393	-2.12996939451327
0	12401	-1.93133555160699
0	12409	-1.89368636052714
0	12417	-1.97593928240631
0	12425	-1.82741195321714
0	12433	-1.89459181157325
0	12441	-1.63797149250050
0	12449	-1.56415109045934
0	12457	-1.82791509562176
0	12465	-0.849159888531387
0	12473	-1.30675632353728
0	12481	-0.697618356558852
0	12489	-1.10946159413929
0	12497	-2.05146349466031
0	12513	-1.83751280458780
0	12521	-1.60111058737437
0	12529	-0.439324678109629
0	12537	0.857872501102679
0	12553	-1.43455475466528
0	12561	-1.66394626196449
0	12569	-2.17474644092775
0	12577	-1.722321203465
0	12585	-1.00984375106264
0	12593	-0.931144211023084
0	12601	-2.02188958866901
0	12609	-1.76795871314257
0	12617	-1.74774655185708
0	12625	-1.80427695722956
0	12633	-0.99783301942438
0	12641	-1.75644534521215
0	12649	-1.47355207413005
0	12657	-1.71350542535884
0	12665	-1.98351247176587
0	12673	-1.65652635923276
0	12681	-1.36588749366339
0	12689	-1.58917671706307
0	12697	-1.73261491109154
0	12705	-1.21018808766858
0	12713	-2.16685159447628
0	12721	-1.96475147468694
0	12729	-2.07399659372578
0	12737	-1.48114093218745
0	12745	-1.45394126399905
0	12753	-1.09019796242665
0	12761	-0.914746305808223
0	12769	-1.68949017661631
0	12777	-1.31008789022003
0	12785	-1.66696215654583
0	12793	-2.31178239304871
0	12801	-2.60016413292773
0	12809	-1.3116829999503
0	12817	-1.63407209806979
0	12825	-1.93182662549064
0	12833	-1.36680430651654
0	12841	-1.52461340313777
0	12849	-1.26025973453748
0	12857	-1.40113236006051
0	12865	-1.76852615689115
0	12873	-1.18827599745494
0	12881	-1.22123040792012
0	12889	-1.41001411404244
0	12897	-1.35281012305558
0	12905	-1.45824384789487
0	12913	-1.75638818128356
0	12921	-1.03688540360034
0	12929	-1.26998596027059
0	12937	0.495665517348816
0	12945	-0.963554940609006
0	12953	-1.72632503676844
0	12961	-1.04256753803015
0	12969	-1.76066914444097
0	12977	-0.641842464417342
0	12985	-1.15670145270248
0	12993	-1.50825037915467
0	13001	-1.61574753712787
0	13009	-0.572260594231559
0	13017	-0.830955179481524
0	13025	-1.24476171881615
0	13033	-0.870831515635445
0	13041	-1.20110935891127
0	13049	-1.70624231197
0	13057	-1.64517811704301
0	13065	-1.53019291947219
0	13081	-1.54599796599139
0	13089	-1.66802468844043
0	13097	-1.31875363202482
0	13105	-1.13759373148377
0	13113	-1.02029586499511
0	13129	-1.62139754249595
0	13137	-1.31061180166258
0	13145	-1.16183329441715
0	13153	-0.789662821336686
0	13161	-1.30877326639961
0	13169	-0.819788901202534
0	13185	-1.19807003595657
0	13193	-1.27367472397165
0	13201	-1.29981923122969
0	13209	-1.56294609764744
0	13217	-0.900426782666042
0	13225	0.0603350441570223
0	13233	-1.04245647973033
0	13241	-0.931416234983255
0	13249	-1.09242845088081
0	13257	-1.02495795122844
0	13273	-1.47108850874785
0	13281	-1.7637302231372
0	13289	-1.50595185782079
0	13297	-1.60864714945613
0	13305	-2.16799560375618
0	13313	-0.589109908107893
0	13321	-1.28999904901009
0	13329	-1.34487243477782
0	13337	-1.72254334019123
0	13345	-1.33626838728390
0	13353	-1.33428527534961
0	13361	-0.98976197564242
0	13369	-1.06102408150852
0	13377	-1.64033892077245
0	13385	-1.43291211739474
0	13393	-1.28603769944370
0	13401	-0.849349364409606
0	13409	-1.27397849386967
0	13417	-0.0489676462890447
0	13433	-0.273080943643357
0	13465	-1.51767045637121
0	13473	-1.68929094777477
0	13481	-1.52718813526915
0	13489	-1.15347904353281
0	13497	-1.32879144826945
0	13505	-1.55319088131383
0	13513	-2.30566668283802
0	13521	-2.38317420037621
0	13545	-1.49528515860248
0	13553	-1.10359037385491
0	13561	-0.84571088426109
0	13569	-1.5273683569508
0	13577	-1.33183934485690
0	13585	-1.39805453289351
0	13593	-1.20380893666211
0	13601	-1.60566876059387
0	13609	-0.496128544735094
0	13617	-0.727780875913892
0	13625	-1.44552513913904
0	13649	-1.53360637597962
0	13657	-1.427881027673
0	13665	-0.735159307835108
0	13673	-0.72100274478229
0	13681	-0.63522362547249
0	13689	-0.895936868513507
0	13697	0.41272816311766
0	13705	0.68900986513338
0	13713	-1.10390134614029
0	13721	-1.25059601519759
0	13729	-1.55130173211664
0	13737	-1.08713615313987
0	13745	-1.29788840730032
0	13753	-1.37842734996871
0	13761	-0.79847334512508
0	13769	-1.41708739494923
0	13777	-0.897417378170703
0	13785	-1.48476560334768
0	13793	-1.46234817316422
0	13801	-0.759661690733135
0	13809	-0.173315828111101
0	13817	0.0310952036625709
0	13825	0.048175700547378
0	13833	-0.513266455799162
0	13841	-0.153084683374243
0	13849	-0.51397513014133
0	13857	-1.34719311691287
0	13865	0.662067369676322
0	13873	-0.111671749285750
0	13881	-0.64614150414292
0	13889	-0.895000218645746
0	13897	-0.382955984712761
0	13905	0.272325358138878
0	13913	-0.171295273647140
0	13921	-0.528776922166466
0	13929	-0.442737608733955
0	13937	-0.895583547278648
0	13945	-0.657635825784566
0	13953	-0.303254874089260
0	13961	-0.703567844986769
0	13969	-0.673049836170652
0	13977	-0.93461350427016
0	13985	-1.25706933935157
0	13993	-0.971244203848586
0	14001	-0.778175147203392
0	14009	-0.895992038754472
0	14017	-1.25299144089815
0	14025	-0.94869145533734
0	14033	-0.879286510931174
0	14041	-0.904696444394543
0	14049	-0.856678853501701
0	14065	-2.31047770068238
0	14073	-0.627837430228586
0	14081	-0.940314691023096
0	14089	-0.829742246908208
0	14097	-0.217466544132921
0	14105	-0.0078796999473898
0	14113	-0.514054911563721
0	14121	-0.653815388190942
0	14129	-1.24303246882149
0	14137	-0.86647234731046
0	14145	-0.598514637641631
0	14153	-0.332697699762023
0	14161	-0.0236488482230248
0	14169	-0.94015487996894
0	14177	-0.895964811712714
0	14185	-0.378486861381092
0	14201	-1.11372142769330
0	14209	-0.997136141466088
0	14217	-1.12903169255584
0	14225	-0.711638206344305
0	14233	0.236942403157038
0	14241	0.0598231543317445
0	14249	-0.645466219153606
0	14257	-1.46745314674391
0	14273	-1.60564746159478
0	14281	-2.04652285516418
0	14289	-1.14229524521211
0	14297	-1.42883235774949
0	14305	-0.863494633976359
0	14313	-0.548096795512543
0	14321	-0.332851585027698
0	14329	-0.369351462416203
0	14337	-0.563555239530478
0	14345	-1.35768403368558
0	14353	-0.996437771088848
0	14369	-0.75921069338291
0	14377	0.0536542361226973
0	14385	0.0846931719058581
0	14393	-0.340381491275964
0	14401	-0.520338405192387
0	14409	-1.03510850210618
0	14417	-0.3516967178577
0	14425	-0.47396463918303
0	14433	-1.07037381090682
0	14441	0.755458065740714
0	14449	0.832351633018376
0	14457	-0.0244805083571764
0	14465	-0.295938351820014
0	14481	-0.516416539353092
0	14489	-1.24545473143654
0	14497	-0.486750343441249
0	14505	-0.201642770550245
0	14513	-0.395618606783228
0	14521	0.135604183797856
0	14529	-0.0975076798508177
0	14537	2.07385027924408
0	14545	2.21443851654386
0	14553	3.0151004703392
0	14561	2.71754606765062
0	14569	3.13339024651338
0	14577	4.03791810784479
0	14585	3.74248562384731
0	14593	3.62407378535782
0	14601	2.84815392418923
0	14609	3.00636298512827
0	14617	3.58438711252114
0	14625	3.17004095010708
0	14633	3.03102040632787
0	14641	3.2928647252523
0	14649	3.15358428138575
0	14657	2.90585110884266
0	14665	2.76649759470862
0	14673	2.8039724282554
0	14681	1.55312285219341
0	14689	2.4685338424142
0	14697	2.90770703516315
0	14705	3.00145398703132
0	14713	2.96114818012987
0	14721	2.70000254187635
0	14729	3.11504880235652
0	14737	3.34755695028101
0	14745	3.10694546180428
0	14753	2.92897047132153
0	14761	2.54829276079200
0	14769	2.7567036584092
0	14777	2.01307161368176
0	14785	1.72095956895131
0	14793	1.09096953064467
0	14801	2.87363809989142
0	14809	2.68874627308776
0	14817	2.54141350772943
0	14825	2.36169042746834
0	14841	2.63521983854686
0	14849	2.03221815188978
0	14857	2.71037216832973
0	14865	2.63512114210248
0	14873	2.52254181908789
0	14881	2.29300930068243
0	14889	2.70196134617729
0	14897	2.49015620766057
0	14905	2.99228993799470
0	14913	2.93194346665213
0	14921	2.51110581641007
0	14929	2.75618310916731
0	14937	2.64073500503781
0	14945	3.05490397342612
0	14953	3.60521156242824
0	14969	1.42564761924423
0	14977	2.40080470460717
0	14985	2.97512197373643
0	14993	3.02822993539051
0	15001	2.01928058901566
0	15009	2.32589860675102
0	15017	3.03978917474733
0	15025	2.57316224157501
0	15033	1.76069026842737
0	15041	1.8766056166699
0	15049	1.95873348869375
0	15057	2.55949711590194
0	15065	1.56404907018423
0	15073	0.98651713770003
0	15081	1.66063470989893
0	15089	2.08804988926858
0	15097	1.96594100812406
0	15105	2.37380144568718
0	15113	2.63011215191775
0	15121	3.01339074696417
0	15129	3.23161752142943
0	15137	2.38491422444189
0	15145	-0.655902833019988
0	15153	2.39800217223346
0	15161	2.51256283243287
0	15169	2.46153700266875
0	15177	2.61703598471026
0	15185	3.16750521559630
0	15193	2.61773381433254
0	15201	2.83012068936144
0	15209	1.97390617887684
0	15217	1.9922739496362
0	15225	2.88010874082362
0	15249	2.25061932270841
0	15257	2.6619261209266
0	15265	1.64106424169172
0	15273	2.17267975636337
0	15281	1.68940682041064
0	15289	2.05661500492051
0	15297	1.88383232924720
0	15305	2.94761530186189
0	15313	2.59304812923899
0	15321	2.30129648295017
0	15329	2.376500160972
0	15337	2.26696130619931
0	15345	2.26665638787794
0	15353	2.7844702207204
0	15361	2.87780151874892
0	15369	3.32230946245385
0	15377	2.45938174911549
0	15385	2.64783171490608
0	15393	2.57002737362118
0	15401	2.15627771636444
0	15409	2.54858300486703
0	15417	2.47385075444259
0	15425	2.41450474372632
0	15433	2.90217699128126
0	15441	2.48642044702449
0	15449	2.63811265199718
0	15457	2.92906424255687
0	15464	4.19041570756658
0	15472	4.21818750285803
0	15480	4.39584652296776
0	15488	4.20555197578821
0	15497	3.8069488272124
0	15505	3.60858437934892
0	15513	3.5840188387132
0	15521	3.16059914820566
0	15528	3.44723387642727
0	15537	2.71199088903282
0	15545	2.27157598402562
0	15553	2.52554411248568
0	15561	3.46518498169379
0	15569	3.88785605785889
0	15576	4.32714699587301
0	15585	3.18886897149266
0	15593	3.13380999689354
0	15601	3.08909192883468
0	15609	2.79071335752953
0	15617	1.41246822126405
0	15625	2.64529704538233
0	15633	1.88767134150828
0	15641	1.81671807395888
0	15649	2.92964431120485
0	15657	3.25234868783969
0	15665	4.22326312805125
0	15673	3.8739397639201
0	15681	3.75717844029929
0	15689	2.51965270076111
0	15697	2.48623058184754
0	15705	2.20199446570817
0	15713	1.84782821710656
0	15721	1.48211378300746
0	15729	1.90535048053888
0	15737	1.73892035076601
0	15745	2.54977501442647
0	15753	2.10946895774402
0	15761	1.90003920195569
0	15769	2.43689283688897
0	15777	1.58121416954659
0	15785	1.97745157312024
0	15801	2.75233025650456
0	15809	2.41392481940645
0	15817	0.0992022296789958
0	15825	-0.338142618546576
0	15833	-0.0636300655270707
0	15841	-2.14774947907079
0	15881	-1.84705577055289
0	16201	-1.30169193621759
0	16209	-1.26325897074579
0	16217	-0.891922784081899
0	16257	-2.10243406289529
0	16281	-0.582362190143216
0	16289	-1.78150040205693
0	16297	-1.30292614779568
0	16305	-1.78545620767077
0	16313	-1.53572826086594
0	16321	-1.71401221357513
0	16329	-2.42502916029579
0	16337	-1.63553652848217
0	16345	-1.42483525098140
0	16353	-1.08744608572999
0	16361	-1.68271570153935
0	16369	-1.98299109051475
0	16377	-1.7703712324073
0	16385	-1.87336387422049
0	16393	-1.59725614302317
0	16401	-1.05495469576373
0	16409	-2.18921027828773
0	16417	-2.44300687302256
0	16425	-1.78194658108245
0	16433	-1.69810736465624
0	16441	-1.33403158948682
0	16449	-2.19060085226663
0	16457	-1.22957154097052
0	16465	-2.07850093898323
0	16473	-1.81253532234641
0	16481	-2.08799376025277
0	16489	-1.38666071177934
0	16497	-1.68724734523119
0	16505	-1.44221437959657
0	16513	-1.69517955316418
0	16521	-1.92439992771740
0	16529	-1.79322108839986
0	16537	-1.74728549068522
0	16545	-1.80520018790012
0	16553	-0.965186234878023
0	16561	-1.47615241809111
0	16569	-1.89764647035429
0	16577	-1.69181192590259
0	16585	-1.59781387800343
0	16593	-2.18981588056368
0	16609	-1.31880513645435
0	16617	-1.38798935301000
0	16625	-1.32568278563303
0	16633	-1.69581468410514
0	16641	-2.22341563205476
0	16649	-2.06811249730896
0	16657	-1.59330052855684
0	16673	-1.32859150276843
0	16681	-0.120374683986332
0	16689	1.09054636006388
0	16697	-1.80807331017729
0	16705	-1.12088643538716
0	16721	-1.46040371608504
0	16729	-1.59376825497782
0	16737	-1.53646728888978
0	16745	-1.15189582407622
0	16753	-1.34690213252825
0	16761	-1.34728861079268
0	16769	-1.90612780019563
0	16777	0.215551040304916
0	16793	-1.99968306828117
0	16801	-1.70054507531620
0	16809	-2.05074374281772
0	16817	-1.69945308101450
0	16825	-1.38782927813649
0	16833	-0.303878091484409
0	16841	-2.05131734768307
0	16849	-1.75388363941069
0	16857	-1.82888087334019
0	16865	-1.84310390190416
0	16873	-1.64641431644419
0	16881	-1.37578084567787
0	16889	-1.23889460007252
0	16897	-1.65854939401052
0	16905	-1.86672163524550
0	16913	-1.73940192177054
0	16921	-1.96522901815432
0	16929	-1.74495417629057
0	16945	-2.09995333905988
0	16953	-1.44066326594176
0	16961	-1.92023088920623
0	16969	-1.83681356069763
0	16977	-1.01832901630352
0	16985	-1.68395104726654
0	16993	-1.1501504111265
0	17001	-1.80697534713219
0	17009	-1.74267537697492
0	17017	-1.64291317840847
0	17025	-1.90235169102585
0	17033	-1.19041291522703
0	17041	-1.77314870757502
0	17049	-1.85515780245003
0	17057	-2.10797973882526
0	17065	-1.85823874386312
0	17073	-1.80659387390246
0	17089	-1.12448820484056
0	17097	-1.46974190036169
0	17105	-1.51354007666326
0	17113	-1.76252593008803
0	17121	-1.76217329100312
0	17129	-1.92852190505029
0	17137	-1.94361741621404
0	17145	-0.934848494253178
0	17153	-1.49051746428906
0	17161	-1.26156119003660
0	17185	-1.52003487749479
0	17193	-1.50624768295729
0	17201	-1.78088303918101
0	17209	-1.67487552926184
0	17217	-1.54057218896835
0	17225	-1.76599800433546
0	17233	-1.98520047472938
0	17241	-0.341259615868572
0	17249	-1.55454534970273
0	17257	-1.61460531688728
0	17265	-1.58297376483244
0	17273	-1.25088630958623
0	17281	-1.53832388482119
0	17289	-1.84691349229591
0	17297	-1.77051260511662
0	17305	-1.58274424334599
0	17313	-1.77187278162114
[truncated: 156,620 more rows]
