# Supplementary material for: A Compendium of Nucleosome and Transcript Profiles Reveals Determinants of Chromatin Architecture and Transcription
Source: PLoS Genet. 2013 May 2;9(5):e1003479. doi: 10.1371/journal.pgen.1003479 (PMC3642058; doi:10.1371/journal.pgen.1003479)
Supplement: Dataset S1 — Yeast transcript annotation R script and data files. Please note this file is 81.9 MB and may be difficult for some readers to download due to its size. (GZ) [file pgen.1003479.s001.gz › yeast-transcript-annotation/chr16.data.snyder.end3]

12823	1
12932	1
14480	1
17006	1
19956	1
20278	1
20728	1
21666	1
23762	1
23793	1
23894	1
24597	1
24741	2
24891	1
25734	1
26069	3.58496250072116
26156	3.90689059560852
26169	2.58496250072116
26179	1.58496250072116
26559	1
30134	1.58496250072116
30379	3.58496250072116
30389	2.58496250072116
30469	1.58496250072116
30506	1
32662	1
33569	1
37800	1.58496250072116
37853	1
38852	2.32192809488736
38955	1
40124	1.58496250072116
40140	2.32192809488736
40147	1
40920	1
42660	1
44035	1
44058	1
44304	1
44494	1
44512	1
46451	1
48287	1
48321	1
48835	3.58496250072116
48844	1
50011	1
51024	1
51119	1.58496250072116
51131	2.32192809488736
51242	1
55202	1
55229	1
56601	1.58496250072116
58390	1
58735	1
61859	1
62525	1
63962	1.58496250072116
64608	1
64788	1
65602	1
67972	1
69088	1
69104	1.58496250072116
70989	1.58496250072116
71023	1
72986	1
73111	4.08746284125034
73271	1
73319	1
73941	1
74017	1
74091	1
74115	1
74137	2.58496250072116
74149	1
74185	2
74436	1.58496250072116
74530	1
75502	1
75523	1
75534	1
75550	4.24792751344359
75562	6.7279204545632
75575	6.24792751344359
75586	2
75599	2
75613	1.58496250072116
75624	3.8073549220576
75680	1.58496250072116
75696	1
75708	1
75788	1.58496250072116
75801	1.58496250072116
75851	1
75921	1
76455	1
76539	1.58496250072116
76582	3.58496250072116
76633	1
77367	1
78672	1
80741	1
82537	2
82617	1
83068	1
84423	2
84434	2.58496250072116
85024	3.4594316186373
86827	1
86845	1
86892	1.58496250072116
86949	1.58496250072116
86977	1
86998	3.16992500144231
88587	1
89242	1
90325	1.58496250072116
90377	1.58496250072116
90395	1.58496250072116
90414	1.58496250072116
90475	1.58496250072116
95285	1
95317	1
95999	1
96372	1.58496250072116
96387	6.08746284125034
96397	3.90689059560852
96413	2.8073549220576
96426	4
96441	2
96453	1.58496250072116
96555	1
96592	1
96883	1
96924	1
96952	1.58496250072116
97014	1
97303	1
97346	1
97379	1
97398	1
97449	1.58496250072116
97607	1
97638	1.58496250072116
97749	1
97791	1
97869	2
97881	1
97943	4
97958	1.58496250072116
98156	1
98245	1
98269	1
98635	3
98651	1
99321	1
99430	1
99666	1
100156	1
100203	1
100225	2.32192809488736
100245	1
100273	1.58496250072116
100281	1
100490	1
100518	1
100539	1
100636	1
100731	2.32192809488736
100742	1
100832	1
100926	1
101214	1
101266	2
101356	1
101413	1.58496250072116
101427	2.8073549220576
101433	1
101449	2.32192809488736
101462	2
101471	2.32192809488736
104467	1
104659	1
104707	1.58496250072116
104819	1.58496250072116
104843	1
104874	1
104909	1
104924	1.58496250072116
104949	2
104995	1
105454	1
105498	1
105840	1
106106	1
106759	1
106871	1
107294	1
108042	1
108217	3.16992500144231
108225	1.58496250072116
108246	1
111289	1
111400	1
114356	1
114387	4.08746284125034
114395	3.58496250072116
114414	1
120103	1.58496250072116
120160	1
120179	1
121186	1
121747	1
122954	1
124370	1
125431	1
125470	1.58496250072116
125540	1
125576	1.58496250072116
125603	1.58496250072116
126014	1
126400	2
126456	2
126473	1.58496250072116
126491	1
126511	1
126526	1
126567	4.24792751344359
126576	2.32192809488736
126585	1
126602	1.58496250072116
126786	1.58496250072116
128546	1
132280	1
132456	1.58496250072116
132466	2.8073549220576
134330	1.58496250072116
134619	1
135562	1
135588	1.58496250072116
135809	1
136444	1
136483	2
136505	2
136518	5.64385618977472
136529	4.4594316186373
136540	5.4594316186373
136548	4
138303	2.32192809488736
138757	1
138990	1
139140	1
139364	1
139403	1
139436	1.58496250072116
139448	2.32192809488736
139468	3
139479	2.8073549220576
139493	2.58496250072116
139524	2
139534	1
139567	1
139627	1
139720	1
141155	1
142268	1
143128	1
145495	1
147205	1
148182	1
148507	1
148520	2
148562	1.58496250072116
148578	1
148599	1
149029	1
149767	1
150156	1
151373	1.58496250072116
152618	1
153043	1
153296	1
154120	1.58496250072116
154135	2
154150	2
154161	2
154204	1.58496250072116
154217	2.32192809488736
154256	2
154280	1.58496250072116
154393	1
154552	1
155836	1
160345	1
161131	1
162262	1
162423	1.58496250072116
162433	1
162533	1
162608	1
164227	1
164420	1
165886	3.32192809488736
166017	1
166202	1
167423	1
167549	1
167624	2
167630	1
167718	1.58496250072116
168997	1
169568	1
171972	1
172513	1
173155	2
173563	1
173621	1
173656	1
174431	1
174785	4.52356195605701
174792	2.32192809488736
174805	1
175058	1
175170	1
175884	1
175909	1
175924	1
176128	1
177904	1
178341	1
178519	1
178907	1
178936	2
178950	1
179023	1
179097	2
179117	1
182623	1
184021	1
184884	1
184899	1
184928	1
187357	1
188087	2
188109	1
188237	1
188248	1
191007	1
191034	1.58496250072116
191102	1
194487	1
195522	1
195835	2
195847	1
195864	1
195887	1
196476	1
199420	1
199474	2
199494	2.58496250072116
202654	1
203251	1.58496250072116
203927	1
204815	1
205038	2.32192809488736
205049	1
205435	1
207529	1
207705	1
207820	1
208275	1
209271	1
209890	1
209942	1.58496250072116
211230	1
211569	1
212882	2.8073549220576
212894	1.58496250072116
212942	2.8073549220576
212962	1
215696	1
215886	2
215898	1
216757	1
217645	1
217682	1.58496250072116
220173	1
220187	1
223921	1
224016	1
224164	2
224184	1
224227	1
224238	1
225224	1.58496250072116
225648	1
226037	1
226064	1
228812	1
228887	1
228911	1.58496250072116
228919	1
228938	1.58496250072116
228953	2.32192809488736
229290	1
229349	1
229716	1
230228	1
231937	1
232320	1
232566	1
232904	1
236397	1
239238	2.32192809488736
239258	1
241671	2
241693	1
241713	1
241728	1
241756	1.58496250072116
241771	2
241878	1
242656	1
244569	1
244860	1
248682	1
249651	1
249690	1
249771	1
250251	1.58496250072116
250409	1.58496250072116
250420	2
250432	1
250478	1
250626	1.58496250072116
250682	1
250972	1
251992	1
252262	1
252328	1
252740	1
255427	1
255575	1
255800	1
255842	1
255955	1
256122	1
256860	1
256949	1
256968	1
259482	1
259608	3
259620	4.70043971814109
259635	1.58496250072116
259651	2.58496250072116
259673	1
259916	1
260320	1
260791	1
260993	1
261135	1
265493	1
266126	1.58496250072116
267061	1
271041	1
272125	1
272221	2
272233	1
272246	1
274125	1
276034	1
276427	1
276596	1.58496250072116
276650	1
276672	1
276702	1
277649	1
277898	2.32192809488736
277935	2.32192809488736
277987	1.58496250072116
278111	1
278231	1
278800	1
279143	1
282109	1
282631	1
282662	1.58496250072116
282692	1
282717	1.58496250072116
282778	1
282834	1.58496250072116
282850	1.58496250072116
282918	1.58496250072116
282941	1
283000	2.32192809488736
283011	5.24792751344359
283021	2.32192809488736
283040	2.32192809488736
283080	2
283093	3.8073549220576
283103	2.8073549220576
283120	2.8073549220576
286981	1
287343	1
289299	1
289535	1
289717	1
291223	1
291258	1
291269	1.58496250072116
291944	1
292338	1
292403	1
292664	1
296849	1.58496250072116
297336	1
297555	1
298384	1.58496250072116
298407	1.58496250072116
298428	1
298471	1
298691	1
299859	1.58496250072116
302416	1.58496250072116
302664	1
302685	1
302714	1
302879	1
303211	2
303244	1
303259	1
303339	1
303424	1.58496250072116
303497	1
303516	1
303722	1.58496250072116
303886	1.58496250072116
303923	2
303938	1.58496250072116
303963	1.58496250072116
304041	1
304061	3
304073	1.58496250072116
304084	3
304097	6.49185309632967
304107	5.8073549220576
305848	1
306198	1
306237	2.8073549220576
306246	1
308508	1.58496250072116
308706	1.58496250072116
308949	1
309261	1
309407	1
309732	1
311207	1
312319	1
312463	1
312660	1
312997	2.58496250072116
313032	1
313296	1
316346	1
316524	1
316544	2
316586	1
317484	1
317508	1
318340	1
319182	1
319490	1
319952	1
322519	1
323764	1
324353	1
324367	1
327665	1
327693	2
327713	1
327730	1
327753	2.32192809488736
327765	1
327794	1.58496250072116
327822	1
327836	1
327906	1
328022	1
328154	1
329106	1
330242	1
331788	1
331870	1
332458	1
337188	1
337385	2
339468	1
340984	1
341023	1
341052	1
341424	1
345136	1
345196	1
347577	1
349959	2.58496250072116
350027	1.58496250072116
350053	1.58496250072116
350065	2.8073549220576
350081	3.16992500144231
350091	1
350104	1.58496250072116
350126	2.32192809488736
350140	2.32192809488736
350203	1
350250	3.58496250072116
350280	1
350325	1
350461	1
350491	2
350513	1
350561	1
350633	3
350840	1.58496250072116
351359	1
351383	1
351666	1
351731	1
351783	1
352121	1
352189	1
352325	1
352514	1
352714	1
352757	2.32192809488736
352779	1
352804	1.58496250072116
352849	1
354039	1.58496250072116
354080	1
354103	1
357660	1
357803	1.58496250072116
359660	1
361639	1
361686	1
361724	1
362244	1
362951	1
363342	1.58496250072116
363379	2
364196	1
364251	1
364267	2.32192809488736
365130	1
365855	1
366527	2
368028	2.32192809488736
368049	1
368114	2.32192809488736
368322	1
368534	1
369454	1
369478	1
369692	1
369775	3.16992500144231
369785	4
369851	1
370369	1
372822	1
372947	1
373089	1
373149	2.32192809488736
374603	1
374660	1
375232	1.58496250072116
375243	1
375578	1
375604	1
377048	3.4594316186373
377056	2.8073549220576
377123	1
377139	5.75488750216347
377145	3.58496250072116
377160	5
377174	2.8073549220576
377182	2.58496250072116
377209	3
377218	1
377250	1
377281	1.58496250072116
377638	1
378999	2.32192809488736
379426	1
380288	1
381253	1
382453	1
383003	1
383061	2
383374	1
383435	1
384378	1
384428	1
384495	1.58496250072116
384504	1
384534	3
384544	3.16992500144231
384556	1.58496250072116
384664	3.32192809488736
385098	2
393195	1
393712	1
396578	1
396626	1
396711	1.58496250072116
398037	1
398395	1
400049	1
402078	1
403478	1
404758	1
404897	1
406205	2.8073549220576
406212	1
406227	2
406236	2
406648	1
407154	1.58496250072116
407215	1.58496250072116
407268	1.58496250072116
407340	1
407369	1
407547	1
407588	1
407630	6.76818432477693
407641	6.12928301694497
407673	1
407759	2.8073549220576
407774	1.58496250072116
407808	1
407908	1
407936	1
407959	2.32192809488736
407982	2
408149	1
408316	1
408440	1
409026	2.32192809488736
409218	1
410111	1
410633	1
410645	1
411440	1
412057	1
413784	1
415446	1
415546	1
415562	1.58496250072116
415573	2
418148	1
418264	1
418622	1
419971	2.58496250072116
420226	1
422171	1
422532	1
422751	1
422873	1
422963	1
422979	1
423002	1
425126	1
425229	2
427763	1
428434	1
428634	1
428665	1
428702	2
428711	1
431179	1
431366	1
431427	1
431439	2
431477	1
431501	1.58496250072116
431526	1
431598	1
432483	1
432586	1
432632	1
432669	1
433365	1
433381	1
434187	1
434198	1.58496250072116
434312	1
435228	1
443270	1
443317	1
444332	1
445094	1
445148	2.32192809488736
445158	1.58496250072116
445169	1
445192	2
445224	1
445662	1
446693	1
449235	1
451484	1.58496250072116
451645	1
451825	1
453228	1
453474	1
453929	1.58496250072116
454011	1
454027	1.58496250072116
454085	1
454276	1
457001	1.58496250072116
457037	1.58496250072116
457053	1
457520	1
458619	1
459149	1
459518	1
459727	1
459843	1
460357	1
460630	3
460646	2.58496250072116
460695	1
460712	1
461809	1
461883	1
462268	1
462302	1.58496250072116
462323	1.58496250072116
462353	1
462383	1
463466	1
464252	1
464504	1
464617	1
465045	1
465706	1
465748	1.58496250072116
465762	2.32192809488736
465776	2
466327	1
466408	1
466469	1
466531	1
466547	1
467052	1
469064	1
469632	1
470320	1
471882	1
472050	1
472070	1
475231	1
475932	1
480038	1
480267	2.32192809488736
480293	2
481169	3.4594316186373
481292	1.58496250072116
481314	1
481329	1
481378	3.16992500144231
481387	3.8073549220576
481399	2.58496250072116
481409	3
481527	1
481636	1.58496250072116
481699	1
481778	1
481897	1
482725	1
482768	1
482799	1
484483	1
485493	1
485698	1
486262	1
486848	1
487381	1
488793	1.58496250072116
488842	1
489168	1
489190	1
490990	1
491815	1.58496250072116
491946	2.32192809488736
491955	1
492211	1
492225	1
492415	1
493612	1
495328	1
495346	1
497420	1
497582	1
497642	1
497761	1.58496250072116
498109	1
498290	1
498602	1
498777	1
499278	1
499374	3.32192809488736
499384	3.90689059560852
500438	1.58496250072116
502688	1
503413	1
504200	1
504317	1
504330	1
504949	1
505385	1
509557	1
509998	1
510095	1
510133	1.58496250072116
510201	1
510370	1
512263	1
512314	1
512744	1
514228	1
514446	3.32192809488736
514460	1
514487	1
514663	2
514752	1
514878	1
515066	1
516187	1
517657	1
519902	1
520994	1.58496250072116
525497	2.32192809488736
525508	1
527422	1
528667	1
528795	1.58496250072116
528819	2
528828	1
528849	3.16992500144231
528876	1
528938	2.32192809488736
528953	1
528986	2.58496250072116
528997	1
533386	1
533504	1.58496250072116
533538	2.32192809488736
535063	1
535359	1
535620	1
535645	1
535697	1.58496250072116
535719	2.58496250072116
535728	2.58496250072116
535739	1
535760	1
535783	1.58496250072116
536224	1.58496250072116
536709	1
537254	1
537286	1
537376	1
540637	1
541277	1
541997	2.32192809488736
542007	1
542122	1
542699	1
544320	1
544857	1
547100	1
547224	1
548088	1
548148	1
548197	1.58496250072116
549383	1
550360	2
550404	1
550445	2
550452	4.52356195605701
550470	3.4594316186373
550498	1
550545	1
550593	1
550617	2.32192809488736
550638	1
550887	1
551013	1
551278	1
551476	1.58496250072116
551689	1
552601	1
553261	1
553276	1
553340	1.58496250072116
553431	1
553519	1
555858	1
555975	1
555987	1
556332	1
558039	1.58496250072116
558367	1
560155	1
561169	1
561314	1
563607	1
563963	1.58496250072116
563992	1
565497	1
566103	1
566694	1
566775	1.58496250072116
567164	1
567216	2
572617	1
572847	1
574086	1
574528	1
574887	1
575199	1.58496250072116
575215	1
575659	1
577165	1
577200	1
577415	2
577431	1.58496250072116
577448	1.58496250072116
577502	1
579886	1
579990	1
581360	1
582210	1
582221	1.58496250072116
582239	2
582715	1
582768	1
582812	1
584366	1
584492	1.58496250072116
584818	1
585484	1.58496250072116
588241	1
589904	1
590311	1.58496250072116
591863	1
592144	1.58496250072116
592170	1.58496250072116
592185	1
592231	1
592490	1
593235	1
593289	1
593321	1
593335	1.58496250072116
595093	1
595386	1
596365	1
596681	1
597250	1
599645	1
599716	1
600087	1
600316	2.58496250072116
600572	2
600591	1
603855	1
607090	1
607451	1
607473	2.32192809488736
607482	2
607834	1
608110	1
608620	1
608721	1.58496250072116
608750	1.58496250072116
608764	2.58496250072116
613206	1
613221	2.32192809488736
613234	2.32192809488736
613240	1
613261	1.58496250072116
613385	1
614272	1
615269	1
615286	1
623396	1
623742	1.58496250072116
623970	1
624042	1
624259	2.8073549220576
624288	1.58496250072116
624326	3.8073549220576
624336	3
624347	2.32192809488736
624380	1
624444	1
624650	1
631305	1
637269	2
637277	1
637295	2
637309	2.8073549220576
637319	2.8073549220576
637338	1
637792	1
637849	1
637864	1
638366	1
638942	1
639373	1
639991	1
641197	1
641642	1
641824	1
642164	1
642218	1
642249	1.58496250072116
642294	1
642428	1
642439	1
642836	1
642861	1
642931	1
642967	1
643031	1.58496250072116
643109	1
643172	1
643219	1
643246	1
643266	1
643334	1
643357	2.8073549220576
643374	1
643390	1.58496250072116
643404	2.8073549220576
643413	2
643461	3.16992500144231
643476	1.58496250072116
643493	3.16992500144231
643509	2
643525	2.58496250072116
643856	1
643991	1
644103	1
644314	1
644567	1
644668	1
644989	1
645072	1
645327	1
645347	1.58496250072116
645920	2
645933	1.58496250072116
645975	1
646124	1.58496250072116
646191	1
646260	3.90689059560852
646331	1
646352	1
646368	2.32192809488736
646389	1
646413	2
648345	1
648409	1
648431	1
649553	1
649595	1
649647	1
649997	2
650087	2.32192809488736
650096	1
650144	1
650302	1
650403	1
650811	1
654604	1
654729	1
654756	1.58496250072116
654777	1
654815	2
654857	2
654868	1
654879	1
654896	2.8073549220576
654910	5.16992500144231
654917	2.8073549220576
655041	1
655054	1
655085	1.58496250072116
655096	2.58496250072116
655164	1
655593	1
655674	1
656137	1
659026	1
660699	1
660819	1
661001	1
661060	1
661071	1
665515	3
665537	1
665558	1
665582	1.58496250072116
665589	2
665610	2.32192809488736
665636	1.58496250072116
665778	1
666003	1
666097	1
670926	1
672244	1
672267	1.58496250072116
673546	1
674661	2
674679	1
674721	2
674728	1
674743	3
674764	2
674919	1
675805	1
675823	2.32192809488736
675853	1
677062	1
677361	1
677553	1
677603	3
677615	2.32192809488736
677635	2.58496250072116
677648	3
677681	1
677724	3.16992500144231
677734	3.8073549220576
677744	3.16992500144231
677783	1.58496250072116
677903	1
680910	1
680947	1.58496250072116
680972	1
681078	1
682008	1
682863	1
682896	1
684406	1
684473	1
684502	2.58496250072116
685088	1
687947	1
690116	1
690688	1
690713	1
691009	1
691121	1
691608	1
691703	2
691739	1
691767	1
692125	1.58496250072116
692670	2.8073549220576
692685	3
692695	3
692705	1.58496250072116
694298	1
694680	1
694803	1
695329	1
696343	1
698515	1
700104	2
700419	1
700589	1
700627	1
701377	1
701427	1.58496250072116
701531	1
701677	1.58496250072116
701713	1
701730	1
701957	1
701992	1
702014	3.58496250072116
702024	4
702039	3.58496250072116
702049	3.32192809488736
702062	2
702074	4.75488750216347
702084	7.28540221886225
702091	1
702104	1
704092	1
704177	1
706702	2
708402	1.58496250072116
710083	1
711293	1
711318	1.58496250072116
711340	2
711403	1
711614	1.58496250072116
711777	1
711980	1
712500	1
712829	1
715855	1
716064	1
716089	1.58496250072116
716108	1
718351	1
718378	1
718615	1
718647	1.58496250072116
718705	1
718971	1
719104	1
719304	2.8073549220576
719512	1
719679	1
720577	1
721014	1
724759	1
725311	1
728659	1.58496250072116
728706	1
728774	1.58496250072116
728898	1
728913	2.58496250072116
730292	2
730513	1
731144	3.8073549220576
731155	4.52356195605701
731166	4.32192809488736
731200	1
731231	1
731250	1
731789	1
732239	1
732280	1
732315	3
732326	1
732589	1
733065	1.58496250072116
733262	4.08746284125034
733277	1.58496250072116
733294	1
733315	1
733377	1
733402	1.58496250072116
736928	1
738121	1.58496250072116
740469	1
740812	1
740924	1
741459	1
742415	1
743544	1
743653	1
743712	1
743794	1.58496250072116
743821	2
743839	1
743888	1
743918	1.58496250072116
744693	1
744746	1
745251	1.58496250072116
745301	1
745556	1
745571	1
745613	2
745628	3.70043971814109
745649	1.58496250072116
745664	2
745672	2
745687	2
745707	1
745719	1
745740	1.58496250072116
745766	1
745789	1
745977	1.58496250072116
746140	1
746350	1
746416	1
749167	1.58496250072116
749198	1
749220	1
750726	1
750737	1
750940	1
751136	1
751545	1
752615	1
752956	1
752981	1
753001	1.58496250072116
753011	3.16992500144231
753036	1
753087	2
753105	1
753567	1
754258	1
754317	2
754335	1.58496250072116
754360	1.58496250072116
758381	1
758393	1
759356	1
760217	1
767575	1.58496250072116
767772	1
769046	2.32192809488736
769056	1
769081	1
770075	1
770102	1
771376	1
773412	1
773624	1
779263	1
780350	1.58496250072116
781017	1
781327	1.58496250072116
781343	2.32192809488736
781353	1
785590	1
785798	2
786683	1
787160	1
787466	1
787513	1.58496250072116
787551	1
787641	2.8073549220576
787650	1
788145	1
788795	1
789425	1.58496250072116
789444	1
789487	1.58496250072116
789556	1
789824	1
791191	1.58496250072116
791246	1
791566	1
793738	1.58496250072116
793793	2.8073549220576
793809	1
794969	1.58496250072116
794988	1
795407	1
795460	1
795494	1.58496250072116
795529	1
795572	1.58496250072116
795731	3
795744	1
795761	1
795773	2
795789	2
795809	1
795833	5.04439411935845
795844	6.06608919045777
795855	6.62935662007961
795866	4.64385618977472
795876	3.4594316186373
795892	4.4594316186373
795898	2
795915	2.8073549220576
795953	1
795965	1
796079	1
796246	1
796364	1
797681	1
797714	1.58496250072116
797859	3
797876	1.58496250072116
798096	1
798958	1
798980	1
802004	1
802127	1
804195	1
804216	1
804476	1.58496250072116
804521	1
804549	1
804630	1
804696	3
804973	1
805069	1
805370	1
806543	2.8073549220576
809785	1
810271	2.58496250072116
810282	2
810316	1
810854	1
810893	1
810930	1
811238	1
811514	1
813052	2.32192809488736
813077	1.58496250072116
813150	2
814129	1
814886	1
815609	2
818765	1
818966	1
818979	1
819082	1
819094	1
819170	1
819194	2.32192809488736
819246	1
819259	1
819672	1
819706	1.58496250072116
819737	1
820660	1
821886	1.58496250072116
821926	1
822034	1
822094	1
822795	1.58496250072116
824315	2
824330	2.32192809488736
824340	1
824357	1
824394	1
824427	1
824445	2.58496250072116
824461	2.32192809488736
824471	2.8073549220576
824478	1
824969	1
825022	1
825447	2.8073549220576
825676	1
826659	1
826730	2.8073549220576
826749	2.32192809488736
826762	1
827000	1
827128	1
827287	1
827623	1
827699	1
827755	1
827991	1
829546	1
829834	1
829852	1
829979	1.58496250072116
830133	1
830285	1
830351	2
830507	1.58496250072116
830570	2
830591	1.58496250072116
830610	2
830618	3.70043971814109
830747	2
830766	2.32192809488736
830783	1.58496250072116
830801	2.58496250072116
830813	3.58496250072116
830821	1
831015	1
831536	1
831675	1
831734	1
831810	1
834652	1
834858	1
835089	1
835101	1
835232	1
835289	1
835370	2
835393	1.58496250072116
835442	1
835459	1
835517	1.58496250072116
837691	1
837703	1.58496250072116
837732	1
837747	1.58496250072116
837809	1
837825	1.58496250072116
837938	1
839814	1
840332	1
840903	1
842776	1
842799	1
843339	1
844037	1
844083	1.58496250072116
844144	1
844168	3.70043971814109
844178	1
844231	1
844558	1
845202	1
845534	1
845690	1
845767	1
847775	1
847915	1
848005	1
848553	1.58496250072116
848817	1
850034	1
850156	1
850569	1
850667	1
850684	1.58496250072116
850790	1
850854	1
852530	4.64385618977472
852752	1
854239	1
854425	1
854641	1
854799	1.58496250072116
854831	1
855773	2.32192809488736
855988	1
856261	3.16992500144231
856272	4.08746284125034
856288	1
856989	1
858152	1
860023	1.58496250072116
861804	1
863904	1
864114	1.58496250072116
864144	1.58496250072116
864153	1
864175	1.58496250072116
864375	2
865713	1
866887	1
867646	1
868474	1
868499	4
868587	2
868601	1
868617	2
868632	1.58496250072116
868758	1.58496250072116
868964	1
871080	1
873740	1
875050	1
875097	1
875165	1
875239	1.58496250072116
875255	1
875558	1
875698	1
875800	1.58496250072116
875960	1
876067	1.58496250072116
876103	1
876137	1
876170	2.8073549220576
876187	1
876207	2.8073549220576
876216	2.32192809488736
876275	1
876778	1
876801	2
876843	1
878822	1
880076	1
880105	1.58496250072116
880198	1
880217	1
883225	1.58496250072116
883578	1
883657	1
883699	1.58496250072116
883726	2
883776	4.4594316186373
883786	3
883819	1
883848	1
884159	1
885627	2
885662	1
885853	1
886377	1
886388	1
886401	1
886435	1
886463	2
886608	1
887959	1
888009	1
890951	1.58496250072116
890961	2
891069	1
891085	1
891126	1
893693	1
893720	1.58496250072116
893760	1
893903	1
895959	1
897060	2
897079	1
897154	1
897330	1
897457	1
897593	1
897655	1
897856	1
898450	1
898617	1
900202	1
900519	3.32192809488736
900527	1.58496250072116
901571	1
901616	2
901630	2.8073549220576
901640	1.58496250072116
901964	1
905169	1
906664	1
906683	1.58496250072116
906704	1
909470	1
909612	1
909659	1
911142	1
911863	2.32192809488736
911872	1.58496250072116
911887	1.58496250072116
911904	2
911918	2
911935	2.32192809488736
911963	1
912010	1.58496250072116
912269	1
915061	1
917011	1
917078	2.32192809488736
919107	1
919986	1
920337	1
920567	1.58496250072116
920616	1
920638	1.58496250072116
920704	2.32192809488736
921069	1
922867	1.58496250072116
925168	1
926086	1
927830	1
928651	1.58496250072116
930002	1
930164	1
930883	1
935037	1
935133	1
935745	1.58496250072116
935862	1.58496250072116
935951	2
937263	1
937867	1
937985	1
938004	1
938036	1
938130	1
938522	1
939018	1
939198	1
940648	1
941963	1.58496250072116
947889	1
