# Supplementary material for: A Compendium of Nucleosome and Transcript Profiles Reveals Determinants of Chromatin Architecture and Transcription
Source: PLoS Genet. 2013 May 2;9(5):e1003479. doi: 10.1371/journal.pgen.1003479 (PMC3642058; doi:10.1371/journal.pgen.1003479)
Supplement: Dataset S1 — Yeast transcript annotation R script and data files. Please note this file is 81.9 MB and may be difficult for some readers to download due to its size. (GZ) [file pgen.1003479.s001.gz › yeast-transcript-annotation/chr14.data.tot.perm]

0	16	6.02764
0	24	6.20341
0	32	7.28055
0	40	9.62745
0	48	9.78953
0	56	10.3052
0	64	10.4086
0	72	10.2322
0	80	9.98625
0	88	9.79689
0	96	9.31007
0	104	8.84325
0	112	8.29921
0	120	7.73697
0	128	7.4842
0	136	6.86035
0	144	6.55897
0	152	6.33049
0	160	6.11944
0	168	5.82443
0	176	5.49947
0	184	5.49185
0	192	5.64386
0	200	5.9957
0	208	6.29593
0	216	6.36424
0	224	6.60909
0	232	6.94642
0	240	7.35588
0	248	8.11076
0	256	8.68283
0	264	9.51457
0	272	10.0388
0	280	10.0041
0	288	10.0041
0	296	9.67192
0	304	8.75536
0	312	6.59139
0	320	6.59139
0	328	9.08759
0	336	10.0342
0	344	10.2052
0	352	10.2619
0	360	10.2619
0	368	10.5653
0	376	10.536
0	384	10.1984
0	392	9.9994
0	400	9.9994
0	408	10.1984
0	416	10.0851
0	424	10.1323
0	432	10.4046
0	440	10.6141
0	448	10.4061
0	456	10.3967
0	464	10.1578
0	472	10.1194
0	480	10.1194
0	488	9.85257
0	496	9.85257
0	504	10.3777
0	512	10.7792
0	520	10.8324
0	528	10.8324
0	536	10.8783
0	544	10.6951
0	552	10.4852
0	560	10.0511
0	568	10.4852
0	576	10.0511
0	584	9.9876
0	592	9.65071
0	600	10.0148
0	608	9.82139
0	616	9.9229
0	624	10.0094
0	632	9.9229
0	640	8.94781
0	648	8.88816
0	656	8.94642
0	664	8.94642
0	672	9.38597
0	680	9.69779
0	688	9.69862
0	696	9.78759
0	704	10.1894
0	712	10.5455
0	720	10.6042
0	728	10.7666
0	736	10.6652
0	744	10.3356
0	752	10.3356
0	760	9.90761
0	768	9.54294
0	776	9.86698
0	784	9.86698
0	792	9.8954
0	800	10.2811
0	808	10.5521
0	816	10.7246
0	824	10.7649
0	832	10.6335
0	840	10.2937
0	848	10.0303
0	856	9.39518
0	864	9.25041
0	872	9.38545
0	880	9.33635
0	888	9.09577
0	896	8.95613
0	904	8.95613
0	912	9.14514
0	920	9.14514
0	928	9.0091
0	936	8.73857
0	944	8.29375
0	952	8.29375
0	960	8.90403
0	968	9.47022
0	976	10.0473
0	984	10.1952
0	992	10.2913
0	1000	10.3103
0	1008	10.2913
0	1016	9.63568
0	1024	9.19112
0	1032	8.6895
0	1040	8.59406
0	1048	8.59406
0	1056	9.13418
0	1064	9.13418
0	1072	8.87359
0	1080	8.53971
0	1088	8.55532
0	1096	7.9183
0	1104	7.14636
0	1112	6.4842
0	1120	7.42347
0	1128	7.38699
0	1136	7.835
0	1144	8.38288
0	1152	8.43542
0	1160	8.81911
0	1168	9.13418
0	1176	9.844
0	1184	9.66178
0	1192	9.80728
0	1200	9.80728
0	1208	9.96097
0	1216	9.8809
0	1224	9.8849
0	1232	9.98896
0	1240	10.0088
0	1248	10.0151
0	1256	9.97435
0	1264	9.49757
0	1272	9.42247
0	1280	9.42247
0	1288	9.41996
0	1296	9.29265
0	1304	9.42247
0	1312	9.05114
0	1320	8.49281
0	1328	8.02237
0	1336	8.23909
0	1344	7.88235
0	1352	7.974
0	1360	7.96853
0	1368	8.28936
0	1376	8.55166
0	1384	8.55166
0	1392	8.45611
0	1400	8.45611
0	1408	8.81454
0	1416	8.58782
0	1424	8.49947
0	1432	8.56624
0	1440	8.90689
0	1448	8.50136
0	1456	8.74819
0	1464	9.22939
0	1472	9.46586
0	1480	9.46586
0	1488	9.46586
0	1496	9.43244
0	1504	8.89612
0	1512	8.51269
0	1520	8.83425
0	1528	8.53045
0	1536	8.53045
0	1544	9.0283
0	1552	9.0283
0	1560	9.0283
0	1568	9.4463
0	1576	9.80804
0	1584	10.4076
0	1592	10.6997
0	1596	10.8492
0	1600	10.9568
0	1604	10.8492
0	1608	10.9403
0	1612	10.9403
0	1616	11.0162
0	1624	11.0419
0	1656	9.64235
0	1664	9.67696
0	1672	10.0931
0	1676	10.1605
0	1680	10.0759
0	1684	10.147
0	1688	10.2216
0	1692	10.2216
0	1696	10.3334
0	1700	10.4347
0	1704	10.5471
0	1744	9.79205
0	1752	9.77471
0	1760	9.71077
0	1764	9.73697
0	1768	9.84025
0	1772	9.92467
0	1776	10.2535
0	1780	10.4048
0	1784	10.531
0	1788	10.531
0	1792	10.483
0	1796	10.483
0	1800	10.5291
0	1804	10.5696
0	1808	10.731
0	1812	10.8737
0	1816	11.012
0	1820	10.9373
0	1824	10.8527
0	1828	10.8527
0	1832	10.8527
0	1836	10.8924
0	1840	10.9766
0	1844	10.9766
0	1848	11.0138
0	1852	10.8634
0	1856	10.7076
0	1864	10.5139
0	1968	10.5744
0	1976	10.4031
0	1984	10.0701
0	1992	9.78019
0	2000	9.37514
0	2008	9.30356
0	2016	9.37514
0	2024	9.4842
0	2032	9.62658
0	2040	9.53879
0	2048	9.53879
0	2056	9.60292
0	2064	9.68658
0	2072	9.838
0	2080	9.8954
0	2088	9.87615
0	2096	9.85813
0	2104	9.85813
0	2112	9.85813
0	2120	9.57482
0	2128	9.33156
0	2136	9.27612
0	2144	8.65923
0	2152	8.32728
0	2160	8.0091
0	2168	8.41242
0	2176	8.65412
0	2184	8.54524
0	2192	8.75457
0	2200	9.00241
0	2208	8.54524
0	2216	8.43244
0	2224	8.55441
0	2232	8.55441
0	2240	8.7938
0	2248	9.16263
0	2256	9.31332
0	2264	9.38134
0	2272	9.36111
0	2280	9.16023
0	2288	9.42196
0	2296	9.94049
0	2304	10.2524
0	2312	10.1509
0	2320	10.1509
0	2328	10.1509
0	2336	9.38648
0	2344	8.0329
0	2352	9.3443
0	2360	9.63395
0	2368	9.27002
0	2376	9.24136
0	2384	9.24136
0	2392	7.51269
0	2400	7.51269
0	2408	8.09703
0	2416	8.25154
0	2424	8.265
0	2432	8.265
0	2440	8.265
0	2448	8.31115
0	2456	8.41846
0	2464	8.73535
0	2472	8.73535
0	2480	8.79225
0	2488	8.83123
0	2496	9.12621
0	2504	9.25154
0	2512	9.69116
0	2520	9.84025
0	2528	10.1385
0	2536	10.1385
0	2544	9.68325
0	2552	9.57752
0	2560	8.79225
0	2568	8.72159
0	2576	8.79225
0	2584	8.80536
0	2592	9.00576
0	2600	8.82972
0	2608	8.84624
0	2616	8.9651
0	2624	9.2127
0	2632	9.01641
0	2640	9.01641
0	2648	8.78759
0	2656	8.35273
0	2664	8.35273
0	2672	8.74899
0	2680	8.74899
0	2688	8.74899
0	2696	9.05114
0	2704	8.59583
0	2712	8.23681
0	2720	8.11944
0	2728	8.05114
0	2736	7.65412
0	2744	7.67613
0	2752	8.0091
0	2760	8.30248
0	2768	8.77667
0	2776	9.11263
0	2784	9.34482
0	2792	9.29265
0	2800	9.29265
0	2808	8.92467
0	2816	9.20574
0	2824	8.97537
0	2832	9.5258
0	2840	9.85702
0	2848	9.87798
0	2856	9.5258
0	2864	9.46974
0	2872	8.72808
0	2880	8.71015
0	2888	9.17159
0	2896	9.17159
0	2904	8.60292
0	2912	8.8395
0	2920	9.00709
0	2928	9.00709
0	2936	9.69365
0	2944	9.87139
0	2952	9.87139
0	2960	9.99469
0	2968	9.87542
0	2976	9.8195
0	2984	9.17219
0	2992	9.06724
0	3000	8.82367
0	3008	8.82367
0	3016	9.41594
0	3024	9.66432
0	3032	9.66432
0	3040	9.86992
0	3048	10.055
0	3056	9.77392
0	3064	9.78798
0	3072	10.0332
0	3080	9.75536
0	3088	9.15482
0	3096	9.15482
0	3104	8.8809
0	3112	8.87944
0	3120	8.92891
0	3128	9.23111
0	3136	9.14393
0	3144	8.84773
0	3152	8.79998
0	3160	8.64214
0	3168	8.79998
0	3176	9.25941
0	3184	9.25941
0	3192	9.33528
0	3200	9.27834
0	3208	8.92961
0	3216	8.91332
0	3224	9.11449
0	3232	9.08506
0	3240	9.11882
0	3248	9.22538
0	3256	9.22538
0	3264	9.00375
0	3272	8.49471
0	3280	8.15361
0	3288	7.30465
0	3296	7.30465
0	3304	7.85294
0	3312	8.13663
0	3320	8.13663
0	3328	8.71425
0	3336	8.29921
0	3344	8.50987
0	3352	8.40433
0	3360	8.81454
0	3368	8.81454
0	3376	9.10828
0	3384	9.10828
0	3392	9.39569
0	3400	9.63524
0	3408	9.50041
0	3416	9.50041
0	3424	9.71015
0	3432	9.49042
0	3440	9.34218
0	3448	9.34218
0	3456	9.14514
0	3464	9.11263
0	3472	8.80075
0	3480	8.37876
0	3488	8.05889
0	3496	8.80075
0	3504	9.24533
0	3512	9.91616
0	3520	9.91616
0	3528	10.1704
0	3536	10.2894
0	3544	9.91616
0	3552	9.61173
0	3560	9.6639
0	3568	9.6639
0	3576	9.62179
0	3584	10.1506
0	3592	10.499
0	3600	10.4157
0	3608	10.4603
0	3616	10.8541
0	3624	11.3428
0	3632	11.6436
0	3640	11.8304
0	3648	12.0085
0	3656	12.2225
0	3664	12.4339
0	3672	12.642
0	3680	12.8507
0	3688	12.9839
0	3696	12.9435
0	3704	12.9435
0	3712	12.5985
0	3720	12.2688
0	3728	11.7311
0	3736	11.6998
0	3744	11.9917
0	3752	12.2385
0	3760	12.4286
0	3768	12.4286
0	3776	12.3623
0	3784	12.3092
0	3792	12.4838
0	3800	12.7266
0	3808	12.9147
0	3816	13.0022
0	3824	13.0022
0	3832	12.7946
0	3840	12.7501
0	3848	12.7946
0	3856	12.9243
0	3864	12.8903
0	3872	13.0968
0	3880	13.0896
0	3888	12.9081
0	3896	12.6586
0	3904	12.3203
0	3912	12.1061
0	3920	11.9246
0	3928	11.4812
0	3936	11.8696
0	3944	12.1061
0	3952	12.0037
0	3960	12.054
0	3968	12.3085
0	3976	12.054
0	3984	11.7685
0	3992	11.8068
0	4000	11.7685
0	4008	11.5896
0	4016	11.9435
0	4024	11.9435
0	4032	11.8554
0	4040	11.6655
0	4048	11.6655
0	4056	11.7416
0	4064	11.864
0	4072	11.9916
0	4080	11.9916
0	4088	11.868
0	4096	11.7016
0	4104	11.884
0	4112	11.6003
0	4120	11.5455
0	4128	11.8985
0	4136	12.199
0	4144	12.0545
0	4152	11.9653
0	4160	11.7082
0	4168	11.4775
0	4176	11.4028
0	4184	11.573
0	4192	11.6129
0	4200	11.8812
0	4208	12.035
0	4216	11.8651
0	4224	11.8651
0	4232	11.989
0	4240	12.0977
0	4248	11.6665
0	4256	11.7232
0	4264	11.8023
0	4272	11.8023
0	4280	11.7217
0	4288	11.8949
0	4296	11.8949
0	4304	11.7217
0	4312	11.5347
0	4320	11.5717
0	4328	11.8059
0	4336	11.9666
0	4344	11.9311
0	4352	11.8569
0	4360	11.8449
0	4368	11.2548
0	4376	10.7575
0	4384	9.71138
0	4392	9.48612
0	4400	9.6148
0	4408	10.7456
0	4416	10.9648
0	4424	11.3029
0	4432	11.5004
0	4440	12.1125
0	4448	12.142
0	4456	12.3186
0	4464	12.3186
0	4472	12.0103
0	4480	11.6869
0	4488	11.1288
0	4496	10.655
0	4504	10.5404
0	4512	9.85294
0	4520	9.85294
0	4528	10.5291
0	4536	10.5291
0	4544	11.0566
0	4552	10.9523
0	4560	10.2052
0	4568	10.4564
0	4576	10.3019
0	4584	9.06147
0	4592	8.49757
0	4600	9.72524
0	4608	9.16861
0	4616	9.16861
0	4624	9.64042
0	4632	10.1296
0	4640	9.64042
0	4648	10.9506
0	4656	11.1523
0	4664	11.8218
0	4672	11.6216
0	4680	11.7337
0	4688	11.6216
0	4696	11.3633
0	4704	10.7486
0	4712	10.5209
0	4720	10.3762
0	4728	10.5209
0	4736	10.9788
0	4744	11.6431
0	4752	11.9871
0	4760	12.0847
0	4768	12.1092
0	4776	11.8624
0	4784	11.9924
0	4792	11.7339
0	4800	11.5644
0	4808	11.4377
0	4816	11.5383
0	4824	11.105
0	4832	11.086
0	4840	11.1563
0	4848	10.8862
0	4856	10.8401
0	4864	10.7853
0	4872	10.334
0	4880	10.334
0	4888	10.9169
0	4896	11.0624
0	4904	11.2455
0	4912	11.288
0	4920	11.5253
0	4928	11.0624
0	4936	11.2946
0	4944	10.8524
0	4952	10.8524
0	4960	10.831
0	4968	11.1187
0	4976	10.8563
0	4984	11.0623
0	4992	11.0532
0	5000	10.478
0	5008	9.74139
0	5016	9.73011
0	5024	9.73011
0	5032	9.91474
0	5040	10.6528
0	5048	11.0273
0	5056	11.1965
0	5064	11.1965
0	5072	11.3239
0	5080	11.0847
0	5088	11.0847
0	5096	10.6761
0	5104	11.0904
0	5112	10.9076
0	5120	11.0757
0	5128	10.8765
0	5136	10.8763
0	5144	10.8914
0	5152	10.4794
0	5160	9.92961
0	5168	9.61742
0	5176	10.1052
0	5184	9.60027
0	5192	9.60027
0	5200	9.82519
0	5208	10.2672
0	5216	10.349
0	5224	10.6505
0	5232	11.0257
0	5240	11.2742
0	5248	11.38
0	5256	11.38
0	5264	11.3245
0	5272	11.0704
0	5280	11.1307
0	5288	11.1265
0	5296	11.1265
0	5304	11.0051
0	5312	10.8655
0	5320	10.447
0	5328	9.64814
0	5336	9.64814
0	5344	9.5337
0	5352	9.46489
0	5360	9.46489
0	5368	9.60204
0	5376	9.15963
0	5384	9.60204
0	5392	10.2121
0	5400	10.539
0	5408	10.4043
0	5416	10.4043
0	5424	10.0151
0	5432	10.0151
0	5440	10.3689
0	5448	11.9518
0	5456	12.1334
0	5464	12.1855
0	5472	12.1855
0	5480	11.4978
0	5488	10.9021
0	5496	10.9021
0	5504	11.6283
0	5512	11.6283
0	5520	11.6203
0	5528	11.535
0	5536	10.3671
0	5544	10.3671
0	5552	11.0951
0	5560	11.7187
0	5568	11.7187
0	5576	11.7187
0	5584	11.0677
0	5592	10.3249
0	5600	9.84922
0	5608	9.84922
0	5616	10.2167
0	5624	10.2167
0	5632	10.3483
0	5640	10.3475
0	5648	9.93383
0	5656	9.93383
0	5664	10.5896
0	5672	11.0586
0	5680	11.1356
0	5688	11.3713
0	5696	11.2678
0	5704	11.0735
0	5712	10.6978
0	5720	11.0234
0	5728	11.0332
0	5736	11.0332
0	5744	10.4887
0	5752	10.4172
0	5760	9.45709
0	5768	8.5905
0	5776	8.00107
0	5784	8.85071
0	5792	10.1048
0	5800	10.8624
0	5808	10.8624
0	5816	10.963
0	5824	10.963
0	5832	11.0843
0	5840	11.6107
0	5848	11.7011
0	5856	11.6915
0	5864	11.683
0	5872	10.7508
0	5880	9.74859
0	5888	9.60865
0	5896	10.3519
0	5904	10.5739
0	5912	10.8816
0	5920	10.8386
0	5928	10.74
0	5936	10.2722
0	5944	9.78915
0	5952	9.15542
0	5960	9.15542
0	5968	10.3543
0	5976	11.0962
0	5984	11.694
0	5992	11.698
0	6000	11.2453
0	6008	11.1044
0	6016	11.0621
0	6024	11.0621
0	6032	11.7206
0	6040	12.1069
0	6048	12.2256
0	6056	12.1069
0	6064	11.9829
0	6072	11.3987
0	6080	11.3987
0	6088	11.3987
0	6096	11.4327
0	6104	11.8563
0	6112	12.2094
0	6120	12.3537
0	6128	12.2586
0	6136	12.5599
0	6144	12.5599
0	6152	12.3362
0	6160	12.1113
0	6168	12.1113
0	6176	11.8447
0	6184	11.8447
0	6192	11.9128
0	6200	11.9128
0	6208	12.1442
0	6216	12.5286
0	6224	12.5556
0	6232	12.4486
0	6240	12.1256
0	6248	11.9795
0	6256	10.3498
0	6264	6.52952
0	6272	6.52952
0	6280	9.77432
0	6288	11.7817
0	6296	12.0229
0	6304	12.2828
0	6312	12.4697
0	6320	12.3048
0	6328	12.3048
0	6336	12.3048
0	6344	12.3048
0	6352	12.3048
0	6360	12.359
0	6368	12.359
0	6376	12.7614
0	6384	12.7614
0	6392	12.9903
0	6400	13.0659
0	6408	12.758
0	6416	12.2022
0	6424	12.2022
0	6432	11.8743
0	6440	11.394
0	6448	11.8256
0	6456	11.9675
0	6464	11.5309
0	6472	11.9002
0	6480	11.9002
0	6488	11.7982
0	6496	11.8793
0	6504	11.8793
0	6512	11.6087
0	6520	11.7194
0	6528	11.6087
0	6536	11.3258
0	6544	11.5512
0	6552	11.5279
0	6560	11.5279
0	6568	11.8304
0	6576	11.9221
0	6584	11.8328
0	6592	11.7351
0	6600	11.2637
0	6608	10.1879
0	6616	8.87066
0	6624	8.40534
0	6632	8.05889
0	6640	7.59139
0	6648	7.36215
0	6656	7.36215
0	6664	7.30248
0	6672	7.48803
0	6680	8.11449
0	6688	8.11449
0	6696	7.48803
0	6704	6.85739
0	6712	6.82443
0	6720	6.82443
0	6728	8.10454
0	6736	9.63222
0	6744	9.69738
0	6752	9.90582
0	6760	9.90582
0	6768	9.20224
0	6776	9.20224
0	6784	9.4099
0	6792	9.46245
0	6800	9.19288
0	6808	9.05567
0	6816	8.96441
0	6824	8.96441
0	6832	9.39467
0	6840	9.8849
0	6848	9.94084
0	6856	9.94084
0	6864	9.40534
0	6872	8.79612
0	6880	7.7938
0	6888	7.01707
0	6896	6.85442
0	6904	6.85442
0	6912	7.54064
0	6920	7.55714
0	6928	8.35378
0	6936	8.06916
0	6944	8.07936
0	6952	7.31331
0	6960	5.81225
0	6968	5.81225
0	6976	5.76881
0	6984	6.74979
0	6992	6.89539
0	7000	7.57527
0	7008	7.21963
0	7016	7.37463
0	7024	6.93524
0	7032	6.90689
0	7040	6.17754
0	7048	6.17754
0	7056	6.27391
0	7064	6.56986
0	7072	6.78136
0	7080	6.86625
0	7088	6.97127
0	7096	7.25604
0	7104	7.36006
0	7112	8.09954
0	7120	8.20107
0	7128	8.25492
0	7136	8.20107
0	7144	8.57437
0	7152	8.85294
0	7160	8.86478
0	7168	9.0427
0	7176	9.0492
0	7184	9.08948
0	7192	8.70851
0	7200	8.69697
0	7208	8.26277
0	7216	7.99301
0	7224	7.35588
0	7232	7.77823
0	7240	8.55075
0	7248	8.55075
0	7256	8.50609
0	7264	8.55532
0	7272	7.37669
0	7280	5.97946
0	7288	5.78759
0	7296	6.02764
0	7304	5.98489
0	7312	6.13906
0	7320	6.13906
0	7328	6.13906
0	7336	5.73697
0	7344	5.60909
0	7352	5.60909
0	7360	5.67108
0	7368	5.67108
0	7376	5.67108
0	7384	5.67108
0	7392	5.39722
0	7400	5.40534
0	7408	5.28716
0	7416	5.29593
0	7424	5.39722
0	7432	5.69779
0	7440	5.7044
0	7448	5.7044
0	7456	5.74979
0	7464	5.55897
0	7472	5.31331
0	7480	5.14878
0	7488	5.07936
0	7496	5.07936
0	7504	4.94084
0	7512	5.04855
0	7520	5.07936
0	7528	5.26053
0	7536	5.84847
0	7544	6.16323
0	7552	6.1964
0	7560	6.26946
0	7568	6.29593
0	7576	6.6778
0	7584	6.7625
0	7592	6.7625
0	7600	6.77196
0	7608	6.40939
0	7616	6.40939
0	7624	6.41343
0	7632	6.72403
0	7640	6.72403
0	7648	6.72403
0	7656	6.22882
0	7664	6.25604
0	7672	6.7625
0	7680	6.8365
0	7688	7.09954
0	7696	7.09954
0	7704	6.7044
0	7712	6.46099
0	7720	6.35588
0	7728	6.45317
0	7736	6.45317
0	7744	6.24249
0	7752	6.6845
0	7760	6.6845
0	7768	6.02764
0	7776	6.28716
0	7784	6.28716
0	7792	6.28716
0	7800	6.46877
0	7808	6.55166
0	7816	6.55166
0	7824	6.55166
0	7832	6.24249
0	7840	6.21501
0	7848	5.95198
0	7856	5.88961
0	7864	6.00643
0	7872	5.7751
0	7880	5.7751
0	7888	5.82443
0	7896	5.82443
0	7904	5.64386
0	7912	5.82443
0	7920	5.7751
0	7928	5.65071
0	7936	5.6845
0	7944	5.65071
0	7952	5.49947
0	7960	5.20574
0	7968	5.49947
0	7976	5.09954
0	7984	5.58066
0	7992	5.974
0	8000	5.974
0	8008	5.59495
0	8016	5.74979
0	8024	6.43344
0	8032	6.01707
0	8040	6.1964
0	8048	6.1964
0	8056	6.21038
0	8064	5.78759
0	8072	5.58782
0	8080	5.73697
0	8088	5.95198
0	8096	5.9126
0	8104	6.08948
0	8112	6.37255
0	8120	6.51457
0	8128	6.64729
0	8136	6.64729
0	8144	6.3684
0	8152	6.04855
0	8160	5.45317
0	8168	5.13906
0	8176	4.92961
0	8184	5.13906
0	8192	5.45317
0	8200	5.98489
0	8208	6.84847
0	8216	6.93524
0	8224	6.9957
0	8232	6.9957
0	8240	6.20574
0	8248	6.06404
0	8256	6.06404
0	8264	6.03814
0	8272	5.8365
0	8280	5.6231
0	8288	5.8365
0	8296	6.03814
0	8304	7.51833
0	8312	9.49709
0	8320	10.156
0	8328	10.741
0	8336	11.1011
0	8344	11.3511
0	8352	11.2105
0	8360	11.5642
0	8368	11.9038
0	8376	12.6781
0	8384	12.7689
0	8392	12.7758
0	8400	12.775
0	8408	11.9435
0	8416	11.9435
0	8424	12.4783
0	8432	12.4783
0	8440	12.4378
0	8448	12.5308
0	8456	12.5308
0	8464	12.3554
0	8472	12.3554
0	8480	12.606
0	8488	12.8499
0	8496	12.8499
0	8504	12.9144
0	8512	12.6484
0	8520	12.6456
0	8528	11.8184
0	8536	11.7327
0	8544	11.7327
0	8552	12.1179
0	8560	11.7298
0	8568	11.5289
0	8576	11.2251
0	8584	11.265
0	8592	11.557
0	8600	12.0085
0	8608	12.1608
0	8616	12.2799
0	8624	12.2323
0	8632	11.7906
0	8640	11.1863
0	8648	11.6647
0	8656	11.6647
0	8664	12.1022
0	8672	12.1401
0	8680	12.5079
0	8688	12.6761
0	8696	12.7192
0	8704	12.3856
0	8712	12.0292
0	8720	11.6556
0	8728	9.08633
0	8736	8.58961
0	8744	8.13296
0	8752	8.71588
0	8760	10.5969
0	8768	10.5969
0	8776	11.4627
0	8784	11.8225
0	8792	12.0839
0	8800	11.8792
0	8808	11.772
0	8816	11.6701
0	8824	11.8792
0	8832	12.1353
0	8840	12.2895
0	8848	12.4887
0	8856	12.5911
0	8864	12.2895
0	8872	11.8959
0	8880	11.353
0	8888	11.0267
0	8896	10.5418
0	8904	10.3422
0	8912	9.84063
0	8920	9.84063
0	8928	10.7257
0	8936	11.386
0	8944	12.1372
0	8952	12.1707
0	8960	12.3217
0	8968	12.0789
0	8976	11.553
0	8984	10.7171
0	8992	9.86956
0	9000	8.1704
0	9008	8.78448
0	9016	8.1704
0	9024	7.87798
0	9032	8.13173
0	9040	8.81149
0	9048	9.64772
0	9056	10.3705
0	9064	10.5416
0	9072	10.7261
0	9080	10.8896
0	9088	10.8896
0	9096	10.7767
0	9104	10.624
0	9112	10.7767
0	9120	11.1498
0	9128	11.1498
0	9136	11.1498
0	9144	11.2532
0	9152	10.7099
0	9160	10.1479
0	9168	10.1479
0	9176	11.6234
0	9184	11.7542
0	9192	11.7542
0	9200	11.8511
0	9208	11.0463
0	9216	11.0463
0	9224	12.622
0	9232	13.0187
0	9240	13.4013
0	9248	13.4013
0	9256	12.8838
0	9264	11.9876
0	9272	11.1911
0	9280	10.462
0	9288	11.2459
0	9296	11.3869
0	9304	10.462
0	9312	11.3869
0	9320	12.0592
0	9328	12.151
0	9336	12.2729
0	9344	12.3446
0	9352	12.3446
0	9360	12.0798
0	9368	11.6748
0	9376	11.3074
0	9384	10.9908
0	9392	10.5025
0	9400	10.9379
0	9408	10.9908
0	9416	11.4759
0	9424	11.2881
0	9432	11.4759
0	9440	10.9183
0	9448	10.7909
0	9456	9.88671
0	9464	9.19815
0	9472	8.65412
0	9480	8.49947
0	9488	7.36424
0	9496	7.36424
0	9504	10.3268
0	9512	11.2006
0	9520	11.2672
0	9528	11.3137
0	9536	11.0923
0	9544	9.86109
0	9552	8.01575
0	9560	6.94642
0	9568	6.7938
0	9576	6.65071
0	9584	6.66432
0	9592	6.5985
0	9600	6.13418
0	9608	6.07936
0	9616	5.98489
0	9624	6.05889
0	9632	5.9183
0	9640	6.05889
0	9648	5.69779
0	9656	5.69779
0	9664	6.9876
0	9672	7.32622
0	9680	6.85442
0	9688	7.14393
0	9696	7.59317
0	9704	7.69614
0	9712	8.43542
0	9720	8.4678
0	9728	8.4678
0	9736	8.4678
0	9744	7.93804
0	9752	7.39314
0	9760	7.28496
0	9768	7.21732
0	9776	6.50326
0	9784	6.12928
0	9792	6.12928
0	9800	6.47264
0	9808	6.77196
0	9816	6.82746
0	9824	6.6845
0	9832	6.31331
0	9840	5.84847
0	9848	5.59495
0	9856	5.59495
0	9864	5.95752
0	9872	6.13906
0	9880	6.59139
0	9888	6.73374
0	9896	6.58782
0	9904	6.46877
0	9912	6.58782
0	9920	6.23795
0	9928	5.9183
0	9936	5.58782
0	9944	5.54432
0	9952	5.26946
0	9960	5.58782
0	9968	5.84847
0	9976	5.90689
0	9984	6.07427
0	9992	6.20574
0	10000	6.07427
0	10008	5.98489
0	10016	5.92961
0	10024	5.89539
0	10032	5.7751
0	10040	5.58782
0	10048	5.7044
0	10056	6.00643
0	10064	7.69448
0	10072	7.61436
0	10080	7.7224
0	10088	7.70275
0	10096	5.8365
0	10104	5.79998
0	10112	6.04855
0	10120	6.04855
0	10128	6.04855
0	10136	6.04335
0	10144	5.82443
0	10152	5.81835
0	10160	6.02764
0	10168	7.49947
0	10176	8.73938
0	10184	8.73938
0	10192	8.6677
0	10200	7.43344
0	10208	6.97946
0	10216	5.55166
0	10224	5.55166
0	10232	6.14393
0	10240	6.22423
0	10248	5.63697
0	10256	5.94084
0	10264	6.20107
0	10272	5.96853
0	10280	6.08948
0	10288	6.08948
0	10296	5.87798
0	10304	5.87213
0	10312	5.87213
0	10320	5.67108
0	10328	5.80613
0	10336	5.99031
0	10344	5.81225
0	10352	5.72403
0	10360	5.72403
0	10368	5.63005
0	10376	5.63005
0	10384	5.63005
0	10392	5.4842
0	10400	5.36424
0	10408	6.06404
0	10416	6.06404
0	10424	6.06404
0	10432	6.06404
0	10440	6.06404
0	10448	5.28716
0	10456	5.10952
0	10464	5.25154
0	10472	5.25154
0	10480	5.57347
0	10488	5.73051
0	10496	5.84847
0	10504	5.90115
0	10512	5.90115
0	10520	5.81225
0	10528	5.74979
0	10536	5.7625
0	10544	5.21501
0	10552	5.21501
0	10560	5.17754
0	10568	5.55166
0	10576	5.45317
0	10584	5.4842
0	10592	5.60204
0	10600	5.45317
0	10608	5.45317
0	10616	5.45317
0	10624	5.40534
0	10632	5.35588
0	10640	5.6231
0	10648	5.36424
0	10656	5.35588
0	10664	5.41343
0	10672	5.69779
0	10680	5.69779
0	10688	5.69779
0	10696	6.12928
0	10704	6.49947
0	10712	6.49947
0	10720	6.35588
0	10728	6.339
0	10736	6.08948
0	10744	5.73051
0	10752	5.64386
0	10760	5.60204
0	10768	5.82443
0	10776	5.89539
0	10784	6.187
0	10792	6.59495
0	10800	7.35378
0	10808	7.49566
0	10816	7.65923
0	10824	7.49185
0	10832	7.4842
0	10840	7.092
0	10848	6.75616
0	10856	6.16323
0	10864	5.9957
0	10872	6.23795
0	10880	6.50326
0	10888	6.66432
0	10896	6.66432
0	10904	6.9183
0	10912	6.96303
0	10920	6.6845
0	10928	6.64729
0	10936	7.26946
0	10944	6.72727
0	10952	6.16802
0	10960	6.35588
0	10968	6.69448
0	10976	6.35588
0	10984	6.52207
0	10992	6.32622
0	11000	6.32193
0	11008	6.16802
0	11016	6.22423
0	11024	6.22423
0	11032	6.32193
0	11040	6.62658
0	11048	6.55532
0	11056	6.36424
0	11064	6.34746
0	11072	5.63005
0	11080	5.63005
0	11088	5.89539
0	11096	5.89539
0	11104	6.1964
0	11112	6.58425
0	11120	6.47651
0	11128	6.265
0	11136	6.265
0	11144	6.40129
0	11152	6.40129
0	11160	6.88381
0	11168	6.88381
0	11176	7.27834
0	11184	7.17754
0	11192	6.59139
0	11200	6.22423
0	11208	6.01176
0	11216	5.53694
0	11224	5.43741
0	11232	5.26053
0	11240	5.15843
0	11248	5.15843
0	11256	5.20574
0	11264	6.09452
0	11272	6.52952
0	11280	6.78759
0	11288	6.78759
0	11296	6.78759
0	11304	6.68115
0	11312	6.50326
0	11320	6.20107
0	11328	6.41745
0	11336	6.09452
0	11344	6.02764
0	11352	6.02764
0	11360	5.87213
0	11368	5.78759
0	11376	5.67108
0	11384	5.63697
0	11392	5.64386
0	11400	5.64386
0	11408	5.26946
0	11416	5.52207
0	11424	5.53694
0	11432	5.75616
0	11440	5.9957
0	11448	6.27391
0	11456	6.6677
0	11464	6.7011
0	11472	6.5985
0	11480	6.71097
0	11488	6.8365
0	11496	6.65753
0	11504	6.60909
0	11512	6.87213
0	11520	6.98218
0	11528	7.43939
0	11536	7.68115
0	11544	7.98625
0	11552	8.22078
0	11560	8.04595
0	11568	8.04595
0	11576	8.17278
0	11584	8.6895
0	11592	8.17278
0	11600	8.10079
0	11608	7.98896
0	11616	6.26946
0	11624	6.01707
0	11632	5.82443
0	11640	5.94642
0	11648	6.187
0	11656	6.71425
0	11664	7.41141
0	11672	7.55897
0	11680	7.65753
0	11688	7.71751
0	11696	7.26946
0	11704	6.90975
0	11712	6.7044
0	11720	6.7044
0	11728	6.67444
0	11736	7.22882
0	11744	7.22882
0	11752	7.22882
0	11760	6.58782
0	11768	5.71097
0	11776	5.60909
0	11784	5.78759
0	11792	6.05889
0	11800	6.35588
0	11808	6.63005
0	11816	6.63005
0	11824	6.548
0	11832	6.47651
0	11840	6.47651
0	11848	6.339
0	11856	6.72727
0	11864	7.13906
0	11872	7.13906
0	11880	6.95752
0	11888	7.03027
0	11896	6.9126
0	11904	6.50704
0	11912	6.50704
0	11920	6.50704
0	11928	6.21501
0	11936	6.21501
0	11944	6.21501
0	11952	6.06916
0	11960	6.13418
0	11968	6.51457
0	11976	6.53694
0	11984	6.53694
0	11992	6.53694
0	12000	6.49185
0	12008	6.41343
0	12016	6.49185
0	12024	6.81225
0	12032	7.05373
0	12040	7.20574
0	12048	7.26053
0	12056	7.11449
0	12064	7.01442
0	12072	6.68115
0	12080	6.44531
0	12088	6.07936
0	12096	5.7938
0	12104	5.44531
0	12112	5.65753
0	12120	5.47651
0	12128	5.65753
0	12136	6.56261
0	12144	7.11449
0	12152	7.11449
0	12160	7.11449
0	12168	6.65753
0	12176	6.60909
0	12184	6.29155
0	12192	5.81835
0	12200	5.63005
0	12208	6.06916
0	12216	5.6778
0	12224	5.63005
0	12232	5.89539
0	12240	6.23795
0	12248	6.11944
0	12256	6.56986
0	12264	6.84847
0	12272	6.87505
0	12280	6.67108
0	12288	6.56624
0	12296	6.01707
0	12304	5.76881
0	12312	5.82443
0	12320	5.8425
0	12328	6.16802
0	12336	6.22423
0	12344	6.22423
0	12352	6.21038
0	12360	6.25154
0	12368	6.11944
0	12376	6.26946
0	12384	6.27834
0	12392	6.05373
0	12400	5.78759
0	12408	5.65071
0	12416	5.49947
0	12424	5.49947
0	12432	5.78759
0	12440	5.9183
0	12448	6.10952
0	12456	6.58425
0	12464	6.35588
0	12472	6.79689
0	12480	6.79689
0	12488	6.75298
0	12496	6.17278
0	12504	5.8425
0	12512	5.52952
0	12520	5.28716
0	12528	5.22423
0	12536	5.25154
0	12544	5.35588
0	12552	5.51457
0	12560	5.52207
0	12568	5.51457
0	12576	5.36424
0	12584	5.52207
0	12592	5.88381
0	12600	6.23339
0	12608	6.50704
0	12616	6.90689
0	12624	6.82443
0	12632	7.13418
0	12640	7.092
0	12648	7.03552
0	12656	6.55166
0	12664	6.11449
0	12672	5.81835
0	12680	5.84847
0	12688	5.84847
0	12696	5.74339
0	12704	5.93524
0	12712	6.02237
0	12720	6.02237
0	12728	5.85442
0	12736	5.79998
0	12744	5.60204
0	12752	5.60204
0	12760	5.73051
0	12768	5.60204
0	12776	5.8365
0	12784	5.8425
0	12792	6.21963
0	12800	6.52207
0	12808	6.5258
0	12816	6.25154
0	12824	6.29593
0	12832	6.52952
0	12840	6.07936
0	12848	6.73374
0	12856	7.81072
0	12864	7.81072
0	12872	6.73697
0	12880	7.25154
0	12888	7.187
0	12896	6.92396
0	12904	7.28716
0	12912	7.36006
0	12920	7.28716
0	12928	7.06147
0	12936	7.05114
0	12944	6.95752
0	12952	6.65071
0	12960	6.53324
0	12968	6.5258
0	12976	5.974
0	12984	5.974
0	12992	6.86035
0	13000	7.05889
0	13008	7.05889
0	13016	7.60027
0	13024	7.83048
0	13032	7.97946
0	13040	7.97946
0	13048	8.24249
0	13056	8.13418
0	13064	7.84847
0	13072	7.84847
0	13080	7.89972
0	13088	7.96578
0	13096	8.05632
0	13104	7.97264
0	13112	7.82443
0	13120	7.44531
0	13128	7.23795
0	13136	7.31978
0	13144	7.24702
0	13152	7.092
0	13160	6.90975
0	13168	6.73051
0	13176	6.73051
0	13184	6.53694
0	13192	6.74979
0	13200	7.30682
0	13208	7.26723
0	13216	6.17754
0	13224	5.67108
0	13232	5.12928
0	13240	5.12928
0	13248	5.58782
0	13256	5.94084
0	13264	6.40534
0	13272	7.86772
0	13280	7.96853
0	13288	8.07044
0	13296	8.07044
0	13304	8.07044
0	13312	8.59228
0	13320	8.59228
0	13328	8.81835
0	13336	8.9282
0	13344	8.88453
0	13352	8.9282
0	13360	9.95128
0	13368	9.95128
0	13376	9.81072
0	13384	9.77275
0	13392	8.12928
0	13400	7.85887
0	13408	8.02237
0	13416	8.76487
0	13424	9.01641
0	13432	9.08063
0	13440	9.08063
0	13448	8.92608
0	13456	8.70769
0	13464	8.61874
0	13472	8.90403
0	13480	9.92644
0	13488	9.88381
0	13496	9.73697
0	13504	9.73697
0	13512	8.98489
0	13520	8.88961
0	13528	8.95059
0	13536	8.95059
0	13544	9.06468
0	13552	9.4023
0	13560	9.43542
0	13568	9.77941
0	13576	9.77941
0	13584	9.62135
0	13592	9.37463
0	13600	9.16443
0	13608	9.16443
0	13616	9.63178
0	13624	10.0511
0	13632	10.2789
0	13640	10.2789
0	13648	10.2379
0	13656	10.0094
0	13664	10.147
0	13672	10.147
0	13680	10.4149
0	13688	10.6449
0	13696	10.6408
0	13704	10.4069
0	13712	10.2456
0	13720	9.77039
0	13728	9.56986
0	13736	9.371
0	13744	9.56351
0	13752	9.63092
0	13760	9.63092
0	13768	9.47939
0	13776	9.90187
0	13784	9.90187
0	13792	10.2034
0	13800	9.92396
0	13808	10.1098
0	13816	10.1098
0	13824	9.12314
0	13832	8.9651
0	13840	9.19932
0	13848	9.07427
0	13856	8.93102
0	13864	8.89178
0	13872	9.03879
0	13880	9.30682
0	13888	9.84549
0	13896	9.84549
0	13904	9.8878
0	13912	9.51081
0	13920	8.80919
0	13928	8.80919
0	13936	9.20457
0	13944	9.62179
0	13952	9.95094
0	13960	9.98963
0	13968	9.95648
0	13976	9.82367
0	13984	9.64171
0	13992	9.28716
0	14000	9.17872
0	14008	9.30574
0	14016	9.62571
0	14024	9.31439
0	14032	9.41645
0	14040	9.27335
0	14048	9.09137
0	14056	9.09137
0	14064	9.63438
0	14072	9.70357
0	14080	9.56351
0	14088	9.24136
0	14096	8.57887
0	14104	8.21732
0	14112	8.57887
0	14120	9.11572
0	14128	9.22767
0	14136	9.50609
0	14144	9.61655
0	14152	9.64943
0	14160	9.42196
0	14168	9.08506
0	14176	8.9589
0	14184	7.9492
0	14192	7.71751
0	14200	7.49947
0	14208	7.22653
0	14216	7.28055
0	14224	7.01707
0	14232	6.9126
0	14240	6.9126
0	14248	6.8633
0	14256	6.55166
0	14264	6.28276
0	14272	5.7625
0	14280	5.42946
0	14288	5.51457
0	14296	5.74339
0	14304	5.74339
0	14312	5.49947
0	14320	6.00107
0	14328	6.37255
0	14336	6.31331
0	14344	6.31331
0	14352	6.31331
0	14360	5.8365
0	14368	5.20574
0	14376	5.08948
0	14384	5.04855
0	14392	5.24249
0	14400	5.34746
0	14408	5.43741
0	14416	5.4842
0	14424	5.58782
0	14432	5.7938
0	14440	6.04855
0	14448	6.36424
0	14456	6.72077
0	14464	7.00643
0	14472	7.19405
0	14480	7.00643
0	14488	6.95198
0	14496	7.01707
0	14504	6.95198
0	14512	6.75933
0	14520	6.59139
0	14528	6.68783
0	14536	6.55897
0	14544	5.96303
0	14552	5.57347
0	14560	6.59139
0	14568	6.59139
0	14576	5.7625
0	14584	5.71097
0	14592	5.71751
0	14600	5.71751
0	14608	6.63005
0	14616	6.63005
0	14624	6.61611
0	14632	6.60204
0	14640	5.94642
0	14648	5.75616
0	14656	5.75616
0	14664	5.86035
0	14672	6.04855
0	14680	5.9957
0	14688	6.339
0	14696	6.53694
0	14704	6.53694
0	14712	6.42146
0	14720	6.27391
0	14728	5.98489
0	14736	5.67108
0	14744	5.44531
0	14752	5.57347
0	14760	5.6231
0	14768	5.6231
0	14776	5.6231
0	14784	6.07427
0	14792	6.07427
0	14800	6.23339
0	14808	6.74979
0	14816	6.93524
0	14824	6.67444
0	14832	6.6231
0	14840	6.67444
0	14848	6.60557
0	14856	7.265
0	14864	7.838
0	14872	7.838
0	14880	7.81225
0	14888	7.75616
0	14896	7.03552
0	14904	6.97673
0	14912	6.97673
0	14920	6.86625
0	14928	6.86625
0	14936	7.07936
0	14944	7.15843
0	14952	7.1219
0	14960	6.99031
0	14968	7.22653
0	14976	7.46877
0	14984	7.53324
0	14992	7.7224
0	15000	7.7224
0	15008	7.59139
0	15016	7.11944
0	15024	6.8633
0	15032	6.8633
0	15040	7.57887
0	15048	7.79689
0	15056	8.00375
0	15064	8.25267
0	15072	7.98489
0	15080	7.76881
0	15088	7.58246
0	15096	7.01972
0	15104	6.96303
0	15112	6.82443
0	15120	6.12928
0	15128	6.00643
0	15136	6.27834
0	15144	6.27834
0	15152	7.00375
0	15160	8.15723
0	15168	8.30139
0	15176	8.38597
0	15184	8.26165
0	15192	7.96166
0	15200	7.96166
0	15208	7.92961
0	15216	8.28826
0	15224	8.34957
0	15232	7.8425
0	15240	7.8425
0	15248	8.57617
0	15256	8.53324
0	15264	8.45611
0	15272	8.45611
0	15280	7.1964
0	15288	7.1964
0	15296	8.18109
0	15304	8.18109
0	15312	8.29046
0	15320	8.33156
0	15328	7.7625
0	15336	7.43344
0	15344	7.7625
0	15352	7.43344
0	15360	7.08696
0	15368	6.86625
0	15376	7.67108
0	15384	7.67108
0	15392	8.31332
0	15400	8.71179
0	15408	8.71179
0	15416	8.57797
0	15424	8.20341
0	15432	7.82746
0	15440	7.53324
0	15448	7.41544
0	15456	7.54432
0	15464	7.19171
0	15472	7.19874
0	15480	7.16802
0	15488	7.68783
0	15496	7.68783
0	15504	8.14393
0	15512	8.39518
0	15520	8.73455
0	15528	8.45709
0	15536	8.45709
0	15544	8.49281
0	15552	8.49281
0	15560	8.45023
0	15568	8.45023
0	15576	8.17516
0	15584	7.81531
0	15592	7.63524
0	15600	7.70769
0	15608	8.02764
0	15616	8.0576
0	15624	8.07936
0	15632	8.52952
0	15640	9.23738
0	15648	9.23738
0	15656	9.23738
0	15664	9.25997
0	15672	8.48132
0	15680	7.84698
0	15688	7.49185
0	15696	7.41745
0	15704	7.3684
0	15712	7.36632
0	15720	7.3684
0	15728	7.46877
0	15736	7.51833
0	15744	7.40939
0	15752	7.78292
0	15760	7.40939
0	15768	7.47264
0	15776	7.22653
0	15784	7.41745
0	15792	7.41745
0	15800	8.05373
0	15808	8.05373
0	15816	8.49376
0	15824	8.49376
0	15832	8.31547
0	15840	8.19874
0	15848	7.9876
0	15856	8.19874
0	15864	7.8633
0	15872	7.38494
0	15880	6.85739
0	15888	6.73374
0	15896	6.49947
0	15904	6.11944
0	15912	6.11944
0	15920	6.10952
0	15928	6.03814
0	15936	5.35588
0	15944	5.35588
0	15952	5.35588
0	15960	5.07936
0	15968	5.35588
0	15976	5.60204
0	15984	5.63005
0	15992	5.55897
0	16000	5.55897
0	16008	5.55897
[truncated: 194,038 more rows]
