# Supplementary material for: A Compendium of Nucleosome and Transcript Profiles Reveals Determinants of Chromatin Architecture and Transcription
Source: PLoS Genet. 2013 May 2;9(5):e1003479. doi: 10.1371/journal.pgen.1003479 (PMC3642058; doi:10.1371/journal.pgen.1003479)
Supplement: Dataset S1 — Yeast transcript annotation R script and data files. Please note this file is 81.9 MB and may be difficult for some readers to download due to its size. (GZ) [file pgen.1003479.s001.gz › yeast-transcript-annotation/chr5.orfs.gff]

chr5	SGD	CDS	264	4097	500	-	0	YEL077C
chr5	SGD	CDS	4185	4322	500	-	0	YEL076C-A
chr5	SGD	CDS	4602	5114	500	-	0	YEL076C-A
chr5	SGD	CDS	4464	5114	500	-	0	YEL076C
chr5	SGD	CDS	5345	5713	500	-	0	YEL075C
chr5	SGD	CDS	7230	7553	500	-	0	YEL073C
chr5	SGD	CDS	13720	14415	1000	+	0	RMD6
chr5	SGD	CDS	16355	17845	1000	+	0	DLD3
chr5	SGD	CDS	19589	21097	500	+	0	DSF1
chr5	SGD	CDS	21537	23231	1000	-	0	HXT13
chr5	SGD	CDS	26189	26776	500	-	0	YEL067C
chr5	SGD	CDS	26667	27206	1000	+	0	HPA3
chr5	SGD	CDS	27657	29543	1000	+	0	SIT1
chr5	SGD	CDS	29797	31239	1000	-	0	AVT2
chr5	SGD	CDS	31694	33466	1000	-	0	CAN1
chr5	SGD	CDS	34407	36254	1000	+	0	NPR2
chr5	SGD	CDS	36535	39537	1000	-	0	CIN8
chr5	SGD	CDS	40046	41953	1000	-	0	PRB1
chr5	SGD	CDS	42400	42624	1000	-	0	SOM1
chr5	SGD	CDS	43252	44925	1000	+	0	PCM1
chr5	SGD	CDS	45020	45721	500	-	0	YEL057C
chr5	SGD	CDS	47168	48373	1000	+	0	HAT2
chr5	SGD	CDS	48471	51539	1000	-	0	POL5
chr5	SGD	CDS	52721	53218	1000	-	0	RPL12A
chr5	SGD	CDS	53901	56102	1000	-	0	MAK10
chr5	SGD	CDS	56571	58100	1000	+	0	AFG1
chr5	SGD	CDS	58378	59148	1000	+	0	VMA8
chr5	SGD	CDS	59670	60851	1000	-	0	RML2
chr5	SGD	CDS	63728	64090	1000	+	0	PAU2
chr5	SGD	CDS	64709	65167	500	-	0	YEL048C
chr5	SGD	CDS	65385	66797	1000	-	0	YEL047C
chr5	SGD	CDS	67629	68792	1000	-	0	GLY1
chr5	SGD	CDS	69757	70257	1000	+	0	IES6
chr5	SGD	CDS	70478	73348	1000	+	0	YEL043W
chr5	SGD	CDS	73771	75327	1000	+	0	GDA1
chr5	SGD	CDS	75944	77431	1000	+	0	YEF1
chr5	SGD	CDS	78053	79456	1000	+	0	UTR2
chr5	SGD	CDS	79636	79977	1000	-	0	CYC7
chr5	SGD	CDS	80462	81145	1000	+	0	UTR4
chr5	SGD	CDS	81407	82603	1000	-	0	RAD23
chr5	SGD	CDS	83050	84552	1000	-	0	ANP1
chr5	SGD	CDS	85045	85545	500	-	0	UTR5
chr5	SGD	CDS	85676	86149	1000	+	0	HYP2
chr5	SGD	CDS	86937	89852	1000	+	0	MCM3
chr5	SGD	CDS	90258	93905	1000	+	0	SPF1
chr5	SGD	CDS	94644	96578	1000	+	0	ECM10
chr5	SGD	CDS	96858	97796	1000	-	0	BUD16
chr5	SGD	CDS	100769	101251	1000	+	0	CUP5
chr5	SGD	CDS	101943	102323	1000	+	0	SNU13
chr5	SGD	CDS	102581	106147	500	-	0	YEL025C
chr5	SGD	CDS	107260	107907	1000	+	0	RIP1
chr5	SGD	CDS	108504	110552	500	-	0	YEL023C
chr5	SGD	CDS	111421	115800	1000	+	0	GEA2
chr5	SGD	CDS	116167	116970	1000	+	0	URA3
chr5	SGD	CDS	117211	117474	1000	+	0	TIM9
chr5	SGD	CDS	118617	120299	500	-	0	YEL020C
chr5	SGD	CDS	120498	121301	1000	-	0	MMS21
chr5	SGD	CDS	121471	122310	1000	+	0	EAF5
chr5	SGD	CDS	122798	122929	1000	-	0	PMP2
chr5	SGD	CDS	123657	124670	1000	+	0	GTT3
chr5	SGD	CDS	124737	126218	1000	-	0	NPP2
chr5	SGD	CDS	126629	128284	1000	+	0	EDC3
chr5	SGD	CDS	128825	130561	1000	+	0	VAC8
chr5	SGD	CDS	131772	131776	1000	+	0	UBC8
chr5	SGD	CDS	131900	132551	1000	+	1	UBC8
chr5	SGD	CDS	133120	135234	1000	+	0	GLC3
chr5	SGD	CDS	138918	139763	1000	-	0	GCN4
chr5	SGD	CDS	141891	143891	500	+	0	YEL007W
chr5	SGD	CDS	144326	145333	1000	+	0	YEA6
chr5	SGD	CDS	145906	146754	1000	-	0	VAB2
chr5	SGD	CDS	146950	147978	1000	+	0	YEA4
chr5	SGD	CDS	148175	148193	1000	+	0	GIM4
chr5	SGD	CDS	148282	148598	1000	+	2	GIM4
chr5	SGD	CDS	148721	150013	1000	-	0	WBP1
chr5	SGD	CDS	150300	150977	1000	-	0	IRC22
chr5	SGD	CDS	153519	155807	1000	+	0	MNN1
chr5	SGD	CDS	156802	157497	1000	+	0	NOP16
chr5	SGD	CDS	157735	158993	1000	-	2	PMI40
chr5	SGD	CDS	159087	159117	1000	-	0	PMI40
chr5	SGD	CDS	159579	160274	1000	+	0	FMP52
chr5	SGD	CDS	160549	162441	1000	+	0	YND1
chr5	SGD	CDS	162722	164284	1000	+	0	NUG1
chr5	SGD	CDS	164526	166082	1000	+	0	PAC2
chr5	SGD	CDS	166236	166770	1000	-	1	TMA20
chr5	SGD	CDS	166874	166884	1000	-	0	TMA20
chr5	SGD	CDS	167807	171817	1000	-	0	SEC3
chr5	SGD	CDS	172114	172491	1000	+	0	NTF2
chr5	SGD	CDS	172633	173337	1000	-	0	YER010C
chr5	SGD	CDS	175247	176011	1000	+	0	TIR1
chr5	SGD	CDS	177834	178430	1000	+	0	PRE1
chr5	SGD	CDS	178840	182277	1000	+	0	PRP22
chr5	SGD	CDS	182599	184218	1000	+	0	HEM14
chr5	SGD	CDS	183730	184168	1000	-	1	BUD25
chr5	SGD	CDS	184677	184699	1000	-	0	BUD25
chr5	SGD	CDS	184540	186774	1000	+	0	FAA2
chr5	SGD	CDS	188276	189310	1000	+	0	BIM1
chr5	SGD	CDS	189502	191787	1000	-	0	AFG3
chr5	SGD	CDS	191958	192623	1000	-	0	SPC25
chr5	SGD	CDS	192796	194229	1000	+	0	ISC1
chr5	SGD	CDS	194272	194538	1000	-	0	SBH2
chr5	SGD	CDS	195167	196516	1000	+	0	GPA2
chr5	SGD	CDS	196947	198518	1000	+	0	RPN3
chr5	SGD	CDS	198811	200874	1000	+	0	SRB4
chr5	SGD	CDS	201075	201935	1000	+	0	PRO3
chr5	SGD	CDS	202191	204962	1000	+	0	YAT2
chr5	SGD	CDS	205250	206833	1000	+	0	GCD11
chr5	SGD	CDS	207643	208473	1000	-	0	CHO1
chr5	SGD	CDS	208978	210231	1000	-	0	GAL83
chr5	SGD	CDS	210691	211875	1000	-	0	MIG3
chr5	SGD	CDS	212586	213176	1000	-	0	SMB1
chr5	SGD	CDS	213436	213897	1000	+	0	CHZ1
chr5	SGD	CDS	214075	214746	1000	-	0	YPT31
chr5	SGD	CDS	215062	217692	1000	+	0	FIR1
chr5	SGD	CDS	218056	221286	1000	-	0	ZRG8
chr5	SGD	CDS	221845	222402	500	+	0	YER034W
chr5	SGD	CDS	222638	223075	1000	+	0	EDC2
chr5	SGD	CDS	223366	225198	1000	-	0	ARB1
chr5	SGD	CDS	225888	226853	1000	+	0	PHM8
chr5	SGD	CDS	226857	228251	1000	-	0	KRE29
chr5	SGD	CDS	228455	229204	1000	-	0	HVG1
chr5	SGD	CDS	229262	229480	500	-	0	YER039C-A
chr5	SGD	CDS	229794	231986	1000	+	0	GLN3
chr5	SGD	CDS	232460	234739	1000	+	0	YEN1
chr5	SGD	CDS	234936	235490	1000	+	0	MXR1
chr5	SGD	CDS	235769	237118	1000	-	0	SAH1
chr5	SGD	CDS	237569	238015	1000	-	0	ERG28
chr5	SGD	CDS	238459	239622	1000	-	0	MEI4
chr5	SGD	CDS	239711	239773	1000	-	0	MEI4
chr5	SGD	CDS	240031	241500	1000	-	0	ACA1
chr5	SGD	CDS	243179	243610	1000	+	0	SPO73
chr5	SGD	CDS	243809	246502	1000	-	0	SAP1
chr5	SGD	CDS	246981	248156	1000	-	0	CAJ1
chr5	SGD	CDS	250717	251001	1000	+	0	ISD11
chr5	SGD	CDS	251727	253661	1000	+	0	TPA1
chr5	SGD	CDS	253970	254386	1000	-	0	RSM18
chr5	SGD	CDS	254655	256133	1000	+	0	JHD1
chr5	SGD	CDS	256374	257957	1000	-	0	HOM3
chr5	SGD	CDS	258736	259638	1000	-	0	PIC2
chr5	SGD	CDS	260932	261045	500	-	0	YER053C-A
chr5	SGD	CDS	262051	263697	1000	-	0	GIP2
chr5	SGD	CDS	264891	265784	1000	-	0	HIS1
chr5	SGD	CDS	266511	268112	1000	-	0	FCY2
chr5	SGD	CDS	269421	269749	1000	-	2	RPL34A
chr5	SGD	CDS	270147	270183	1000	-	0	RPL34A
chr5	SGD	CDS	270735	271124	1000	-	0	HMF1
chr5	SGD	CDS	271766	272089	1000	+	0	PET117
chr5	SGD	CDS	272622	273884	1000	+	0	PCL6
chr5	SGD	CDS	274565	276151	1000	+	0	FCY21
chr5	SGD	CDS	276570	278162	1000	+	0	FCY22
chr5	SGD	CDS	278296	279624	1000	-	0	CEM1
chr5	SGD	CDS	279928	280680	1000	-	0	HOR2
chr5	SGD	CDS	281708	282364	1000	+	0	THO1
chr5	SGD	CDS	282703	284220	500	-	0	YER064C
chr5	SGD	CDS	285239	286912	1000	-	0	ICL1
chr5	SGD	CDS	290240	290797	500	+	0	YER066W
chr5	SGD	CDS	292064	292549	500	+	0	YER067W
chr5	SGD	CDS	293048	294811	1000	+	0	MOT2
chr5	SGD	CDS	295408	297999	1000	+	0	ARG5,6
chr5	SGD	CDS	298948	301614	1000	+	0	RNR1
chr5	SGD	CDS	301945	302325	500	-	0	YER071C
chr5	SGD	CDS	302804	303193	1000	+	0	VTC1
chr5	SGD	CDS	304027	305589	1000	+	0	ALD5
chr5	SGD	CDS	306319	306321	1000	+	0	RPS24A
chr5	SGD	CDS	306788	307192	1000	+	0	RPS24A
chr5	SGD	CDS	307649	307742	1000	+	0	YOS1
chr5	SGD	CDS	307845	307952	1000	+	2	YOS1
chr5	SGD	CDS	308064	308119	1000	+	2	YOS1
chr5	SGD	CDS	308409	311195	1000	-	0	PTP3
chr5	SGD	CDS	312586	313494	500	-	0	YER076C
chr5	SGD	CDS	314530	316596	500	-	0	YER077C
chr5	SGD	CDS	316803	318338	500	-	0	ICP55
chr5	SGD	CDS	318642	318806	500	+	0	YER078W-A
chr5	SGD	CDS	318916	319548	500	+	0	YER079W
chr5	SGD	CDS	319959	321842	500	+	0	AIM9
chr5	SGD	CDS	322682	324091	1000	+	0	SER3
chr5	SGD	CDS	324268	325932	1000	-	0	UTP7
chr5	SGD	CDS	326170	327027	1000	-	0	GET2
chr5	SGD	CDS	327615	328136	500	-	0	YER085C
chr5	SGD	CDS	328473	330203	1000	+	0	ILV1
chr5	SGD	CDS	330572	332302	500	+	0	AIM10
chr5	SGD	CDS	332578	332826	1000	-	0	SBH1
chr5	SGD	CDS	333172	335184	1000	-	0	DOT6
chr5	SGD	CDS	335942	337336	1000	-	0	PTC2
chr5	SGD	CDS	337945	339468	1000	+	0	TRP2
chr5	SGD	CDS	339860	342163	1000	-	0	MET6
chr5	SGD	CDS	342851	343228	1000	+	0	IES5
chr5	SGD	CDS	343316	347608	1000	-	0	TSC11
chr5	SGD	CDS	347908	348197	500	-	2	AIM11
chr5	SGD	CDS	348273	348396	500	-	0	AIM11
chr5	SGD	CDS	348725	349342	1000	-	0	PUP3
chr5	SGD	CDS	349976	351178	1000	+	0	RAD51
chr5	SGD	CDS	351694	353232	1000	+	0	SHC1
chr5	SGD	CDS	355462	357726	1000	+	0	UBP9
chr5	SGD	CDS	358101	359057	1000	-	0	PRS2
chr5	SGD	CDS	359558	360310	1000	+	0	UBC6
chr5	SGD	CDS	360498	361790	1000	-	0	AST2
chr5	SGD	CDS	363096	363698	1000	+	0	RPS8B
chr5	SGD	CDS	364585	366513	1000	+	0	SSA4
chr5	SGD	CDS	366798	367424	1000	+	0	RTT105
chr5	SGD	CDS	367834	372009	1000	-	0	NUP157
chr5	SGD	CDS	372322	373230	1000	+	0	MAM1
chr5	SGD	CDS	373444	374541	1000	-	0	GLE2
chr5	SGD	CDS	375211	377610	1000	-	0	FLO8
chr5	SGD	CDS	378758	382099	1000	-	0	KAP123
chr5	SGD	CDS	382591	385872	1000	-	0	SWI4
chr5	SGD	CDS	387228	387791	1000	+	0	LSM4
chr5	SGD	CDS	387928	390048	1000	-	0	TMN3
chr5	SGD	CDS	390586	393708	1000	-	0	BOI2
chr5	SGD	CDS	394288	394863	1000	-	0	SPR6
chr5	SGD	CDS	395344	396168	1000	-	0	SLX8
chr5	SGD	CDS	396765	396806	1000	+	0	RPL23B
chr5	SGD	CDS	397278	397649	1000	+	0	RPL23B
chr5	SGD	CDS	397948	399051	1000	-	0	SHO1
chr5	SGD	CDS	399492	400838	1000	-	0	AVT6
chr5	SGD	CDS	401131	401865	1000	+	0	SCS2
chr5	SGD	CDS	402371	402715	500	+	0	YER121W
chr5	SGD	CDS	402867	404348	1000	-	0	GLO3
chr5	SGD	CDS	404809	406383	1000	+	0	YCK3
chr5	SGD	CDS	407338	409059	1000	-	0	DSE1
chr5	SGD	CDS	410185	412614	1000	+	0	RSP5
chr5	SGD	CDS	413390	414175	1000	-	0	NSA2
chr5	SGD	CDS	414477	415550	1000	+	0	LCP5
chr5	SGD	CDS	415855	416466	500	+	0	YER128W
chr5	SGD	CDS	417277	420705	1000	+	0	SAK1
chr5	SGD	CDS	421111	422442	500	-	0	YER130C
chr5	SGD	CDS	423948	424307	1000	+	0	RPS26B
chr5	SGD	CDS	425184	430445	1000	-	0	PMD1
chr5	SGD	CDS	432491	432667	1000	+	0	GLC7
chr5	SGD	CDS	433193	433954	1000	+	0	GLC7
chr5	SGD	CDS	437263	437799	500	-	0	YER134C
chr5	SGD	CDS	439612	440967	1000	+	0	GDI1
chr5	SGD	CDS	441369	441815	500	-	0	YER137C
chr5	SGD	CDS	449470	449574	500	+	0	YER138W-A
chr5	SGD	CDS	450558	451238	500	-	0	RTR1
chr5	SGD	CDS	451560	453230	500	+	0	YER140W
chr5	SGD	CDS	453454	454914	1000	+	0	COX15
chr5	SGD	CDS	455141	456031	1000	-	0	MAG1
chr5	SGD	CDS	456314	457600	1000	+	0	DDI1
chr5	SGD	CDS	457801	460218	1000	-	0	UBP5
chr5	SGD	CDS	460521	461735	1000	-	0	FTR1
chr5	SGD	CDS	462580	462861	1000	+	0	LSM5
chr5	SGD	CDS	462963	464837	1000	-	0	SCC4
chr5	SGD	CDS	465298	466020	1000	+	0	SPT15
chr5	SGD	CDS	466203	467465	1000	-	0	PEA2
chr5	SGD	CDS	468365	468811	1000	+	0	SPI1
chr5	SGD	CDS	469681	472419	1000	-	0	UBP3
chr5	SGD	CDS	472652	473983	500	-	0	YER152C
chr5	SGD	CDS	474036	474800	1000	-	0	PET122
chr5	SGD	CDS	475015	476223	1000	+	0	OXA1
chr5	SGD	CDS	476340	482843	1000	-	0	BEM2
chr5	SGD	CDS	483320	484336	500	-	0	YER156C
chr5	SGD	CDS	484783	487188	1000	+	0	COG3
chr5	SGD	CDS	488852	490573	500	-	0	YER158C
chr5	SGD	CDS	491525	491953	1000	-	0	BUR6
chr5	SGD	CDS	499342	500343	1000	-	0	SPT2
chr5	SGD	CDS	500625	502889	1000	-	0	RAD4
chr5	SGD	CDS	503079	503777	500	-	0	YER163C
chr5	SGD	CDS	505387	509793	1000	+	0	CHD1
chr5	SGD	CDS	510368	512101	1000	+	0	PAB1
chr5	SGD	CDS	512739	517454	1000	+	0	DNF1
chr5	SGD	CDS	518211	520766	1000	+	0	BCK2
chr5	SGD	CDS	521024	522664	1000	-	0	CCA1
chr5	SGD	CDS	523364	525754	1000	+	0	RPH1
chr5	SGD	CDS	525969	526646	1000	+	0	ADK2
chr5	SGD	CDS	527077	529413	1000	+	0	RAD3
chr5	SGD	CDS	529525	536016	1000	-	0	BRR2
chr5	SGD	CDS	536295	538274	1000	+	0	RAD24
chr5	SGD	CDS	538429	539163	1000	-	0	GRX4
chr5	SGD	CDS	539459	540358	1000	-	0	TMT1
chr5	SGD	CDS	540645	540809	500	+	0	YER175W-A
chr5	SGD	CDS	541685	545050	1000	+	0	ECM32
chr5	SGD	CDS	545606	546409	1000	+	0	BMH1
chr5	SGD	CDS	546812	548074	1000	+	0	PDA1
chr5	SGD	CDS	548416	548547	1000	+	0	DMC1
chr5	SGD	CDS	548640	549512	1000	+	0	DMC1
chr5	SGD	CDS	549719	550522	1000	-	0	ISC10
chr5	SGD	CDS	550860	551117	1000	-	0	SLO1
chr5	SGD	CDS	552520	553254	500	+	0	FMP10
chr5	SGD	CDS	553329	553964	1000	-	0	FAU1
chr5	SGD	CDS	556291	558675	500	-	0	YER184C
chr5	SGD	CDS	559449	560360	1000	+	0	PUG1
chr5	SGD	CDS	561700	562620	500	-	0	YER186C
chr5	SGD	CDS	566225	566650	500	+	0	YER187W
chr5	SGD	CDS	569603	569902	500	-	0	YER188C-A
chr5	SGD	CDS	571150	571518	500	+	0	YER189W
chr5	SGD	CDS	571475	576520	1000	+	0	YRF1-2
chr5	SGD	CDS	575675	576157	500	-	0	YER190C-B
