# Supplementary material for: A Compendium of Nucleosome and Transcript Profiles Reveals Determinants of Chromatin Architecture and Transcription
Source: PLoS Genet. 2013 May 2;9(5):e1003479. doi: 10.1371/journal.pgen.1003479 (PMC3642058; doi:10.1371/journal.pgen.1003479)
Supplement: Dataset S1 — Yeast transcript annotation R script and data files. Please note this file is 81.9 MB and may be difficult for some readers to download due to its size. (GZ) [file pgen.1003479.s001.gz › yeast-transcript-annotation/chr4.data.nucleosomes]

12	0.27225
16	0.30112
20	0.284279
24	0.245549
28	0.267532
32	0.267794
36	0.259647
40	0.259996
42	0.277324
44	0.292377
46	0.292192
48	0.292377
50	0.294183
52	0.301802
56	0.296828
60	0.304967
64	0.350082
68	0.335824
72	0.325863
76	0.337557
80	0.353686
84	0.357552
88	0.354615
92	0.353637
96	0.308054
100	0.309604
104	0.328608
108	0.332658
112	0.34149
116	0.357494
120	0.344324
121	0.334161
124	0.331528
144	-0.223641
148	-0.386788
152	-0.45376
156	-0.574304
160	-0.786531
164	-0.871067
168	-0.995318
172	-1.09113
176	-1.11119
180	-1.08906
184	-1.15482
188	-1.10002
192	-1.07209
196	-0.977105
200	-0.893834
204	-0.79918
208	-0.696204
212	-0.676928
216	-0.578519
220	-0.61513
224	-0.567548
228	-0.563287
232	-0.468611
236	-0.430201
240	-0.414422
244	-0.435871
248	-0.340531
252	-0.315912
256	-0.26502
260	-0.260523
264	-0.174886
268	-0.140267
272	-0.0795481
276	-0.0764628
280	-0.0440567
284	-0.0436414
288	0.031275
292	0.0862881
296	0.12252
300	0.150503
304	0.161751
308	0.14564
312	0.161751
316	0.133509
320	0.102728
324	0.0908151
328	0.0850431
332	0.0916512
336	0.0583632
340	0.0797559
344	0.0795097
348	0.0109037
352	0.0125671
356	0.0103185
360	-0.0254041
364	0.054464
368	0.0338978
372	0.0258429
376	0.0160809
380	-0.00788768
384	-0.0585267
388	-0.116027
392	-0.106899
396	-0.0970895
400	-0.0639893
404	-0.0492953
408	-0.121551
412	-0.0808983
416	0.000746576
420	-0.0931234
424	-0.0404427
428	-0.0356169
432	-0.00601724
436	-0.0459496
440	0.0350284
444	-0.0130619
448	0.0907938
452	0.138271
456	0.142759
460	0.135473
464	0.277767
468	0.267194
472	0.289748
476	0.310403
480	0.374368
484	0.365667
488	0.344637
492	0.297932
496	0.273414
500	0.226845
504	0.233864
508	0.182235
512	0.147624
516	0.114701
520	0.0455968
524	-0.0178254
528	-0.137629
532	-0.0949909
536	-0.200247
540	-0.215092
544	-0.245574
548	-0.32098
552	-0.40818
556	-0.454751
560	-0.599341
564	-0.695122
568	-0.852932
572	-0.826771
576	-0.977787
580	-0.982746
584	-1.15866
588	-1.18141
592	-1.29188
596	-1.26711
600	-1.34681
604	-1.3451
608	-1.30256
612	-1.22518
616	-1.21809
620	-1.11855
624	-1.14766
628	-1.00561
632	-0.988464
636	-0.860165
640	-0.860438
644	-0.69302
648	-0.591807
652	-0.491486
656	-0.374771
660	-0.434955
664	-0.444118
668	-0.389387
672	-0.356098
676	-0.260335
680	-0.204853
684	-0.064742
688	-0.0485941
692	-0.0593676
696	-0.0397905
700	-0.0645939
704	0.103311
708	0.180132
712	0.187965
716	0.115061
720	0.120585
724	0.16502
728	0.137959
732	0.223379
736	0.31546
740	0.27058
744	0.230052
748	0.26767
752	0.269438
756	0.272241
760	0.225286
764	0.261867
768	0.122351
772	0.0606289
776	-0.253904
780	-0.364993
784	-0.626305
788	-0.764584
792	-1.0037
796	-1.18754
800	-1.45475
804	-1.7288
808	-1.86545
812	-1.86961
816	-1.84871
820	-1.67864
824	-1.75238
828	-1.66239
832	-1.7035
836	-1.54139
840	-1.54139
844	-1.39286
848	-1.17727
852	-1.13201
856	-1.24016
860	-1.32653
864	-1.53652
868	-1.42193
872	-1.63669
876	-1.68686
880	-1.70107
884	-1.56927
888	-1.5949
892	-1.5886
896	-1.49758
900	-1.48803
904	-1.32429
908	-1.16439
912	-1.11767
916	-0.98
920	-0.874959
924	-0.791892
928	-0.693151
932	-0.697239
936	-0.569629
940	-0.564445
944	-0.396474
948	-0.204219
952	-0.0932946
956	-0.0828333
960	0.0112203
964	0.0350638
968	0.0646401
972	0.174115
976	0.219218
980	0.0913519
984	0.174631
988	0.307608
992	0.211821
996	0.189876
1000	0.0700295
1004	0.068799
1008	-0.0177107
1012	-0.0219375
1016	-0.0584865
1020	-0.142383
1024	-0.118975
1028	-0.198636
1032	-0.254976
1036	-0.194445
1040	-0.254976
1044	-0.29524
1048	-0.347518
1052	-0.419176
1056	-0.397237
1060	-0.376148
1064	-0.373864
1068	-0.33839
1072	-0.236639
1076	-0.223233
1080	-0.115759
1084	-0.133074
1088	-0.056084
1092	-0.0234252
1096	0.020136
1100	-0.000237952
1104	-0.0600853
1108	-0.0535851
1112	-0.0180759
1116	-0.0428116
1120	0.0178516
1124	0.0222623
1128	0.072047
1132	0.0673067
1136	0.102034
1140	0.101706
1144	0.131305
1148	0.216045
1152	0.234738
1156	0.267529
1160	0.262333
1164	0.229796
1168	0.216045
1172	0.21821
1176	0.253749
1180	0.261942
1184	0.223676
1188	0.189218
1192	0.173736
1196	0.135755
1200	0.0229369
1204	0.0203435
1208	0.0573766
1212	0.109188
1216	0.089794
1220	0.0467444
1224	0.0613856
1228	0.0777832
1232	0.0763601
1236	0.0974584
1240	0.121178
1244	0.130942
1248	0.145964
1252	0.14521
1256	0.185551
1260	0.145474
1264	0.206587
1268	0.250391
1272	0.303783
1276	0.39003
1280	0.365366
1284	0.376339
1288	0.347125
1292	0.34597
1296	0.356181
1300	0.352167
1304	0.405548
1308	0.386485
1312	0.363219
1316	0.334883
1320	0.271154
1324	0.329943
1328	0.253575
1332	0.228897
1336	0.195787
1340	0.152608
1344	0.110299
1348	0.0891714
1352	0.0177314
1356	-0.0572539
1360	-0.107167
1364	-0.102618
1368	-0.124927
1372	-0.1074
1376	-0.124215
1380	-0.0362615
1384	0.00404722
1388	0.0803648
1392	0.0800129
1396	0.11664
1400	0.0688144
1404	0.0688144
1408	0.0243629
1412	0.016422
1416	-0.0577679
1420	0.016422
1424	0.0169381
1428	0.0293761
1432	0.0858645
1436	0.101508
1440	0.17704
1444	0.257763
1448	0.258152
1452	0.307397
1456	0.302168
1460	0.35596
1464	0.228498
1468	0.194402
1472	0.159648
1476	0.084838
1480	0.0269128
1484	0.0570832
1488	0.0527847
1492	0.024174
1496	-0.0499495
1500	-0.0717059
1504	-0.112947
1508	-0.0610678
1512	-0.133227
1516	-0.0348367
1520	0.0318066
1524	0.0937567
1528	0.0741949
1532	0.0594277
1536	0.0788714
1540	0.0882235
1544	0.123779
1548	0.123204
1552	0.0847195
1556	0.137807
1560	0.152941
1564	0.144331
1568	0.161862
1572	0.189974
1576	0.207665
1580	0.230757
1584	0.266273
1588	0.247521
1592	0.400578
1596	0.465748
1600	0.465748
1604	0.405339
1608	0.394333
1612	0.280029
1616	0.139462
1620	0.136653
1624	0.0433202
1628	0.0410368
1632	0.024538
1636	-0.0260762
1640	-0.207631
1644	-0.245622
1648	-0.316752
1652	-0.404627
1656	-0.48227
1660	-0.466079
1664	-0.587754
1668	-0.731301
1672	-0.780252
1676	-0.805443
1680	-0.830421
1684	-0.788617
1688	-0.805477
1692	-0.740991
1696	-0.721012
1700	-0.56954
1704	-0.601626
1708	-0.60176
1712	-0.615897
1716	-0.700713
1720	-0.811101
1724	-0.979649
1728	-1.15386
1732	-1.26962
1736	-1.22724
1740	-1.22843
1744	-1.28662
1748	-1.26716
1752	-1.11707
1756	-1.10999
1760	-0.840804
1764	-0.721646
1768	-0.506123
1772	-0.505965
1776	-0.389768
1780	-0.37825
1784	-0.262754
1788	-0.225637
1792	-0.169387
1796	-0.173867
1800	-0.0381153
1804	-0.121443
1808	-0.00690221
1812	-0.0537515
1816	0.0574769
1820	0.0767476
1824	0.15515
1828	0.216565
1832	0.193886
1836	0.172981
1840	0.20435
1844	0.200672
1848	0.24693
1852	0.250641
1856	0.303857
1860	0.244562
1864	0.254078
1868	0.216527
1872	0.155719
1876	0.193889
1880	0.101723
1884	0.146287
1888	0.111535
1892	0.0867636
1896	0.0176197
1900	-0.0225598
1904	-0.023947
1908	0.0308421
1912	-0.0465981
1916	-0.0465981
1920	-0.116699
1924	-0.195343
1928	-0.266985
1932	-0.273479
1936	-0.299624
1940	-0.278043
1944	-0.0785209
1948	-0.0950598
1952	-0.0970006
1956	-0.0325842
1960	0.109941
1964	0.185122
1968	0.248267
1972	0.243569
1976	0.270646
1980	0.27699
1984	0.29478
1988	0.310042
1992	0.340294
1996	0.428927
2000	0.469407
2004	0.450974
2008	0.465526
2012	0.442614
2016	0.410976
2020	0.434297
2024	0.417683
2028	0.353538
2032	0.275459
2036	0.266038
2040	0.212033
2044	0.198625
2048	0.131273
2052	0.088033
2056	0.0568968
2060	0.00482439
2064	-0.144253
2068	-0.211373
2072	-0.340071
2076	-0.374124
2080	-0.42711
2084	-0.446255
2088	-0.446255
2092	-0.469553
2096	-0.498733
2100	-0.437797
2104	-0.348572
2108	-0.252925
2112	-0.202579
2116	-0.163928
2120	-0.0521678
2124	-0.00233107
2128	0.0676901
2132	0.111507
2136	0.155501
2140	0.196717
2144	0.34372
2148	0.364525
2152	0.403905
2156	0.414863
2160	0.446567
2164	0.429168
2168	0.403054
2172	0.374756
2176	0.350126
2180	0.324538
2184	0.350126
2188	0.308799
2192	0.1963
2196	0.281712
2200	0.315946
2204	0.210124
2208	0.115068
2212	0.12821
2216	0.112355
2220	0.0270353
2224	0.0266188
2228	0.0225661
2232	-0.0589261
2236	-0.0929593
2240	-0.284143
2244	-0.332205
2248	-0.357146
2252	-0.308158
2256	-0.329901
2260	-0.334881
2264	-0.302081
2268	-0.302081
2272	-0.193942
2276	-0.166294
2280	-0.154087
2284	-0.125896
2288	-0.0195134
2292	-0.0258786
2296	0.0171751
2300	-0.0259233
2304	0.115417
2308	0.14777
2312	0.16234
2316	0.208245
2320	0.25801
2324	0.269125
2328	0.319904
2332	0.292869
2336	0.365411
2340	0.367732
2344	0.430807
2348	0.450486
2352	0.512549
2356	0.550607
2360	0.503968
2364	0.521435
2368	0.491328
2372	0.51005
2376	0.479568
2380	0.504241
2384	0.561615
2388	0.371625
2392	0.262175
2396	0.165844
2400	0.0913207
2404	-0.0635522
2408	-0.0496432
2412	-0.133109
2416	-0.317547
2420	-0.396055
2424	-0.391988
2428	-0.350487
2432	-0.318906
2436	-0.317547
2440	-0.281543
2444	-0.192382
2448	-0.149462
2452	-0.141585
2456	-0.074738
2460	-0.0175368
2464	0.062925
2468	0.103968
2472	0.062925
2476	0.170302
2480	0.168696
2484	0.179636
2488	0.248257
2492	0.311849
2496	0.280539
2500	0.186413
2504	0.137449
2508	0.106212
2512	0.0786277
2516	0.123758
2520	0.0801848
2524	0.0306581
2528	0.104851
2532	0.120517
2536	0.113248
2540	0.113248
2544	0.0374065
2548	0.075373
2552	-0.0386355
2556	-0.0449009
2560	-0.125374
2564	-0.0936441
2568	-0.115455
2572	-0.263313
2576	-0.368355
2580	-0.453267
2584	-0.496505
2588	-0.424565
2592	-0.462003
2596	-0.38675
2600	-0.385153
2604	-0.421636
2608	-0.447771
2612	-0.440573
2616	-0.379428
2620	-0.37682
2624	-0.225175
2628	-0.169351
2632	-0.0714493
2636	-0.0752464
2640	-0.0360509
2644	0.0244912
2648	0.149016
2652	0.174029
2656	0.204124
2660	0.279629
2664	0.320219
2668	0.153405
2672	0.192347
2676	0.147787
2680	0.154675
2684	0.13095
2688	0.170157
2692	0.0582378
2696	0.0121309
2700	-0.044432
2704	-0.0772333
2708	-0.0634946
2712	-0.0580521
2716	-0.0763588
2720	-0.101987
2724	-0.090626
2728	-0.0423418
2732	-0.0866438
2736	-0.00971713
2740	-0.0397077
2744	-0.0422046
2748	-0.0727795
2752	-0.0789868
2756	-0.0650562
2760	0.069081
2764	0.147298
2768	0.060396
2772	0.0819941
2776	0.0900704
2780	0.0362484
2784	0.0626653
2788	0.147126
2792	0.201256
2796	0.189457
2800	0.185906
2804	0.153366
2808	0.167813
2812	0.153366
2816	0.179569
2820	0.148608
2824	0.149418
2828	0.103962
2832	0.0907109
2836	0.0986592
2840	0.103962
2844	0.128494
2848	0.144169
2852	0.0830081
2856	0.0484681
2860	-0.0373703
2864	-0.0231349
2868	-0.0331765
2872	-0.0646049
2876	-0.102517
2880	-0.175614
2884	-0.191449
2888	-0.296773
2892	-0.309608
2896	-0.307474
2900	-0.350543
2904	-0.347117
2908	-0.371389
2912	-0.381704
2916	-0.362116
2920	-0.317452
2924	-0.306091
2928	-0.263437
2932	-0.214338
2936	-0.251143
2940	-0.26731
2944	-0.148306
2948	-0.214338
2952	-0.163713
2956	-0.169145
2960	-0.150153
2964	-0.132096
2968	-0.107162
2972	-0.0739175
2976	-0.088123
2980	-0.0473589
2984	-0.0233296
2988	-0.0233296
2992	0.0554951
2996	0.0276099
3000	0.120733
3004	0.211993
3008	0.223082
3012	0.228995
3016	0.241586
3020	0.251132
3024	0.251132
3028	0.19601
3032	0.121044
3036	0.0988412
3040	0.0325521
3044	0.039433
3048	-0.0543169
3052	-0.0517599
3056	-0.0765379
3060	-0.0931094
3064	-0.146841
3068	-0.161812
3072	-0.223325
3076	-0.159478
3080	-0.179056
3084	-0.192645
3088	-0.217342
3092	-0.166294
3096	-0.184679
3100	-0.248186
3104	-0.31755
3108	-0.29517
3112	-0.348474
3116	-0.222392
3120	-0.268762
3124	-0.23288
3128	-0.220177
3132	-0.351157
3136	-0.432754
3140	-0.44632
3144	-0.415998
3148	-0.358565
3152	-0.350171
3156	-0.220177
3160	-0.27934
3164	-0.274683
3168	-0.283661
3172	-0.27934
3176	-0.232035
3180	-0.19102
3184	-0.0923888
3188	-0.0444592
3192	-0.0771168
3196	-0.0718687
3200	-0.0767589
3204	-0.0852924
3208	-0.0612086
3212	-0.0622006
3216	-0.0425718
3220	0.00182271
3224	-0.0308034
3228	-0.0526876
3232	-0.0710832
3236	-0.0488109
3240	-0.0668484
3244	-0.0372857
3248	-0.0363133
3252	-0.0699408
3256	-0.0822521
3260	-0.138127
3264	-0.161565
3268	-0.084099
3272	-0.188802
3276	-0.188802
3280	-0.184495
3284	-0.17545
3288	-0.152866
3292	-0.110343
3296	-0.133431
3300	-0.110343
3304	-0.14208
3308	-0.118618
3312	-0.120022
3316	-0.0557448
3320	-0.0557448
3324	-0.0534735
3328	0.0048217
3332	0
3336	0.0174943
3340	0.0907655
3344	0.211329
3348	0.209779
3352	0.180466
3356	0.142214
3360	0.0321163
3364	-0.0108498
3368	-0.0543822
3372	-0.151242
3376	-0.164133
3380	-0.151588
3384	-0.196751
3388	-0.232552
3392	-0.237982
3396	-0.210193
3400	-0.236952
3404	-0.236952
3408	-0.280901
3412	-0.283825
3416	-0.284618
3420	-0.22934
3424	-0.256219
3428	-0.233292
3432	-0.22934
3436	-0.209998
3440	-0.170997
3444	-0.139725
3448	-0.0393681
3452	0.00311254
3456	0.0152409
3460	0.00829893
3464	-0.058273
3468	-0.0528143
3472	-0.109038
3476	-0.159708
3480	-0.19258
3484	-0.151727
3488	-0.0632414
3492	-0.0960345
3496	-0.106959
3500	-0.058643
3504	-0.11423
3508	-0.127673
3512	-0.158303
3516	-0.194863
3520	-0.195013
3524	-0.230696
3528	-0.24257
3532	-0.247681
3536	-0.260671
3540	-0.269187
3544	-0.234653
3548	-0.161211
3552	-0.175424
3556	-0.1086
3560	-0.0892993
3564	-0.0628586
3568	-0.0508243
3572	-0.0628586
3576	-0.0870349
3580	-0.0812921
3584	0.012473
3588	-0.00553154
3592	-0.00434473
3596	0.00804006
3600	-0.023031
3604	-0.023031
3608	-0.124784
3612	-0.138764
3616	-0.0950961
3620	-0.0970732
3624	0
3628	-0.0711352
3632	-0.0526041
3636	-0.100713
3640	-0.0465351
3644	-0.0492596
3648	-0.0613521
3652	-0.0356924
3656	-0.0200949
3660	-0.0076525
3664	-0.0635466
3668	-0.098957
3672	-0.0898182
3676	-0.0849863
3680	-0.09135
3684	-0.0940327
3688	-0.0890111
3692	-0.0599539
3696	-0.093876
3700	-0.121677
3704	-0.201049
3708	-0.202597
3712	-0.18952
3716	-0.159301
3720	-0.205993
3724	-0.211242
3728	-0.269946
3732	-0.266198
3736	-0.21162
3740	-0.132859
3744	-0.086071
3748	-0.0251302
3752	-0.0211576
3756	-0.0875409
3760	-0.153705
3764	-0.153705
3768	-0.196969
3772	-0.160261
3776	-0.196601
3780	-0.24066
3784	-0.297985
3788	-0.333588
3792	-0.348653
3796	-0.313202
3800	-0.319752
3804	-0.317559
3808	-0.252281
3812	-0.255679
3816	-0.255679
3820	-0.158889
3824	-0.110677
3828	-0.071577
3832	-0.00336976
3836	0.00678252
3840	0.019001
3844	0.0139012
3848	0.00678252
3852	-0.0302612
3856	-0.0218315
3860	-0.0218315
3864	-0.0583148
3868	-0.0447447
3872	-0.0192967
3876	-0.122666
3880	-0.0869175
3884	-0.0869175
3888	-0.0331246
3892	-0.0262005
3896	-0.0331246
3900	0.018034
3904	0.0586238
3908	0.114237
3912	0.129331
3916	0.101179
3920	0.112177
3924	0.150085
3928	0.164226
3932	0.141371
3936	0.131178
3940	0.156339
3944	0.192528
3948	0.208698
3952	0.192528
3956	0.185728
3960	0.133226
3964	0.0946052
3968	0.0450879
3972	-0.0306661
3976	-0.121788
3980	-0.127891
3984	-0.192554
3988	-0.211357
3992	-0.321109
3996	-0.277112
4000	-0.270609
4004	-0.231518
4008	-0.246206
4012	-0.22039
4016	-0.192685
4020	-0.15595
4024	-0.192685
4028	-0.0367384
4032	0.0197183
4036	0.0676887
4040	0.0382636
4044	0.0205849
4048	-0.0404754
4052	-0.0866495
4056	-0.124401
4060	-0.0868408
4064	-0.135943
4068	-0.12249
4072	-0.119989
4076	-0.169588
4080	-0.228527
4084	-0.206875
4088	-0.192684
4092	-0.138711
4096	-0.135436
4100	-0.166097
4104	-0.147495
4108	-0.128291
4112	-0.146208
4116	-0.140638
4120	-0.0633225
4124	-0.0722508
4128	-0.0240957
4132	-0.00281063
4136	0.0144142
4140	0.0483846
4144	0.0822484
4148	0.0424921
4152	0.0442428
4156	0.0395132
4160	-0.026448
4164	-0.0527416
4168	-0.0618794
4172	-0.0976188
4176	-0.0820808
4180	-0.105209
4184	-0.0837976
4188	-0.0100815
4192	-0.00234939
4196	0.0250426
4200	0.0610487
4204	0.0696391
4208	0.0706357
4212	0.162436
4216	0.140994
4220	0.0864825
4224	0.0627904
4228	0.0227058
4232	0.0250426
4236	0.0684498
4240	0.0914127
4244	0.125346
4248	0.129698
4252	0.214125
4256	0.277178
4260	0.294335
4264	0.310435
4268	0.403897
4272	0.448394
4276	0.445489
4280	0.427982
4284	0.46444
4288	0.46444
4292	0.472332
4296	0.491513
4300	0.468369
4304	0.46444
4308	0.405198
4312	0.278716
4316	0.245267
4320	0.172876
4324	0.198475
4328	0.0633995
4332	0.0622699
4336	-0.017497
4340	-0.0717015
4344	-0.154115
4348	-0.159053
4352	-0.225386
4356	-0.209818
4360	-0.23752
4364	-0.235177
4368	-0.334179
4372	-0.31753
4376	-0.379203
4380	-0.401089
4384	-0.457813
4388	-0.474651
4392	-0.49322
4396	-0.484447
4400	-0.516791
4404	-0.516791
4408	-0.521922
4412	-0.446808
4416	-0.366261
4420	-0.371279
4424	-0.431138
4428	-0.388184
4432	-0.368106
4436	-0.314056
4440	-0.277316
4444	-0.205227
4448	-0.107945
4452	-0.129933
4456	-0.1051
4460	-0.0685769
4464	-0.0078592
4468	0.00357179
4472	-0.0347179
4476	-0.0478286
4480	-0.0078592
4484	-0.015248
4488	-0.0393603
4492	-0.0581664
4496	-0.0671661
4500	-0.103649
4504	-0.0913126
4508	-0.131112
4512	-0.182945
4516	-0.215078
4520	-0.213625
4524	-0.257997
4528	-0.355011
4532	-0.300759
4536	-0.358405
4540	-0.359146
4544	-0.380002
4548	-0.398264
4552	-0.380002
4556	-0.369323
4560	-0.328507
4564	-0.327471
4568	-0.268402
4572	-0.105021
4576	-0.0300312
4580	-0.0300312
4584	0.0507447
4588	0.121594
4592	0.18386
4596	0.164673
4600	0.123905
4604	0.18013
4608	0.19505
4612	0.263814
4616	0.191231
4620	0.19505
4624	0.141342
4628	0.087686
4632	0.0536702
4636	-0.0215165
4640	0.0209225
4644	-0.0467613
4648	-0.0215165
4652	-0.0443941
4656	-0.0413671
4660	-0.0605762
4664	-0.122105
4668	-0.108565
4672	-0.202259
4676	-0.260049
4680	-0.338507
4684	-0.36024
4688	-0.350962
4692	-0.383001
4696	-0.338507
4700	-0.363014
4704	-0.317056
4708	-0.195551
4712	-0.162444
4716	-0.0558232
4720	-0.0321297
4724	0.0507272
4728	0.0819602
4732	0.138328
4736	0.166047
4740	0.163879
4744	0.150893
4748	0.126233
4752	0.153271
4756	0.132656
4760	0.118459
4764	0.104418
4768	0.0522958
4772	0.0487232
4776	0.068402
4780	0.0565663
4784	0.0732084
4788	0.173506
4792	0.191678
4796	0.130267
4800	0.14217
4804	0.0841432
4808	0.0278343
4812	0.0287808
4816	0.049584
4820	0.0613137
4824	-0.010146
4828	-0.0790276
4832	-0.0740642
4836	-0.0826685
4840	-0.122784
4844	-0.137904
4848	-0.169435
4852	-0.145481
4856	-0.146372
4860	-0.217241
4864	-0.243088
4868	-0.29165
4872	-0.29165
4876	-0.447104
4880	-0.46414
4884	-0.534174
4888	-0.560626
4892	-0.534888
4896	-0.534697
4900	-0.685468
4904	-0.626556
4908	-0.695967
4912	-0.675016
4916	-0.622609
4920	-0.542983
4924	-0.586504
4928	-0.41956
4932	-0.457332
4936	-0.417518
4940	-0.415038
4944	-0.214969
4948	-0.187566
4952	-0.0881874
4956	-0.0608011
4960	-0.0018768
4964	-0.0107203
4968	-0.0441832
4972	-0.0275048
4976	-0.107368
4980	-0.181585
4984	-0.190113
4988	-0.263882
4992	-0.246167
4996	-0.23919
5000	-0.312163
5004	-0.226428
5008	-0.257212
5012	-0.229601
5016	-0.303535
5020	-0.234604
5024	-0.287016
5028	-0.338482
5032	-0.329989
5036	-0.379327
5040	-0.389376
5044	-0.413584
5048	-0.406914
5052	-0.392891
5056	-0.329519
5060	-0.315232
5064	-0.295397
5068	-0.175331
5072	-0.131457
5076	-0.105597
5080	-0.021577
5084	0.0177164
5088	0.175087
5092	0.175518
5096	0.195422
5100	0.215398
5104	0.215398
5108	0.215398
5112	0.192257
5116	0.189395
5120	0.120978
5124	0.0268941
5128	0.0297606
5132	0
5136	-0.0294454
5140	-0.0364336
5144	-0.065597
5148	-0.147557
5152	-0.214557
5156	-0.221512
5160	-0.254131
5164	-0.209779
5168	-0.24507
5172	-0.306153
5176	-0.354848
5180	-0.437342
5184	-0.561235
5188	-0.534397
5192	-0.416701
5196	-0.38678
5200	-0.4353
5204	-0.418458
5208	-0.4172
5212	-0.379856
5216	-0.365833
5220	-0.318131
5224	-0.236352
5228	-0.0768688
5232	0.0451521
5236	0.0344944
5240	0.143021
5244	0.261729
5248	0.315972
5252	0.448918
5256	0.461273
5260	0.546288
5264	0.570947
5268	0.498336
5272	0.502438
5276	0.455318
5280	0.408569
5284	0.330913
5288	0.290952
5292	0.25945
5296	0.269431
5300	0.264454
5304	0.183297
5308	0.131327
5312	0.147828
5316	0.136227
5320	0.0735139
5324	0.0629285
5328	0.015713
5332	0.00391502
5336	-0.0221713
5340	-0.106282
5344	-0.143158
5348	-0.270693
5352	-0.201577
5356	-0.232351
5360	-0.180504
5364	-0.179065
5368	-0.223302
5372	-0.214718
5376	-0.0485946
5380	-0.0959906
5384	-0.104662
5388	-0.107541
5392	0
5396	-0.0418201
5400	0.0574855
5404	0.0590624
5408	0.137312
5412	0.0959595
5416	0.159388
5420	0.125574
5424	0.111303
5428	0.0593068
5432	0.0674068
5436	0.0485768
5440	0.0517963
5444	0.0847102
5448	0.0699811
5452	0.114034
5456	0.128915
5460	0.14579
5464	0.125513
5468	0.192154
5472	0.260501
5476	0.200573
5480	0.220464
5484	0.214992
5488	0.167368
5492	0.113378
5496	-0.0354779
5500	-0.233381
5504	-0.380135
5508	-0.53938
5512	-0.601389
5516	-0.832137
5520	-0.798136
5524	-0.777479
5528	-0.702407
5532	-0.674561
5536	-0.560725
5540	-0.46867
5544	-0.23468
5548	-0.202662
5552	-0.167389
5556	-0.143694
5560	0.0423638
5564	0.0383743
5568	0.0907106
5572	0.12378
5576	0.199016
5580	0.23856
5584	0.290313
5588	0.214163
5592	0.239479
5596	0.380586
5600	0.335215
5604	0.327805
5608	0.295025
5612	0.25992
5616	0.177884
5620	0.0816009
5624	0.0368437
5628	-0.0439045
5632	-0.0906149
5636	-0.128766
5640	-0.234397
5644	-0.20291
5648	-0.20615
5652	-0.265135
5656	-0.332751
5660	-0.271283
5664	-0.353012
5668	-0.476028
5672	-0.76881
5676	-0.998834
5680	-1.32766
5684	-1.64985
5688	-1.6424
5692	-1.66933
5696	-1.5898
5700	-1.51202
5704	-1.47005
5708	-1.28428
5712	-1.20471
5716	-0.921792
5720	-1.0162
5724	-0.719502
5728	-0.502431
5732	-0.505624
5736	-0.650441
5740	-0.690803
5744	-0.707365
5748	-0.658944
5752	-0.662425
5756	-0.641276
5760	-0.707876
5764	-0.64933
5768	-0.707876
5772	-0.822704
5776	-0.93657
5780	-1.10266
5784	-1.27921
5788	-1.436
5792	-1.46603
5796	-1.49326
5800	-1.48904
5804	-1.44014
5808	-1.26437
5812	-1.18836
5816	-1.16484
5820	-1.01019
5824	-0.780193
5828	-0.714663
5832	-0.613972
5836	-0.601486
5840	-0.44002
5844	-0.547952
5848	-0.496187
5852	-0.63274
5856	-0.467617
5860	-0.44002
5864	-0.330327
5868	-0.287857
5872	-0.0710961
5876	-0.0132692
5880	-0.00442428
5884	-0.0310197
5888	-0.0394093
5892	-0.0403398
5896	-0.0644003
5900	-0.0781472
5904	-0.0515043
5908	-0.106606
5912	-0.191136
5916	-0.230938
5920	-0.27483
5924	-0.287727
5928	-0.31733
5932	-0.263866
5936	-0.333554
5940	-0.306334
5944	-0.376334
5948	-0.428523
5952	-0.541512
5956	-0.683628
5960	-0.754545
5964	-0.834387
5968	-0.793149
5972	-0.734881
5976	-0.709259
5980	-0.651168
5984	-0.549375
5988	-0.537766
5992	-0.490233
5996	-0.403691
6000	-0.250393
6004	-0.137231
6008	0.000895195
6012	-0.050725
6016	0.0336749
6020	0.0412841
6024	0.111432
6028	0.108494
6032	0.106031
6036	0.106031
6040	0.201973
6044	0.179617
6048	0.25238
6052	0.263334
6056	0.307631
6060	0.241249
6064	0.230982
6068	0.196115
6072	0.264582
6076	0.212491
6080	0.176857
6084	0.128169
6088	0.158154
6092	0.11722
6096	0.0185261
6100	-0.0551112
6104	-0.0977601
6108	-0.113676
6112	-0.165296
6116	-0.205264
6120	-0.267322
6124	-0.270824
6128	-0.308322
6132	-0.324946
6136	-0.367975
6140	-0.413861
6144	-0.468253
6148	-0.468253
6152	-0.40349
6156	-0.387973
6160	-0.40349
6164	-0.413242
6168	-0.327038
6172	-0.341373
6176	-0.276543
6180	-0.286383
6184	-0.199847
6188	-0.102441
6192	0.034454
6196	0.0295326
6200	0.0430287
6204	0.0917149
6208	0.224093
6212	0.227793
6216	0.352823
6220	0.347348
6224	0.282314
6228	0.24896
6232	0.295577
6236	0.236217
6240	0.2673
6244	0.265604
6248	0.20343
6252	0.131818
6256	0.118955
6260	0.0839494
6264	0.0661609
6268	0.118955
6272	0.0752317
6276	0.0512253
6280	-0.0155342
6284	-0.0563765
6288	-0.175194
6292	-0.163449
6296	-0.240491
6300	-0.255993
6304	-0.202878
6308	-0.230387
6312	-0.283392
6316	-0.272526
6320	-0.267471
6324	-0.27208
6328	-0.238822
6332	-0.149111
6336	-0.130175
6340	-0.101774
6344	-0.0561517
6348	-0.0446318
6352	0.0609616
6356	0.0701648
6360	0.0973488
6364	0.134904
6368	0.135561
6372	0.182129
6376	0.204071
6380	0.182129
6384	0.231085
6388	0.19885
6392	0.143887
6396	0.11609
6400	0.136099
6404	0.170438
6408	0.137565
6412	0.0798454
6416	0.0100128
6420	-0.00489737
6424	-0.0137652
6428	-0.0321543
6432	0.0526988
6436	-0.0138205
6440	-0.0137652
6444	-0.0994214
6448	-0.136969
6452	-0.116951
6456	-0.110167
6460	-0.0348026
6464	0.0651041
6468	0.114495
6472	0.127539
6476	0.132386
6480	0.179928
6484	0.152676
6488	0.169444
6492	0.169095
6496	0.139563
6500	0.114495
6504	0.0701058
6508	0.0792502
6512	0.00707441
6516	-0.0807103
6520	-0.120818
6524	-0.149044
6528	-0.153828
6532	-0.164279
6536	-0.201084
6540	-0.198601
6544	-0.185497
6548	-0.186987
6552	-0.198601
6556	-0.16987
6560	-0.151553
6564	-0.174725
6568	-0.141279
6572	-0.0981898
6576	-0.072376
6580	0.0123003
6584	0.041851
6588	0.0612941
6592	0.0901363
6596	0.145457
6600	0.146635
6604	0.198958
6608	0.220861
6612	0.233888
6616	0.26138
6620	0.310566
6624	0.310188
6628	0.293659
6632	0.284611
6636	0.255439
6640	0.217433
6644	0.191459
6648	0.141627
6652	0.15767
6656	0.12279
6660	0.0931095
6664	0.067012
6668	0.0715249
6672	0.015936
6676	-0.00229176
6680	0.0303874
6684	0.071235
6688	0.0313313
6692	0.0294172
6696	0.00486863
6700	0.000860407
6704	-0.0533249
6708	-0.0425114
6712	-0.0527738
6716	-0.0533015
6720	-0.0282869
6724	-0.0268871
6728	-0.091717
6732	-0.0806354
6736	-0.0787185
6740	-0.107368
6744	-0.103036
6748	-0.0793923
6752	-0.123225
6756	-0.186891
6760	-0.204789
6764	-0.228539
6768	-0.257775
6772	-0.190861
6776	-0.135907
6780	-0.196009
6784	-0.169443
6788	-0.147339
6792	-0.143125
6796	-0.180673
6800	-0.0770784
6804	-0.0369645
6808	0.0206078
6812	0.0309169
6816	0.0721291
6820	0.0896416
6824	0.188334
6828	0.135238
6832	0.0909446
6836	0.123787
6840	0.255898
6844	0.25318
6848	0.210446
6852	0.154456
6856	0.141275
6860	0.0820508
6864	0.0597186
6868	0.046955
6872	0.0699639
6876	0.0952644
6880	0.0760242
6884	0.0427277
6888	-0.0133231
6892	0.0431688
6896	0.0598296
6900	0.0633296
6904	0.0453878
6908	0.00490627
6912	0.0175112
6916	-0.0180611
6920	0.020005
6924	0.0156627
6928	0.0404954
6932	-0.0371711
6936	-0.0203712
6940	-0.0203712
6944	-0.020353
6948	-0.0451282
6952	-0.020353
6956	-0.101756
6960	-0.127544
6964	-0.169925
6968	-0.163948
6972	-0.11328
6976	-0.127067
6980	-0.135773
6984	-0.195709
6988	-0.210512
6992	-0.198385
6996	-0.166747
7000	-0.197297
7004	-0.165602
7008	-0.13457
7012	-0.137583
7016	-0.187596
7020	-0.131484
7024	-0.1417
7028	-0.147564
7032	-0.1417
7036	-0.172245
7040	-0.181569
7044	-0.16722
7048	-0.149955
7052	-0.129768
7056	-0.0873295
7060	-0.0629373
7064	-0.0266313
7068	-0.00920985
7072	0.0731525
7076	0.0731525
7080	0.084085
7084	0.0649973
7088	0.0379903
7092	-0.00607923
7096	-0.0217707
7100	-0.0142672
7104	-0.00561487
7108	0.0201554
7112	0.0708264
7116	0.0625797
7120	0.100101
7124	0.0708264
7128	0.0607889
7132	0.106915
7136	0.0599129
7140	0.0796391
7144	0.0153501
7148	0.0421426
7152	0.0478892
7156	0.0318198
7160	0.0318198
7164	0.0177825
7168	0.0479524
7172	0.0788555
7176	0.0762164
7180	0.153048
7184	0.185389
7188	0.207543
7192	0.149214
7196	0.0788555
7200	0.023653
7204	0.0237471
7208	0.0245357
7212	0.0237471
7216	0.0237471
7220	0.0829967
7224	0.0589896
7228	0.023653
7232	0.0383872
7236	0.112209
7240	0.120558
7244	0.104359
7248	0.151798
7252	0.0411987
7256	-0.00832652
7260	-0.0111196
7264	-0.0595693
7268	-0.0154026
7272	-0.0815853
7276	-0.127687
7280	-0.125282
7284	-0.0392713
7288	-0.0732856
7292	-0.0504905
7296	-0.0289946
7300	-0.0374747
7304	-0.0342347
7308	0.0415193
7312	0.0150151
7316	0.00428894
7320	0.0421435
7324	-0.0374747
7328	-0.0777603
7332	-0.0736228
7336	-0.0586502
7340	-0.00636713
7344	-0.00883752
7348	-0.0140396
7352	-0.0339985
7356	-0.0437124
7360	-0.0110706
7364	-0.11356
7368	-0.0409325
7372	-0.0417679
7376	-0.0161893
7380	-0.0291071
7384	-0.0297141
7388	-0.00955071
7392	0.00664533
7396	0.00879475
7400	0.0413759
7404	0.0844948
7408	0.10147
7412	0.091956
7416	0.0565527
7420	0.0279413
7424	-0.0133
7428	0.00135707
7432	-0.00960986
7436	-0.0207782
7440	-0.07239
7444	-0.091729
7448	-0.172459
7452	-0.188936
7456	-0.208169
7460	-0.153133
7464	-0.140913
7468	-0.140913
7472	-0.199091
7476	-0.15925
7480	-0.208169
7484	-0.200212
7488	-0.204105
7492	-0.190379
7496	-0.144715
7500	-0.0420339
7504	0.0247208
7508	0.0818407
7512	0.136338
7516	0.122925
7520	0.113294
7524	0.14858
7528	0.138087
7532	0.111996
7536	0.136601
7540	0.145994
7544	0.138087
7548	0.145994
7552	0.138087
7556	0.189517
7560	0.277284
7564	0.324677
7568	0.332181
7572	0.29045
7576	0.288819
7580	0.251308
7584	0.111386
7588	0.0768358
7592	0.0440064
7596	0.00321743
7600	-0.0338557
7604	-0.0484809
7608	-0.0567209
7612	0.00422795
7616	-0.0252373
7620	-0.0289126
7624	-0.0393669
7628	-0.0521873
7632	-0.0716842
7636	-0.0868962
7640	-0.0845155
7644	-0.0978473
7648	-0.0613256
7652	-0.114697
7656	-0.122772
7660	-0.180794
7664	-0.24552
7668	-0.164279
7672	-0.122772
7676	0.00378171
7680	0.0387974
7684	0.162101
7688	0.256811
7692	0.285627
7696	0.34378
7700	0.34378
7704	0.371909
7708	0.412162
7712	0.455027
7716	0.493862
7720	0.488706
7724	0.448231
7728	0.372472
7732	0.317176
7736	0.272717
7740	0.243844
7744	0.221146
7748	0.215433
7752	0.100638
7756	0.0679186
7760	0.00882381
7764	0.0343364
7768	-0.0437052
7772	-0.0464488
7776	-0.0871712
7780	-0.138179
7784	-0.18824
7788	-0.145342
7792	-0.160327
7796	-0.17081
7800	-0.188425
7804	-0.261185
7808	-0.32861
7812	-0.326222
7816	-0.288469
7820	-0.274995
7824	-0.265647
7828	-0.254093
7832	-0.260852
7836	-0.169265
7840	-0.160034
7844	-0.097759
7848	0.168297
7852	0.31255
7856	0.448461
7860	0.500676
7864	0.464841
7868	0.48179
7872	0.52167
7876	0.456936
7880	0.406104
7884	0.39046
7888	0.310334
7892	0.204899
7896	0.105912
7900	0.0773505
7904	0.0438876
7908	0.0726807
7912	-0.0108659
7916	-0.0325553
7920	-0.0462833
7924	-0.00698874
7928	-0.0462833
7932	-0.0634479
7936	-0.191868
7940	-0.225602
7944	-0.2544
7948	-0.275431
7952	-0.42534
7956	-0.486807
7960	-0.594873
7964	-0.67874
7968	-0.741048
7972	-0.774588
7976	-0.796055
7980	-0.723017
7984	-0.642367
7988	-0.675775
7992	-0.599806
7996	-0.564658
8000	-0.474888
8004	-0.447013
8008	-0.311634
[truncated: 380,690 more rows]
