# Supplementary material for: A Compendium of Nucleosome and Transcript Profiles Reveals Determinants of Chromatin Architecture and Transcription
Source: PLoS Genet. 2013 May 2;9(5):e1003479. doi: 10.1371/journal.pgen.1003479 (PMC3642058; doi:10.1371/journal.pgen.1003479)
Supplement: Dataset S1 — Yeast transcript annotation R script and data files. Please note this file is 81.9 MB and may be difficult for some readers to download due to its size. (GZ) [file pgen.1003479.s001.gz › yeast-transcript-annotation/chr5.data.tot.perm]

0	16	6.82897
0	24	6.57527
0	32	6.29593
0	40	5.86035
0	48	5.61611
0	56	5.27834
0	64	5.01707
0	72	4.86035
0	80	4.90689
0	88	5.04855
0	96	5.88961
0	104	5.97946
0	112	6.15361
0	120	6.37255
0	128	6.60204
0	136	7.31547
0	144	7.66093
0	152	8.82897
0	160	10.1938
0	168	10.1938
0	176	10.1641
0	184	10.0489
0	192	8.60909
0	200	6.61961
0	208	6.61961
0	216	8.04205
0	224	9.25604
0	232	10.1695
0	240	10.3561
0	248	10.5223
0	256	10.5816
0	264	10.5989
0	272	10.5989
0	280	10.478
0	288	10.0967
0	296	9.97469
0	304	10.0967
0	312	10.0835
0	320	10.3379
0	328	10.3924
0	336	10.459
0	344	10.459
0	352	10.2869
0	360	9.98963
0	368	9.90832
0	376	9.649
0	384	9.14211
0	392	9.23111
0	400	10.2658
0	408	10.7819
0	416	10.9506
0	424	10.9506
0	432	10.9506
0	440	10.8367
0	448	10.1749
0	456	10.0243
0	464	10.0724
0	472	8.9492
0	480	8.67023
0	488	8.9492
0	496	9.92573
0	504	9.94955
0	512	9.94955
0	520	10.0293
0	528	8.92113
0	536	8.62484
0	544	8.68115
0	552	8.96166
0	560	8.94503
0	568	9.00375
0	576	9.30574
0	584	9.06788
0	592	9.16503
0	600	9.57121
0	608	10.4787
0	616	10.6543
0	624	10.8544
0	632	10.7142
0	640	10.4023
0	648	10.3819
0	656	9.84512
0	664	9.34746
0	672	9.84512
0	680	9.84512
0	688	9.64943
0	696	9.98963
0	704	10.2245
0	712	10.5162
0	720	10.6891
0	728	10.4559
0	736	10.37
0	744	10.0602
0	752	8.59938
0	760	8.56895
0	768	8.73455
0	776	8.78681
0	784	8.82443
0	792	8.95475
0	800	9.14878
0	808	9.08126
0	816	9.00843
0	824	8.95475
0	832	8.5258
0	840	8.22193
0	848	8.22193
0	856	8.80459
0	864	9.45611
0	872	9.90331
0	880	10.1864
0	888	10.1832
0	896	10.199
0	904	10.199
0	912	9.49138
0	920	9.24249
0	928	8.71097
0	936	8.37876
0	944	8.69614
0	952	8.99973
0	960	8.99973
0	968	8.69614
0	976	8.45023
0	984	8.10828
0	992	7.59495
0	1000	7.73857
0	1008	7.87066
0	1016	8.37669
0	1024	8.1219
0	1032	8.32407
0	1040	9.20922
0	1048	9.24136
0	1056	8.81835
0	1064	9.43393
0	1072	9.85702
0	1080	9.85702
0	1088	9.86404
0	1096	9.9282
0	1104	9.77314
0	1112	9.38185
0	1120	8.84773
0	1128	8.79147
0	1136	8.79147
0	1144	9.07809
0	1152	9.07809
0	1160	9.24589
0	1168	9.24589
0	1176	9.16023
0	1184	9.26556
0	1192	9.14514
0	1200	9.10828
0	1208	8.87359
0	1216	7.61261
0	1224	6.99031
0	1232	6.99031
0	1240	6.96853
0	1248	7.67613
0	1256	7.67613
0	1264	7.7938
0	1272	8.1415
0	1280	8.20341
0	1288	8.20341
0	1296	8.49662
0	1304	8.85219
0	1312	8.74018
0	1320	8.62571
0	1328	8.82443
0	1336	8.92396
0	1344	8.82443
0	1352	8.89178
0	1360	9.15059
0	1368	9.48564
0	1376	9.36684
0	1384	9.36684
0	1392	9.53324
0	1400	9.11014
0	1408	9.02369
0	1416	9.28331
0	1424	9.09326
0	1432	9.02369
0	1440	9.3003
0	1448	9.3003
0	1456	8.95683
0	1464	9.3003
0	1472	9.43741
0	1480	9.43741
0	1488	9.92326
0	1496	10.2998
0	1504	10.2861
0	1512	10.1482
0	1520	9.80958
0	1528	9.5457
0	1532	10.1274
0	1536	9.71547
0	1544	10.1204
0	1552	10.1832
0	1560	10.2056
0	1576	9.92573
0	1584	9.06372
0	1592	8.89756
0	1600	8.85665
0	1608	8.70728
0	1616	8.53971
0	1656	11.2084
0	1688	9.54524
0	1696	9.6537
0	1704	9.45953
0	1712	9.58201
0	1720	9.04205
0	1728	8.73374
0	1736	8.73374
0	1744	8.65071
0	1752	7.90975
0	1760	7.90975
0	1768	8.94084
0	1776	9.61939
0	1784	10.3508
0	1792	10.4193
0	1800	10.574
0	1808	10.6988
0	1816	10.8309
0	1824	10.1941
0	1832	9.8585
0	1848	9.45464
0	1852	9.45464
0	1880	10.5998
0	1896	11.1533
0	1904	11.0592
0	1912	11.0031
0	1920	11.0838
0	1928	10.6396
0	1936	10.5594
0	1944	10.4421
0	1952	10.1704
0	1960	9.69324
0	1968	9.04595
0	1976	8.79612
0	1984	8.37463
0	1992	7.82291
0	2000	7.97127
0	2008	7.97127
0	2016	7.68115
0	2024	7.35797
0	2032	7.6845
0	2040	7.36215
0	2048	7.56442
0	2056	7.88235
0	2064	8.65327
0	2072	8.6895
0	2080	9.23111
0	2088	9.30356
0	2096	9.21848
0	2104	8.93313
0	2112	9.23339
0	2120	9.07044
0	2128	9.04595
0	2136	9.14454
0	2144	9.64471
0	2152	9.29757
0	2160	9.28716
0	2168	9.56714
0	2176	9.77471
0	2184	9.47651
0	2192	9.20224
0	2200	9.1415
0	2208	8.95198
0	2216	8.40939
0	2224	7.68783
0	2232	8.39416
0	2240	8.39416
0	2248	8.25154
0	2256	8.51926
0	2264	8.71833
0	2272	8.43443
0	2280	8.59672
0	2288	8.78759
0	2296	8.78759
0	2304	8.96166
0	2312	9.07554
0	2320	8.99772
0	2328	8.9699
0	2336	8.7224
0	2344	8.61085
0	2352	8.71425
0	2360	9.96681
0	2368	10.1677
0	2376	10.116
0	2384	10.116
0	2392	10.0388
0	2400	9.37152
0	2408	8.092
0	2416	9.37152
0	2424	9.53416
0	2432	9.35692
0	2440	9.3501
0	2448	9.35692
0	2456	7.44136
0	2464	7.44136
0	2472	8.00509
0	2480	8.00509
0	2488	7.85887
0	2496	7.85887
0	2504	8.37876
0	2512	8.12437
0	2520	8.27057
0	2528	8.50231
0	2536	8.51269
0	2544	8.28276
0	2552	8.38699
0	2560	8.90832
0	2568	9.39109
0	2576	9.39109
0	2584	9.46099
0	2592	9.47988
0	2600	9.47988
0	2608	9.01375
0	2616	9.01375
0	2624	8.94503
0	2632	8.87652
0	2640	8.92255
0	2648	8.96372
0	2656	9.05373
0	2664	8.96372
0	2672	8.96372
0	2680	8.84549
0	2688	8.64214
0	2696	8.0819
0	2704	8.0819
0	2712	7.83349
0	2720	7.34535
0	2728	7.8365
0	2736	9.03552
0	2744	8.97058
0	2752	8.86182
0	2760	8.97058
0	2768	7.97537
0	2776	7.55166
0	2784	7.87505
0	2792	7.89828
0	2800	7.835
0	2808	7.92679
0	2816	8.17991
0	2824	8.7907
0	2832	9.05502
0	2840	9.09389
0	2848	9.42995
0	2856	9.2098
0	2864	9.0819
0	2872	8.7044
0	2880	8.7044
0	2888	8.7044
0	2896	9.24759
0	2904	9.85071
0	2912	9.85071
0	2920	9.85071
0	2928	9.76724
0	2936	8.30899
0	2944	7.88961
0	2952	7.99839
0	2960	8.06788
0	2968	7.77823
0	2976	8.36736
0	2984	8.98014
0	2992	8.98828
0	3000	9.55258
0	3008	9.79959
0	3016	9.838
0	3024	9.838
0	3032	9.7837
0	3040	9.58066
0	3048	9.05567
0	3056	8.97195
0	3064	8.78992
0	3072	8.78992
0	3080	9.27113
0	3088	9.68533
0	3096	9.68533
0	3104	9.87469
0	3112	9.91474
0	3120	9.73898
0	3128	9.73898
0	3136	9.82291
0	3144	9.56124
0	3152	9.30791
0	3160	9.15602
0	3168	9.00643
0	3176	8.93804
0	3184	8.87798
0	3192	8.87798
0	3200	8.76013
0	3208	8.46294
0	3216	8.13906
0	3224	8.46294
0	3232	8.86625
0	3240	9.37773
0	3248	9.37773
0	3256	9.37773
0	3264	9.05114
0	3272	8.90044
0	3280	8.92396
0	3288	9.17397
0	3296	9.29757
0	3304	9.29757
0	3312	9.17635
0	3320	9.03093
0	3328	8.64814
0	3336	8.19053
0	3344	7.90259
0	3352	6.98489
0	3360	6.98489
0	3368	7.02764
0	3376	7.10703
0	3384	7.85442
0	3392	8.27502
0	3400	8.24702
0	3408	8.36424
0	3416	8.36424
0	3424	8.26946
0	3432	8.52859
0	3440	8.99772
0	3448	8.99772
0	3456	9.20341
0	3464	9.61611
0	3472	9.49662
0	3480	9.02633
0	3488	8.99031
0	3496	8.835
0	3504	8.74018
0	3512	8.75616
0	3520	8.75059
0	3528	8.81683
0	3536	8.79147
0	3544	8.53694
0	3552	8.0666
0	3560	8.96166
0	3568	9.21675
0	3576	9.76408
0	3584	9.76408
0	3592	9.8878
0	3600	9.99872
0	3608	9.5434
0	3616	9.28661
0	3624	9.5434
0	3632	9.66093
0	3640	9.66093
0	3648	10.1674
0	3656	10.4734
0	3664	10.4344
0	3672	10.5344
0	3680	11.0014
0	3688	11.5388
0	3696	11.8467
0	3704	11.9294
0	3712	12.065
0	3720	12.17
0	3728	12.4541
0	3736	12.7184
0	3744	12.8962
0	3752	12.9341
0	3760	12.9341
0	3768	12.9229
0	3776	12.6019
0	3784	12.2914
0	3792	11.7415
0	3800	11.6786
0	3808	11.9982
0	3816	12.3415
0	3824	12.41
0	3832	12.3749
0	3840	12.3749
0	3848	12.3046
0	3856	12.4742
0	3864	12.6803
0	3872	12.9068
0	3880	12.9953
0	3888	12.9953
0	3896	12.7994
0	3904	12.7856
0	3912	12.8521
0	3920	12.9566
0	3928	12.9566
0	3936	13.0809
0	3944	13.0809
0	3952	12.8722
0	3960	12.5862
0	3968	12.2634
0	3976	11.983
0	3984	11.8453
0	3992	11.4566
0	4000	11.6014
0	4008	11.6014
0	4016	11.4125
0	4024	11.4217
0	4032	11.895
0	4040	11.6602
0	4048	11.6602
0	4056	11.7644
0	4064	11.6602
0	4072	11.0647
0	4080	11.2586
0	4088	11.2933
0	4096	11.5514
0	4104	11.4772
0	4112	11.6488
0	4120	11.6488
0	4128	11.8922
0	4136	11.7208
0	4144	11.7992
0	4152	11.8432
0	4160	11.9169
0	4168	11.7832
0	4176	11.6495
0	4184	11.6274
0	4192	11.6274
0	4200	11.7433
0	4208	11.9815
0	4216	12.2421
0	4224	12.4628
0	4232	12.2515
0	4240	11.9836
0	4248	11.6392
0	4256	11.581
0	4264	11.581
0	4272	11.5952
0	4280	11.7392
0	4288	12.1034
0	4296	11.7455
0	4304	11.4125
0	4312	11.4562
0	4320	11.8721
0	4328	11.4332
0	4336	11.5661
0	4344	11.6312
0	4352	11.6622
0	4360	11.3694
0	4368	11.3139
0	4376	11.546
0	4384	11.546
0	4392	11.358
0	4400	11.3034
0	4408	11.8798
0	4416	11.9405
0	4424	12.084
0	4432	12.0116
0	4440	12.0116
0	4448	11.5762
0	4456	11.1
0	4464	10.5923
0	4472	10.5923
0	4480	11.0347
0	4488	11.2529
0	4496	11.4288
0	4504	11.3556
0	4512	11.179
0	4520	11.2529
0	4528	12.1288
0	4536	12.1612
0	4544	12.1541
0	4552	12.0794
0	4560	11.8024
0	4568	11.0647
0	4576	9.30139
0	4584	10.5439
0	4592	10.5439
0	4600	9.20806
0	4608	10.0586
0	4616	10.0586
0	4624	9.07682
0	4632	10.0586
0	4640	10.7637
0	4648	11.3985
0	4656	11.5947
0	4664	11.9215
0	4672	11.9215
0	4680	11.8079
0	4688	11.8079
0	4696	11.6864
0	4704	11.4806
0	4712	11.0666
0	4720	10.2011
0	4728	10.2011
0	4736	10.6458
0	4744	11.0243
0	4752	11.419
0	4760	11.7736
0	4768	11.9131
0	4776	11.9391
0	4784	12.0515
0	4792	12.2656
0	4800	12.1101
0	4808	11.9564
0	4816	11.9283
0	4824	11.2017
0	4832	10.7134
0	4840	10.8314
0	4848	10.8314
0	4856	10.3321
0	4864	10.5471
0	4872	10.7341
0	4880	10.6091
0	4888	10.7341
0	4896	11.3526
0	4904	11.3837
0	4912	11.2644
0	4920	11.2644
0	4928	11.2633
0	4936	11.0835
0	4944	11.1196
0	4952	11.1196
0	4960	11.2379
0	4968	11.1685
0	4976	11.1781
0	4984	10.9692
0	4992	11.1019
0	5000	10.7921
0	5008	10.4816
0	5016	9.86478
0	5024	10.1569
0	5032	10.5096
0	5040	10.5395
0	5048	11.1126
0	5056	11.2196
0	5064	11.2028
0	5072	11.2006
0	5080	11.2006
0	5088	10.9238
0	5096	10.4245
0	5104	9.92113
0	5112	9.1415
0	5120	9.1415
0	5128	9.47602
0	5136	9.47602
0	5144	9.94328
0	5152	10.5553
0	5160	10.6824
0	5168	10.995
0	5176	11.2801
0	5184	11.4425
0	5192	11.4394
0	5200	11.5487
0	5208	11.5186
0	5216	11.3681
0	5224	11.2852
0	5232	11.2002
0	5240	11.2002
0	5248	11.2892
0	5256	11.5851
0	5264	11.5818
0	5272	11.7331
0	5280	11.5851
0	5288	11.4127
0	5296	10.7446
0	5304	9.95544
0	5312	9.95544
0	5320	8.30356
0	5328	8.77667
0	5336	9.06788
0	5344	9.25154
0	5352	9.25154
0	5360	9.92042
0	5368	9.89612
0	5376	9.89612
0	5384	9.90151
0	5392	11.087
0	5400	11.4056
0	5408	11.9921
0	5416	12.154
0	5424	12.154
0	5432	11.884
0	5440	11.0281
0	5448	10.3475
0	5456	10.3475
0	5464	10.8295
0	5472	10.8295
0	5480	10.984
0	5488	10.984
0	5496	10.984
0	5504	11.1823
0	5512	11.2304
0	5520	11.6427
0	5528	11.744
0	5536	11.8054
0	5544	11.5901
0	5552	11.3758
0	5560	11.2031
0	5568	10.8235
0	5576	10.3068
0	5584	10.1253
0	5592	10.0819
0	5600	9.79109
0	5608	9.79109
0	5616	10.3642
0	5624	10.7637
0	5632	11.2984
0	5640	11.5335
0	5648	11.544
0	5656	11.4212
0	5664	11.0283
0	5672	10.8009
0	5680	10.8009
0	5688	10.7081
0	5696	10.937
0	5704	10.937
0	5712	10.5694
0	5720	10.1805
0	5728	9.55851
0	5736	9.05502
0	5744	9.71384
0	5752	10.8719
0	5760	10.8719
0	5768	10.8936
0	5776	10.9131
0	5784	10.9131
0	5792	11.8362
0	5800	11.8362
0	5808	11.8362
0	5816	11.7523
0	5824	10.7729
0	5832	9.58469
0	5840	9.46634
0	5848	9.77078
0	5856	10.3543
0	5864	10.3543
0	5872	10.4777
0	5880	10.4465
0	5888	10.5892
0	5896	10.7645
0	5904	11.1858
0	5912	11.5447
0	5920	11.8047
0	5928	11.8199
0	5936	11.6584
0	5944	11.8192
0	5952	11.8199
0	5960	12.0455
0	5968	12.3128
0	5976	12.3504
0	5984	12.2755
0	5992	11.9339
0	6000	11.2614
0	6008	11.2614
0	6016	11.4916
0	6024	11.6484
0	6032	11.7595
0	6040	12.1417
0	6048	12.1417
0	6056	12.1276
0	6064	12.1417
0	6072	12.3936
0	6080	12.3936
0	6088	11.996
0	6096	11.8759
0	6104	11.7311
0	6112	10.6155
0	6120	10.0368
0	6128	10.2408
0	6136	10.52
0	6144	10.3011
0	6152	9.80459
0	6160	9.80113
0	6168	6.11944
0	6176	6.11944
0	6184	9.85591
0	6192	11.8577
0	6200	11.9425
0	6208	12.2267
0	6216	12.3503
0	6224	12.0747
0	6232	12.0747
0	6240	12.0306
0	6248	11.7098
0	6256	11.4642
0	6264	11.2937
0	6272	11.2937
0	6280	12.4117
0	6288	12.4117
0	6296	12.5523
0	6304	12.5523
0	6312	12.0712
0	6320	11.1706
0	6328	11.1542
0	6336	9.0819
0	6344	7.9876
0	6352	7.73213
0	6360	7.56805
0	6368	7.41141
0	6376	6.96303
0	6384	6.96303
0	6392	6.78136
0	6400	6.7751
0	6408	6.65753
0	6416	6.69116
0	6424	6.44136
0	6432	6.46877
0	6440	6.13418
0	6448	6.15843
0	6456	6.13418
0	6464	6.15843
0	6472	5.94084
0	6480	5.94084
0	6488	5.89539
0	6496	5.98489
0	6504	5.93524
0	6512	6.12437
0	6520	6.12437
0	6528	6.39722
0	6536	6.34746
0	6544	6.18228
0	6552	6.18228
0	6560	6.00107
0	6568	5.49185
0	6576	6.00107
0	6584	6.20574
0	6592	5.89539
0	6600	5.46877
0	6608	5.90689
0	6616	5.90689
0	6624	6.13906
0	6632	6.13906
0	6640	6.13906
0	6648	6.06916
0	6656	6.06916
0	6664	6.30465
0	6672	6.27391
0	6680	6.18228
0	6688	6.17754
0	6696	6.11944
0	6704	5.52207
0	6712	6.27391
0	6720	6.93243
0	6728	6.93804
0	6736	6.93804
0	6744	6.93804
0	6752	6.40534
0	6760	6.40534
0	6768	6.78136
0	6776	6.61261
0	6784	7.67108
0	6792	8.9651
0	6800	8.9651
0	6808	9.76566
0	6816	9.76566
0	6824	9.45415
0	6832	7.7224
0	6840	8.83349
0	6848	8.83349
0	6856	10.4751
0	6864	11.0365
0	6872	11.2943
0	6880	11.4519
0	6888	11.1924
0	6896	10.9992
0	6904	10.7458
0	6912	10.1403
0	6920	9.38802
0	6928	6.73051
0	6936	6.73051
0	6944	7.25829
0	6952	7.37048
0	6960	7.43741
0	6968	7.43741
0	6976	6.92961
0	6984	6.30899
0	6992	6.29593
0	7000	6.05373
0	7008	5.7625
0	7016	5.73051
0	7024	5.94642
0	7032	6.21501
0	7040	6.52952
0	7048	6.74659
0	7056	6.74659
0	7064	6.71751
0	7072	9.61129
0	7080	8.8425
0	7088	8.80229
0	7096	8.80229
0	7104	8.82746
0	7112	6.40129
0	7120	6.40129
0	7128	9.57797
0	7136	9.61655
0	7144	9.61655
0	7152	9.59628
0	7160	8.08948
0	7168	7.98489
0	7176	8.63869
0	7184	8.63869
0	7192	8.75695
0	7200	8.16682
0	7208	7.04595
0	7216	6.51457
0	7224	6.06916
0	7232	6.11449
0	7240	6.20574
0	7248	6.12928
0	7256	6.65071
0	7264	6.69779
0	7272	6.38082
0	7280	6.04855
0	7288	6.60557
0	7296	6.92113
0	7304	8.62223
0	7312	9.49566
0	7320	10.0375
0	7328	10.0375
0	7336	9.89215
0	7344	9.74018
0	7352	9.96956
0	7360	9.56533
0	7368	9.56533
0	7376	9.56533
0	7384	9.19757
0	7392	8.61436
0	7400	7.89684
0	7408	7.1704
0	7416	6.88961
0	7424	7.25829
0	7432	7.38904
0	7440	7.35588
0	7448	7.35588
0	7456	7.17278
0	7464	6.7751
0	7472	6.7751
0	7480	8.42447
0	7488	8.42447
0	7496	8.4384
0	7504	8.52394
0	7512	7.65242
0	7520	6.73374
0	7528	6.38904
0	7536	6.24702
0	7544	6.04855
0	7552	5.81225
0	7560	6.14393
0	7568	6.04855
0	7576	5.9957
0	7584	6.12437
0	7592	6.74659
0	7600	6.6778
0	7608	6.6778
0	7616	6.6778
0	7624	6.40129
0	7632	6.02237
0	7640	5.63005
0	7648	6.02237
0	7656	6.75298
0	7664	6.75298
0	7672	6.7751
0	7680	6.85442
0	7688	6.1964
0	7696	6.1964
0	7704	6.40534
0	7712	6.40534
0	7720	6.34324
0	7728	6.3684
0	7736	6.187
0	7744	6.187
0	7752	6.23795
0	7760	6.28716
0	7768	6.82443
0	7776	7.21501
0	7784	7.08948
0	7792	6.83349
0	7800	6.88381
0	7808	6.78448
0	7816	6.41745
0	7824	6.63005
0	7832	6.63005
0	7840	6.56986
0	7848	6.71097
0	7856	7.33688
0	7864	7.44334
0	7872	7.44136
0	7880	7.43939
0	7888	7.08948
0	7896	6.6845
0	7904	7.08948
0	7912	7.27612
0	7920	7.31978
0	7928	7.31978
0	7936	7.187
0	7944	6.58066
0	7952	6.44136
0	7960	5.79998
0	7968	5.79998
0	7976	6.05889
0	7984	6.29593
0	7992	6.07936
0	8000	6.71751
0	8008	6.71751
0	8016	6.79689
0	8024	7.13906
0	8032	7.0819
0	8040	6.61611
0	8048	6.61611
0	8056	6.43741
0	8064	6.13906
0	8072	6.66432
0	8080	6.83349
0	8088	6.83349
0	8096	6.66432
0	8104	6.42946
0	8112	5.55897
0	8120	5.43741
0	8128	5.42946
0	8136	5.53694
0	8144	5.40534
0	8152	5.39722
0	8160	5.339
0	8168	5.13906
0	8176	5.01707
0	8184	4.92961
0	8192	5.05889
0	8200	5.38904
0	8208	5.40534
0	8216	5.65753
0	8224	5.65753
0	8232	5.52207
0	8240	5.339
0	8248	5.45317
0	8256	5.27834
0	8264	5.22423
0	8272	5.12928
0	8280	5.28716
0	8288	5.64386
0	8296	5.71751
0	8304	6.04855
0	8312	6.20107
0	8320	6.43741
0	8328	6.07936
0	8336	6.12928
0	8344	5.86625
0	8352	6.04335
0	8360	5.52952
0	8368	5.65071
0	8376	6.01176
0	8384	6.01176
0	8392	6.01176
0	8400	6.38082
0	8408	6.38082
0	8416	6.16802
0	8424	6.16802
0	8432	5.4842
0	8440	5.4842
0	8448	5.41343
0	8456	4.90689
0	8464	5.51457
0	8472	5.88381
0	8480	5.54432
0	8488	5.90689
0	8496	5.94084
0	8504	5.7625
0	8512	5.60204
0	8520	5.7625
0	8528	5.60909
0	8536	5.66432
0	8544	5.94642
0	8552	6.30465
0	8560	6.11449
0	8568	7.84698
0	8576	7.9282
0	8584	7.97537
0	8592	7.18228
0	8600	7.27612
0	8608	6.9957
0	8616	6.64386
0	8624	6.5985
0	8632	5.42146
0	8640	5.42146
0	8648	5.47651
0	8656	5.90689
0	8664	8.43443
0	8672	8.43443
0	8680	8.41343
0	8688	8.4023
0	8696	7.44334
0	8704	5.88381
0	8712	6.38904
0	8720	6.38904
0	8728	6.40129
0	8736	6.28276
0	8744	6.38904
0	8752	6.21963
0	8760	6.16802
0	8768	6.43344
0	8776	6.30465
0	8784	6.13418
0	8792	6.06404
0	8800	5.90689
0	8808	5.16802
0	8816	5.16802
0	8824	5.16802
0	8832	5.04855
0	8840	5.37255
0	8848	5.72403
0	8856	6.09954
0	8864	6.24249
0	8872	6.49947
0	8880	6.44531
0	8888	6.25154
0	8896	6.02764
0	8904	5.6845
0	8912	5.6845
0	8920	6.07427
0	8928	6.60204
0	8936	6.66432
0	8944	6.7907
0	8952	6.74979
0	8960	5.89539
0	8968	5.81835
0	8976	5.89539
0	8984	5.7625
0	8992	5.63697
0	9000	5.79998
0	9008	5.63005
0	9016	5.79998
0	9024	6.07936
0	9032	6.16802
0	9040	6.06916
0	9048	6.38904
0	9056	6.21963
0	9064	5.85442
0	9072	5.7625
0	9080	5.9957
0	9088	5.90689
0	9096	6.26053
0	9104	7.01442
0	9112	7.01442
0	9120	7.01442
0	9128	6.87798
0	9136	6.1964
0	9144	6.06916
0	9152	6.05889
0	9160	5.86035
0	9168	5.86035
0	9176	5.69779
0	9184	5.52952
0	9192	5.69779
0	9200	5.81225
0	9208	5.9957
0	9216	5.9957
0	9224	6.08443
0	9232	5.9957
0	9240	6.23795
0	9248	6.54064
0	9256	6.548
0	9264	6.548
0	9272	6.66432
0	9280	6.05889
0	9288	5.87213
0	9296	5.69779
0	9304	5.49947
0	9312	5.12928
0	9320	5.01707
0	9328	5.04855
0	9336	5.43741
0	9344	5.69116
0	9352	5.95198
0	9360	5.95198
0	9368	5.74339
0	9376	5.339
0	9384	5.57347
0	9392	5.79998
0	9400	6.1964
0	9408	6.1964
0	9416	6.1964
0	9424	5.95198
0	9432	5.65753
0	9440	5.52952
0	9448	5.47651
0	9456	5.61611
0	9464	5.61611
0	9472	5.83048
0	9480	5.86625
0	9488	5.86625
0	9496	5.69116
0	9504	5.65753
0	9512	5.55897
0	9520	5.42946
0	9528	5.4842
0	9536	5.6231
0	9544	5.40534
0	9552	5.6845
0	9560	5.78759
0	9568	5.7625
0	9576	5.46099
0	9584	5.7625
0	9592	5.46099
0	9600	5.30465
0	9608	5.35588
0	9616	5.30465
0	9624	5.30465
0	9632	5.53694
0	9640	5.73051
0	9648	5.73697
0	9656	5.86625
0	9664	5.7938
0	9672	5.69779
0	9680	5.61611
0	9688	5.64386
0	9696	5.74979
0	9704	5.74979
0	9712	5.98489
0	9720	6.08443
0	9728	6.21501
0	9736	6.21501
0	9744	6.47264
0	9752	6.64386
0	9760	6.93804
0	9768	7.46877
0	9776	7.46877
0	9784	7.44728
0	9792	7.44728
0	9800	6.65071
0	9808	6.42946
0	9816	6.27391
0	9824	6.09954
0	9832	5.75616
0	9840	6.09954
0	9848	6.63005
0	9856	6.63005
0	9864	6.64729
0	9872	6.7625
0	9880	6.36006
0	9888	5.93524
0	9896	6.30899
0	9904	6.38082
0	9912	6.30899
0	9920	6.21501
0	9928	6.29593
0	9936	6.21501
0	9944	6.24702
0	9952	6.29593
0	9960	6.32622
0	9968	6.51833
0	9976	6.8365
0	9984	7.00375
0	9992	7.44728
0	10000	7.48036
0	10008	7.46099
0	10016	7.25379
0	10024	6.94642
0	10032	6.31763
0	10040	5.81225
0	10048	6.31763
0	10056	6.58066
0	10064	6.72403
0	10072	7.27834
0	10080	7.51645
0	10088	7.51645
0	10096	7.39722
0	10104	7.37463
0	10112	7.52952
0	10120	7.39722
0	10128	6.69116
0	10136	6.69116
0	10144	6.75616
0	10152	6.265
0	10160	5.9183
0	10168	5.73051
0	10176	5.73051
0	10184	5.66432
0	10192	5.74979
0	10200	6.26946
0	10208	6.46099
0	10216	6.56261
0	10224	6.59139
0	10232	6.46877
0	10240	6.26946
0	10248	6.07427
0	10256	5.75616
0	10264	5.57347
0	10272	5.46877
0	10280	5.46877
0	10288	5.57347
0	10296	5.71097
0	10304	5.78759
0	10312	6.00643
0	10320	5.73051
0	10328	5.7625
0	10336	5.82443
0	10344	5.50704
0	10352	5.73051
0	10360	6.27834
0	10368	6.09954
0	10376	6.09954
0	10384	6.11944
0	10392	5.40534
0	10400	5.40534
0	10408	5.65753
0	10416	5.8425
0	10424	5.8425
0	10432	5.78136
0	10440	5.71097
0	10448	5.52952
0	10456	5.65071
0	10464	5.59495
0	10472	5.63697
0	10480	5.63697
0	10488	5.79998
0	10496	5.63005
0	10504	5.92961
0	10512	5.78136
0	10520	5.63005
0	10528	5.43741
0	10536	5.38904
0	10544	5.38904
0	10552	5.94642
0	10560	6.00643
0	10568	6.17754
0	10576	6.17754
0	10584	5.83048
0	10592	5.52207
0	10600	5.38904
0	10608	5.38904
0	10616	5.74339
0	10624	6.10952
0	10632	6.45709
0	10640	6.6778
0	10648	6.65412
0	10656	6.56986
0	10664	6.44925
0	10672	5.78759
0	10680	5.65753
0	10688	5.43741
0	10696	5.1964
0	10704	5.1964
0	10712	5.339
0	10720	5.64386
0	10728	5.9957
0	10736	6.08948
0	10744	6.08443
0	10752	5.96303
0	10760	5.87213
0	10768	5.87213
0	10776	6.13906
0	10784	6.03814
0	10792	6.25154
0	10800	6.25154
0	10808	5.88381
0	10816	5.66432
0	10824	5.74979
0	10832	5.55897
0	10840	5.51457
0	10848	5.60909
0	10856	5.74979
0	10864	6.04855
0	10872	6.07936
0	10880	6.27391
0	10888	6.32622
0	10896	6.21963
0	10904	6.07936
0	10912	5.67108
0	10920	5.67108
0	10928	5.78759
0	10936	6.46099
0	10944	6.82443
0	10952	6.82443
0	10960	6.50326
0	10968	5.81835
0	10976	5.44531
0	10984	5.44531
0	10992	5.97946
0	11000	6.17278
0	11008	6.17278
0	11016	6.06404
0	11024	5.7751
0	11032	5.74979
0	11040	5.7751
0	11048	6.25154
0	11056	6.34746
0	11064	6.60909
0	11072	6.54432
0	11080	6.40129
0	11088	6.02764
0	11096	6.09954
0	11104	5.7751
0	11112	5.63005
0	11120	6.09954
0	11128	7.21963
0	11136	7.21963
0	11144	7.25829
0	11152	7.28496
0	11160	6.21501
0	11168	5.45317
0	11176	5.45317
0	11184	5.41343
0	11192	5.16802
0	11200	5.45317
0	11208	5.65753
0	11216	6.24249
0	11224	6.27834
0	11232	6.49947
0	11240	6.24249
0	11248	5.9957
0	11256	5.69116
0	11264	5.4842
0	11272	5.30465
0	11280	5.30465
0	11288	5.43741
0	11296	5.92396
0	11304	6.28716
0	11312	6.7011
0	11320	7.03552
0	11328	7.38494
0	11336	7.67108
0	11344	7.67108
0	11352	7.67108
0	11360	7.28716
0	11368	7.19171
0	11376	6.04855
0	11384	6.10952
0	11392	5.88381
0	11400	6.00643
0	11408	5.88381
0	11416	6.27834
0	11424	6.92679
0	11432	7.65923
0	11440	8.26723
0	11448	8.26723
0	11456	8.26723
0	11464	7.92538
0	11472	6.41745
0	11480	6.41745
0	11488	6.74979
0	11496	6.82746
0	11504	6.89251
0	11512	7.26946
0	11520	7.02764
0	11528	6.63697
0	11536	6.63697
0	11544	6.41343
0	11552	6.41343
0	11560	7.30248
0	11568	7.44531
0	11576	8.14393
0	11584	8.14393
0	11592	7.93383
0	11600	7.68783
0	11608	7.24476
0	11616	6.72727
0	11624	6.4842
0	11632	6.44925
0	11640	6.4842
0	11648	7.72403
0	11656	7.75933
0	11664	7.844
0	11672	7.91545
0	11680	7.56261
0	11688	7.14393
0	11696	7.14393
0	11704	7.36632
0	11712	7.49947
0	11720	7.56261
0	11728	7.66432
0	11736	7.56261
0	11744	7.46683
0	11752	7.54432
0	11760	7.77039
0	11768	8.1964
0	11776	8.1964
0	11784	7.87798
0	11792	7.54983
0	11800	7.16323
0	11808	6.65412
0	11816	6.95198
0	11824	6.95198
0	11832	6.92961
0	11840	6.92961
0	11848	6.92961
0	11856	6.55532
0	11864	6.58425
0	11872	6.56624
0	11880	6.56624
0	11888	7.67108
0	11896	7.67948
0	11904	7.6895
0	11912	7.6895
0	11920	6.65412
0	11928	5.9957
0	11936	5.63697
0	11944	5.4842
0	11952	5.4842
0	11960	5.41343
0	11968	5.43741
0	11976	5.74979
0	11984	6.16802
0	11992	7.31978
0	12000	7.41343
0	12008	7.34535
0	12016	7.34535
0	12024	6.23339
0	12032	5.89539
0	12040	5.6845
0	12048	5.6845
0	12056	5.74339
0	12064	5.89539
0	12072	5.79998
0	12080	5.8365
0	12088	6.11449
0	12096	6.11449
0	12104	6.16323
0	12112	6.16323
0	12120	6.00643
0	12128	5.6231
0	12136	5.20574
0	12144	5.04855
0	12152	5.15843
0	12160	5.15843
0	12168	5.28716
0	12176	5.43741
0	12184	5.58782
0	12192	5.74979
0	12200	5.60909
0	12208	5.7625
0	12216	5.89539
0	12224	5.89539
0	12232	5.55897
0	12240	5.79998
0	12248	5.46877
0	12256	5.23339
0	12264	5.46877
0	12272	5.78759
0	12280	5.86035
0	12288	5.86035
0	12296	5.94642
0	12304	5.71751
0	12312	5.55897
0	12320	5.52952
0	12328	5.45317
0	12336	5.47651
0	12344	5.55166
0	12352	5.55897
0	12360	5.74339
0	12368	5.88381
0	12376	5.78759
0	12384	5.79998
0	12392	5.79998
0	12400	5.69116
0	12408	5.71097
0	12416	5.63697
0	12424	5.55897
0	12432	5.55897
0	12440	5.73697
0	12448	5.69116
0	12456	5.81225
0	12464	6.04335
0	12472	5.98489
0	12480	5.88961
0	12488	5.81225
0	12496	5.55166
0	12504	5.32193
0	12512	5.39722
0	12520	5.54432
0	12528	5.81225
0	12536	6.21501
0	12544	6.59495
0	12552	6.7751
0	12560	6.7751
0	12568	6.7751
0	12576	6.3684
0	12584	6.14878
0	12592	5.9957
0	12600	6.04855
0	12608	6.09452
0	12616	6.03814
0	12624	6.24702
0	12632	6.76881
0	12640	6.76881
0	12648	6.76881
0	12656	6.92679
0	12664	6.8365
0	12672	6.43344
0	12680	6.21963
0	12688	6.14393
0	12696	5.67108
0	12704	5.64386
0	12712	5.98489
0	12720	6.38904
0	12728	6.40534
0	12736	6.38904
0	12744	6.46489
0	12752	6.35588
0	12760	6.33475
0	12768	6.17754
0	12776	6.33475
0	12784	6.265
0	12792	5.974
0	12800	5.45317
0	12808	5.8425
0	12816	5.51457
0	12824	5.51457
0	12832	5.95198
0	12840	6.15843
0	12848	6.15843
0	12856	6.15843
0	12864	6.15843
0	12872	5.87798
0	12880	5.79998
0	12888	5.73697
0	12896	5.80613
0	12904	6.12928
0	12912	6.13906
0	12920	5.90115
0	12928	6.13906
0	12936	6.09954
0	12944	5.95198
0	12952	5.974
0	12960	6.26946
0	12968	6.29155
0	12976	6.7044
0	12984	6.99031
0	12992	6.99031
0	13000	7.00107
0	13008	6.99031
0	13016	6.47264
0	13024	5.9183
0	13032	6.10952
0	13040	5.82443
0	13048	6.10952
0	13056	6.12437
0	13064	6.52952
0	13072	6.46877
0	13080	6.46877
0	13088	6.38082
0	13096	6.12928
0	13104	6.06404
0	13112	6.09954
0	13120	6.24249
0	13128	6.24249
0	13136	6.24249
0	13144	6.24702
0	13152	6.24249
0	13160	6.11944
0	13168	5.9957
0	13176	5.79998
0	13184	5.64386
0	13192	5.7625
0	13200	5.82443
0	13208	6.28276
0	13216	6.30465
0	13224	6.6231
0	13232	6.6231
0	13240	6.47264
0	13248	6.29155
0	13256	6.42547
0	13264	6.46489
0	13272	6.69116
0	13280	6.69116
0	13288	6.69116
0	13296	6.60909
0	13304	6.28276
0	13312	6.28276
0	13320	6.28276
0	13328	5.89539
0	13336	5.84847
0	13344	5.7625
0	13352	5.52952
0	13360	5.52952
0	13368	6.06404
0	13376	6.22882
0	13384	6.25604
0	13392	6.26946
0	13400	6.16323
0	13408	5.92961
0	13416	5.73697
0	13424	5.92396
0	13432	5.92961
0	13440	5.8425
0	13448	5.7625
0	13456	5.8365
0	13464	5.8365
0	13472	5.98489
0	13480	6.13418
0	13488	6.09954
0	13496	6.09954
0	13504	5.89539
0	13512	5.66432
0	13520	5.66432
0	13528	5.54432
0	13536	5.54432
0	13544	5.58782
0	13552	5.65753
0	13560	5.339
0	13568	5.49947
0	13576	5.73697
0	13584	6.02237
0	13592	6.03814
0	13600	6.65412
0	13608	7.17278
0	13616	8.56442
0	13624	8.56442
0	13632	8.56442
0	13640	8.45317
0	13648	7.04595
0	13656	6.22423
0	13664	6.22423
0	13672	7.65583
0	13680	8.3684
0	13688	9.323
0	13696	9.323
0	13704	9.44826
0	13712	9.57662
0	13720	9.44826
0	13728	8.93594
0	13736	9.11263
0	13744	8.81683
0	13752	8.33688
0	13760	8.02105
0	13768	6.9957
0	13776	6.39314
0	13784	5.7625
0	13792	5.7625
0	13800	6.64386
0	13808	7.30899
0	13816	7.69448
0	13824	8.15602
0	13832	8.15602
0	13840	8.56805
0	13848	8.97537
0	13856	9.11696
0	13864	8.87579
0	13872	8.87579
0	13880	8.76171
0	13888	8.79689
0	13896	8.42347
0	13904	8.05502
0	13912	8.42347
0	13920	8.09703
0	13928	7.67444
0	13936	8.17635
0	13944	8.39314
0	13952	8.47939
0	13960	8.58782
0	13968	8.64214
0	13976	8.56533
0	13984	8.71914
0	13992	8.80843
0	14000	8.80305
0	14008	8.71914
0	14016	8.37048
0	14024	8.09954
0	14032	8.09954
0	14040	8.23681
0	14048	8.48994
0	14056	8.55166
0	14064	8.93804
0	14072	8.82063
0	14080	8.6038
0	14088	8.6038
0	14096	8.51833
0	14104	8.22996
0	14112	8.19053
0	14120	8.06404
0	14128	8.10703
0	14136	8.19053
0	14144	8.10703
0	14152	7.55897
0	14160	7.31763
0	14168	7.05889
0	14176	6.31763
0	14184	7.05889
0	14192	7.41745
0	14200	7.41745
0	14208	7.9876
0	14216	8.46683
0	14224	8.46683
0	14232	8.32407
0	14240	8.22423
0	14248	7.50515
0	14256	6.75298
0	14264	6.75298
0	14272	7.52207
0	14280	7.48036
0	14288	7.52207
0	14296	7.48994
0	14304	6.96303
0	14312	6.96303
0	14320	7.3003
0	14328	7.72077
0	14336	7.5202
0	14344	7.5202
0	14352	7.01176
0	14360	6.79998
0	14368	6.3003
0	14376	6.71751
0	14384	7.01176
0	14392	6.79998
0	14400	7.32193
0	14408	7.8809
0	14416	7.8809
0	14424	7.37255
0	14432	7.37255
0	14440	7.24928
0	14448	7.17754
0	14456	7.24928
0	14464	7.17278
0	14472	7.16323
0	14480	7.03552
0	14488	7.03552
0	14496	6.42547
0	14504	7.31115
0	14512	7.58425
0	14520	7.7011
0	14528	7.95752
0	14536	7.97946
0	14544	7.40534
0	14552	7.40534
0	14560	6.17754
0	14568	6.17754
0	14576	7.01442
0	14584	7.187
0	14592	7.08948
0	14600	7.46294
0	14608	6.8365
0	14616	6.54064
0	14624	5.13906
0	14632	6.04335
0	14640	6.04335
0	14648	6.48036
0	14656	6.48036
0	14664	6.53324
0	14672	6.86035
0	14680	6.20574
0	14688	5.82443
0	14696	6.23339
0	14704	6.23339
0	14712	5.88381
0	14720	6.25604
0	14728	6.25604
0	14736	5.88381
0	14744	5.81225
0	14752	5.81225
0	14760	5.71751
0	14768	5.44531
0	14776	5.71751
0	14784	5.66432
0	14792	5.67108
0	14800	5.34746
0	14808	5.7751
0	14816	5.9957
0	14824	6.10454
0	14832	6.10454
0	14840	6.12928
0	14848	6.01707
0	14856	6.0329
0	14864	5.81225
0	14872	5.82443
0	14880	5.8365
0	14888	5.8365
0	14896	5.58066
0	14904	5.50704
0	14912	5.25154
0	14920	5.37255
0	14928	5.339
0	14936	4.96303
0	14944	5.26946
0	14952	5.6778
0	14960	5.45317
0	14968	5.31331
0	14976	5.31331
0	14984	5.31331
0	14992	4.96303
0	15000	4.96303
0	15008	5.73051
0	15016	5.74979
0	15024	6.7907
0	15032	7.04335
0	15040	6.89251
0	15048	6.00643
0	15056	6.17754
0	15064	5.63697
0	15072	5.36424
0	15080	5.63697
0	15088	5.63697
0	15096	5.1964
0	15104	5.27834
0	15112	6.16802
0	15120	5.35588
0	15128	5.35588
0	15136	5.45317
0	15144	5.56624
0	15152	5.38904
0	15160	5.45317
0	15168	5.65753
0	15176	5.92396
0	15184	5.7938
0	15192	5.7938
0	15200	5.81225
0	15208	5.52207
0	15216	5.52207
0	15224	5.58066
0	15232	5.90689
0	15240	5.63697
0	15248	5.9957
0	15256	5.90689
0	15264	5.9183
0	15272	5.81225
0	15280	5.81225
0	15288	5.81225
0	15296	5.86625
0	15304	6.1964
0	15312	6.16323
0	15320	6.16323
0	15328	6.04855
0	15336	5.90689
0	15344	5.33049
0	15352	5.6231
0	15360	5.65071
0	15368	4.88381
0	15376	5.26946
0	15384	5.55897
0	15392	5.44531
0	15400	5.74979
0	15408	5.78759
0	15416	5.81225
0	15424	5.7044
0	15432	5.73697
0	15440	6.20107
0	15448	6.88961
0	15456	7.1219
0	15464	7.19171
0	15472	7.19171
0	15480	6.6677
0	15488	6.15361
0	15496	5.23339
0	15504	5.14878
0	15512	5.23339
0	15520	5.46877
0	15528	6.07427
0	15536	6.187
0	15544	6.18228
0	15552	5.96853
0	15560	5.42946
0	15568	5.42946
0	15576	5.46099
0	15584	6.28276
0	15592	6.52207
0	15600	6.78759
0	15608	6.75616
0	15616	6.75616
0	15624	6.78136
0	15632	6.78759
0	15640	6.59139
0	15648	6.56986
0	15656	6.17754
0	15664	5.95198
0	15672	5.92961
0	15680	5.92961
0	15688	6.0329
0	15696	6.32193
0	15704	6.27834
0	15712	6.00643
0	15720	5.7751
0	15728	5.88381
0	15736	5.58782
0	15744	5.73051
0	15752	5.88381
0	15760	5.85442
0	15768	5.88961
0	15776	6.30465
0	15784	6.46099
0	15792	6.46099
0	15800	6.7625
0	15808	6.7625
0	15816	6.58782
0	15824	6.71097
0	15832	6.8395
0	15840	6.50326
0	15848	6.35588
0	15856	6.35588
0	15864	5.94084
0	15872	5.94084
0	15880	6.40939
0	15888	6.55532
0	15896	6.73051
0	15904	6.58782
0	15912	6.42146
0	15920	6.12928
0	15928	6.09452
0	15936	6.12928
0	15944	6.15361
0	15952	6.26053
0	15960	6.18228
0	15968	6.03814
0	15976	5.85442
0	15984	5.72403
0	15992	5.64386
0	16000	5.9957
0	16008	5.9957
0	16016	6.68783
0	16024	6.82746
0	16032	7.25379
0	16040	6.92113
0	16048	6.7907
0	16056	6.37255
0	16064	6.23339
0	16072	5.73697
0	16080	5.45317
0	16088	5.80613
0	16096	6.02764
[truncated: 142,176 more rows]
