# Supplementary material for: A Compendium of Nucleosome and Transcript Profiles Reveals Determinants of Chromatin Architecture and Transcription
Source: PLoS Genet. 2013 May 2;9(5):e1003479. doi: 10.1371/journal.pgen.1003479 (PMC3642058; doi:10.1371/journal.pgen.1003479)
Supplement: Dataset S1 — Yeast transcript annotation R script and data files. Please note this file is 81.9 MB and may be difficult for some readers to download due to its size. (GZ) [file pgen.1003479.s001.gz › yeast-transcript-annotation/chr2.data.nucleosomes]

12	-1.24669
16	-1.08036
20	-1.05081
24	-1.01704
28	-0.992175
32	-1.01785
36	-0.926201
40	-0.879441
44	-0.796533
48	-0.771305
52	-0.795299
56	-0.751564
60	-0.986498
64	-1.01801
68	-1.1404
72	-1.19586
76	-1.23118
80	-1.1846
84	-1.18686
88	-1.1846
92	-1.14845
96	-1.11165
100	-1.18115
104	-0.993052
108	-0.813569
112	-0.680036
116	-0.635874
120	-0.576956
124	-0.562909
128	-0.574386
132	-0.538892
136	-0.523439
140	-0.459432
144	-0.438018
148	-0.448071
152	-0.444602
156	-0.430025
160	-0.378041
164	-0.322519
168	-0.321161
172	-0.229794
176	-0.264532
180	-0.138936
184	-0.138936
188	-0.102043
192	-0.111594
196	-0.0238467
200	-0.0705807
204	-0.035333
208	0.0132442
212	0
216	-0.00801498
220	0.0154065
224	0
228	-0.0236512
232	0.000452015
236	-0.0705807
240	0.000452015
244	0.011116
248	0.0364854
252	0.0212617
256	0.0400338
260	0.0877859
264	0.0893266
268	0.0370233
272	-0.00786686
276	-0.0132404
280	-0.0676677
284	-0.0725673
288	-0.080804
292	-0.125908
296	-0.117281
300	-0.111378
304	-0.151485
308	-0.175111
312	-0.164054
316	-0.125586
320	-0.10068
324	-0.130957
328	-0.149411
332	-0.152072
336	-0.146255
340	-0.126231
344	-0.0962854
348	-0.069833
352	-0.0379082
356	-0.0415654
360	0.020599
364	0.0371011
368	0.100384
372	0.145274
376	0.16422
380	0.182334
384	0.220967
388	0.224153
392	0.224153
396	0.202243
400	0.220967
404	0.220967
408	0.194448
412	0.210975
416	0.20437
420	0.21566
424	0.230747
428	0.297514
432	0.318661
436	0.318661
440	0.321216
444	0.322692
448	0.321216
452	0.294071
456	0.2114
460	0.222907
464	0.185889
468	0.123144
472	0.0038717
476	-0.0658063
480	-0.0738942
484	-0.122719
488	-0.0717554
492	-0.109935
496	-0.1083
500	-0.062374
504	-0.0661818
508	-0.0700565
512	-0.0906185
516	-0.029647
520	0.0394101
524	0.0615557
528	0.105236
532	0.0608905
536	0.103387
540	0.131796
544	0.133282
548	0.115241
552	0.173233
556	0.196917
560	0.151129
564	0.143023
568	0.148497
572	0.142399
576	0.120039
580	0.157209
584	0.152634
588	0.193868
592	0.207236
596	0.166804
600	0.152634
604	0.141059
608	0.141059
612	0.163049
616	0.16112
620	0.145507
624	0.133323
628	0.174071
632	0.175042
636	0.192329
640	0.19135
644	0.185486
648	0.236187
652	0.247826
656	0.302493
660	0.251122
664	0.292655
668	0.302493
672	0.297927
676	0.300296
680	0.258974
684	0.258974
688	0.292282
692	0.274115
696	0.278311
700	0.213375
704	0.276754
708	0.278973
712	0.290847
716	0.296403
720	0.263879
724	0.238297
728	0.195495
732	0.191775
736	0.202623
740	0.202623
744	0.241618
748	0.24151
752	0.187409
756	0.185337
760	0.173092
764	0.266623
768	0.273413
772	0.291218
776	0.280286
780	0.303432
784	0.298644
788	0.277151
792	0.217149
796	0.217149
800	0.175647
804	0.194465
808	0.114905
812	0.175647
816	0.169945
820	0.189889
824	0.099607
828	0.03716
832	0.0898058
836	0.0898029
840	0.11982
844	0.124363
848	0.123492
852	0.0669537
856	0.0427578
860	0.0181968
864	0.0133701
868	0.0737928
872	0.0913685
876	0.0472174
880	0.128296
884	0.0953525
888	0.128296
892	0.133486
896	0.193656
900	0.208834
904	0.267299
908	0.293478
912	0.242896
916	0.256119
920	0.239747
924	0.208031
928	0.168921
932	0.0978924
936	0.115192
940	0.0793136
944	-0.045264
948	-0.046538
952	-0.121658
956	-0.0690762
960	-0.0802834
964	-0.0470886
968	-0.0251344
972	-0.0166737
976	-0.0123014
980	-0.0251344
984	0.0341032
988	0.0867067
992	0.102804
996	0.0962647
1000	0.0608721
1004	0.0586354
1008	0.0986674
1012	0.119243
1016	0.0872738
1020	0.127829
1024	0.0872738
1028	0.0797068
1032	0.0589935
1036	0.0797068
1040	0.109617
1044	0.130291
1048	0.105653
1052	0.0285907
1056	-0.0322344
1060	-0.00750195
1064	-0.0295478
1068	-0.0295478
1072	-0.0445694
1076	-0.0706798
1080	-0.0356069
1084	0.0741407
1088	-0.0243369
1092	0.0469461
1096	0.0810852
1100	0.0611
1104	0.0324896
1108	0.056527
1112	0.03957
1116	0.0800909
1120	0.0778613
1124	0.0926243
1128	0.105695
1132	0.178291
1136	0.172498
1140	0.167545
1144	0.184715
1148	0.223497
1152	0.224813
1156	0.274638
1160	0.216639
1164	0.25638
1168	0.231636
1172	0.21369
1176	0.134032
1180	0.147328
1184	0.134045
1188	0.113844
1192	0.168242
1196	0.191093
1200	0.177077
1204	0.216558
1208	0.140354
1212	0.159554
1216	0.210685
1220	0.233043
1224	0.178967
1228	0.192924
1232	0.121321
1236	0.0911478
1240	0.0301215
1244	0.0246339
1248	-0.0177796
1252	0.0218594
1256	0.120692
1260	0.0747872
1264	0.0457681
1268	-0.000797476
1272	-0.0170366
1276	-0.00499742
1280	-0.0122696
1284	0.0186861
1288	-0.00283077
1292	0.090004
1296	-0.0216234
1300	-0.0732395
1304	-0.0266235
1308	-0.0421635
1312	-0.0199327
1316	0.0118228
1320	0.0416879
1324	0.0636997
1328	0.0416879
1332	0.0485969
1336	0.054746
1340	0.0976638
1344	0.106821
1348	0.103168
1352	0.11987
1356	0.165437
1360	0.222567
1364	0.195875
1368	0.178936
1372	0.188526
1376	0.254585
1380	0.230221
1384	0.188526
1388	0.171709
1392	0.171315
1396	0.114884
1400	0.076322
1404	0.0183874
1408	0.00641381
1412	0.00641381
1416	-0.0528001
1420	-0.126803
1424	-0.138787
1428	-0.0614914
1432	-0.0436794
1436	-0.0460965
1440	-0.0646147
1444	-0.0646147
1448	-0.0460965
1452	-0.0609535
1456	-0.0403339
1460	0.013282
1464	0.0301001
1468	0.0177088
1472	0.0462491
1476	0.0468982
1480	0.0616955
1484	0.104348
1488	0.154802
1492	0.276042
1496	0.328383
1500	0.325803
1504	0.325615
1508	0.28613
1512	0.325427
1516	0.33447
1520	0.317803
1524	0.327057
1528	0.314141
1532	0.286191
1536	0.250778
1540	0.252641
1568	0.184938
1572	0.236401
1576	0.249267
1580	0.247944
1584	0.249267
1588	0.221736
1592	0.206866
1596	0.181932
1600	0.150036
1604	0.199899
1608	0.230465
1612	0.241994
1616	0.222638
1620	0.215953
1624	0.224213
1628	0.230025
1632	0.27263
1636	0.279289
1640	0.290321
1644	0.260153
1648	0.282901
1652	0.2205
1656	0.24272
1660	0.328828
1664	0.258884
1668	0.247889
1672	0.243326
1676	0.256383
1680	0.310892
1684	0.30055
1688	0.317125
1692	0.27991
1696	0.317125
1700	0.282154
1720	0.311058
1724	0.290309
1728	0.290303
1748	0.452008
1752	0.413033
1756	0.33743
1760	0.318649
1764	0.285505
1768	0.283256
1772	0.287621
1776	0.283256
1780	0.289901
1784	0.272205
1788	0.231043
1792	0.230633
1796	0.254247
1800	0.302466
1804	0.309731
1808	0.305475
1812	0.288062
1816	0.256862
1820	0.24937
1824	0.280588
1828	0.314503
1832	0.325069
1836	0.282398
1840	0.301887
1844	0.30279
1848	0.28709
1852	0.292372
1856	0.291702
1860	0.302735
1864	0.322534
1868	0.277478
1896	0.368857
1900	0.318781
1904	0.262084
1908	0.260813
1912	0.261389
1916	0.261524
1920	0.210991
1924	0.231258
1928	0.234724
1932	0.183618
1936	0.226745
1940	0.255893
1944	0.185882
1948	0.276515
1952	0.28775
1956	0.290872
1960	0.307616
1964	0.368306
1968	0.329475
1972	0.32774
1976	0.283502
1980	0.244666
1984	0.246175
1988	0.259418
1996	0.246884
2000	0.236974
2004	0.221913
2008	0.256979
2012	0.302656
2016	0.304915
2020	0.311287
2024	0.281561
2028	0.235981
2032	0.195665
2036	0.215785
2040	0.235207
2044	0.269656
2048	0.272418
2052	0.285592
2056	0.246327
2060	0.254344
2064	0.274196
2068	0.325973
2072	0.35074
2076	0.360302
2080	0.375932
2084	0.359226
2088	0.3598
2092	0.34846
2096	0.310973
2100	0.317435
2104	0.304416
2108	0.280094
2112	0.281191
2116	0.284192
2120	0.315481
2124	0.345942
2128	0.315235
2132	0.302003
2136	0.32251
2140	0.384231
2144	0.371526
2148	0.334362
2152	0.33132
2156	0.31268
2160	0.304498
2164	0.29294
2168	0.257626
2252	0.254474
2256	0.419754
2260	0.331315
2264	0.32547
2268	0.32547
2272	0.32547
2276	0.337378
2280	0.245397
2284	0.463734
2324	0.296633
2328	0.296633
2332	0.296633
2404	0.173159
2408	0.194877
2412	0.182441
2416	0.232963
2420	0.207942
2424	0.210908
2428	0.241502
2432	0.246345
2436	0.28447
2440	0.286586
2444	0.287917
2448	0.288052
2452	0.263472
2456	0.253733
2460	0.249689
2464	0.269472
2468	0.287703
2472	0.276282
2476	0.26938
2480	0.247364
2484	0.218707
2488	0.148906
2492	0.155062
2496	0.152144
2500	0.158777
2504	0.146591
2508	0.137208
2512	0.113605
2516	0.124166
2520	0.158777
2524	0.166471
2528	0.200203
2532	0.27221
2536	0.211484
2540	0.306661
2544	0.229902
2548	0.294652
2552	0.287975
2556	0.297836
2560	0.326984
2564	0.366321
2568	0.303676
2572	0.314636
2576	0.3203
2580	0.324958
2584	0.287975
2588	0.374184
2592	0.340375
2596	0.347232
2600	0.309363
2604	0.345189
2608	0.346181
2612	0.354168
2616	0.345189
2620	0.347232
2624	0.335323
2628	0.341443
2632	0.249623
2636	0.274982
2640	0.255664
2644	0.262358
2648	0.18497
2652	0.155112
2656	0.105911
2660	0.0704119
2664	0.0819928
2668	0.121744
2672	0.119957
2676	0.138373
2680	0.0853159
2684	0.0799056
2688	0.119957
2692	0.171187
2696	0.146924
2700	0.173939
2704	0.159222
2708	0.138954
2712	0.0883178
2716	0.113908
2720	0.0988707
2724	0.129456
2728	0.0755462
2732	0.0988707
2736	0.0618244
2740	0.0618244
2744	0.0778687
2748	0.0764442
2752	0.110257
2756	0.0731442
2760	0.0838038
2764	0.0815334
2768	-0.0486985
2772	-0.142795
2776	-0.248731
2780	-0.26105
2784	-0.222877
2788	-0.254512
2792	-0.225036
2796	-0.202948
2800	-0.104012
2804	-0.125025
2808	-0.104012
2812	0.035291
2816	0.0116004
2820	0.0857072
2824	0.0963098
2828	0.13567
2832	0.101978
2836	0.112935
2840	0.127456
2844	0.127438
2848	0.0663068
2852	0.0908141
2856	0.0762665
2860	0.0472054
2864	0.0141124
2868	0.0116501
2872	-0.00257045
2876	0.0490771
2880	0.00974575
2884	0.00970255
2888	-0.036902
2892	-0.0168854
2896	0.0588643
2900	0.0490771
2904	0.149114
2908	0.157481
2912	0.192262
2916	0.150788
2920	0.121929
2924	0.12133
2928	0.166592
2932	0.220137
2936	0.258875
2940	0.226041
2944	0.22938
2948	0.213802
2952	0.199224
2956	0.208398
2960	0.278211
2964	0.305068
2968	0.34191
2972	0.341029
2976	0.306643
2980	0.2879
2984	0.298743
2988	0.30289
2992	0.275659
2996	0.275659
3000	0.241611
3004	0.177294
3008	0.149074
3012	0.106951
3016	0.119273
3020	0.132678
3024	0.0765867
3028	0.0479583
3032	0.0254997
3036	-0.0140971
3040	0.0306574
3044	0.0618056
3048	0.10836
3052	0.109298
3056	0.107725
3060	0.0980283
3064	0.0618056
3068	0.125875
3072	0.198967
3076	0.180836
3080	0.198967
3084	0.104389
3088	0.0489154
3092	0.0395411
3096	0.071779
3100	0.106485
3104	0.18691
3108	0.190744
3112	0.169833
3116	0.158792
3120	0.205102
3124	0.218814
3128	0.200625
3132	0.170052
3136	0.122102
3140	0.100981
3144	0.122883
3148	0.0992267
3152	0.0303546
3156	0.0727025
3160	0.0845848
3164	0.081842
3168	0.14229
3172	0.165788
3176	0.235061
3180	0.232809
3184	0.284148
3188	0.229599
3192	0.203034
3196	0.276491
3200	0.229599
3204	0.218051
3208	0.198159
3212	0.163622
3216	0.170963
3220	0.143664
3224	0.163622
3228	0.180083
3232	0.143923
3236	0.198159
3240	0.198159
3244	0.198159
3248	0.260044
3252	0.260236
3256	0.253243
3260	0.274565
3264	0.276591
3268	0.274565
3272	0.27314
3276	0.35519
3280	0.381461
3284	0.409073
3288	0.409073
3292	0.364718
3296	0.35519
3300	0.387374
3304	0.328029
3308	0.220427
3312	0.250592
3316	0.298952
3320	0.209177
3324	0.170607
3328	0.120751
3332	0.14829
3336	0.107179
3340	0.17131
3344	0.169786
3348	0.142024
3352	0.156524
3356	0.107762
3360	0.0633079
3364	0.0523332
3368	0.0249196
3372	0.0141868
3376	0.00371792
3380	0.0249975
3384	-0.0144758
3388	-0.0184297
3392	0.0141868
3396	0.014915
3400	0.0157673
3404	0.0573745
3408	0.0621759
3412	0.074279
3416	0.134802
3420	0.194353
3424	0.26071
3428	0.234776
3432	0.26896
3436	0.312144
3440	0.316419
3444	0.305096
3448	0.305096
3452	0.354544
3456	0.354652
3460	0.345746
3464	0.272754
3468	0.262632
3472	0.248576
3476	0.174548
3480	0.153861
3484	0.136497
3488	0.143396
3492	0.152421
3496	0.080924
3500	0.0636075
3504	0.0332415
3508	0.059468
3512	0.0137035
3516	-0.0177046
3520	-0.043405
3524	-0.00375854
3528	-0.0610389
3532	-0.118968
3536	-0.158874
3540	-0.19465
3544	-0.256986
3548	-0.241549
3552	-0.209603
3556	-0.182469
3560	-0.134942
3564	-0.150314
3568	-0.154384
3572	-0.111717
3576	-0.0211911
3580	0.00989923
3584	0.0388258
3588	0.0687647
3592	0.062691
3596	0.110085
3600	0.0932352
3604	0.103285
3608	0.140339
3612	0.10197
3616	0.140339
3620	0.0910346
3624	0.10765
3628	0.131892
3632	0.131892
3636	0.219442
3640	0.191492
3644	0.212914
3648	0.195647
3652	0.16027
3656	0.137574
3660	0.105063
3664	0.103374
3668	0.0802771
3672	0.0462066
3676	0.0779907
3680	0.0229832
3684	0.0263492
3688	-0.0211759
3692	-0.0625415
3696	-0.0514095
3700	-0.0684202
3704	-0.0890802
3708	-0.0970803
3712	-0.0862813
3716	-0.072389
3720	-0.0568909
3724	-0.0638541
3728	-0.0797562
3732	-0.0903023
3736	-0.00103382
3740	-0.00907225
3744	0.0500193
3748	0.116157
3752	0.15011
3756	0.142838
3760	0.14308
3764	0.173687
3768	0.190835
3772	0.204238
3776	0.229306
3780	0.205344
3784	0.26913
3788	0.231917
3792	0.18957
3796	0.217418
3800	0.207714
3804	0.212706
3808	0.212706
3812	0.186269
3816	0.199137
3820	0.25696
3824	0.233412
3828	0.207714
3832	0.147917
3836	0.118049
3840	0.0453564
3844	0.0269767
3848	-0.00742529
3852	-0.0555189
3856	-0.10495
3860	-0.141431
3864	-0.254184
3868	-0.259592
3872	-0.357552
3876	-0.365474
3880	-0.355076
3884	-0.38294
3888	-0.409628
3892	-0.408511
3896	-0.416496
3900	-0.369586
3904	-0.380898
3908	-0.319229
3912	-0.30858
3916	-0.310708
3920	-0.276846
3924	-0.318201
3928	-0.319229
3932	-0.23528
3936	-0.260138
3940	-0.260285
3944	-0.256943
3948	-0.204133
3952	-0.15571
3956	-0.16112
3960	-0.149297
3964	-0.140514
3968	-0.0896318
3972	-0.0629273
3976	-0.102147
3980	-0.122211
3984	-0.0553261
3988	-0.0147051
3992	-0.00249785
3996	0.0262103
4000	0.0493842
4004	0.0475776
4008	0.124231
4012	0.117815
4016	0.138848
4020	0.135564
4024	0.209561
4028	0.175877
4032	0.176598
4036	0.0949432
4040	0.114302
4044	0.1148
4048	0.129967
4052	0.0854383
4056	0.108395
4060	0.0933883
4064	0.181522
4068	0.194661
4072	0.20692
4076	0.191912
4080	0.272002
4084	0.286338
4088	0.268681
4092	0.230209
4096	0.341899
4100	0.298917
4104	0.264241
4108	0.213212
4112	0.186776
4116	0.119982
4120	0.0702442
4124	0.0677026
4128	0.0538276
4132	0.034768
4136	-0.00441906
4140	-0.0884876
4144	-0.134822
4148	-0.179344
4152	-0.129216
4156	-0.115071
4160	-0.102413
4164	-0.0463305
4168	-0.0485965
4172	-0.0865692
4176	-0.060235
4180	-0.060235
4184	-0.0237894
4188	0.0286114
4192	0.0802866
4196	0.130623
4200	0.0932418
4204	0.112526
4208	0.087122
4212	0.125523
4216	0.165938
4220	0.159088
4224	0.164847
4228	0.165938
4232	0.133277
4236	0.148258
4240	0.169391
4244	0.227689
4248	0.224566
4252	0.238246
4256	0.196985
4260	0.232671
4264	0.251127
4268	0.250782
4272	0.250782
4276	0.232671
4280	0.127234
4284	0.0861756
4288	0.0637499
4292	0.0611725
4296	0.0614518
4300	0.0745566
4304	0.0636537
4308	0.0763702
4312	0.0745566
4316	0.0893007
4320	0.127444
4324	0.186014
4328	0.172611
4332	0.167383
4336	0.16703
4340	0.156637
4344	0.157473
4348	0.143014
4352	0.100279
4356	0.0962788
4360	0.0860981
4364	0.0591581
4368	0.019403
4372	0.0157971
4376	0.0366333
4380	0.0730095
4384	0.0730095
4388	0.112089
4392	0.126545
4396	0.124078
4400	0.0963526
4404	0.131337
4408	0.15911
4412	0.149663
4416	0.144527
4420	0.127419
4424	0.0963526
4428	0.0804623
4432	-0.0729631
4436	-0.0857075
4440	-0.0160361
4444	-0.0513543
4448	-0.119809
4452	-0.130492
4456	-0.132839
4460	-0.0699519
4464	-0.0979913
4468	-0.0608345
4472	-0.0251272
4476	0.0130588
4480	0.0361158
4484	0.0227439
4488	0.0565895
4492	0.0996363
4496	0.119953
4500	0.156701
4504	0.123509
4508	0.113578
4512	0.14355
4516	0.0758924
4520	0.0849185
4524	0.0530152
4528	0.0855262
4532	0.0864739
4536	0.0362109
4540	0.0614054
4544	0.0512686
4548	0.0622087
4552	0.0864739
4556	0.0926137
4560	0.108662
4564	0.139685
4568	0.193468
4572	0.164421
4576	0.147519
4580	0.269116
4584	0.234875
4588	0.261196
4592	0.284381
4596	0.263244
4600	0.209688
4604	0.147686
4608	0.190999
4612	0.163898
4616	0.149567
4620	0.16896
4624	0.08655
4628	0.113883
4632	0.115172
4636	0.0699837
4640	0.069393
4644	0.0866091
4648	0.180098
4652	0.115172
4656	0.065499
4660	0.0673603
4664	0.0596977
4668	0.107707
4672	0.113743
4676	0.0996534
4680	0.131971
4684	0.131971
4688	0.137503
4692	0.124382
4696	0.147796
4700	0.148963
4704	0.108161
4708	0.114414
4712	0.0512246
4716	0.0512246
4720	0.0258805
4724	0.0386013
4728	0.0728638
4732	0.048723
4736	0.139879
4740	0.237385
4744	0.272013
4748	0.248512
4752	0.293518
4756	0.317904
4760	0.266212
4764	0.24441
4768	0.18415
4772	0.194036
4776	0.147309
4780	0.10709
4784	0.0962007
4788	0.10709
4792	0.0750459
4796	0.0649747
4800	0.0201882
4804	-0.000685939
4808	0.0426283
4812	0.0448444
4816	0.0492587
4820	0.042054
4824	0.0536392
4828	0.0536392
4832	0.0539829
4836	0.0689376
4840	0.162966
4844	0.228635
4848	0.210801
4852	0.192088
4856	0.190085
4860	0.223954
4864	0.263765
4868	0.242693
4872	0.239469
4876	0.235764
4880	0.242394
4884	0.158965
4888	0.161818
4892	0.163983
4896	0.122558
4900	0.161818
4904	0.170339
4908	0.102891
4912	0.11208
4916	0.110795
4920	0.165783
4924	0.150305
4928	0.184726
4932	0.18014
4936	0.224727
4940	0.200613
4944	0.209875
4948	0.155789
4952	0.21595
4956	0.226722
4960	0.198356
4964	0.102554
4968	0.0706244
4972	0.110562
4976	0.0692898
4980	0.0741134
4984	0.125531
4988	0.121864
4992	0.121864
4996	0.124283
5000	0.0741134
5004	0.115076
5008	0.170166
5012	0.226156
5016	0.25451
5020	0.293151
5024	0.303926
5028	0.293151
5032	0.396284
5036	0.299532
5040	0.2095
5044	0.231829
5048	0.20815
5052	0.20815
5056	0.2095
5060	0.262258
5064	0.246346
5068	0.229464
5072	0.328769
5076	0.21382
5080	0.242715
5084	0.168189
5088	0.0982102
5092	0.140711
5096	0.038861
5100	0.0252822
5104	-0.00618807
5108	-0.00389925
5112	-0.0132267
5116	-0.0663559
5120	-0.0514636
5124	-0.0551829
5128	-0.0233074
5132	-0.0194742
5136	-0.0211373
5140	0.00882614
5144	0.00318453
5148	0.00318453
5152	0.0499495
5156	0.0743194
5160	0.129943
5164	0.155989
5168	0.183925
5172	0.272247
5176	0.252395
5180	0.328128
5184	0.291829
5188	0.317916
5192	0.262679
5196	0.239523
5200	0.221031
5204	0.155307
5208	0.114986
5212	0.129937
5216	0.066583
5220	0.116316
5224	0.0543351
5228	0.0736595
5232	0.0227342
5236	0.0734335
5240	0.10891
5244	0.167557
5248	0.16317
5252	0.167557
5256	0.205332
5260	0.146948
5264	0.15272
5268	0.148311
5272	0.148811
5276	0.172012
5280	0.146948
5284	0.132352
5288	0.0556846
5292	0.0780135
5296	0.13411
5300	0.207847
5304	0.225445
5308	0.217162
5312	0.278378
5316	0.227003
5320	0.257841
5324	0.243398
5328	0.266077
5332	0.227003
5336	0.186074
5340	0.11956
5344	0.0821384
5348	0.103149
5352	0.160055
5356	0.126965
5360	0.183945
5364	0.183945
5368	0.184042
5372	0.120635
5376	0.237534
5380	0.311004
5384	0.309083
5388	0.285051
5392	0.267743
5396	0.228755
5400	0.226598
5404	0.182613
5408	0.111886
5412	0.123902
5416	0.12711
5420	0.0839313
5424	0.0395044
5428	-0.0529889
5432	-0.0895535
5436	-0.111525
5440	-0.223554
5444	-0.238532
5448	-0.310406
5452	-0.262099
5456	-0.396183
5460	-0.324508
5464	-0.366199
5468	-0.36026
5472	-0.294095
5476	-0.348654
5480	-0.456855
5484	-0.311234
5488	-0.472143
5492	-0.485807
5496	-0.535552
5500	-0.490728
5504	-0.595424
5508	-0.653383
5512	-0.695933
5516	-0.70691
5520	-0.844132
5524	-0.691731
5528	-0.772181
5532	-0.709882
5536	-0.727639
5540	-0.762369
5544	-0.840018
5548	-0.904033
5552	-0.895294
5556	-0.92663
5560	-0.872503
5564	-0.862097
5568	-0.91909
5572	-0.911739
5576	-0.95315
5580	-0.91432
5584	-0.926682
5588	-0.892397
5592	-0.843628
5596	-0.703493
5600	-0.678333
5604	-0.712681
5608	-0.714541
5612	-0.775472
5616	-0.714541
5620	-0.732833
5624	-0.776671
5628	-0.775472
5632	-0.752911
5636	-0.752458
5640	-0.803915
5644	-0.838917
5648	-0.935134
5652	-0.940409
5656	-0.944443
5660	-0.990477
5664	-0.980923
5668	-0.891142
5672	-0.905624
5676	-0.948123
5680	-0.91401
5684	-0.905624
5688	-0.871726
5692	-0.784028
5696	-0.772992
5700	-0.682938
5704	-0.723836
5708	-0.771763
5712	-0.806134
5716	-0.819733
5720	-0.792403
5724	-0.792403
5728	-0.887859
5732	-0.879301
5736	-0.901779
5740	-0.897284
5744	-0.849808
5748	-0.711473
5752	-0.69792
5756	-0.663212
5760	-0.701776
5764	-0.648584
5768	-0.70126
5772	-0.765107
5776	-0.806343
5780	-0.846279
5784	-0.891468
5788	-1.00305
5792	-1.05444
5796	-0.989725
5800	-1.06656
5804	-0.968999
5808	-1.00978
5812	-0.981321
5816	-0.961869
5820	-0.938206
5824	-0.865269
5828	-0.941434
5832	-0.92432
5836	-0.976877
5840	-1.06597
5844	-1.08145
5848	-1.0493
5852	-1.02958
5856	-1.02958
5860	-0.935778
5864	-0.850014
5868	-0.752668
5872	-0.66835
5876	-0.625289
5880	-0.61358
5884	-0.586209
5888	-0.54966
5892	-0.53852
5896	-0.496258
5900	-0.478583
5904	-0.442606
5908	-0.418282
5912	-0.434296
5916	-0.451897
5920	-0.398649
5924	-0.344868
5928	-0.369042
5932	-0.344868
5936	-0.336739
5940	-0.32257
5944	-0.33322
5948	-0.3292
5952	-0.33322
5956	-0.308427
5960	-0.256725
5964	-0.269704
5968	-0.241256
5972	-0.234819
5976	-0.148555
5980	-0.0853384
5984	-0.0526618
5988	0.00561557
5992	0.0579599
5996	0.111926
6000	0.112397
6004	0.148312
6008	0.1689
6012	0.137389
6016	0.166896
6020	0.191227
6024	0.227946
6028	0.253508
6032	0.280468
6036	0.28821
6040	0.252551
6044	0.230509
6048	0.261461
6052	0.237784
6056	0.249931
6060	0.255627
6064	0.235711
6068	0.199319
6072	0.167394
6076	0.132004
6080	0.120173
6084	0.0794557
6088	0.0900015
6092	0.0552324
6096	0.0198778
6100	0.0245625
6104	0.0223214
6108	-0.0179767
6112	-0.0376376
6116	-0.0376376
6120	-0.0218365
6124	-0.0753431
6128	-0.0337072
6132	-0.0451285
6136	-0.0164377
6140	-0.0669283
6144	-0.0164377
6148	-0.0299325
6152	0.0929219
6156	0.192829
6160	0.19341
6164	0.242424
6168	0.295863
6172	0.351596
6176	0.36349
6180	0.361322
6184	0.422292
6188	0.447159
6192	0.444814
6196	0.395358
6200	0.377438
6204	0.36349
6208	0.330768
6212	0.356899
6216	0.273886
6220	0.205248
6224	0.0593261
6228	0.0274952
6232	-0.0387113
6236	-0.0318709
6240	-0.0875346
6244	-0.189384
6248	-0.28049
6252	-0.362802
6256	-0.452595
6260	-0.493118
6264	-0.505446
6268	-0.484008
6272	-0.488319
6276	-0.504812
6280	-0.617824
6284	-0.566481
6288	-0.670896
6292	-0.678588
6296	-0.765805
6300	-0.765805
6304	-0.899632
6308	-0.9878
6312	-1.12872
6316	-1.1947
6320	-1.23076
6324	-1.17848
6328	-1.22156
6332	-1.01401
6336	-0.984814
6340	-0.73062
6344	-0.728766
6348	-0.598164
6352	-0.42888
6356	-0.363493
6360	-0.304616
6364	-0.363492
6368	-0.317372
6372	-0.224198
6376	-0.243247
6380	-0.164876
6384	-0.131984
6388	-0.0809689
6392	-0.0335256
6396	-0.0495592
6400	0.0465556
6404	0.00796405
6408	0.126086
6412	0.126467
6416	0.160006
6420	0.150159
6424	0.143138
6428	0.1468
6432	0.218249
6436	0.293313
6440	0.382018
6444	0.350939
6448	0.297689
6452	0.319353
6456	0.307564
6460	0.297475
6464	0.13743
6468	0.144223
6472	-0.0956951
6476	-0.0371622
6480	-0.289983
6484	-0.406194
6488	-0.652142
6492	-0.890017
6496	-1.20157
6500	-1.34376
6504	-1.54684
6508	-1.64232
6512	-1.67832
6516	-1.68001
6520	-1.63757
6524	-1.58099
6528	-1.56099
6532	-1.51158
6536	-1.52209
6540	-1.44863
6544	-1.44622
6548	-1.38099
6552	-1.22294
6556	-1.15403
6560	-1.12858
6564	-1.19346
6568	-1.24611
6572	-1.25864
6576	-1.4351
6580	-1.49699
6584	-1.48889
6588	-1.48889
6592	-1.42622
6596	-1.32889
6600	-1.23398
6604	-1.06782
6608	-0.951723
6612	-0.82994
6616	-0.744814
6620	-0.610836
6624	-0.460645
6628	-0.383441
6632	-0.188664
6636	-0.163139
6640	0.00155466
6644	0.00178444
6648	0.0630294
6652	0.0759302
6656	0.14322
6660	0.146221
6664	0.140258
6668	0.127342
6672	0.0938273
6676	0.0938273
6680	-0.00813068
6684	-0.00885017
6688	0.0132569
6692	0.0168084
6696	0.0360419
6700	0.0938646
6704	0.0895845
6708	0.00684675
6712	-0.127035
6716	-0.177396
6720	-0.255886
6724	-0.221477
6728	-0.274671
6732	-0.241933
6736	-0.325382
6740	-0.377825
6744	-0.407089
6748	-0.380258
6752	-0.415875
6756	-0.433153
6760	-0.443666
6764	-0.445469
6768	-0.436983
6772	-0.445469
6776	-0.436491
6780	-0.377745
6784	-0.262102
6788	-0.25758
6792	-0.258887
6796	-0.214008
6800	-0.167494
6804	-0.123167
6808	0.0420573
6812	0.0478189
6816	0.160631
6820	0.170633
6824	0.209031
6828	0.170633
6832	0.209031
6836	0.257377
6840	0.317733
6844	0.411336
6848	0.446441
6852	0.37378
6856	0.442622
6860	0.304137
6864	0.190091
6868	0.192376
6872	0.159581
6876	0.160835
6880	0.0726791
6884	-0.0411897
6888	-0.0879783
6892	-0.107497
6896	-0.219996
6900	-0.219996
6904	-0.207764
6908	-0.218903
6912	-0.26072
6916	-0.252733
6920	-0.241535
6924	-0.163439
6928	-0.149917
6932	-0.177728
6936	-0.149207
6940	-0.0797632
6944	-0.091692
6948	-0.0360547
6952	0.0134714
6956	-0.0135985
6960	0.0353397
6964	0.0364928
6968	0.0543281
6972	0.0473989
6976	0.0742083
6980	0.056143
6984	0.103682
6988	0.0730831
6992	0.102411
6996	0.174667
7000	0.213445
7004	0.155262
7008	0.155262
7012	0.127738
7016	0.116902
7020	0.146943
7024	0.127756
7028	0.0869499
7032	-0.00197294
7036	-0.0331287
7040	0.0156628
7044	0.00896145
7048	-0.0361775
7052	-0.0203435
7056	-0.0694647
7060	-0.0792874
7064	-0.0655933
7068	-0.0479769
7072	-0.0180522
7076	-0.0149157
7080	-0.024848
7084	-0.060816
7088	-0.0926785
7092	-0.0708425
7096	-0.017974
7100	0.0668533
7104	0.118801
7108	0.134559
7112	0.210012
7116	0.169857
7120	0.213762
7124	0.304361
7128	0.445587
7132	0.374866
7136	0.423154
7140	0.472433
7144	0.379676
7148	0.46942
7152	0.377594
7156	0.505946
7160	0.46942
7164	0.442074
7168	0.323526
7172	0.286968
7176	0.209098
7180	0.198485
7184	0.116022
7188	0.100957
7192	0
7196	-0.0866236
7200	-0.11612
7204	-0.152367
7208	-0.215097
7212	-0.241109
7216	-0.328548
7220	-0.368948
7224	-0.413933
7228	-0.460475
7232	-0.604674
7236	-0.657051
7240	-0.64905
7244	-0.633497
7248	-0.623203
7252	-0.573688
7256	-0.558263
7260	-0.379584
7264	-0.381319
7268	-0.259603
7272	-0.303378
7276	-0.347883
7280	-0.306835
7284	-0.340916
7288	-0.363005
7292	-0.391699
7296	-0.384221
7300	-0.442259
7304	-0.456416
7308	-0.475473
7312	-0.456416
7316	-0.443753
7320	-0.323689
7324	-0.319389
7328	-0.149033
7332	-0.0992787
7336	-0.0278645
7340	0.00645792
7344	0.0326736
7348	-0.0123653
7352	0.107373
7356	0.168363
7360	0.18525
7364	0.173618
7368	0.201941
7372	0.207242
7376	0.215616
7380	0.220818
7384	0.238655
7388	0.301406
7392	0.340938
7396	0.340938
7400	0.300344
7404	0.251821
7408	0.220383
7412	0.137845
7416	0.0820264
7420	0.0190546
7424	-0.00638231
7428	-0.110676
7432	-0.160768
7436	-0.192729
7440	-0.286268
7444	-0.313137
7448	-0.403031
7452	-0.413312
7456	-0.414239
7460	-0.470646
7464	-0.452891
7468	-0.469902
7472	-0.506501
7476	-0.359184
7480	-0.193423
7484	-0.037153
7488	0.0163018
7492	0.0788555
7496	0.0664517
7500	0.0885367
7504	0.0951573
7508	0.113433
7512	0.100841
7516	0.0882034
7520	0.0508243
7524	0.0305883
7528	0.0149503
7532	0.0419941
7536	0.0211616
7540	-0.00459984
7544	0.03012
7548	-0.0241614
7552	0.0292372
7556	0.0437349
7560	0.03012
7564	-0.000691483
7568	0.00616421
7572	0.0279363
7576	-0.000691483
7580	-0.000691483
7584	-0.0445204
7588	-0.0864264
7592	-0.0827875
7596	-0.130619
7600	-0.138941
7604	-0.134301
7608	-0.0936948
7612	-0.109122
7616	-0.128288
7620	-0.0989283
7624	-0.0642726
7628	-0.0528505
7632	-0.0305666
7636	0.00188708
7640	0.0614268
7644	0.10706
7648	0.12246
7652	0.124989
7656	0.19601
7660	0.210471
7664	0.219654
7668	0.2349
7672	0.318351
7676	0.317229
7680	0.320481
7684	0.260283
7688	0.236651
7692	0.246544
7696	0.27585
7700	0.262178
7704	0.240086
7708	0.246056
7712	0.235181
7716	0.19248
7720	0.17115
7724	0.186405
7728	0.236995
7732	0.280847
7736	0.256748
7740	0.261835
7744	0.225768
7748	0.225768
7752	0.185573
7756	0.175022
7760	0.197009
7764	0.184362
7768	0.197009
7772	0.197009
7776	0.175022
7780	0.166554
7784	0.162573
7788	0.116091
7792	0.0963478
7796	0.137559
7800	0.159168
7804	0.159168
7808	0.176178
7812	0.1215
7816	0.120711
7820	0.130977
7824	0.194912
7828	0.192478
7832	0.256928
7836	0.227171
7840	0.270384
7844	0.18576
7848	0.228892
7852	0.236322
7856	0.256928
7860	0.259184
7864	0.255431
7868	0.254831
7872	0.280778
7876	0.241643
7880	0.276727
7884	0.269764
7888	0.374682
7892	0.383102
7896	0.294154
7900	0.328603
7904	0.369353
7908	0.392293
7912	0.377354
7916	0.380051
7920	0.376465
7924	0.357308
7928	0.304921
7932	0.257308
7936	0.201018
7940	0.190742
7944	0.201018
7948	0.130662
7952	0.217332
7956	0.216119
7960	0.264354
7964	0.180539
7968	0.232894
7972	0.19199
7976	0.23259
7980	0.23259
7984	0.23944
7988	0.215729
7992	0.264903
7996	0.155623
8000	0.153184
8004	-0.0146671
8008	0.0833949
8012	0.081638
8016	0.109979
8020	0.114205
8024	0.144783
8028	0.218206
8032	0.157033
8036	0.154903
8040	0.0656948
8044	0.0694768
8048	0.0320658
8052	0.0351425
8056	-0.0701396
8060	-0.123708
8064	-0.159956
8068	-0.196075
8072	-0.296953
8076	-0.363785
8080	-0.425537
8084	-0.43
8088	-0.521083
8092	-0.523869
8096	-0.599579
8100	-0.559371
8104	-0.548946
8108	-0.53851
8112	-0.536238
8116	-0.553041
8120	-0.47677
8124	-0.498193
8128	-0.41955
8132	-0.321652
8136	-0.238414
8140	-0.190606
8144	-0.0929885
8148	-0.0643697
8152	-0.0336239
8156	-0.0188542
8160	0.0563089
8164	0.024477
8168	0.140386
8172	0.0752837
8176	0.203092
8180	0.227002
8184	0.262861
8188	0.369651
8192	0.404019
8196	0.396303
8200	0.379251
8204	0.405878
8208	0.349609
8212	0.308656
8216	0.270986
8220	0.261404
8224	0.105698
8228	0.120967
8232	-0.0658145
8236	-0.111275
8240	-0.128971
8244	-0.211869
8248	-0.345532
8252	-0.332949
8256	-0.42289
8260	-0.481382
8264	-0.546983
8268	-0.546983
8272	-0.671377
8276	-0.636968
[truncated: 201,115 more rows]
