# Supplementary material for: A Compendium of Nucleosome and Transcript Profiles Reveals Determinants of Chromatin Architecture and Transcription
Source: PLoS Genet. 2013 May 2;9(5):e1003479. doi: 10.1371/journal.pgen.1003479 (PMC3642058; doi:10.1371/journal.pgen.1003479)
Supplement: Dataset S1 — Yeast transcript annotation R script and data files. Please note this file is 81.9 MB and may be difficult for some readers to download due to its size. (GZ) [file pgen.1003479.s001.gz › yeast-transcript-annotation/chr8.data.snyder.exon]

36	2
64	1
107	2.8073549220576
279	1
408	1
957	2.32192809488736
1188	1
1705	2.32192809488736
1838	2.32192809488736
1862	1
1926	1
1980	1
2234	1
2271	1
2312	1
2685	1.58496250072116
5009	1
5117	1
5755	1.58496250072116
5837	2.32192809488736
5945	1
6464	2.8073549220576
6481	2
6502	1
6559	2.8073549220576
6584	2.32192809488736
6609	2.8073549220576
6627	1.58496250072116
6656	2
6730	3.4594316186373
6746	2.32192809488736
6803	3.16992500144231
6817	1.58496250072116
6840	2.32192809488736
6888	3.16992500144231
6911	3
6932	3.16992500144231
6957	2
6995	3.4594316186373
7021	2.58496250072116
7056	1
7106	2
7131	2.32192809488736
7155	2.58496250072116
7175	2
7224	3.32192809488736
7256	1.58496250072116
7292	1
7331	1
7405	3
7429	2.8073549220576
7449	3.16992500144231
7478	2
7500	3.32192809488736
7518	2
7567	3.32192809488736
7590	3.58496250072116
7613	4.58496250072116
7634	3
7673	2.8073549220576
7689	2.8073549220576
7718	1.58496250072116
7736	1
7773	1.58496250072116
7818	1.58496250072116
7854	2
7868	1
7921	1.58496250072116
7949	1.58496250072116
7977	2.32192809488736
8007	3.70043971814109
8030	5.35755200461808
8051	4.95419631038688
8073	3.58496250072116
8099	4.24792751344359
8118	1
8154	3.8073549220576
8176	4.08746284125034
8197	4.16992500144231
8220	5.4594316186373
8239	5.8073549220576
8262	4.16992500144231
8283	4.58496250072116
8303	4.58496250072116
8325	3.32192809488736
8346	4.24792751344359
8367	3.70043971814109
8390	3.4594316186373
8415	4.4594316186373
8435	4.24792751344359
8457	4.75488750216347
8477	3.70043971814109
8498	3.16992500144231
8523	3.4594316186373
8540	3
8566	3.8073549220576
8590	2.8073549220576
8611	3
8633	2.8073549220576
8655	3.90689059560852
8674	4.8073549220576
8696	3.32192809488736
8717	3.70043971814109
8743	4
8768	4.08746284125034
8789	4.95419631038688
8811	3.90689059560852
8833	2.8073549220576
8858	3
8879	3.16992500144231
8900	4.08746284125034
8919	2.8073549220576
8943	3.58496250072116
8968	2
8998	2.8073549220576
9020	3.16992500144231
9039	3.4594316186373
9070	3.70043971814109
9083	1.58496250072116
9118	2.32192809488736
9138	2
9170	2.58496250072116
9200	2.32192809488736
9223	1
9255	3.4594316186373
9278	2.32192809488736
9292	2.8073549220576
9322	3
9344	3.58496250072116
9381	2.58496250072116
9404	3.58496250072116
9425	3
9452	3.58496250072116
9474	4
9493	3.58496250072116
9520	1.58496250072116
9547	2
9567	3.16992500144231
9586	3.32192809488736
9611	3.4594316186373
9633	3
9655	3.16992500144231
9691	2
9716	2.32192809488736
9737	1.58496250072116
9758	3.32192809488736
9781	2.58496250072116
9810	3
9834	2.58496250072116
9863	3.90689059560852
9881	3.58496250072116
9918	2
9951	3.4594316186373
9973	4.32192809488736
9989	2.32192809488736
10041	2.58496250072116
10068	2
10105	2.58496250072116
10136	1.58496250072116
10185	2.58496250072116
10235	2.32192809488736
10261	2.8073549220576
10308	2.32192809488736
10362	2
10406	2.32192809488736
10435	2
10470	1.58496250072116
10501	2.58496250072116
10547	1.58496250072116
10568	2
10659	1
10768	2
10819	1.58496250072116
10863	3.4594316186373
10886	3.16992500144231
10911	2
10930	2.32192809488736
10945	1
10980	2
10998	1
11026	2
11049	1
11120	1
11165	1.58496250072116
11206	1.58496250072116
11251	3.90689059560852
11271	3
11294	4
11314	3.90689059560852
11332	2.32192809488736
11361	2.8073549220576
11387	4
11412	3.8073549220576
11437	2.32192809488736
11461	3
11502	3.16992500144231
11521	3.4594316186373
11541	2.32192809488736
11562	2.58496250072116
11590	1
11636	1
11664	1.58496250072116
11683	1
11746	1.58496250072116
11821	1.58496250072116
11839	1.58496250072116
11870	4.08746284125034
11887	4.58496250072116
11905	1
11929	1
12259	1
12304	2
12382	1
12487	2.58496250072116
12523	1.58496250072116
12578	1
12660	1
12682	1
12747	1.58496250072116
12814	2.32192809488736
12840	1
12868	1.58496250072116
13048	1.58496250072116
13093	1
13532	2.32192809488736
13595	4.16992500144231
13625	2
13683	3
13705	3.58496250072116
13723	3.58496250072116
13744	3.8073549220576
13773	2.58496250072116
13792	2.8073549220576
13814	3.4594316186373
13844	3.4594316186373
13868	4.58496250072116
13887	3.16992500144231
13911	3.4594316186373
13931	3.16992500144231
13963	4.08746284125034
13987	3.32192809488736
14018	2.58496250072116
14048	2.58496250072116
14073	3.16992500144231
14092	3.32192809488736
14118	3.16992500144231
14141	3.8073549220576
14164	3.58496250072116
14183	3.32192809488736
14214	3
14235	3.58496250072116
14248	2.32192809488736
14277	2.8073549220576
14299	3
14320	4.24792751344359
14342	4.08746284125034
14363	3.90689059560852
14383	3.70043971814109
14406	3.16992500144231
14425	2.32192809488736
14448	2.32192809488736
14473	3
14495	3.32192809488736
14518	3.58496250072116
14547	2
14576	1.58496250072116
14606	2.32192809488736
14633	2.58496250072116
14658	2.58496250072116
14678	2
14695	2
14737	3.70043971814109
14761	3.16992500144231
14789	1
14822	3.58496250072116
14842	3.16992500144231
14873	2
14897	2.58496250072116
14914	2
14943	3.32192809488736
14963	3.58496250072116
14985	4.08746284125034
15011	3.58496250072116
15031	3.16992500144231
15051	2.58496250072116
15075	2.8073549220576
15119	2.8073549220576
15138	3.32192809488736
15167	2
15188	2.32192809488736
15213	2.58496250072116
15238	3.32192809488736
15261	2.58496250072116
15286	2.32192809488736
15310	2
15350	2
15376	4
15399	3.32192809488736
15439	2
15469	2.32192809488736
15522	2.32192809488736
15556	2.58496250072116
15574	2
15605	2.32192809488736
15636	1.58496250072116
15678	1.58496250072116
15702	2
15734	1.58496250072116
15761	1.58496250072116
15787	1.58496250072116
15807	1.58496250072116
15829	2
15854	2.8073549220576
15870	2.32192809488736
15903	2.32192809488736
15942	2.8073549220576
15976	2.32192809488736
15999	1.58496250072116
16022	2
16050	2
16072	2.32192809488736
16110	2.32192809488736
16126	2.8073549220576
16150	1.58496250072116
16185	2
16208	3.16992500144231
16235	2.32192809488736
16254	2.8073549220576
16282	2.8073549220576
16307	2.8073549220576
16348	2.8073549220576
16371	2.8073549220576
16390	1.58496250072116
16419	1
16524	2.32192809488736
16579	2.8073549220576
16601	2
16634	1.58496250072116
16655	1.58496250072116
16705	1.58496250072116
16727	1.58496250072116
16753	1.58496250072116
16781	1
16816	1.58496250072116
16837	2
16866	2.58496250072116
16905	1
16933	1.58496250072116
16962	2.32192809488736
17003	2.32192809488736
17032	1.58496250072116
17080	2
17138	2
17228	1
17265	1.58496250072116
17315	1
17416	1
17486	1.58496250072116
17535	1
17620	1
17669	1
17703	1
17794	1.58496250072116
17810	1.58496250072116
17979	1
18029	1
18181	2.58496250072116
18222	1
18246	1
18273	1
18345	1.58496250072116
18386	1.58496250072116
18410	2
18429	1
18474	2.32192809488736
18517	1.58496250072116
18554	1
18617	1.58496250072116
18664	1
18693	1
18728	1
18759	2.32192809488736
18782	2.58496250072116
18802	2.32192809488736
18831	2.58496250072116
18859	4.64385618977472
18879	2.58496250072116
18905	5.04439411935845
18928	4.4594316186373
18949	4.32192809488736
18970	4.85798099512757
18995	2.8073549220576
19019	2.32192809488736
19043	4.32192809488736
19066	2.32192809488736
19094	2.8073549220576
19114	4
19134	3
19157	2.32192809488736
19185	3.8073549220576
19208	4.39231742277876
19236	4.08746284125034
19259	3.8073549220576
19283	4
19304	2.58496250072116
19336	2.58496250072116
19355	2.8073549220576
19373	2.32192809488736
19410	2.32192809488736
19428	2
19455	2
19488	2.32192809488736
19511	3.16992500144231
19531	2.32192809488736
19553	3.32192809488736
19588	3.32192809488736
19605	3
19624	1
19657	2.58496250072116
19678	2.58496250072116
19707	2.32192809488736
19731	2.58496250072116
19752	2
19774	3.16992500144231
19797	2.8073549220576
19813	2.32192809488736
19843	2.58496250072116
19865	1.58496250072116
19909	3.4594316186373
19932	3.70043971814109
19956	2.58496250072116
19979	1.58496250072116
20015	3
20041	2.32192809488736
20060	1
20092	2.32192809488736
20123	2.8073549220576
20141	3
20199	1.58496250072116
20232	2.58496250072116
20244	2
20278	2
20303	2.58496250072116
20324	2.58496250072116
20347	2.32192809488736
20366	1
20416	2
20476	2.58496250072116
20502	2
20523	2.32192809488736
20545	2
20583	2.32192809488736
20605	1.58496250072116
20627	2
20662	2.32192809488736
20681	2
20705	2
20736	1.58496250072116
20751	2
20784	1
20817	3
20835	1.58496250072116
20885	1.58496250072116
20916	2
20937	1.58496250072116
21004	2.58496250072116
21024	2.32192809488736
21053	1.58496250072116
21090	2.58496250072116
21109	2
21138	2.8073549220576
21176	1.58496250072116
21196	1.58496250072116
21258	1.58496250072116
21283	1.58496250072116
21312	1
21345	1
21484	1
21510	1
21573	1
21662	1
21752	2
21776	2.58496250072116
21801	3
21817	2.58496250072116
21859	1.58496250072116
21883	2.32192809488736
21909	2.58496250072116
21929	2.32192809488736
21943	1
21986	3.58496250072116
22008	3.16992500144231
22035	3.32192809488736
22061	3
22081	3.16992500144231
22111	3
22130	2.8073549220576
22156	3.70043971814109
22179	3.4594316186373
22200	4.08746284125034
22228	3.4594316186373
22252	4
22272	4
22313	3.4594316186373
22341	3.16992500144231
22371	4.08746284125034
22395	2.8073549220576
22415	2.32192809488736
22448	2.8073549220576
22479	3.4594316186373
22499	4.08746284125034
22520	3.8073549220576
22542	4.52356195605701
22558	2
22585	3
22607	3.90689059560852
22628	2.32192809488736
22651	3.70043971814109
22671	3.4594316186373
22691	2.58496250072116
22712	2.58496250072116
22742	3.70043971814109
22760	3
22783	3.16992500144231
22805	3.32192809488736
22829	3
22848	3.32192809488736
22871	3.58496250072116
22911	2.32192809488736
22935	1.58496250072116
22966	2.58496250072116
23002	3.4594316186373
23023	3.70043971814109
23044	3.16992500144231
23078	2.58496250072116
23104	2.58496250072116
23127	3.58496250072116
23149	2.8073549220576
23177	4.24792751344359
23205	4.16992500144231
23227	4.16992500144231
23247	5.20945336562895
23268	4.4594316186373
23290	3
23310	3
23340	3.4594316186373
23362	4.08746284125034
23389	4.4594316186373
23408	3
23431	2.8073549220576
23453	3.32192809488736
23475	3.70043971814109
23498	4
23521	5.39231742277876
23542	3.4594316186373
23563	4.39231742277876
23584	3.58496250072116
23605	4.4594316186373
23629	2.8073549220576
23649	3.16992500144231
23661	1.58496250072116
23694	2.32192809488736
23727	3
23748	2.8073549220576
23777	2.32192809488736
23806	3.32192809488736
23831	2.58496250072116
23850	2
23880	3.32192809488736
23901	3.32192809488736
23925	1.58496250072116
23950	3.16992500144231
23962	1
23984	1
24015	2
24042	2.8073549220576
24071	3
24103	2
24141	1.58496250072116
24168	1.58496250072116
24210	3.70043971814109
24228	2.58496250072116
24254	3
24279	2
24301	2
24326	2.32192809488736
24355	2
24378	4.24792751344359
24403	3.4594316186373
24424	2.32192809488736
24453	2.32192809488736
24481	2
24515	1.58496250072116
24545	2.58496250072116
24569	2
24602	2.8073549220576
24637	2.58496250072116
24650	2.32192809488736
24690	3
24708	1.58496250072116
24744	2.58496250072116
24765	2.32192809488736
24789	3.4594316186373
24836	2.8073549220576
24874	1.58496250072116
24895	2
24914	1.58496250072116
24940	1
24976	2
24995	2
25031	2.32192809488736
25061	2
25086	3
25113	2.8073549220576
25160	3.16992500144231
25187	2
25208	1
25231	1.58496250072116
25291	2.58496250072116
25322	2.32192809488736
25349	3.16992500144231
25370	2.32192809488736
25418	1.58496250072116
25444	2
25484	2
25515	2.32192809488736
25605	1
25651	1
25695	1
25721	1.58496250072116
25870	1.58496250072116
25896	1.58496250072116
25935	1.58496250072116
25984	1.58496250072116
26038	1
26095	1.58496250072116
26131	1
26234	3
26255	2.58496250072116
26285	2.8073549220576
26307	3.70043971814109
26328	4.24792751344359
26352	3.58496250072116
26378	3
26410	3
26452	2
26471	3.4594316186373
26498	2
26521	3.4594316186373
26549	2.8073549220576
26565	2.58496250072116
26602	1
26628	2
26664	3
26690	3.16992500144231
26713	3
26747	3.58496250072116
26777	2
26796	4.32192809488736
26820	4.32192809488736
26840	3
26860	2.58496250072116
26883	2.58496250072116
26918	3
26954	3
26980	2.32192809488736
27003	2.32192809488736
27027	2.8073549220576
27056	4.75488750216347
27082	4.70043971814109
27099	3
27129	3.70043971814109
27158	4
27182	3.58496250072116
27203	4
27220	2
27247	3.16992500144231
27268	3.32192809488736
27297	4.08746284125034
27319	4.08746284125034
27339	5.52356195605701
27361	4.58496250072116
27383	3
27404	3.58496250072116
27431	3.32192809488736
27455	3.70043971814109
27475	3.90689059560852
27497	4.16992500144231
27518	4.4594316186373
27539	3.32192809488736
27564	3.70043971814109
27590	3.4594316186373
27617	2.58496250072116
27640	3.90689059560852
27659	4.39231742277876
27685	3.58496250072116
27706	4.16992500144231
27728	4.90689059560852
27749	3.58496250072116
27770	3.58496250072116
27792	4.24792751344359
27814	4.8073549220576
27834	3.32192809488736
27857	4.08746284125034
27877	3.90689059560852
27899	4.32192809488736
27920	5.12928301694497
27940	4.52356195605701
27961	4.85798099512757
27977	3
28007	2.8073549220576
28038	3.16992500144231
28065	3
28091	3.58496250072116
28115	3
28141	4.24792751344359
28162	4.8073549220576
28181	3.8073549220576
28205	4
28225	3
28245	2
28283	2.58496250072116
28334	2.8073549220576
28355	2.32192809488736
28374	3.8073549220576
28397	2.32192809488736
28421	3.16992500144231
28447	2.58496250072116
28474	3.58496250072116
28494	3.32192809488736
28519	4
28540	2.58496250072116
28561	3
28584	2.58496250072116
28606	3.4594316186373
28629	3.16992500144231
28651	2.8073549220576
28680	2
28701	3
28725	3.32192809488736
28747	3
28766	2.32192809488736
28788	2.8073549220576
28833	3.58496250072116
28861	3
28883	2.58496250072116
28905	2.32192809488736
28927	4
28949	3.4594316186373
28985	2.32192809488736
29022	2.32192809488736
29045	1.58496250072116
29067	1.58496250072116
29091	2
29123	2.32192809488736
29143	2
29172	2
29231	2.8073549220576
29266	2
29284	1.58496250072116
29315	3.32192809488736
29336	2.32192809488736
29360	3
29383	2.32192809488736
29403	2
29419	1
29448	2.58496250072116
29476	2.58496250072116
29503	2.58496250072116
29533	2
29553	2
29583	2.8073549220576
29608	3.70043971814109
29630	2.8073549220576
29652	2.8073549220576
29683	1.58496250072116
29708	3
29732	2
29754	2.32192809488736
29784	2
29802	1.58496250072116
29832	2.58496250072116
29848	1
29887	2
29903	2
29972	1.58496250072116
30022	3
30054	1
30084	2.58496250072116
30111	2.32192809488736
30134	1
30159	2.32192809488736
30180	2
30217	1.58496250072116
30275	1.58496250072116
30294	1
30340	2
30358	2.32192809488736
30412	2.32192809488736
30436	2.32192809488736
30451	1.58496250072116
30491	2.58496250072116
30513	1
30553	2.58496250072116
30578	2.58496250072116
30622	1
30659	2.8073549220576
30684	2
30708	2
30766	2
30788	1.58496250072116
30810	2
30830	2.58496250072116
30856	2.32192809488736
30880	1.58496250072116
30909	2.32192809488736
30930	1.58496250072116
30958	2
30987	1
31056	2
31077	1
31112	2.32192809488736
31143	3
31165	1
31200	1.58496250072116
31223	2.58496250072116
31244	3.16992500144231
31295	1.58496250072116
31338	3.70043971814109
31359	1.58496250072116
31388	2.58496250072116
31411	2.8073549220576
31428	2.8073549220576
31458	1.58496250072116
31497	3
31519	2.32192809488736
31556	3.32192809488736
31581	3
31603	3.32192809488736
31623	3.90689059560852
31654	1.58496250072116
31681	2.8073549220576
31701	3.4594316186373
31732	3
31771	2.8073549220576
31795	3.4594316186373
31821	3.32192809488736
31852	3.16992500144231
31865	1.58496250072116
31895	1.58496250072116
31917	2
31938	2.32192809488736
31970	2
31991	1
32026	1
32060	2.32192809488736
32081	3
32107	2.8073549220576
32131	2.32192809488736
32152	2
32172	2.58496250072116
32196	3
32234	3.8073549220576
32260	2.32192809488736
32279	2.8073549220576
32310	2.8073549220576
32340	2.8073549220576
32361	1
32392	3.4594316186373
32416	3
32436	3.4594316186373
32467	1.58496250072116
32497	1.58496250072116
32523	3.8073549220576
32544	3.90689059560852
32577	3.70043971814109
32605	2.32192809488736
32627	2
32652	2.8073549220576
32665	1
32703	1.58496250072116
32720	3.32192809488736
32795	2.8073549220576
32825	2
32841	1
32876	4.24792751344359
32921	2.58496250072116
32941	1.58496250072116
32975	2
33017	2.58496250072116
33037	3.58496250072116
33061	7.74819284958946
33082	8.34872815423108
33103	8.04984854945056
33124	8.2667865406949
33145	6.97727992349992
33166	7.44294349584873
33187	6.2667865406949
33208	6.83289001416474
33229	7.78790255939143
33250	8.82336724004624
33271	6.98868468677217
33292	7.69348695749933
33313	7.6724253419715
33334	6.79441586635011
33355	6.37503943134693
33376	6.96578428466209
33397	6.85798099512757
33418	8.02236781302845
33439	7.2667865406949
33460	6.61470984411521
33481	7.11894107272351
33502	6.85798099512757
33523	5.6724253419715
33544	5.4594316186373
33565	7.23840473932508
33586	5.75488750216347
33607	5.78135971352466
33628	5.97727992349992
33649	5.8073549220576
33670	5.58496250072116
33691	5.39231742277876
33713	6.20945336562895
33734	5.6724253419715
33754	5.35755200461808
33776	6.37503943134693
33797	6.78135971352466
33818	6.4594316186373
33839	5.85798099512757
33860	6.4262647547021
33881	6.04439411935845
33902	7.07681559705083
33923	7.33091687811462
33944	7.86418614465428
33965	6.02236781302845
33985	6.02236781302845
34007	6.06608919045777
34028	6.85798099512757
34049	6.3037807481771
34070	6.3037807481771
34090	6.14974711950468
34111	5.20945336562895
34133	5.8073549220576
34154	5.78135971352466
34173	5.55458885167764
34299	1
34364	1
34499	1
34534	1
34563	2.32192809488736
34590	1.58496250072116
34612	3
34644	2
34692	2.32192809488736
34720	2
34743	3.32192809488736
34764	3.8073549220576
34784	5.4262647547021
34806	5.28540221886225
34830	4.85798099512757
34850	5.75488750216347
34872	6.04439411935845
34893	6.18982455888002
34914	6
34937	5.32192809488736
34958	6.61470984411521
34979	6.7279204545632
35000	6.18982455888002
35021	7.4594316186373
35042	6.74146698640115
35063	7.03342300153745
35084	5.93073733756289
35105	4.70043971814109
35126	5.04439411935845
35147	4.24792751344359
35169	6.52356195605701
35190	7.55458885167764
35211	5.95419631038688
35232	5.95419631038688
35254	6.32192809488736
35275	6.52356195605701
35296	7.85174904141606
35317	7.38370429247405
35335	6.35755200461808
35359	7.10852445677817
35380	8.04984854945056
35401	6.56985560833095
35422	6.33985000288463
35443	7.31288295528436
35464	6.79441586635011
35485	7.55458885167764
35506	5.58496250072116
35527	8.4262647547021
35548	6.4093909361377
35569	6.84549005094438
35590	8.08214904135387
35611	7.89481776330794
35632	6.83289001416474
35653	6.35755200461808
35674	7.3037807481771
35695	7.22881869049588
35716	7.55458885167764
35737	6.78135971352466
35758	8.01680828768655
35772	6.4262647547021
35806	2.8073549220576
35827	4.24792751344359
35848	7.12928301694497
35868	7.49185309632967
35890	5.04439411935845
35911	7.90689059560852
35931	6.78135971352466
35953	6.90689059560852
35974	8.07681559705083
35995	6.10852445677817
36014	6.20945336562895
36037	2
36074	2
36148	2.58496250072116
36200	2
36222	4.95419631038688
36264	1
36322	3
36343	4.16992500144231
36366	4.16992500144231
36389	4
36411	4
36433	3.90689059560852
36462	4.08746284125034
36484	2.8073549220576
36505	3.70043971814109
36527	3.58496250072116
36550	3
36575	4.16992500144231
36601	4.24792751344359
36621	2.8073549220576
36640	2.58496250072116
36685	4.08746284125034
36699	2.32192809488736
36726	3
36751	2.8073549220576
36772	2.8073549220576
36803	2
36827	3.4594316186373
36856	2.58496250072116
36881	3
36905	2.32192809488736
36926	2.8073549220576
36949	2.8073549220576
36974	3.16992500144231
36989	1.58496250072116
37024	2.32192809488736
37043	2.32192809488736
37069	2.32192809488736
37104	3
37128	1
37165	3.16992500144231
37188	3.8073549220576
37209	3.58496250072116
37234	3
37256	2.32192809488736
37279	2.58496250072116
37300	1.58496250072116
37343	2
37367	1.58496250072116
37398	3
37419	3.16992500144231
37443	2.8073549220576
37467	2.8073549220576
37488	2.8073549220576
37526	2
37569	2.58496250072116
37618	2
37645	3.16992500144231
37668	3.32192809488736
37693	2.58496250072116
37718	2.58496250072116
37745	3.16992500144231
37767	2
37800	2.32192809488736
37820	1.58496250072116
37849	3.32192809488736
37883	1.58496250072116
37923	2.8073549220576
37938	1.58496250072116
37971	2.58496250072116
37998	3
38021	2
38065	2
38097	2.32192809488736
38194	2
38211	1
38246	2.32192809488736
38266	2.32192809488736
38289	2
38308	1
38333	2.32192809488736
38364	2
38392	2.32192809488736
38419	2.8073549220576
38463	3.16992500144231
38491	1
38549	1.58496250072116
38563	1
38638	2
38663	3
38706	2.8073549220576
38721	1
38775	4.75488750216347
38797	5.12928301694497
38820	5.61470984411521
38840	4.52356195605701
38861	3.58496250072116
38883	5.78135971352466
38905	4.4594316186373
38926	4.08746284125034
38947	3.90689059560852
38969	3.70043971814109
38990	2.8073549220576
39031	4
39054	4.32192809488736
39075	4.8073549220576
39096	2.32192809488736
39114	3
39139	4.95419631038688
39158	4.24792751344359
39181	4.75488750216347
39203	4.58496250072116
39225	3.8073549220576
39246	2.58496250072116
39261	2.32192809488736
39298	3.32192809488736
39319	3.8073549220576
39342	3.8073549220576
39363	4.52356195605701
39387	3.90689059560852
39411	2.58496250072116
39435	3.58496250072116
39458	3.16992500144231
39476	3.32192809488736
39506	3
39571	2.58496250072116
39629	1
39758	1
39804	1
39834	1
39902	1.58496250072116
40005	1
40077	2
40104	2.32192809488736
40122	1
40197	2.32192809488736
40255	2.32192809488736
40282	1.58496250072116
40318	1.58496250072116
40347	3.16992500144231
40369	2.32192809488736
40395	2.8073549220576
40416	2.58496250072116
40464	2.58496250072116
40502	2.32192809488736
40517	1
40551	3
40567	2.8073549220576
40598	1.58496250072116
40646	2
40663	2
40690	1
40718	1.58496250072116
40743	2.32192809488736
40794	2
40818	2.32192809488736
40843	1.58496250072116
40873	2.8073549220576
40902	2.32192809488736
40924	1.58496250072116
40950	2
40984	3
41055	2.58496250072116
41076	1.58496250072116
41107	2.58496250072116
41133	2
41159	2.58496250072116
41181	1.58496250072116
41202	1.58496250072116
41242	2.32192809488736
41267	2.32192809488736
41288	1.58496250072116
41310	1
41345	2.58496250072116
41372	1.58496250072116
41405	2.58496250072116
41450	3.32192809488736
41500	3.32192809488736
41524	1.58496250072116
41548	1
41609	2
41625	2
41673	2.58496250072116
41693	2.8073549220576
41737	1
41770	3.4594316186373
41795	1.58496250072116
41824	1
41848	1
41873	2.32192809488736
41911	3.16992500144231
41925	1.58496250072116
41964	2.8073549220576
41995	2.58496250072116
42019	1.58496250072116
42060	1
42102	1
42139	2
42173	2.8073549220576
42200	1
42226	2.58496250072116
42253	2
42294	2.58496250072116
42312	1
42341	1.58496250072116
42362	2
42402	3.16992500144231
42434	2.32192809488736
42455	2.32192809488736
42469	1.58496250072116
42506	2
42532	2.8073549220576
42557	1.58496250072116
42572	1
42602	2
42646	2.58496250072116
42675	3.32192809488736
42702	2
42729	3
42794	1.58496250072116
42819	1.58496250072116
42848	2
42899	2.8073549220576
42917	1
42994	1.58496250072116
43017	3.4594316186373
43045	3.4594316186373
43087	2.32192809488736
43112	2.58496250072116
43149	2.58496250072116
43166	2.32192809488736
43197	3.16992500144231
43227	2.32192809488736
43250	2.8073549220576
43280	3.16992500144231
43318	2
43343	2.58496250072116
43372	2.8073549220576
43403	2.58496250072116
43435	2
43456	2
43483	3.32192809488736
43508	2.32192809488736
43532	2
43554	1.58496250072116
43595	2.8073549220576
43628	4.32192809488736
43649	2.58496250072116
43683	2
43709	2.58496250072116
43769	3
43795	2.32192809488736
43827	1.58496250072116
43853	1.58496250072116
43875	2
43901	2.8073549220576
43922	3.32192809488736
43947	2.32192809488736
43969	2.32192809488736
44001	1.58496250072116
44022	3
44045	2
44070	3.8073549220576
44090	3
44115	2.58496250072116
44139	3
44158	2.8073549220576
44184	3
44206	3.58496250072116
44228	3.4594316186373
44249	2
44268	2.58496250072116
44297	2.32192809488736
44315	3
44346	2.32192809488736
44366	3
44387	3.16992500144231
44431	3
44453	3.90689059560852
44477	3.8073549220576
44513	2.58496250072116
44534	3
44574	1.58496250072116
44593	2.58496250072116
44622	3.16992500144231
44639	2
44668	3.4594316186373
44680	1.58496250072116
44710	2
44730	3.16992500144231
44752	3.32192809488736
44774	2.58496250072116
44796	3.58496250072116
44818	4.16992500144231
44839	4.70043971814109
44859	4.32192809488736
44881	3.4594316186373
44898	2.32192809488736
44923	2
44954	3.8073549220576
44974	3
44997	4.39231742277876
45019	4.52356195605701
45035	2.58496250072116
45060	2
45085	3
45107	4.39231742277876
45133	3.8073549220576
45162	2.8073549220576
45181	3.32192809488736
45205	3.58496250072116
45227	3.90689059560852
45247	3.32192809488736
45279	3.8073549220576
45301	3
45323	4.52356195605701
45345	4.16992500144231
45371	5.61470984411521
45392	4.90689059560852
45413	4.24792751344359
45437	4.52356195605701
45458	4.16992500144231
45479	4.58496250072116
45500	3.90689059560852
45520	3.32192809488736
45548	4.32192809488736
45569	4.75488750216347
45592	5.04439411935845
45615	4.24792751344359
45635	3.90689059560852
45656	3.70043971814109
45678	3.70043971814109
45701	4.75488750216347
45725	5
45747	4.52356195605701
45770	4.52356195605701
45797	1
45841	3.32192809488736
45861	2.8073549220576
45885	3.4594316186373
45906	4.24792751344359
45925	3.58496250072116
45955	2.32192809488736
45992	3
46014	3.4594316186373
46034	4.32192809488736
46057	1.58496250072116
46084	3.16992500144231
46116	3.16992500144231
46137	3.16992500144231
46158	3
46180	3.32192809488736
46195	3.32192809488736
46221	3.16992500144231
46243	3.32192809488736
46268	3.16992500144231
46291	2
46310	2.58496250072116
46337	2.58496250072116
46360	2.8073549220576
46386	1.58496250072116
46424	3.32192809488736
46438	1.58496250072116
46480	1.58496250072116
46494	1.58496250072116
46528	3.32192809488736
46554	3.8073549220576
46580	2.58496250072116
46608	2.8073549220576
46629	2
46664	3
46683	1
46718	2.32192809488736
46745	2.8073549220576
46767	2
46793	2.58496250072116
46814	1.58496250072116
46847	2
46864	1.58496250072116
46905	3.32192809488736
46927	2
46950	2.32192809488736
46971	3
46989	2.32192809488736
47023	2
47079	2.58496250072116
47108	2
47129	1
47159	1.58496250072116
47183	2.58496250072116
47208	2.8073549220576
47245	2.8073549220576
47269	2.58496250072116
47295	2
47309	1
47353	2.32192809488736
47385	3.16992500144231
47413	2
47452	2.32192809488736
47474	1.58496250072116
47523	2
47546	2
47563	2.32192809488736
47598	2.32192809488736
47619	1
47655	2.58496250072116
47669	1.58496250072116
47695	2.32192809488736
47723	1
47767	3.16992500144231
47791	1.58496250072116
47835	2.32192809488736
47872	1.58496250072116
47891	1.58496250072116
47917	2
47956	1.58496250072116
47997	1
48045	1
48108	3.16992500144231
48148	1
48237	4.39231742277876
48259	3
48273	1
48304	2
48352	1.58496250072116
48408	1.58496250072116
48484	1
48519	2
48564	1.58496250072116
48623	1.58496250072116
48685	2
48730	2.8073549220576
48750	2
48773	3.32192809488736
48800	3
48874	2.58496250072116
48899	2.58496250072116
48954	2.58496250072116
48974	2.32192809488736
49003	2.32192809488736
49029	3
49056	2
49077	1.58496250072116
49106	2
49130	3
49153	3.70043971814109
49177	2
49212	2.8073549220576
49234	2.32192809488736
49264	3.32192809488736
49286	2.8073549220576
49309	3
49332	3.4594316186373
49354	3.16992500144231
49374	3
49400	4.32192809488736
49423	2.8073549220576
49445	2.8073549220576
49468	4.52356195605701
49489	4.4594316186373
49511	4
49526	1.58496250072116
49558	2.32192809488736
49587	3.16992500144231
49615	3.32192809488736
49635	1.58496250072116
49662	2.32192809488736
49693	2.8073549220576
49713	2.32192809488736
49746	3
49757	1
49778	1
49808	2.32192809488736
49849	2.32192809488736
49867	1
49897	3.90689059560852
49919	3.70043971814109
49938	2.32192809488736
49967	2
50013	2.58496250072116
50037	3.32192809488736
50058	4.08746284125034
50076	2
50101	2.58496250072116
50138	3.16992500144231
50167	2
50195	2.8073549220576
50217	3.4594316186373
50237	3.16992500144231
50259	3.32192809488736
50294	1
50324	2
50356	2
50386	3.16992500144231
50414	3.32192809488736
50437	2.8073549220576
50457	2.58496250072116
50483	2
50504	3.4594316186373
50530	4.32192809488736
50555	2.8073549220576
50587	2
50613	4
50642	2
50736	1
50872	1
50941	1
51002	2.8073549220576
51016	1.58496250072116
51053	2.58496250072116
51073	3.8073549220576
51096	3.32192809488736
51123	3.58496250072116
51143	2
51177	2.8073549220576
51193	1.58496250072116
51233	2.58496250072116
51257	3.8073549220576
51282	3.58496250072116
51303	2.58496250072116
51328	3.58496250072116
51352	3
51373	3.70043971814109
51395	3.58496250072116
51420	3.70043971814109
51442	4.52356195605701
51462	3.8073549220576
51478	2.58496250072116
51510	4.58496250072116
51531	4.85798099512757
51552	4.32192809488736
51571	3.32192809488736
51593	4.16992500144231
51613	3.90689059560852
51633	3.4594316186373
51661	3.4594316186373
51682	2.32192809488736
51705	3.4594316186373
51731	2.58496250072116
51755	3.58496250072116
51774	2.32192809488736
51805	2.8073549220576
51829	2.32192809488736
51851	2.32192809488736
51874	4
51899	2.8073549220576
51920	2.32192809488736
51945	2.8073549220576
51968	3
51989	3.16992500144231
52009	3
52029	4.16992500144231
52053	3.58496250072116
52074	3.58496250072116
52096	4.39231742277876
52117	4.32192809488736
52139	4.08746284125034
52164	3.58496250072116
52189	4.58496250072116
52209	3.90689059560852
52232	3.90689059560852
52252	3.70043971814109
52274	4.39231742277876
52295	4.64385618977472
52318	3.16992500144231
52337	3.8073549220576
52360	3.70043971814109
52382	4.32192809488736
52403	4.8073549220576
52427	4.52356195605701
52447	4.39231742277876
52472	4.85798099512757
52492	4.90689059560852
52514	3.58496250072116
52536	4
52562	4.58496250072116
52581	3.8073549220576
52604	3.16992500144231
52626	5.28540221886225
52649	4.8073549220576
52671	4.52356195605701
52692	4
52711	4
52742	3.8073549220576
52763	4.4594316186373
52783	4.4594316186373
52812	4.16992500144231
52837	4.58496250072116
52862	5.08746284125034
52881	4
52903	4
52923	4.64385618977472
52948	3.8073549220576
52969	4.58496250072116
52990	4.39231742277876
53011	5.08746284125034
53032	5.08746284125034
53052	3
53079	5
53100	5.20945336562895
53122	3.70043971814109
53143	6.08746284125034
53164	4.95419631038688
53185	3.70043971814109
53205	2.8073549220576
53230	2.58496250072116
53254	4.08746284125034
53276	2
53298	4.32192809488736
53319	3.70043971814109
53340	3
53370	3
53390	3.8073549220576
53412	2.8073549220576
53431	2.8073549220576
53456	3.16992500144231
53480	1.58496250072116
53536	2.32192809488736
53572	2
53595	3.16992500144231
53611	2.32192809488736
53641	2.58496250072116
53672	2.32192809488736
53691	2.58496250072116
53718	3.16992500144231
53748	1
53776	2.58496250072116
53797	2.58496250072116
53821	3.32192809488736
53851	2.32192809488736
53873	3
53899	2
53944	3.16992500144231
53964	2.32192809488736
53995	2.58496250072116
54012	2
54039	1
54075	2
54101	1
54149	2.58496250072116
54171	1
54193	2
54222	1
54245	1.58496250072116
54272	2
54315	1.58496250072116
54339	2
54390	1.58496250072116
54408	1
54481	1.58496250072116
54503	1.58496250072116
54560	1.58496250072116
54591	1
54655	1
54738	1.58496250072116
54767	1
54826	3.16992500144231
54848	3
54870	3
54890	3.8073549220576
54911	3.58496250072116
54934	3.4594316186373
54956	3.16992500144231
54972	3.70043971814109
55000	3.70043971814109
55019	3.70043971814109
55050	3.4594316186373
55071	2.8073549220576
55092	3.58496250072116
55117	4.58496250072116
55137	4.08746284125034
55157	4.39231742277876
55180	3.90689059560852
55201	3.32192809488736
55223	3
55249	4.16992500144231
55278	3.58496250072116
55296	4.75488750216347
55329	2.58496250072116
55350	4.08746284125034
55372	2.32192809488736
55405	3.90689059560852
55427	4.16992500144231
55448	2.8073549220576
55471	3.70043971814109
55491	2.8073549220576
55518	3.16992500144231
55539	3.70043971814109
55559	5.16992500144231
55580	4.08746284125034
55603	4.24792751344359
55624	5.4594316186373
55645	3.90689059560852
55665	4.95419631038688
55690	4.85798099512757
55712	4.75488750216347
55735	3
55757	3.16992500144231
55782	5.08746284125034
55803	4.8073549220576
55824	4
55844	4.4594316186373
55868	4.39231742277876
55889	6.58496250072116
55910	5.28540221886225
55931	5.28540221886225
55954	1.58496250072116
56048	1
56191	1
56279	1
56379	1
56431	1
56467	1.58496250072116
56550	3.16992500144231
56571	2.32192809488736
56589	2.58496250072116
56613	2.58496250072116
56638	2
56658	1
56702	2.32192809488736
56719	2.32192809488736
56748	1.58496250072116
56779	2.58496250072116
56802	2.58496250072116
56823	2
56846	2.58496250072116
56860	2.8073549220576
56896	1.58496250072116
56918	1.58496250072116
56938	1.58496250072116
56970	1
57008	2
57063	2
57088	2
57115	1
57150	2.32192809488736
57189	2
57207	1
57239	1.58496250072116
57266	2
57325	1
57411	1.58496250072116
57437	2.32192809488736
57457	1
57491	3
57513	1.58496250072116
57569	2
57591	2
57623	1.58496250072116
57654	2.8073549220576
57681	2
57699	1
57724	1
57776	2.32192809488736
57796	2
57821	1
57870	2
57893	2.8073549220576
57932	2
57965	2.32192809488736
57987	2.32192809488736
58020	2.8073549220576
58046	3.16992500144231
58091	1
58117	2
58142	1.58496250072116
58164	2
58193	3.32192809488736
58221	1.58496250072116
58247	3.16992500144231
58296	1.58496250072116
58355	3
58383	2
58411	4.16992500144231
58436	2.32192809488736
58473	1.58496250072116
58512	2.8073549220576
58533	2.32192809488736
58576	2
58613	2.58496250072116
58648	2.32192809488736
58676	2.8073549220576
58728	2.32192809488736
58771	1.58496250072116
58807	2
58875	2.32192809488736
58909	3.32192809488736
58921	1.58496250072116
58980	2.58496250072116
59000	2
59033	2.32192809488736
59052	2.58496250072116
59082	3.4594316186373
59105	4.58496250072116
59132	3
59155	4.24792751344359
59175	3.70043971814109
59198	3.32192809488736
59221	3.32192809488736
59257	3.32192809488736
59279	3.16992500144231
59310	3.16992500144231
59332	2.58496250072116
59353	3.90689059560852
59374	3.4594316186373
59399	2.58496250072116
59434	4.08746284125034
59464	3
59489	2.58496250072116
59535	3
59560	3.8073549220576
59583	3.58496250072116
59605	2
59634	3.4594316186373
59662	1.58496250072116
59686	4.70043971814109
59702	3.58496250072116
59729	3
59750	3
59773	2
59793	3
59832	2
59863	1.58496250072116
59887	1.58496250072116
59927	2.32192809488736
59966	2.58496250072116
59991	3.90689059560852
60016	3
60036	2
60060	3.90689059560852
60075	2.8073549220576
60098	1.58496250072116
60125	2.32192809488736
60152	3
60184	3.4594316186373
60206	2.32192809488736
60229	2.8073549220576
60281	1.58496250072116
60325	3.16992500144231
60346	2
60375	2
60412	2
60441	3.16992500144231
60458	1.58496250072116
60505	2
60537	1.58496250072116
60590	2.32192809488736
60634	2.58496250072116
60672	2.8073549220576
60684	1
60717	2
60764	3
60792	2
60815	2
60836	1
60866	3.70043971814109
60884	3.16992500144231
60909	3.32192809488736
60929	3.32192809488736
60950	2
60981	1.58496250072116
60998	1
61045	2.32192809488736
61073	2.58496250072116
61123	2.32192809488736
61181	2
61217	2.32192809488736
61246	2.58496250072116
61302	2
61334	1.58496250072116
61409	2
61448	2.58496250072116
61480	2.32192809488736
61511	2.32192809488736
61534	1.58496250072116
61564	1.58496250072116
61588	1.58496250072116
61607	1
61640	2.32192809488736
61673	2
61702	2.58496250072116
61723	1.58496250072116
61765	1
61797	2.32192809488736
61823	2.32192809488736
61845	2
61896	2.8073549220576
61910	1.58496250072116
61945	2.58496250072116
61958	1.58496250072116
61988	2
62023	3
62116	3.32192809488736
62134	2.58496250072116
62157	2
62192	2
62237	2.32192809488736
62257	3.32192809488736
62279	2.8073549220576
62311	1.58496250072116
62329	1.58496250072116
62368	1.58496250072116
62393	2.32192809488736
62448	2
62492	2.32192809488736
62509	1.58496250072116
62538	2.32192809488736
62561	3.4594316186373
62582	2.58496250072116
62655	1
62726	2
62747	1.58496250072116
62843	2.58496250072116
62880	3
62901	3
62945	1.58496250072116
62980	2.32192809488736
63004	2.32192809488736
63074	2.32192809488736
63094	1.58496250072116
63114	1
63156	1
63205	2.32192809488736
63231	2.58496250072116
63280	1.58496250072116
63298	1
63340	2
63372	1.58496250072116
63409	1
63450	1.58496250072116
63468	1.58496250072116
63563	1
63616	1.58496250072116
63678	1
63731	1.58496250072116
63857	2
63914	2
63943	2.8073549220576
63984	1
64065	1
64098	1
64129	1.58496250072116
64230	1
64255	1
64360	2
64384	3.70043971814109
64406	5.7279204545632
64427	5.83289001416474
64448	6.59991284218713
64469	6.02236781302845
64490	6.55458885167764
64511	6.59991284218713
64532	5.8073549220576
64554	6.88264304936184
64575	6.28540221886225
64596	4.16992500144231
64617	5.32192809488736
64638	5.4262647547021
64658	3.90689059560852
64680	5.04439411935845
64701	5.97727992349992
64721	5.52356195605701
64744	5.70043971814109
64765	5.20945336562895
64786	4.90689059560852
64808	5.75488750216347
64829	7.05528243550119
64850	6.4594316186373
64871	6.79441586635011
64892	6.7279204545632
64913	5.04439411935845
64935	5.78135971352466
64954	5.39231742277876
64977	5.90689059560852
64998	6.24792751344359
65021	3.8073549220576
65043	4
65064	4.58496250072116
65090	4.08746284125034
65112	4.08746284125034
65135	5.28540221886225
65156	5.58496250072116
65177	5.6724253419715
65198	5.64385618977472
[truncated: 16,577 more rows]
