# Supplementary material for: A Compendium of Nucleosome and Transcript Profiles Reveals Determinants of Chromatin Architecture and Transcription
Source: PLoS Genet. 2013 May 2;9(5):e1003479. doi: 10.1371/journal.pgen.1003479 (PMC3642058; doi:10.1371/journal.pgen.1003479)
Supplement: Dataset S1 — Yeast transcript annotation R script and data files. Please note this file is 81.9 MB and may be difficult for some readers to download due to its size. (GZ) [file pgen.1003479.s001.gz › yeast-transcript-annotation/chr10.data.snyder.exon]

17	1
54	1
417	1
439	1
506	1
2013	1
3737	1
7706	1
11017	1
12082	1
12961	1.58496250072116
15091	1
16019	3.32192809488736
16249	1
16460	1
16707	1
16945	1
17358	1
18831	2
19578	2.32192809488736
19603	1
19647	1
20072	1
20225	2
20396	1
20501	1
21110	1
21158	2
21218	1
21265	2.58496250072116
21408	1
21951	2.32192809488736
21969	2.58496250072116
22005	1.58496250072116
22034	2
22054	1.58496250072116
22107	2
22131	2.58496250072116
22184	2.58496250072116
22207	2
22230	3.16992500144231
22252	2.58496250072116
22280	3.16992500144231
22301	3
22320	3.32192809488736
22343	1.58496250072116
22370	2.32192809488736
22397	2.58496250072116
22417	3.32192809488736
22440	2
22465	3.32192809488736
22487	3.32192809488736
22506	1.58496250072116
22536	4.24792751344359
22558	3.58496250072116
22582	3.70043971814109
22604	4.16992500144231
22625	3.32192809488736
22645	3.58496250072116
22658	1
22690	3.90689059560852
22708	1
22734	1
23027	1
23060	2.32192809488736
23083	3.4594316186373
23107	2.58496250072116
23126	4.24792751344359
23149	4
23169	5.28540221886225
23191	5.20945336562895
23211	4.32192809488736
23233	5
23251	3.4594316186373
23278	5.24792751344359
23298	5.04439411935845
23320	4.39231742277876
23341	4.08746284125034
23362	5.12928301694497
23384	4.85798099512757
23405	6.12928301694497
23427	5.35755200461808
23449	5.58496250072116
23470	5.97727992349992
23490	4.52356195605701
23513	4.08746284125034
23534	5.16992500144231
23554	3.70043971814109
23577	4.75488750216347
23598	5.32192809488736
23618	5.39231742277876
23639	4.08746284125034
23664	5.04439411935845
23685	5.16992500144231
23706	5.35755200461808
23727	6.08746284125034
23749	6.6724253419715
23768	5.16992500144231
23791	5.4262647547021
23812	3.90689059560852
23833	3.32192809488736
23849	1
23875	2
23911	1.58496250072116
23935	1
24028	1.58496250072116
24113	1
24143	1
24199	1.58496250072116
24230	2
24252	2.58496250072116
24281	3
24310	2
24331	2.58496250072116
24353	2.32192809488736
24428	1
24502	2.8073549220576
24522	1.58496250072116
24554	1
24584	1.58496250072116
24616	1
24661	2
24686	1.58496250072116
24721	2
24845	1
24895	2
24934	1
24967	2.32192809488736
24995	1.58496250072116
25034	2.32192809488736
25072	1.58496250072116
25093	1
25131	2
25160	2
25186	2.58496250072116
25203	1.58496250072116
25259	1
25341	1.58496250072116
25441	1
25463	1
25513	2
25547	1
25582	1
25643	1
25731	1
25759	1
25812	1.58496250072116
25909	1
25964	1.58496250072116
26071	1.58496250072116
26092	2.58496250072116
26124	2
26166	1
26217	2
26268	2
26343	1
26387	1.58496250072116
26456	1.58496250072116
26487	1
26540	1
26607	1
26669	1
26691	1
26714	1
26771	1
26844	2
26908	1.58496250072116
26977	2.32192809488736
27043	2.32192809488736
27063	1
27126	1
27156	1
27186	2
27230	1
27305	2
27322	1
27346	2
27372	1
27415	1
27457	1
27485	1.58496250072116
27509	2
27595	2
27658	1
27689	1
27741	2.58496250072116
27769	2.32192809488736
27796	1.58496250072116
27873	2.32192809488736
27914	2
27929	1
27963	1.58496250072116
28003	1.58496250072116
28026	2.32192809488736
28068	1.58496250072116
28121	1
28200	1.58496250072116
28262	1.58496250072116
28307	1
28332	1
28354	1.58496250072116
28386	1
28425	1.58496250072116
28502	1.58496250072116
28535	1.58496250072116
28561	2
28584	2
28622	2
28662	2.58496250072116
28681	1.58496250072116
28708	2.8073549220576
28746	1.58496250072116
28769	3.32192809488736
28791	3.4594316186373
28809	2.32192809488736
28834	2
28854	2.8073549220576
28870	2.32192809488736
28900	3.16992500144231
28925	2.32192809488736
28950	3
28972	3
28999	3.32192809488736
29019	3.8073549220576
29042	3
29071	1.58496250072116
29092	3.4594316186373
29111	2
29135	3.4594316186373
29166	3.58496250072116
29189	2.58496250072116
29227	2.32192809488736
29256	1.58496250072116
29286	3
29305	2
29345	2
29367	2.8073549220576
29483	1.58496250072116
29509	2
29550	1
29580	1.58496250072116
29655	2.32192809488736
29672	1
29787	1
29866	1
29897	1.58496250072116
29957	1
29981	1.58496250072116
30015	1
30113	1
30181	2
30217	1.58496250072116
30254	1
30276	1.58496250072116
30329	2
30353	1
30446	1
30498	1
30583	1
30619	1
30652	1.58496250072116
30717	1
30913	1
31043	1.58496250072116
31105	1.58496250072116
31137	2
31182	1
31347	1.58496250072116
31410	1
31474	1
31495	1
31541	1.58496250072116
31604	2
31637	1.58496250072116
31676	1.58496250072116
31731	1
31804	1
31852	2.58496250072116
31866	1.58496250072116
31889	1
31924	2
31949	3
32009	3.16992500144231
32043	2
32068	2.8073549220576
32089	2.32192809488736
32112	1.58496250072116
32133	2
32170	2.32192809488736
32191	2.8073549220576
32210	2.8073549220576
32247	2.58496250072116
32313	2.58496250072116
32345	2.58496250072116
32365	2.32192809488736
32395	2.8073549220576
32420	3.90689059560852
32446	2.8073549220576
32465	3.16992500144231
32497	3
32540	2.32192809488736
32562	2.58496250072116
32587	3.58496250072116
32609	3.4594316186373
32630	3.4594316186373
32653	3.4594316186373
32674	3.4594316186373
32695	2.58496250072116
32717	3
32747	3.58496250072116
32769	4.16992500144231
32791	3.4594316186373
32811	3
32842	2.32192809488736
32861	2
32895	2
32926	2.32192809488736
32947	2.32192809488736
32978	2.58496250072116
32998	3.32192809488736
33019	3.32192809488736
33043	3.16992500144231
33063	3.4594316186373
33088	3.4594316186373
33110	3.58496250072116
33136	3.4594316186373
33153	2.58496250072116
33196	3
33216	2.32192809488736
33236	3.32192809488736
33253	1.58496250072116
33303	2.32192809488736
33332	3.4594316186373
33355	4
33375	3.8073549220576
33397	3.70043971814109
33421	2
33440	2.58496250072116
33465	2
33479	1
33509	1
33555	1.58496250072116
33603	1
33644	2.8073549220576
33673	4.58496250072116
33694	4.4594316186373
33716	4.24792751344359
33739	3.4594316186373
33765	4.08746284125034
33786	4.32192809488736
33811	2.8073549220576
33837	4.16992500144231
33859	4.8073549220576
33880	4.08746284125034
33906	4.4594316186373
33928	2.58496250072116
33948	2.8073549220576
33978	5
33998	5.4594316186373
34026	4.64385618977472
34046	3.90689059560852
34069	5.20945336562895
34090	5.61470984411521
34110	5.08746284125034
34131	4.16992500144231
34152	3.4594316186373
34173	2.8073549220576
34203	4.16992500144231
34226	4
34247	3.8073549220576
34267	3.8073549220576
34291	4.16992500144231
34312	3.8073549220576
34334	4.39231742277876
34356	3.58496250072116
34383	4.75488750216347
34404	4.85798099512757
34425	4.24792751344359
34446	4.95419631038688
34468	4.58496250072116
34490	2.8073549220576
34512	4.70043971814109
34533	4.39231742277876
34561	4.08746284125034
34583	4.08746284125034
34610	4
34631	4.52356195605701
34653	4.08746284125034
34673	3.70043971814109
34695	4.16992500144231
34720	3.70043971814109
34741	4
34766	3.70043971814109
34785	4
34813	3.4594316186373
34835	3.90689059560852
34861	2.58496250072116
34884	4.32192809488736
34907	2.58496250072116
34928	4.24792751344359
34948	2.8073549220576
34969	4.16992500144231
34993	3.4594316186373
35015	4.4594316186373
35036	4.24792751344359
35058	3.8073549220576
35077	3.70043971814109
35102	3.58496250072116
35122	4.16992500144231
35147	3.90689059560852
35168	3.16992500144231
35190	4.24792751344359
35211	3.32192809488736
35243	3.16992500144231
35266	4.24792751344359
35291	4.24792751344359
35312	4.24792751344359
35334	4
35353	3.58496250072116
35380	3
35402	3
35419	2
35453	3.58496250072116
35473	3.90689059560852
35495	3.4594316186373
35523	3
35544	3.16992500144231
35567	2.8073549220576
35591	3.8073549220576
35614	3.4594316186373
35644	3.4594316186373
35666	3.58496250072116
35690	3
35735	2.8073549220576
35759	3.16992500144231
35790	2.8073549220576
35818	2.58496250072116
35842	3.4594316186373
35877	2
35904	3.8073549220576
35937	2.32192809488736
35985	3.32192809488736
36003	3.4594316186373
36029	2
36070	2.32192809488736
36105	2.32192809488736
36144	2.32192809488736
36179	4.08746284125034
36201	2.58496250072116
36230	3
36252	3.16992500144231
36268	1
36300	1.58496250072116
36324	1
36350	2.32192809488736
36389	2
36438	1.58496250072116
36460	1.58496250072116
36559	2
36626	1.58496250072116
36738	1.58496250072116
36766	1.58496250072116
36802	3
36822	2.32192809488736
36881	2.58496250072116
36903	3.70043971814109
36921	3
36970	3.4594316186373
37001	4.64385618977472
37021	3.70043971814109
37040	3
37064	3.70043971814109
37090	3.4594316186373
37110	3
37135	3.90689059560852
37156	3.4594316186373
37178	2.8073549220576
37199	2.58496250072116
37222	3.70043971814109
37245	3.32192809488736
37263	3.58496250072116
37290	3.16992500144231
37315	3
37340	2.32192809488736
37365	2.8073549220576
37387	3.4594316186373
37411	3.32192809488736
37436	3.70043971814109
37458	4.64385618977472
37478	3.32192809488736
37499	4.4594316186373
37520	2.8073549220576
37545	3.70043971814109
37568	3.4594316186373
37591	3.8073549220576
37613	3.90689059560852
37635	4.8073549220576
37657	5.32192809488736
37678	3.90689059560852
37697	2.32192809488736
37727	3
37748	4.85798099512757
37770	5.49185309632967
37790	4.16992500144231
37834	2.8073549220576
37847	1
37875	1
37940	3.16992500144231
37955	2.32192809488736
37993	3.58496250072116
38013	2.32192809488736
38052	2
38076	3.58496250072116
38097	3.16992500144231
38123	2
38143	2
38176	2.8073549220576
38227	2
38250	2
38270	2.32192809488736
38300	3.58496250072116
38321	3.32192809488736
38345	3
38366	2.32192809488736
38397	3.32192809488736
38418	3.16992500144231
38439	2
38464	2.8073549220576
38489	2.8073549220576
38510	3.58496250072116
38532	3.4594316186373
38557	3.32192809488736
38575	1.58496250072116
38603	3.32192809488736
38628	3.16992500144231
38643	1
38671	2.32192809488736
38709	2
38729	1
38757	3.32192809488736
38787	3.90689059560852
38810	3.32192809488736
38838	4.24792751344359
38862	4
38887	3.8073549220576
38913	3.90689059560852
38931	2.32192809488736
38956	3.32192809488736
38980	3.32192809488736
39003	3.16992500144231
39024	3.16992500144231
39045	3.32192809488736
39071	2.8073549220576
39096	3.58496250072116
39116	2.58496250072116
39163	3.4594316186373
39194	3.4594316186373
39217	1.58496250072116
39243	2.32192809488736
39259	1.58496250072116
39293	1.58496250072116
39327	2.8073549220576
39348	2.32192809488736
39377	2.8073549220576
39396	2.58496250072116
39425	2.32192809488736
39447	3
39473	1.58496250072116
39494	3
39538	2.58496250072116
39565	2.58496250072116
39587	2
39618	2.8073549220576
39638	2
39666	2.8073549220576
39700	3.16992500144231
39731	2.32192809488736
39748	2.8073549220576
39804	2
39839	2.58496250072116
39864	2.58496250072116
39882	1
39914	2.58496250072116
39935	3.4594316186373
39959	2.32192809488736
39978	2.8073549220576
40002	4.52356195605701
40018	2.8073549220576
40047	3.32192809488736
40071	3
40093	4.85798099512757
40113	4.24792751344359
40137	3.90689059560852
40158	5.12928301694497
40180	3.70043971814109
40203	3.32192809488736
40226	3.90689059560852
40247	3.8073549220576
40282	4
40306	3.16992500144231
40329	3.32192809488736
40356	3
40383	4
40406	4
40426	2.32192809488736
40447	2.58496250072116
40468	1.58496250072116
40491	2.8073549220576
40516	3.16992500144231
40551	4.4594316186373
40575	3.32192809488736
40604	3.32192809488736
40626	3.70043971814109
40647	3.16992500144231
40675	3.70043971814109
40699	4.70043971814109
40722	3.32192809488736
40744	3.32192809488736
40764	3.16992500144231
40791	2.32192809488736
40814	2.8073549220576
40830	2.58496250072116
40861	2.32192809488736
40892	2
40914	2.8073549220576
40939	3.32192809488736
40958	3.8073549220576
40994	3.70043971814109
41015	3.70043971814109
41040	3.32192809488736
41066	3.58496250072116
41088	3.16992500144231
41111	3.4594316186373
41137	3.58496250072116
41159	3.32192809488736
41181	4.16992500144231
41203	3.16992500144231
41225	3.16992500144231
41247	5.08746284125034
41268	5.35755200461808
41289	3.58496250072116
41311	3.16992500144231
41332	3.58496250072116
41353	3.8073549220576
41376	4.24792751344359
41394	3
41418	3.16992500144231
41444	4.08746284125034
41465	4
41486	4.64385618977472
41508	4.85798099512757
41529	3.8073549220576
41551	3.8073549220576
41575	4.64385618977472
41596	3.8073549220576
41617	4.70043971814109
41638	4
41660	4.24792751344359
41681	3.70043971814109
41701	2.8073549220576
41722	3.32192809488736
41748	2.32192809488736
41768	2.8073549220576
41792	3.32192809488736
41815	3.90689059560852
41836	2.8073549220576
41864	3.4594316186373
41888	2
41922	4.08746284125034
41945	3
41969	4
42003	2.8073549220576
42026	2.58496250072116
42049	3
42073	3.4594316186373
42099	2.32192809488736
42123	4.16992500144231
42145	4
42165	3.16992500144231
42188	3.90689059560852
42206	2.8073549220576
42240	2.58496250072116
42265	3.16992500144231
42286	3.16992500144231
42307	4.52356195605701
42324	3.32192809488736
42349	4.08746284125034
42365	3.16992500144231
42399	3.4594316186373
42425	3.58496250072116
42456	3.8073549220576
42480	3.4594316186373
42500	3.4594316186373
42522	3.90689059560852
42540	2.58496250072116
42577	2.8073549220576
42595	2.58496250072116
42627	2.58496250072116
42650	2.58496250072116
42671	2.32192809488736
42692	1.58496250072116
42714	2
42736	2.32192809488736
42762	3.16992500144231
42781	3.32192809488736
42804	2.58496250072116
42824	3.32192809488736
42848	3.32192809488736
42869	3
42895	3.16992500144231
42913	1.58496250072116
42932	1.58496250072116
42962	2.32192809488736
42984	3.32192809488736
43015	2.32192809488736
43039	2.32192809488736
43065	1.58496250072116
43084	1.58496250072116
43125	3.4594316186373
43149	2
43172	1.58496250072116
43206	1.58496250072116
43228	2.8073549220576
43268	2
43299	2
43323	3.32192809488736
43344	4
43366	2.8073549220576
43404	2
43429	1.58496250072116
43486	2.58496250072116
43506	2.32192809488736
43530	2.58496250072116
43560	2.58496250072116
43592	2.58496250072116
43618	1
43651	2.58496250072116
43668	2.8073549220576
43693	2.8073549220576
43714	2.58496250072116
43740	1.58496250072116
43788	2.32192809488736
43809	1.58496250072116
43837	1
43875	2.58496250072116
43896	2
43924	2.58496250072116
43941	1.58496250072116
43964	1.58496250072116
43989	2
44013	1.58496250072116
44048	3.16992500144231
44062	2.58496250072116
44097	1.58496250072116
44123	2
44158	1.58496250072116
44200	2.8073549220576
44222	2.32192809488736
44241	1.58496250072116
44299	2.8073549220576
44331	3.32192809488736
44345	1.58496250072116
44371	2.32192809488736
44404	2.8073549220576
44439	3
44458	2
44489	2.58496250072116
44521	1
44554	1
44584	1.58496250072116
44610	1.58496250072116
44634	2
44677	2.32192809488736
44714	2.32192809488736
44742	2
44767	2
44795	2
44871	1.58496250072116
44893	2
44919	2.32192809488736
44936	1.58496250072116
44961	1
44993	2.32192809488736
45024	3.16992500144231
45048	3.16992500144231
45075	2
45087	1
45116	1.58496250072116
45145	1
45171	1.58496250072116
45200	3.4594316186373
45221	2.8073549220576
45249	1
45270	1.58496250072116
45301	2.8073549220576
45326	2
45348	2
45383	2.58496250072116
45405	3.70043971814109
45423	3.32192809488736
45452	3.58496250072116
45470	3.8073549220576
45495	3.4594316186373
45520	2.8073549220576
45539	1.58496250072116
45568	2.58496250072116
45604	2
45626	2.58496250072116
45647	3.32192809488736
45671	3
45692	2.8073549220576
45713	3
45741	2.58496250072116
45769	3.4594316186373
45785	2.32192809488736
45827	2
45858	3
45883	2.32192809488736
45921	1.58496250072116
45964	1
46001	2.32192809488736
46030	3.4594316186373
46056	2.32192809488736
46083	2.32192809488736
46106	2.8073549220576
46129	3
46143	2.8073549220576
46176	2
46192	1.58496250072116
46238	3.4594316186373
46261	3.90689059560852
46282	2.58496250072116
46300	1.58496250072116
46335	2.32192809488736
46352	1
46395	1.58496250072116
46427	1.58496250072116
46475	3.16992500144231
46505	2
46529	2.58496250072116
46554	2
46588	2
46617	3
46639	1.58496250072116
46670	2.8073549220576
46709	1.58496250072116
46755	2.8073549220576
46778	3.16992500144231
46796	1.58496250072116
46823	2
46858	1.58496250072116
46887	2.58496250072116
46908	2
46935	2.58496250072116
46957	1
47000	2.8073549220576
47035	2.58496250072116
47054	3.16992500144231
47072	3
47096	2.32192809488736
47121	3.4594316186373
47143	3.32192809488736
47165	2.32192809488736
47191	3.70043971814109
47223	3.32192809488736
47251	2
47270	3.4594316186373
47294	3.16992500144231
47318	2
47345	3.4594316186373
47365	3.58496250072116
47388	3.70043971814109
47407	2.8073549220576
47422	1.58496250072116
47467	1
47497	1.58496250072116
47603	3.16992500144231
47616	2
47646	2.58496250072116
47673	2.58496250072116
47705	2.32192809488736
47736	1.58496250072116
47761	3
47789	2
47814	2
47850	3.16992500144231
47873	2.58496250072116
47900	2.58496250072116
47934	2.8073549220576
47946	1.58496250072116
47977	2.58496250072116
48037	2.32192809488736
48059	1.58496250072116
48085	2.32192809488736
48112	2
48165	1.58496250072116
48193	1.58496250072116
48228	2
48265	1.58496250072116
48288	2
48313	2
48337	2.32192809488736
48385	3
48402	1
48432	2.8073549220576
48491	2
48519	2
48558	1.58496250072116
48579	1.58496250072116
48606	1
48664	3.16992500144231
48694	2.58496250072116
48777	2.32192809488736
48805	1.58496250072116
48865	1
48893	1
48929	1
48969	2
49003	2.32192809488736
49040	2.58496250072116
49106	1.58496250072116
49158	2.32192809488736
49173	1
49241	2
49303	2.58496250072116
49317	1
49345	2
49383	1
49407	1
49434	1
49465	2.58496250072116
49522	2
49589	2
49672	2.58496250072116
49692	1.58496250072116
49722	1.58496250072116
49782	2
49814	1.58496250072116
49857	2.32192809488736
49884	2.58496250072116
49926	2
49950	3
49968	2.32192809488736
49997	4.32192809488736
50020	3.16992500144231
50041	4.70043971814109
50064	5.4594316186373
50085	4.75488750216347
50106	4.24792751344359
50133	4.90689059560852
50155	4.24792751344359
50174	4.95419631038688
50198	4.85798099512757
50218	6.28540221886225
50241	4.8073549220576
50259	5.04439411935845
50287	3.58496250072116
50308	2.32192809488736
50334	3.16992500144231
50358	3
50380	4.08746284125034
50432	5.12928301694497
50455	3
50476	3.4594316186373
50507	1.58496250072116
50537	1.58496250072116
50558	2
50590	3.8073549220576
50612	4.52356195605701
50633	4.90689059560852
50659	3.16992500144231
50683	3.32192809488736
50707	2.8073549220576
50732	3
50756	3.16992500144231
50772	3
50810	3.32192809488736
50821	1.58496250072116
50857	3.70043971814109
50883	2.58496250072116
50903	3.32192809488736
50938	2.32192809488736
50981	3.32192809488736
51000	2.32192809488736
51021	2.32192809488736
51049	3.58496250072116
51075	2.8073549220576
51092	2.32192809488736
51144	2.32192809488736
51156	1
51184	2
51214	2
51242	1.58496250072116
51275	1.58496250072116
51310	3.16992500144231
51325	2
51356	2
51390	2.32192809488736
51439	2.32192809488736
51455	1.58496250072116
51484	2
51514	3.16992500144231
51538	2
51553	1
51579	2
51616	2
51639	3
51653	2
51688	3.16992500144231
51705	2.32192809488736
51743	2.8073549220576
51771	2.58496250072116
51792	2.58496250072116
51811	1.58496250072116
51837	1.58496250072116
51867	2
51888	1.58496250072116
51912	2.58496250072116
51934	2.32192809488736
51990	2
52011	3
52035	3
52060	2.8073549220576
52088	3.16992500144231
52131	2
52167	1.58496250072116
52203	1
52248	2.8073549220576
52278	2.8073549220576
52298	1.58496250072116
52346	1.58496250072116
52371	2.32192809488736
52412	2.32192809488736
52463	2.32192809488736
52515	1
52567	1.58496250072116
52624	1
52661	2.8073549220576
52683	1
52710	1.58496250072116
52735	2.8073549220576
52748	1
52805	2.8073549220576
52828	2.58496250072116
52857	2
52884	2.32192809488736
52915	1
52949	2
52974	2.58496250072116
52994	1
53024	2
53060	2
53082	2
53111	1
53139	1.58496250072116
53161	2
53196	2
53248	1
53322	2.8073549220576
53345	3.8073549220576
53369	2.8073549220576
53392	3.58496250072116
53405	1
53448	2
53473	3.32192809488736
53497	3.4594316186373
53520	2.8073549220576
53544	3.58496250072116
53567	2.8073549220576
53589	3.58496250072116
53608	4.08746284125034
53636	3.70043971814109
53670	2.8073549220576
53693	2.58496250072116
53720	2.58496250072116
53749	3.16992500144231
53769	3
53791	4.39231742277876
53812	3
53833	3.58496250072116
53862	3
53885	1.58496250072116
53928	3.90689059560852
53949	2.8073549220576
53983	3.70043971814109
54005	3.8073549220576
54023	1.58496250072116
54050	4.4594316186373
54071	5
54092	3.4594316186373
54116	3.16992500144231
54150	3.58496250072116
54170	3.16992500144231
54194	3.16992500144231
54219	3.16992500144231
54241	3.32192809488736
54261	2.58496250072116
54295	3.90689059560852
54316	2.32192809488736
54336	2.58496250072116
54365	3.32192809488736
54394	3
54414	4.16992500144231
54452	2
54479	2.32192809488736
54529	2.8073549220576
54554	1.58496250072116
54584	2.32192809488736
54635	2.8073549220576
54661	2.58496250072116
54681	2.58496250072116
54703	2.58496250072116
54731	1.58496250072116
54756	3.16992500144231
54783	3.4594316186373
54813	3.32192809488736
54836	3
54858	2
54880	3.16992500144231
54904	2.32192809488736
54926	3.32192809488736
54948	2
54971	1
55008	1
55043	1.58496250072116
55084	2.58496250072116
55107	3.16992500144231
55126	1.58496250072116
55164	2.8073549220576
55187	3
55212	2
55235	2.58496250072116
55269	2
55295	2
55319	2.58496250072116
55339	2.58496250072116
55384	2.8073549220576
55407	2
55429	2
55457	2
55497	3
55513	2.32192809488736
55541	3.4594316186373
55562	3.4594316186373
55592	3.16992500144231
55636	3
55661	3
55682	2.32192809488736
55709	2.8073549220576
55738	2.58496250072116
55764	3.58496250072116
55790	3.58496250072116
55816	3.32192809488736
55837	3.16992500144231
55861	3
55882	3.8073549220576
55907	2.32192809488736
55937	2.8073549220576
55965	3.4594316186373
55986	2.58496250072116
56010	1.58496250072116
56031	4.24792751344359
56049	1.58496250072116
56078	3.4594316186373
56100	3.70043971814109
56121	2
56145	5
56165	4.24792751344359
56192	4.85798099512757
56211	4.32192809488736
56235	2.8073549220576
56274	2
56308	4.4594316186373
56328	4.52356195605701
56350	5.39231742277876
56372	5.7279204545632
56392	5.39231742277876
56416	4.75488750216347
56436	4.75488750216347
56459	5.88264304936184
56481	5.64385618977472
56503	4.58496250072116
56527	3.4594316186373
56548	3.90689059560852
56574	4.08746284125034
56600	4.70043971814109
56621	5.7279204545632
56642	4.4594316186373
56663	4.4594316186373
56683	4.4594316186373
56707	4.32192809488736
56730	5.04439411935845
56752	3.16992500144231
56774	3.8073549220576
56799	3.90689059560852
56823	3.70043971814109
56844	4.39231742277876
56867	4.90689059560852
56887	4.52356195605701
56908	2.8073549220576
56931	3.4594316186373
56951	4.58496250072116
56970	3.70043971814109
57001	2.58496250072116
57037	3.32192809488736
57065	3.70043971814109
57087	4
57107	5.16992500144231
57130	2.8073549220576
57153	3.90689059560852
57174	2.58496250072116
57203	3.70043971814109
57232	3.58496250072116
57257	3
57278	3.90689059560852
57301	3.16992500144231
57324	4.39231742277876
57345	4.32192809488736
57371	4
57391	4.95419631038688
57410	3.16992500144231
57437	3.8073549220576
57464	3.32192809488736
57485	3.4594316186373
57505	4.08746284125034
57530	3.32192809488736
57552	4.16992500144231
57573	3
57592	2.32192809488736
57618	2.32192809488736
57642	3.16992500144231
57666	2.58496250072116
57691	2.8073549220576
57713	3.32192809488736
57735	3.58496250072116
57757	3.58496250072116
57797	3.58496250072116
57819	3.8073549220576
57838	3.8073549220576
57861	4.16992500144231
57882	2.32192809488736
57903	3.4594316186373
57928	3
57951	3.58496250072116
57988	4.95419631038688
58008	2.58496250072116
58035	3
58057	3
58073	2.58496250072116
58102	2.8073549220576
58122	3
58148	2
58175	2.32192809488736
58200	2.58496250072116
58222	2.58496250072116
58252	3.16992500144231
58276	2.8073549220576
58300	1.58496250072116
58336	2.58496250072116
58357	3.16992500144231
58391	3.32192809488736
58425	4.08746284125034
58448	4
58464	3.16992500144231
58493	2.58496250072116
58509	3
58542	3.4594316186373
58562	3.4594316186373
58584	2.8073549220576
58601	1
58652	2.32192809488736
58695	2.32192809488736
58729	2.8073549220576
58752	3.16992500144231
58784	3
58802	3
58833	3
58882	1.58496250072116
58912	2.32192809488736
58950	1.58496250072116
59070	5.20945336562895
59194	1
59219	1
59256	1.58496250072116
59289	1.58496250072116
59316	2
59350	2.58496250072116
59368	1.58496250072116
59412	2.32192809488736
59441	1.58496250072116
59462	1
59515	2.32192809488736
59555	2.32192809488736
59599	1
59640	3
59661	4.75488750216347
59683	3.90689059560852
59703	3.58496250072116
59742	4.52356195605701
59763	3
59789	3.4594316186373
59810	3.16992500144231
59844	3.8073549220576
59865	3.32192809488736
59883	3.70043971814109
59911	3
59943	3
59964	3.16992500144231
59983	2.58496250072116
60012	3.16992500144231
60037	3.90689059560852
60073	2.58496250072116
60093	3
60115	2
60133	1
60169	1.58496250072116
60205	1.58496250072116
60250	2
60301	1.58496250072116
60444	1
60513	1.58496250072116
60565	1
60618	1
60640	1
60698	7.467605550083
60777	1
60839	2
60861	3
60884	2
60913	2.32192809488736
60938	2.58496250072116
60966	2
61024	1.58496250072116
61090	2
61141	1
61178	2.58496250072116
61200	1.58496250072116
61227	2
61251	3.16992500144231
61279	3
61302	2
61329	2.58496250072116
61346	1.58496250072116
61371	2.32192809488736
61403	3
61428	1.58496250072116
61466	3
61492	3.90689059560852
61514	2
61537	2.58496250072116
61563	1.58496250072116
61576	1
61604	2.8073549220576
61647	2.8073549220576
61711	2
61768	2.58496250072116
61793	2.58496250072116
61811	2
61843	2.32192809488736
61869	2.32192809488736
61894	3.4594316186373
61925	2.58496250072116
61950	3.58496250072116
61973	3
61990	2.58496250072116
62033	3.32192809488736
62049	1.58496250072116
62074	2.32192809488736
62106	2.58496250072116
62124	2.58496250072116
62154	1.58496250072116
62195	2.58496250072116
62220	3
62240	3.32192809488736
62276	2.58496250072116
62296	2
62328	1.58496250072116
62355	3.4594316186373
62377	2.32192809488736
62398	3
62426	2.32192809488736
62464	2.32192809488736
62489	3
62509	2.32192809488736
62539	2.58496250072116
62561	4.08746284125034
62586	3.16992500144231
62616	4.16992500144231
62642	3.58496250072116
62665	3.32192809488736
62686	2
62718	2
62745	3
62769	3
62791	3.32192809488736
62822	3.4594316186373
62839	2
62865	2.58496250072116
62892	2.32192809488736
62943	3.16992500144231
62967	3.8073549220576
62993	3.90689059560852
63014	2.32192809488736
63037	2.58496250072116
63066	3.90689059560852
63093	4.85798099512757
63114	3.58496250072116
63136	4
63157	3.4594316186373
63182	4
63204	4.52356195605701
63225	4.32192809488736
63247	3.32192809488736
63267	4.4594316186373
63286	3.4594316186373
63307	3.32192809488736
63330	3.70043971814109
63351	3.16992500144231
63375	4.24792751344359
63396	4
63419	4.32192809488736
63440	5.7279204545632
63461	5.16992500144231
63481	4.64385618977472
63504	4.8073549220576
63525	5.12928301694497
63549	4.90689059560852
63569	3.58496250072116
63584	1.58496250072116
63673	1
63774	2
63801	2.58496250072116
63819	1.58496250072116
63849	2
63867	1
63901	2.32192809488736
63928	2.58496250072116
63942	1.58496250072116
63977	1
64008	1.58496250072116
64035	2.32192809488736
64076	1.58496250072116
64105	3
64135	2.32192809488736
64173	2
64200	2
64223	1.58496250072116
64257	1
64287	1
64310	1.58496250072116
64338	1
64383	1
64432	1.58496250072116
64451	2.8073549220576
64479	1.58496250072116
64503	1.58496250072116
64531	1.58496250072116
64557	1
64602	1.58496250072116
64678	1.58496250072116
64730	2
64773	1.58496250072116
64791	2.32192809488736
64811	2
64828	1
64867	2.58496250072116
64903	3
64930	2.32192809488736
64965	2
64984	2.58496250072116
65017	3
65040	2
65072	2.32192809488736
65088	1.58496250072116
65132	2.32192809488736
65149	1.58496250072116
65185	2
65211	2.32192809488736
65231	1.58496250072116
65270	2.8073549220576
65285	1
65310	1.58496250072116
65339	1.58496250072116
65361	2
65398	2.32192809488736
65421	2.58496250072116
65449	3.32192809488736
65477	2.58496250072116
65514	1.58496250072116
65598	1.58496250072116
65638	2.32192809488736
65662	2
65682	1.58496250072116
65708	2.8073549220576
65729	2.8073549220576
65752	2.32192809488736
65771	2.58496250072116
65793	3.16992500144231
65818	1.58496250072116
65837	1
65865	3
65890	2.32192809488736
65909	2
65936	1.58496250072116
65959	2
66001	2.58496250072116
66023	2.58496250072116
66040	1.58496250072116
66084	2.8073549220576
66113	2.58496250072116
66147	2.32192809488736
66176	3.90689059560852
66201	3.58496250072116
66223	3.16992500144231
66244	4
66265	2.58496250072116
66292	2.32192809488736
66320	3
66349	2.32192809488736
66371	2
66394	2
66413	2.32192809488736
66441	2.58496250072116
66462	2.58496250072116
66490	2.8073549220576
66520	3
66539	3.58496250072116
66554	1
66591	3
66614	2.58496250072116
66650	3.16992500144231
66705	2.58496250072116
66726	3.70043971814109
66766	2.8073549220576
66785	3.32192809488736
66806	2.8073549220576
66838	2.8073549220576
66858	2
66879	2.32192809488736
66905	2.32192809488736
66930	2.8073549220576
66960	3
66975	2.32192809488736
67020	2
67047	2.58496250072116
67068	4.08746284125034
67084	3.32192809488736
67112	3.8073549220576
67129	3.32192809488736
67155	3.32192809488736
67181	4.24792751344359
67202	1.58496250072116
67233	4
67254	3.32192809488736
67281	3.32192809488736
67303	3.58496250072116
67325	4
67346	5.12928301694497
67368	4.32192809488736
67390	2.58496250072116
67410	4.24792751344359
67432	4.08746284125034
67457	4.64385618977472
67477	4.64385618977472
67497	2.58496250072116
67519	3
67547	3.32192809488736
67571	3.4594316186373
67592	3.32192809488736
67613	3.32192809488736
67635	2.32192809488736
67662	2.32192809488736
67677	1.58496250072116
67718	2.8073549220576
67740	6.20945336562895
67761	5.6724253419715
67782	6.12928301694497
67803	6.4757334309664
67825	6.32192809488736
67846	5.39231742277876
67867	6.74146698640115
67888	6.24792751344359
67909	6.4594316186373
67930	6.37503943134693
67949	4
67974	5.4594316186373
67994	5.32192809488736
68016	6.14974711950468
68038	6.35755200461808
68059	6.28540221886225
68080	5.95419631038688
68101	5.6724253419715
68122	5.24792751344359
68144	6.02236781302845
68165	5.88264304936184
68185	4.4594316186373
68208	4.52356195605701
68229	5.4594316186373
68249	5.16992500144231
68270	5.08746284125034
68294	5.55458885167764
68315	4.70043971814109
68336	6.95419631038688
68356	5.32192809488736
68379	4.85798099512757
68401	5.64385618977472
68422	4.24792751344359
68443	5.78135971352466
68466	5.12928301694497
68487	4.75488750216347
68512	4.58496250072116
68536	3
68557	4.58496250072116
68575	3.8073549220576
68600	4.70043971814109
68622	4.90689059560852
68642	4.39231742277876
68664	4.8073549220576
68686	4.85798099512757
68704	4.52356195605701
68729	4.52356195605701
68760	3.70043971814109
68781	4.8073549220576
68804	3.4594316186373
68815	2.32192809488736
68848	1
68916	1
68981	2.58496250072116
69036	2.32192809488736
69178	1
69213	1.58496250072116
69242	1
69331	2.58496250072116
69350	2
69382	1
69442	1
69470	1
69496	1
69542	2.32192809488736
69586	1.58496250072116
69672	1.58496250072116
69696	1.58496250072116
69719	1.58496250072116
69740	1.58496250072116
69782	2.8073549220576
69812	2.58496250072116
69848	2.32192809488736
69868	1
69891	1
69922	2.32192809488736
69967	1
70001	1.58496250072116
70040	2
70071	2.32192809488736
70103	1.58496250072116
70142	2
70173	1.58496250072116
70231	2
70270	2.32192809488736
70294	2
70342	2.32192809488736
70366	2
70396	1.58496250072116
70416	1
70454	2
70476	1.58496250072116
70526	1.58496250072116
70591	1
70639	1.58496250072116
70670	2.58496250072116
70693	2
70716	2
70765	2.32192809488736
70800	2.32192809488736
70819	2.58496250072116
70851	1
70872	1
70904	3.32192809488736
70927	1.58496250072116
70942	1
70980	2.32192809488736
71010	1.58496250072116
71024	1.58496250072116
71073	1
71111	2
71137	2
71213	2.32192809488736
71286	3.4594316186373
71391	1.58496250072116
71412	3.4594316186373
71448	4.08746284125034
71463	1.58496250072116
71492	2
71525	2.32192809488736
71551	2.8073549220576
71571	4
71596	2.32192809488736
71632	2
71657	2.58496250072116
71677	2
71701	3.16992500144231
71742	2.32192809488736
71771	2
71798	2.32192809488736
71820	2
71847	2.8073549220576
71869	3.16992500144231
71895	3.58496250072116
71915	3.8073549220576
71935	2.58496250072116
71959	2.32192809488736
71994	1.58496250072116
72014	1
72045	3
72065	1.58496250072116
72095	2.58496250072116
72117	3.16992500144231
72132	2.32192809488736
72171	3.58496250072116
72190	2.58496250072116
72222	3.4594316186373
72244	3.16992500144231
72266	2.8073549220576
72289	2.58496250072116
72313	2
72338	2.58496250072116
72352	2.32192809488736
72380	2.32192809488736
72406	4.08746284125034
72433	3.32192809488736
72456	2.8073549220576
72476	2.8073549220576
72504	3.32192809488736
72523	3.8073549220576
72549	2.58496250072116
72569	2.32192809488736
72599	5.20945336562895
72621	4.52356195605701
72642	6.35755200461808
72663	7.40087943628218
72684	6.83289001416474
72705	5.58496250072116
72726	5.16992500144231
72747	5.78135971352466
72768	4.95419631038688
72789	4.52356195605701
72810	6.6724253419715
72831	5
72852	5.90689059560852
72873	6.4093909361377
72894	5.35755200461808
72915	5.78135971352466
72936	5.55458885167764
72957	5.20945336562895
72978	5.64385618977472
72999	5.7279204545632
73021	5.35755200461808
73041	4.39231742277876
73064	4.8073549220576
73085	5
73103	3.4594316186373
73127	4.08746284125034
73149	5.32192809488736
73170	6.28540221886225
73191	5.61470984411521
73212	6.37503943134693
73233	5.32192809488736
73255	4.24792751344359
73275	4.85798099512757
73298	4.58496250072116
73319	5.28540221886225
73340	3.32192809488736
73367	4.58496250072116
73390	6.39231742277876
73411	5.70043971814109
73430	3.32192809488736
73450	1.58496250072116
73586	1
73611	1
73780	3.90689059560852
73799	4.32192809488736
73836	2.8073549220576
73866	2
73893	3.4594316186373
73919	3.70043971814109
73944	4.58496250072116
73967	2.8073549220576
73992	2.58496250072116
74016	3.16992500144231
74038	3.16992500144231
74067	4.24792751344359
74088	4.4594316186373
74114	3.58496250072116
74129	3.32192809488736
74159	2.58496250072116
74180	4.64385618977472
74202	4.64385618977472
74223	5.39231742277876
74244	6.70043971814109
74265	6.32192809488736
74286	6.35755200461808
74307	6.22881869049588
74328	6.14974711950468
74349	6.6724253419715
74368	5.95419631038688
74393	1.58496250072116
74416	2.8073549220576
74442	4.90689059560852
74462	5.64385618977472
74484	5.90689059560852
74505	5.55458885167764
74526	5.32192809488736
74547	5.7279204545632
74568	6.49185309632967
74588	4.90689059560852
74610	5.90689059560852
74631	6.06608919045777
74652	6.79441586635011
74673	8.09275714091985
74694	6.6724253419715
74712	2.8073549220576
74743	3.70043971814109
74766	9.24079133216196
74787	10.9461752407236
74808	11.1529185761366
74829	10.4051414631363
74850	10.5468944598876
74871	10.1472049249422
74892	10.0620461377205
74913	9.52356195605701
74934	9.67419226814568
74955	9.16239132875691
74976	9.41574176829009
74997	9.82177398197057
75018	8.64745842645492
75039	10.2057932493972
75060	10.5915223465707
75081	10.3014961949825
75102	9.3037807481771
75123	9.77643303244473
75144	9.66533591718518
75165	10.5641494899857
75186	8.98013957763916
75207	10.0056245491939
75228	9.50977500432694
75249	10.1661630826461
75270	9.87498134765377
75291	9.78135971352466
75311	6.33985000288463
75334	3
75350	2.32192809488736
75371	1.58496250072116
75395	2
75448	1
75526	1
75594	2.58496250072116
75609	2.8073549220576
75671	1.58496250072116
75914	6.49185309632967
75935	7.28540221886225
75953	2
75978	3
76001	3.58496250072116
76031	3.70043971814109
76053	3.16992500144231
76073	2
76102	3
76133	2.8073549220576
76172	3.58496250072116
76196	2
76223	2
76246	2.32192809488736
76271	2
76297	3.16992500144231
76327	4
76348	10.6591039634737
76369	10.7756102807595
76390	10.4757334309664
76411	11.0546043179607
76432	11.0887882387169
76453	10.5545888516776
76474	10.8217739819706
76495	10.5859014496908
76516	11.0028150156071
76537	11.2650289424582
76558	10.2900188469326
76579	6.06608919045777
76600	9.52552080909507
76620	6.75488750216347
76639	3.4594316186373
76657	1
76680	1.58496250072116
76717	4.32192809488736
76738	4.08746284125034
76760	3.58496250072116
76781	3
76804	1.58496250072116
76831	2.32192809488736
76872	3
76892	2.58496250072116
76919	2
76948	3.16992500144231
76970	2.8073549220576
76992	2.32192809488736
77019	3
77034	2
77057	2.32192809488736
77083	4
77103	4.16992500144231
77126	2.32192809488736
77150	3.32192809488736
77175	3.32192809488736
77206	3.70043971814109
77227	2.8073549220576
77266	2.32192809488736
77293	2.58496250072116
77315	3.4594316186373
77337	3
77358	2.58496250072116
77389	3.8073549220576
77413	1.58496250072116
77437	2
77456	2.32192809488736
77487	2.58496250072116
77517	3.16992500144231
77542	1.58496250072116
77563	3.32192809488736
77594	3
77615	2.32192809488736
77638	3.32192809488736
77660	2
77681	2.8073549220576
77705	1.58496250072116
77742	2.8073549220576
77763	3
77792	2.8073549220576
77811	2
77838	2.8073549220576
77862	2.58496250072116
77884	1.58496250072116
77923	2.58496250072116
77940	1.58496250072116
77968	2.32192809488736
77985	2
78037	2.32192809488736
78068	1.58496250072116
78096	2
78119	2.8073549220576
78154	2.8073549220576
78178	3.32192809488736
78199	2.32192809488736
78227	2.8073549220576
78242	2
78269	3
78285	1
78306	1
78342	3.32192809488736
78367	3
78394	1.58496250072116
78424	2
78446	2.32192809488736
78473	2.58496250072116
78490	2
78516	1.58496250072116
78549	2
78596	3.32192809488736
78632	1.58496250072116
78646	1.58496250072116
78692	3.4594316186373
78710	1
78739	2
78770	2
78796	2.32192809488736
78818	2
78865	2
78889	2.58496250072116
78917	2
78955	2
78970	1.58496250072116
78995	3
79032	2.32192809488736
79053	1
79144	2
79172	2.58496250072116
79183	1
79219	2
79250	3
79272	2.32192809488736
79295	1.58496250072116
79314	2
79339	2.32192809488736
79371	2
79393	2
79419	2
79447	1.58496250072116
79518	1.58496250072116
79543	1
79600	2.8073549220576
79618	1
79706	2.32192809488736
[truncated: 22,698 more rows]
