# Supplementary material for: A Compendium of Nucleosome and Transcript Profiles Reveals Determinants of Chromatin Architecture and Transcription
Source: PLoS Genet. 2013 May 2;9(5):e1003479. doi: 10.1371/journal.pgen.1003479 (PMC3642058; doi:10.1371/journal.pgen.1003479)
Supplement: Dataset S1 — Yeast transcript annotation R script and data files. Please note this file is 81.9 MB and may be difficult for some readers to download due to its size. (GZ) [file pgen.1003479.s001.gz › yeast-transcript-annotation/chr11.data.tot.perm]

0	16	7.73938
0	24	7.55988
0	32	7.49566
0	40	7.51081
0	48	7.51081
0	56	7.20574
0	64	6.97673
0	72	6.90403
0	80	6.75616
0	88	6.4842
0	96	6.81531
0	104	6.81531
0	112	7.1964
0	120	8.16323
0	128	8.44728
0	136	8.67948
0	144	8.67948
0	152	9.21096
0	160	8.44728
0	168	8.24022
0	176	7.844
0	184	7.51081
0	192	7.51081
0	200	8.23111
0	208	9.01442
0	216	8.98625
0	224	8.93313
0	232	8.87944
0	240	6.60204
0	248	6.60204
0	256	7.95198
0	264	8.76092
0	272	9.13663
0	280	9.47409
0	288	9.31115
0	296	9.10329
0	304	8.67108
0	312	8.24815
0	320	7.65071
0	328	7.09703
0	336	6.85442
0	344	5.69116
0	352	5.69116
0	360	5.54432
0	368	7.24022
0	376	7.26053
0	384	7.85442
0	392	7.24022
0	400	7.47651
0	408	7.15843
0	416	7.11201
0	424	7.00375
0	432	7.41946
0	440	7.05373
0	448	6.98489
0	456	7.61085
0	464	8.20457
0	472	8.98218
0	480	9.0505
0	488	9.1299
0	496	9.02237
0	504	8.53509
0	512	6.99031
0	520	6.4842
0	528	6.42946
0	536	6.09452
0	544	6.49566
0	552	7.66939
0	560	7.84996
0	568	7.66939
0	576	7.78136
0	584	7.23795
0	592	7.23795
0	600	6.88381
0	608	6.88381
0	616	7.11944
0	624	6.44925
0	632	5.89539
0	640	6.01176
0	648	6.05373
0	656	6.05373
0	664	6.05373
0	672	5.65071
0	680	6.23339
0	688	6.11944
0	696	5.35588
0	704	6.00107
0	712	6.00107
0	720	5.26053
0	728	5.26946
0	736	6.20107
0	744	5.40534
0	752	6.24249
0	760	6.79998
0	768	6.86035
0	776	6.30899
0	784	6.30899
0	792	6.44136
0	800	5.40534
0	808	5.7044
0	816	6.08948
0	824	6.08948
0	832	5.7751
0	840	5.94084
0	848	5.7751
0	856	5.7751
0	864	6.34746
0	872	6.38904
0	880	6.15361
0	888	6.187
0	896	5.6778
0	904	5.16802
0	912	5.11944
0	920	5.17754
0	928	5.27834
0	936	5.27834
0	944	5.46877
0	952	5.71097
0	960	5.60909
0	968	5.73697
0	976	5.73697
0	984	5.86035
0	992	6.05889
0	1000	6.26946
0	1008	5.8365
0	1016	6.26946
0	1024	6.05373
0	1032	5.84847
0	1040	5.23339
0	1048	5.23339
0	1056	5.16802
0	1064	5.17754
0	1072	5.42146
0	1080	5.52207
0	1088	5.61611
0	1096	5.83048
0	1104	5.72403
0	1112	5.81225
0	1120	5.7938
0	1128	5.92396
0	1136	5.69116
0	1144	5.87213
0	1152	5.95198
0	1160	5.73051
0	1168	5.4842
0	1176	5.56624
0	1184	5.42946
0	1192	5.41343
0	1200	5.63005
0	1208	5.81225
0	1216	5.81225
0	1224	5.98489
0	1232	6.187
0	1240	6.04855
0	1248	6.00107
0	1256	6.00107
0	1264	5.74979
0	1272	5.50704
0	1280	5.74979
0	1288	5.82443
0	1296	5.89539
0	1304	5.89539
0	1312	5.89539
0	1320	5.75616
0	1328	5.81225
0	1336	6.11944
0	1344	6.12437
0	1352	6.42146
0	1360	6.42146
0	1368	6.07936
0	1376	5.98489
0	1384	6.04855
0	1392	7.57166
0	1400	7.58246
0	1408	7.66263
0	1416	7.90689
0	1424	7.18228
0	1432	6.6677
0	1440	6.26053
0	1448	6.73374
0	1456	7.05373
0	1464	7.26946
0	1472	7.26946
0	1480	7.26946
0	1488	6.69779
0	1496	6.15843
0	1504	6.15843
0	1512	6.51457
0	1520	6.79998
0	1528	6.79998
0	1536	6.79998
0	1544	6.15843
0	1552	5.46877
0	1560	5.28716
0	1568	5.49947
0	1576	5.7625
0	1584	5.9126
0	1592	5.74979
0	1600	5.74979
0	1608	5.60909
0	1616	5.28716
0	1624	4.9183
0	1632	5.34746
0	1640	5.90115
0	1648	6.4842
0	1656	6.4842
0	1664	6.4842
0	1672	5.96303
0	1680	5.58066
0	1688	5.22423
0	1696	4.86035
0	1704	5.31331
0	1712	5.32193
0	1720	5.28716
0	1728	5.64386
0	1736	5.64386
0	1744	5.36424
0	1752	5.37255
0	1760	5.16802
0	1768	5.08948
0	1776	5.35588
0	1784	5.9126
0	1792	6.31331
0	1800	6.72727
0	1808	7.03027
0	1816	7.41745
0	1824	8.0819
0	1832	8.0819
0	1840	8.06275
0	1848	7.90832
0	1856	6.95752
0	1864	6.40534
0	1872	6.17754
0	1880	6.17754
0	1888	6.29593
0	1896	6.15361
0	1904	6.26053
0	1912	6.21501
0	1920	6.21501
0	1928	7.12928
0	1936	7.15361
0	1944	7.50704
0	1952	7.50704
0	1960	7.00107
0	1968	6.58425
0	1976	6.66093
0	1984	6.52207
0	1992	7.00107
0	2000	6.76566
0	2008	6.76566
0	2016	7.10952
0	2024	7.10952
0	2032	6.64386
0	2040	6.64386
0	2048	6.64386
0	2056	6.81531
0	2064	6.31331
0	2072	6.31331
0	2080	6.60204
0	2088	7.02237
0	2096	7.32835
0	2104	8.10204
0	2112	8.24136
0	2120	8.24136
0	2128	8.57797
0	2136	8.63351
0	2144	8.27169
0	2152	7.91971
0	2160	7.7938
0	2168	7.07427
0	2176	6.52952
0	2184	6.06404
0	2192	5.64386
0	2200	5.82443
0	2208	6.02764
0	2216	6.21963
0	2224	6.14393
0	2232	6.14393
0	2240	5.84847
0	2248	5.71097
0	2256	5.51457
0	2264	5.35588
0	2272	5.50704
0	2280	5.71097
0	2288	5.54432
0	2296	5.49947
0	2304	5.55897
0	2312	6.16323
0	2320	5.55897
0	2328	5.974
0	2336	5.974
0	2344	6.51081
0	2352	6.05373
0	2360	6.29593
0	2368	6.27834
0	2376	6.27834
0	2384	6.04855
0	2392	6.27834
0	2400	6.04855
0	2408	5.87213
0	2416	5.82443
0	2424	5.96303
0	2432	5.65753
0	2440	5.82443
0	2448	5.78136
0	2456	5.82443
0	2464	5.44531
0	2472	5.52207
0	2480	5.52207
0	2488	5.64386
0	2496	6.43741
0	2504	6.71751
0	2512	6.7044
0	2520	6.94642
0	2528	6.73051
0	2536	6.73051
0	2544	6.44925
0	2552	6.44925
0	2560	6.39722
0	2568	6.04855
0	2576	5.81225
0	2584	5.90689
0	2592	5.90689
0	2600	5.73051
0	2608	5.94642
0	2616	5.86035
0	2624	6.04335
0	2632	6.04335
0	2640	6.16802
0	2648	6.02764
0	2656	6.02764
0	2664	5.6231
0	2672	5.76881
0	2680	5.9957
0	2688	6.49947
0	2696	6.79689
0	2704	6.9957
0	2712	6.74339
0	2720	6.74339
0	2728	6.44925
0	2736	6.45317
0	2744	6.15843
0	2752	6.15843
0	2760	5.96303
0	2768	6.64042
0	2776	6.43344
0	2784	6.7938
0	2792	6.7938
0	2800	6.7938
0	2808	6.48803
0	2816	6.12437
0	2824	5.9183
0	2832	5.76881
0	2840	5.55897
0	2848	5.41343
0	2856	5.38904
0	2864	5.32193
0	2872	5.17754
0	2880	5.11944
0	2888	5.11944
0	2896	5.1964
0	2904	6.14878
0	2912	6.59495
0	2920	6.55532
0	2928	6.55532
0	2936	6.03814
0	2944	5.7751
0	2952	5.4842
0	2960	5.4842
0	2968	5.11944
0	2976	5.04855
0	2984	4.6845
0	2992	4.6845
0	3000	4.86035
0	3008	5.11944
0	3016	5.11944
0	3024	5.187
0	3032	5.187
0	3040	5.339
0	3048	5.24249
0	3056	5.43741
0	3064	6.16323
0	3072	5.83048
0	3080	5.88961
0	3088	6.09954
0	3096	6.09954
0	3104	5.79998
0	3112	5.84847
0	3120	5.74339
0	3128	5.35588
0	3136	5.339
0	3144	5.339
0	3152	5.02764
0	3160	5.33049
0	3168	5.339
0	3176	5.28716
0	3184	5.32193
0	3192	5.46877
0	3200	5.26946
0	3208	5.57347
0	3216	5.57347
0	3224	5.7751
0	3232	5.7751
0	3240	5.78136
0	3248	5.87213
0	3256	5.974
0	3264	5.8365
0	3272	5.8365
0	3280	5.8365
0	3288	5.40534
0	3296	5.1964
0	3304	5.1964
0	3312	5.49947
0	3320	6.11944
0	3328	6.18228
0	3336	6.30465
0	3344	6.33049
0	3352	6.06916
0	3360	6.01707
0	3368	6.01707
0	3376	5.78759
0	3384	5.74979
0	3392	5.94084
0	3400	6.14878
0	3408	5.94084
0	3416	5.94084
0	3424	6.80613
0	3432	6.14878
0	3440	6.339
0	3448	6.64042
0	3456	6.64042
0	3464	6.30899
0	3472	5.94084
0	3480	5.7625
0	3488	5.7625
0	3496	5.7625
0	3504	6.16323
0	3512	6.47651
0	3520	6.43344
0	3528	6.43344
0	3536	6.43344
0	3544	5.9957
0	3552	6.06404
0	3560	6.14878
0	3568	5.73697
0	3576	6.28716
0	3584	6.13418
0	3592	5.81225
0	3600	5.89539
0	3608	5.98489
0	3616	5.4842
0	3624	5.56624
0	3632	5.28716
0	3640	5.28716
0	3648	5.50704
0	3656	5.84847
0	3664	6.00643
0	3672	6.00643
0	3680	5.97946
0	3688	5.87213
0	3696	5.55897
0	3704	5.53694
0	3712	5.44531
0	3720	5.57347
0	3728	5.30465
0	3736	5.15843
0	3744	5.15843
0	3752	5.339
0	3760	5.71097
0	3768	6.02764
0	3776	6.11449
0	3784	6.11449
0	3792	6.02764
0	3800	5.67108
0	3808	5.30465
0	3816	5.29593
0	3824	5.1964
0	3832	5.43741
0	3840	5.78759
0	3848	6.15361
0	3856	6.27391
0	3864	6.60204
0	3872	6.84549
0	3880	6.76566
0	3888	6.76566
0	3896	6.80613
0	3904	6.53324
0	3912	6.21501
0	3920	6.20574
0	3928	5.85442
0	3936	5.82443
0	3944	5.67108
0	3952	5.74339
0	3960	5.69779
0	3968	5.69779
0	3976	5.6778
0	3984	5.72403
0	3992	5.45317
0	4000	5.60909
0	4008	5.60909
0	4016	5.58066
0	4024	5.79998
0	4032	6.88671
0	4040	6.88671
0	4048	6.88671
0	4056	6.86035
0	4064	5.87213
0	4072	5.87213
0	4080	5.65753
0	4088	5.95752
0	4096	6.22423
0	4104	6.25154
0	4112	6.22423
0	4120	6.32622
0	4128	6.88961
0	4136	6.5985
0	4144	6.65071
0	4152	6.65071
0	4160	6.52952
0	4168	6.52952
0	4176	6.03814
0	4184	5.76881
0	4192	5.974
0	4200	5.61611
0	4208	5.4842
0	4216	5.73051
0	4224	5.92396
0	4232	6.09954
0	4240	6.28716
0	4248	6.32193
0	4256	6.17278
0	4264	5.95752
0	4272	5.974
0	4280	5.974
0	4288	6.08443
0	4296	6.13906
0	4304	6.09954
0	4312	5.76881
0	4320	5.6845
0	4328	5.78136
0	4336	6.15843
0	4344	7.33049
0	4352	7.55166
0	4360	7.48994
0	4368	7.43741
0	4376	7.16563
0	4384	5.63005
0	4392	5.42946
0	4400	5.46877
0	4408	5.60204
0	4416	5.73697
0	4424	5.59495
0	4432	5.69116
0	4440	5.73051
0	4448	5.73051
0	4456	5.55897
0	4464	5.57347
0	4472	5.89539
0	4480	6.0329
0	4488	6.0329
0	4496	6.17754
0	4504	6.17754
0	4512	5.86035
0	4520	5.86035
0	4528	5.63697
0	4536	5.85442
0	4544	5.9183
0	4552	5.974
0	4560	5.55897
0	4568	5.58782
0	4576	5.55897
0	4584	5.60204
0	4592	5.58782
0	4600	5.58782
0	4608	5.6231
0	4616	5.6231
0	4624	5.8365
0	4632	5.8365
0	4640	5.8365
0	4648	5.95752
0	4656	6.05889
0	4664	6.06404
0	4672	6.35588
0	4680	7.02501
0	4688	6.93804
0	4696	6.93243
0	4704	6.81531
0	4712	6.03814
0	4720	5.88381
0	4728	5.95198
0	4736	5.89539
0	4744	6.03814
0	4752	6.03814
0	4760	6.10952
0	4768	6.54432
0	4776	6.49566
0	4784	6.87798
0	4792	6.49566
0	4800	6.49566
0	4808	6.49185
0	4816	6.53324
0	4824	6.43344
0	4832	6.53324
0	4840	6.48036
0	4848	6.14393
0	4856	6.14393
0	4864	5.8365
0	4872	5.59495
0	4880	5.52207
0	4888	5.44531
0	4896	5.72403
0	4904	5.6231
0	4912	5.79998
0	4920	5.90689
0	4928	6.01707
0	4936	5.78759
0	4944	5.71751
0	4952	5.67108
0	4960	5.17754
0	4968	5.09954
0	4976	5.09954
0	4984	5.1964
0	4992	5.15843
0	5000	5.15843
0	5008	5.21501
0	5016	5.32193
0	5024	5.32193
0	5032	5.49947
0	5040	5.51457
0	5048	5.57347
0	5056	5.43741
0	5064	5.20574
0	5072	5.1964
0	5080	5.43741
0	5088	6.68783
0	5096	6.9126
0	5104	6.9126
0	5112	6.9126
0	5120	6.47264
0	5128	6.47264
0	5136	5.94642
0	5144	6.20107
0	5152	6.54432
0	5160	6.58782
0	5168	6.57707
0	5176	6.57707
0	5184	6.36006
0	5192	6.15843
0	5200	5.7938
0	5208	5.73697
0	5216	6.02764
0	5224	5.90115
0	5232	5.9183
0	5240	5.90115
0	5248	5.52207
0	5256	5.47651
0	5264	5.71097
0	5272	5.63005
0	5280	5.63005
0	5288	5.60204
0	5296	5.9126
0	5304	5.9126
0	5312	5.94084
0	5320	6.52952
0	5328	6.81531
0	5336	7.0329
0	5344	6.69116
0	5352	6.69116
0	5360	6.43741
0	5368	6.73374
0	5376	6.31331
0	5384	6.31331
0	5392	6.31331
0	5400	6.01176
0	5408	6.01176
0	5416	7.7224
0	5424	7.7224
0	5432	7.7751
0	5440	7.76724
0	5448	6.94084
0	5456	6.94084
0	5464	6.39722
0	5472	6.32193
0	5480	6.6231
0	5488	6.7011
0	5496	6.4842
0	5504	6.61261
0	5512	6.30899
0	5520	6.22423
0	5528	6.22423
0	5536	6.12437
0	5544	6.22423
0	5552	6.58425
0	5560	6.52952
0	5568	6.45317
0	5576	6.52207
0	5584	5.85442
0	5592	5.71097
0	5600	5.82443
0	5608	5.94084
0	5616	5.7751
0	5624	5.69779
0	5632	5.69779
0	5640	5.38904
0	5648	5.38904
0	5656	5.93524
0	5664	5.7751
0	5672	6.55897
0	5680	6.548
0	5688	6.339
0	5696	6.87213
0	5704	6.92396
0	5712	6.42547
0	5720	6.64729
0	5728	6.41745
0	5736	6.41745
0	5744	6.41745
0	5752	6.74979
0	5760	6.83349
0	5768	6.76881
0	5776	6.4842
0	5784	6.4842
0	5792	6.23339
0	5800	6.187
0	5808	6.36424
0	5816	6.8425
0	5824	7.16802
0	5832	7.26946
0	5840	7.29812
0	5848	7.36215
0	5856	7.13906
0	5864	6.72727
0	5872	6.42146
0	5880	6.01176
0	5888	5.43741
0	5896	5.49947
0	5904	5.78759
0	5912	5.74979
0	5920	5.59495
0	5928	5.58066
0	5936	5.49947
0	5944	5.58066
0	5952	5.45317
0	5960	5.74339
0	5968	6.339
0	5976	6.53324
0	5984	6.58425
0	5992	6.74659
0	6000	6.74659
0	6008	6.54432
0	6016	6.37255
0	6024	6.33475
0	6032	6.24249
0	6040	6.03814
0	6048	5.81835
0	6056	5.55166
0	6064	5.17754
0	6072	5.17754
0	6080	5.17754
0	6088	6.16323
0	6096	6.7751
0	6104	6.9957
0	6112	6.9957
0	6120	6.79689
0	6128	5.8425
0	6136	5.35588
0	6144	5.15843
0	6152	5.15843
0	6160	5.52207
0	6168	5.81835
0	6176	6.26053
0	6184	6.26053
0	6192	6.339
0	6200	6.83048
0	6208	6.42146
0	6216	6.96578
0	6224	6.96578
0	6232	6.91545
0	6240	6.17754
0	6248	5.89539
0	6256	5.81225
0	6264	6.00643
0	6272	5.86035
0	6280	6.04855
0	6288	6.04855
0	6296	5.81835
0	6304	5.69779
0	6312	5.8365
0	6320	6.88671
0	6328	6.97127
0	6336	6.97127
0	6344	6.95198
0	6352	6.69448
0	6360	6.69448
0	6368	7.9781
0	6376	8.01972
0	6384	8.01972
0	6392	7.99301
0	6400	6.22423
0	6408	5.81835
0	6416	5.46099
0	6424	5.46099
0	6432	5.46099
0	6440	5.53694
0	6448	5.71097
0	6456	5.974
0	6464	6.187
0	6472	6.47651
0	6480	6.47651
0	6488	6.47651
0	6496	6.21501
0	6504	5.92396
0	6512	5.46877
0	6520	5.69116
0	6528	5.69116
0	6536	5.9183
0	6544	5.69116
0	6552	5.84847
0	6560	5.84847
0	6568	5.92961
0	6576	6.14878
0	6584	6.26946
0	6592	6.26946
0	6600	6.14878
0	6608	6.40129
0	6616	6.99031
0	6624	6.99031
0	6632	7.19171
0	6640	7.19171
0	6648	6.9492
0	6656	6.60204
0	6664	6.95198
0	6672	6.65412
0	6680	6.65412
0	6688	6.51457
0	6696	6.21038
0	6704	6.21038
0	6712	6.29593
0	6720	6.29593
0	6728	6.29593
0	6736	6.24702
0	6744	6.02237
0	6752	5.92961
0	6760	6.41343
0	6768	6.82139
0	6776	6.99031
0	6784	6.99031
0	6792	7.07427
0	6800	6.5985
0	6808	6.08948
0	6816	5.94084
0	6824	5.73697
0	6832	5.94084
0	6840	6.01176
0	6848	6.26946
0	6856	6.61261
0	6864	6.61261
0	6872	6.26946
0	6880	6.26946
0	6888	6.29593
0	6896	6.28716
0	6904	6.29593
0	6912	6.61611
0	6920	6.47651
0	6928	6.27391
0	6936	6.14878
0	6944	6.27391
0	6952	5.81225
0	6960	6.28716
0	6968	7.32622
0	6976	7.92396
0	6984	8.13051
0	6992	8.13051
0	7000	8.12067
0	7008	7.54432
0	7016	6.7625
0	7024	5.67108
0	7032	5.59495
0	7040	5.7625
0	7048	6.16323
0	7056	6.16323
0	7064	6.16323
0	7072	6.20107
0	7080	6.05889
0	7088	5.96303
0	7096	6.03814
0	7104	6.13906
0	7112	6.23339
0	7120	6.32193
0	7128	6.69448
0	7136	6.8395
0	7144	6.63351
0	7152	6.6778
0	7160	6.63351
0	7168	6.22423
0	7176	6.06404
0	7184	6.00107
0	7192	5.78136
0	7200	5.78136
0	7208	5.81225
0	7216	6.06916
0	7224	5.81225
0	7232	5.98489
0	7240	6.35588
0	7248	6.80305
0	7256	6.78759
0	7264	6.78759
0	7272	6.37669
0	7280	6.5258
0	7288	6.22882
0	7296	6.13906
0	7304	5.95752
0	7312	5.83048
0	7320	5.83048
0	7328	6.37255
0	7336	7.38288
0	7344	7.42946
0	7352	7.51645
0	7360	7.44531
0	7368	6.51081
0	7376	6.06916
0	7384	5.84847
0	7392	5.59495
0	7400	5.59495
0	7408	6.43344
0	7416	6.43344
0	7424	6.43344
0	7432	6.55166
0	7440	6.04855
0	7448	5.60204
0	7456	5.6778
0	7464	5.42146
0	7472	5.20574
0	7480	4.95198
0	7488	5.05889
0	7496	5.10952
0	7504	5.54432
0	7512	5.86035
0	7520	6.05889
0	7528	6.14878
0	7536	6.06404
0	7544	6.15361
0	7552	6.28716
0	7560	6.43741
0	7568	6.36424
0	7576	6.33049
0	7584	6.10952
0	7592	5.6845
0	7600	5.49185
0	7608	5.36424
0	7616	5.339
0	7624	5.13906
0	7632	5.26946
0	7640	5.13906
0	7648	5.06916
0	7656	5.06916
0	7664	5.06916
0	7672	4.8365
0	7680	5.01707
0	7688	5.06916
0	7696	5.01707
0	7704	5.01707
0	7712	5.29593
0	7720	5.29593
0	7728	5.47651
0	7736	5.47651
0	7744	5.55166
0	7752	5.65753
0	7760	5.81835
0	7768	5.96303
0	7776	6.11944
0	7784	6.13906
0	7792	5.96303
0	7800	6.05889
0	7808	5.9126
0	7816	5.59495
0	7824	5.59495
0	7832	5.72403
0	7840	5.72403
0	7848	5.75616
0	7856	5.98489
0	7864	5.974
0	7872	6.04855
0	7880	5.86625
0	7888	6.06916
0	7896	6.06916
0	7904	6.06916
0	7912	5.7625
0	7920	6.21038
0	7928	5.88381
0	7936	5.88381
0	7944	5.9957
0	7952	5.9957
0	7960	5.87798
0	7968	5.9957
0	7976	5.92961
0	7984	5.92961
0	7992	5.974
0	8000	6.16802
0	8008	6.71751
0	8016	7.23795
0	8024	7.29593
0	8032	7.29593
0	8040	7.20107
0	8048	6.72403
0	8056	5.96303
0	8064	6.187
0	8072	6.17278
0	8080	6.58066
0	8088	6.11944
0	8096	6.187
0	8104	6.39314
0	8112	6.9183
0	8120	6.9183
0	8128	7.32193
0	8136	7.36632
0	8144	7.24249
0	8152	6.57707
0	8160	6.31763
0	8168	6.31763
0	8176	6.04335
0	8184	6.23339
0	8192	6.23339
0	8200	6.01176
0	8208	6.01176
0	8216	6.26053
0	8224	6.72077
0	8232	6.75616
0	8240	7.00375
0	8248	6.99031
0	8256	6.75616
0	8264	6.35168
0	8272	6.35168
0	8280	5.76881
0	8288	5.1964
0	8296	4.90689
0	8304	5.02764
0	8312	4.71097
0	8320	5.03814
0	8328	6.09452
0	8336	6.57347
0	8344	6.57347
0	8352	6.81225
0	8360	7.08443
0	8368	6.95752
0	8376	6.67108
0	8384	6.49947
0	8392	6.15361
0	8400	5.69779
0	8408	5.69779
0	8416	6.13906
0	8424	6.49947
0	8432	7.01176
0	8440	7.02764
0	8448	7.02764
0	8456	7.38494
0	8464	7.40129
0	8472	7.38494
0	8480	7.28276
0	8488	7.24928
0	8496	7.05889
0	8504	5.92961
0	8512	5.92961
0	8520	6.14393
0	8528	6.4842
0	8536	6.8425
0	8544	6.8425
0	8552	6.59139
0	8560	7.04075
0	8568	6.59139
0	8576	5.98489
0	8584	6.53694
0	8592	6.53694
0	8600	6.39314
0	8608	6.42946
0	8616	6.42946
0	8624	6.14878
0	8632	6.42946
0	8640	6.42946
0	8648	6.7938
0	8656	7.01176
0	8664	7.01176
0	8672	7.02764
0	8680	7.02237
0	8688	6.6231
0	8696	7.02501
0	8704	7.07427
0	8712	7.28936
0	8720	7.05889
0	8728	7.05889
0	8736	6.71751
0	8744	7.05889
0	8752	6.63351
0	8760	7.08948
0	8768	7.08948
0	8776	6.94363
0	8784	6.65753
0	8792	7.29812
0	8800	6.79998
0	8808	7.21501
0	8816	7.56986
0	8824	7.64042
0	8832	7.35378
0	8840	7.12928
0	8848	6.93524
0	8856	6.93524
0	8864	6.52207
0	8872	6.52207
0	8880	6.86919
0	8888	7.56986
0	8896	7.56986
0	8904	7.59317
0	8912	7.75298
0	8920	7.71751
0	8928	7.05373
0	8936	6.65412
0	8944	5.08948
0	8952	5.08948
0	8960	6.29593
0	8968	6.97946
0	8976	7.39109
0	8984	7.53324
0	8992	7.33475
0	9000	6.974
0	9008	6.95752
0	9016	6.40534
0	9024	6.17754
0	9032	6.17754
0	9040	6.72727
0	9048	6.00643
0	9056	5.95752
0	9064	5.82443
0	9072	6.7011
0	9080	6.20574
0	9088	6.92961
0	9096	6.8633
0	9104	6.8633
0	9112	6.59495
0	9120	6.7751
0	9128	6.3684
0	9136	6.67444
0	9144	6.97673
0	9152	7.07936
0	9160	7.07936
0	9168	7.07936
0	9176	7.12437
0	9184	7.21501
0	9192	7.92679
0	9200	8.03814
0	9208	8.22423
0	9216	8.19523
0	9224	7.69116
0	9232	7.01707
0	9240	7.01707
0	9248	7.42946
0	9256	7.65071
0	9264	8.38699
0	9272	8.42146
0	9280	8.35902
0	9288	8.29265
0	9296	7.05631
0	9304	6.59495
0	9312	6.35588
0	9320	6.35588
0	9328	6.26053
0	9336	6.43344
0	9344	6.21963
0	9352	6.21963
0	9360	6.01176
0	9368	5.6778
0	9376	5.81225
0	9384	6.187
0	9392	6.55897
0	9400	6.62658
0	9408	6.68115
0	9416	6.49566
0	9424	6.4842
0	9432	5.99031
0	9440	6.16323
0	9448	6.339
0	9456	6.39314
0	9464	6.61261
0	9472	6.75616
0	9480	6.75616
0	9488	6.75616
0	9496	6.75616
0	9504	6.75616
0	9512	7.32407
0	9520	9.49757
0	9528	9.49757
0	9536	9.53092
0	9544	9.53092
0	9552	7.97537
0	9560	6.67108
0	9568	6.67108
0	9576	7.12437
0	9584	7.12437
0	9592	7.12437
0	9600	6.80305
0	9608	6.14878
0	9616	6.14878
0	9624	6.44136
0	9632	6.64386
0	9640	6.6778
0	9648	6.46877
0	9656	6.07936
0	9664	6.10454
0	9672	6.22423
0	9680	6.71097
0	9688	6.71097
0	9696	6.71097
0	9704	6.64729
0	9712	6.34324
0	9720	5.98489
0	9728	6.01707
0	9736	6.01707
0	9744	5.98489
0	9752	6.36424
0	9760	6.36424
0	9768	6.36424
0	9776	6.98489
0	9784	7.60909
0	9792	7.60909
0	9800	7.63524
0	9808	7.74659
0	9816	7.37255
0	9824	7.37255
0	9832	7.65412
0	9840	7.65412
0	9848	7.63697
0	9856	7.63697
0	9864	7.05889
0	9872	6.40534
0	9880	6.40534
0	9888	6.52952
0	9896	6.25154
0	9904	6.55532
0	9912	6.52952
0	9920	6.339
0	9928	6.187
0	9936	5.96303
0	9944	5.59495
0	9952	5.94084
0	9960	6.10952
0	9968	6.55897
0	9976	6.69116
0	9984	6.69116
0	9992	7.04855
0	10000	6.92396
0	10008	6.92396
0	10016	6.92679
0	10024	7.09452
0	10032	6.83048
0	10040	6.96028
0	10048	7.0329
0	10056	7.0329
0	10064	6.58066
0	10072	6.58066
0	10080	5.96303
0	10088	5.96303
0	10096	6.04855
0	10104	6.46099
0	10112	6.974
0	10120	6.974
0	10128	6.974
0	10136	7.74499
0	10144	8.30682
0	10152	8.30465
0	10160	8.35062
0	10168	8.32193
0	10176	6.65071
0	10184	6.54432
0	10192	6.42547
0	10200	6.25154
0	10208	6.17754
0	10216	6.05889
0	10224	5.9183
0	10232	5.9957
0	10240	5.9957
0	10248	6.27391
0	10256	6.60204
0	10264	6.60204
0	10272	5.9957
0	10280	5.9957
0	10288	5.88381
0	10296	5.81225
0	10304	5.94642
0	10312	5.94642
0	10320	5.88381
0	10328	5.88381
0	10336	6.548
0	10344	6.52952
0	10352	6.94363
0	10360	7.18228
0	10368	7.40737
0	10376	7.48803
0	10384	7.50136
0	10392	7.73051
0	10400	7.54616
0	10408	7.54616
0	10416	6.97946
0	10424	6.52952
0	10432	5.52952
0	10440	5.50704
0	10448	5.69116
0	10456	6.07936
0	10464	6.55532
0	10472	6.59139
0	10480	6.59139
0	10488	6.5258
0	10496	5.63005
0	10504	5.54432
0	10512	5.54432
0	10520	4.95198
0	10528	4.81225
0	10536	4.88381
0	10544	4.88381
0	10552	5.38082
0	10560	5.88381
0	10568	5.92961
0	10576	5.92961
0	10584	6.42547
0	10592	5.89539
0	10600	6.61611
0	10608	6.61611
0	10616	6.61611
0	10624	6.4842
0	10632	6.4842
0	10640	6.45317
0	10648	6.74659
0	10656	6.76881
0	10664	6.84847
0	10672	6.84847
0	10680	6.84847
0	10688	6.85739
0	10696	6.78759
0	10704	6.74018
0	10712	6.44531
0	10720	6.37255
0	10728	6.23339
0	10736	6.10952
0	10744	5.71097
0	10752	6.10952
0	10760	6.10952
0	10768	6.14393
0	10776	6.15843
0	10784	6.28276
0	10792	6.1964
0	10800	6.187
0	10808	6.187
0	10816	6.52952
0	10824	6.32193
0	10832	6.34324
0	10840	6.548
0	10848	6.59495
0	10856	6.47264
0	10864	6.53324
0	10872	6.6677
0	10880	6.46099
0	10888	6.22882
0	10896	5.974
0	10904	5.96853
0	10912	5.29593
0	10920	6.00107
0	10928	5.25154
0	10936	5.35588
0	10944	5.42946
0	10952	5.38904
0	10960	5.16802
0	10968	5.339
0	10976	5.42146
0	10984	5.974
0	10992	6.06404
0	11000	6.52952
0	11008	6.57347
0	11016	6.55897
0	11024	6.60557
0	11032	6.60557
0	11040	6.56986
0	11048	6.65071
0	11056	6.72077
0	11064	6.69779
0	11072	6.64386
0	11080	6.61261
0	11088	6.61261
0	11096	7.01442
0	11104	7.5258
0	11112	7.53324
0	11120	7.53324
0	11128	7.34746
0	11136	6.97673
0	11144	6.92679
0	11152	6.90403
0	11160	6.90403
0	11168	6.83349
0	11176	7.12437
0	11184	6.86625
0	11192	6.63351
0	11200	6.47651
0	11208	6.53694
0	11216	6.35588
0	11224	6.40534
0	11232	6.34746
0	11240	6.02237
0	11248	5.45317
0	11256	5.83048
0	11264	5.34746
0	11272	5.6845
0	11280	5.87213
0	11288	6.10952
0	11296	6.10952
0	11304	6.10952
0	11312	6.03814
0	11320	5.69779
0	11328	5.96303
0	11336	6.03814
0	11344	6.17278
0	11352	6.21501
0	11360	6.34746
0	11368	6.28716
0	11376	6.19171
0	11384	6.19171
0	11392	6.19171
0	11400	6.25604
0	11408	6.28716
0	11416	6.3003
0	11424	6.3003
0	11432	6.43741
0	11440	6.63351
0	11448	6.61261
0	11456	6.38904
0	11464	6.71097
0	11472	6.38082
0	11480	6.09954
0	11488	6.43741
0	11496	6.548
0	11504	6.548
0	11512	6.8425
0	11520	6.8425
0	11528	6.58066
0	11536	6.46099
0	11544	6.42547
0	11552	6.42547
0	11560	6.43741
0	11568	6.43741
0	11576	6.43741
0	11584	6.17754
0	11592	5.7044
0	11600	5.44531
0	11608	5.60204
0	11616	5.4842
0	11624	5.61611
0	11632	6.65753
0	11640	6.7625
0	11648	6.7625
0	11656	6.83048
0	11664	6.22423
0	11672	6.20574
0	11680	5.8425
0	11688	6.01176
0	11696	6.31331
0	11704	6.64042
0	11712	6.79998
0	11720	6.79998
0	11728	6.79998
0	11736	6.49185
0	11744	6.42146
0	11752	6.44531
0	11760	6.9492
0	11768	7.27391
0	11776	7.27391
0	11784	7.16802
0	11792	6.88961
0	11800	6.7044
0	11808	6.30465
0	11816	5.9183
0	11824	6.25604
0	11832	6.55166
0	11840	6.55166
0	11848	6.75298
0	11856	6.88961
0	11864	6.7938
0	11872	6.64386
0	11880	6.49185
0	11888	6.06916
0	11896	6.06916
0	11904	6.29593
0	11912	6.39722
0	11920	6.29593
0	11928	6.42946
0	11936	6.27391
0	11944	6.07427
0	11952	5.81225
0	11960	5.81225
0	11968	5.63005
0	11976	5.28716
0	11984	5.55897
0	11992	5.63005
0	12000	5.72403
0	12008	5.8365
0	12016	5.92396
0	12024	6.06404
0	12032	5.7938
0	12040	5.78759
0	12048	5.38904
0	12056	5.74979
0	12064	5.51457
0	12072	5.44531
0	12080	5.69116
0	12088	6.38904
0	12096	7.21732
0	12104	7.26277
0	12112	7.35588
0	12120	6.46877
0	12128	6.13418
0	12136	5.98489
0	12144	5.9126
0	12152	5.84847
0	12160	5.69116
0	12168	5.84847
0	12176	5.84847
0	12184	6.02764
0	12192	6.02764
0	12200	6.02764
0	12208	5.7044
0	12216	5.39722
0	12224	5.39722
0	12232	5.57347
0	12240	5.74979
0	12248	5.84847
0	12256	5.86625
0	12264	5.8365
0	12272	5.71751
0	12280	5.71097
0	12288	5.78759
0	12296	6.01176
0	12304	6.187
0	12312	6.20574
0	12320	6.20574
0	12328	6.12437
0	12336	6.13418
0	12344	6.00643
0	12352	6.16802
0	12360	6.16802
0	12368	6.08948
0	12376	5.81225
0	12384	5.81225
0	12392	5.71097
0	12400	5.43741
0	12408	5.71097
0	12416	5.73697
0	12424	5.86035
0	12432	5.67108
0	12440	5.67108
0	12448	5.67108
0	12456	6.21038
0	12464	6.21501
0	12472	6.21501
0	12480	6.41343
0	12488	6.16323
0	12496	5.71097
0	12504	5.36424
0	12512	5.43741
0	12520	5.43741
0	12528	5.71097
0	12536	5.71097
0	12544	5.69779
0	12552	5.7751
0	12560	5.6845
0	12568	5.7044
0	12576	6.01176
0	12584	5.90115
0	12592	6.01176
0	12600	5.8425
0	12608	5.7625
0	12616	5.7625
0	12624	5.7625
0	12632	5.46099
0	12640	5.66432
0	12648	5.38904
0	12656	5.339
0	12664	5.339
0	12672	5.38904
0	12680	5.26053
0	12688	5.54432
0	12696	5.69779
0	12704	6.21038
0	12712	6.65753
0	12720	6.7751
0	12728	6.72077
0	12736	6.72077
0	12744	6.04855
0	12752	6.04855
0	12760	6.13906
0	12768	6.09452
0	12776	5.88961
0	12784	5.85442
0	12792	5.43741
0	12800	5.43741
0	12808	5.83048
0	12816	5.8365
0	12824	5.8365
0	12832	5.98489
0	12840	6.00107
0	12848	5.98489
0	12856	5.98489
0	12864	5.98489
0	12872	5.8365
0	12880	5.55166
0	12888	5.55166
0	12896	5.7938
0	12904	5.9957
0	12912	6.15843
0	12920	6.38494
0	12928	6.38082
0	12936	6.09954
0	12944	6.22423
0	12952	6.38082
0	12960	6.07427
0	12968	6.16802
0	12976	6.16802
0	12984	6.25604
0	12992	6.25604
0	13000	6.3684
0	13008	6.36424
0	13016	6.64042
0	13024	6.5985
0	13032	6.30465
0	13040	6.25154
0	13048	6.25154
0	13056	6.05889
0	13064	6.02764
0	13072	5.8365
0	13080	6.07936
0	13088	6.10454
0	13096	6.10952
0	13104	6.10454
0	13112	6.10952
0	13120	5.58066
0	13128	5.38904
0	13136	5.38904
0	13144	5.65753
0	13152	5.88961
0	13160	5.88961
0	13168	6.04335
0	13176	5.64386
0	13184	5.41343
0	13192	5.41343
0	13200	5.88961
0	13208	6.19171
0	13216	6.29155
0	13224	6.67108
0	13232	6.77823
0	13240	6.71097
0	13248	6.4842
0	13256	6.54432
0	13264	6.26946
0	13272	6.03814
0	13280	6.05373
0	13288	5.92396
0	13296	6.05373
0	13304	5.90115
0	13312	6.39722
0	13320	5.87213
0	13328	6.39722
0	13336	6.26946
0	13344	6.57347
0	13352	6.45317
0	13360	6.54064
0	13368	6.45317
0	13376	6.28716
0	13384	6.07936
0	13392	6.07936
0	13400	6.19171
0	13408	6.08443
0	13416	6.08443
0	13424	5.974
0	13432	5.74979
0	13440	5.339
0	13448	5.60204
0	13456	5.61611
0	13464	5.61611
0	13472	5.55166
0	13480	5.74979
0	13488	5.61611
0	13496	5.55897
0	13504	5.44531
0	13512	5.35588
0	13520	5.15843
0	13528	5.28716
0	13536	5.339
0	13544	5.52952
0	13552	5.73697
0	13560	6.34324
0	13568	6.34324
0	13576	6.21963
0	13584	5.73697
0	13592	6.5258
0	13600	6.36424
0	13608	6.52207
0	13616	6.52207
0	13624	6.23795
0	13632	5.41343
0	13640	5.41343
0	13648	5.7938
0	13656	6.40534
0	13664	6.40534
0	13672	6.69779
0	13680	6.65071
0	13688	6.34746
0	13696	6.32193
0	13704	6.60909
0	13712	6.32193
0	13720	6.3003
0	13728	6.38082
0	13736	6.06916
0	13744	5.67108
0	13752	5.71751
0	13760	5.87798
0	13768	5.71097
0	13776	5.89539
0	13784	6.02237
0	13792	6.05889
0	13800	6.21038
0	13808	6.86035
0	13816	7.03814
0	13824	7.40129
0	13832	7.40129
0	13840	7.0666
0	13848	7.45513
0	13856	8.02237
0	13864	7.82746
0	13872	7.87505
0	13880	7.89395
0	13888	7.80919
0	13896	7.68617
0	13904	7.69116
0	13912	7.72889
0	13920	7.7938
0	13928	7.6677
0	13936	7.59495
0	13944	7.38288
0	13952	7.38288
0	13960	7.10703
0	13968	7.10703
0	13976	6.87213
0	13984	6.87213
0	13992	6.22423
0	14000	6.22423
0	14008	6.22423
0	14016	6.12928
0	14024	6.20574
0	14032	6.12928
0	14040	6.02237
0	14048	5.49185
0	14056	5.9957
0	14064	6.64386
0	14072	6.67108
0	14080	7.3684
0	14088	7.45904
0	14096	7.44925
0	14104	7.49376
0	14112	7.54064
0	14120	7.11696
0	14128	6.65071
0	14136	6.55166
0	14144	6.30465
0	14152	6.21501
0	14160	6.00643
0	14168	6.01707
0	14176	6.09452
0	14184	6.09452
0	14192	6.06916
0	14200	6.01707
0	14208	5.99031
0	14216	5.8365
0	14224	5.86625
0	14232	6.16802
0	14240	6.15361
0	14248	6.15361
0	14256	6.12928
0	14264	5.87213
0	14272	5.55897
0	14280	5.55897
0	14288	5.74339
0	14296	6.03814
0	14304	6.40129
0	14312	7.31331
0	14320	7.43741
0	14328	7.31547
0	14336	7.18228
0	14344	6.51833
0	14352	5.49947
0	14360	5.49947
0	14368	6.90403
0	14376	7.13906
0	14384	7.24702
0	14392	7.24702
0	14400	6.74339
0	14408	5.58782
0	14416	5.46877
0	14424	5.54432
0	14432	6.18228
0	14440	6.6845
0	14448	7.01176
0	14456	7.01176
0	14464	7.0091
0	14472	6.58782
0	14480	6.58782
0	14488	6.58782
0	14496	6.7625
0	14504	6.96853
0	14512	7.14878
0	14520	7.14878
0	14528	8.6677
0	14536	9.39109
0	14544	9.39823
0	14552	9.39823
0	14560	9.90546
0	14568	9.90546
0	14576	9.44235
0	14584	9.35954
0	14592	9.80958
0	14600	9.98455
0	14608	9.98455
0	14616	10.1701
0	14624	10.5576
0	14632	10.8805
0	14640	10.488
0	14648	10.488
0	14656	10.488
0	14664	10.2069
0	14672	10.0207
0	14680	10.2069
0	14688	10.3278
0	14696	10.3278
0	14704	10.5274
0	14712	10.5397
0	14720	10.6279
0	14728	10.7542
0	14736	10.7492
0	14744	10.7333
0	14752	10.7333
0	14760	10.1638
0	14768	9.63611
0	14776	9.36788
0	14784	8.49281
0	14792	8.06788
0	14800	7.93664
0	14808	7.75616
0	14816	7.58066
0	14824	7.75616
0	14832	7.75616
0	14840	8.08063
0	14848	8.70604
0	14856	9.29375
0	14864	9.41544
0	14872	9.80421
0	14880	9.55075
0	14888	9.8395
0	14896	10.1017
0	14904	10.2473
0	14912	10.2205
0	14920	10.4546
0	14928	10.4813
0	14936	10.4546
0	14944	10.28
0	14952	10.0191
0	14960	9.73374
0	14968	9.23225
0	14976	8.62484
0	14984	8.67108
0	14992	9.34588
0	15000	9.82746
0	15008	9.91225
0	15016	9.82746
0	15024	9.82746
0	15032	9.65923
0	15040	9.07936
0	15048	8.61436
0	15056	8.61436
0	15064	8.49757
0	15072	7.50704
0	15080	7.50704
0	15088	7.77039
0	15096	8.11449
0	15104	8.88961
0	15112	9.59228
0	15120	9.78292
0	15128	9.63611
0	15136	9.63611
0	15144	9.43939
0	15152	9.52766
0	15160	9.85702
0	15168	10.3972
0	15176	10.6272
0	15184	10.7289
0	15192	10.7236
0	15200	10.3585
0	15208	10.3585
0	15216	9.95094
0	15224	8.98557
0	15232	9.85887
0	15240	9.17278
0	15248	8.092
0	15256	8.34324
0	15264	8.67948
0	15272	8.5042
0	15280	8.6736
0	15288	9.06916
0	15296	9.57121
0	15304	9.57121
0	15312	9.65455
0	15320	9.65498
0	15328	9.55988
0	15336	9.22366
0	15344	8.97605
0	15352	8.74899
0	15360	8.62658
0	15368	8.62658
0	15376	9.00843
0	15384	9.13479
0	15392	9.5617
0	15400	9.5617
0	15408	9.4678
0	15416	9.70399
0	15424	9.84175
0	15432	9.55395
0	15440	9.55395
0	15448	9.99906
0	15456	12.4775
0	15464	12.7743
0	15472	13.3975
0	15480	13.3975
0	15488	13.0387
0	15496	12.4751
0	15504	11.0304
0	15512	10.2294
0	15520	10.1089
0	15528	10.1089
0	15536	9.59539
0	15544	10.1089
0	15552	10.7102
0	15560	11.0663
0	15568	10.9428
0	15576	11.2034
0	15584	11.358
0	15592	10.922
0	15600	9.93804
0	15608	10.044
0	15616	9.19991
0	15624	9.1219
0	15632	9.15241
0	15640	9.19991
0	15648	9.62875
0	15656	10.7448
0	15664	11.3819
0	15672	11.3819
0	15680	11.43
0	15688	10.9053
0	15696	9.7798
0	15704	9.19347
0	15712	8.9876
0	15720	8.18935
0	15728	8.18935
0	15736	8.59317
0	15744	9.10204
0	15752	9.47747
0	15760	9.47747
0	15768	8.95752
0	15776	8.83425
0	15784	7.64386
0	15792	7.64386
0	15800	7.58782
0	15808	7.14878
0	15816	7.14878
0	15824	6.91545
0	15832	5.61611
0	15840	5.339
0	15848	5.33049
0	15856	5.26053
0	15864	5.23339
0	15872	5.23339
0	15880	5.23339
0	15888	5.23339
0	15896	5.04855
0	15904	5.04855
0	15912	5.23339
0	15920	5.29593
0	15928	5.23339
0	15936	5.23339
0	15944	5.54432
0	15952	5.29593
0	15960	5.6845
0	15968	5.71097
0	15976	5.7625
0	15984	5.05889
0	15992	5.339
0	16000	5.339
0	16008	5.34746
[truncated: 164,550 more rows]
