# Supplementary material for: A Compendium of Nucleosome and Transcript Profiles Reveals Determinants of Chromatin Architecture and Transcription
Source: PLoS Genet. 2013 May 2;9(5):e1003479. doi: 10.1371/journal.pgen.1003479 (PMC3642058; doi:10.1371/journal.pgen.1003479)
Supplement: Dataset S1 — Yeast transcript annotation R script and data files. Please note this file is 81.9 MB and may be difficult for some readers to download due to its size. (GZ) [file pgen.1003479.s001.gz › yeast-transcript-annotation/chr6.data.snyder.end3]

4787	1.58496250072116
8319	1
8648	2.8073549220576
11079	1
16962	1
27172	1
31908	1
32765	1
36943	1
38712	1
38745	3
38755	1.58496250072116
38811	1.58496250072116
39082	1
39630	1
40940	1
42622	1.58496250072116
43289	1
43483	4.24792751344359
43494	3.4594316186373
43507	3.16992500144231
43520	2
43531	2.32192809488736
43541	2
43558	1.58496250072116
43574	2.32192809488736
43587	1.58496250072116
43712	1
43786	1
44106	1
44412	1
44453	1
44536	1
44964	1
45674	2.32192809488736
48981	1.58496250072116
51163	1
51175	1
52982	3.16992500144231
52992	2
53070	1
53097	2.32192809488736
53104	1.58496250072116
53127	2.32192809488736
53138	2.8073549220576
53149	2
53159	1
53173	4
53182	1.58496250072116
53200	1.58496250072116
53247	1
53321	1.58496250072116
53572	1
53664	1
53733	1
53784	1
53806	1
53952	1
54257	1
54773	1
54854	1
55016	1
55030	1
55263	4.90689059560852
55277	5.12928301694497
55289	4.08746284125034
55301	3.16992500144231
55308	1
55341	1
55710	1
56208	1
56391	1
56491	1
56832	1
56873	1
57163	1
57707	1
57774	1.58496250072116
57790	1
57823	1
57924	3.16992500144231
57937	1.58496250072116
62816	1
62855	1.58496250072116
64167	2.8073549220576
64177	1
64191	3.8073549220576
64209	1
64321	1
64584	1
64751	1
65386	1
66587	1
68170	1
68365	1
68801	1.58496250072116
70810	1
74574	1
75777	1
75864	1
75908	1
75940	2.58496250072116
76015	1
76192	2.32192809488736
76222	3.4594316186373
76242	1.58496250072116
76278	1
76348	2
76373	1
76465	2
76514	1.58496250072116
76533	2.32192809488736
76551	5.08746284125034
76559	3.32192809488736
78000	1
78067	1
79279	2.8073549220576
79802	1
79910	1
80383	1
81769	1
82636	1
82737	1
83731	1
83872	1
83886	1
84040	2
84052	1
84065	1
84130	1.58496250072116
84150	1
85217	1
85657	1
87539	1
87695	3.4594316186373
87716	1
90413	2
90720	1
91075	1
92429	1
93404	3.16992500144231
93410	3.16992500144231
93424	1
93463	1
93738	1
94401	1
95475	1
97597	1.58496250072116
97620	2.32192809488736
97971	1
101538	1
101551	2.58496250072116
101574	2
101584	1
102354	1
103793	1
103916	1
103927	1
103987	2.58496250072116
104563	1
104584	1
104603	3.70043971814109
104644	1
104673	1.58496250072116
104721	2
104802	3
107370	1
107681	1
107772	1.58496250072116
107802	1.58496250072116
107956	1
111480	2.32192809488736
112274	1
114111	1
114911	1
114938	1
114952	3.8073549220576
114965	2
114977	1.58496250072116
114994	2
115016	1
115150	1
115248	1
118482	1
118556	2.32192809488736
118564	1
122989	1
123183	1.58496250072116
123193	1
124008	1
125025	1
128124	1
129787	1
129967	2
129976	2.32192809488736
130237	1
130746	1
130870	1
131055	1
131067	1
131100	1.58496250072116
131116	1
131150	2.58496250072116
131171	2
131184	3.70043971814109
131192	1.58496250072116
131203	1
131239	1
132355	1
133019	1.58496250072116
133405	1.58496250072116
134136	2.32192809488736
134248	1
134341	1
134356	2.58496250072116
134379	1
135054	1
143811	1
143900	1
144475	1
144993	2
145381	1
145438	1
145741	1
147818	1
148222	1
148478	2
149514	2
149569	1
149754	1
149788	1.58496250072116
149803	2
151791	1.58496250072116
152132	1
152454	1
152527	2
152569	1
152611	2
152641	1
152672	1
153931	1
154077	1
154331	2
154355	2.58496250072116
154364	1
154388	2.58496250072116
154398	1.58496250072116
155973	3.16992500144231
155991	1.58496250072116
156094	1
156453	1
157777	2.32192809488736
157823	2.32192809488736
159947	1
160417	1
160517	1
161131	1
161527	1
161539	1
161849	1
162802	1
163280	1
163972	1
164797	1
164808	1
164921	1.58496250072116
166150	1
166643	2
166853	1
166879	1
166949	1
167853	1
172324	1
172353	2.32192809488736
173712	1
173785	1
174130	2.8073549220576
174146	1.58496250072116
174760	1
174782	1
174866	1
176169	1
176998	1
177492	1
177775	1
179256	1
179298	1
179354	1.58496250072116
180175	1
182161	1.58496250072116
182185	1
182205	1.58496250072116
191362	1.58496250072116
192709	1
193509	1
193984	1
196402	1.58496250072116
197456	1
199007	1
199120	1
199951	1
201759	1
201801	1
201812	1.58496250072116
201957	1
202818	1
203392	1
203634	1.58496250072116
203658	1.58496250072116
204907	1
208252	1
208363	1
208395	1
208411	1
208969	1
209384	1
210348	1
210395	1.58496250072116
210577	1
213028	1
216451	1.58496250072116
216477	1
216540	1
220329	3.32192809488736
220346	4.52356195605701
220358	1
220370	2.8073549220576
220387	4.39231742277876
220400	2.32192809488736
220417	1.58496250072116
220439	2.32192809488736
220452	4.4594316186373
220462	2
220475	2
220498	1
220526	1.58496250072116
220539	1
220699	1
220717	1
220993	1.58496250072116
221161	1
221251	1
221273	1
223125	1
223149	3
223162	7.75488750216347
223175	6.18982455888002
223183	1.58496250072116
223197	4
223228	1.58496250072116
223235	2
223286	1
223316	1
223343	2
223354	1.58496250072116
223369	2
223381	2.58496250072116
223399	2
223414	2
223776	2.32192809488736
223984	1.58496250072116
224003	1.58496250072116
224183	3.32192809488736
224200	1.58496250072116
224371	2
224511	1
224634	1
224649	2
224792	1.58496250072116
226653	1
227398	3.32192809488736
227423	1
227468	1
227481	1.58496250072116
227501	1
227516	1
227609	1
227819	1
228255	1
229907	1
231943	2
232007	1.58496250072116
236125	1
236945	1
237256	1.58496250072116
237275	1
237326	1.58496250072116
237778	1
238191	1
239025	1.58496250072116
239052	1
239124	1
239145	1
239817	2.32192809488736
239912	2
239928	3.32192809488736
239940	3.90689059560852
240476	1
240712	1
241126	1
243003	1
243077	1
243089	1
243921	1
244207	3.32192809488736
245169	1
245945	1.58496250072116
248149	1
248641	1
248908	1.58496250072116
248925	2.32192809488736
248932	1
248948	2
248986	2.8073549220576
248999	2.58496250072116
249018	1.58496250072116
249104	1
249159	1
249869	1
250084	2
250093	1.58496250072116
251191	1
252112	1
253049	1
253136	1
253294	1.58496250072116
253312	1
253341	2.32192809488736
253367	1
253420	4.75488750216347
253438	3.32192809488736
253496	2
253511	2
253550	1
253591	1
253640	1
253785	1
253819	1
254092	1
254316	1.58496250072116
255061	1
256448	1
260312	1
262241	1
262957	1
265124	1
265363	1
265378	1
265390	2
265562	1
265675	3
265684	2.32192809488736
265721	1
268611	1
270118	1
