# Supplementary material for: A Compendium of Nucleosome and Transcript Profiles Reveals Determinants of Chromatin Architecture and Transcription
Source: PLoS Genet. 2013 May 2;9(5):e1003479. doi: 10.1371/journal.pgen.1003479 (PMC3642058; doi:10.1371/journal.pgen.1003479)
Supplement: Dataset S1 — Yeast transcript annotation R script and data files. Please note this file is 81.9 MB and may be difficult for some readers to download due to its size. (GZ) [file pgen.1003479.s001.gz › yeast-transcript-annotation/chr3.data.snyder.exon]

38	5
72	3
99	1
138	3.4594316186373
158	1
186	2.8073549220576
216	1.58496250072116
238	5.49185309632967
257	1
283	3.32192809488736
316	3.16992500144231
377	1
423	1
550	1.58496250072116
570	1
780	1
892	1
961	1
1020	1
1142	1
1266	2.32192809488736
1326	1
1360	1
1409	1.58496250072116
1530	1
1665	1
1869	1
1913	2
1953	1
1991	1.58496250072116
2050	1
2212	1
2335	1.58496250072116
2399	1.58496250072116
2427	1
2504	1
2539	1
2778	1
2824	1
2935	1
3113	1
3148	1
3172	1
3265	1.58496250072116
3497	1
3602	1
3651	1
3673	1
3710	1.58496250072116
3739	1
3952	1
4022	1
4072	1
4144	1
4285	1.58496250072116
4327	1
4494	1
4535	1
4576	2
4593	1
4755	1.58496250072116
4844	1
5369	1
5396	1
5446	1
5625	1.58496250072116
5670	1
5832	1
6011	1
6097	2.8073549220576
6488	1
6773	1
6898	1.58496250072116
6976	1
7580	1
7644	1
7884	1
7981	1
8081	1
8237	1
8365	3
8493	2
8525	2.58496250072116
8544	1
8586	6.06608919045777
8690	1.58496250072116
8772	1
8946	1
9116	1
9143	1
9204	3.58496250072116
9226	2.32192809488736
9243	1
9275	1
9366	1
9451	1.58496250072116
9545	1
9727	1
9749	1
10218	1
10357	2.32192809488736
10449	1
10628	1
11104	1
11266	3.58496250072116
11435	1.58496250072116
11481	1.58496250072116
11723	1
12207	1
14430	1
14500	2
14627	1
14689	2
14736	1
14789	1
14835	1
14935	1
14988	1
15098	1
15147	2
15241	2
15279	3.16992500144231
15308	3.70043971814109
15339	2.58496250072116
15392	2.8073549220576
15431	2
15474	2.58496250072116
15493	1.58496250072116
15518	3.32192809488736
15538	2.32192809488736
15565	3.32192809488736
15586	2.32192809488736
15611	3.16992500144231
15629	2.8073549220576
15655	3.58496250072116
15677	5
15699	5.39231742277876
15720	7.77478705960117
15741	6.24792751344359
15762	6.62935662007961
15784	6.28540221886225
15805	6.37503943134693
15826	6.59991284218713
15847	5.83289001416474
15868	5.04439411935845
15889	6.52356195605701
15910	7.33091687811462
15931	7.56985560833095
15952	7.49984588708321
15973	6.9188632372746
15994	7.05528243550119
16015	6.20945336562895
16037	5.88264304936184
16058	7.38370429247405
16079	6.52356195605701
16100	6.76818432477693
16121	5.93073733756289
16142	6.56985560833095
16162	5.20945336562895
16184	5.49185309632967
16205	7.16992500144231
16226	7.07681559705083
16247	6.04439411935845
16268	5.16992500144231
16289	5.78135971352466
16310	6.16992500144231
16331	6.3037807481771
16353	6.10852445677817
16375	6.04439411935845
16396	6.56985560833095
16417	5.39231742277876
16438	6.9188632372746
16459	6.28540221886225
16480	5.64385618977472
16501	6.32192809488736
16522	4.70043971814109
16544	5.08746284125034
16570	5.35755200461808
16591	6.12928301694497
16612	7.03342300153745
16633	7.05528243550119
16654	4.8073549220576
16673	4.24792751344359
16696	5.04439411935845
16717	4.75488750216347
16737	5.24792751344359
16759	6.14974711950468
16780	5.16992500144231
16802	5.52356195605701
16822	4.39231742277876
16845	5.16992500144231
16867	5.35755200461808
16893	3.58496250072116
16911	1.58496250072116
16974	2.32192809488736
17003	2
17154	1.58496250072116
17208	1.58496250072116
17238	1
17288	2.8073549220576
17299	1
17336	1.58496250072116
17363	3.70043971814109
17385	3
17415	3
17454	3.8073549220576
17475	3.4594316186373
17496	4.08746284125034
17523	3
17535	1
17572	3.16992500144231
17596	2
17657	1.58496250072116
17694	2.8073549220576
17723	2
17747	2.32192809488736
17771	1.58496250072116
17784	1
17845	2.8073549220576
17864	3.4594316186373
17893	2.8073549220576
17936	2.32192809488736
17970	3
17992	2.8073549220576
18018	2.32192809488736
18036	1.58496250072116
18066	1.58496250072116
18088	2.58496250072116
18124	3.32192809488736
18155	2.8073549220576
18184	2.8073549220576
18202	2
18228	3.16992500144231
18277	2.58496250072116
18303	3.4594316186373
18326	3.32192809488736
18348	3.4594316186373
18371	4
18393	3.4594316186373
18418	3
18445	3
18465	2.8073549220576
18488	3
18512	3.58496250072116
18540	2.58496250072116
18566	3.58496250072116
18599	3.16992500144231
18624	3.90689059560852
18650	2.32192809488736
18672	3.90689059560852
18694	5.12928301694497
18713	2.58496250072116
18741	2.58496250072116
18764	2.58496250072116
18791	2.32192809488736
18811	3
18833	2.32192809488736
18858	2.32192809488736
18885	2.58496250072116
18910	2
18936	2.58496250072116
18976	3.32192809488736
19006	2.8073549220576
19030	4.39231742277876
19051	4.24792751344359
19070	3.70043971814109
19092	3.16992500144231
19117	3
19137	3
19169	2.32192809488736
19188	3.16992500144231
19209	3.8073549220576
19238	4.32192809488736
19263	3
19291	3.70043971814109
19324	3.58496250072116
19340	3.8073549220576
19367	1
19395	1
19434	3.90689059560852
19456	3.8073549220576
19483	3.8073549220576
19498	2.32192809488736
19557	2.58496250072116
19609	2.8073549220576
19627	3
19653	3
19677	3.32192809488736
19699	1.58496250072116
19732	2.32192809488736
19755	2.8073549220576
19793	3.16992500144231
19814	1.58496250072116
19835	2.8073549220576
19881	1.58496250072116
19913	1.58496250072116
19936	2.58496250072116
19971	2
20013	3.16992500144231
20036	2.58496250072116
20058	3.32192809488736
20078	2.58496250072116
20100	2
20134	2.8073549220576
20160	2.58496250072116
20205	2.32192809488736
20241	2.58496250072116
20264	2
20280	1.58496250072116
20305	2.58496250072116
20336	1.58496250072116
20363	2.8073549220576
20391	3
20411	1
20454	2.32192809488736
20489	1
20535	3
20559	2
20581	1.58496250072116
20603	1
20625	1
20650	2
20688	2.8073549220576
20715	2
20767	1
20804	2.8073549220576
20822	1.58496250072116
20853	2.32192809488736
20868	1.58496250072116
20903	3.32192809488736
20928	3.32192809488736
20943	2.32192809488736
20968	1.58496250072116
21048	2.8073549220576
21099	1.58496250072116
21122	2.58496250072116
21161	2.32192809488736
21198	1
21228	1
21360	1.58496250072116
21387	2.32192809488736
21408	2.8073549220576
21429	1.58496250072116
21464	1.58496250072116
21492	2.32192809488736
21523	3
21558	1.58496250072116
21618	2.32192809488736
21647	2.8073549220576
21675	2
21708	2.58496250072116
21730	2.8073549220576
21751	2
21778	2
21790	1
21823	3.16992500144231
21866	2.32192809488736
21886	1
21929	3
21944	2.58496250072116
21978	1.58496250072116
22002	2.58496250072116
22034	1.58496250072116
22064	1.58496250072116
22086	1.58496250072116
22109	2
22140	1
22176	1
22232	1
22337	6.06608919045777
22358	6.94251450533924
22379	6.28540221886225
22400	5.39231742277876
22421	6.04439411935845
22442	4.90689059560852
22462	6
22484	4.85798099512757
22504	5.6724253419715
22526	4.95419631038688
22547	5.04439411935845
22568	6.84549005094438
22589	6.93073733756289
22609	6.24792751344359
22631	6.4093909361377
22651	5.24792751344359
22673	5.70043971814109
22694	5.64385618977472
22713	5.24792751344359
22737	5.28540221886225
22758	5.55458885167764
22779	6.64385618977473
22798	6.10852445677817
22820	5
22844	2.8073549220576
22866	4.58496250072116
22887	6.4757334309664
22908	6.10852445677817
22929	5.52356195605701
22950	4.8073549220576
22971	4.24792751344359
22990	5.32192809488736
23013	5.04439411935845
23036	5.20945336562895
23058	4.16992500144231
23080	4.16992500144231
23102	4.58496250072116
23123	5.28540221886225
23144	5.35755200461808
23164	4.64385618977472
23188	4.95419631038688
23210	5.49185309632967
23231	6
23252	5.39231742277876
23274	4
23295	4.08746284125034
23317	5.97727992349992
23338	4.64385618977472
23359	6.4262647547021
23380	6.06608919045777
23401	4.70043971814109
23418	3.32192809488736
23443	1
23478	1
23505	2
23585	3
23605	2.8073549220576
23627	4
23648	3.70043971814109
23680	3.16992500144231
23708	2.58496250072116
23728	2.58496250072116
23749	3.16992500144231
23773	2.8073549220576
23801	4.32192809488736
23815	2.58496250072116
23843	3
23863	3
23887	2.8073549220576
23907	4.4594316186373
23929	4.70043971814109
23950	5.7279204545632
23972	5.12928301694497
23993	5.16992500144231
24014	6.68650052718322
24035	6.93073733756289
24056	6.83289001416474
24076	4.95419631038688
24099	7.54689445988764
24119	7.13955135239879
24141	7.01122725542325
24162	5.78135971352466
24183	6.4594316186373
24204	6.16992500144231
24225	6.98868468677217
24246	5.78135971352466
24267	6.08746284125034
24288	6.84549005094438
24309	7.18982455888002
24330	7.21916852046216
24349	3.16992500144231
24364	1
24425	2.32192809488736
24545	1
24577	1
24617	2
24768	1
24798	3.70043971814109
24823	3.4594316186373
24847	3.90689059560852
24874	4.16992500144231
24896	3.32192809488736
24918	4
24940	5.28540221886225
24963	3.70043971814109
24981	2
25014	4
25037	4.16992500144231
25061	4.75488750216347
25082	4.32192809488736
25103	4
25124	4.39231742277876
25154	3.4594316186373
25175	3.8073549220576
25204	4.16992500144231
25228	2.58496250072116
25255	3.16992500144231
25277	4.39231742277876
25298	3.4594316186373
25319	2.58496250072116
25349	4.24792751344359
25375	4
25397	4.70043971814109
25417	5
25440	4.4594316186373
25460	5.12928301694497
25483	3.90689059560852
25506	3.4594316186373
25526	3.58496250072116
25548	3.16992500144231
25561	2
25591	4.64385618977472
25611	5.28540221886225
25633	3.70043971814109
25657	4.70043971814109
25678	4.24792751344359
25698	4.24792751344359
25722	4
25742	4
25762	2.58496250072116
25790	2
25811	3
25836	4.16992500144231
25858	3.58496250072116
25879	4.24792751344359
25904	3.8073549220576
25928	3.16992500144231
25949	4.75488750216347
25969	4.8073549220576
25991	4
26011	3.8073549220576
26039	4.58496250072116
26068	3.70043971814109
26090	4.4594316186373
26109	3.4594316186373
26133	3.90689059560852
26153	3.4594316186373
26175	4.32192809488736
26196	3.90689059560852
26219	4.16992500144231
26239	4.16992500144231
26263	4.4594316186373
26281	4.08746284125034
26304	5
26326	3.70043971814109
26350	4.52356195605701
26372	3.70043971814109
26395	5.04439411935845
26416	4.58496250072116
26437	3.90689059560852
26458	3.16992500144231
26487	5.4262647547021
26508	4.75488750216347
26530	5.58496250072116
26553	4.24792751344359
26574	4.08746284125034
26594	4.52356195605701
26616	5.12928301694497
26637	5.70043971814109
26658	5.4262647547021
26678	4.75488750216347
26701	4.70043971814109
26723	4.90689059560852
26744	5.83289001416474
26766	6.10852445677817
26787	5.12928301694497
26808	5.88264304936184
26830	5.95419631038688
26850	5.78135971352466
26872	4.08746284125034
26892	4.64385618977472
26913	5.58496250072116
26937	6.18982455888002
26958	6.9188632372746
26979	6.06608919045777
27000	5.83289001416474
27020	4.95419631038688
27046	4.39231742277876
27064	3.70043971814109
27087	2
27109	3.4594316186373
27129	2.32192809488736
27152	4.32192809488736
27177	4.24792751344359
27196	2.58496250072116
27220	4.39231742277876
27247	4
27272	3.90689059560852
27294	3.90689059560852
27313	2.8073549220576
27337	4.4594316186373
27359	2
27380	2
27422	1.58496250072116
27451	2.8073549220576
27476	3.4594316186373
27495	4.16992500144231
27531	2.32192809488736
27562	2
27583	2.58496250072116
27605	1.58496250072116
27661	6.75488750216347
27679	4.90689059560852
27780	1
27825	1.58496250072116
27842	1
27874	1.58496250072116
27922	2.32192809488736
27944	2.8073549220576
27967	2.8073549220576
27993	3.58496250072116
28012	2.58496250072116
28031	3.70043971814109
28060	4.08746284125034
28083	3.32192809488736
28110	2.58496250072116
28129	3.58496250072116
28148	1.58496250072116
28175	2
28205	4.24792751344359
28229	3.16992500144231
28264	3.16992500144231
28285	2.58496250072116
28310	2.32192809488736
28333	3.16992500144231
28357	3.4594316186373
28379	2.58496250072116
28403	3.32192809488736
28426	3.32192809488736
28450	3.58496250072116
28476	2.8073549220576
28498	2.8073549220576
28518	4.39231742277876
28540	3.58496250072116
28563	3.58496250072116
28587	3.58496250072116
28608	3.4594316186373
28629	3.32192809488736
28653	3.32192809488736
28681	3
28705	4
28729	3.90689059560852
28752	3.90689059560852
28773	3.32192809488736
28796	2.8073549220576
28829	3.90689059560852
28854	4.16992500144231
28873	2.32192809488736
28904	4.16992500144231
28925	4.24792751344359
28946	4.4594316186373
28967	5.08746284125034
28989	5.24792751344359
29009	4.4594316186373
29030	3.16992500144231
29052	4
29075	4.8073549220576
29095	3.70043971814109
29118	3.32192809488736
29145	2.58496250072116
29168	3.90689059560852
29190	3.70043971814109
29213	3.90689059560852
29234	3
29260	3.70043971814109
29281	3.58496250072116
29302	3.16992500144231
29326	4.85798099512757
29345	4.39231742277876
29370	2.8073549220576
29405	3
29429	2.58496250072116
29461	3.32192809488736
29486	3.4594316186373
29503	3.16992500144231
29529	4.39231742277876
29552	3.58496250072116
29570	3.4594316186373
29600	3.32192809488736
29635	3.32192809488736
29664	1
29695	3.32192809488736
29717	3.8073549220576
29739	3.4594316186373
29761	4.24792751344359
29787	4.58496250072116
29810	3.32192809488736
29832	4.39231742277876
29855	3
29874	3
29902	4.16992500144231
29924	3.32192809488736
29946	4.08746284125034
29970	3.70043971814109
29988	4.16992500144231
30005	2.32192809488736
30033	4.52356195605701
30054	5.32192809488736
30074	4.08746284125034
30095	4.24792751344359
30117	4.24792751344359
30140	3.90689059560852
30161	3.58496250072116
30184	4.39231742277876
30206	3.90689059560852
30227	3.70043971814109
30251	4
30273	3.70043971814109
30295	4.24792751344359
30316	4
30337	3.8073549220576
30357	4.75488750216347
30378	4.58496250072116
30398	2.8073549220576
30424	3.4594316186373
30444	3
30471	3.58496250072116
30489	2.58496250072116
30514	1.58496250072116
30650	1.58496250072116
30723	1
30761	1.58496250072116
30794	4.16992500144231
30828	2.58496250072116
30858	3
30891	4
30911	3.70043971814109
30934	4.90689059560852
30955	4.58496250072116
30972	4.08746284125034
30997	3
31019	3.8073549220576
31041	4.95419631038688
31062	3.4594316186373
31091	3.70043971814109
31114	5.39231742277876
31135	4.4594316186373
31157	4.8073549220576
31186	4.70043971814109
31207	4.4594316186373
31230	2.8073549220576
31250	1.58496250072116
31342	2
31366	1
31394	1
31472	3.4594316186373
31504	3.4594316186373
31530	3.58496250072116
31551	3.8073549220576
31570	2
31600	2.8073549220576
31620	1.58496250072116
31645	2.58496250072116
31666	3.58496250072116
31688	2.58496250072116
31710	3.4594316186373
31731	3.8073549220576
31751	2
31778	2.8073549220576
31791	2.32192809488736
31827	2.8073549220576
31848	2
31868	2.8073549220576
31890	3.32192809488736
31915	3.32192809488736
31937	3.32192809488736
31961	3.8073549220576
31982	3.16992500144231
32007	3.70043971814109
32034	3
32056	2.8073549220576
32101	3.58496250072116
32122	2.8073549220576
32140	2
32164	3.4594316186373
32186	3.4594316186373
32206	2.32192809488736
32231	3.16992500144231
32259	1.58496250072116
32290	4
32311	3.32192809488736
32336	3.16992500144231
32356	3
32384	3.32192809488736
32400	2
32427	3.32192809488736
32448	3.16992500144231
32471	3.70043971814109
32495	3
32516	2.8073549220576
32537	2.8073549220576
32560	4.08746284125034
32581	3.70043971814109
32602	3.58496250072116
32626	3.70043971814109
32653	3.90689059560852
32675	4.16992500144231
32697	3.32192809488736
32717	3.4594316186373
32739	3.58496250072116
32763	4
32785	4.90689059560852
32805	3.70043971814109
32827	3.16992500144231
32851	3.32192809488736
32872	5.16992500144231
32893	3.58496250072116
32913	3.8073549220576
32941	3.70043971814109
32963	3.90689059560852
32988	4.24792751344359
33013	4.16992500144231
33034	3.58496250072116
33061	3.8073549220576
33087	4.08746284125034
33105	3.90689059560852
33129	4.08746284125034
33152	4.16992500144231
33176	4.95419631038688
33196	2.8073549220576
33220	4.32192809488736
33245	4.64385618977472
33264	4.8073549220576
33288	3.8073549220576
33310	4
33335	4.39231742277876
33356	4.32192809488736
33378	4.24792751344359
33400	3.4594316186373
33423	3.8073549220576
33446	4
33469	4.16992500144231
33491	3.58496250072116
33521	3.70043971814109
33546	4.52356195605701
33567	3.16992500144231
33590	3.32192809488736
33610	3.4594316186373
33641	3.90689059560852
33661	3.8073549220576
33684	3.8073549220576
33704	4.08746284125034
33726	4.08746284125034
33751	5.12928301694497
33773	4.39231742277876
33795	3.70043971814109
33817	4.95419631038688
33839	4.85798099512757
33860	4.32192809488736
33884	4.4594316186373
33905	4
33925	4.16992500144231
33948	3.90689059560852
33971	5.35755200461808
33994	7.07681559705083
34015	7.36632221424582
34035	6.39231742277876
34057	5.35755200461808
34076	5.39231742277876
34104	4.24792751344359
34123	4.85798099512757
34149	5.20945336562895
34168	5.93073733756289
34192	5.6724253419715
34213	5.7279204545632
34235	5.61470984411521
34256	5.39231742277876
34276	5.24792751344359
34300	4.39231742277876
34321	4.08746284125034
34345	3.70043971814109
34367	3.32192809488736
34398	4.39231742277876
34418	4.8073549220576
34441	5.64385618977472
34463	6
34486	2.58496250072116
34503	3.4594316186373
34528	4
34550	4.58496250072116
34574	5.12928301694497
34596	4.75488750216347
34619	3.16992500144231
34639	5
34660	3.58496250072116
34680	3.8073549220576
34702	3.70043971814109
34725	4.70043971814109
34749	4.24792751344359
34771	4.75488750216347
34791	4
34816	4.52356195605701
34836	4.4594316186373
34859	5.24792751344359
34879	4
34896	3
34924	4.16992500144231
34944	3.70043971814109
34968	4.8073549220576
34988	4.52356195605701
35011	4.24792751344359
35031	3.8073549220576
35050	2.32192809488736
35074	3.8073549220576
35098	3.90689059560852
35120	3.58496250072116
35140	3.4594316186373
35165	4.08746284125034
35183	3.4594316186373
35212	3
35238	3.4594316186373
35263	3.4594316186373
35288	3.90689059560852
35302	2
35334	4.58496250072116
35356	4.52356195605701
35378	4.08746284125034
35399	4.24792751344359
35412	3.4594316186373
35519	1.58496250072116
35616	2.32192809488736
35640	2.58496250072116
35672	2.58496250072116
35703	2
35729	3
35743	2.32192809488736
35774	1.58496250072116
35791	2
35825	1
35864	2.32192809488736
35898	2
35926	1
35999	2
36043	1.58496250072116
36076	3.16992500144231
36094	2
36119	2.8073549220576
36148	2.32192809488736
36174	3.16992500144231
36187	2
36249	2
36274	2
36300	3
36319	3
36342	2.32192809488736
36380	1.58496250072116
36411	2.58496250072116
36426	2
36460	1.58496250072116
36499	2.58496250072116
36515	2
36539	1
36582	1.58496250072116
36608	2
36639	2.8073549220576
36659	2.58496250072116
36682	2
36713	2.58496250072116
36744	2.58496250072116
36768	2.8073549220576
36805	3.8073549220576
36852	3.4594316186373
36874	2.58496250072116
36908	2.32192809488736
36929	2.58496250072116
36952	2.8073549220576
36975	2.58496250072116
36999	3
37017	2.58496250072116
37039	3.58496250072116
37063	3.32192809488736
37086	3.58496250072116
37112	5.08746284125034
37133	2.8073549220576
37155	3.4594316186373
37182	3
37204	3
37226	3
37245	3.32192809488736
37271	3.16992500144231
37300	2.32192809488736
37320	4.32192809488736
37342	3.32192809488736
37367	4.24792751344359
37389	3.58496250072116
37410	3.32192809488736
37431	3.8073549220576
37453	3.58496250072116
37479	4.08746284125034
37497	3.8073549220576
37524	3.70043971814109
37545	2.8073549220576
37573	3.4594316186373
37598	4.08746284125034
37620	3.8073549220576
37639	4.39231742277876
37665	3.32192809488736
37685	3.8073549220576
37707	2.58496250072116
37732	6.14974711950468
37752	6.5077946401987
37774	7.6582114827518
37795	8.10328780841202
37816	6.4093909361377
37837	6.79441586635011
37858	6.71424551766612
37879	6.20945336562895
37900	7.59245703726808
37921	7.7279204545632
37942	7.14974711950468
37963	6.71424551766612
37984	6.98868468677217
38005	6.5077946401987
38026	6.10852445677817
38047	7.34872815423108
38068	7.14974711950468
38089	6.68650052718322
38111	5.7279204545632
38132	6.82017896241519
38153	6.70043971814109
38174	7.52356195605701
38195	6.35755200461808
38216	5.97727992349992
38237	6.06608919045777
38258	6.4262647547021
38279	6.18982455888002
38300	5.83289001416474
38321	4.75488750216347
38342	5.52356195605701
38363	7.03342300153745
38384	6.75488750216347
38405	6.85798099512757
38426	6.16992500144231
38447	5.85798099512757
38467	5.12928301694497
38489	6.56985560833095
38510	6.35755200461808
38531	6.12928301694497
38552	7.05528243550119
38573	5.4262647547021
38594	6.22881869049588
38615	5.49185309632967
38636	5.32192809488736
38657	6.32192809488736
38678	6.10852445677817
38699	6.02236781302845
38720	6.12928301694497
38741	5.32192809488736
38762	6.6724253419715
38781	6.39231742277876
38805	5.78135971352466
38827	6.4594316186373
38842	3.8073549220576
38870	2
38892	2.58496250072116
38942	2.8073549220576
38965	2.32192809488736
38983	2
39013	2
39046	2.32192809488736
39066	2
39103	2.32192809488736
39123	2.58496250072116
39153	2.8073549220576
39178	2.8073549220576
39203	3.32192809488736
39225	3
39251	3.32192809488736
39273	4
39297	3.70043971814109
39318	4.58496250072116
39343	4.08746284125034
39363	3
39407	1
39441	1
39476	2.32192809488736
39506	2.32192809488736
39531	2
39543	1
39582	3.32192809488736
39603	3.90689059560852
39630	2.32192809488736
39667	3.70043971814109
39688	4.24792751344359
39709	5.64385618977472
39730	5.12928301694497
39752	4.08746284125034
39772	5.04439411935845
39792	3.70043971814109
39811	3.16992500144231
39837	4.16992500144231
39861	4.39231742277876
39881	4.32192809488736
39904	4.08746284125034
39925	3.70043971814109
39946	4.95419631038688
39970	3.90689059560852
39991	3.58496250072116
40013	3.8073549220576
40036	3.90689059560852
40060	4.58496250072116
40079	4.08746284125034
40101	4.39231742277876
40123	4.95419631038688
40144	3.8073549220576
40167	4.08746284125034
40186	3.58496250072116
40208	3.32192809488736
40231	3.70043971814109
40254	3.70043971814109
40279	4.58496250072116
40298	4.64385618977472
40319	3.32192809488736
40346	3.90689059560852
40370	4.39231742277876
40392	4
40415	3.16992500144231
40437	4.4594316186373
40458	4.4594316186373
40481	4
40500	4.24792751344359
40525	4.24792751344359
40546	4.4594316186373
40572	4.24792751344359
40593	4.39231742277876
40613	3
40633	3
40665	4.16992500144231
40685	4.08746284125034
40701	3.16992500144231
40730	4.64385618977472
40751	3.90689059560852
40778	3
40807	2.32192809488736
40825	3.16992500144231
40849	2.8073549220576
40884	2.32192809488736
40957	2
40982	2.58496250072116
40998	1.58496250072116
41053	2.58496250072116
41081	3
41102	3.16992500144231
41139	2
41171	2.58496250072116
41192	2
41217	2.8073549220576
41229	1
41274	2.32192809488736
41315	3.16992500144231
41327	1
41358	3.70043971814109
41377	2.58496250072116
41409	2
41489	1
41517	2
41561	1.58496250072116
41580	1
41630	1.58496250072116
41685	1.58496250072116
41755	2.58496250072116
41817	1
41874	3
41911	1.58496250072116
41971	1.58496250072116
42019	7.55458885167764
42032	3.16992500144231
42052	1
42104	1.58496250072116
42160	1
42202	1.58496250072116
42291	1.58496250072116
42321	1
42430	1
42460	1
42524	1
42592	1
42616	1
42639	1
42752	1
42773	1
42925	1
42960	1.58496250072116
43044	1.58496250072116
43080	1.58496250072116
43165	1
43279	1
43346	3
43375	3
43393	2.8073549220576
43413	1.58496250072116
43442	2.32192809488736
43465	2
43489	1.58496250072116
43518	2.32192809488736
43544	3.32192809488736
43563	1.58496250072116
43591	4.90689059560852
43610	3.4594316186373
43636	3.90689059560852
43658	5.24792751344359
43681	5.4262647547021
43699	4
43724	3.8073549220576
43747	4.4594316186373
43767	4.4594316186373
43788	4.75488750216347
43811	3.70043971814109
43832	2.58496250072116
43855	3.4594316186373
43882	3.32192809488736
43905	2.8073549220576
43930	4
43949	3
43973	4.16992500144231
43996	4
44015	3.8073549220576
44039	3
44064	3.4594316186373
44086	4.32192809488736
44112	3.4594316186373
44132	4
44152	2.8073549220576
44177	3
44193	1
44226	3.8073549220576
44247	3.16992500144231
44277	2.8073549220576
44296	3
44327	3.8073549220576
44348	4
44372	2.32192809488736
44398	2.58496250072116
44419	3.70043971814109
44433	2
44486	1.58496250072116
44557	5.55458885167764
44581	4.24792751344359
44602	5.39231742277876
44623	6.10852445677817
44644	5.55458885167764
44665	4.4594316186373
44686	4.90689059560852
44706	4.90689059560852
44729	5.20945336562895
44751	4.8073549220576
44772	4
44793	5.4262647547021
44814	5.16992500144231
44835	4.75488750216347
44857	5.04439411935845
44878	5.12928301694497
44901	3.70043971814109
44923	3
44946	4.16992500144231
44967	4.52356195605701
44987	4.39231742277876
45010	3.4594316186373
45034	5.12928301694497
45055	5.64385618977472
45076	5.6724253419715
45096	4
45118	4.64385618977472
45140	4.4594316186373
45161	3.16992500144231
45178	3.4594316186373
45206	4.16992500144231
45228	4.75488750216347
45251	4.16992500144231
45272	4
45293	4.58496250072116
45316	3.90689059560852
45345	4.58496250072116
45367	4.58496250072116
45387	5.52356195605701
45408	4
45426	1.58496250072116
45456	3.70043971814109
45480	3.4594316186373
45502	5.55458885167764
45523	3
45544	3.8073549220576
45568	4.32192809488736
45589	4
45610	4.08746284125034
45632	5.32192809488736
45653	3.4594316186373
45680	2.8073549220576
45709	5.4594316186373
45730	5.55458885167764
45751	4.85798099512757
45771	4.24792751344359
45792	4.24792751344359
45815	3.58496250072116
45834	3.8073549220576
45857	4.70043971814109
45881	3.8073549220576
45902	2.32192809488736
45923	3.70043971814109
45943	3.58496250072116
45966	3.58496250072116
45990	3.32192809488736
46010	2.8073549220576
46036	2.58496250072116
46056	3.16992500144231
46081	3.4594316186373
46104	3.32192809488736
46124	4.4594316186373
46143	2.8073549220576
46169	3.32192809488736
46195	4.39231742277876
46216	3.58496250072116
46237	3.58496250072116
46257	3.58496250072116
46283	4.4594316186373
46304	3.58496250072116
46327	3.90689059560852
46349	4.08746284125034
46385	3.70043971814109
46405	3.32192809488736
46431	4.08746284125034
46452	4.90689059560852
46473	4.52356195605701
46495	3.32192809488736
46519	3
46543	3.90689059560852
46566	3.16992500144231
46585	3.4594316186373
46608	4.08746284125034
46630	4.24792751344359
46647	3
46672	2
46701	2.58496250072116
46724	1.58496250072116
46753	1.58496250072116
46778	3
46798	3.58496250072116
46821	3.32192809488736
46842	3.16992500144231
46862	3.4594316186373
46885	4.08746284125034
46904	3
46930	3
46954	2.32192809488736
46968	2.8073549220576
46996	4.85798099512757
47018	3.58496250072116
47039	3.4594316186373
47065	4.08746284125034
47092	3
47124	2
47159	2.58496250072116
47187	3.32192809488736
47215	4
47240	3.32192809488736
47259	2.32192809488736
47289	3.58496250072116
47303	1.58496250072116
47338	2.32192809488736
47364	3.58496250072116
47391	3.16992500144231
47417	3.4594316186373
47436	3
47468	2.8073549220576
47490	2.58496250072116
47521	1.58496250072116
47548	3.4594316186373
47567	2.32192809488736
47587	2
47616	3.32192809488736
47647	1
47688	2.8073549220576
47710	2.8073549220576
47746	3.16992500144231
47767	2.32192809488736
47780	2
47809	1.58496250072116
47846	3.16992500144231
47870	3.70043971814109
47890	3.70043971814109
47918	3.32192809488736
47937	3.16992500144231
47966	2.8073549220576
48003	2.32192809488736
48027	3
48051	3.32192809488736
48075	3.16992500144231
48141	2.32192809488736
48166	3.8073549220576
48185	2.32192809488736
48221	1.58496250072116
48236	1
48263	2
48287	2.32192809488736
48310	2.8073549220576
48334	4.08746284125034
48358	3
48379	4.32192809488736
48429	1
48463	1
48500	2
48526	2
48575	6.22881869049588
48596	6.71424551766612
48617	7.5077946401987
48638	7.73470962022584
48659	6.35755200461808
48680	6.32192809488736
48701	5.95419631038688
48722	7.27612440527424
48743	6.35755200461808
48764	7.59245703726808
48785	8.89784545600551
48805	8.00562454919388
48828	7.73470962022584
48849	7.48381577726426
48870	7.34872815423108
48891	7.23840473932508
48912	7.77478705960117
48933	7.85174904141606
48954	7.27612440527424
48975	7.63662462054365
48996	7.3037807481771
49017	6.98868468677217
49038	7.61470984411521
49059	6.83289001416474
49080	7.39231742277876
49101	7.72109918870719
49122	6.55458885167764
49143	6.83289001416474
49164	7.467605550083
49185	7.6724253419715
49206	6.56985560833095
49227	6.4594316186373
49248	7.2667865406949
49269	6.85798099512757
49290	6.75488750216347
49311	6.28540221886225
49332	5.95419631038688
49353	7.04439411935845
49374	7.49984588708321
49394	5.83289001416474
49416	6.93073733756289
49437	6.58496250072116
49458	4.8073549220576
49481	4.64385618977472
49502	5.52356195605701
49523	5.88264304936184
49543	6.37503943134693
49566	6.94251450533924
49587	6.06608919045777
49608	6.82017896241519
49629	6.85798099512757
49650	5.7279204545632
49671	7.13955135239879
49692	6.90689059560852
49713	6.59991284218713
49734	6.64385618977473
49755	6.84549005094438
49776	6.33985000288463
49797	5.08746284125034
49818	5.85798099512757
49839	5.95419631038688
49859	6
49881	6.12928301694497
49902	5.75488750216347
49923	4.95419631038688
49944	5.97727992349992
49965	6.18982455888002
49986	6.22881869049588
50006	5.64385618977472
50028	5.52356195605701
50049	5.88264304936184
50070	6.44294349584873
50091	6.6582114827518
50112	7.06608919045777
50133	5.20945336562895
50154	4.90689059560852
50177	5.35755200461808
50198	5.16992500144231
50218	6.53915881110803
50240	4.90689059560852
50283	2.58496250072116
50307	2.8073549220576
50377	2.58496250072116
50416	1.58496250072116
50441	1.58496250072116
50454	1
50483	2.32192809488736
50510	1
50552	4.90689059560852
50580	3
50676	2
50756	2.32192809488736
50790	2
50823	8.43462822763673
50844	7.82017896241519
50865	6.12928301694497
50885	4.32192809488736
50907	5.75488750216347
50929	6.58496250072116
50950	7.05528243550119
50971	7.03342300153745
50992	6.5077946401987
51013	4.95419631038688
51034	5.4262647547021
51055	3.8073549220576
51076	5.32192809488736
51097	5.97727992349992
51118	6.58496250072116
51138	6.70043971814109
51161	7.24792751344359
51182	7
51202	6.76818432477693
51224	6.49185309632967
51245	7.57742882803575
51266	6.4757334309664
51287	5.97727992349992
51308	6.4262647547021
51329	7.3037807481771
51350	6.74146698640115
51371	7.78790255939143
51392	5.39231742277876
51414	6.95419631038688
51435	7.27612440527424
51456	6.2667865406949
51477	6.4262647547021
51498	6.4262647547021
51519	8.01122725542325
51540	7.10852445677817
51561	6.33985000288463
51582	6.97727992349992
51603	7.8073549220576
51624	7.35755200461808
51645	7.72109918870719
51666	8.53138146051631
51687	7.55458885167764
51708	7.15987133677839
51729	7.03342300153745
51750	6.59991284218713
51771	7.06608919045777
51792	7.03342300153745
51814	6.53915881110803
51835	8.35755200461808
51856	7.8073549220576
51876	7.61470984411521
51898	7.85798099512757
51919	7.4594316186373
51940	8.19967234483636
51961	7.76155123244448
51982	8.74819284958946
52003	8.53138146051631
52024	6.98868468677217
52045	7.16992500144231
52066	7.467605550083
52087	6.3037807481771
52108	6.28540221886225
52129	7.63662462054365
52150	8.7279204545632
52171	8.0389189892923
52192	6.4594316186373
52213	7.90086680798075
52234	8.06608919045777
52255	5.93073733756289
52276	7.2667865406949
52297	7.55458885167764
52318	7.40087943628218
52339	7.37503943134693
52360	6.88264304936184
52382	8.17492568250068
52403	6.85798099512757
52425	8.83920378809695
52446	9.32418054661874
52467	8.43462822763673
52488	9.62570884306447
52507	7.6724253419715
52534	2
52563	1
52601	1.58496250072116
52643	2
52674	2.32192809488736
52694	3.16992500144231
52716	2.58496250072116
52742	4.16992500144231
52764	1.58496250072116
52807	2
52831	2.58496250072116
52852	2.58496250072116
52882	2.58496250072116
52908	2
52943	2.58496250072116
52981	2
53006	1.58496250072116
53057	3.16992500144231
53087	3.16992500144231
53109	3.4594316186373
53125	1
53166	2.32192809488736
53187	1.58496250072116
53220	2.32192809488736
53245	2.58496250072116
53271	2.8073549220576
53292	2.32192809488736
53312	3.32192809488736
53334	2.8073549220576
53363	2
53395	2.58496250072116
53409	1.58496250072116
53448	3.4594316186373
53468	3
53503	3.16992500144231
53520	2
53546	1.58496250072116
53564	1.58496250072116
53593	3
53624	2.32192809488736
53659	2
53686	2.58496250072116
53711	3.4594316186373
53726	1
53758	2
53783	2.8073549220576
53816	1.58496250072116
53839	3.70043971814109
53861	1.58496250072116
53886	1.58496250072116
53913	2.58496250072116
53936	3.32192809488736
53965	2.8073549220576
53988	3.4594316186373
54009	1.58496250072116
54029	2
54062	2.32192809488736
54081	2
54107	2.58496250072116
54133	3
54154	2
54192	2
54220	3.32192809488736
54242	3.70043971814109
54268	2.58496250072116
54293	3.32192809488736
54315	3.4594316186373
54336	3.32192809488736
54358	3.16992500144231
54379	3
54408	3.70043971814109
54428	3.58496250072116
54456	2.8073549220576
54473	1.58496250072116
54499	3.58496250072116
54522	4.16992500144231
54543	4.90689059560852
54564	3.58496250072116
54588	3
54611	3.90689059560852
54638	4.4594316186373
54670	3.4594316186373
54692	3.90689059560852
54712	2.58496250072116
54736	3.8073549220576
54766	4.08746284125034
54792	2.32192809488736
54814	3.58496250072116
54836	3.32192809488736
54879	4.16992500144231
54899	4.39231742277876
54921	4.95419631038688
54943	4.16992500144231
54973	4.64385618977472
55000	4.58496250072116
55021	3.70043971814109
55043	4
55061	3.70043971814109
55089	3.32192809488736
55128	3
55152	3.4594316186373
55174	3.32192809488736
55201	2.32192809488736
55224	2.58496250072116
55254	2.32192809488736
55277	4
55303	1.58496250072116
55334	3
55354	2.8073549220576
55372	2.32192809488736
55405	3
55431	2.32192809488736
55455	3.4594316186373
55471	2
55510	2.58496250072116
55530	3.70043971814109
55552	2.8073549220576
55577	3.16992500144231
55597	2.8073549220576
55621	3.4594316186373
55643	3.58496250072116
55667	3.32192809488736
55706	3.16992500144231
55721	3.16992500144231
55748	3.16992500144231
55780	3
55799	2.8073549220576
55839	4.24792751344359
55857	3.16992500144231
55881	3.16992500144231
55903	2.8073549220576
55927	2.8073549220576
55944	2.58496250072116
55978	2
56013	3
56037	2
56067	2
56090	1.58496250072116
56123	2
56147	1.58496250072116
56188	3.16992500144231
56205	2.8073549220576
56235	2.32192809488736
56280	2.58496250072116
56306	2.58496250072116
56322	1
56356	3
56382	2
56405	3.4594316186373
56429	2.32192809488736
56466	2
56496	2
56525	2.8073549220576
56553	2.58496250072116
56631	1.58496250072116
56744	2.32192809488736
56769	1
56799	1.58496250072116
56821	2.8073549220576
56844	2.32192809488736
56867	4.64385618977472
56887	3.8073549220576
56909	4.39231742277876
56929	4.70043971814109
56961	3.16992500144231
56983	3
57006	4
57025	3
57049	3.8073549220576
57070	12.1705510353167
57091	6.5077946401987
57111	4.39231742277876
57134	4.4594316186373
57177	3.32192809488736
57196	3
57223	10.6803595235137
57242	12.0498485494506
57263	1.58496250072116
57294	1.58496250072116
57316	2.58496250072116
57340	3.16992500144231
57357	2
57386	3
57401	1.58496250072116
57432	2.8073549220576
57461	3
57490	3.4594316186373
57511	3.16992500144231
57533	3.16992500144231
57558	4.16992500144231
57580	3.32192809488736
57600	4.08746284125034
57622	4
57646	3.70043971814109
57670	3.4594316186373
57702	3
57729	3.70043971814109
57750	4.58496250072116
57775	3.4594316186373
57794	3
57827	2.32192809488736
57850	3.16992500144231
57871	3.70043971814109
57892	4.08746284125034
57913	3.8073549220576
57934	3.90689059560852
57955	4.08746284125034
57977	5.04439411935845
57998	4.70043971814109
58022	5.4262647547021
58042	4
58064	4.24792751344359
58085	4.70043971814109
58110	4.8073549220576
58129	4.16992500144231
58152	4.64385618977472
58173	5.04439411935845
58192	4.32192809488736
58217	3.32192809488736
58239	4.16992500144231
58261	3.70043971814109
58285	4.4594316186373
58306	4.39231742277876
58332	4.16992500144231
58354	4.24792751344359
58376	4.8073549220576
58398	3.4594316186373
58418	4.39231742277876
58439	3.90689059560852
58460	3.4594316186373
58483	4
58503	3.8073549220576
58525	5
58546	3.58496250072116
58567	3.4594316186373
58589	3.70043971814109
58614	4.24792751344359
58638	5.4262647547021
58659	2.58496250072116
58685	4.90689059560852
58707	4.4594316186373
58725	3.16992500144231
58750	1.58496250072116
58778	1
58824	1.58496250072116
58955	1
59046	1
59096	1.58496250072116
59137	2
59158	1
59184	2
59213	1
59248	2
59260	1
59329	1.58496250072116
59361	2.32192809488736
59384	1
59428	1.58496250072116
59462	1.58496250072116
59488	2
59536	2
59601	1.58496250072116
59638	2.58496250072116
59660	2
59691	1.58496250072116
59717	2.32192809488736
59764	1.58496250072116
59833	2
59851	2.32192809488736
59916	2.32192809488736
59951	2.32192809488736
59972	1
60005	1
60044	2.32192809488736
60084	1
60114	2.58496250072116
60142	2.8073549220576
60168	3
60194	1.58496250072116
60213	2.32192809488736
60274	3
60303	2.8073549220576
60325	2.32192809488736
60352	1.58496250072116
60391	1.58496250072116
60414	3.4594316186373
60436	2.32192809488736
60457	3.4594316186373
60484	2
60515	1.58496250072116
60544	2.8073549220576
60563	3
60609	2
60641	3.4594316186373
60663	2.32192809488736
60684	2
60713	2.32192809488736
60740	6.4093909361377
60761	7.60733031374961
60782	8.81057163474115
60803	8.27612440527424
60824	7.37503943134693
60845	8.21431912080077
60866	7.64385618977472
60887	7.07681559705083
60908	6.71424551766612
60929	8.12928301694497
60950	7.90689059560852
60971	7.49185309632967
60992	5.55458885167764
61013	7.29462074889163
61034	7.56224242422107
61055	6.8073549220576
61076	7.89481776330794
61097	7.58496250072116
61118	6.70043971814109
61139	7
61160	7.45121111183233
61180	5.95419631038688
61202	6.56985560833095
61216	3.8073549220576
61262	1
61292	1.58496250072116
61366	1
61393	1
61423	1
61473	1
61541	1.58496250072116
61571	1
61601	1
61644	2.8073549220576
61662	2.32192809488736
61687	2.8073549220576
61708	2.58496250072116
61729	3.70043971814109
61751	3.90689059560852
61773	4.52356195605701
61794	4.24792751344359
61816	4.16992500144231
61841	3.16992500144231
61864	3.16992500144231
61886	4.24792751344359
61909	4.90689059560852
61931	3.58496250072116
61949	4.39231742277876
61974	3.8073549220576
61996	2.8073549220576
62019	4.39231742277876
62040	3
62064	4.64385618977472
62081	3.32192809488736
62109	3.32192809488736
62128	4.24792751344359
62152	3
62181	2.8073549220576
62202	4.32192809488736
62223	3.32192809488736
62244	4.85798099512757
62265	4.4594316186373
62287	4.24792751344359
62309	4.16992500144231
62330	4.08746284125034
62351	4.4594316186373
62374	4.90689059560852
62393	4.08746284125034
62416	4.58496250072116
62439	4.16992500144231
62459	4.64385618977472
62479	4.58496250072116
62503	5.12928301694497
62523	4.32192809488736
62545	4.75488750216347
62567	4.70043971814109
62587	4.32192809488736
62610	5.4594316186373
62632	4
62654	3.90689059560852
62676	4.95419631038688
62699	4.58496250072116
62721	6.06608919045777
62741	4.85798099512757
62763	4
62782	5.4594316186373
62805	4
62828	5.20945336562895
62849	5.4594316186373
62869	4.85798099512757
62891	5.58496250072116
62912	5.4594316186373
62933	5.58496250072116
62953	4.75488750216347
62976	4
62999	5.20945336562895
63021	4.75488750216347
63042	5.58496250072116
63063	5.16992500144231
63087	4
63110	4.24792751344359
63132	3.8073549220576
63151	5.08746284125034
63174	4.64385618977472
63200	4.08746284125034
63220	3.70043971814109
63244	3.8073549220576
63266	2
63299	1
63335	1
63371	2
63395	1
63429	2.58496250072116
63447	3
63476	3.16992500144231
63502	3.32192809488736
63526	2.58496250072116
63546	3.58496250072116
63562	3.32192809488736
63588	1.58496250072116
63617	3.58496250072116
63648	2.8073549220576
63674	3
63699	3
63726	4.39231742277876
63749	2.8073549220576
63783	3.4594316186373
63805	3
63832	2.8073549220576
63856	3.16992500144231
63872	2.58496250072116
63901	3.4594316186373
63919	2
63946	4.16992500144231
63967	3.32192809488736
63989	3.4594316186373
64011	3.70043971814109
64030	3
[truncated: 8,203 more rows]
