# Supplementary material for: A Compendium of Nucleosome and Transcript Profiles Reveals Determinants of Chromatin Architecture and Transcription
Source: PLoS Genet. 2013 May 2;9(5):e1003479. doi: 10.1371/journal.pgen.1003479 (PMC3642058; doi:10.1371/journal.pgen.1003479)
Supplement: Dataset S1 — Yeast transcript annotation R script and data files. Please note this file is 81.9 MB and may be difficult for some readers to download due to its size. (GZ) [file pgen.1003479.s001.gz › yeast-transcript-annotation/chr16.data.snyder.exon]

3075	1
8534	1.58496250072116
9528	8.99435343685886
10551	1
10585	1
11771	1
12839	2.32192809488736
12985	2
13007	1.58496250072116
13034	1
13118	2.8073549220576
13135	1
13198	3.8073549220576
13217	2.58496250072116
13232	2
13299	1.58496250072116
13320	1
13410	1.58496250072116
13445	2.32192809488736
13461	1
13562	1.58496250072116
13651	1
13699	1.58496250072116
13735	1
13808	1
13957	1
14406	1
14488	1
14636	1
14675	1.58496250072116
14723	1
14747	1
14823	1
14880	1
14983	2
15012	2.32192809488736
15038	2.32192809488736
15058	2.58496250072116
15241	1
15406	1.58496250072116
15496	1.58496250072116
15549	2
15667	1
15755	2
15777	1
15836	1
15871	1.58496250072116
15891	1
15957	2
16291	1
16352	1.58496250072116
16384	3.8073549220576
16489	1
16515	1
16660	1.58496250072116
16678	1
16774	1
16804	2.8073549220576
16863	2
16942	3
16981	1.58496250072116
17013	5.08746284125034
17028	1
17060	1
17162	1.58496250072116
17269	1
17328	1
17469	1
17490	1
17595	1
17644	1.58496250072116
17783	1
17823	1.58496250072116
17851	2.58496250072116
17876	2
17892	1.58496250072116
17940	1
17975	1
18366	1
18932	2
18953	1.58496250072116
19342	1
19451	1.58496250072116
19482	2
19509	2.32192809488736
19562	2.32192809488736
19598	1
19690	2
19716	3.16992500144231
19757	1.58496250072116
19781	2
19855	2.32192809488736
19926	1.58496250072116
19958	2
19987	2.58496250072116
20051	1.58496250072116
20093	1
20164	2.8073549220576
20225	2
20266	2
20289	1.58496250072116
20313	2.32192809488736
20342	1
20384	2.32192809488736
20407	3.16992500144231
20422	1.58496250072116
20472	2.32192809488736
20496	2.32192809488736
20542	2
20565	1.58496250072116
20605	2.32192809488736
20635	3.16992500144231
20655	2
20680	2
20709	2
20733	3
20760	2
20785	2
20814	3.16992500144231
20836	2
20857	1.58496250072116
20899	1.58496250072116
20958	2.32192809488736
20980	2.32192809488736
21024	1.58496250072116
21105	2.58496250072116
21124	2.32192809488736
21146	2
21182	2
21227	2
21250	2.58496250072116
21290	2
21321	2.32192809488736
21363	2
21417	2
21435	1.58496250072116
21475	2.8073549220576
21499	2.32192809488736
21519	2
21538	1
21574	2
21599	1.58496250072116
21632	2.58496250072116
21671	2.58496250072116
21685	2
21721	2.8073549220576
21762	2
21778	1.58496250072116
21807	2
21838	2
21857	1.58496250072116
22130	1
22151	1
22181	1
22267	2
22298	1.58496250072116
22314	1
22359	1
22416	1
22442	1.58496250072116
22492	1
22518	1
22672	1
22769	1.58496250072116
22846	2.32192809488736
22890	2
22924	4.58496250072116
22953	3.16992500144231
22970	1.58496250072116
22993	2
23025	3.8073549220576
23051	2.8073549220576
23078	4.16992500144231
23096	3.90689059560852
23118	2.8073549220576
23142	2.8073549220576
23165	3.4594316186373
23192	3.4594316186373
23211	3.70043971814109
23234	3.8073549220576
23260	2.8073549220576
23281	2
23306	3
23329	2.8073549220576
23351	3.58496250072116
23371	2.32192809488736
23405	4.32192809488736
23428	3.16992500144231
23454	4.39231742277876
23472	4
23494	3.4594316186373
23520	3
23540	3.32192809488736
23563	2.58496250072116
23599	3.58496250072116
23624	3.58496250072116
23647	3
23672	3.16992500144231
23690	2.32192809488736
23721	3.90689059560852
23744	3.4594316186373
23765	4.64385618977472
23787	3.58496250072116
23809	4.24792751344359
23830	3.90689059560852
23851	3.4594316186373
23871	4.24792751344359
23893	5.12928301694497
23915	3.90689059560852
23936	3.70043971814109
23958	3.16992500144231
23980	4.64385618977472
24000	4.4594316186373
24031	4.32192809488736
24057	4
24080	4.70043971814109
24100	5.08746284125034
24121	3.90689059560852
24143	4.8073549220576
24163	4.4594316186373
24184	4.52356195605701
24204	3.90689059560852
24227	3.32192809488736
24247	3.70043971814109
24268	4.70043971814109
24292	4.85798099512757
24313	4.75488750216347
24335	5.88264304936184
24356	4.90689059560852
24377	3.90689059560852
24397	4.70043971814109
24420	3.58496250072116
24436	3.32192809488736
24475	2.8073549220576
24499	4.75488750216347
24521	5.93073733756289
24542	5.6724253419715
24563	6.2667865406949
24582	5.4262647547021
24604	4.90689059560852
24625	4.16992500144231
24647	4
24670	4.39231742277876
24690	4
24711	4.90689059560852
24732	5.04439411935845
24752	4.32192809488736
24774	3.16992500144231
24867	2.32192809488736
24910	1.58496250072116
24956	1.58496250072116
24990	4.32192809488736
25010	3.16992500144231
25032	5.95419631038688
25053	5.32192809488736
25074	5.70043971814109
25096	5.39231742277876
25118	3.90689059560852
25139	4.4594316186373
25171	5.04439411935845
25193	4.32192809488736
25214	5.12928301694497
25235	5.39231742277876
25256	5.97727992349992
25275	4.85798099512757
25299	5.39231742277876
25318	5.75488750216347
25343	4.8073549220576
25365	5.4262647547021
25385	5.7279204545632
25408	4.90689059560852
25429	5.90689059560852
25450	6.28540221886225
25471	6.06608919045777
25491	5.70043971814109
25516	6.06608919045777
25537	6.4594316186373
25558	6.2667865406949
25579	5.7279204545632
25600	5.28540221886225
25621	6.49185309632967
25642	5.70043971814109
25663	4.8073549220576
25684	6.44294349584873
25705	4.90689059560852
25725	5.85798099512757
25747	5.24792751344359
25768	6.06608919045777
25789	5.7279204545632
25802	1
25846	6.49185309632967
25863	6.20945336562895
25891	2.8073549220576
25919	2.8073549220576
25972	2
26005	2.58496250072116
26063	6.24792751344359
26084	7
26105	6.90689059560852
26126	6.5077946401987
26147	9.05256805080415
26167	5.16992500144231
26180	1
26213	1
26244	1
26352	1.58496250072116
26371	1
26427	1
26494	1.58496250072116
26542	2.58496250072116
26561	3.16992500144231
26601	2
26623	2.58496250072116
26649	2.58496250072116
26671	2
26709	2.58496250072116
26730	3.16992500144231
26767	1
26804	1.58496250072116
26833	1.58496250072116
26863	2
26908	1
26951	2
26982	2.32192809488736
27015	2.8073549220576
27043	2.32192809488736
27069	2.8073549220576
27089	1.58496250072116
27119	1
27151	2
27185	1
27228	2
27251	2.58496250072116
27270	2.32192809488736
27298	1.58496250072116
27324	2.32192809488736
27338	1
27369	1
27504	1.58496250072116
27522	1
27553	1
27591	2
27611	2
27645	1.58496250072116
27676	1
27711	1.58496250072116
27735	1
27756	1
27782	2
27844	1.58496250072116
27868	1.58496250072116
27957	2
27986	1.58496250072116
28015	1.58496250072116
28073	1.58496250072116
28099	2
28131	2.58496250072116
28185	2
28203	1.58496250072116
28227	1
28256	2.32192809488736
28310	1
28341	2.58496250072116
28357	2
28405	2.32192809488736
28436	1.58496250072116
28489	1.58496250072116
28568	1
28600	2
28633	1
28665	2.32192809488736
28684	2
28743	2.32192809488736
28769	1.58496250072116
28794	1
28858	1.58496250072116
28881	1.58496250072116
28922	2.32192809488736
28938	1
28975	1.58496250072116
28995	1
29034	1.58496250072116
29060	1.58496250072116
29098	2.32192809488736
29116	2
29210	1.58496250072116
29224	2
29309	2.58496250072116
29374	1
29428	2
29498	2
29548	2.58496250072116
29585	1.58496250072116
29606	1
29635	1
29666	1.58496250072116
29741	2
29828	1.58496250072116
29847	2
29869	1
29915	1.58496250072116
29990	2
30081	7.38370429247405
30102	6.4262647547021
30123	6.12928301694497
30144	6.16992500144231
30165	6.5077946401987
30186	5.8073549220576
30207	5.90689059560852
30228	6.24792751344359
30249	6.75488750216347
30270	6.88264304936184
30291	6.16992500144231
30312	7.34872815423108
30333	7.48381577726426
30354	6.71424551766612
30375	6.74146698640115
30395	5
30419	4.58496250072116
30441	4.08746284125034
30456	3
30481	2.32192809488736
30507	3.70043971814109
30554	2.8073549220576
30574	2
30597	2.58496250072116
30617	2.58496250072116
30640	1
30681	2.32192809488736
30698	2.32192809488736
30726	2.32192809488736
30747	3.16992500144231
30768	3
30793	3.58496250072116
30814	2
30859	3.4594316186373
30876	3
30902	2.32192809488736
30934	2
30963	2
30992	2.8073549220576
31015	2.32192809488736
31037	2.32192809488736
31078	3.32192809488736
31116	2
31136	1.58496250072116
31160	2.32192809488736
31175	1
31202	3
31245	2.8073549220576
31261	2.32192809488736
31291	3.16992500144231
31316	3.58496250072116
31338	2.8073549220576
31360	2.8073549220576
31379	3.58496250072116
31401	3
31425	2
31445	3.70043971814109
31476	3.8073549220576
31497	2.8073549220576
31561	1.58496250072116
31593	2.32192809488736
31614	2.58496250072116
31631	2.58496250072116
31658	3.32192809488736
31682	2
31705	3
31744	2.8073549220576
31769	3.16992500144231
31804	3.32192809488736
31827	2.8073549220576
31852	3.16992500144231
31873	3.16992500144231
31896	3.16992500144231
31922	3.4594316186373
31940	2.58496250072116
31965	3.16992500144231
31988	3.32192809488736
32008	4.16992500144231
32030	3.58496250072116
32048	4.08746284125034
32075	3.4594316186373
32094	4.4594316186373
32117	3.32192809488736
32143	3.90689059560852
32162	2
32184	4
32209	4
32229	3.16992500144231
32250	4.16992500144231
32271	3.4594316186373
32296	3.4594316186373
32316	3.16992500144231
32339	2.58496250072116
32361	4
32382	5.08746284125034
32410	3.58496250072116
32431	3.16992500144231
32459	4.70043971814109
32483	4.52356195605701
32504	3.16992500144231
32524	4
32548	2.32192809488736
32570	3.8073549220576
32593	4.95419631038688
32613	4.58496250072116
32636	4.70043971814109
32655	3.70043971814109
32676	3.8073549220576
32697	4.24792751344359
32720	5.04439411935845
32739	3.58496250072116
32764	3.16992500144231
32785	3.8073549220576
32805	3
32827	4.16992500144231
32846	4.4594316186373
32869	6.18982455888002
32885	3.16992500144231
33057	1.58496250072116
33111	3
33126	1
33150	1.58496250072116
33176	1.58496250072116
33195	1.58496250072116
33225	1
33261	3
33284	3.16992500144231
33307	3.4594316186373
33328	1.58496250072116
33351	2.8073549220576
33380	2.58496250072116
33405	2.8073549220576
33427	2.58496250072116
33450	2
33469	1.58496250072116
33498	1.58496250072116
33524	3
33549	3.90689059560852
33570	2.32192809488736
33591	2.32192809488736
33619	1.58496250072116
33645	2.58496250072116
33672	1.58496250072116
33714	2
33755	1.58496250072116
33776	2.32192809488736
33805	2.58496250072116
33818	1
33864	1.58496250072116
33895	2.8073549220576
33912	1
33948	3.32192809488736
33969	2.32192809488736
33991	2
34022	1.58496250072116
34040	1
34092	2.8073549220576
34112	2.8073549220576
34150	2.32192809488736
34171	1.58496250072116
34226	1
34295	1.58496250072116
34321	2.32192809488736
34343	2.32192809488736
34376	1
34411	2
34430	1.58496250072116
34464	1.58496250072116
34513	2
34543	3.16992500144231
34631	3.16992500144231
34650	1.58496250072116
34672	1.58496250072116
34735	2.58496250072116
34756	2.8073549220576
34797	1.58496250072116
34827	1.58496250072116
34846	1.58496250072116
34888	2
34909	2.8073549220576
34937	2.32192809488736
34959	2.8073549220576
34989	2
35022	3.58496250072116
35039	2.58496250072116
35061	2.32192809488736
35078	1
35243	2.58496250072116
35284	1.58496250072116
35316	1.58496250072116
35342	2
35368	2.8073549220576
35394	2.8073549220576
35420	2
35446	1
35500	3
35526	1.58496250072116
35558	1
35593	1
35640	2.58496250072116
35667	2
35690	1.58496250072116
35709	1.58496250072116
35727	1.58496250072116
35785	2
35807	3
35829	2.58496250072116
35851	2.32192809488736
35876	2.8073549220576
35893	1.58496250072116
35927	2.58496250072116
35955	2.58496250072116
35976	2.32192809488736
35999	2.58496250072116
36062	2.32192809488736
36082	1.58496250072116
36121	2.8073549220576
36146	1.58496250072116
36219	1
36264	2.32192809488736
36290	2.58496250072116
36334	2
36354	2
36379	2.58496250072116
36399	2
36422	2.8073549220576
36443	2.58496250072116
36473	3
36512	3
36533	2.32192809488736
36564	2
36586	3
36622	3
36659	2.32192809488736
36680	3.4594316186373
36708	3.8073549220576
36730	2.8073549220576
36755	2.32192809488736
36777	2
36799	3.58496250072116
36817	2
36845	3.70043971814109
36864	3.32192809488736
36887	3.70043971814109
36909	2.58496250072116
36930	2
36949	1
36989	3
37009	3.4594316186373
37034	2.8073549220576
37055	3.16992500144231
37077	3
37095	2.58496250072116
37118	3.4594316186373
37149	3.58496250072116
37174	3
37196	3.32192809488736
37239	2.8073549220576
37258	4
37283	3.32192809488736
37307	3
37330	2.58496250072116
37348	2.32192809488736
37387	3.4594316186373
37414	3
37447	2
37468	4.39231742277876
37488	3
37518	3.16992500144231
37540	3.58496250072116
37559	2.58496250072116
37581	3.4594316186373
37606	4.24792751344359
37630	3.90689059560852
37655	4.08746284125034
37677	3.16992500144231
37698	3.70043971814109
37727	3.32192809488736
37753	4.08746284125034
37774	3.16992500144231
37796	4.16992500144231
37824	4.32192809488736
37852	2.8073549220576
37875	3.90689059560852
37900	3.16992500144231
37922	2.32192809488736
37945	2
37972	1.58496250072116
38085	1
38109	1.58496250072116
38137	2
38189	2.58496250072116
38215	2.58496250072116
38237	2.32192809488736
38257	2.32192809488736
38277	1
38298	1
38331	3.32192809488736
38351	2.8073549220576
38374	2.8073549220576
38405	3.4594316186373
38428	4.52356195605701
38453	2
38486	2
38509	3
38533	3.32192809488736
38549	2
38578	2
38600	2.8073549220576
38618	1.58496250072116
38647	2.58496250072116
38670	3.4594316186373
38691	4.52356195605701
38714	2.58496250072116
38742	3.70043971814109
38767	2.58496250072116
38789	4.08746284125034
38810	4
38837	3.8073549220576
38855	1.58496250072116
38900	1.58496250072116
39095	3.58496250072116
39118	3.32192809488736
39139	3.58496250072116
39163	2.32192809488736
39190	4.16992500144231
39211	4.08746284125034
39236	3.70043971814109
39261	4.16992500144231
39284	3.58496250072116
39305	5.6724253419715
39328	3
39349	5.95419631038688
39371	2.58496250072116
39401	3.8073549220576
39418	3.4594316186373
39446	3.4594316186373
39470	4.90689059560852
39491	5.49185309632967
39512	3.58496250072116
39531	4.52356195605701
39554	4.8073549220576
39576	4.32192809488736
39597	4.58496250072116
39618	3.8073549220576
39641	6.06608919045777
39662	5.52356195605701
39683	4.85798099512757
39705	3.90689059560852
39726	4.52356195605701
39746	5.28540221886225
39768	4.85798099512757
39788	4.64385618977472
39810	5.20945336562895
39830	4.52356195605701
39853	3.90689059560852
39874	4.70043971814109
39897	5.6724253419715
39918	5.49185309632967
39939	4.8073549220576
39962	5.20945336562895
39981	4.16992500144231
40003	4.39231742277876
40024	5.4262647547021
40046	4.95419631038688
40067	5.52356195605701
40088	6.12928301694497
40109	6.59991284218713
40127	5.04439411935845
40146	2.8073549220576
40172	2
40215	2
40256	1
40306	2.58496250072116
40343	2.58496250072116
40364	2.58496250072116
40414	1
40472	2
40484	1
40561	1.58496250072116
40588	1
40626	1.58496250072116
40687	1.58496250072116
40906	2.58496250072116
40922	1.58496250072116
40958	4
40984	6.10852445677817
41004	3.70043971814109
41028	4.08746284125034
41046	2.32192809488736
41070	4
41093	4.8073549220576
41114	4.08746284125034
41139	4
41168	3.8073549220576
41188	3.90689059560852
41212	2.58496250072116
41233	4.52356195605701
41253	3.58496250072116
41291	3.58496250072116
41313	3.32192809488736
41335	3.58496250072116
41354	3.8073549220576
41380	2
41403	4
41422	3.32192809488736
41450	3
41472	2.58496250072116
41494	3.90689059560852
41518	3
41543	4.24792751344359
41565	4.85798099512757
41586	4.24792751344359
41608	4.95419631038688
41629	4.24792751344359
41650	4.08746284125034
41671	4.16992500144231
41691	3.70043971814109
41714	3.58496250072116
41735	4.32192809488736
41756	4
41779	4.32192809488736
41801	3.32192809488736
41823	4.39231742277876
41844	4.75488750216347
41862	3.32192809488736
41891	2.8073549220576
41914	4.32192809488736
41935	3.90689059560852
41956	5.08746284125034
41976	4.32192809488736
41997	4.58496250072116
42021	3.58496250072116
42044	4.4594316186373
42065	5.35755200461808
42086	3.90689059560852
42109	3.70043971814109
42130	4.08746284125034
42151	4.16992500144231
42172	5.08746284125034
42193	4.64385618977472
42213	4.16992500144231
42236	4.24792751344359
42256	4.16992500144231
42278	4.32192809488736
42299	4
42321	4.75488750216347
42342	3.16992500144231
42363	4.4594316186373
42385	5.49185309632967
42411	3.8073549220576
42434	4.75488750216347
42455	5.16992500144231
42476	5.08746284125034
42498	5.04439411935845
42518	4.4594316186373
42540	4.8073549220576
42561	5.12928301694497
42581	3.8073549220576
42603	3
42625	4.90689059560852
42648	4.24792751344359
42672	5.64385618977472
42693	6.04439411935845
42713	5.35755200461808
42735	4.95419631038688
42757	5.4262647547021
42779	4.85798099512757
42800	4.58496250072116
42820	4.58496250072116
42842	4.24792751344359
42866	4.58496250072116
42886	5.4262647547021
42908	4.8073549220576
42928	5.39231742277876
42953	4
42974	5.08746284125034
42995	4.75488750216347
43017	2.8073549220576
43039	5.24792751344359
43060	5.35755200461808
43082	4.58496250072116
43103	4.70043971814109
43126	5.4262647547021
43146	4.70043971814109
43169	2.8073549220576
43188	2.8073549220576
43237	3.16992500144231
43254	2.32192809488736
43293	3
43326	1.58496250072116
43356	1.58496250072116
43384	1.58496250072116
43412	2.32192809488736
43450	1.58496250072116
43480	2
43505	2
43541	2.32192809488736
43557	1
43581	1
43611	2
43658	2.32192809488736
43683	2
43701	1.58496250072116
43733	2.58496250072116
43760	2
43787	3
43802	1.58496250072116
43848	1
43884	2
43909	1.58496250072116
43943	1
43974	1
44029	2.32192809488736
44048	2.8073549220576
44085	2.32192809488736
44105	1.58496250072116
44130	2
44148	1
44182	1.58496250072116
44254	1.58496250072116
44269	2.58496250072116
44297	3.16992500144231
44319	2.32192809488736
44342	2
44379	3
44424	2.58496250072116
44446	3.8073549220576
44467	3.58496250072116
44489	3
44511	3.32192809488736
44534	4.95419631038688
44556	3.8073549220576
44580	4.08746284125034
44598	3.90689059560852
44621	2.32192809488736
44647	3.8073549220576
44667	3.90689059560852
44688	3.8073549220576
44710	5.39231742277876
44733	4
44755	3.16992500144231
44776	4.4594316186373
44796	2.58496250072116
44820	3.16992500144231
44843	2.58496250072116
44865	4.08746284125034
44886	3.4594316186373
44906	3.58496250072116
44930	3.32192809488736
44954	3.70043971814109
44979	4.4594316186373
45002	3.58496250072116
45024	4.75488750216347
45045	4.4594316186373
45067	3.32192809488736
45093	2.58496250072116
45113	4
45130	1.58496250072116
45154	4
45177	3.70043971814109
45200	3.70043971814109
45221	4.8073549220576
45244	3.70043971814109
45267	4.64385618977472
45287	3.8073549220576
45302	3
45332	3.58496250072116
45347	2.58496250072116
45383	2.32192809488736
45404	4.08746284125034
45425	3.32192809488736
45448	3.8073549220576
45467	2.58496250072116
45492	3.16992500144231
45510	3.16992500144231
45537	3
45561	3.32192809488736
45590	2.32192809488736
45629	3.16992500144231
45653	2.8073549220576
45678	3.16992500144231
45700	3.16992500144231
45721	3.32192809488736
45744	3
45778	3.70043971814109
45797	3.8073549220576
45817	3.32192809488736
45843	3.16992500144231
45863	3.8073549220576
45883	3.16992500144231
45907	3
45930	2
45960	3.32192809488736
45981	3.16992500144231
46003	4.24792751344359
46022	3.32192809488736
46044	3.32192809488736
46067	2.58496250072116
46089	2.58496250072116
46111	3
46128	2.8073549220576
46153	3.58496250072116
46176	2.32192809488736
46197	4
46216	2.8073549220576
46241	3.16992500144231
46265	3.16992500144231
46286	2
46312	3.70043971814109
46336	3.4594316186373
46360	3.90689059560852
46384	2.32192809488736
46410	3.32192809488736
46436	3.70043971814109
46456	3.4594316186373
46484	4.16992500144231
46498	2.8073549220576
46533	1.58496250072116
46598	5.32192809488736
46614	4
46669	1
46720	2.32192809488736
46748	2
46770	2
46802	2.32192809488736
46820	1.58496250072116
46851	2.32192809488736
46872	2.8073549220576
46893	2.32192809488736
46930	2
46955	1.58496250072116
47014	2.32192809488736
47055	2
47102	2.32192809488736
47123	3.58496250072116
47179	1
47210	1.58496250072116
47237	2.58496250072116
47300	2
47321	2.58496250072116
47355	4.39231742277876
47375	4.24792751344359
47397	3
47419	3.16992500144231
47443	3.58496250072116
47461	4
47493	4.32192809488736
47513	4.8073549220576
47533	3.90689059560852
47556	4.39231742277876
47575	4.39231742277876
47600	4
47623	3.16992500144231
47645	3.4594316186373
47676	2.8073549220576
47696	3.32192809488736
47723	4.16992500144231
47744	4.64385618977472
47766	5.04439411935845
47786	4.4594316186373
47809	5.75488750216347
47830	3.8073549220576
47851	4.08746284125034
47874	5
47895	4.70043971814109
47918	4.39231742277876
47941	4.16992500144231
47961	4.52356195605701
47983	5.08746284125034
48003	5.28540221886225
48024	4.64385618977472
48046	4.16992500144231
48067	5.4594316186373
48087	5.28540221886225
48112	4.24792751344359
48133	5.20945336562895
48155	5.55458885167764
48173	4.85798099512757
48198	3.90689059560852
48219	4.08746284125034
48241	4.16992500144231
48264	4.75488750216347
48285	5.8073549220576
48306	5.04439411935845
48326	3.4594316186373
48348	5.39231742277876
48372	5.16992500144231
48393	6.02236781302845
48414	6.04439411935845
48436	5.35755200461808
48456	4.85798099512757
48479	5.39231742277876
48500	6.06608919045777
48522	5.90689059560852
48542	5.7279204545632
48564	5.95419631038688
48586	5.49185309632967
48607	5.95419631038688
48628	4.90689059560852
48649	5.39231742277876
48671	6.22881869049588
48694	5.85798099512757
48714	5.70043971814109
48735	5
48757	5.39231742277876
48778	4.16992500144231
48800	6.16992500144231
48820	6.44294349584873
48841	4.39231742277876
48862	1.58496250072116
48939	1.58496250072116
48992	2
49019	2.32192809488736
49037	1
49068	1.58496250072116
49133	1
49215	2.8073549220576
49240	4.24792751344359
49271	4.52356195605701
49291	4
49318	3.4594316186373
49340	3.70043971814109
49370	3.4594316186373
49391	3
49411	4
49434	4.52356195605701
49455	4.70043971814109
49475	2.8073549220576
49497	4.39231742277876
49511	2
49539	2.8073549220576
49561	5
49582	4.52356195605701
49604	3.32192809488736
49629	3.58496250072116
49651	3.32192809488736
49672	4.90689059560852
49692	4.90689059560852
49715	5.16992500144231
49736	4
49756	3.16992500144231
49779	4.08746284125034
49802	3.58496250072116
49823	2.32192809488736
49847	3.32192809488736
49869	3.4594316186373
49890	5.12928301694497
49910	4.16992500144231
49933	4.64385618977472
49955	3.90689059560852
49977	4.16992500144231
49999	4.24792751344359
50021	4.90689059560852
50043	4.39231742277876
50064	5.55458885167764
50085	5.4594316186373
50107	5
50128	5.08746284125034
50149	5
50170	4.39231742277876
50192	4.90689059560852
50212	3.8073549220576
50233	4.70043971814109
50255	4.24792751344359
50276	6.14974711950468
50296	4.16992500144231
50317	4.08746284125034
50340	5.78135971352466
50362	5.04439411935845
50382	4.8073549220576
50403	3.58496250072116
50425	3.8073549220576
50446	3.70043971814109
50473	3.4594316186373
50495	4.08746284125034
50516	4.24792751344359
50538	5.75488750216347
50559	5.58496250072116
50575	3.16992500144231
50608	5.08746284125034
50629	5.75488750216347
50650	5.24792751344359
50671	4.64385618977472
50691	4.70043971814109
50714	5.78135971352466
50735	5.64385618977472
50755	4.32192809488736
50781	4.8073549220576
50802	5.08746284125034
50823	5.97727992349992
50844	5.70043971814109
50865	5.04439411935845
50886	5.70043971814109
50907	5.7279204545632
50928	5.75488750216347
50949	5.97727992349992
50970	4.85798099512757
50991	6.85798099512757
51012	6.7279204545632
51033	6.02236781302845
51054	6.37503943134693
51075	6.10852445677817
51096	5.8073549220576
51117	6.24792751344359
51138	5.95419631038688
51159	5.32192809488736
51180	4.39231742277876
51202	4.39231742277876
51227	2.8073549220576
51251	5.12928301694497
51272	3.8073549220576
51308	5.4262647547021
51329	5.12928301694497
51349	5.4262647547021
51372	4.4594316186373
51390	4.08746284125034
51415	3.32192809488736
51441	3.4594316186373
51461	4.39231742277876
51476	2.8073549220576
51506	2.32192809488736
51533	2.58496250072116
51554	3.16992500144231
51572	3
51599	3
51622	3.16992500144231
51645	3.4594316186373
51667	3
51689	3.32192809488736
51712	3.8073549220576
51736	3.8073549220576
51757	3.4594316186373
51780	3.32192809488736
51807	3
51830	3.58496250072116
51852	4.64385618977472
51874	3.8073549220576
51897	4.4594316186373
51925	3.70043971814109
51960	3.16992500144231
51992	2.58496250072116
52014	4.52356195605701
52034	3.70043971814109
52056	2.8073549220576
52076	4.4594316186373
52099	4
52123	4.4594316186373
52143	2.58496250072116
52166	3.58496250072116
52188	3.4594316186373
52209	3.32192809488736
52234	3.70043971814109
52257	3.70043971814109
52279	2.8073549220576
52304	2.8073549220576
52331	4.16992500144231
52347	3.58496250072116
52373	1.58496250072116
52413	3.8073549220576
52430	2.32192809488736
52455	2.8073549220576
52479	3.32192809488736
52501	3.8073549220576
52521	4.32192809488736
52543	3.32192809488736
52565	4.08746284125034
52591	3
52618	3.16992500144231
52639	3.8073549220576
52659	3.4594316186373
52698	1
52736	1
52839	1
52864	1
52959	1.58496250072116
53008	2.8073549220576
53046	2.58496250072116
53064	2.8073549220576
53092	2
53113	2.32192809488736
53149	2.32192809488736
53173	2.8073549220576
53195	2
53220	2.58496250072116
53243	2
53272	2.8073549220576
53285	1
53318	1.58496250072116
53376	1.58496250072116
53398	3.4594316186373
53424	3.70043971814109
53442	3.4594316186373
53467	4.85798099512757
53484	3.70043971814109
53509	2.58496250072116
53541	3.16992500144231
53560	2
53584	2.32192809488736
53633	3
53652	3.32192809488736
53682	2.8073549220576
53700	2.58496250072116
53723	3.4594316186373
53748	2.58496250072116
53788	2.58496250072116
53812	2.58496250072116
53824	1
53861	1.58496250072116
53885	2.58496250072116
53929	1.58496250072116
54032	2.58496250072116
54051	2
54081	2.58496250072116
54133	2.32192809488736
54166	2
54218	1
54256	2
54282	2.58496250072116
54306	1.58496250072116
54357	1.58496250072116
54379	1.58496250072116
54392	1
54429	1
54454	1
54505	1
54594	1
54663	2
54760	1
54791	1
54856	1.58496250072116
54901	1
54940	2.32192809488736
54964	2
54980	2
55060	2.32192809488736
55084	1.58496250072116
55111	1
55144	2.8073549220576
55167	2.32192809488736
55191	2.58496250072116
55214	3.4594316186373
55237	2.58496250072116
55257	2
55286	3.32192809488736
55306	2.58496250072116
55334	2
55357	3.8073549220576
55379	3.70043971814109
55403	2
55425	1.58496250072116
55471	2.58496250072116
55496	2.32192809488736
55520	3.16992500144231
55549	2.32192809488736
55565	2
55594	2.58496250072116
55625	3.4594316186373
55644	1.58496250072116
55684	3.4594316186373
55706	3.16992500144231
55729	3.32192809488736
55753	3.58496250072116
55774	2.8073549220576
55794	3.32192809488736
55814	3.16992500144231
55840	2.8073549220576
55873	2.8073549220576
55898	3.16992500144231
55919	3.58496250072116
55939	2
55966	2.58496250072116
55986	1
56034	2
56068	1.58496250072116
56086	1
56135	1.58496250072116
56280	1.58496250072116
56300	1
56336	1
56372	2
56435	4.39231742277876
56463	2
57253	1.58496250072116
57880	1
57930	1
58041	1
58357	1.58496250072116
58486	1
58591	1
58675	1.58496250072116
58707	1
58904	1
59042	1
59261	1.58496250072116
59759	2
59829	1.58496250072116
59982	1
60097	1.58496250072116
60407	1
60450	1.58496250072116
60483	1
60578	1
60767	1.58496250072116
61290	1
62361	1.58496250072116
62392	3.16992500144231
62462	5
62480	4.52356195605701
62711	3.90689059560852
62731	4.16992500144231
62771	3.90689059560852
62793	2.32192809488736
62816	3.90689059560852
62838	3.4594316186373
62875	3.16992500144231
62890	2.58496250072116
62919	1.58496250072116
62942	3.32192809488736
62965	3.8073549220576
62984	3.4594316186373
63010	3.16992500144231
63032	3.16992500144231
63050	2.8073549220576
63078	2.32192809488736
63119	2.58496250072116
63136	1
63199	1
63244	2.32192809488736
63270	2.32192809488736
63296	2
63331	2.8073549220576
63376	2.32192809488736
63401	3.32192809488736
63429	2
63450	2.8073549220576
63470	2.58496250072116
63493	2.8073549220576
63524	3
63601	1.58496250072116
63659	2.32192809488736
63676	2
63695	1
63729	3.8073549220576
63748	2.32192809488736
63772	1.58496250072116
63801	2
63838	1.58496250072116
63866	2.8073549220576
63887	2.58496250072116
63910	2
63935	3.16992500144231
63957	1.58496250072116
63990	2
64013	2.58496250072116
64059	3
64083	2
64111	1.58496250072116
64131	2.32192809488736
64151	2
64182	1.58496250072116
64199	2.32192809488736
64231	2
64261	2.58496250072116
64282	3
64315	2.8073549220576
64394	3.16992500144231
64433	3
64452	2
64482	2.58496250072116
64508	2.58496250072116
64528	2.8073549220576
64556	2.58496250072116
64590	2
64612	1.58496250072116
64637	2.58496250072116
64662	2.32192809488736
64685	2.32192809488736
64706	2.32192809488736
64755	3.16992500144231
64777	4.08746284125034
64799	4.58496250072116
64820	5.16992500144231
64839	5.32192809488736
64863	4.32192809488736
64885	3.4594316186373
64910	4.32192809488736
64931	4.70043971814109
64960	3.70043971814109
64982	4.08746284125034
65006	4.32192809488736
65027	4.32192809488736
65046	4.70043971814109
65071	4.32192809488736
65090	2.8073549220576
65112	2.58496250072116
65132	3.4594316186373
65158	4.52356195605701
65179	4.39231742277876
65200	4.58496250072116
65221	4.39231742277876
65241	4.52356195605701
65263	4.39231742277876
65284	4.52356195605701
65305	4.90689059560852
65327	4.58496250072116
65348	3.8073549220576
65367	2.8073549220576
65390	3.4594316186373
65411	3.4594316186373
65436	3.70043971814109
65458	4.58496250072116
65484	4.70043971814109
65505	3.4594316186373
65531	4.39231742277876
65558	3
65579	4.75488750216347
65600	4.16992500144231
65623	3.58496250072116
65649	3.32192809488736
65670	4.75488750216347
65692	3.4594316186373
65715	3.90689059560852
65734	3.32192809488736
65757	4.16992500144231
65778	3.16992500144231
65799	3.32192809488736
65819	3.90689059560852
65849	3.8073549220576
65866	3.32192809488736
65892	3.16992500144231
65916	3.4594316186373
65938	4
65959	3
65981	4.08746284125034
66002	4.52356195605701
66023	4.24792751344359
66043	4.08746284125034
66067	2.32192809488736
66080	2.58496250072116
66108	3.58496250072116
66133	3.32192809488736
66158	2.8073549220576
66180	2.8073549220576
66204	3.70043971814109
66226	3.16992500144231
66248	3.90689059560852
66279	3.8073549220576
66302	3.16992500144231
66323	2.32192809488736
66343	1.58496250072116
66373	4
66397	2.58496250072116
66421	2.58496250072116
66443	3.8073549220576
66466	3.32192809488736
66495	3.4594316186373
66515	3.16992500144231
66536	4.08746284125034
66562	3
66582	2.32192809488736
66631	2.32192809488736
66652	2.58496250072116
66677	3.58496250072116
66700	3
66726	2.8073549220576
66751	3.4594316186373
66768	2
66794	2
66844	2
66932	1
66978	1.58496250072116
67032	1
67134	1
67205	1
67234	1
67448	1
67518	1
67554	1
67669	1.58496250072116
67713	1.58496250072116
67734	3.4594316186373
67762	1.58496250072116
67787	2.58496250072116
67811	2.32192809488736
67832	3.32192809488736
67885	2
67916	2.58496250072116
67932	1.58496250072116
67962	2.8073549220576
67987	2
68006	2.8073549220576
68034	3.16992500144231
68052	2.58496250072116
68079	2
68113	3.16992500144231
68132	1
68157	2.58496250072116
68187	2.58496250072116
68215	2.8073549220576
68239	2.58496250072116
68262	2.32192809488736
68290	2.58496250072116
68312	3
68324	2
68355	2.8073549220576
68378	2.58496250072116
68414	3.32192809488736
68436	3
68457	2.8073549220576
68490	2.32192809488736
68513	1.58496250072116
68528	1
68563	3.32192809488736
68585	1.58496250072116
68608	2.8073549220576
68659	2.58496250072116
68696	2.58496250072116
68724	1.58496250072116
68750	2.58496250072116
68772	2.32192809488736
68799	3
68817	2
68847	3.16992500144231
68868	3.58496250072116
68893	2.32192809488736
68919	3.8073549220576
68938	2.58496250072116
68962	2.32192809488736
68982	3.32192809488736
69014	2.58496250072116
69035	4.70043971814109
69057	4.32192809488736
69078	5.24792751344359
69096	4.24792751344359
69227	1
69269	1.58496250072116
69298	3.4594316186373
69319	2
69346	3
69365	2
69386	2
69414	2.58496250072116
69451	1
69479	2
69503	2.32192809488736
69526	1.58496250072116
69560	1.58496250072116
69598	2.8073549220576
69615	2.32192809488736
69639	3.16992500144231
69711	3
69750	2.8073549220576
69761	1
69786	2
69816	2.32192809488736
69829	1.58496250072116
69860	3
69888	2.8073549220576
69910	3.32192809488736
69935	2.8073549220576
69960	2.8073549220576
69984	3.16992500144231
70008	3
70029	3.58496250072116
70051	2.58496250072116
70068	2.8073549220576
70084	1
70114	3.16992500144231
70141	3.58496250072116
70165	3.8073549220576
70183	2.32192809488736
70213	3.32192809488736
70235	3
70255	3.32192809488736
70281	2.8073549220576
70304	3.8073549220576
70330	2.58496250072116
70346	1.58496250072116
70379	3.16992500144231
70398	2.58496250072116
70421	3.8073549220576
70445	3.70043971814109
70469	3.4594316186373
70493	2.8073549220576
70515	2.8073549220576
70532	2.32192809488736
70563	2.8073549220576
70586	3
70604	4.85798099512757
70636	2.8073549220576
70673	3.8073549220576
70695	3.16992500144231
70718	3
70739	4.4594316186373
70784	3.16992500144231
70805	4.4594316186373
70827	2.32192809488736
70846	2.32192809488736
70875	2.58496250072116
70901	4
70920	2.8073549220576
70950	3.70043971814109
70982	3.70043971814109
71002	4.4594316186373
71018	3.58496250072116
71057	3.32192809488736
71076	1.58496250072116
71099	2.58496250072116
71123	2
71147	3.58496250072116
71168	1.58496250072116
71201	1.58496250072116
71242	3
71265	3.4594316186373
71281	2
71317	1.58496250072116
71340	2
71373	2.32192809488736
71400	2.58496250072116
71423	2.32192809488736
71440	2.58496250072116
71469	2.58496250072116
71489	2.32192809488736
71514	3.90689059560852
71535	2
71559	3
71587	3.4594316186373
71615	1.58496250072116
71672	2.32192809488736
71719	2.32192809488736
71736	2.58496250072116
71775	2
71789	1.58496250072116
71842	2.32192809488736
71876	2
71900	2
71988	1.58496250072116
72001	1.58496250072116
72029	1.58496250072116
72052	1
72073	1
72125	2.32192809488736
72155	2
72218	2.8073549220576
72237	2.32192809488736
72281	1.58496250072116
72300	2
72315	1.58496250072116
72348	2
72360	1
72438	2.58496250072116
72469	1.58496250072116
72563	2
72619	1.58496250072116
72659	1.58496250072116
72693	1.58496250072116
72740	1.58496250072116
72772	1.58496250072116
72865	1
72902	1
72926	1.58496250072116
72949	1
72985	2.58496250072116
73001	1
73023	1
73053	2.8073549220576
73067	2.32192809488736
73111	8.44294349584873
73124	2
73161	1.58496250072116
73190	1
73266	4.4594316186373
73289	3.90689059560852
73315	4.24792751344359
73339	4.85798099512757
73359	3.32192809488736
73381	4.39231742277876
73405	4.24792751344359
73426	5.85798099512757
73446	5.04439411935845
73468	4.85798099512757
73490	5.24792751344359
73512	4.64385618977472
73532	4.32192809488736
73554	5.39231742277876
73574	3.4594316186373
73599	3.16992500144231
73622	4.39231742277876
73643	4
73665	4.75488750216347
73687	4.32192809488736
73707	4.70043971814109
73729	4.85798099512757
73751	4.39231742277876
73772	4.24792751344359
73793	4.8073549220576
73814	4.39231742277876
73836	4.70043971814109
73857	4.70043971814109
73880	4.08746284125034
73900	3.70043971814109
73924	2.58496250072116
73944	2.32192809488736
73972	1.58496250072116
73987	1
74093	1.58496250072116
74128	5.16992500144231
74149	7.28540221886225
74170	6.90689059560852
74191	6.62935662007961
74212	5.7279204545632
74233	6.88264304936184
74254	6.37503943134693
74275	6.94251450533924
74296	7.55458885167764
74317	7.39231742277876
74338	7.6582114827518
74359	7.56985560833095
74380	7.24792751344359
74400	7.16992500144231
74422	6.04439411935845
74446	5.93073733756289
74467	7.20945336562895
74488	7.13955135239879
74509	6.88264304936184
74530	7.01122725542325
74550	6.2667865406949
74573	5.97727992349992
74594	6.39231742277876
74616	5.16992500144231
74639	3.8073549220576
74658	4.8073549220576
74689	4.64385618977472
74710	4.90689059560852
74731	6.62935662007961
74752	6.71424551766612
74770	3.16992500144231
74819	1.58496250072116
74842	1.58496250072116
74902	1
74934	1
74961	1
75088	2
75163	1.58496250072116
75185	1
75217	1.58496250072116
75272	2.58496250072116
75302	3
75326	1.58496250072116
75352	3.58496250072116
75373	1.58496250072116
75402	1.58496250072116
75433	1
75458	1
75505	4.4594316186373
75528	4.39231742277876
75551	6.24792751344359
75572	10.7952279660287
75593	10.981567281903
75614	10.5651020783603
75635	9.56795607541547
75656	9.51963625284321
75677	9.62021982550749
75698	9.98584193700334
75719	10.1279943209764
75740	5.70043971814109
75763	3.16992500144231
75786	9.27379559921427
75807	9.40514146313634
75828	9.00562454919388
75849	9.02513956227851
75870	8.44294349584873
75891	9.51963625284321
75912	9.75488750216347
75933	9.03342300153745
75954	7.90689059560852
75973	8.66888498426625
75992	1
76021	2.32192809488736
76050	2.32192809488736
76073	2.32192809488736
76096	2.32192809488736
76114	2.32192809488736
76138	3
76157	3.16992500144231
76176	2
76241	9.07948478382682
76262	6.4093909361377
76283	4.75488750216347
76304	4.24792751344359
76322	4.24792751344359
76355	2
76380	1
76526	1
76581	8.16490692667569
76609	1.58496250072116
76629	2
76658	3.8073549220576
76676	2.8073549220576
76701	2.32192809488736
76728	3.90689059560852
76754	4.95419631038688
76774	3.90689059560852
76795	4.24792751344359
76813	2.8073549220576
76838	4.16992500144231
76861	2.58496250072116
76890	3.4594316186373
76911	3.32192809488736
76935	3.4594316186373
76958	4.32192809488736
76986	2.8073549220576
77011	3.32192809488736
77057	3.4594316186373
77076	2.8073549220576
77097	2.8073549220576
77119	3.4594316186373
77145	2.32192809488736
77166	3.58496250072116
77190	3.16992500144231
77208	2.8073549220576
77237	4.90689059560852
77257	2.58496250072116
77281	2.32192809488736
77303	3.70043971814109
77328	1.58496250072116
77350	4.39231742277876
77374	2.8073549220576
77397	3
77424	4.32192809488736
77448	1.58496250072116
77476	2.58496250072116
77503	3.32192809488736
77525	3.58496250072116
77550	3
77576	2.58496250072116
77600	2.8073549220576
77625	3.4594316186373
77660	2.58496250072116
77686	3.70043971814109
77705	2
77731	2
77753	1.58496250072116
77789	3.8073549220576
77810	4
77829	2
77857	2.32192809488736
77881	3
77901	4.24792751344359
77922	4
77952	3
77973	3.16992500144231
77999	2.58496250072116
78014	1.58496250072116
78047	3.16992500144231
78068	2.58496250072116
78097	2.58496250072116
78111	2
78148	3.32192809488736
78173	3
78194	2.58496250072116
78219	2.58496250072116
78248	3
78271	2
78298	2.8073549220576
78326	2.8073549220576
78391	1
78430	3
78453	2
78480	2.58496250072116
78504	3.4594316186373
78525	3.16992500144231
78563	2.58496250072116
78582	2.58496250072116
78615	1
78645	2.58496250072116
78696	2.8073549220576
78719	2.58496250072116
78745	3.4594316186373
78784	2
78824	2.58496250072116
78870	3.4594316186373
78894	2.58496250072116
78917	2
78938	2
78963	2.32192809488736
79007	3
79024	1.58496250072116
79065	3.4594316186373
79098	1.58496250072116
79119	2
79146	2.32192809488736
79172	2
79199	1.58496250072116
79223	1.58496250072116
79260	3
79276	2
[truncated: 30,335 more rows]
