# Supplementary material for: A Compendium of Nucleosome and Transcript Profiles Reveals Determinants of Chromatin Architecture and Transcription
Source: PLoS Genet. 2013 May 2;9(5):e1003479. doi: 10.1371/journal.pgen.1003479 (PMC3642058; doi:10.1371/journal.pgen.1003479)
Supplement: Dataset S1 — Yeast transcript annotation R script and data files. Please note this file is 81.9 MB and may be difficult for some readers to download due to its size. (GZ) [file pgen.1003479.s001.gz › yeast-transcript-annotation/chr6.orfs.gff]

chr6	SGD	CDS	53	535	500	+	0	YFL068W
chr6	SGD	CDS	836	1363	500	+	0	YFL067W
chr6	SGD	CDS	1437	2615	500	-	0	YFL066C
chr6	SGD	CDS	3030	3338	500	-	0	YFL065C
chr6	SGD	CDS	3322	3846	500	-	0	YFL064C
chr6	SGD	CDS	6426	7565	1000	+	0	COS4
chr6	SGD	CDS	9545	10222	500	+	0	DDI2
chr6	SGD	CDS	10301	10969	1000	-	0	SNO3
chr6	SGD	CDS	11363	12259	1000	+	0	SNZ3
chr6	SGD	CDS	12929	13951	1000	+	0	THI5
chr6	SGD	CDS	14305	14763	1000	-	0	AAD16
chr6	SGD	CDS	14793	15431	1000	-	0	AAD6
chr6	SGD	CDS	17004	18680	1000	+	0	AGP3
chr6	SGD	CDS	20847	22787	500	-	0	YFL054C
chr6	SGD	CDS	23423	25198	1000	+	0	DAK2
chr6	SGD	CDS	28232	29629	500	+	0	YFL052W
chr6	SGD	CDS	30058	30540	500	-	0	YFL051C
chr6	SGD	CDS	33272	35848	1000	-	0	ALR2
chr6	SGD	CDS	36803	38674	1000	+	0	SWP82
chr6	SGD	CDS	38843	40180	1000	-	0	EMP47
chr6	SGD	CDS	40421	42565	1000	+	0	RGD2
chr6	SGD	CDS	42815	43438	500	+	0	FMP32
chr6	SGD	CDS	43628	44392	1000	-	0	SEC53
chr6	SGD	CDS	44655	45560	1000	-	0	OTU1
chr6	SGD	CDS	45720	47744	500	-	0	YFL042C
chr6	SGD	CDS	48734	48925	500	+	0	YFL041W-A
chr6	SGD	CDS	49139	51007	1000	+	0	FET5
chr6	SGD	CDS	51350	52972	500	+	0	YFL040W
chr6	SGD	CDS	53260	54377	1000	-	2	ACT1
chr6	SGD	CDS	54686	54695	1000	-	0	ACT1
chr6	SGD	CDS	55365	55985	1000	-	0	YPT1
chr6	SGD	CDS	56335	57708	1000	+	0	TUB2
chr6	SGD	CDS	58781	62836	1000	+	0	RPO41
chr6	SGD	CDS	63015	63858	1000	-	1	MOB2
chr6	SGD	CDS	63973	63992	1000	-	0	MOB2
chr6	SGD	CDS	64242	64598	1000	-	0	RPL22B
chr6	SGD	CDS	64920	64931	1000	-	0	RPL22B
chr6	SGD	CDS	65475	68696	500	+	0	YFL034W
chr6	SGD	CDS	69113	74425	1000	-	0	RIM15
chr6	SGD	CDS	75177	75837	1000	+	0	HAC1
chr6	SGD	CDS	76090	76145	1000	+	2	HAC1
chr6	SGD	CDS	76829	77986	1000	+	0	AGX1
chr6	SGD	CDS	78053	79159	1000	-	0	CAK1
chr6	SGD	CDS	79342	80211	1000	-	0	CAF16
chr6	SGD	CDS	80417	81910	1000	-	0	GYP8
chr6	SGD	CDS	82578	83873	1000	+	0	STE2
chr6	SGD	CDS	84143	87232	1000	-	0	BST1
chr6	SGD	CDS	87845	90343	1000	-	0	EPL1
chr6	SGD	CDS	90984	93374	1000	+	0	BUD27
chr6	SGD	CDS	93497	95008	1000	-	0	FRS2
chr6	SGD	CDS	95964	97496	1000	+	0	GAT1
chr6	SGD	CDS	99225	99593	1000	-	0	PAU5
chr6	SGD	CDS	101622	103121	1000	-	0	LPD1
chr6	SGD	CDS	103693	103926	1000	+	0	SMX2
chr6	SGD	CDS	103977	104456	1000	-	0	GNA1
chr6	SGD	CDS	104695	106230	1000	-	0	MDJ1
chr6	SGD	CDS	107250	107579	1000	+	0	HSP12
chr6	SGD	CDS	107846	109924	1000	-	0	IES1
chr6	SGD	CDS	110641	111087	500	+	0	YFL012W
chr6	SGD	CDS	112339	113979	1000	+	0	HXT10
chr6	SGD	CDS	114984	115268	1000	+	0	AUA1
chr6	SGD	CDS	115102	115737	1000	-	0	WWM1
chr6	SGD	CDS	116139	118478	1000	+	0	CDC4
chr6	SGD	CDS	119424	123101	1000	+	0	SMC1
chr6	SGD	CDS	123474	129905	1000	+	0	BLM10
chr6	SGD	CDS	130329	130976	1000	+	0	SEC4
chr6	SGD	CDS	131805	134291	1000	+	0	VTC2
chr6	SGD	CDS	134516	137152	1000	-	0	MSH4
chr6	SGD	CDS	145109	146929	1000	-	0	SPB4
chr6	SGD	CDS	147126	148454	1000	+	0	DEG1
chr6	SGD	CDS	149105	149719	1000	+	0	LOC1
chr6	SGD	CDS	150011	152530	1000	+	0	NIC96
chr6	SGD	CDS	152652	153119	1000	-	0	YPI1
chr6	SGD	CDS	153388	154308	1000	+	0	RPN11
chr6	SGD	CDS	154522	155868	1000	-	0	SAD1
chr6	SGD	CDS	156139	157746	500	+	0	YFR006W
chr6	SGD	CDS	159293	160354	1000	+	0	YFH7
chr6	SGD	CDS	160529	161194	1000	+	0	FAR7
chr6	SGD	CDS	162482	164740	1000	+	0	GCN20
chr6	SGD	CDS	165060	166559	1000	+	0	UBP6
chr6	SGD	CDS	166739	167251	500	-	0	AIM13
chr6	SGD	CDS	167881	168489	500	+	0	YFR012W
chr6	SGD	CDS	169216	169302	500	+	0	YFR012W-A
chr6	SGD	CDS	169914	172277	1000	+	0	IOC3
chr6	SGD	CDS	172529	173869	1000	-	0	CMK1
chr6	SGD	CDS	174257	176383	1000	-	0	GSY1
chr6	SGD	CDS	177034	180735	1000	-	0	YFR016C
chr6	SGD	CDS	182262	182849	500	-	0	YFR017C
chr6	SGD	CDS	183119	184210	500	-	0	YFR018C
chr6	SGD	CDS	184490	191326	1000	+	0	FAB1
chr6	SGD	CDS	194800	196302	1000	+	0	ATG18
chr6	SGD	CDS	196821	199022	1000	+	0	ROG3
chr6	SGD	CDS	199862	201697	1000	+	0	PES4
chr6	SGD	CDS	201948	203256	1000	-	1	LSB3
chr6	SGD	CDS	203375	203421	1000	-	0	LSB3
chr6	SGD	CDS	203731	204738	1000	-	0	HIS2
chr6	SGD	CDS	205736	206245	500	-	0	YFR026C
chr6	SGD	CDS	207440	208285	1000	+	0	ECO1
chr6	SGD	CDS	208401	210056	1000	-	0	CDC14
chr6	SGD	CDS	210925	212961	1000	+	0	PTR3
chr6	SGD	CDS	213300	216407	1000	+	0	MET10
chr6	SGD	CDS	216582	220094	1000	-	0	SMC2
chr6	SGD	CDS	220495	221255	1000	-	2	RPL2A
chr6	SGD	CDS	221403	221406	1000	-	0	RPL2A
chr6	SGD	CDS	222078	222947	500	-	0	YFR032C
chr6	SGD	CDS	223246	223425	1000	-	0	RPL29
chr6	SGD	CDS	223698	223961	500	-	0	YFR032C-B
chr6	SGD	CDS	224314	224757	1000	-	0	QCR6
chr6	SGD	CDS	225008	225946	1000	-	0	PHO4
chr6	SGD	CDS	226109	226453	500	-	0	YFR035C
chr6	SGD	CDS	226950	227324	1000	+	0	CDC26
chr6	SGD	CDS	227500	229173	1000	-	0	RSC8
chr6	SGD	CDS	229367	231928	1000	+	0	IRC5
chr6	SGD	CDS	231999	233531	500	-	0	YFR039C
chr6	SGD	CDS	234229	237237	1000	+	0	SAP155
chr6	SGD	CDS	237355	238242	1000	-	0	ERJ5
chr6	SGD	CDS	238445	239047	500	+	0	KEG1
chr6	SGD	CDS	239101	239814	1000	-	0	IRC6
chr6	SGD	CDS	239979	241424	1000	-	0	DUG1
chr6	SGD	CDS	241985	241996	500	+	0	YFR045W
chr6	SGD	CDS	242069	242986	500	+	0	YFR045W
chr6	SGD	CDS	243061	244146	1000	-	0	CNN1
chr6	SGD	CDS	244266	245153	1000	-	0	BNA6
chr6	SGD	CDS	246133	248121	1000	+	0	RMD8
chr6	SGD	CDS	248510	248881	1000	+	0	YMR31
chr6	SGD	CDS	249053	249853	1000	-	0	PRE4
chr6	SGD	CDS	250150	251790	1000	-	0	RET2
chr6	SGD	CDS	252492	253316	1000	+	0	RPN12
chr6	SGD	CDS	253579	255036	1000	-	0	HXK1
chr6	SGD	CDS	264191	265213	500	+	0	IRC7
chr6	SGD	CDS	269048	269503	500	+	0	YFR057W
