# Supplementary material for: A Compendium of Nucleosome and Transcript Profiles Reveals Determinants of Chromatin Architecture and Transcription
Source: PLoS Genet. 2013 May 2;9(5):e1003479. doi: 10.1371/journal.pgen.1003479 (PMC3642058; doi:10.1371/journal.pgen.1003479)
Supplement: Dataset S1 — Yeast transcript annotation R script and data files. Please note this file is 81.9 MB and may be difficult for some readers to download due to its size. (GZ) [file pgen.1003479.s001.gz › yeast-transcript-annotation/chr15.noncoding.gff]

chr15	SGD	tRNA	110962	111033	1000	-	.	SUF1
chr15	SGD	tRNA	113802	113874	1000	+	.	tT(AGU)O1
chr15	SGD	snoRNA	136088	136183	1000	-	.	SNR58
chr15	SGD	tRNA	226610	226680	1000	-	.	tG(GCC)O1
chr15	SGD	tRNA	228330	228403	1000	+	.	tN(GUU)O1
chr15	SGD	snoRNA	234345	234545	1000	+	.	SNR81
chr15	SGD	snoRNA	259490	259579	1000	+	.	SNR50
chr15	SGD	tRNA	274674	274774	1000	+	.	tS(GCU)O
chr15	SGD	tRNA	282165	282235	1000	+	.	SUF17
chr15	SGD	tRNA	288193	288281	1000	+	.	SUP3
chr15	SGD	tRNA	301098	301199	1000	+	.	tP(UGG)O1
chr15	SGD	tRNA	340300	340372	1000	-	.	tR(ACG)O
chr15	SGD	tRNA	354041	354113	1000	-	.	tT(AGU)O2
chr15	SGD	snoRNA	407948	408134	1000	-	.	SNR9
chr15	SGD	snoRNA	409765	409864	1000	-	.	SNR62
chr15	SGD	tRNA	438645	438740	1000	+	.	tK(UUU)O
chr15	SGD	tRNA	464452	464553	1000	+	.	SUF11
chr15	SGD	tRNA	487441	487514	1000	+	.	tN(GUU)O2
chr15	SGD	tRNA	571959	572030	1000	+	.	tD(GUC)O
chr15	SGD	tRNA	594355	594426	1000	-	.	SUF5
chr15	SGD	tRNA	663813	663886	1000	-	.	tV(AAC)O
chr15	SGD	snoRNA	680686	680867	1000	-	.	SNR36
chr15	SGD	tRNA	710202	710273	1000	+	.	IMT1
chr15	SGD	snoRNA	759327	759530	1000	-	.	SNR35
chr15	SGD	snoRNA	780108	780597	1000	+	.	SNR17A
chr15	SGD	snoRNA	832331	832520	1000	+	.	SNR8
chr15	SGD	snoRNA	841957	842181	1000	-	.	SNR31
chr15	SGD	snoRNA	842402	842605	1000	+	.	SNR5
chr15	SGD	tRNA	854186	854258	1000	-	.	tA(UGC)O
chr15	SGD	tRNA	976418	976490	1000	+	.	EMT2
chr15	SGD	tRNA	980680	980784	1000	+	.	tP(UGG)O3
