# Supplementary material for: A Compendium of Nucleosome and Transcript Profiles Reveals Determinants of Chromatin Architecture and Transcription
Source: PLoS Genet. 2013 May 2;9(5):e1003479. doi: 10.1371/journal.pgen.1003479 (PMC3642058; doi:10.1371/journal.pgen.1003479)
Supplement: Dataset S1 — Yeast transcript annotation R script and data files. Please note this file is 81.9 MB and may be difficult for some readers to download due to its size. (GZ) [file pgen.1003479.s001.gz › yeast-transcript-annotation/chr12.orfs.gff]

chr12	SGD	CDS	585	3915	500	-	1	YLL067C
chr12	SGD	CDS	4015	4301	500	-	0	YLL067C
chr12	SGD	CDS	5605	5775	500	+	0	YLL066W-B
chr12	SGD	CDS	6120	9450	500	-	1	YLL066C
chr12	SGD	CDS	9550	9836	500	-	0	YLL066C
chr12	SGD	CDS	13083	13445	500	-	0	PAU18
chr12	SGD	CDS	14648	16072	1000	-	0	AYT1
chr12	SGD	CDS	16639	17613	1000	-	0	MHT1
chr12	SGD	CDS	17956	19707	1000	+	0	MMP1
chr12	SGD	CDS	21138	21839	1000	-	0	GTT2
chr12	SGD	CDS	23569	25296	500	+	0	YLL058W
chr12	SGD	CDS	25756	26994	1000	-	0	JLP1
chr12	SGD	CDS	27409	28305	500	-	0	YLL056C
chr12	SGD	CDS	30109	31704	1000	+	0	YCT1
chr12	SGD	CDS	32894	35203	500	-	0	YLL054C
chr12	SGD	CDS	35502	35960	500	-	0	YLL053C
chr12	SGD	CDS	35911	36360	1000	-	0	AQY2
chr12	SGD	CDS	37332	39470	1000	-	0	FRE6
chr12	SGD	CDS	39803	40220	1000	-	1	COF1
chr12	SGD	CDS	40400	40413	1000	-	0	COF1
chr12	SGD	CDS	40665	41204	1000	+	0	LDB18
chr12	SGD	CDS	41279	46264	1000	-	0	YBT1
chr12	SGD	CDS	46713	47462	1000	-	0	RNP1
chr12	SGD	CDS	47858	48628	1000	-	0	RPL8B
chr12	SGD	CDS	49937	51946	1000	+	0	FPS1
chr12	SGD	CDS	52086	52589	1000	-	0	ATG10
chr12	SGD	CDS	53130	53930	1000	-	0	SDH2
chr12	SGD	CDS	54210	63644	1000	-	0	VPS13
chr12	SGD	CDS	64061	65206	1000	-	0	UBI4
chr12	SGD	CDS	65774	66517	1000	-	0	ENT4
chr12	SGD	CDS	66744	68255	1000	-	0	PRP19
chr12	SGD	CDS	68579	70477	1000	+	0	GRC3
chr12	SGD	CDS	70632	73145	1000	-	0	RIX7
chr12	SGD	CDS	73408	74100	1000	+	0	IRC19
chr12	SGD	CDS	74269	76746	1000	-	0	YLL032C
chr12	SGD	CDS	77151	80204	1000	-	0	GPI13
chr12	SGD	CDS	81460	83709	1000	+	0	FRA1
chr12	SGD	CDS	84803	86563	1000	+	0	TPO1
chr12	SGD	CDS	87402	88154	1000	+	0	ISA1
chr12	SGD	CDS	88622	91348	1000	+	0	HSP104
chr12	SGD	CDS	94746	95120	500	+	0	PAU17
chr12	SGD	CDS	95565	97484	1000	-	0	SSA2
chr12	SGD	CDS	97996	98835	1000	-	0	YLL023C
chr12	SGD	CDS	99043	100200	1000	-	0	HIF1
chr12	SGD	CDS	100946	105346	1000	+	0	SPA2
chr12	SGD	CDS	105685	107898	1000	-	0	KNS1
chr12	SGD	CDS	108675	108971	1000	-	0	COX19
chr12	SGD	CDS	109901	111574	1000	-	0	DPS1
chr12	SGD	CDS	116431	121110	1000	+	0	BPT1
chr12	SGD	CDS	121321	121647	500	+	0	YLL014W
chr12	SGD	CDS	122074	124713	1000	-	0	PUF3
chr12	SGD	CDS	125533	127254	1000	+	0	YEH1
chr12	SGD	CDS	127522	128991	1000	+	0	SOF1
chr12	SGD	CDS	129329	130612	1000	-	0	PSR1
chr12	SGD	CDS	131204	131413	1000	-	0	COX17
chr12	SGD	CDS	131728	133986	1000	+	0	DRS1
chr12	SGD	CDS	134301	136298	500	-	0	YLL007C
chr12	SGD	CDS	136344	136520	500	+	0	YLL006W-A
chr12	SGD	CDS	136585	137865	1000	+	0	MMM1
chr12	SGD	CDS	137939	140545	1000	-	0	SPO75
chr12	SGD	CDS	141072	142922	1000	+	0	ORC3
chr12	SGD	CDS	143200	146040	1000	+	0	SFI1
chr12	SGD	CDS	146290	147600	1000	+	0	RTT109
chr12	SGD	CDS	147889	150162	1000	+	0	DNM1
chr12	SGD	CDS	151388	153976	500	-	0	YLR001C
chr12	SGD	CDS	154342	156333	1000	-	0	NOC3
chr12	SGD	CDS	156854	157729	500	-	0	YLR003C
chr12	SGD	CDS	157933	159504	1000	-	0	THI73
chr12	SGD	CDS	160048	161433	1000	+	0	SSL1
chr12	SGD	CDS	161754	163892	1000	-	0	SSK1
chr12	SGD	CDS	164391	165401	1000	+	0	NSE1
chr12	SGD	CDS	165576	166082	1000	-	0	PAM18
chr12	SGD	CDS	166536	167135	1000	+	0	RLP24
chr12	SGD	CDS	167319	167801	1000	-	0	TEN1
chr12	SGD	CDS	169102	169677	1000	+	0	LOT6
chr12	SGD	CDS	169981	170280	500	-	0	YLR012C
chr12	SGD	CDS	171338	171763	1000	+	0	GAT3
chr12	SGD	CDS	172267	174981	1000	-	0	PPR1
chr12	SGD	CDS	175226	176743	1000	+	0	BRE2
chr12	SGD	CDS	176801	177415	1000	-	0	PML1
chr12	SGD	CDS	177607	178620	1000	+	0	MEU1
chr12	SGD	CDS	178706	179605	1000	-	0	POM34
chr12	SGD	CDS	180287	181480	1000	+	0	PSR2
chr12	SGD	CDS	181788	183404	1000	-	0	YEH2
chr12	SGD	CDS	183622	184161	1000	+	0	IRC25
chr12	SGD	CDS	184173	184925	1000	-	0	SDO1
chr12	SGD	CDS	185497	187128	1000	-	0	IZH3
chr12	SGD	CDS	187664	193282	1000	-	0	UBR2
chr12	SGD	CDS	194453	195175	1000	+	0	SNF7
chr12	SGD	CDS	195451	196473	1000	-	0	SED5
chr12	SGD	CDS	196830	198086	1000	-	0	AAT2
chr12	SGD	CDS	199541	201316	1000	-	0	ADE16
chr12	SGD	CDS	201977	202591	1000	-	0	RPL15A
chr12	SGD	CDS	203291	204082	500	+	0	YLR030W
chr12	SGD	CDS	204226	204786	500	+	0	YLR031W
chr12	SGD	CDS	204992	208501	1000	+	0	RAD5
chr12	SGD	CDS	208762	210270	1000	+	0	RSC58
chr12	SGD	CDS	210513	211934	1000	-	0	SMF3
chr12	SGD	CDS	212370	214457	1000	-	0	MLH2
chr12	SGD	CDS	221522	222133	500	-	0	YLR036C
chr12	SGD	CDS	222686	223060	1000	-	0	DAN2
chr12	SGD	CDS	224922	225173	1000	-	0	COX12
chr12	SGD	CDS	225427	228597	1000	-	0	RIC1
chr12	SGD	CDS	228909	229583	500	-	0	YLR040C
chr12	SGD	CDS	229967	230452	500	-	0	YLR042C
chr12	SGD	CDS	231703	232014	1000	-	0	TRX1
chr12	SGD	CDS	232391	234082	1000	-	0	PDC1
chr12	SGD	CDS	235038	237704	1000	-	0	STU2
chr12	SGD	CDS	238002	238814	500	-	0	YLR046C
chr12	SGD	CDS	239348	241408	1000	-	0	FRE8
chr12	SGD	CDS	242233	242322	1000	+	0	RPS0B
chr12	SGD	CDS	242682	243350	1000	+	0	RPS0B
chr12	SGD	CDS	243887	245173	500	-	0	YLR049C
chr12	SGD	CDS	245588	246073	500	-	0	YLR050C
chr12	SGD	CDS	246325	246978	1000	-	0	FCF2
chr12	SGD	CDS	247202	247954	1000	+	0	IES3
chr12	SGD	CDS	248101	248427	500	-	0	YLR053C
chr12	SGD	CDS	248718	250861	500	-	2	OSW2
chr12	SGD	CDS	250949	250979	500	-	0	OSW2
chr12	SGD	CDS	251273	253081	1000	-	0	SPT8
chr12	SGD	CDS	253862	254959	1000	+	0	ERG3
chr12	SGD	CDS	255307	257856	500	+	0	YLR057W
chr12	SGD	CDS	257993	259402	1000	-	0	SHM2
chr12	SGD	CDS	259739	260548	1000	-	0	REX2
chr12	SGD	CDS	260980	262767	1000	+	0	FRS1
chr12	SGD	CDS	263195	263206	1000	+	0	RPL22A
chr12	SGD	CDS	263596	263949	1000	+	0	RPL22A
chr12	SGD	CDS	264158	265255	500	+	0	YLR063W
chr12	SGD	CDS	265457	266278	500	+	0	YLR064W
chr12	SGD	CDS	266374	266919	500	-	0	YLR065C
chr12	SGD	CDS	267170	267724	1000	+	0	SPC3
chr12	SGD	CDS	267814	270711	1000	-	0	PET309
chr12	SGD	CDS	271009	271464	1000	+	0	FYV7
chr12	SGD	CDS	271631	273916	1000	-	0	MEF1
chr12	SGD	CDS	274142	275212	1000	-	0	XYL2
chr12	SGD	CDS	275379	278627	1000	-	0	RGR1
chr12	SGD	CDS	278863	280944	500	+	0	YLR072W
chr12	SGD	CDS	281020	281622	500	-	0	YLR073C
chr12	SGD	CDS	281957	282457	1000	-	0	BUD20
chr12	SGD	CDS	282928	283593	1000	+	0	RPL10
chr12	SGD	CDS	283873	285624	500	+	0	FMP25
chr12	SGD	CDS	285737	286468	1000	-	0	BOS1
chr12	SGD	CDS	286558	286560	1000	-	0	BOS1
chr12	SGD	CDS	286821	287675	1000	+	0	SIC1
chr12	SGD	CDS	287917	289251	1000	+	0	EMP46
chr12	SGD	CDS	290213	291937	1000	+	0	GAL2
chr12	SGD	CDS	292395	293573	1000	-	0	SRL2
chr12	SGD	CDS	294092	296095	1000	-	0	EMP70
chr12	SGD	CDS	296590	300252	1000	-	0	RAX2
chr12	SGD	CDS	300674	301990	1000	-	0	ARP6
chr12	SGD	CDS	302244	306500	1000	+	0	SMC4
chr12	SGD	CDS	306856	315732	1000	-	0	CSF1
chr12	SGD	CDS	316108	317952	1000	+	0	GAA1
chr12	SGD	CDS	318238	320016	500	-	0	ALT1
chr12	SGD	CDS	320702	322081	1000	+	0	XDJ1
chr12	SGD	CDS	322298	323179	500	+	0	YLR091W
chr12	SGD	CDS	323545	326226	1000	+	0	SUL2
chr12	SGD	CDS	326514	327259	1000	-	2	NYV1
chr12	SGD	CDS	327401	327416	1000	-	0	NYV1
chr12	SGD	CDS	327731	329239	1000	-	0	GIS3
chr12	SGD	CDS	329678	332116	1000	-	0	IOC2
chr12	SGD	CDS	332591	336034	1000	+	0	KIN2
chr12	SGD	CDS	336232	337266	1000	-	0	HRT3
chr12	SGD	CDS	337528	339474	1000	-	0	CHA4
chr12	SGD	CDS	339745	340929	1000	-	0	ICT1
chr12	SGD	CDS	341326	341589	500	+	0	YLR099W-A
chr12	SGD	CDS	341811	342854	1000	+	0	ERG27
chr12	SGD	CDS	342971	343768	1000	-	0	APC9
chr12	SGD	CDS	343990	345942	1000	-	0	CDC45
chr12	SGD	CDS	346586	346981	500	+	0	YLR104W
chr12	SGD	CDS	347048	348181	1000	-	0	SEN2
chr12	SGD	CDS	349007	363739	1000	-	0	MDN1
chr12	SGD	CDS	364117	365331	1000	+	0	REX3
chr12	SGD	CDS	366668	368125	500	-	0	YLR108C
chr12	SGD	CDS	368782	369312	1000	+	0	AHP1
chr12	SGD	CDS	369698	370099	1000	-	0	CCW12
chr12	SGD	CDS	371621	372928	1000	+	0	HOG1
chr12	SGD	CDS	374945	377239	1000	-	0	AVL9
chr12	SGD	CDS	377986	380565	1000	+	0	CFT2
chr12	SGD	CDS	380823	382253	1000	+	0	MSL5
chr12	SGD	CDS	382472	384535	1000	-	0	CLF1
chr12	SGD	CDS	384726	385409	1000	-	0	YLR118C
chr12	SGD	CDS	385535	386176	1000	+	0	SRN2
chr12	SGD	CDS	386512	388221	1000	-	0	YPS1
chr12	SGD	CDS	388745	390271	1000	-	0	YPS3
chr12	SGD	CDS	393485	393895	500	+	0	YLR125W
chr12	SGD	CDS	394766	395521	500	-	0	YLR126C
chr12	SGD	CDS	395759	398320	1000	-	0	APC2
chr12	SGD	CDS	398531	398533	1000	+	0	DCN1
chr12	SGD	CDS	398628	399434	1000	+	0	DCN1
chr12	SGD	CDS	399658	402489	1000	+	0	DIP2
chr12	SGD	CDS	402795	404063	1000	-	0	ZRT2
chr12	SGD	CDS	404511	406823	1000	-	0	ACE2
chr12	SGD	CDS	407284	408156	500	-	0	YLR132C
chr12	SGD	CDS	408446	410194	1000	+	0	CKI1
chr12	SGD	CDS	410724	412415	1000	+	0	PDC5
chr12	SGD	CDS	413282	415528	1000	+	0	SLX4
chr12	SGD	CDS	415802	416659	1000	-	0	TIS11
chr12	SGD	CDS	417007	418110	500	+	0	YLR137W
chr12	SGD	CDS	418438	421395	1000	+	0	NHA1
chr12	SGD	CDS	421543	423474	1000	-	0	SLS1
chr12	SGD	CDS	423684	424775	1000	+	0	RRN5
chr12	SGD	CDS	425187	426617	1000	+	0	PUT1
chr12	SGD	CDS	427330	429387	500	+	0	YLR143W
chr12	SGD	CDS	429678	432017	1000	-	0	ACF2
chr12	SGD	CDS	432169	432774	1000	+	0	RMP1
chr12	SGD	CDS	432824	433726	1000	-	0	SPE4
chr12	SGD	CDS	433871	434059	500	+	0	YLR146W-A
chr12	SGD	CDS	434159	434464	1000	-	0	SMD3
chr12	SGD	CDS	434642	437398	1000	+	0	PEP3
chr12	SGD	CDS	437632	439824	500	-	0	YLR149C
chr12	SGD	CDS	440468	441289	1000	+	0	STM1
chr12	SGD	CDS	441716	442738	1000	-	0	PCD1
chr12	SGD	CDS	442959	444689	500	-	0	YLR152C
chr12	SGD	CDS	445525	447576	1000	-	0	ACS2
chr12	SGD	CDS	447983	448315	1000	-	0	RNH203
chr12	SGD	CDS	454697	455071	1000	+	0	TAR1
chr12	SGD	CDS	462523	462672	500	-	0	YLR154C-G
chr12	SGD	CDS	468828	468959	500	-	0	YLR154C-H
chr12	SGD	CDS	469318	470406	1000	-	0	ASP3-1
chr12	SGD	CDS	472114	472458	500	+	0	YLR156W
chr12	SGD	CDS	472480	472611	500	-	0	YLR156C-A
chr12	SGD	CDS	472970	474058	1000	-	0	ASP3-2
chr12	SGD	CDS	475765	475977	500	+	0	YLR157W-D
chr12	SGD	CDS	481874	482038	500	+	0	YLR157W-E
chr12	SGD	CDS	482060	482191	500	-	0	YLR157C-C
chr12	SGD	CDS	482550	483638	1000	-	0	ASP3-3
chr12	SGD	CDS	485346	485690	500	+	0	YLR159W
chr12	SGD	CDS	485712	485843	500	-	0	YLR159C-A
chr12	SGD	CDS	486202	487290	1000	-	0	ASP3-4
chr12	SGD	CDS	488998	489342	500	+	0	YLR161W
chr12	SGD	CDS	489574	489930	500	+	0	YLR162W
chr12	SGD	CDS	490407	490595	500	+	0	YLR162W-A
chr12	SGD	CDS	491868	493256	1000	-	0	MAS1
chr12	SGD	CDS	493885	494391	1000	+	0	YLR164W
chr12	SGD	CDS	494496	495260	1000	-	0	PUS5
chr12	SGD	CDS	495431	498046	1000	-	0	SEC10
chr12	SGD	CDS	498949	499407	1000	+	0	RPS31
chr12	SGD	CDS	499580	500272	500	-	0	AIM30
chr12	SGD	CDS	500581	501051	1000	-	0	APS1
chr12	SGD	CDS	501262	502164	1000	-	0	DPH5
chr12	SGD	CDS	502423	504249	500	+	0	YLR173W
chr12	SGD	CDS	504593	505831	1000	+	0	IDP2
chr12	SGD	CDS	506136	507587	1000	+	0	CBF5
chr12	SGD	CDS	507799	510234	1000	-	0	RFX1
chr12	SGD	CDS	511056	512942	500	+	0	YLR177W
chr12	SGD	CDS	513164	513823	1000	-	0	TFS1
chr12	SGD	CDS	514110	514715	500	-	0	YLR179C
chr12	SGD	CDS	515264	516412	1000	+	0	SAM1
chr12	SGD	CDS	516680	517672	1000	-	0	VTA1
chr12	SGD	CDS	517942	520353	1000	+	0	SWI6
chr12	SGD	CDS	520545	522014	1000	-	0	TOS4
chr12	SGD	CDS	522665	522671	1000	+	0	RPL37A
chr12	SGD	CDS	523031	523290	1000	+	2	RPL37A
chr12	SGD	CDS	523634	524392	1000	+	0	EMG1
chr12	SGD	CDS	524867	527947	500	+	0	SKG3
chr12	SGD	CDS	528302	530389	1000	+	0	MDL1
chr12	SGD	CDS	530799	534395	1000	-	0	ATG26
chr12	SGD	CDS	535216	536691	1000	+	0	MMR1
chr12	SGD	CDS	537274	538434	1000	+	0	PEX13
chr12	SGD	CDS	538794	539591	1000	-	0	HCR1
chr12	SGD	CDS	540011	540538	1000	-	0	UPS1
chr12	SGD	CDS	540811	541575	500	-	0	YLR194C
chr12	SGD	CDS	541939	543306	1000	-	0	NMT1
chr12	SGD	CDS	543970	545700	1000	+	0	PWP1
chr12	SGD	CDS	546099	547613	1000	+	0	SIK1
chr12	SGD	CDS	547855	548679	1000	-	0	PBA1
chr12	SGD	CDS	548766	548771	1000	-	0	PBA1
chr12	SGD	CDS	549014	549358	1000	+	0	YKE2
chr12	SGD	CDS	549513	550295	1000	-	0	COQ9
chr12	SGD	CDS	550652	551962	1000	-	0	MSS51
chr12	SGD	CDS	552272	552607	1000	+	0	QRI5
chr12	SGD	CDS	552726	553679	1000	-	0	HMX1
chr12	SGD	CDS	554580	556421	1000	+	0	ENT2
chr12	SGD	CDS	556790	559291	1000	+	0	HRD3
chr12	SGD	CDS	559553	560446	1000	+	0	SEC13
chr12	SGD	CDS	560799	561734	1000	-	0	PNP1
chr12	SGD	CDS	562010	563392	1000	+	0	CLB4
chr12	SGD	CDS	563794	564456	500	-	0	YLR211C
chr12	SGD	CDS	564516	564533	500	-	0	YLR211C
chr12	SGD	CDS	564862	566283	1000	-	0	TUB4
chr12	SGD	CDS	566656	567924	1000	-	0	CRR1
chr12	SGD	CDS	568569	570629	1000	+	0	FRE1
chr12	SGD	CDS	570778	571860	1000	-	0	CDC123
chr12	SGD	CDS	572098	573213	1000	-	0	CPR6
chr12	SGD	CDS	573468	573920	500	-	0	YLR218C
chr12	SGD	CDS	574153	576339	1000	+	0	MSC3
chr12	SGD	CDS	576827	577795	1000	+	0	CCC1
chr12	SGD	CDS	578364	579026	1000	-	0	RSA3
chr12	SGD	CDS	579320	581773	1000	-	0	UTP13
chr12	SGD	CDS	582235	585492	1000	-	0	IFH1
chr12	SGD	CDS	586466	587575	500	+	0	YLR224W
chr12	SGD	CDS	587697	588920	500	-	0	YLR225C
chr12	SGD	CDS	589356	590543	1000	+	0	BUR2
chr12	SGD	CDS	590564	592045	1000	-	0	ADY4
chr12	SGD	CDS	600021	602465	1000	-	0	ECM22
chr12	SGD	CDS	604214	604789	1000	-	0	CDC42
chr12	SGD	CDS	605760	607121	1000	-	0	BNA5
chr12	SGD	CDS	607427	609526	1000	-	0	EST1
chr12	SGD	CDS	609785	611755	1000	+	0	TOP3
chr12	SGD	CDS	612369	614165	1000	+	0	THI7
chr12	SGD	CDS	614757	616193	1000	+	0	FAR10
chr12	SGD	CDS	616334	617320	1000	-	0	LIP2
chr12	SGD	CDS	617535	620162	1000	+	0	VPS34
chr12	SGD	CDS	620475	622823	500	+	0	YLR241W
chr12	SGD	CDS	622920	623885	1000	-	0	ARV1
chr12	SGD	CDS	624205	625023	500	+	0	YLR243W
chr12	SGD	CDS	625170	626333	1000	-	0	MAP1
chr12	SGD	CDS	626504	626932	1000	-	0	CDD1
chr12	SGD	CDS	627120	628199	1000	+	0	ERF2
chr12	SGD	CDS	628686	633356	1000	-	0	IRC20
chr12	SGD	CDS	634254	636086	1000	+	0	RCK2
chr12	SGD	CDS	636782	639916	1000	+	0	YEF3
chr12	SGD	CDS	640319	641023	1000	+	0	SSP120
chr12	SGD	CDS	641466	642059	1000	+	0	SYM1
chr12	SGD	CDS	642629	644338	500	+	0	YLR253W
chr12	SGD	CDS	644406	644975	1000	-	0	NDL1
chr12	SGD	CDS	646417	650925	1000	+	0	HAP1
chr12	SGD	CDS	658828	659793	500	+	0	YLR257W
chr12	SGD	CDS	660718	662835	1000	+	0	GSY2
chr12	SGD	CDS	663286	665004	1000	-	0	HSP60
chr12	SGD	CDS	665846	667909	1000	+	0	LCB5
chr12	SGD	CDS	668246	668893	1000	-	0	YPT6
chr12	SGD	CDS	669470	669664	1000	-	0	TMA7
chr12	SGD	CDS	670342	672825	1000	+	0	RED1
chr12	SGD	CDS	673133	673336	1000	+	0	RPS28B
chr12	SGD	CDS	673830	673946	500	-	0	YLR264C-A
chr12	SGD	CDS	674429	675457	1000	-	0	NEJ1
chr12	SGD	CDS	675621	677726	1000	-	0	PDR8
chr12	SGD	CDS	678214	679926	500	+	0	BOP2
chr12	SGD	CDS	680202	680846	1000	+	0	SEC22
chr12	SGD	CDS	681188	682240	1000	+	0	DCS1
chr12	SGD	CDS	682739	683563	500	+	0	YLR271W
chr12	SGD	CDS	683674	687204	1000	-	0	YCS4
chr12	SGD	CDS	689085	691031	1000	-	0	PIG1
chr12	SGD	CDS	691557	693884	1000	+	0	MCM5
chr12	SGD	CDS	694380	694384	1000	+	0	SMD2
chr12	SGD	CDS	694475	694802	1000	+	1	SMD2
chr12	SGD	CDS	695048	696832	1000	-	0	DBP9
chr12	SGD	CDS	697158	699497	1000	-	0	YSH1
chr12	SGD	CDS	700001	704026	500	-	0	YLR278C
chr12	SGD	CDS	704495	704962	500	-	0	YLR281C
chr12	SGD	CDS	705188	706132	500	+	0	YLR283W
chr12	SGD	CDS	706200	707042	1000	-	0	ECI1
chr12	SGD	CDS	707362	708147	1000	+	0	NNT1
chr12	SGD	CDS	708170	708340	500	-	0	YLR285C-A
chr12	SGD	CDS	708450	710138	1000	-	0	CTS1
chr12	SGD	CDS	710993	712060	500	-	0	YLR287C
chr12	SGD	CDS	712539	712727	1000	-	0	RPS30A
chr12	SGD	CDS	713158	713160	1000	-	0	RPS30A
chr12	SGD	CDS	713482	714906	1000	-	0	MEC3
chr12	SGD	CDS	715091	717028	1000	+	0	GUF1
chr12	SGD	CDS	717147	717980	500	-	0	YLR290C
chr12	SGD	CDS	718319	719464	1000	-	0	GCD7
chr12	SGD	CDS	719791	720372	1000	-	0	SEC72
chr12	SGD	CDS	720773	721432	1000	-	0	GSP1
chr12	SGD	CDS	722001	722375	1000	-	0	ATP14
chr12	SGD	CDS	724046	724435	500	+	0	YLR297W
chr12	SGD	CDS	724723	725418	1000	-	0	YHC1
chr12	SGD	CDS	726071	728053	1000	+	0	ECM38
chr12	SGD	CDS	728957	730303	1000	+	0	EXG1
chr12	SGD	CDS	730827	731561	500	+	0	YLR301W
chr12	SGD	CDS	732544	733878	1000	+	0	MET17
chr12	SGD	CDS	735214	737550	1000	-	0	ACO1
chr12	SGD	CDS	738163	743865	1000	-	0	STT4
chr12	SGD	CDS	744153	744155	1000	+	0	UBC12
chr12	SGD	CDS	744290	744853	1000	+	0	UBC12
chr12	SGD	CDS	745622	746527	1000	+	0	CDA1
chr12	SGD	CDS	746850	747113	500	-	0	YLR307C-A
chr12	SGD	CDS	747939	748877	1000	+	0	CDA2
chr12	SGD	CDS	749036	751771	1000	-	0	IMH1
chr12	SGD	CDS	752226	756995	1000	-	0	CDC25
chr12	SGD	CDS	757639	758835	500	-	0	QNQ1
chr12	SGD	CDS	759482	760243	1000	+	0	MRPL15
chr12	SGD	CDS	760357	762342	1000	-	0	SPH1
chr12	SGD	CDS	762575	764137	1000	-	0	CDC3
chr12	SGD	CDS	764808	765269	1000	+	0	NKP2
chr12	SGD	CDS	765266	766073	1000	-	1	TAD3
chr12	SGD	CDS	766130	766181	1000	-	2	TAD3
chr12	SGD	CDS	766250	766358	1000	-	0	TAD3
chr12	SGD	CDS	766542	769196	1000	+	0	EST2
chr12	SGD	CDS	769318	771684	1000	-	0	BUD6
chr12	SGD	CDS	771940	776304	1000	+	0	MMS22
chr12	SGD	CDS	776584	777864	1000	-	0	SFH1
chr12	SGD	CDS	778173	778952	1000	-	0	CWC24
chr12	SGD	CDS	779215	780786	1000	+	0	PEX30
chr12	SGD	CDS	781143	781379	1000	-	0	RPL38
chr12	SGD	CDS	782174	782896	500	+	0	YLR326W
chr12	SGD	CDS	783127	783387	1000	-	0	TMA10
chr12	SGD	CDS	784913	786118	1000	+	0	NMA1
chr12	SGD	CDS	786442	786615	1000	+	0	REC102
chr12	SGD	CDS	786713	787333	1000	+	0	REC102
chr12	SGD	CDS	787664	789679	1000	+	0	CHS5
chr12	SGD	CDS	790676	791806	1000	+	0	MID2
chr12	SGD	CDS	795573	795899	1000	-	0	RPS25B
chr12	SGD	CDS	797430	799592	1000	+	0	NUP2
chr12	SGD	CDS	799697	802396	1000	-	0	SGD1
chr12	SGD	CDS	802653	805106	1000	-	0	VRP1
chr12	SGD	CDS	805887	806825	1000	+	0	RPP0
chr12	SGD	CDS	807385	808818	1000	+	0	SPO77
chr12	SGD	CDS	809997	815627	1000	+	0	FKS1
chr12	SGD	CDS	815810	815983	500	+	0	YLR342W-A
chr12	SGD	CDS	816094	817761	1000	+	0	GAS2
chr12	SGD	CDS	819312	819330	1000	+	0	RPL26A
chr12	SGD	CDS	819778	820142	1000	+	2	RPL26A
chr12	SGD	CDS	820511	822040	500	+	0	YLR345W
chr12	SGD	CDS	822287	822592	500	-	0	YLR346C
chr12	SGD	CDS	823827	826412	1000	-	0	KAP95
chr12	SGD	CDS	826976	827872	1000	-	0	DIC1
chr12	SGD	CDS	828729	829379	1000	+	0	ORM2
chr12	SGD	CDS	829488	830363	1000	-	0	NIT3
chr12	SGD	CDS	831115	833538	500	+	0	YLR352W
chr12	SGD	CDS	834351	836162	1000	+	0	BUD8
chr12	SGD	CDS	836349	837356	1000	-	0	TAL1
chr12	SGD	CDS	838065	839252	1000	-	0	ILV5
chr12	SGD	CDS	840320	840913	500	+	0	YLR356W
chr12	SGD	CDS	841330	843999	1000	+	0	RSC2
chr12	SGD	CDS	844281	845729	1000	+	0	ADE13
chr12	SGD	CDS	846102	847421	1000	+	0	VPS38
chr12	SGD	CDS	847387	849123	1000	-	0	DCR2
chr12	SGD	CDS	849382	849678	500	-	0	YLR361C-A
chr12	SGD	CDS	849865	852018	1000	+	0	STE11
chr12	SGD	CDS	852494	853150	1000	-	0	NMD4
chr12	SGD	CDS	853460	853717	500	+	0	YLR363W-A
chr12	SGD	CDS	854061	854390	500	+	0	GRX8
chr12	SGD	CDS	856441	856573	1000	+	0	RPS22B
chr12	SGD	CDS	857057	857316	1000	+	2	RPS22B
chr12	SGD	CDS	857539	859335	1000	+	0	MDM30
chr12	SGD	CDS	859551	861524	1000	+	0	SSQ1
chr12	SGD	CDS	861717	862253	1000	-	0	ARC18
chr12	SGD	CDS	862713	866783	1000	+	0	ROM2
chr12	SGD	CDS	867353	868390	1000	+	0	SUR4
chr12	SGD	CDS	868661	871366	1000	-	0	VID22
chr12	SGD	CDS	871696	872727	1000	+	0	STP3
chr12	SGD	CDS	872825	873553	1000	-	0	PSY3
chr12	SGD	CDS	873745	874791	1000	-	0	FBP1
chr12	SGD	CDS	875735	877177	1000	-	0	SEC61
chr12	SGD	CDS	878282	879508	1000	+	0	CSR1
chr12	SGD	CDS	879723	881924	1000	+	0	CTF3
chr12	SGD	CDS	882067	884751	1000	-	0	NAM2
chr12	SGD	CDS	885288	888632	1000	+	0	SMC6
chr12	SGD	CDS	888851	892900	1000	-	0	IKI3
chr12	SGD	CDS	892992	893390	1000	-	0	SWC7
chr12	SGD	CDS	893628	896270	1000	+	0	VAC14
chr12	SGD	CDS	896374	897672	1000	-	0	REH1
chr12	SGD	CDS	898651	898821	1000	+	0	RPS29A
chr12	SGD	CDS	899577	902660	1000	-	0	STE23
chr12	SGD	CDS	903066	903404	1000	+	0	ECM19
chr12	SGD	CDS	903724	904440	1000	+	0	CCW14
chr12	SGD	CDS	904749	906305	500	-	0	YLR392C
chr12	SGD	CDS	907079	907918	1000	+	0	ATP10
chr12	SGD	CDS	907950	909398	1000	+	0	CST9
chr12	SGD	CDS	909729	909965	1000	-	0	COX8
chr12	SGD	CDS	910235	912310	1000	-	0	VPS33
chr12	SGD	CDS	912550	914892	1000	-	0	AFG2
chr12	SGD	CDS	915156	919019	1000	-	0	SKI2
chr12	SGD	CDS	919536	921596	1000	-	0	BDF1
chr12	SGD	CDS	922442	924448	1000	-	0	DUS3
chr12	SGD	CDS	925567	927618	1000	+	0	SFP1
chr12	SGD	CDS	928742	929599	1000	+	0	FLD1
chr12	SGD	CDS	929788	930891	1000	+	0	DUS4
chr12	SGD	CDS	931064	931348	1000	-	0	RPL31B
chr12	SGD	CDS	931698	931754	1000	-	0	RPL31B
chr12	SGD	CDS	932205	932354	500	-	0	YLR406C-A
chr12	SGD	CDS	932966	933655	500	+	0	YLR407W
chr12	SGD	CDS	933883	934251	500	-	0	YLR408C
chr12	SGD	CDS	934412	937231	1000	-	0	UTP21
chr12	SGD	CDS	937539	940979	1000	+	0	VIP1
chr12	SGD	CDS	947251	947976	1000	+	0	CTR3
chr12	SGD	CDS	948366	949190	1000	+	0	BER1
chr12	SGD	CDS	950264	950470	500	-	0	YLR412C-A
chr12	SGD	CDS	951153	953180	500	+	0	YLR413W
chr12	SGD	CDS	953350	954141	500	-	0	YLR414C
chr12	SGD	CDS	954256	954594	500	-	0	YLR415C
chr12	SGD	CDS	955007	956707	1000	+	0	VPS36
chr12	SGD	CDS	956911	958092	1000	-	0	CDC73
chr12	SGD	CDS	958425	962732	500	+	0	YLR419W
chr12	SGD	CDS	963782	964876	1000	+	0	URA4
chr12	SGD	CDS	965087	965557	1000	-	0	RPN13
chr12	SGD	CDS	965894	971692	500	+	0	YLR422W
chr12	SGD	CDS	971914	973167	1000	-	0	ATG17
chr12	SGD	CDS	973392	975518	1000	+	0	SPP382
chr12	SGD	CDS	982891	986814	1000	+	0	TUS1
chr12	SGD	CDS	987059	987138	500	+	0	YLR426W
chr12	SGD	CDS	987210	988110	500	+	1	YLR426W
chr12	SGD	CDS	988425	990437	1000	+	0	MAG2
chr12	SGD	CDS	990774	992729	1000	+	0	CRN1
chr12	SGD	CDS	993431	1000126	1000	+	0	SEN1
chr12	SGD	CDS	1000339	1001700	1000	-	0	ATG23
chr12	SGD	CDS	1002554	1004125	1000	+	0	IMD3
chr12	SGD	CDS	1004344	1006005	1000	-	0	CNA1
chr12	SGD	CDS	1006375	1006992	1000	+	0	TSR2
chr12	SGD	CDS	1007418	1011242	1000	-	0	ECM30
chr12	SGD	CDS	1011619	1012020	500	-	0	YLR437C
chr12	SGD	CDS	1012498	1013772	1000	+	0	CAR2
chr12	SGD	CDS	1013906	1014175	1000	-	0	LSM3
chr12	SGD	CDS	1014488	1015447	1000	+	0	MRPL4
chr12	SGD	CDS	1015565	1017694	1000	-	0	SEC39
chr12	SGD	CDS	1018138	1018905	1000	-	0	RPS1A
chr12	SGD	CDS	1019312	1022248	1000	-	0	SIR3
chr12	SGD	CDS	1022622	1023968	1000	+	0	ECM7
chr12	SGD	CDS	1024186	1024569	500	+	0	YLR445W
chr12	SGD	CDS	1024652	1024834	500	+	0	YLR445W
chr12	SGD	CDS	1025211	1026512	500	+	0	YLR446W
chr12	SGD	CDS	1026853	1027890	1000	-	0	VMA6
chr12	SGD	CDS	1028850	1028864	1000	+	0	RPL6B
chr12	SGD	CDS	1029249	1029764	1000	+	0	RPL6B
chr12	SGD	CDS	1030830	1032008	1000	+	0	FPR4
chr12	SGD	CDS	1032624	1035761	1000	+	0	HMG2
chr12	SGD	CDS	1036090	1038750	1000	+	0	LEU3
chr12	SGD	CDS	1039268	1041364	1000	-	0	SST2
chr12	SGD	CDS	1041797	1042984	1000	-	0	RIF2
chr12	SGD	CDS	1043996	1051882	500	+	0	FMP27
chr12	SGD	CDS	1053627	1054541	500	+	0	YLR455W
chr12	SGD	CDS	1055068	1055682	500	+	0	YLR456W
chr12	SGD	CDS	1055810	1056769	1000	-	0	NBP1
chr12	SGD	CDS	1057332	1058516	1000	+	0	GAB1
chr12	SGD	CDS	1059755	1060885	500	-	0	YLR460C
chr12	SGD	CDS	1062917	1063279	1000	+	0	PAU4
chr12	SGD	CDS	1065954	1066562	500	+	0	YLR462W
chr12	SGD	CDS	1066570	1067082	500	+	0	YLR464W
chr12	SGD	CDS	1067362	1067499	500	+	0	YLR464W
chr12	SGD	CDS	1067085	1071233	1000	+	0	YRF1-4
chr12	SGD	CDS	1071592	1071708	500	-	0	YLR466C-B
chr12	SGD	CDS	1072506	1077896	1000	+	0	YRF1-5
