# Supplementary material for: A Compendium of Nucleosome and Transcript Profiles Reveals Determinants of Chromatin Architecture and Transcription
Source: PLoS Genet. 2013 May 2;9(5):e1003479. doi: 10.1371/journal.pgen.1003479 (PMC3642058; doi:10.1371/journal.pgen.1003479)
Supplement: Dataset S1 — Yeast transcript annotation R script and data files. Please note this file is 81.9 MB and may be difficult for some readers to download due to its size. (GZ) [file pgen.1003479.s001.gz › yeast-transcript-annotation/chr9.data.polA.rest]

0	16	8.21107
0	24	8.26208
0	32	8.22882
0	40	8.33825
0	48	8.33825
0	56	8.21107
0	64	8.04733
0	72	7.77045
0	80	7.72021
0	88	7.46014
0	96	7.52862
0	104	9.31843
0	112	10.8476
0	120	11.1652
0	128	11.7617
0	136	11.8055
0	144	11.6944
0	152	11.0871
0	160	10.3098
0	168	9.74828
0	176	9.46042
0	184	9.74828
0	192	10.6609
0	200	10.7038
0	208	10.8058
0	216	10.8058
0	224	9.80767
0	232	8.13082
0	240	8.13082
0	248	6.02116
0	256	5.43318
0	264	5.17014
0	272	4.99681
0	280	4.96578
0	288	4.91471
0	296	4.95318
0	304	5.16469
0	312	5.48224
0	320	5.74235
0	328	6.13152
0	336	6.68444
0	344	6.91796
0	352	7.42408
0	360	7.42408
0	368	7.42408
0	376	7.37532
0	384	8.05914
0	392	8.34731
0	400	9.0965
0	408	9.16878
0	416	9.02718
0	424	8.23988
0	432	6.32731
0	440	5.41031
0	448	5.41031
0	456	5.855
0	464	6.93568
0	472	7.0672
0	480	7.52969
0	488	7.594
0	496	7.4057
0	504	6.63599
0	512	6.57973
0	520	6.57973
0	528	7.30517
0	536	7.48224
0	544	7.57768
0	552	8.02418
0	560	8.02568
0	568	7.87768
0	576	7.51583
0	584	7.50184
0	592	7.11323
0	600	6.41031
0	608	6.41031
0	616	7.07304
0	624	7.52544
0	632	7.594
0	640	7.57047
0	648	7.37178
0	656	7.61715
0	664	7.36585
0	672	7.56531
0	680	7.56531
0	688	7.36585
0	696	6.89343
0	704	6.80329
0	712	6.80329
0	720	6.80329
0	728	6.5169
0	736	6.71462
0	744	6.504
0	752	6.23143
0	760	6.38942
0	768	6.38942
0	776	6.504
0	784	6.53604
0	792	6.77672
0	800	6.76415
0	808	6.70338
0	816	6.72021
0	824	7.11747
0	832	7.45345
0	840	7.86681
0	848	7.80504
0	856	7.80504
0	864	7.63501
0	872	6.98448
0	880	6.84481
0	888	6.88185
0	896	6.88185
0	904	7.256
0	912	7.24053
0	920	7.23534
0	928	7.56427
0	936	7.56427
0	944	7.43884
0	952	7.47675
0	960	7.47675
0	968	6.61615
0	976	6.44222
0	984	6.46459
0	992	6.56116
0	1000	6.56738
0	1008	6.77314
0	1016	7.03916
0	1024	7.09614
0	1032	6.90493
0	1040	6.90493
0	1048	6.69772
0	1056	5.99681
0	1064	5.99681
0	1072	7.20111
0	1080	7.41262
0	1088	7.86092
0	1096	8.00064
0	1104	7.98757
0	1112	7.86345
0	1120	7.86345
0	1128	7.37532
0	1136	7.08896
0	1144	6.72762
0	1152	6.57151
0	1160	6.57973
0	1168	6.85161
0	1176	6.85161
0	1184	6.69583
0	1192	6.69583
0	1200	6.63796
0	1208	6.46902
0	1216	6.33461
0	1224	6.17286
0	1232	6.47785
0	1240	6.38239
0	1248	6.16469
0	1256	6.63796
0	1264	6.97828
0	1272	6.62809
0	1280	6.97828
0	1288	7.13431
0	1296	6.98448
0	1304	6.82247
0	1312	6.79449
0	1320	6.69205
0	1328	6.60813
0	1336	6.60813
0	1344	6.73316
0	1352	7.10614
0	1360	7.41262
0	1368	7.41262
0	1376	7.19577
0	1384	7.25985
0	1392	7.43204
0	1400	6.87685
0	1408	6.84992
0	1416	6.63796
0	1424	5.94684
0	1432	5.94684
0	1440	5.52117
0	1448	5.61215
0	1456	6.05103
0	1464	6.05398
0	1472	5.83797
0	1480	6.23664
0	1488	6.59603
0	1496	6.67488
0	1504	6.87184
0	1512	6.87184
0	1520	7.04065
0	1528	7.04065
0	1536	7.00294
0	1544	6.64777
0	1552	6.66719
0	1560	6.21305
0	1568	6.01511
0	1576	6.21305
0	1584	6.53815
0	1592	6.53815
0	1600	6.64777
0	1608	6.73132
0	1616	6.95002
0	1624	6.73132
0	1632	6.82938
0	1640	6.60612
0	1648	6.46902
0	1656	6.46902
0	1664	6.46902
0	1672	6.28269
0	1680	6.58382
0	1688	6.83454
0	1696	6.96735
0	1704	7.08896
0	1712	7.22882
0	1720	7.4275
0	1728	7.70149
0	1736	7.67296
0	1744	7.67296
0	1752	7.49859
0	1760	7.38825
0	1768	7.59501
0	1772	7.65168
0	1776	7.87351
0	1780	7.93087
0	1784	8.04659
0	1788	8.04659
0	1792	8.08247
0	1796	8.20676
0	1800	8.26495
0	1840	7.30083
0	1848	7.38474
0	1856	7.56012
0	1864	7.47565
0	1872	7.55909
0	1880	7.5392
0	1888	7.49967
0	1896	6.89343
0	1904	6.09471
0	1912	6.09471
0	1920	6.64386
0	1928	7.35391
0	1936	8.07085
0	1944	8.0868
0	1952	8.0868
0	1960	8.13466
0	1968	7.83497
0	1976	7.48224
0	1980	7.42863
0	1984	7.46736
0	1992	7.62809
0	1996	7.89343
0	2000	7.62809
0	2008	8.01776
0	2016	8.08608
0	2024	8.36258
0	2032	8.35989
0	2040	7.57973
0	2048	7.56116
0	2056	7.84481
0	2064	8.27953
0	2072	8.30331
0	2080	8.30331
0	2096	8.2544
0	2104	8.04065
0	2112	8.04065
0	2184	8.98099
0	2192	8.73063
0	2200	8.73063
0	2208	9.13187
0	2224	8.25247
0	2232	8.8781
0	2240	8.90247
0	2248	8.49859
0	2256	8.4784
0	2264	8.3169
0	2272	7.43091
0	2280	6.90165
0	2288	6.57151
0	2296	6.31997
0	2304	6.31997
0	2312	6.31997
0	2320	6.46902
0	2328	6.46902
0	2336	6.76054
0	2344	6.57151
0	2352	6.57151
0	2360	6.1482
0	2368	6.1482
0	2376	6.1482
0	2384	6.24958
0	2392	6.50184
0	2400	6.72392
0	2408	7.22751
0	2416	7.35152
0	2424	7.35152
0	2432	7.23534
0	2440	6.94843
0	2448	6.93247
0	2456	6.93247
0	2464	7.22096
0	2472	7.42636
0	2480	7.60612
0	2488	7.735
0	2496	7.91146
0	2504	7.91146
0	2512	7.83626
0	2520	7.42293
0	2528	6.80679
0	2536	6.74235
0	2544	6.67488
0	2552	6.47565
0	2560	6.60411
0	2568	6.80504
0	2576	6.78741
0	2584	6.96422
0	2592	6.96422
0	2600	6.78741
0	2608	6.33218
0	2616	6.56738
0	2624	6.19978
0	2632	5.88848
0	2640	6.19978
0	2648	6.38239
0	2656	6.53392
0	2664	6.39642
0	2672	6.78918
0	2680	6.96578
0	2688	7.56634
0	2696	7.32731
0	2704	7.37532
0	2712	7.37532
0	2720	6.5879
0	2728	6.46237
0	2736	6.5879
0	2744	6.67104
0	2752	6.67104
0	2760	6.34911
0	2768	6.02116
0	2776	5.92765
0	2784	5.59603
0	2792	5.86849
0	2800	6.42636
0	2808	6.44222
0	2816	6.41492
0	2824	6.44222
0	2832	6.12029
0	2840	6.03318
0	2848	6.23664
0	2856	6.35152
0	2864	6.49098
0	2872	6.45345
0	2880	6.67104
0	2888	6.67104
0	2896	7.07885
0	2904	7.17693
0	2912	7.64091
0	2920	7.46681
0	2928	7.46237
0	2936	6.99374
0	2944	6.55075
0	2952	6.55075
0	2960	6.55075
0	2968	6.55075
0	2976	6.86007
0	2984	6.68825
0	2992	6.36347
0	3000	6.15372
0	3008	6.48224
0	3016	6.15372
0	3024	6.11747
0	3032	6.40106
0	3040	6.26495
0	3048	6.18099
0	3056	6.67871
0	3064	7.13431
0	3072	6.76235
0	3080	6.90329
0	3088	6.90329
0	3096	6.10898
0	3104	5.89837
0	3112	5.92119
0	3120	5.73868
0	3128	5.78918
0	3136	6.10898
0	3144	6.44672
0	3152	6.69394
0	3160	6.90493
0	3168	7.05693
0	3176	7.05693
0	3184	7.03617
0	3192	6.76235
0	3200	6.61215
0	3208	6.31259
0	3216	6.68063
0	3224	6.82247
0	3232	7.44672
0	3240	7.44672
0	3248	7.56427
0	3256	7.41721
0	3264	6.58586
0	3272	6.58586
0	3280	7.13292
0	3288	7.16605
0	3296	7.16605
0	3304	7.24442
0	3312	7.24442
0	3320	7.53075
0	3328	8.09327
0	3336	8.4456
0	3344	8.4456
0	3352	8.25536
0	3360	7.99988
0	3368	7.0774
0	3376	6.41721
0	3384	6.20776
0	3392	5.76054
0	3400	6.23924
0	3408	7.02718
0	3416	7.02718
0	3424	7.02718
0	3432	7.5497
0	3440	7.58892
0	3448	7.57357
0	3456	7.64189
0	3464	7.71648
0	3472	7.23924
0	3480	7.04807
0	3488	7.04214
0	3496	7.08608
0	3504	7.10329
0	3512	7.02116
0	3520	6.98757
0	3528	6.76054
0	3536	6.67871
0	3544	6.23924
0	3552	6.43544
0	3560	7.31012
0	3568	7.6768
0	3576	7.6768
0	3584	7.7542
0	3592	7.67392
0	3600	7.43997
0	3608	7.099
0	3616	7.67584
0	3624	7.78029
0	3632	7.66526
0	3640	8.03916
0	3648	8.03916
0	3656	7.66526
0	3664	7.24442
0	3672	6.99066
0	3680	6.64777
0	3688	6.40338
0	3696	6.34671
0	3704	6.76595
0	3712	6.75147
0	3720	6.85839
0	3728	6.97672
0	3736	6.99834
0	3744	6.82073
0	3752	6.70149
0	3760	6.96892
0	3768	7.02718
0	3776	7.25729
0	3784	7.25729
0	3792	7.66042
0	3800	7.45345
0	3808	7.35631
0	3816	7.30765
0	3824	7.29522
0	3832	6.80153
0	3840	6.38942
0	3848	6.65945
0	3856	6.00294
0	3864	5.9082
0	3872	6.00294
0	3880	6.00294
0	3888	6.00294
0	3896	7.6271
0	3904	8.11747
0	3912	8.11747
0	3920	8.15578
0	3928	7.83626
0	3936	7.42408
0	3944	7.21833
0	3952	7.57973
0	3960	7.57973
0	3968	7.57973
0	3976	8.07085
0	3984	8.43658
0	3992	8.43658
0	4000	8.83711
0	4008	9.77717
0	4016	10.0657
0	4024	10.5156
0	4032	10.571
0	4040	10.7511
0	4048	11.0902
0	4056	11.2526
0	4064	11.2769
0	4072	11.3503
0	4080	11.1832
0	4088	11.052
0	4096	10.8934
0	4104	10.6414
0	4112	10.2436
0	4120	10.1475
0	4128	10.1475
0	4136	10.6116
0	4144	10.7252
0	4152	10.7121
0	4160	10.7121
0	4168	10.7118
0	4176	10.7118
0	4184	10.8078
0	4192	11.0719
0	4200	11.1964
0	4208	11.2405
0	4216	11.094
0	4224	10.9709
0	4232	11.0085
0	4240	11.3661
0	4248	11.3562
0	4256	11.41
0	4264	11.7514
0	4272	11.6272
0	4280	11.537
0	4288	11.5555
0	4296	11.4209
0	4304	11.2948
0	4312	11.0559
0	4320	10.8279
0	4328	10.5113
0	4336	10.3768
0	4344	10.6835
0	4352	10.6975
0	4360	10.78
0	4368	10.8408
0	4376	11.2104
0	4384	11.1729
0	4392	11.1729
0	4400	11.4363
0	4408	11.4363
0	4416	11.0585
0	4424	11.0563
0	4432	11.0563
0	4440	10.6942
0	4448	10.6942
0	4456	10.8223
0	4464	10.8629
0	4472	10.5732
0	4480	10.5141
0	4488	10.8223
0	4496	10.9025
0	4504	10.9831
0	4512	11.3609
0	4520	11.4449
0	4528	11.4449
0	4536	11.3894
0	4544	11.2138
0	4552	10.6412
0	4560	10.523
0	4568	10.6393
0	4576	10.7486
0	4584	10.9056
0	4592	11.2817
0	4600	11.3136
0	4608	11.2405
0	4616	11.2405
0	4624	11.3207
0	4632	11.2405
0	4640	10.9587
0	4648	10.964
0	4656	10.9719
0	4664	10.7492
0	4672	10.6649
0	4680	10.7492
0	4688	10.7492
0	4696	10.8136
0	4704	10.8136
0	4712	11.1406
0	4720	11.4776
0	4728	11.6502
0	4736	11.4602
0	4744	11.6127
0	4752	11.3019
0	4760	10.5829
0	4768	10.2761
0	4776	10.2761
0	4784	10.2616
0	4792	10.445
0	4800	10.445
0	4808	10.1596
0	4816	9.73431
0	4824	9.93528
0	4832	10.8491
0	4840	11.044
0	4848	11.1957
0	4856	11.3863
0	4864	11.3079
0	4872	10.8587
0	4880	10.5288
0	4888	10.6665
0	4896	10.2019
0	4904	9.85034
0	4912	10.132
0	4920	10.3152
0	4928	10.4074
0	4936	10.5216
0	4944	10.4874
0	4952	10.4224
0	4960	10.4798
0	4968	10.4488
0	4976	10.0945
0	4984	10.0531
0	4992	10.0531
0	5000	9.3455
0	5008	8.97944
0	5016	9.49098
0	5024	10.7445
0	5032	11.0068
0	5040	11.2722
0	5048	11.3206
0	5056	11.1986
0	5064	11.0593
0	5072	11.0891
0	5080	10.9705
0	5088	10.8991
0	5096	10.4159
0	5104	9.91978
0	5112	9.90432
0	5120	10.2425
0	5128	10.9053
0	5136	11.1335
0	5144	11.3494
0	5152	11.4632
0	5160	11.487
0	5168	11.4632
0	5176	11.6897
0	5184	11.4934
0	5192	11.2657
0	5200	11.0557
0	5208	10.2764
0	5216	9.63599
0	5224	9.74623
0	5232	9.81335
0	5240	9.71041
0	5248	10.0375
0	5256	10.2806
0	5264	10.1086
0	5272	10.2908
0	5280	10.8066
0	5288	10.8066
0	5296	10.7216
0	5304	10.7216
0	5312	10.9357
0	5320	10.6006
0	5328	10.866
0	5336	10.866
0	5344	11.1632
0	5352	10.7976
0	5360	10.77
0	5368	10.3915
0	5376	10.5962
0	5384	10.3733
0	5392	10.1214
0	5400	10.0917
0	5408	10.4618
0	5416	10.7285
0	5424	10.4693
0	5432	10.9051
0	5440	10.9051
0	5448	10.9051
0	5456	10.6544
0	5464	10.6544
0	5472	10.5932
0	5480	10.7657
0	5488	10.7657
0	5496	10.9628
0	5504	11.2397
0	5512	11.2397
0	5520	11.2397
0	5528	10.9812
0	5536	10.9812
0	5544	10.9812
0	5552	10.7067
0	5560	10.7067
0	5568	11.0133
0	5576	10.8066
0	5584	10.8303
0	5592	11.2255
0	5600	11.491
0	5608	11.4487
0	5616	11.4487
0	5624	11.1741
0	5632	11.0669
0	5640	10.8835
0	5648	10.8506
0	5656	10.7657
0	5664	10.9176
0	5672	10.9204
0	5680	10.9204
0	5688	11.3144
0	5696	11.2675
0	5704	10.9602
0	5712	10.6391
0	5720	10.271
0	5728	10.271
0	5736	9.63451
0	5744	9.77493
0	5752	9.6144
0	5760	9.11429
0	5768	9.11429
0	5776	9.91227
0	5784	11.1684
0	5792	11.304
0	5800	11.4091
0	5808	11.2063
0	5816	10.6061
0	5824	10.6061
0	5832	11.3017
0	5840	11.802
0	5848	11.9752
0	5856	12.064
0	5864	11.9531
0	5872	11.2727
0	5880	10.7147
0	5888	10.8437
0	5896	10.9636
0	5904	10.9636
0	5912	11.1979
0	5920	11.1979
0	5928	10.6166
0	5936	10.6166
0	5944	11.3325
0	5952	11.5479
0	5960	11.8064
0	5968	11.8064
0	5976	11.4899
0	5984	11.2109
0	5992	10.8203
0	6000	10.9363
0	6008	10.636
0	6016	10.3704
0	6024	10.5317
0	6032	10.5317
0	6040	10.5342
0	6048	11.0895
0	6056	11.3137
0	6064	11.5636
0	6072	11.7333
0	6080	11.8696
0	6088	11.7333
0	6096	11.3698
0	6104	11.1473
0	6112	10.8499
0	6120	10.809
0	6128	10.9412
0	6136	10.8499
0	6144	10.9225
0	6152	10.5141
0	6160	10.3624
0	6168	10.3064
0	6176	10.4679
0	6184	11.2549
0	6192	11.3109
0	6200	11.3109
0	6208	11.2504
0	6216	11.4021
0	6224	11.5293
0	6232	11.7274
0	6240	11.9397
0	6248	11.8216
0	6256	11.6894
0	6264	10.8682
0	6272	10.6211
0	6280	10.3902
0	6288	10.841
0	6296	11.1347
0	6304	11.4016
0	6312	11.2027
0	6320	11.4016
0	6328	11.0888
0	6336	11.0662
0	6344	10.9093
0	6352	11.3392
0	6360	11.2079
0	6368	11.4244
0	6376	11.4788
0	6384	11.5157
0	6392	11.5157
0	6400	11.4533
0	6408	11.4917
0	6416	11.6136
0	6424	12.1304
0	6432	12.3347
0	6440	12.2972
0	6448	12.1953
0	6456	11.9942
0	6464	11.8524
0	6472	11.7274
0	6480	11.7476
0	6488	11.7425
0	6496	11.9477
0	6504	11.9477
0	6512	11.8747
0	6520	11.8747
0	6528	12.0688
0	6536	12.2574
0	6544	12.2574
0	6552	12.2574
0	6560	12.1857
0	6568	11.9389
0	6576	11.9411
0	6584	11.8355
0	6592	11.7739
0	6600	11.9537
0	6608	12.3366
0	6616	12.1924
0	6624	12.1136
0	6632	11.7226
0	6640	11.5164
0	6648	7.25215
0	6656	7.25215
0	6664	8.23859
0	6672	11.1444
0	6680	11.7351
0	6688	11.8372
0	6696	11.9286
0	6704	11.9286
0	6712	11.7033
0	6720	11.7033
0	6728	12.0112
0	6736	12.0112
0	6744	11.6677
0	6752	11.9482
0	6760	12.1754
0	6768	12.4871
0	6776	12.6194
0	6784	12.8548
0	6792	12.602
0	6800	12.1277
0	6808	11.4027
0	6816	10.7898
0	6824	10.2616
0	6832	10.2616
0	6840	11.1989
0	6848	11.1989
0	6856	11.1664
0	6864	11.3375
0	6872	11.0287
0	6880	10.8188
0	6888	10.9359
0	6896	11.3375
0	6904	11.5304
0	6912	11.9502
0	6920	11.9502
0	6928	11.7405
0	6936	11.1245
0	6944	9.96323
0	6952	8.12802
0	6960	6.38474
0	6968	5.77135
0	6976	5.72392
0	6984	5.72392
0	6992	5.38708
0	7000	5.17558
0	7008	5.33946
0	7016	5.5879
0	7024	5.69015
0	7032	5.52117
0	7040	5.47344
0	7048	5.39176
0	7056	5.39176
0	7064	5.1482
0	7072	5.20776
0	7080	5.46014
0	7088	5.46014
0	7096	5.3587
0	7104	5.39642
0	7112	5.56324
0	7120	5.89508
0	7128	5.89508
0	7136	5.91796
0	7144	5.87852
0	7152	5.52117
0	7160	5.27511
0	7168	5.3443
0	7176	6.06866
0	7184	6.07449
0	7192	6.11182
0	7200	6.11182
0	7208	5.46014
0	7216	5.15921
0	7224	5.15921
0	7232	5.72762
0	7240	6.15096
0	7248	6.65168
0	7256	6.80854
0	7264	6.80854
0	7272	7.33825
0	7280	7.27638
0	7288	6.72206
0	7296	6.45121
0	7304	7.4195
0	7312	7.4195
0	7320	7.44897
0	7328	7.81813
0	7336	7.87351
0	7344	7.86429
0	7352	7.86429
0	7360	8.31197
0	7368	8.33157
0	7376	8.72114
0	7384	8.68301
0	7392	8.33157
0	7400	8.3593
0	7408	8.95239
0	7416	8.16195
0	7424	8.18301
0	7432	8.61615
0	7440	7.90165
0	7448	6.48443
0	7456	7.74326
0	7464	7.80329
0	7472	7.63205
0	7480	7.47234
0	7488	7.47234
0	7496	7.13012
0	7504	7.13012
0	7512	7.78207
0	7520	8.02944
0	7528	8.37945
0	7536	8.62114
0	7544	8.74555
0	7552	8.92684
0	7560	9.0904
0	7568	8.95002
0	7576	8.90493
0	7584	8.24635
0	7592	8.79449
0	7600	9.30424
0	7608	9.30424
0	7616	9.30424
0	7624	9.4235
0	7632	8.2921
0	7640	7.47675
0	7648	7.10756
0	7656	7.10756
0	7664	6.68254
0	7672	6.42863
0	7680	6.07158
0	7688	5.82073
0	7696	5.62014
0	7704	5.79272
0	7712	5.8242
0	7720	6.14266
0	7728	6.65945
0	7736	6.73868
0	7744	6.73868
0	7752	6.29522
0	7760	5.88517
0	7768	5.55909
0	7776	5.49533
0	7784	5.63599
0	7792	5.49533
0	7800	5.59603
0	7808	5.41492
0	7816	5.31505
0	7824	4.97204
0	7832	5.31505
0	7840	6.76955
0	7848	6.77493
0	7856	6.78385
0	7864	6.83454
0	7872	6.05103
0	7880	6.05103
0	7888	6.05103
0	7896	6.31997
0	7904	6.62412
0	7912	6.52117
0	7920	6.14266
0	7928	6.12311
0	7936	6.00599
0	7944	5.89837
0	7952	6.02718
0	7960	6.24958
0	7968	6.36822
0	7976	6.24958
0	7984	6.27511
0	7992	6.36822
0	8000	6.36822
0	8008	6.20244
0	8016	6.2852
0	8024	6.1371
0	8032	5.81378
0	8040	5.81378
0	8048	6.45568
0	8056	6.504
0	8064	6.71648
0	8072	6.81378
0	8080	6.63796
0	8088	6.53815
0	8096	6.53815
0	8104	6.32975
0	8112	6.04511
0	8120	6.12029
0	8128	5.62412
0	8136	5.5879
0	8144	5.5879
0	8152	5.735
0	8160	5.71648
0	8168	5.91146
0	8176	5.83454
0	8184	6.03617
0	8192	5.83454
0	8200	6.12592
0	8208	6.21305
0	8216	6.43318
0	8224	6.52756
0	8232	6.52117
0	8240	6.46459
0	8248	6.46459
0	8256	6.06281
0	8264	5.62014
0	8272	6.18099
0	8280	6.62809
0	8288	6.17286
0	8296	6.17286
0	8304	6.31505
0	8312	5.86849
0	8320	5.86849
0	8328	6.18638
0	8336	6.18638
0	8344	6.0803
0	8352	6.0803
0	8360	6.0803
0	8368	6.29522
0	8376	6.81204
0	8384	6.87685
0	8392	6.87685
0	8400	6.86849
0	8408	6.35391
0	8416	6.30517
0	8424	6.46014
0	8432	7.94127
0	8440	9.68063
0	8448	9.93026
0	8456	9.93026
0	8464	9.70596
0	8472	8.1371
0	8480	8.1371
0	8488	7.79272
0	8496	7.64386
0	8504	7.64386
0	8512	7.64386
0	8520	6.25985
0	8528	5.93408
0	8536	5.66333
0	8544	5.66333
0	8552	5.93408
0	8560	6.5879
0	8568	6.5879
0	8576	6.53604
0	8584	6.42863
0	8592	5.77135
0	8600	5.08608
0	8608	4.99066
0	8616	5.00904
0	8624	6.11182
0	8632	6.43771
0	8640	6.43771
0	8648	6.35631
0	8656	6.00599
0	8664	5.4057
0	8672	5.17558
0	8680	5.19711
0	8688	5.4195
0	8696	6.18907
0	8704	6.14266
0	8712	6.18907
0	8720	6.21833
0	8728	5.67488
0	8736	5.31505
0	8744	5.54656
0	8752	5.71275
0	8760	5.55492
0	8768	6.57973
0	8776	7.02568
0	8784	7.31751
0	8792	7.72577
0	8800	8.05177
0	8808	8.10329
0	8816	8.10329
0	8824	8.04065
0	8832	8.07158
0	8840	8.19243
0	8848	8.22882
0	8856	8.15921
0	8864	8.44729
0	8872	8.22882
0	8880	7.88185
0	8888	7.5392
0	8896	7.67584
0	8904	7.67584
0	8912	7.38591
0	8920	7.34671
0	8928	7.34671
0	8936	7.31628
0	8944	7.00599
0	8952	6.91958
0	8960	7.00599
0	8968	7.34791
0	8976	7.5787
0	8984	8.07012
0	8992	8.07012
0	9000	7.8216
0	9008	7.72021
0	9016	7.25215
0	9024	7.25215
0	9032	7.91877
0	9040	8.18773
0	9048	8.15441
0	9056	8.2262
0	9064	8.2262
0	9072	8.61115
0	9080	8.81073
0	9088	9.15578
0	9096	9.18167
0	9104	9.18167
0	9112	8.87184
0	9120	8.6854
0	9128	8.55075
0	9136	8.27004
0	9144	7.95477
0	9152	7.40801
0	9160	6.72577
0	9168	6.5169
0	9176	6.25472
0	9184	6.40801
0	9192	6.76415
0	9200	6.83968
0	9208	6.87518
0	9216	6.99528
0	9224	6.97983
0	9232	6.87184
0	9240	6.87184
0	9248	7.15234
0	9256	6.87184
0	9264	6.85331
0	9272	6.22358
0	9280	5.44222
0	9288	5.44222
0	9296	5.57151
0	9304	5.59197
0	9312	5.52117
0	9320	5.85839
0	9328	5.98448
0	9336	6.20244
0	9344	6.11182
0	9352	6.04214
0	9360	6.04214
0	9368	6.01814
0	9376	5.68635
0	9384	5.9595
0	9392	5.9595
0	9400	5.88185
0	9408	5.73868
0	9416	5.90493
0	9424	5.68635
0	9432	5.91796
0	9440	6.1482
0	9448	6.29022
0	9456	6.29022
0	9464	6.56324
0	9472	6.65557
0	9480	7.23794
0	9488	7.11747
0	9496	7.23794
0	9504	7.04065
0	9512	6.4057
0	9520	5.9595
0	9528	6.25472
0	9536	6.33704
0	9544	7.10329
0	9552	7.3002
0	9560	7.3002
0	9568	7.1217
0	9576	6.84821
0	9584	6.2852
0	9592	6.28017
0	9600	6.43771
0	9608	6.50831
0	9616	6.36347
0	9624	6.0803
0	9632	5.93408
0	9640	5.65168
0	9648	5.65168
0	9656	5.72762
0	9664	5.97516
0	9672	6.32975
0	9680	6.32975
0	9688	6.11182
0	9696	6.11182
0	9704	5.95318
0	9712	5.95318
0	9720	6.247
0	9728	6.247
0	9736	6.16742
0	9744	6.09184
0	9752	6.3443
0	9760	5.60007
0	9768	5.60007
0	9776	5.43318
0	9784	5.37296
0	9792	5.02718
0	9800	5.22882
0	9808	5.22882
0	9816	5.53815
0	9824	5.98448
0	9832	5.98448
0	9840	5.77135
0	9848	6.20244
0	9856	6.20244
0	9864	6.30517
0	9872	6.35631
0	9880	6.35631
0	9888	5.74965
0	9896	5.94047
0	9904	5.94047
0	9912	6.51904
0	9920	6.85161
0	9928	6.79272
0	9936	6.735
0	9944	6.41031
0	9952	5.28017
0	9960	5.28017
0	9968	5.42408
0	9976	5.42408
0	9984	5.53815
0	9992	5.82765
0	10000	5.84139
0	10008	5.76775
0	10016	5.76775
0	10024	5.76775
0	10032	5.52969
0	10040	5.44672
0	10048	5.43318
0	10056	5.42863
0	10064	5.54656
0	10072	5.54656
0	10080	5.56738
0	10088	5.67104
0	10096	5.87184
0	10104	6.2675
0	10112	6.26495
0	10120	6.25472
0	10128	6.63007
0	10136	6.25215
0	10144	5.504
0	10152	5.54656
0	10160	6.26495
0	10168	6.00904
0	10176	5.92765
0	10184	6.00904
0	10192	5.99066
0	10200	5.99066
0	10208	10.9139
0	10216	10.9151
0	10224	10.92
0	10232	10.9749
0	10240	9.45345
0	10248	8.63353
0	10256	7.04511
0	10264	7.0672
0	10272	6.86007
0	10280	6.86007
0	10288	6.44222
0	10296	6.08319
0	10304	5.84821
0	10312	5.52544
0	10320	5.89508
0	10328	6.29522
0	10336	6.29522
0	10344	6.08896
0	10352	6.05103
0	10360	5.69772
0	10368	5.47785
0	10376	5.69772
0	10384	5.87184
0	10392	5.80679
0	10400	6.00904
0	10408	6.10329
0	10416	6.72577
0	10424	6.30269
0	10432	6.30269
0	10440	6.19978
0	10448	6.09471
0	10456	5.66719
0	10464	5.41492
0	10472	5.32975
0	10480	5.41492
0	10488	5.55909
0	10496	5.55909
0	10504	6.25472
0	10512	6.8567
0	10520	6.94047
0	10528	7.59095
0	10536	7.44447
0	10544	7.41606
0	10552	6.79625
0	10560	7.02869
0	10568	6.47785
0	10576	6.75692
0	10584	6.64581
0	10592	6.30269
0	10600	6.36347
0	10608	6.47785
0	10616	6.57767
0	10624	6.43544
0	10632	6.43544
0	10640	6.30269
0	10648	6.57767
0	10656	6.09757
0	10664	6.39176
0	10672	6.4975
0	10680	6.51476
0	10688	6.62809
0	10696	6.71462
0	10704	6.66526
0	10712	6.74418
0	10720	6.80153
0	10728	6.62611
0	10736	6.46459
0	10744	6.46459
0	10752	6.33704
0	10760	5.50831
0	10768	5.50831
0	10776	5.47344
0	10784	5.47344
0	10792	5.78563
0	10800	6.58994
0	10808	6.97828
0	10816	6.97828
0	10824	6.97828
0	10832	6.48004
0	10840	5.92119
0	10848	5.52969
0	10856	5.49967
0	10864	5.71275
0	10872	6.97204
0	10880	7.72206
0	10888	7.86849
0	10896	8.20311
0	10904	8.1884
0	10912	8.11818
0	10920	7.64777
0	10928	7.28269
0	10936	6.71835
0	10944	6.95634
0	10952	6.52117
0	10960	7.15647
0	10968	7.38591
0	10976	7.26495
0	10984	6.92926
0	10992	6.98448
0	11000	6.89837
0	11008	6.51046
0	11016	6.98448
0	11024	10.863
0	11032	10.8643
0	11040	10.8351
0	11048	10.8568
0	11056	9.07993
0	11064	7.38239
0	11072	6.37296
0	11080	6.45345
0	11088	6.08896
0	11096	5.88517
0	11104	5.80329
0	11112	5.80329
0	11120	5.92443
0	11128	6.46681
0	11136	6.58177
0	11144	6.60209
0	11152	6.93728
0	11160	6.94684
0	11168	6.92926
0	11176	6.92926
0	11184	6.75692
0	11192	6.20244
0	11200	5.90165
0	11208	5.90165
0	11216	5.90165
0	11224	5.86849
0	11232	5.89508
0	11240	5.89508
0	11248	5.89508
0	11256	6.65362
0	11264	6.99374
0	11272	7.24442
0	11280	7.41721
0	11288	7.41721
0	11296	7.41721
0	11304	7.68158
0	11312	7.68158
0	11320	7.71555
0	11328	7.59906
0	11336	7.40801
0	11344	6.97983
0	11352	6.64972
0	11360	6.15372
0	11368	5.67488
0	11376	5.65168
0	11384	5.65168
0	11392	6.12029
0	11400	6.65557
0	11408	6.91308
0	11416	6.92926
0	11424	6.594
0	11432	6.594
0	11440	6.18099
0	11448	6.03318
0	11456	6.08608
0	11464	7.18907
0	11472	7.73316
0	11480	7.86933
0	11488	8.35272
0	11496	8.17558
0	11504	7.95477
0	11512	8.02718
0	11520	8.39292
0	11528	8.44953
0	11536	8.45903
0	11544	9.18369
0	11552	10.1141
0	11560	10.1141
0	11568	10.039
0	11576	10.039
0	11584	8.87351
0	11592	8.34791
0	11600	7.5828
0	11608	7.51368
0	11616	7.82073
0	11624	8.07449
0	11632	8.14958
0	11640	8.14958
0	11648	7.99066
0	11656	8.22424
0	11664	8.25344
0	11672	8.66042
0	11680	8.66042
0	11688	8.72067
0	11696	8.95871
0	11704	8.88018
0	11712	8.88018
0	11720	9.17116
0	11728	9.18571
0	11736	9.18571
0	11744	8.92886
0	11752	8.92886
0	11760	9.03655
0	11768	9.21635
0	11776	9.17082
0	11784	9.17082
0	11792	9.26559
0	11800	9.13466
0	11808	8.98254
0	11816	9.12557
0	11824	9.16674
0	11832	9.16674
0	11840	9.07848
0	11848	9.20444
0	11856	9.20444
0	11864	9.50508
0	11872	9.76392
0	11880	9.67512
0	11888	9.46902
0	11896	9.18739
0	11904	8.49479
0	11912	7.60411
0	11920	8.53392
0	11928	8.7628
0	11936	9.06537
0	11944	9.20444
0	11952	9.20444
0	11960	8.98912
0	11968	8.95041
0	11976	9.05214
0	11984	8.68968
0	11992	8.64189
0	12000	8.5622
0	12008	8.3581
0	12016	8.3581
0	12024	9.64728
0	12032	9.56013
0	12040	9.56013
0	12048	9.50454
0	12056	7.68349
0	12064	7.68349
0	12072	8.66091
0	12080	9.01132
0	12088	9.30796
0	12096	9.30796
0	12104	9.25729
0	12112	9.21437
0	12120	8.78207
0	12128	8.75556
0	12136	9.0117
0	12144	8.74189
0	12152	7.88682
0	12160	8.30455
0	12168	8.83669
0	12176	8.76235
0	12184	8.91633
0	12192	8.91633
0	12200	8.83454
0	12208	8.86092
0	12216	9.11182
0	12224	9.85416
0	12232	10.0643
0	12240	9.94922
0	12248	9.94922
0	12256	9.63427
0	12264	9.23078
0	12272	8.72993
0	12280	8.72993
0	12288	7.95634
0	12296	7.95634
0	12304	7.72762
0	12312	7.62611
0	12320	7.55909
0	12328	7.5497
0	12336	7.5497
0	12344	8.13012
0	12352	8.87351
0	12360	9.15131
0	12368	9.66526
0	12376	9.66526
0	12384	9.29022
0	12392	8.87935
0	12400	8.87935
0	12408	8.48169
0	12416	8.18234
0	12424	7.88351
0	12432	8.74692
0	12440	9.42977
0	12448	9.49561
0	12456	9.92443
0	12464	9.92443
0	12472	9.56867
0	12480	9.22816
0	12488	8.70338
0	12496	8.55544
0	12504	8.81726
0	12512	8.92281
0	12520	8.8781
0	12528	8.82073
0	12536	8.2789
0	12544	8.2789
0	12552	8.63402
0	12560	8.68682
0	12568	8.70338
0	12576	9.06354
0	12584	9.06354
0	12592	8.64189
0	12600	8.69015
0	12608	8.69015
0	12616	8.69015
0	12624	9.80964
0	12632	10.1375
0	12640	10.1375
0	12648	10.2154
0	12656	9.67895
0	12664	8.17625
0	12672	8.17625
0	12680	9.34037
0	12688	9.34037
0	12696	9.22588
0	12704	9.22588
0	12712	8.89919
0	12720	8.47565
0	12728	8.5828
0	12736	8.89919
0	12744	8.92966
0	12752	9.56583
0	12760	9.6026
0	12768	9.51449
0	12776	9.34399
0	12784	8.49751
0	12792	8.49751
0	12800	8.7628
0	12808	8.79713
0	12816	8.96422
0	12824	9.6355
0	12832	10.0315
0	12840	9.94525
0	12848	9.94525
0	12856	9.94525
0	12864	9.67656
0	12872	9.52171
0	12880	8.97866
0	12888	8.93408
0	12896	9.33704
0	12904	8.93408
0	12912	8.85119
0	12920	8.63993
0	12928	8.63993
0	12936	8.63993
0	12944	9.06098
0	12952	8.90493
0	12960	8.90493
0	12968	8.47068
0	12976	7.99066
0	12984	7.99066
0	12992	8.87184
0	13000	8.87184
0	13008	8.87184
0	13016	8.29647
0	13024	7.21569
0	13032	7.21569
0	13040	7.89508
0	13048	8.30269
0	13056	8.71088
0	13064	9.01018
0	13072	9.01018
0	13080	9.25247
0	13088	9.39292
0	13096	9.38591
0	13104	9.09972
0	13112	8.96186
0	13120	8.86639
0	13128	8.94247
0	13136	9.36703
0	13144	9.3581
0	13152	9.19611
0	13160	9.02643
0	13168	7.62908
0	13176	7.62908
0	13184	7.75056
0	13192	7.735
0	13200	7.74783
0	13208	8.40858
0	13216	8.40858
0	13224	8.40858
0	13232	8.6892
0	13240	9.22194
0	13248	9.59501
0	13256	9.43573
0	13264	9.97828
0	13272	10.0872
0	13280	10.3811
0	13288	10.0729
0	13296	10.0918
0	13304	9.99873
0	13312	9.94783
0	13320	9.52251
0	13328	9.24053
0	13336	9.24053
0	13344	8.64826
0	13352	8.78741
0	13360	9.07885
0	13368	9.05177
0	13376	8.30579
0	13384	8.30579
0	13392	8.30579
0	13400	8.52756
0	13408	8.97321
0	13416	8.97321
0	13424	8.78385
0	13432	8.78385
0	13440	8.78385
0	13448	8.03617
0	13456	8.44953
0	13464	9.15406
0	13472	9.70385
0	13480	9.35032
0	13488	9.35032
0	13496	9.34037
0	13504	8.85331
0	13512	8.25408
0	13520	7.21041
0	13528	7.21041
0	13536	7.87518
0	13544	8.46681
0	13552	8.63106
0	13560	8.77404
0	13568	8.77404
0	13576	9.07304
0	13584	8.68777
0	13592	8.75374
0	13600	8.75374
0	13608	8.66574
0	13616	8.34067
0	13624	7.86513
0	13632	7.85585
0	13640	8.37414
0	13648	9.47785
0	13656	10.1857
0	13664	10.2518
0	13672	10.2518
0	13680	10.3063
0	13688	9.97438
0	13696	9.99181
0	13704	9.75556
0	13712	9.62313
0	13720	8.922
0	13728	8.59451
0	13736	8.59451
0	13744	8.96657
0	13752	9.07885
0	13760	9.04214
0	13768	9.04214
0	13776	8.93608
0	13784	8.1715
0	13792	7.71648
0	13800	7.90247
0	13808	8.94486
0	13816	8.94486
0	13824	9.10115
0	13832	9.22325
0	13840	8.73868
0	13848	8.18571
0	13856	7.98371
0	13864	7.98371
0	13872	7.37414
0	13880	7.58586
0	13888	7.37414
0	13896	7.88351
0	13904	7.23273
0	13912	6.60209
0	13920	6.91633
0	13928	7.19711
0	13936	7.35391
0	13944	8.256
0	13952	8.35212
0	13960	8.35212
0	13968	8.93648
0	13976	8.61864
0	13984	7.95318
0	13992	7.95318
0	14000	7.95318
0	14008	7.44672
0	14016	7.63895
0	14024	9.14162
0	14032	9.14162
0	14040	9.74509
0	14048	9.97068
0	14056	10.0538
0	14064	9.66574
0	14072	9.56634
0	14080	9.20974
0	14088	8.79889
0	14096	8.79889
0	14104	8.92039
0	14112	9.37118
0	14120	9.37118
0	14128	9.17795
0	14136	8.63993
0	14144	8.47123
0	14152	8.47123
0	14160	7.88434
0	14168	7.49098
0	14176	7.92443
0	14184	8.90942
0	14192	8.72947
0	14200	9.91572
0	14208	10.1642
0	14216	10.3158
0	14224	9.85076
0	14232	10.3812
0	14240	9.85076
0	14248	9.71648
0	14256	9.256
0	14264	9.56194
0	14272	9.27922
0	14280	9.95674
0	14288	9.95674
0	14296	10.1759
0	14304	9.95674
0	14312	9.75443
0	14320	8.95318
0	14328	9.29989
0	14336	8.71462
0	14344	8.71462
0	14352	8.85881
0	14360	8.46681
0	14368	8.16058
0	14376	8.46681
0	14384	8.79977
0	14392	9.48607
0	14400	9.7637
0	14408	10.0208
0	14416	10.1044
0	14424	10.0208
0	14432	9.92765
0	14440	9.68944
0	14448	9.63155
0	14456	9.63155
0	14464	9.96264
0	14472	10.4337
0	14480	10.4337
0	14488	10.4337
0	14496	10.1169
0	14504	8.95792
0	14512	8.32242
0	14520	8.31751
0	14528	8.31751
0	14536	8.83583
0	14544	9.12662
0	14552	9.12662
0	14560	9.43147
0	14568	10.0302
0	14576	10.504
0	14584	10.7804
0	14592	10.924
0	14600	10.8233
0	14608	10.5756
0	14616	10.3545
0	14624	10.0512
0	14632	9.84246
0	14640	9.58739
0	14648	9.6149
0	14656	9.33734
0	14664	9.0136
0	14672	9.0136
0	14680	9.35451
0	14688	9.26112
0	14696	8.87518
0	14704	9.20908
0	14712	9.303
0	14720	9.64263
0	14728	9.82376
0	14736	10.2473
0	14744	10.2473
0	14752	10.0525
0	14760	9.83368
0	14768	9.78385
0	14776	9.78385
0	14784	10.6185
0	14792	10.6819
0	14800	10.8814
0	14808	10.8814
0	14816	10.6366
0	14824	10.0591
0	14832	9.53419
0	14840	8.85161
0	14848	9.06939
0	14856	9.94486
0	14864	10.0483
0	14872	10.7057
0	14880	10.8203
0	14888	10.5345
0	14896	10.5345
0	14904	10.4921
0	14912	10.1494
0	14920	10.3392
0	14928	10.482
0	14936	10.571
0	14944	10.2467
0	14952	10.2467
0	14960	9.82722
0	14968	10.3194
0	14976	10.7771
0	14984	10.7006
0	14992	10.7006
0	15000	10.7006
0	15008	10.6054
0	15016	10.3372
0	15024	10.3536
0	15032	10.5317
0	15040	10.5671
0	15048	10.4745
0	15056	10.1553
0	15064	10.5874
0	15072	10.3862
0	15080	10.2958
0	15088	10.4512
0	15096	10.8672
0	15104	10.3894
0	15112	10.3894
0	15120	10.3297
0	15128	9.91024
0	15136	9.91024
0	15144	10.6517
0	15152	10.6517
0	15160	10.6517
0	15168	10.5882
0	15176	10.5172
0	15184	10.2264
0	15192	10.3478
0	15200	10.633
0	15208	10.5934
0	15216	10.5715
0	15224	10.3269
0	15232	9.84011
0	15240	9.14058
0	15248	8.37118
0	15256	8.37118
0	15264	8.59146
0	15272	9.05546
0	15280	9.44729
0	15288	10.2876
0	15296	10.2876
0	15304	10.4763
0	15312	10.7481
0	15320	10.7481
0	15328	10.5265
0	15336	10.5265
0	15344	10.2595
0	15352	9.79999
0	15360	10.4719
0	15368	10.709
0	15376	10.4971
0	15384	10.6333
0	15392	10.9536
0	15400	10.9536
0	15408	10.7498
0	15416	10.776
0	15424	11.1742
0	15432	11.5162
0	15440	11.5845
0	15448	11.5845
0	15456	11.4578
0	15464	10.8234
0	15472	9.91613
0	15480	9.91613
0	15488	10.5131
0	15496	10.5131
0	15504	11.0519
0	15512	11.1907
0	15520	11.1084
0	15528	10.8828
0	15536	11.188
0	15544	10.8854
0	15552	10.9617
0	15560	10.9927
0	15568	10.9617
0	15576	10.6066
0	15584	10.2137
0	15592	9.672
0	15600	9.22555
0	15608	9.5666
0	15616	9.22555
0	15624	9.3862
0	15632	9.93127
0	15640	10.5711
0	15648	10.5711
0	15656	10.9026
0	15664	10.8114
0	15672	10.4318
0	15680	9.51583
0	15688	8.75828
0	15696	8.49533
0	15704	8.82593
0	15712	10.7187
0	15720	11.0902
0	15728	11.745
0	15736	11.832
0	15744	11.832
0	15752	11.7056
0	15760	11.3617
0	15768	11.0557
0	15776	10.5064
0	15784	10.2821
0	15792	10.3491
0	15800	10.3491
0	15808	10.3551
0	15816	10.6917
0	15824	10.5912
0	15832	10.2915
0	15840	10.2915
0	15848	10.6774
0	15856	10.964
0	15864	10.7986
0	15872	10.8687
0	15880	11.218
0	15888	10.5795
0	15896	9.4057
0	15904	9.4057
0	15912	9.0672
0	15920	8.62412
0	15928	8.62412
0	15936	9.26814
0	15944	9.77761
0	15952	10.2932
0	15960	10.6458
0	15968	10.6613
0	15976	10.6613
0	15984	10.8864
0	15992	11.0181
0	16000	10.4582
0	16008	10.4582
0	16016	10.6514
0	16024	10.594
0	16032	10.594
0	16040	10.594
0	16048	10.634
0	16056	10.8858
0	16064	10.6439
0	16072	10.3599
[truncated: 107,923 more rows]
