# Supplementary material for: A Compendium of Nucleosome and Transcript Profiles Reveals Determinants of Chromatin Architecture and Transcription
Source: PLoS Genet. 2013 May 2;9(5):e1003479. doi: 10.1371/journal.pgen.1003479 (PMC3642058; doi:10.1371/journal.pgen.1003479)
Supplement: Dataset S1 — Yeast transcript annotation R script and data files. Please note this file is 81.9 MB and may be difficult for some readers to download due to its size. (GZ) [file pgen.1003479.s001.gz › yeast-transcript-annotation/chr8.data.lior]

0	13	0.0269652150382651
0	20	-0.45800200410354
0	27	-0.696387427490095
0	35	-1.39458956274095
0	48	-1.31211819086235
0	57	-0.101480968983674
0	64	-0.705802689105308
0	72	-1.72281153274363
0	80	-0.459739237821911
0	87	-1.32001249158141
0	94	1.02671895909890
0	105	3.52449799806572
0	112	-0.24455740086834
0	119	-0.750001953363506
0	127	0.954823438900144
0	135	-0.915840927888837
0	143	0.026766058560999
0	151	0.607087163170253
0	159	0.812887671278998
0	167	0.517963396842154
0	175	-0.5517256960862
0	182	-0.632215127352904
0	190	-0.897785782624472
0	198	-1.8494010821748
0	206	-1.88374284504179
0	214	-1.93422539332886
0	222	-1.81816118027264
0	230	-2.12795685557162
0	238	-1.84971636344006
0	262	-1.36495295172029
0	270	-1.54887848378741
0	280	-1.82933371828776
0	287	-2.27297940561635
0	294	-1.91727020628035
0	302	-1.89171624082446
0	310	-1.75803884657174
0	318	-1.81002711530659
0	326	0.351092023499229
0	334	0.263074999876266
0	342	0.72338488887742
0	353	0.527246093970781
0	361	0.260290437424582
0	368	0.96988130377331
0	375	-0.449084974096398
0	382	-0.81692108083739
0	390	-0.326935145999931
0	398	0.302044347440305
0	406	-0.122412902550415
0	414	0.84029255689873
0	422	0.490878156714978
0	430	0.626507719844125
0	438	-0.096647613530008
0	446	1.54166481033184
0	454	-0.923075839100266
0	462	-0.896283937620898
0	470	-0.94604798277759
0	478	-1.53925181589660
0	490	-1.30264014501598
0	497	-1.31211139085592
0	505	-0.650294946473245
0	513	-0.168074968323585
0	521	-1.38829628964264
0	529	-1.11283061287004
0	537	-0.826770339302535
0	545	-0.272184085522073
0	553	-1.00001193201740
0	561	-1.94199778650469
0	569	-1.43229640566274
0	577	-1.54035409487009
0	585	-0.813636915607801
0	593	-0.710091788206916
0	601	-0.5061632276108
0	609	-0.38535321297957
0	617	-0.480429322519346
0	625	-0.918918165290476
0	633	-0.472342450538504
0	641	-0.414365985203148
0	649	-0.541404842097061
0	657	-1.10709914240036
0	665	-1.07557381678940
0	673	-1.50074888182350
0	681	-0.849071458782235
0	689	-0.72411259764687
0	696	-0.775438094483479
0	703	-1.36906457241034
0	710	-1.17093423555711
0	718	-1.29013538448856
0	726	-1.45125419685784
0	734	-1.48308236932699
0	742	-1.30425901582297
0	750	-0.97210318264291
0	758	-1.45611774266480
0	766	-0.885599191719692
0	774	-1.29256353085073
0	782	-0.587701633108083
0	790	-0.332543686564949
0	798	0.195117941411624
0	806	-0.470463458333231
0	814	-0.548873914903462
0	822	-0.88429479999493
0	830	-1.67310426474103
0	838	-1.28404543113414
0	846	-0.744149816268297
0	854	-1.63647245511808
0	862	-1.29046028629339
0	870	-1.30837697582905
0	878	-0.692917319714486
0	886	-0.317383553756428
0	894	-0.400542199445012
0	902	-0.468772861570571
0	910	-0.270998555254900
0	918	0.243983340935594
0	926	-0.788458090904858
0	934	-0.0459432609963129
0	942	0.0657072048029521
0	950	-1.67344930393661
0	961	-0.269159994198637
0	969	-1.14041847496326
0	977	-1.68461277773348
0	985	-1.64389181621933
0	993	-1.83479011900549
0	1001	-1.19631461866077
0	1009	-1.62244361046248
0	1017	-1.90463437038121
0	1025	-1.65576122281240
0	1033	-0.992345750314883
0	1041	-1.22916851712873
0	1049	-1.03129289745900
0	1057	-1.45653119114017
0	1065	0.080855043506145
0	1073	-0.548861504403816
0	1081	-1.09683844945352
0	1089	-1.28972888021250
0	1097	-1.43201902717856
0	1105	-1.84999561104528
0	1113	-1.77545739833385
0	1121	-1.61156564412488
0	1129	-1.79290726190292
0	1137	-1.12149785865326
0	1145	-1.1670330991928
0	1153	-0.948093224340487
0	1161	-1.24118119706604
0	1169	-1.03799921440045
0	1177	-1.03884367808316
0	1185	-1.38848928231617
0	1196	-1.75038102973531
0	1204	-1.29397899973647
0	1212	-0.754267245938306
0	1220	-1.07355657214270
0	1227	-1.51891938838698
0	1234	-1.13661053105363
0	1241	-1.15403177280844
0	1249	-1.53933790856970
0	1257	-1.09255916007637
0	1265	-1.42958131614023
0	1273	-1.30579566290552
0	1281	-0.879956774032238
0	1289	-1.60767734731195
0	1297	-1.47608111297869
0	1305	-0.447977417717017
0	1313	-0.798185142085194
0	1321	-1.39619908829074
0	1329	-0.929712881746669
0	1337	-0.790412213666773
0	1345	-0.797624984734983
0	1353	-1.59652472027798
0	1361	-0.832380349845886
0	1369	-1.37716610523153
0	1377	-0.955819359016218
0	1385	-1.49851211400493
0	1393	-1.38974808207998
0	1401	-1.92120775715989
0	1409	-1.23328494335267
0	1417	-1.53342090421161
0	1425	-1.28977057950667
0	1432	-1.22918363996538
0	1439	-0.634835012213556
0	1446	-1.46297439046056
0	1454	-2.0580414088397
0	1462	-1.64330854794600
0	1470	-0.552774372219885
0	1478	-1.53635166307652
0	1486	-1.87132574313170
0	1494	-1.61486265396270
0	1502	-1.37298949686543
0	1510	-1.6834696430309
0	1518	-1.65496407550868
0	1526	-1.92234756055843
0	1534	-1.79517471921317
0	1542	-1.89752784157158
0	1550	-1.74298052395049
0	1558	-1.24496908951604
0	1569	-1.5909030543698
0	1577	-1.55375150088792
0	1585	-0.434216043689077
0	1593	-0.553575301398135
0	1601	-1.75522068017022
0	1609	-1.78781917674259
0	1617	-1.52130432625647
0	1625	-1.67506805943640
0	1633	-1.02367587932265
0	1641	-0.902681607143837
0	1649	-1.73774853857653
0	1657	-1.42772777075224
0	1664	-0.86809200553054
0	1671	-0.670080917679312
0	1678	-0.394307590514215
0	1685	0.544440884874391
0	1692	0.569479193154168
0	1699	0.478018518417295
0	1709	-0.119723908826926
0	1716	-0.0780412185630448
0	1723	-0.735903271753979
0	1730	-1.13438206972498
0	1737	-0.949515170155673
0	1744	-0.0577493788262453
0	1751	-0.532096462108677
0	1758	-0.688275830142123
0	1765	-0.988265846070447
0	1772	-1.59060537944943
0	1779	-1.48314736588991
0	1786	-1.22585671309472
0	1793	-1.39025565468498
0	1800	-0.184566360562508
0	1807	-0.0208630354519528
0	1816	-0.746849098333627
0	1823	-1.62262075305595
0	1830	-0.77739946991715
0	1841	0.407108407164303
0	1849	-0.646884181440394
0	1857	-1.75731148155441
0	1864	-0.963112471038662
0	1871	0.99264383639371
0	1878	1.13912939812982
0	1885	0.100620014423026
0	1892	0.190906495563802
0	1899	-0.534858234746855
0	1906	-0.157451487108838
0	1913	-0.351367925828429
0	1921	-0.286161596891463
0	1929	-1.87711901313741
0	1937	-2.12377263983905
0	1944	-1.98937560921078
0	1951	-1.96214321619386
0	1958	-1.34632437698256
0	1965	-0.653765513070185
0	1973	-0.457519146647954
0	1981	-1.29961670614899
0	1990	-1.90176828402385
0	1998	-1.79922211207578
0	2006	-1.298141282552
0	2013	-1.19336156018017
0	2021	-1.46613499350283
0	2029	-0.974960702102998
0	2037	-0.807805421907047
0	2045	-1.06790501973757
0	2053	-0.894158504759286
0	2064	-0.443202582477323
0	2072	-1.69205913169476
0	2080	-1.61159650124277
0	2087	-1.18102737811563
0	2094	-1.27036753727251
0	2101	-1.41132860992718
0	2109	-1.69427297384752
0	2117	-1.10438323447906
0	2125	-0.86670637379402
0	2133	-1.00350674897464
0	2141	-1.20797008390208
0	2148	-1.32596816613316
0	2155	-1.16554215410609
0	2162	-1.37795516130424
0	2169	-1.39861047102618
0	2176	-1.84219204585287
0	2183	-1.76611309113426
0	2190	-1.50991349713586
0	2197	-1.18810117568738
0	2204	-1.63620038134664
0	2211	-1.61109900126698
0	2218	-1.88896742426943
0	2225	-1.25248363924848
0	2233	-1.00779075739841
0	2241	-0.651782791357371
0	2249	-1.00492741284750
0	2257	1.43834178099791
0	2265	-1.73548124353145
0	2272	-1.32709241055378
0	2279	-2.02330032658916
0	2289	1.02249191147718
0	2297	2.33645137684869
0	2305	-0.64633559650674
0	2313	-0.650700992702157
0	2321	-0.811462997598034
0	2329	-1.39893928571635
0	2336	-1.65776391960756
0	2348	-1.37796076133096
0	2355	-1.33779472406269
0	2362	-1.37829907507242
0	2369	-1.52614647902715
0	2376	-1.58009341843955
0	2383	-1.66027292102549
0	2390	-1.91269446129241
0	2397	-1.48289005194322
0	2409	-1.5822145830954
0	2417	-1.32875188921767
0	2424	-1.66717924600859
0	2431	-1.12786201689965
0	2438	-1.30486930235307
0	2445	-1.39434416353853
0	2452	-1.52992525379061
0	2459	-0.868308557567975
0	2466	-0.977182106220414
0	2473	-0.478689224311658
0	2480	-0.360245303472171
0	2487	0.654490125125241
0	2494	1.06739712074173
0	2501	0.43003760903262
0	2508	-1.65048757389875
0	2515	-1.61608275677876
0	2522	-1.60084367638350
0	2529	1.08802829085382
0	2536	-1.38529907162883
0	2543	-1.30683103290800
0	2550	-1.77324198001790
0	2557	-1.53607713635697
0	2564	-1.84926054806614
0	2571	-1.47375278307492
0	2578	-1.57730483818635
0	2585	-1.25489350488390
0	2593	-1.96748375288604
0	2601	-1.59489356069882
0	2608	-1.18310392741184
0	2615	-1.64468889739482
0	2622	-1.59038538630204
0	2629	-1.01193506142650
0	2636	-0.903715342826827
0	2643	-1.22808445031771
0	2650	-1.49281825199959
0	2657	-1.76519857609009
0	2665	-0.91557995462529
0	2672	-1.82574681618156
0	2681	-1.43456096746790
0	2689	-1.67254219412581
0	2696	-1.72146657269283
0	2703	-1.75411186489679
0	2710	-1.76259389445535
0	2717	-1.43034717836245
0	2724	-0.875676024129427
0	2731	-1.26158043404725
0	2738	-1.32682729542049
0	2745	-0.958032138923704
0	2752	-1.19486189116200
0	2759	-1.35712953372545
0	2766	-1.07770393651553
0	2773	-1.62754932127041
0	2780	-1.67031240172082
0	2787	-1.53702047528947
0	2794	-1.06439703157934
0	2801	-0.154745834813694
0	2808	-0.745706698685964
0	2815	0.0809638329231106
0	2825	2.08293616201527
0	2833	1.5492181727767
0	2841	-0.69935074038282
0	2848	-0.897579509643734
0	2855	-1.11333291610949
0	2862	-1.72840395548171
0	2869	-1.24527831622833
0	2876	-1.65582117740803
0	2883	-0.850086802301234
0	2890	0.100503331704397
0	2897	0.307282564501295
0	2904	-0.534227698102735
0	2911	-0.395108162048810
0	2918	-0.321983791691777
0	2925	-0.767079574190197
0	2937	-1.32688001261676
0	2945	-1.33226574865062
0	2953	-1.44942050980368
0	2960	-1.60992220989699
0	2967	-1.18756259420373
0	2974	-0.865527980479321
0	2981	-0.454189027940725
0	2988	0.0212728718509752
0	2995	-1.76820994654592
0	3002	-0.620611726085298
0	3009	-0.478323228386261
0	3016	-0.44626983832985
0	3023	-1.32484583017860
0	3030	-0.84013914249837
0	3037	-0.724021965212304
0	3044	-1.2966285330241
0	3051	-0.773258337342939
0	3058	-1.07403868937556
0	3065	-1.47715243550515
0	3072	-0.67687622240673
0	3079	-0.680161164970475
0	3086	-0.58063160816148
0	3093	-1.14590016949343
0	3100	-1.72156560304856
0	3107	-1.44348182693911
0	3114	-1.07877861990308
0	3121	-1.07995638221106
0	3128	-0.132938742145133
0	3137	-0.294331834189571
0	3145	-0.687198719753794
0	3152	-1.5614368769948
0	3159	-1.78246241180129
0	3166	-1.67515419192920
0	3173	-1.30787258819415
0	3180	-1.48340245384551
0	3187	-1.42358609302237
0	3194	-0.211351420610363
0	3201	-0.713739592392878
0	3209	-1.19705817182713
0	3217	-1.52782528247722
0	3224	-1.24420554348200
0	3231	-1.12612274528670
0	3238	-1.20305331594107
0	3245	-0.599906195525548
0	3252	-1.31383889476467
0	3259	-1.76567276549381
0	3266	-1.53735397485938
0	3273	-1.16100237316002
0	3280	-0.841994948299024
0	3287	-1.21423032418107
0	3294	-0.740245058674913
0	3301	-0.837790012305115
0	3308	-0.642902348651288
0	3315	-1.52924809529112
0	3322	-1.68824096871415
0	3329	-1.23225905047061
0	3336	-1.04677117880104
0	3343	-0.84164583639026
0	3350	-0.92302649730565
0	3357	-1.13718225062846
0	3364	-0.528410937309469
0	3371	-0.98286204038574
0	3378	-0.963272744564812
0	3385	-0.956949528099565
0	3392	-0.852583393103814
0	3399	-1.65780273180035
0	3406	-1.19786234857398
0	3413	-1.06338764052260
0	3420	-0.675535332678611
0	3427	-0.587677703707295
0	3434	-1.06770899204728
0	3441	-1.74371546448313
0	3448	-1.37215226877677
0	3456	-1.43241982641746
0	3464	0.0270509232242571
0	3471	0.398867912943454
0	3478	0.148678072429591
0	3485	-0.850681428610196
0	3492	-0.89319367363195
0	3499	-0.447213091483279
0	3506	-0.803246113335836
0	3513	-0.992259328541467
0	3520	-0.788354446068558
0	3527	0.0964011178464421
0	3534	-0.0602489952929597
0	3541	-0.418493279442607
0	3548	-0.404087123302793
0	3555	0.453726209503067
0	3562	-0.129310090286979
0	3569	0.446615943278961
0	3576	1.99235009959905
0	3584	1.07394543546836
0	3592	1.38089516114307
0	3600	1.69394090435182
0	3608	2.15983009789584
0	3616	-0.949609911245204
0	3624	-0.566214582266856
0	3632	-0.938753236874822
0	3640	-1.17592737106769
0	3648	1.21586559175165
0	3656	1.52346076726942
0	3664	-1.01502855932956
0	3672	-0.370591523817364
0	3680	1.73807974412798
0	3688	-0.776024453933874
0	3696	0.496476821995648
0	3704	2.38646503343353
0	3712	2.80535452577642
0	3720	0.990210260379719
0	3728	1.27125057044928
0	3737	-0.331659290151588
0	3745	-0.849893380610073
0	3753	0.622452996228914
0	3760	0.941903276708805
0	3767	1.86426389020496
0	3774	1.27595852322974
0	3781	0.890754530605665
0	3788	1.24466497874534
0	3795	0.618717819309637
0	3802	0.103165387763097
0	3809	-0.561776210119778
0	3816	0.752809076587766
0	3823	1.42275357675400
0	3830	1.46477217110788
0	3837	1.03563187656709
0	3844	1.17811740862388
0	3851	1.42498677871610
0	3858	2.32186445518878
0	3865	0.251619550514697
0	3872	1.40704879881686
0	3879	0.262912032883671
0	3886	0.82786919975295
0	3893	0.782165330787454
0	3900	2.07321453684836
0	3907	1.13462145022803
0	3914	1.27900015738318
0	3921	1.42955951002262
0	3928	0.557078661079497
0	3936	0.182064623666848
0	3944	0.845078032684379
0	3952	1.05953129083575
0	3960	-0.182798995943523
0	3968	0.0917073421523815
0	3975	1.15078286393384
0	3982	1.70812502277439
0	3989	1.27913320666131
0	3996	1.77079049363895
0	4004	1.08795502769587
0	4012	1.68192020789545
0	4020	1.14200355845970
0	4027	1.43869898102701
0	4034	1.12032725945568
0	4041	0.935838678242823
0	4048	1.25600722072331
0	4055	0.833133820784257
0	4062	1.14546683473854
0	4069	1.32676883251806
0	4076	1.28460567601476
0	4083	1.73664806576297
0	4090	1.34101022673636
0	4097	2.34884009431626
0	4104	1.22066798404705
0	4111	0.843348190787869
0	4118	-0.433964761894869
0	4125	0.615889229654886
0	4132	1.40198112494540
0	4139	2.57226449823078
0	4146	0.852371319169688
0	4153	0.906833405613134
0	4160	-0.348622701524424
0	4167	0.356962403438567
0	4174	-0.90104642917816
0	4181	1.09335430697363
0	4188	2.19691578030329
0	4195	1.80662025637679
0	4202	0.695846406657364
0	4209	0.775010141948509
0	4216	1.33730876740456
0	4223	1.57417834399234
0	4230	1.67370765532148
0	4237	2.49706632695258
0	4244	2.89242135663476
0	4251	2.83103295272764
0	4258	1.89379174056731
0	4265	1.46355680481465
0	4272	1.1096451728323
0	4279	0.79028998694308
0	4286	0.350876974692608
0	4293	1.55090351592804
0	4300	2.55863872832578
0	4308	1.08737425864997
0	4316	0.66134021743169
0	4324	0.37102218426526
0	4332	0.652629491065818
0	4339	1.88847986821046
0	4346	2.49723057429311
0	4353	1.71284804917567
0	4360	1.70369554221141
0	4367	1.96018423911476
0	4374	2.10140200245992
0	4381	1.70941395948118
0	4388	1.24367299214084
0	4395	0.198925714894355
0	4402	0.249135106298886
0	4409	1.13594332975587
0	4416	0.444990406841928
0	4423	0.981943248584436
0	4430	1.42065345536451
0	4437	1.03927477551832
0	4444	0.484728210362253
0	4451	1.11126044130368
0	4458	1.8445965341705
0	4465	2.26325064810735
0	4472	2.47981081219784
0	4479	1.78360408999843
0	4486	1.08091547668147
0	4493	1.46559319664084
0	4500	0.451343584235651
0	4507	-0.550447225350927
0	4514	0.119246958743674
0	4521	1.43182832221506
0	4528	1.86074367460627
0	4535	1.53533739794352
0	4542	1.63979419404589
0	4549	1.00252600455768
0	4556	1.07617575463438
0	4563	1.65235021954408
0	4570	0.556103686069401
0	4577	-0.00670694744435885
0	4584	0.615616927379324
0	4591	1.97234132566512
0	4598	2.02480933773198
0	4605	2.12348439527795
0	4612	1.75598617727825
0	4619	1.13757545080728
0	4626	2.17565865159033
0	4633	2.88538532195663
0	4640	2.09720416944872
0	4647	1.55876027830111
0	4654	0.340631562954375
0	4661	1.84627042088846
0	4668	0.500762277409773
0	4675	0.233190812941476
0	4682	0.283967259520328
0	4689	0.8382759307179
0	4697	0.965495246190006
0	4704	0.949596909279762
0	4713	0.95418480585655
0	4720	1.62924555778204
0	4729	1.32023586431228
0	4736	2.12685459803656
0	4743	1.52849497143946
0	4750	1.73471909160243
0	4757	2.04939603415151
0	4764	1.35153893949455
0	4771	1.38451120627304
0	4778	1.35754100446524
0	4785	1.64483339028559
0	4793	1.76148219459197
0	4800	1.89405005667554
0	4807	1.09085344436552
0	4814	1.83386210224038
0	4821	1.79397220519519
0	4828	2.15626646324734
0	4841	1.89152948900990
0	4849	-0.246094851936928
0	4857	1.03958365648399
0	4865	0.320675338938842
0	4872	2.02656401180842
0	4879	1.83879613609384
0	4889	-0.000147473809346543
0	4897	0.0623566226252379
0	4905	2.22291611691186
0	4912	2.63148858395697
0	4919	1.33559779706181
0	4926	1.69283113444905
0	4933	2.08049513487382
0	4940	1.88982091713031
0	4953	-1.19458308123645
0	4961	-0.039751123852839
0	4969	-0.565462803033133
0	4977	0.220332521600566
0	4984	1.34158828505564
0	4993	0.791050309724468
0	5001	-0.0815629164182328
0	5009	-0.111884289147294
0	5017	0.530341401892573
0	5025	0.518057343384481
0	5033	0.687536939047415
0	5041	0.32378318082692
0	5049	0.788826680305376
0	5057	1.22524256575532
0	5065	0.87281349672962
0	5073	0.997724438004882
0	5081	0.841944485224733
0	5089	1.19623985522258
0	5097	0.0423862052802013
0	5105	0.256330021911395
0	5113	-0.146992375007128
0	5121	0.0532172606567993
0	5129	0.00830620155028683
0	5136	-0.44504266243632
0	5143	-0.785088413012363
0	5150	-0.862585761056318
0	5159	0.63179481169226
0	5169	0.184151275666241
0	5177	0.2420249826975
0	5185	0.334242470467286
0	5193	0.324811029322096
0	5201	0.284595502161769
0	5209	0.356381626736368
0	5217	-0.188213935728704
0	5225	-0.183197589204999
0	5233	-0.546810080814968
0	5241	-0.256894561905582
0	5248	-1.17880306168128
0	5255	-0.597225380879684
0	5262	-0.654072670546157
0	5269	-0.970574892134514
0	5276	0.49184311642641
0	5289	-0.096880042819281
0	5297	1.04428957240360
0	5304	1.43450479128161
0	5311	-1.22033016106326
0	5319	0.188723151089572
0	5326	0.84778727537093
0	5333	0.983806850967208
0	5340	-0.697440574757624
0	5348	-0.70742950926153
0	5356	-1.25284568229752
0	5363	-0.83850330065601
0	5374	-1.66857098407720
0	5382	-0.965721270657758
0	5390	-0.359970835463808
0	5397	-0.816432016142869
0	5404	-0.982064408070178
0	5412	-1.09859795970934
0	5420	-1.40639673745701
0	5428	-1.42862077351469
0	5436	-0.114335650794163
0	5444	-1.6100454889302
0	5451	-1.69889374798078
0	5458	-1.45876413465462
0	5465	-1.28505073441908
0	5473	-1.33920298752478
0	5481	-1.83978146422155
0	5489	-1.77187003117812
0	5497	-1.9399445792414
0	5505	-2.02757291485125
0	5513	-2.28599443178395
0	5521	-1.71231670005325
0	5529	-1.79141400792717
0	5537	-1.59430433515213
0	5545	-1.7889030629387
0	5553	-1.85289887356301
0	5561	-2.00007387128643
0	5568	-2.19973689433428
0	5575	-1.86333009963016
0	5591	-2.12430890006600
0	5598	-1.79858485915825
0	5605	-1.76658860735651
0	5613	-1.89242493263016
0	5621	-2.26840392231623
0	5631	-2.02433043320816
0	5639	-1.90388060227358
0	5647	-1.63633283868576
0	5654	-1.72825485272451
0	5661	-1.93010043236557
0	5669	-1.59943793169490
0	5677	-2.05230871671707
0	5685	-1.87141122556189
0	5695	-1.78230516312936
0	5703	-1.22523529460442
0	5711	-1.15679117315156
0	5721	-1.85909397524718
0	5729	-1.81267464835226
0	5737	-0.893505910967433
0	5745	-1.95341195437036
0	5753	-1.34765847241559
0	5761	-1.11659283697625
0	5769	-0.492006712378614
0	5777	-0.566921452987689
0	5785	-1.35970350500197
0	5793	-0.888770367749776
0	5801	-0.44793562957304
0	5809	-0.899614277011532
0	5817	-1.79076536184765
0	5825	-1.38793366513701
0	5833	-1.27889742190886
0	5841	-1.75855889974947
0	5849	-2.21012505443086
0	5857	-1.87832814705343
0	5865	-1.70903237432809
0	5873	-1.61972706235813
0	5881	-1.83987294778963
0	5889	-1.33455934862575
0	5897	-1.60111816416668
0	5905	-1.37378022466938
0	5913	-1.77092076324003
0	5921	-1.53049236046303
0	5929	-2.34702578943998
0	5937	-1.93516003201012
0	5945	-1.91294883028591
0	5953	-1.27327377166084
0	5960	-1.79174730145265
0	5967	-2.32982002440928
0	5975	-2.19235445095866
0	5983	-1.84614381304570
0	5991	-1.89377686992462
0	5999	-2.16799866111276
0	6007	-2.31938822253251
0	6015	-2.18209237840552
0	6023	-2.25832795556351
0	6031	-1.66770301218957
0	6039	-1.3576022472808
0	6047	-2.13954008342345
0	6055	-1.27728512688532
0	6063	-2.13198805069869
0	6071	-1.88076424872032
0	6079	-1.79734176626684
0	6087	-2.10093082031398
0	6097	-1.9329672639288
0	6105	-2.06452618753245
0	6113	-1.85425740484633
0	6121	-0.376558794636405
0	6129	-1.54078224670658
0	6137	-2.35903378500802
0	6145	-1.88345523833033
0	6153	-0.82697454042357
0	6161	-2.24139592459733
0	6169	-2.13717238399328
0	6177	-2.17699398700485
0	6185	-2.39234846483791
0	6193	-1.32815592362836
0	6201	-1.98116760982053
0	6209	-2.26951607613816
0	6217	-2.30968709413660
0	6225	-2.44443802233259
0	6233	-2.09144622746614
0	6241	-1.60323521569161
0	6249	-1.71422022015786
0	6257	-1.79106025802038
0	6265	-2.32585244146226
0	6273	-1.55073116887442
0	6281	-1.56349802315344
0	6289	-1.6110502000471
0	6297	-1.10729598005070
0	6305	-0.883420294178682
0	6313	-1.44675828788231
0	6321	-1.73801620687262
0	6329	-2.08235751252741
0	6337	-2.11761366977973
0	6345	-1.96683471013097
0	6353	-1.65930699893115
0	6361	-1.20551116046947
0	6369	-1.80081542316689
0	6377	-1.40905486491982
0	6385	1.73301007641214
0	6393	2.5883821137743
0	6401	3.50317368079452
0	6409	3.14282074967866
0	6417	3.84801570202896
0	6425	3.81401372638569
0	6433	3.9958807788284
0	6441	3.39034246783888
0	6449	3.78564447177581
0	6457	4.13327713301397
0	6465	4.2336809255733
0	6473	3.80978159082402
0	6481	3.91785392528947
0	6489	3.4397691267201
0	6497	3.12177506974847
0	6505	3.29764679724725
0	6513	2.98038286564816
0	6520	4.31507538184405
0	6529	2.78895990776485
0	6537	3.34477372760571
0	6545	3.95491831668069
0	6553	3.55238663435668
0	6561	3.74223194650991
0	6569	3.95081778181793
0	6577	4.34266229259368
0	6585	4.18928998083857
0	6593	2.79982196790609
0	6601	3.57945876379807
0	6609	3.78576601084114
0	6617	3.69470025516474
0	6625	4.73599009562521
0	6633	3.5070231486401
0	6641	3.03959758769103
0	6649	3.48419638243546
0	6657	2.958859224735
0	6665	3.77974387359854
0	6673	4.082163526241
0	6681	3.98185468750909
0	6689	3.84473242965149
0	6697	3.27397863434411
0	6705	3.72024915057230
0	6713	3.62709019248357
0	6721	4.10604529333083
0	6729	3.86710382692373
0	6737	3.99108469755177
0	6745	4.09394382976031
0	6753	4.06843601017414
0	6761	4.09114339479196
0	6769	4.35296297096362
0	6777	4.62943742475933
0	6784	4.26033171132484
0	6793	4.27626489664031
0	6801	3.55276096617012
0	6809	3.93576360653342
0	6825	2.79505205315042
0	6833	3.73116758668237
0	6841	4.08909790875928
0	6849	3.85694208070233
0	6857	3.45740388994847
0	6873	4.60278483523031
0	6881	3.91901271991107
0	6889	3.26717776679980
0	6905	3.59997156010697
0	6913	4.12641420948145
0	6921	3.78676208374082
0	6929	3.94776974376175
0	6937	2.59765633039379
0	6945	3.60898932311975
0	6953	3.19978461955193
0	6961	3.89052448738215
0	6969	2.85645660088538
0	6977	3.42770179017167
0	6985	3.84390021045340
0	6993	3.53155489135028
0	7001	3.67549929126162
0	7009	3.50749888554239
0	7017	3.92933075740982
0	7025	3.09758185891143
0	7033	3.72828171326073
0	7041	3.93510952435476
0	7049	3.82610220199266
0	7057	3.24034747538641
0	7065	2.93688496409257
0	7073	3.39346064596032
0	7081	2.8565323184653
0	7089	3.41167745922232
0	7097	3.46937678301443
0	7105	3.2236614218275
0	7113	3.05561701390237
0	7121	3.19878661734673
0	7137	2.71888998132449
0	7145	3.54236529398157
0	7153	3.30755397224829
0	7161	3.49741978805508
0	7169	3.91564864218256
0	7177	2.65693611368404
0	7185	3.16175490074869
0	7193	3.36953793036700
0	7201	2.65132160643927
0	7209	3.49871750899611
0	7217	3.47776473491007
0	7225	3.6601763622298
0	7233	3.85836546739732
0	7241	3.20139561190931
0	7249	3.77332223401748
0	7257	3.9999022283341
0	7265	4.1515977988437
0	7273	3.05967262149041
0	7281	3.03226708163780
0	7289	3.39087192799911
0	7297	3.40499771228447
0	7305	4.29530691198308
0	7313	4.49887018382407
0	7321	4.21853905161077
0	7329	4.10290965143892
0	7337	3.14302065348154
0	7345	3.4689077666344
0	7353	3.32062353379683
0	7361	3.05523512145743
0	7369	2.87306547166260
0	7377	3.88791248188367
0	7385	2.71276307311247
0	7393	3.05634521767913
0	7401	3.31035040617368
0	7409	3.94841460264409
0	7417	4.1143066399092
0	7425	3.82866582589648
0	7433	3.37975022495
0	7441	3.07734063291318
0	7449	2.80938763011124
0	7457	3.07362542360691
0	7465	2.11157132017584
0	7473	2.96662055012931
0	7481	3.06484052477350
0	7489	3.22127517287491
0	7497	3.46901236906766
0	7505	4.19678760290518
0	7513	4.04166561451675
0	7521	3.98031470610717
0	7529	4.27273969603241
0	7537	2.26120476350714
0	7545	1.47603733294653
0	7561	0.371588243685405
0	7569	0.71482974601127
0	7577	0.410444849204392
0	7585	1.66278845308917
0	7593	1.38602904467905
0	7601	1.48153892366078
0	7609	0.617919920199006
0	7641	1.33792879501284
0	7649	1.74667916287533
0	7657	1.32579859274314
0	7665	1.40349899806923
0	7673	2.45003988018012
0	7681	1.08758608537455
0	7689	1.14976535346103
0	7697	-0.123231813704288
0	7721	-1.20779521971942
0	7729	1.00670073044664
0	7737	1.78868381675568
0	7761	-0.672983936722689
0	7769	-1.06820835727421
0	7777	0.0120946221537697
0	7785	0.0924093574583909
0	7793	-0.133325173229165
0	7801	-0.0256944841425524
0	7809	-0.354172926348958
0	7817	-0.311233560127097
0	7825	-0.732395837012514
0	7833	-0.847500231604174
0	7841	-1.39212966224206
0	7849	-0.588364508998741
0	7857	0.287628295513803
0	7865	-0.340746077456386
0	7873	-0.951185388364398
0	7881	-1.35662202311571
0	7889	-0.0630828633909264
0	7897	-1.65874853871046
0	7905	-1.05885565718753
0	7913	-1.70406209391891
0	7921	-1.64248391600209
0	7929	-1.09627338304681
0	7937	-2.15572561044646
0	7945	-1.36348747893496
0	7953	-1.23734570999962
0	7961	-1.79066624405338
0	7969	-2.16219418379196
0	7977	-1.82659855321970
0	7985	-0.634842287687453
0	7993	-1.00903978317009
0	8001	-1.56533810635034
0	8009	-1.31757376235462
0	8017	-1.35879485613817
0	8025	-2.2222919549487
0	8033	-1.24240242485661
0	8059	-2.29132864402836
0	8073	-1.45928101350454
0	8081	-1.62062982565769
0	8089	-1.49557534032638
0	8097	-1.72654436565355
0	8105	-1.82655533370004
0	8113	-1.32117433517836
0	8121	-1.96404193288597
0	8128	-2.12803959589089
0	8137	-1.88449815758543
0	8145	-2.09145279820664
0	8153	-1.82451995207388
0	8161	-1.82310503124856
0	8169	-1.47651600374754
0	8177	-1.6642631949741
0	8185	-1.73766679658418
0	8193	-1.98330191081612
0	8201	-1.86223873922606
0	8209	-1.95533840241590
0	8217	-1.24585225637467
0	8225	-0.68148929883558
0	8241	-1.67238539660902
0	8249	-1.75092834482554
0	8257	-1.97819139301701
0	8265	-1.60895290175515
0	8273	-1.45866734175538
0	8281	-1.81345789535613
0	8289	-1.54037944127310
0	8297	-1.55168011518682
0	8305	-1.63824990252756
0	8313	-1.80199889132929
0	8321	-1.73117076089803
0	8329	-0.879842015245987
0	8337	0.093570366443875
0	8345	-0.906162785533458
0	8361	-1.57478432713536
0	8369	-1.10791138248975
0	8377	-1.60882178624974
0	8385	-2.1409726809774
0	8393	-2.18400765326349
0	8409	-1.15789607515501
0	8417	-1.47421753585594
0	8425	0.346475138626283
0	8433	-1.71870347388075
0	8441	-1.87489340096261
0	8449	-1.29694156257492
0	8457	-1.73239827833305
0	8465	-2.16623219343593
0	8473	-2.03615025959858
0	8481	-1.64072473394615
0	8489	-1.28623288762592
0	8497	-1.15501394824038
0	8505	-1.71108578351101
0	8513	0.685769380698778
0	8521	-0.971677584650594
0	8529	-1.82738073172768
0	8537	-1.38444226077143
0	8545	-1.31704861644055
0	8553	-1.98968254470347
0	8561	-1.31705139189288
0	8569	-1.13698387091539
0	8577	-2.05163728266868
0	8585	-1.16911925409379
0	8593	-0.765032256971097
0	8601	-1.10028227283954
0	8609	-1.37195621837170
0	8617	-1.79769172934892
0	8625	-0.685233098417858
0	8633	-1.22156765820382
0	8641	-0.268330065176611
0	8649	-0.509043552699053
0	8657	-1.89960163624078
0	8665	-1.90225087925476
0	8673	-1.85526516631244
0	8681	-2.02201304894445
0	8689	-0.0934006894801076
0	8697	-1.07437179267144
0	8705	-0.733863028805988
0	8713	-0.79250772990819
0	8721	-0.62635441122003
0	8729	-1.83058407086070
0	8737	-1.91528724859880
0	8745	-1.27423140852441
0	8753	-1.52640525495396
0	8761	-1.63543548303256
0	8769	-1.62597399716803
0	8777	-1.29316582916437
0	8785	-1.93606517290672
0	8793	-1.96378993518637
0	8801	-2.11545014676501
0	8809	-1.65878846963723
0	8817	-1.41251100464473
0	8825	-1.78455640112975
0	8833	-1.7478889379851
0	8841	-1.94772788795438
0	8849	-0.571957817314625
0	8857	-1.55382431471116
0	8865	-1.49969377232151
0	8873	-1.86321797877908
0	8881	-2.05221951277508
0	8889	-2.20658109537433
0	8897	-1.77955496473433
0	8905	-1.35462607877862
0	8913	-1.36087916747775
0	8921	-1.65024328889124
0	8929	-2.13327918363099
0	8937	-1.97107737965089
0	8945	-1.40715407806990
0	8953	-1.52202633568397
0	8961	-0.944989029254565
0	8969	-1.44534635593741
0	8977	-1.61724509562524
0	8985	-0.97410435754684
0	8993	0.293655101841281
0	9001	2.7718268926182
0	9009	0.597972936953646
0	9017	-1.48244342963756
0	9033	-2.09708177108913
0	9041	-1.61083120913888
0	9049	-0.921074236174916
0	9057	-0.893705939896154
0	9065	-1.82051826437952
0	9073	-2.13453328927253
0	9081	-1.24764302873704
0	9089	-1.68917357614488
0	9097	-1.53249040441648
0	9105	-1.40366759740752
0	9121	-1.68640023686774
0	9129	-1.48194958122873
0	9137	-1.37132045441791
0	9145	-0.543655705355611
0	9153	-0.583746064356871
0	9161	-1.3925366507329
0	9169	-1.77803547987432
0	9177	-2.02638240411755
0	9185	-0.722927791754155
0	9193	-1.55104773350083
0	9201	-1.64870095953322
0	9209	-1.59040512796616
0	9217	-1.64046342814971
0	9225	-0.321426682956789
0	9233	-0.358827057005745
0	9241	2.03819710900606
0	9249	1.29946234957864
0	9257	-1.79645835343556
0	9265	-1.57877231917472
0	9273	-1.50360648569760
0	9281	-1.6085010387144
0	9289	0.122232282317131
0	9297	-0.742887819530926
0	9305	-0.717766870821475
0	9313	-0.87034268885103
0	9321	0.531063362695135
0	9329	-0.681550052225525
0	9337	0.109746065724590
0	9345	-0.340669551017746
0	9353	-0.88754035123599
0	9361	-1.67013718041700
0	9369	-1.81051689997711
0	9377	-1.27175884190174
0	9385	-0.829670847253441
0	9393	-2.0215240305487
0	9401	-2.28491949881090
0	9409	-1.91217217610094
0	9417	-1.73606511041324
0	9425	-1.89734585765255
0	9433	-1.67718530344843
0	9441	-1.47556761037863
0	9449	-1.44370280738566
0	9457	-1.64637392955913
0	9465	-1.35514882511309
0	9473	-1.70080640239139
0	9481	-2.28801639696711
0	9489	-2.14041360711964
0	9497	-2.11357955165836
0	9505	-1.25772569039082
0	9513	-1.22922353643377
0	9521	-1.42393217358398
0	9529	-1.80501167682450
0	9537	-1.40972623250354
0	9545	-2.15488565785748
0	9553	-1.6489402411123
0	9561	0.0681976176090515
0	9569	-0.415257662127927
0	9577	-0.752860960885035
0	9585	-1.41122822005127
0	9593	-1.57113201742044
0	9601	-1.07531622036278
0	9609	-1.47213258966602
0	9617	-1.49498406313933
0	9625	-1.76255352781885
0	9633	-1.69394393649480
0	9641	-1.37281077734861
0	9649	-1.41701620098368
0	9657	-1.84657320572132
0	9665	-1.34636939200219
0	9673	-1.68353018333327
0	9681	-1.65269307569967
0	9689	-1.81637898368307
0	9697	-1.56943675283381
0	9705	-1.31696068345534
0	9713	-0.527848586042960
0	9721	0.687383405032066
0	9729	-0.244395348581146
0	9737	-1.8536964934471
0	9745	-2.18621017942780
0	9753	-1.82827721898798
0	9761	-1.54642267917939
0	9769	-1.53023250914035
0	9777	-1.80046095116387
0	9785	-0.791178814211989
0	9793	-0.979864109956472
0	9801	-1.99567641759102
0	9809	-1.9956511531834
0	9817	-1.49649296259612
0	9825	-1.30887680653820
0	9833	-2.04819095431191
0	9841	-1.85159471816694
0	9849	-1.42703052945418
0	9857	-0.663303547438908
0	9865	-1.16540041815102
0	9873	-1.65960834923913
0	9881	-2.12218626702164
0	9889	-1.78369189188086
0	9897	-1.56841593373364
0	9905	-1.43423989147729
0	9913	-0.62102997231826
0	9921	-2.13669867628699
0	9929	-1.30189891211395
0	9937	-0.905212529797072
0	9945	-2.01321354391130
0	9953	-2.21043679259586
0	9961	-1.67507918095556
0	9969	-2.00175286373416
0	9977	-0.908834346584581
0	9985	-1.64421415074404
0	9993	-1.96378757402048
0	10001	-1.05353174748728
0	10009	-1.78928891356673
0	10017	-1.47249948601503
0	10025	-1.20110461487634
0	10033	-1.97685614526467
0	10041	-1.99936188010257
0	10049	-1.74239895282475
0	10057	-1.54872783094478
0	10065	-1.74710767475260
0	10073	-1.86311349926198
0	10081	-2.36893458124488
0	10089	-1.85965111716472
0	10097	-1.51834104833278
0	10105	-0.853748286153129
0	10113	-0.358737291034444
0	10121	-1.77894269802228
0	10129	-1.81199231462870
0	10137	-1.39417584064960
0	10145	-1.90749832116019
0	10153	-1.30327823058000
0	10161	-2.23827140850497
0	10169	-0.801810849730519
0	10177	-0.204994455705442
0	10185	-1.23985227244993
0	10193	-1.35437034361314
0	10201	-1.38107383398786
0	10209	-1.69669788169724
0	10217	-1.48165740478607
0	10225	-1.60455049017822
0	10233	-1.69342308339373
0	10241	-1.76015101428972
0	10249	-1.40398473719636
0	10257	-0.850099645658886
0	10265	-1.47321788315484
0	10273	-1.23649707442302
0	10281	-1.96832851438941
0	10289	-1.32587061337121
0	10297	-1.71690372442747
0	10305	-1.69421475586389
0	10313	-0.768367330114441
0	10321	-1.05562042938756
0	10329	-1.87816637852708
0	10337	-1.45225353328502
0	10345	-1.41071080632106
0	10353	-1.58758417959479
0	10361	-1.67137727125791
0	10369	-1.98023801733084
0	10377	-1.98854999620634
0	10393	-0.968819999884547
0	10401	-1.27422126729395
0	10409	-1.89580921058242
0	10417	-1.77038097976339
0	10425	-1.78602893598833
0	10433	-1.77826227697632
0	10441	-1.6184116983435
0	10449	-0.540540620367825
0	10457	-0.75527995051977
0	10465	-1.3762100499675
0	10473	-1.766307738168
0	10481	-0.911904858289318
0	10489	-1.98635749766345
0	10497	-1.28650765041053
0	10505	-1.77172721343530
0	10513	-1.18723190691146
0	10521	-0.93916230162754
0	10529	-1.51399323294208
0	10537	-1.17659159095350
0	10545	-0.828118779027407
0	10553	0.223473564670148
0	10561	-1.88466966409482
0	10569	-1.54627364896241
0	10577	-1.75569935062543
0	10585	-0.772323316734223
0	10593	-0.326603071311070
0	10601	0.21723305118892
0	10609	-0.521153526450816
0	10617	-1.49553562575841
0	10633	-1.15879250553182
0	10641	-1.47662742240123
0	10649	-1.68139498183922
0	10657	-1.53056404925032
0	10665	-1.61619888543204
0	10673	-1.66301017920399
0	10681	-1.23860677124726
0	10689	-1.22491239564825
0	10697	-1.27631119849935
0	10705	-0.905280277391554
0	10713	-1.09719138770054
0	10721	-1.10101598258922
0	10729	-0.434001361756828
0	10737	0.617576762157449
0	10745	-0.0987239372136148
0	10753	-1.62930060675149
0	10761	-1.46574019217900
0	10769	-0.706907701669338
0	10777	-1.33151075253949
0	10785	-1.52253184168793
0	10793	-0.777596460971479
0	10801	0.60682840186996
0	10825	-1.69040319501183
0	10833	-1.11407139925468
0	10841	-1.96111368437886
0	10849	-1.28689436160642
0	10865	-1.45497714732215
0	10873	-0.80003509199932
0	10881	-1.55758227341761
0	10889	-0.78683315310263
0	10897	-0.128086434319813
0	10913	-0.309253139246691
0	10921	-0.94033286213271
0	10929	-1.16849559294236
0	10937	-1.92361479100936
0	10945	-1.51384951694047
0	10953	0.817319040330204
0	10961	0.919259829081982
0	10969	0.0202783739148789
0	10977	-1.84958710057125
0	10985	-0.933396259476208
0	10993	-1.68065608199031
0	11001	-1.75617335139246
0	11009	-2.03910784765000
0	11017	-1.73681387452011
0	11025	-1.84251437738983
0	11033	-2.09023384370553
0	11065	-0.372655437667601
0	11073	-0.0998108648371474
0	11081	-1.32433191017199
0	11089	-1.14570967269768
0	11097	-1.30054474652598
0	11105	-1.45882993359268
0	11113	-1.62313519497618
0	11121	-2.28295828845841
0	11129	-2.09857258990543
0	11137	-1.34289981102218
0	11145	-0.96942919731139
0	11153	-0.977433937841319
0	11161	-0.296848334422317
0	11169	-0.159070305285639
0	11177	-0.879309025070664
0	11185	-0.261606907867926
0	11193	-0.262328944838941
0	11201	0.122100816951618
0	11209	0.0130094622511754
0	11217	-0.106921603720330
0	11225	0.424865258516164
0	11233	1.00657780790176
0	11241	1.64861315339213
0	11249	0.740748507042374
0	11265	0.232957193775527
0	11281	1.06814108794397
0	11289	2.83325368550134
0	11297	3.56646199283098
0	11305	1.83273597346471
0	11313	1.97682955768439
0	11321	1.57367607652846
0	11329	1.48691921449102
0	11337	1.21393723409041
0	11345	1.56147642516108
0	11353	1.49574943810477
0	11361	1.2676796901677
0	11369	0.439638784251067
0	11377	1.22143097401400
0	11385	1.90197979691003
0	11393	1.78526901341434
0	11401	0.776824859776029
0	11409	0.343402841089154
0	11425	0.302652554203365
0	11433	1.33909631929232
0	11441	1.93974898106198
0	11449	0.252582978789859
0	11457	0.450523450176703
0	11465	0.72429811024628
0	11473	1.94678418015991
0	11489	-0.637487105879595
0	11497	0.671027263115332
0	11505	-0.688059450351998
0	11537	-1.14717500991222
0	11545	-0.77226522410794
0	11553	-0.981337414510017
0	11561	-1.35196060153296
0	11569	-1.50446764738598
0	11577	-1.31860186210228
0	11585	-1.28010469148516
0	11593	-1.36420789594935
0	11601	-1.49106350969977
0	11609	-1.58539011813688
0	11617	-1.87908195671310
0	11625	-1.48031606415733
0	11633	-1.41478238560687
0	11641	-0.723650314261023
0	11649	-0.974069710430614
0	11657	-1.14626787465874
0	11665	-1.71276099216519
0	11673	-1.69041836978380
0	11681	-1.40214376275564
0	11689	-1.46284403320588
0	11697	-1.50323275464457
0	11705	-1.46620431368701
0	11713	-1.51657784625578
0	11721	-1.08220454828666
0	11729	-1.19182118926802
0	11737	-1.27541813478388
0	11745	-1.36599037394135
0	11753	-1.28118381593949
0	11761	-0.71256831372678
0	11769	-1.16710557711762
0	11777	-0.942568373135394
0	11785	-1.66298500101779
0	11793	-1.71043196493171
0	11801	-1.63647712373371
0	11809	-1.79662264817490
0	11889	-1.44637581457567
0	11897	-2.28495970423523
0	11905	-1.85420679637005
0	11913	-1.91592638669523
0	11921	0.167659291688006
0	11929	0.153576643621263
0	11937	-0.129836137054146
0	11944	0.268015383477607
0	11951	0.102327681143793
0	11958	-0.311065116571128
0	11965	-0.231744362753417
0	11972	-0.749729044198403
0	11979	0.631144519233425
0	11986	0.157585529127036
0	11993	0.166311333580444
0	12000	-0.344934021729276
0	12008	0.159443788352561
0	12016	-0.362922638437229
0	12023	0.473515286817977
0	12030	0.321941487773756
0	12037	-0.000759361370288758
0	12044	0.0427507390384303
0	12052	0.481279253796634
0	12059	-0.946474590303022
0	12066	-1.61751819305647
0	12073	-1.07404977315895
0	12080	-0.94378579227883
0	12089	-0.0176159149018611
0	12097	0.278111357943525
0	12105	0.368873421296735
0	12113	0.46372946884358
0	12120	0.217105180903734
0	12127	-0.52111549073699
0	12134	-1.38697196654348
0	12141	-0.757573288687996
0	12148	-0.756412726379478
0	12156	-1.47183225986180
0	12163	-0.467109112483996
0	12170	0.637843143423516
0	12177	1.23329382261567
0	12185	0.361715562468913
0	12193	-1.17577390405133
0	12201	-0.364866236652094
0	12209	0.634898463326437
0	12217	1.29821144580585
0	12224	1.15476183983802
0	12231	0.296012341926478
0	12240	0.121555390702386
0	12248	-0.521144215310719
0	12256	-0.493002258390299
0	12265	-0.0595166626882486
0	12273	0.300427945849007
0	12281	0.702653974404796
0	12289	-0.0709353138326474
0	12297	-0.98229791859531
0	12305	-0.0835595095216952
0	12313	-1.08754431847603
0	12321	-1.85993151317649
0	12329	-0.415530862706628
0	12337	-0.157795881167569
0	12345	0.455700769331498
0	12353	-1.33730401194822
0	12361	-1.39102746232056
0	12369	-1.15485897217710
0	12377	-0.89293414489206
0	12385	-0.395684994304991
0	12393	-1.61061598349130
0	12401	-1.26199515672384
0	12409	-0.929423246324078
0	12417	-1.61419804196745
0	12425	-1.93755790197706
0	12433	-1.76070969641748
0	12441	-1.41953481803181
0	12449	-0.574724685381139
0	12457	-0.564663197643082
0	12465	-0.601111836055258
0	12473	-1.63362681460742
0	12481	-1.06747413530148
0	12489	-1.11543895175621
0	12497	-1.01296057969004
0	12505	-1.69142724570620
0	12513	-1.41968238614667
0	12521	-1.45360445651022
0	12528	-1.05032637142681
0	12536	-1.48210455078335
0	12545	-1.11251053486600
0	12553	-0.563749924289153
0	12560	-0.936219851242616
0	12568	-0.627817030529557
0	12576	-0.638853618462614
0	12584	-0.978399012817565
0	12593	-1.53766495224796
0	12601	-1.33902629169772
0	12609	-0.7126307642543
0	12617	-0.430550184243215
0	12625	0.307947464174243
0	12633	-0.528347073512952
0	12640	-1.54618107962855
0	12649	-0.831194729474078
0	12657	-0.699648820511747
0	12665	-0.411080200332006
0	12673	-0.687974962404511
0	12681	-1.85254698553276
0	12688	-1.50486421033089
0	12695	-1.67832067970855
0	12703	-0.849607770415038
0	12713	-0.262561809099649
0	12721	-0.647342663193887
0	12729	-0.350413691651530
0	12737	-1.08842387739365
0	12745	-1.2699868163648
0	12761	-0.681374161935127
0	12769	-1.26404880612922
0	12785	-1.58504966720416
0	12793	-0.761190928755153
0	12801	-1.34791058894388
0	12817	-1.04477445280829
0	12825	-0.985806751949545
0	12833	-0.861576820668647
0	12841	-0.416627053182104
0	12849	-0.99175855948765
0	12857	-1.55835705722571
0	12865	-1.13961224969187
0	12873	-1.41650394520643
0	12881	-1.69406887187108
0	12889	-1.24689112733723
0	12897	-0.803261397646262
0	12905	-1.02342244671099
0	12913	-0.0596310606667263
0	12921	-0.779500896422745
0	12929	-1.43857787081615
0	12937	-1.38820108127336
0	12945	-1.89097397069748
0	12953	-1.14308100014093
0	12961	-1.62615151322143
0	12969	-1.94490956164407
0	12985	0.0204335510514380
0	12993	-0.902390547480795
0	13001	-0.270504111529299
0	13009	-1.64172222318467
0	13017	-1.86228953945628
0	13025	-1.48878528007546
0	13033	-1.83749203655396
0	13049	-0.481086917723546
0	13057	-0.199547067423533
0	13065	-0.883731346841484
0	13073	-1.60270522887128
0	13081	-1.63460845185341
0	13097	-2.06513783203780
0	13105	-1.66681333150252
0	13113	-1.51641033370830
0	13121	-1.32755110037872
0	13129	-1.78780330952830
0	13137	-1.43135454777045
0	13145	-1.51775530165451
0	13153	-0.956609175454267
0	13161	-1.99513091045047
0	13169	-0.866889197940712
0	13177	-1.68063261876764
0	13185	-1.23319578158578
0	13193	-1.41635047061407
0	13201	-1.55076334715329
0	13209	-1.59969142705146
0	13217	-1.50776522746589
0	13225	-1.33698808254943
0	13233	-0.146351468751428
0	13241	-1.01088599090975
0	13249	-1.49379513185429
0	13257	-1.50352197854118
0	13265	-1.15184998118182
0	13273	-1.83541506067842
0	13281	-1.72072282249276
0	13289	-1.80892854694502
0	13297	-1.47122110438566
0	13305	-1.30286101123511
0	13313	-1.12856574776683
0	13321	-1.59710176830797
0	13329	-1.77483129570715
0	13337	-1.60653557875229
0	13345	-1.29389681848029
0	13353	-2.48277983283273
0	13361	-1.60787476350697
0	13369	-1.90464972472731
0	13377	-1.44499869081949
0	13385	-1.56709586465113
0	13393	-1.89113522147624
0	13401	-1.56337213051723
0	13409	-1.18541359706871
0	13417	-1.25239856568205
0	13425	0.701881808967939
0	13433	-1.65496376969916
0	13441	-1.90625535649259
0	13449	-2.05202710641405
0	13457	-1.81586754464608
0	13465	-1.68708984374956
0	13473	-1.43799169807603
0	13497	-1.49829175273702
0	13505	-0.85982098513794
0	13513	-1.44091663624680
0	13521	-1.24529401102608
0	13529	-1.13246231943739
0	13537	0.533015951074132
0	13545	1.88007569300522
0	13553	2.32975047285955
0	13561	2.90611232575493
0	13569	1.96340722800716
0	13593	1.97623834080132
0	13601	2.76731740457359
0	13609	2.16133850175489
0	13617	2.45275069141579
0	13625	2.93224907206788
0	13633	2.90954319676604
0	13641	1.60415349015654
0	13649	1.83022952610124
0	13657	2.69394379242405
0	13665	1.75508823912457
0	13673	1.24976206066013
0	13681	0.946917921283681
0	13697	0.623250255350605
0	13713	1.60165496346707
0	13745	2.10032546516212
0	13753	2.03684278369982
0	13761	1.11019308285138
0	13769	1.15275749749345
0	13777	0.917930981854836
0	13785	0.488335303251148
0	13793	1.18571406618141
0	13801	1.25138536205929
0	13809	0.316712343378775
0	13817	1.62617810558935
0	13825	1.82123437117509
0	13833	1.08327835645301
0	13841	1.22197301594420
0	13849	1.31014389436096
0	13857	1.33354674342557
0	13865	0.366447580322608
0	13873	1.08526167812729
0	13881	1.84143659747697
0	13889	2.23177645190829
0	13897	0.913115918942735
0	13905	1.16755480495192
0	13913	1.67185777454062
0	13921	1.42691777372636
0	13929	1.52855649031779
0	13937	1.75021451403086
0	13945	1.67172428411223
0	13953	1.77795100245075
0	13961	1.14920847499320
0	13969	1.32929962340586
0	13977	1.34905798852501
0	13985	1.32815915590735
0	13993	0.940302435669618
0	14001	1.56935309401096
0	14009	0.935998944123277
0	14017	1.05848068681372
0	14025	1.69249304402163
0	14033	1.13110146584902
0	14041	0.68506120033395
0	14049	1.60498278981381
0	14057	1.46935562317609
0	14065	1.74970585633045
0	14073	2.16184408956324
0	14081	0.861336187666192
0	14089	-0.421508054716409
0	14097	0.738824485986086
0	14105	1.54228819441769
0	14113	2.04109033010051
0	14121	1.68928610469567
0	14129	1.76043991430403
0	14137	1.39796533787279
0	14145	1.43148500848215
0	14153	1.17430151293073
0	14169	1.98393388488388
0	14177	2.09961942905799
0	14185	1.04376818727601
0	14193	1.54359278978051
0	14201	1.58855490548774
0	14209	1.50532475178665
0	14217	1.03459026652892
0	14225	1.17923020624338
0	14233	0.595388400163283
0	14241	1.05433753559420
0	14249	1.56864630646335
0	14257	1.54116864838203
0	14265	1.25796193814751
0	14273	0.590882481236796
0	14281	0.209776953147474
0	14289	-0.0863164788481559
0	14305	0.820172281350971
0	14313	0.196031133773045
0	14321	0.140922997627609
0	14329	-0.383713756877865
0	14337	-0.658102333806369
0	14345	0.155762622508259
0	14353	-0.211571635052672
0	14361	-0.613263498331086
0	14377	0.0172190955555722
0	14385	-0.050312221973325
0	14393	-0.360711671770837
0	14401	-0.09391325836068
0	14409	-0.116520598743655
0	14417	0.103728691380265
0	14425	-2.24035364837396
0	14441	-1.25857202209725
0	14449	0.0462678840029849
0	14457	-0.00920209462656096
0	14465	-0.323996333620642
0	14473	-0.212895368535047
0	14481	-0.0620649289454116
0	14489	-0.265602082696287
0	14497	0.122775971096563
0	14537	-2.17500488686351
0	14545	-2.17670320662442
0	14553	-0.411860752141728
0	14561	-1.19494728799427
0	14569	0.87605520964848
0	14577	-0.450562170135981
0	14585	-0.410104225412078
0	14593	-0.944444726951867
0	14601	-0.35271936509157
0	14609	-1.01310831357728
0	14617	-1.73334101381436
0	14625	-1.60119237279990
0	14633	-2.31993975010596
0	14641	-1.24854782460348
0	14649	-1.89023626669486
0	14657	-1.64381911483837
0	14665	-1.54819019153842
0	14673	-1.65311575131958
0	14681	-1.39467247250753
0	14689	-1.88632646644852
0	14697	-1.04401415559705
0	14705	-0.837762039302676
0	14713	-1.75843144177808
0	14721	-2.02421359477590
0	14729	-1.55024865887891
0	14737	-1.50148686628314
0	14745	-1.77503745086085
0	14753	-1.45478595734107
0	14769	-1.55818047106227
0	14777	-1.56620790152604
0	14793	-1.13951968717505
0	14801	-1.94810726248923
0	14809	-1.30019647416218
0	14817	-1.86939768711756
0	14825	-1.69880601709023
0	14833	-1.77014300422702
0	14841	-1.49584157415969
0	14849	-1.56992844005224
0	14857	-1.88948083984816
0	14865	-1.64069999366109
0	14873	-1.00980812996520
0	14881	-1.54264219892997
0	14889	-1.93948127443649
0	14897	-1.05899055988497
0	14905	-0.764564206479194
0	14913	-0.372233155470023
0	14921	0.608770895403759
0	14929	0.727112360848068
0	14937	-0.0200292406449085
0	14945	-0.871345579339584
0	14953	-1.18781605996974
0	14961	-1.42679019433814
0	14969	-1.19083118258667
0	14977	-1.37661755700087
0	14985	-1.27043384672164
0	14993	-1.3802181491005
0	15001	-1.18973601737803
0	15009	-0.975025016082554
0	15017	-1.39143127286474
0	15025	-1.15192394170727
0	15033	-1.28324025449792
0	15041	-1.70079553457448
0	15049	-1.51522102972101
0	15057	-2.23943795461907
0	15065	-1.13060435275903
0	15073	-1.50324277895786
0	15081	-0.138208074418602
0	15089	-0.821979792809937
0	15097	0.547691245784324
0	15105	0.28908009455146
0	15113	0.201191963965226
0	15121	-0.859042116698017
0	15129	-0.864714196355086
0	15137	-0.211296179926530
0	15145	-0.228551201063995
0	15153	0.477817410884812
0	15161	-1.41589339797567
0	15169	-1.39336079133616
0	15177	0.459667326042798
0	15185	-1.04996577065199
0	15193	-1.33807710875796
0	15201	-1.10861084115107
0	15209	-1.44242994949836
0	15217	-1.36989259254992
0	15225	-1.08333487641753
0	15233	-1.33419411495465
0	15241	-1.5721154679612
0	15249	-1.58536083387505
0	15257	-1.42867487329781
0	15265	-1.19189246465059
0	15273	-1.2455781195787
0	15281	-1.29285463647501
0	15289	-1.39721034330235
0	15297	-0.723961983624708
0	15305	-1.64431722439886
0	15313	0.248960044082581
0	15321	0.113223855865164
0	15329	-1.08017630043985
0	15337	-0.740113066919718
0	15345	-0.25943661239945
0	15353	-1.44234833175824
0	15361	-1.19364105163269
0	15369	-1.69161778439045
0	15377	-0.889151229230799
0	15385	-0.724532571309552
0	15393	-1.49301958910247
0	15401	-1.40802046565216
0	15409	-0.76729668061894
0	15417	0.255638174765921
0	15425	-0.47836659237732
0	15433	-0.879670538147378
0	15441	-1.14048509996863
0	15449	-0.885379343834257
0	15457	-0.932724036607119
0	15465	-1.01269602462740
0	15473	-0.573400504680103
0	15481	-1.06227483079775
0	15497	-1.33396610965062
0	15505	-0.771796385406999
0	15513	-0.491540464407513
0	15521	-0.91828600338375
0	15529	-1.40421662450017
0	15537	-1.45728460190276
0	15545	-1.45974146791855
0	15553	-0.292291128014369
0	15561	-1.57309907639789
0	15569	-1.39698568217216
0	15577	-1.14609951649908
0	15585	-1.23350655370534
0	15593	-1.20226248571551
0	15609	-1.17107420374327
0	15617	-1.36728006505954
0	15625	-1.41677483640904
0	15633	-1.36460922695314
0	15641	-2.05283089755075
0	15657	-1.87299788660032
0	15665	-0.51320209648626
0	15673	-1.30677660286941
0	15681	-1.10475481740696
0	15689	-1.34594201572980
0	15697	-1.47991750658428
0	15705	-0.813117188098092
0	15713	-1.30370256027383
0	15721	-1.05754296390282
0	15729	-0.97230837763469
0	15737	-1.25197501477224
0	15745	-0.966445002906406
0	15753	-1.12485229559690
0	15761	-0.86885314165847
0	15769	-0.495029907579871
0	15777	-1.55442206786265
0	15785	-1.10585922836127
0	15793	-1.44261062831533
0	15801	-1.11563502938252
0	15809	-1.03129792958575
0	15817	-1.55578588182119
0	15825	-1.46881873612563
0	15833	-0.585197582558196
0	15841	-0.310957756629954
0	15849	-0.4752259352718
0	15857	-0.277085969061926
0	15865	-0.0855595468969517
0	15873	-0.0662669876123276
0	15881	0.539964655786101
0	15889	1.40302187621108
0	15897	-0.145873611746975
0	15905	0.607203866633327
0	15913	0.720119418409612
0	15921	0.0483070341956156
0	15929	0.375460236102096
0	15937	0.64076078425166
0	15945	1.02078628024411
0	15953	0.615913833684174
0	15961	0.451457580554154
0	15969	0.192898698338705
0	15977	0.5954831688651
0	15985	0.651618432601534
0	15993	0.950060357073038
0	16001	0.316084794192932
0	16009	0.0923341804121298
0	16017	0.269172007287566
0	16025	0.473729238820241
0	16033	0.395355178221313
0	16041	0.652890656899723
0	16049	0.223306950958857
0	16057	0.27123149707231
0	16065	0.608679700488097
0	16073	1.40743900770725
0	16081	0.661829417339883
0	16089	1.36322111526372
0	16097	0.797257437823728
0	16105	0.846649609834476
0	16113	0.345947035761858
0	16121	0.44107508241672
0	16129	0.880053065227455
0	16137	1.55959278467430
0	16145	0.705894013709976
0	16153	0.907836329184017
0	16161	1.15646608580934
0	16169	1.03196924656189
0	16177	0.541903818119533
0	16185	0.848044016237651
0	16193	0.770910500968423
0	16201	0.578276867748176
0	16209	0.929879505426917
0	16217	0.65023798789066
0	16225	0.491242074187718
0	16233	0.0122843302851869
0	16241	0.297039157039758
0	16249	1.06713984129883
0	16257	1.00371892464017
0	16265	0.491521038361358
0	16273	0.598501716766823
0	16281	0.554106907907814
[truncated: 132,663 more rows]
