# Supplementary material for: A Compendium of Nucleosome and Transcript Profiles Reveals Determinants of Chromatin Architecture and Transcription
Source: PLoS Genet. 2013 May 2;9(5):e1003479. doi: 10.1371/journal.pgen.1003479 (PMC3642058; doi:10.1371/journal.pgen.1003479)
Supplement: Dataset S1 — Yeast transcript annotation R script and data files. Please note this file is 81.9 MB and may be difficult for some readers to download due to its size. (GZ) [file pgen.1003479.s001.gz › yeast-transcript-annotation/chr2.data.snyder.end3]

7542	1
9876	1
18162	1
22643	1
24795	1
24823	1
24839	1
24869	1
24884	2.58496250072116
24947	1
28657	1
28854	1
30001	1
30127	1
32070	1
36852	1.58496250072116
37013	1.58496250072116
37061	1
37567	1
38428	1
38464	1
38687	1
38716	1
38752	1
38767	1.58496250072116
38847	2
38892	1
38951	1.58496250072116
38965	2.58496250072116
40911	1
44118	1
44133	2
44145	1
44174	1
44196	1
45086	1
45970	2
45983	1
46009	1.58496250072116
46056	1
46070	1
46111	1
46141	2.32192809488736
46151	1
46176	1
46212	1
46250	1.58496250072116
46376	1.58496250072116
46383	1
46398	2
46417	4.52356195605701
46428	4.95419631038688
46438	3.90689059560852
46450	2.8073549220576
46463	2.32192809488736
46487	2.8073549220576
46498	4.58496250072116
46509	6.2667865406949
46526	1
46537	1
46869	1
47197	1
47280	3.70043971814109
47373	1
48047	1
48470	1.58496250072116
48505	1
48520	1
48592	2
49466	2
49472	1
50943	1
50958	1
51011	1
53717	1
57981	1
59700	1
59718	3.8073549220576
59732	5.6724253419715
59745	4.75488750216347
59753	1.58496250072116
59834	2.58496250072116
59856	1
60056	1.58496250072116
60076	1
60731	1
60785	1.58496250072116
61155	1.58496250072116
61169	2
62232	1
66223	1
66924	1
68463	1
69670	1
70782	1
70923	1
71822	2.32192809488736
72518	1
73020	1
73078	1
75112	1
75488	1
75968	1
79416	1
79838	1
79910	2
80029	2.32192809488736
80224	1
80262	1.58496250072116
80289	2
80451	1
80709	1
80947	3.4594316186373
80962	4.64385618977472
80975	2.8073549220576
80992	1
81008	2
81074	1
81218	1
81326	1
81462	1
81553	1
81759	1
82179	1
82544	1
82733	1
83631	1
84463	1
87083	1
88137	1.58496250072116
88264	1
88293	1.58496250072116
88308	1
88369	2.32192809488736
88387	2
88420	4.8073549220576
88431	6.14974711950468
88441	5
88480	4.32192809488736
88487	2.32192809488736
88515	1.58496250072116
88532	1.58496250072116
88639	1
88667	1
88989	1
89513	1
90464	2.32192809488736
92074	2
92106	1
92157	1
92175	1
93521	1
93783	1
94136	1
96356	1
96447	1
100316	3
101054	1
105229	1.58496250072116
105242	1
105262	1.58496250072116
105327	1
105755	1
107434	1
109212	1
109894	2
110031	1.58496250072116
112319	1
112664	1
112719	1
112749	2.32192809488736
112813	3.4594316186373
112822	2.32192809488736
113083	1
113217	1
113343	1
114145	1
115100	1
115135	1
115409	2
115429	1
115496	1.58496250072116
115508	1.58496250072116
115530	1
115557	1.58496250072116
115582	1
119320	2.32192809488736
119353	1.58496250072116
119439	1
120281	1
120823	1
122321	2
122331	1
122402	1
122424	1
122463	1
122582	1
122605	2.8073549220576
122620	1
122631	1
122654	1
122675	1
122778	1
123010	1
123301	1
123548	1
124323	1
125121	1
125448	1
125850	1
125941	1
126052	1
126075	1
126136	1
126173	2.58496250072116
126185	1
127476	1
127929	1
128236	1
128366	1
130656	1
133832	1
133857	1
133960	1
134020	1
134034	1
134119	1
134718	1
135120	1
135621	1
136509	1
137669	1.58496250072116
138095	1
138218	1
138307	1.58496250072116
138636	1
138741	1
141446	2.58496250072116
141629	1.58496250072116
141995	1
142011	2.32192809488736
142030	2
142059	2.32192809488736
142082	1
142133	3.32192809488736
142249	1
142294	1.58496250072116
142345	1
143685	1
143697	1
143715	1
143903	1.58496250072116
144590	1
144963	1.58496250072116
145434	1
145936	1
146940	2.58496250072116
146953	1.58496250072116
146968	2.32192809488736
146978	1.58496250072116
150318	2.58496250072116
150358	1.58496250072116
150424	1
150853	1
151431	1.58496250072116
151442	1
152309	1
153337	1.58496250072116
157355	1
160834	1
161048	1
162761	2.8073549220576
162783	1.58496250072116
162799	1
162839	1
162851	1
162940	1
163291	1
163861	1
163998	1
164365	1.58496250072116
164386	1.58496250072116
164431	1.58496250072116
164532	1
164807	1
165753	1
166141	1
167252	1
167279	2
167322	1.58496250072116
167346	1
167448	1
167468	1
167667	1
167710	1.58496250072116
167979	1
168864	1
168903	1
168986	1
169096	1
169137	1
169153	1
169172	1
169284	1
169375	1
169391	1.58496250072116
169405	1.58496250072116
169433	2
169448	4.90689059560852
169458	5.04439411935845
169469	4.52356195605701
169481	3.4594316186373
169514	1
169531	2.32192809488736
169541	1
169565	1
169872	1
170894	1
171159	2
172449	1
172473	1
172548	1
172567	1
174497	1.58496250072116
174715	1.58496250072116
174726	1
177811	2
177866	1
180330	1
181507	1
185954	2.58496250072116
185993	1.58496250072116
186788	3
186799	1
186893	1
190785	1
190832	1
192245	2.58496250072116
193595	1
193630	2.32192809488736
193643	3
195735	1.58496250072116
195947	1.58496250072116
195967	2
198971	1.58496250072116
199595	1
204828	1
205922	1
205949	1
206015	1.58496250072116
206109	1
209349	1
212487	1.58496250072116
212523	1
212540	1
212565	2.32192809488736
212585	1.58496250072116
216382	1.58496250072116
216401	1.58496250072116
216426	3.32192809488736
216441	2
216527	1
216730	1
217521	1
217602	1
220002	1
220060	1
220078	1
220204	1
220583	1
221309	1
224892	1
228642	1
229119	1
230259	1
232780	1
235053	1
235082	1
235107	1
235127	1
235143	1
235173	2
235220	4.32192809488736
235237	5.6724253419715
235247	2.32192809488736
235258	2
235272	1.58496250072116
235307	1
235393	2
235461	2
235544	1
235585	1.58496250072116
235599	1
235615	1
235803	1
235871	1.58496250072116
236299	1
236387	1
236433	1
236737	1
236866	1
236892	1
236925	1
236940	1
237006	1
237058	1.58496250072116
237075	3.32192809488736
237082	2
237099	2.32192809488736
237117	2.32192809488736
237139	2.8073549220576
237155	1.58496250072116
237188	1
237392	2
237888	1
238781	1
238907	1
241480	1
241610	2
243787	1.58496250072116
243925	1
244290	1
244351	1
245498	1
246687	2.32192809488736
246727	2.58496250072116
248635	1
248693	1
250003	1
251595	1
251775	1
252104	1
252323	1
252537	1.58496250072116
253190	1
254906	1
255195	2
255207	3.16992500144231
255219	5.04439411935845
255236	1
255252	1
255266	1
255301	1
255454	1
256403	1.58496250072116
256516	1
256657	1
256817	2.58496250072116
256856	2
256869	1
256886	3
256894	1.58496250072116
257010	5.85798099512757
257018	1
257043	1
257144	1
257176	1
257220	1
257555	1
258710	1
258736	1
258953	1
264995	1
266308	1
266529	1.58496250072116
266631	2
266648	1
267587	2.58496250072116
267605	1
267678	1
267811	1
268922	1
269651	1.58496250072116
269670	1
270639	1
270656	1.58496250072116
270769	1
270787	1
270823	2.32192809488736
270834	2.58496250072116
270859	2
270884	1.58496250072116
270911	1.58496250072116
270932	1
283363	1.58496250072116
283380	1.58496250072116
283403	2
283477	1
283497	1
284293	1
284341	1.58496250072116
284374	1
284408	2
284419	1
285054	1
286110	1
288341	1
288767	1.58496250072116
288818	1
290205	1
290452	1
290467	3.16992500144231
290479	3.58496250072116
290491	3.4594316186373
290514	2.8073549220576
290522	1
290554	2.58496250072116
290578	1
290620	1
290647	1
290675	1
290830	2.32192809488736
290847	1
290928	1.58496250072116
291157	1
291334	1
291654	1
291855	1
292562	1
292772	3.32192809488736
292945	1
295911	1
296136	2.32192809488736
296305	1.58496250072116
296609	1
299552	1
299573	1
299970	1
299984	1
300004	1
300035	1
300057	1.58496250072116
300264	1.58496250072116
300281	1
301006	1
301112	1
301145	1.58496250072116
301236	1
301262	1.58496250072116
301290	1
301305	1.58496250072116
301321	3.32192809488736
301333	5.75488750216347
301342	5.08746284125034
301362	2
304758	2.58496250072116
304768	2.58496250072116
304783	1
304975	1
305196	1
306122	1
306133	1
306168	1.58496250072116
306183	1
306205	1
306228	1.58496250072116
306318	1
306768	1
307455	2.32192809488736
307583	1
307904	1
308778	1.58496250072116
308800	1
308845	2
308870	1
310511	1
315658	1
315924	1
316269	1
316480	1
316677	1.58496250072116
316951	1
319356	1
320421	1.58496250072116
320442	1
321696	1.58496250072116
321773	1
321785	1
322993	1
323116	1
324280	1
327247	2.32192809488736
328025	1
328060	1
330252	1.58496250072116
330481	1.58496250072116
330913	1
332409	1
333442	1
333752	1
333809	1
333839	1.58496250072116
333849	1
333900	1
333932	1
333970	1
333995	3.4594316186373
334006	4.58496250072116
334016	4.64385618977472
334027	2.8073549220576
334039	2.32192809488736
334046	2
334153	1
336838	1
337158	1
338663	2
338676	2.8073549220576
338683	1.58496250072116
338703	1
338732	1
339308	1.58496250072116
339568	1
339621	1.58496250072116
340321	1
340550	1.58496250072116
340710	1
341411	1
342160	1
342753	1
342934	1
343052	1
343074	1
343453	1
343638	1
343754	1
344252	2.32192809488736
344354	1
344411	1.58496250072116
344427	1
344484	3.16992500144231
344495	3
344524	1
344567	2
344582	1.58496250072116
344594	1
344638	1
348192	1
348544	1
348646	1
348774	1
349720	1
351329	1
351891	2.32192809488736
351899	1
352086	2
352298	1
353477	1
353498	1
353529	1
353564	1.58496250072116
353588	1
354097	1
356145	2.32192809488736
356165	2.8073549220576
356191	2.32192809488736
356204	2.58496250072116
356367	1
356411	1
356768	1
356812	1.58496250072116
356868	1
357257	1
360421	1
360477	1
360601	1
360622	1
361185	1
363937	1
364641	1
364706	1.58496250072116
364714	1
365354	1
365883	2.32192809488736
365909	1
366234	2
367049	1
369946	1.58496250072116
369954	1.58496250072116
370743	1
370862	1
371982	3
371991	3.16992500144231
372005	2
372017	1.58496250072116
372592	1
372748	1
372786	1
373652	3.70043971814109
373670	1
373683	1
373714	1
373897	1.58496250072116
374043	1
374174	1
374268	1
374956	2.32192809488736
374988	1
375036	1
375198	1
375294	1
375887	1
376403	1
376419	1
376462	1
376482	1
376525	1.58496250072116
376949	1
377759	1
379053	1
380540	1
380885	1
381049	1
381151	1
381554	1
382286	1
382368	1
382827	3.8073549220576
382834	2
383288	1
385112	1
385436	1
385906	1
386037	2.32192809488736
386211	1
386224	1.58496250072116
389321	1
390133	1
391116	1
391131	1
391175	1
391263	1
391302	1
391596	2.8073549220576
393007	1
393032	1
393173	1
393568	1
393727	1
394056	1
394363	1
394539	1
394683	1
394744	1
394785	1
394825	2.32192809488736
394860	1
394873	1.58496250072116
394892	2.58496250072116
394904	1.58496250072116
394983	1
395021	2.32192809488736
395035	1
395053	1
395105	1.58496250072116
395182	1.58496250072116
395220	2
395243	2
395300	3.4594316186373
395308	1
395330	1
395860	1
396294	1
398449	1
398591	1
398684	1
401148	1
403311	1
405420	1
406377	1
406456	1.58496250072116
406469	4.24792751344359
406494	4.24792751344359
406508	2.32192809488736
406516	1
406540	1.58496250072116
406574	1
406598	1
406688	1.58496250072116
406705	1
406776	1
406896	1
407166	1
407186	1
407734	1
407818	1
408073	1
408274	1
409150	1
410702	1
413723	1
414054	2.58496250072116
414063	1.58496250072116
414075	6
414099	2.58496250072116
414111	2
414124	4.4594316186373
414135	3.4594316186373
414194	1
414293	1
414378	1
414432	1
414571	1
414612	1
414627	1.58496250072116
414656	1
414698	1
415773	1.58496250072116
417661	1
418520	1
418543	1.58496250072116
418558	2.58496250072116
418577	1.58496250072116
418588	2
418596	1
418636	2
418654	1
418718	2.32192809488736
418999	1
420087	2.8073549220576
420104	1
420180	1
420989	1
423618	1
423713	1
424159	1
424431	1
424865	2
424883	2
424893	1
424915	1
424936	1.58496250072116
424945	2
424970	1
425730	1
425776	1
425997	1
426018	2.58496250072116
426043	2.58496250072116
426054	1.58496250072116
426469	1
426992	4.16992500144231
427000	1
427042	1
427074	1
427584	1
427653	1.58496250072116
427662	2.32192809488736
429273	1
429488	1
429500	1.58496250072116
433946	1
434351	1
434378	1
434403	1
434939	1
435173	1.58496250072116
436765	1.58496250072116
436778	1
438508	1
439671	1
439792	1
440528	1
440568	1
441275	1
441317	1
441469	1
442950	1
443753	1.58496250072116
443782	2.58496250072116
443793	4.95419631038688
443804	2.58496250072116
444182	1
444194	1
444243	1
444273	1
444569	1
444596	1
444724	1
445242	1
447223	1
449350	1
450280	1
450703	1
450737	2
450753	1.58496250072116
450771	2.58496250072116
450781	1
451595	1
452652	1
452763	2.58496250072116
452795	1
452837	1
452950	1
453257	2.58496250072116
453297	1
453316	2
453334	3.16992500144231
453348	4.52356195605701
453361	1
453498	1
453573	1
457594	1
457659	1
457697	2.8073549220576
457716	1.58496250072116
457733	3.8073549220576
457745	2.8073549220576
457764	1
457790	1
458008	1
458282	1
460303	1
460316	2.32192809488736
460625	1
461092	1
461115	3.70043971814109
461127	2.8073549220576
461136	1.58496250072116
462646	1.58496250072116
462712	2.8073549220576
462727	2.8073549220576
462745	1
465050	1
465710	1
465790	1
466012	1
467074	1.58496250072116
469707	1
471447	1
476549	1
476965	1
477574	1
477627	1
477666	1
477928	1
478081	1
478116	1
478352	1
478367	1
478380	1
478436	2
478447	1
478499	1
478692	1
478892	1
478974	1
479018	1
479087	3
479105	3
479116	7.12928301694497
479127	6.28540221886225
479136	3.32192809488736
479149	1
479279	2.32192809488736
479778	1
480291	1
480378	1.58496250072116
480453	1
481212	2.32192809488736
481235	2.32192809488736
481256	2
481270	4.32192809488736
481308	3.16992500144231
481323	2.32192809488736
481967	1
482943	2.32192809488736
482975	1
483162	1.58496250072116
483779	3
483804	2
483813	1
483911	1
484131	1.58496250072116
484681	1
484693	1
484710	1
485229	1
487174	1
488779	4.24792751344359
488791	1.58496250072116
489176	1
489226	1
489573	1
489712	1
490318	1
490405	1
490853	1
490999	1
491081	1
491098	2.58496250072116
491111	3.90689059560852
491125	1.58496250072116
491137	1.58496250072116
491156	3.4594316186373
491163	1
491178	3.32192809488736
491189	4.32192809488736
491201	2.58496250072116
491226	2
491296	1
491325	1
491600	1
492807	1
492964	2.58496250072116
492996	1
493245	1
493327	1.58496250072116
494272	1
495486	2.32192809488736
495511	1.58496250072116
495717	1
496505	1
499305	1
499357	1
499548	2.32192809488736
503047	1
504366	1
505346	1
505406	4
505418	2
505501	1.58496250072116
511046	1
513247	1
513603	1
513621	1
513669	1
513708	1.58496250072116
513722	1
513791	1
513868	1
515730	1
517254	2
517286	1
517346	2
517726	1
518478	1
521090	1
521322	1
521624	1
523583	2.32192809488736
523595	1
526844	1
526861	1
526873	1
526927	1
528500	1
529555	1
529760	1
530215	1
530382	1
530543	1
530604	2
530619	1
530648	2.58496250072116
530659	1.58496250072116
530729	2
530744	3.4594316186373
530762	1.58496250072116
530774	1
530798	1
530844	1.58496250072116
530912	1
531175	1
531453	1
531670	1.58496250072116
531753	1
531881	1
532487	1.58496250072116
533060	1
533757	1
534370	1
534829	1.58496250072116
534856	1
534906	2.32192809488736
534948	1
536258	1.58496250072116
536284	2.8073549220576
537575	1
537639	1
537782	1.58496250072116
539704	1
540186	1
540457	1
541049	1.58496250072116
541067	1
541106	3.16992500144231
541113	1
541124	1
541147	1.58496250072116
541192	2
541207	2.32192809488736
541239	1
541872	1
541909	1
546029	1
546064	1.58496250072116
546080	2
546096	3.4594316186373
548269	5.04439411935845
548291	2.8073549220576
548321	1
548337	1
548397	1
548521	1
549258	1
549300	1
550700	1
550934	1
550989	2
551003	2
551051	1
553424	1
553441	1
554580	1
554635	1
556316	1
557179	1
557470	1.58496250072116
557497	1
557529	1
558331	3.32192809488736
558836	1
558974	1.58496250072116
559682	1.58496250072116
559802	2.58496250072116
559876	1.58496250072116
561053	2.32192809488736
561232	1
562395	1
562842	1.58496250072116
562866	1
562887	1
562908	1
562933	2.8073549220576
562945	2.32192809488736
563024	2.32192809488736
563043	1
563067	3
563127	1
563147	1
563161	1
563290	1
563420	1
563732	1.58496250072116
563785	1
563812	1
563899	1
563919	1
564218	1
565253	1
565378	1
565416	1
565488	3.90689059560852
565499	4.39231742277876
565510	4.08746284125034
565527	1.58496250072116
567519	1
567643	1
567760	3
567773	1
567793	1
567820	1
567930	1
567944	1
569718	1
569739	1.58496250072116
569750	1
569823	1
570347	1
571365	1
571411	2
571778	1
573439	1
573750	2.58496250072116
573759	1
573791	2
573807	1
574113	1.58496250072116
574204	1
574217	1
574396	1
575185	1.58496250072116
576221	1.58496250072116
576271	1
577209	1
578521	1.58496250072116
578733	1
578971	1
579021	1
579057	2
579099	1.58496250072116
579114	1.58496250072116
579122	1.58496250072116
580097	1
580152	1
580277	1
581594	1.58496250072116
581670	2
583451	1.58496250072116
583480	1.58496250072116
584656	1
584698	1
584789	1
584811	1
586418	1
586465	1
586501	1
591615	4.32192809488736
591630	5.12928301694497
591641	3
591661	3.16992500144231
591669	1
591739	1
592061	1.58496250072116
592090	1
592393	1
596005	1
596117	1
597116	1
597162	1
598942	1
599091	1
601364	2
603511	1
603566	1
603586	1.58496250072116
603621	2.32192809488736
604485	1
604511	1
604957	1
605202	1
605272	1.58496250072116
605287	1
605345	1
605459	1.58496250072116
605489	1
605527	2.32192809488736
605545	3.32192809488736
605559	5.58496250072116
605568	4.52356195605701
606702	1
606752	1.58496250072116
606861	1
606902	3.58496250072116
606925	1
606946	1
607082	1
607139	1
607155	3.32192809488736
607203	2.32192809488736
607216	2.32192809488736
607231	4.39231742277876
607241	3.70043971814109
607253	4.39231742277876
607264	3.4594316186373
607275	3.8073549220576
607315	2
608631	1
608851	1.58496250072116
608922	1
609043	1.58496250072116
610499	1.58496250072116
610512	1
610553	1
610601	1
611643	1
612054	2
612067	2
612082	6.02236781302845
612094	3.4594316186373
612102	1
612117	4.08746284125034
612146	2.32192809488736
612157	1.58496250072116
612171	1
612308	1
612319	1
612375	1.58496250072116
612422	1
612448	1
612625	1
612789	1
612835	1
612883	1
613068	1
613445	1
613694	1
613838	1.58496250072116
613937	1
614030	1
614804	1
614858	1
616066	1.58496250072116
616127	1
616418	1
616950	1
617440	1
620022	1
620419	2.32192809488736
620437	1.58496250072116
620473	1
621956	1
622669	1
622734	1.58496250072116
622765	1
624057	1
624124	1
624256	1.58496250072116
624285	1.58496250072116
624296	1
624308	1
624322	2.32192809488736
626133	1
627891	1
628581	1
632008	1
632094	1
632189	1
634416	1
634925	2
634955	1
634979	1.58496250072116
635000	2.8073549220576
635012	1.58496250072116
635038	1
635520	1
635997	1
636570	2
636584	1.58496250072116
636622	1
636649	2
636656	1
640219	1
645927	1
645984	1
646045	1.58496250072116
646056	1
646146	1
646180	1
646212	1
647611	1
649343	1
649534	1
649750	1
649975	1
650079	1
650096	2
653029	1
653062	1
653123	1.58496250072116
653142	1
653177	2
653554	1
654690	1
655313	1
655358	1
655378	1
655421	1
658117	1.58496250072116
658551	1.58496250072116
658600	2.8073549220576
658622	1
658681	1
659324	1
659856	1
662121	1
662577	1
662772	1
662854	1
662879	1.58496250072116
663594	1
664864	1.58496250072116
664921	3.8073549220576
664933	3.16992500144231
664950	2.8073549220576
664981	1
665009	1.58496250072116
665060	1
665122	1
665324	1
666304	1
666410	1
666618	3.16992500144231
666636	1
668413	1
672199	1
673452	1
673473	1
675294	1
676236	2.32192809488736
676267	1
676326	1
676483	1
677137	1
679396	2
679418	1
679471	1.58496250072116
679526	2.58496250072116
680249	1
680333	1
680606	1
680677	3.16992500144231
680698	1.58496250072116
681287	1
681757	1.58496250072116
681801	1
682149	1
682749	1
684187	1
684716	1
684816	1
685380	1.58496250072116
685407	1
685461	1
685489	1
688963	1
690239	1.58496250072116
690252	1
690337	1.58496250072116
690349	1.58496250072116
690386	1
690674	1
691603	1
692518	1
694361	1
694615	1.58496250072116
694827	1
696023	1
698065	1
698083	1.58496250072116
698329	1
698345	1
699877	1
700178	1.58496250072116
700371	1
700408	1
702545	1
704063	1
704431	2.32192809488736
704447	2.8073549220576
705425	1.58496250072116
705442	2
705491	1
708051	1
708070	1
708116	1.58496250072116
708129	2.32192809488736
708143	1
708200	1
709559	1
710175	1
712829	1.58496250072116
712844	1
712866	1.58496250072116
712896	2
713289	1
714628	1.58496250072116
714735	2.58496250072116
714749	3
714809	1
716640	1
716756	2
716777	3.4594316186373
716803	1
716817	1.58496250072116
716861	1.58496250072116
717038	1
717251	1
720727	1
722384	1
722412	1.58496250072116
722469	1
723081	1
723103	3
723116	2.8073549220576
723131	1.58496250072116
723148	1
723265	1
723457	1
723579	1.58496250072116
723655	1
723675	1
723713	2.58496250072116
724332	1
724870	1
725099	1
726220	1
726418	1
726524	2
726535	1.58496250072116
726669	1
726717	1
727292	1
727336	2.32192809488736
727346	3.16992500144231
727397	1
727418	1
727454	1
727580	1
729681	1
729853	1
732544	1
732576	1
733259	1
734681	1
734726	1
735440	1
735618	2
735631	1.58496250072116
735643	2
735960	1
736359	1
737490	1
737723	1
737745	1
737812	1
738120	1
738145	1.58496250072116
738466	4.52356195605701
738476	3.8073549220576
738483	1
739667	2
739674	1
741115	1
741126	1
741686	1
741701	2
741710	1
741991	1
742011	1.58496250072116
742026	1
742856	1
746185	1.58496250072116
746196	1.58496250072116
746246	1
747769	1
747973	1
748009	1
748030	1
748212	1
748879	1
749204	1
750950	1
751357	1
753530	1
755739	1
756245	1
757481	1
757557	2.8073549220576
757569	2
757749	1
759970	1
760592	1
760960	1
760975	2
761021	1
761036	1
761902	1
762421	1.58496250072116
762652	1
762690	1
762727	2
764058	1
764852	2
764870	1
767145	1
767799	1
768381	1
768757	1.58496250072116
768770	3.58496250072116
768787	4
768806	3
768860	1
768917	1
768944	1.58496250072116
769164	1
769412	1
769987	1
770059	1
770510	1
771273	1
771766	1.58496250072116
773706	1
773782	1
773802	1
774639	1
774681	2.32192809488736
775109	1
775314	1.58496250072116
775871	1
775996	1
776064	1
776145	1
776334	1
776367	1
776437	1
776570	1
777230	1
777693	1
777825	1
777840	1
777858	1
777899	2.32192809488736
777912	1
777948	1.58496250072116
777962	1
782429	1
783633	2
783647	2.32192809488736
783671	1
784839	1.58496250072116
786314	1
786365	1
786379	1
786560	1
786706	1
788536	1
788633	1
796544	2
796553	1
796645	1
796731	1
802547	1
802592	1
802940	1
809463	1.58496250072116
809660	1
