# Supplementary material for: A Compendium of Nucleosome and Transcript Profiles Reveals Determinants of Chromatin Architecture and Transcription
Source: PLoS Genet. 2013 May 2;9(5):e1003479. doi: 10.1371/journal.pgen.1003479 (PMC3642058; doi:10.1371/journal.pgen.1003479)
Supplement: Dataset S1 — Yeast transcript annotation R script and data files. Please note this file is 81.9 MB and may be difficult for some readers to download due to its size. (GZ) [file pgen.1003479.s001.gz › yeast-transcript-annotation/chr3.orfs.gff]

chr3	SGD	CDS	6479	8326	500	-	0	YCL073C
chr3	SGD	CDS	9706	11082	1000	+	0	VBA3
chr3	SGD	CDS	11503	12285	500	-	0	YCL068C
chr3	SGD	CDS	12386	13018	1000	-	0	HMLALPHA2
chr3	SGD	CDS	13282	13809	1000	+	0	HMLALPHA1
chr3	SGD	CDS	15798	16880	1000	-	0	CHA1
chr3	SGD	CDS	17290	18561	1000	+	0	VAC17
chr3	SGD	CDS	18816	22106	1000	-	0	MRC1
chr3	SGD	CDS	22429	23379	1000	-	0	KRR1
chr3	SGD	CDS	23584	23925	500	+	0	YCL058W-A
chr3	SGD	CDS	24032	24325	500	-	0	YCL057C-A
chr3	SGD	CDS	24768	26906	1000	+	0	PRD1
chr3	SGD	CDS	26925	27359	500	-	0	YCL056C
chr3	SGD	CDS	27929	28936	1000	+	0	KAR4
chr3	SGD	CDS	31449	33974	1000	+	0	SPB1
chr3	SGD	CDS	34143	35393	1000	-	0	PBN1
chr3	SGD	CDS	35865	37616	1000	+	0	LRE1
chr3	SGD	CDS	37836	38801	1000	-	0	APA1
chr3	SGD	CDS	39786	40724	500	-	0	YCL049C
chr3	SGD	CDS	41488	41727	500	+	0	YCL048W-A
chr3	SGD	CDS	42165	43556	1000	+	0	SPS22
chr3	SGD	CDS	43661	44437	500	-	0	YCL047C
chr3	SGD	CDS	44623	46905	500	-	0	YCL045C
chr3	SGD	CDS	47111	48364	1000	-	0	MGR1
chr3	SGD	CDS	48653	50221	1000	-	0	PDI1
chr3	SGD	CDS	50584	50943	500	+	0	YCL042W
chr3	SGD	CDS	50838	52340	1000	+	0	GLK1
chr3	SGD	CDS	52645	54882	1000	+	0	GID7
chr3	SGD	CDS	54941	56527	1000	-	0	ATG22
chr3	SGD	CDS	57374	58678	1000	-	0	SRO9
chr3	SGD	CDS	59026	60726	1000	+	0	GFD2
chr3	SGD	CDS	60841	61173	1000	-	0	GRX1
chr3	SGD	CDS	61658	62722	1000	+	0	LSB5
chr3	SGD	CDS	62776	63282	500	-	0	YCL033C
chr3	SGD	CDS	63441	64481	1000	+	0	STE50
chr3	SGD	CDS	64675	65568	1000	-	0	RRP7
chr3	SGD	CDS	65934	68333	1000	-	0	HIS4
chr3	SGD	CDS	68599	69921	1000	-	0	BIK1
chr3	SGD	CDS	70150	71367	1000	+	0	RNQ1
chr3	SGD	CDS	71803	73341	1000	+	0	FUS1
chr3	SGD	CDS	73405	73986	500	-	0	HBN1
chr3	SGD	CDS	74704	75285	1000	-	0	FRM2
chr3	SGD	CDS	76018	77919	1000	-	0	AGP1
chr3	SGD	CDS	79162	82275	1000	+	0	KCC4
chr3	SGD	CDS	83620	83997	500	+	0	YCL021W-A
chr3	SGD	CDS	91324	92418	1000	+	0	LEU2
chr3	SGD	CDS	92777	94270	1000	-	0	NFS1
chr3	SGD	CDS	94621	95763	1000	-	0	DCC1
chr3	SGD	CDS	96281	101191	1000	+	0	BUD3
chr3	SGD	CDS	101317	101633	1000	-	2	YCL012C
chr3	SGD	CDS	101701	101788	1000	-	0	YCL012C
chr3	SGD	CDS	102075	103358	1000	-	0	GBP2
chr3	SGD	CDS	103571	104350	1000	-	0	SGF29
chr3	SGD	CDS	104619	105548	1000	-	0	ILV6
chr3	SGD	CDS	105696	106853	1000	-	0	STP22
chr3	SGD	CDS	107023	107033	1000	+	0	VMA9
chr3	SGD	CDS	107111	107191	1000	+	1	VMA9
chr3	SGD	CDS	107288	107417	1000	+	1	VMA9
chr3	SGD	CDS	108021	108791	1000	+	0	LDB16
chr3	SGD	CDS	109105	110670	1000	+	0	PGS1
chr3	SGD	CDS	110843	111556	500	-	0	YCL002C
chr3	SGD	CDS	111633	111674	500	-	0	YCL002C
chr3	SGD	CDS	111914	112480	1000	+	0	RER1
chr3	SGD	CDS	113078	113539	500	+	0	YCL001W-A
chr3	SGD	CDS	113768	114022	500	+	0	YCL001W-B
chr3	SGD	CDS	117378	118346	1000	-	0	CDC10
chr3	SGD	CDS	118618	119169	1000	+	0	MRPL32
chr3	SGD	CDS	119573	120316	1000	-	0	YCP4
chr3	SGD	CDS	120944	122326	1000	-	0	CIT2
chr3	SGD	CDS	126009	126728	500	-	0	YCR007C
chr3	SGD	CDS	128468	130279	1000	+	0	SAT4
chr3	SGD	CDS	130743	131540	1000	-	0	RVS161
chr3	SGD	CDS	132271	133122	1000	-	0	ADY2
chr3	SGD	CDS	133722	136871	1000	-	0	ADP1
chr3	SGD	CDS	137744	138994	1000	+	0	PGK1
chr3	SGD	CDS	139183	140931	1000	-	0	POL4
chr3	SGD	CDS	141215	142168	500	-	0	YCR015C
chr3	SGD	CDS	143632	144504	500	+	0	YCR016W
chr3	SGD	CDS	144771	147632	1000	-	0	CWH43
chr3	SGD	CDS	148236	148901	1000	-	0	SRD1
chr3	SGD	CDS	152835	153926	1000	+	0	MAK32
chr3	SGD	CDS	154010	154657	1000	-	0	PET18
chr3	SGD	CDS	154828	155094	1000	-	0	MAK31
chr3	SGD	CDS	155318	155554	1000	+	0	HTL1
chr3	SGD	CDS	156105	157103	1000	-	0	HSP30
chr3	SGD	CDS	158534	160369	1000	-	0	YCR023C
chr3	SGD	CDS	160740	162218	1000	-	0	SLM5
chr3	SGD	CDS	162595	162861	500	-	0	YCR024C-B
chr3	SGD	CDS	162941	163063	1000	-	0	PMP1
chr3	SGD	CDS	164107	166335	1000	-	0	NPP1
chr3	SGD	CDS	167366	167995	1000	-	0	RHB1
chr3	SGD	CDS	170882	172420	1000	-	0	FEN2
chr3	SGD	CDS	172946	173111	1000	-	1	RIM1
chr3	SGD	CDS	173195	173436	1000	-	0	RIM1
chr3	SGD	CDS	173822	176434	1000	-	0	SYP1
chr3	SGD	CDS	177496	177902	1000	-	2	RPS14A
chr3	SGD	CDS	178210	178216	1000	-	0	RPS14A
chr3	SGD	CDS	179516	186019	1000	+	0	BPH1
chr3	SGD	CDS	186485	190165	1000	+	0	SNT1
chr3	SGD	CDS	190588	191631	1000	+	0	FEN1
chr3	SGD	CDS	191830	193014	1000	-	0	RRP43
chr3	SGD	CDS	193293	194294	1000	+	0	RBK1
chr3	SGD	CDS	194410	197181	1000	-	0	PHO87
chr3	SGD	CDS	197617	199545	1000	-	0	BUD5
chr3	SGD	CDS	199542	200174	1000	-	0	MATALPHA2
chr3	SGD	CDS	200438	200965	1000	+	0	MATALPHA1
chr3	SGD	CDS	201170	205393	1000	-	0	TAF2
chr3	SGD	CDS	206257	206640	500	-	0	YCR043C
chr3	SGD	CDS	206873	207946	1000	-	0	PER1
chr3	SGD	CDS	208131	209606	500	-	0	YCR045C
chr3	SGD	CDS	209910	210419	1000	-	0	IMG1
chr3	SGD	CDS	210714	211541	1000	-	0	BUD23
chr3	SGD	CDS	211925	213757	1000	+	0	ARE1
chr3	SGD	CDS	213460	213768	500	-	0	YCR050C
chr3	SGD	CDS	214067	214735	500	+	0	YCR051W
chr3	SGD	CDS	214990	216441	1000	+	0	RSC6
chr3	SGD	CDS	216693	218237	1000	+	0	THR4
chr3	SGD	CDS	218372	220063	1000	-	0	CTR86
chr3	SGD	CDS	220453	223224	1000	-	0	PWP2
chr3	SGD	CDS	223450	224226	1000	-	0	YIH1
chr3	SGD	CDS	224395	224730	1000	+	0	TAH1
chr3	SGD	CDS	225559	227454	500	+	0	YCR061W
chr3	SGD	CDS	228314	228787	1000	+	0	BUD31
chr3	SGD	CDS	229306	231000	1000	+	0	HCM1
chr3	SGD	CDS	231496	232959	1000	+	0	RAD18
chr3	SGD	CDS	233121	236318	1000	-	0	SED4
chr3	SGD	CDS	237210	238772	1000	+	0	ATG15
chr3	SGD	CDS	239051	240007	1000	+	0	CPR4
chr3	SGD	CDS	240099	240539	1000	-	0	IMG2
chr3	SGD	CDS	240801	242348	1000	-	0	RSA4
chr3	SGD	CDS	242585	246580	1000	-	0	SSK22
chr3	SGD	CDS	246960	247907	1000	+	0	SOL2
chr3	SGD	CDS	248030	248812	1000	-	0	ERS1
chr3	SGD	CDS	248972	249199	500	+	0	YCR075W-A
chr3	SGD	CDS	249290	250042	500	-	0	YCR076C
chr3	SGD	CDS	250235	252625	1000	-	0	PAT1
chr3	SGD	CDS	252842	254170	1000	+	0	PTC6
chr3	SGD	CDS	254368	258651	1000	+	0	SRB8
chr3	SGD	CDS	258880	259266	1000	+	0	AHC2
chr3	SGD	CDS	259575	259958	1000	+	0	TRX3
chr3	SGD	CDS	260308	262449	1000	-	0	TUP1
chr3	SGD	CDS	263389	263961	1000	+	0	CSM1
chr3	SGD	CDS	264003	264464	500	-	0	LUG1
chr3	SGD	CDS	265065	266843	1000	+	0	ABP1
chr3	SGD	CDS	267431	272260	1000	+	0	FIG2
chr3	SGD	CDS	272312	272860	500	-	0	YCR090C
chr3	SGD	CDS	274401	276563	1000	+	0	KIN82
chr3	SGD	CDS	276761	279817	1000	-	0	MSH3
chr3	SGD	CDS	280114	286440	1000	+	0	CDC39
chr3	SGD	CDS	286759	287934	1000	+	0	CDC50
chr3	SGD	CDS	288167	289255	500	-	0	OCA4
chr3	SGD	CDS	289636	289794	500	+	0	YCR095W-A
chr3	SGD	CDS	293176	293535	1000	-	0	HMRA2
chr3	SGD	CDS	293832	293936	1000	+	0	HMRA1
chr3	SGD	CDS	293991	294236	1000	+	0	HMRA1
chr3	SGD	CDS	294289	294318	1000	+	0	HMRA1
chr3	SGD	CDS	297046	298602	1000	-	0	GIT1
chr3	SGD	CDS	300829	301296	500	-	0	YCR099C
chr3	SGD	CDS	301268	302218	500	-	0	YCR100C
chr3	SGD	CDS	302479	303027	500	-	0	YCR101C
chr3	SGD	CDS	304358	305464	500	-	0	YCR102C
chr3	SGD	CDS	307798	308172	1000	+	0	PAU3
chr3	SGD	CDS	309067	310152	1000	+	0	ADH7
chr3	SGD	CDS	310955	313453	1000	+	0	RDS1
chr3	SGD	CDS	313887	314978	1000	+	0	AAD3
chr3	SGD	CDS	315994	316185	500	-	0	YCR108C
