# Supplementary material for: A Compendium of Nucleosome and Transcript Profiles Reveals Determinants of Chromatin Architecture and Transcription
Source: PLoS Genet. 2013 May 2;9(5):e1003479. doi: 10.1371/journal.pgen.1003479 (PMC3642058; doi:10.1371/journal.pgen.1003479)
Supplement: Dataset S1 — Yeast transcript annotation R script and data files. Please note this file is 81.9 MB and may be difficult for some readers to download due to its size. (GZ) [file pgen.1003479.s001.gz › yeast-transcript-annotation/chr3.data.polA.rest]

0	16	8.61765
0	24	8.53498
0	32	8.48114
0	40	8.43997
0	48	8.23078
0	56	8.21503
0	64	8.23078
0	72	8.27258
0	80	8.32975
0	88	8.26654
0	96	8.23273
0	100	8.21898
0	104	8.17693
0	105	8.17693
0	112	8.13047
0	113	8.13047
0	120	8.09292
0	121	8.07631
0	122	8.07631
0	128	8.08572
0	136	8.10079
0	141	8.12662
0	152	8.19109
0	160	8.18571
0	176	8.10969
0	184	8.15234
0	192	8.15234
0	196	8.12029
0	200	8.15234
0	216	8.12029
0	224	7.85585
0	232	7.85585
0	240	8.1847
0	272	8.12522
0	280	8.12522
0	288	8.17014
0	304	8.31597
0	312	8.08644
0	320	8.08644
0	328	8.21074
0	344	7.99066
0	352	7.71509
0	360	7.49207
0	368	6.25729
0	376	5.9595
0	384	5.63599
0	392	5.61215
0	400	5.61215
0	408	6.735
0	416	7.06866
0	424	7.63402
0	432	8.54078
0	440	8.54078
0	448	8.41721
0	456	8.41721
0	464	8.35331
0	472	7.77672
0	480	8.20178
0	488	8.24829
0	496	8.43884
0	504	8.46014
0	512	8.83024
0	520	9.19845
0	528	9.19845
0	536	9.0584
0	544	8.43714
0	552	8.6026
0	560	7.31751
0	568	7.20377
0	576	7.16195
0	584	7.13571
0	592	6.97983
0	600	6.87518
0	608	7.03617
0	616	6.88848
0	624	6.78918
0	632	7.18099
0	640	6.84139
0	648	6.43771
0	656	7.04511
0	664	7.07885
0	672	7.04511
0	680	7.32853
0	688	7.45568
0	696	7.32853
0	704	7.10043
0	712	7.55805
0	720	7.67967
0	728	8.66478
0	736	8.66478
0	744	8.79228
0	752	8.71695
0	760	6.87852
0	768	6.44222
0	776	6.64777
0	784	6.64777
0	792	6.64777
0	800	6.52544
0	808	6.70713
0	816	6.78918
0	824	7.51797
0	832	7.7936
0	840	8.26112
0	848	8.38825
0	856	8.29958
0	864	8.22751
0	872	7.86681
0	880	7.53498
0	888	7.22358
0	896	6.75147
0	904	6.75147
0	912	7.43658
0	920	7.43658
0	928	7.56012
0	936	8.15853
0	944	8.31874
0	952	7.9082
0	960	7.9082
0	968	7.9082
0	976	7.53181
0	984	7.07594
0	992	6.72577
0	1000	6.77135
0	1008	6.5879
0	1016	6.69015
0	1024	6.90165
0	1032	7.71928
0	1040	7.60411
0	1048	7.54446
0	1056	7.53498
0	1064	5.72021
0	1072	5.70149
0	1080	5.72021
0	1088	6.01511
0	1096	6.58586
0	1104	6.75692
0	1112	6.63205
0	1120	6.25985
0	1128	5.86176
0	1136	5.52969
0	1144	5.52969
0	1152	5.91796
0	1160	5.91796
0	1168	6.03019
0	1176	6.48224
0	1184	6.48224
0	1192	5.8242
0	1200	5.78563
0	1208	5.63599
0	1216	5.63599
0	1224	5.89837
0	1232	6.03916
0	1240	6.03916
0	1248	6.52756
0	1256	6.2852
0	1264	6.5879
0	1272	8.39001
0	1280	8.55805
0	1288	8.41089
0	1296	8.41089
0	1304	6.52969
0	1312	6.49316
0	1320	6.05693
0	1328	6.00599
0	1336	5.89508
0	1344	5.88185
0	1352	5.80679
0	1360	5.80679
0	1368	6.24958
0	1376	6.24958
0	1384	6.24958
0	1392	6.10329
0	1400	5.69015
0	1408	5.44222
0	1416	5.63993
0	1424	5.70526
0	1432	6.02116
0	1440	6.02116
0	1448	6.02116
0	1456	5.62809
0	1464	5.62809
0	1472	5.67871
0	1480	5.94047
0	1488	6.19711
0	1496	6.37532
0	1504	6.735
0	1512	7.44109
0	1520	7.44897
0	1528	7.44897
0	1536	7.39758
0	1544	6.31505
0	1552	6.10329
0	1560	6.10329
0	1568	6.28017
0	1576	6.30765
0	1584	6.28017
0	1592	6.35152
0	1600	6.37059
0	1608	6.04214
0	1616	5.92443
0	1624	5.92443
0	1632	5.92443
0	1640	6.13988
0	1648	6.34188
0	1656	6.34911
0	1664	6.56531
0	1672	7.00904
0	1680	6.81378
0	1688	6.81378
0	1696	6.89178
0	1704	6.12592
0	1712	6.12592
0	1720	6.12592
0	1728	6.06574
0	1736	6.05693
0	1744	6.13152
0	1752	6.10898
0	1760	6.07158
0	1768	6.10329
0	1776	6.10329
0	1784	6.04807
0	1792	5.79272
0	1800	6.00904
0	1808	6.31751
0	1816	6.34911
0	1824	6.52756
0	1832	6.35391
0	1840	6.35391
0	1848	6.03916
0	1856	5.68254
0	1864	5.70901
0	1872	6.32731
0	1880	6.66912
0	1888	7.10614
0	1896	11.3059
0	1904	11.3095
0	1912	11.3059
0	1920	11.2787
0	1928	7.24053
0	1936	5.72762
0	1944	5.63205
0	1952	5.77851
0	1960	5.82765
0	1968	5.82765
0	1976	5.87518
0	1984	6.24183
0	1992	6.18099
0	2000	6.18099
0	2008	6.18099
0	2016	5.74235
0	2024	5.74235
0	2032	5.63599
0	2040	5.63599
0	2048	5.93408
0	2056	5.93408
0	2064	5.62412
0	2072	5.97828
0	2080	6.05103
0	2088	6.52117
0	2096	6.59603
0	2104	6.64581
0	2112	6.64581
0	2120	6.06866
0	2128	6.06866
0	2136	6.34911
0	2144	6.34911
0	2152	6.15372
0	2160	6.06866
0	2168	5.22358
0	2176	5.22358
0	2184	5.67871
0	2192	5.67871
0	2200	5.60813
0	2208	6.19176
0	2216	5.70526
0	2224	5.70526
0	2232	5.69394
0	2240	6.12029
0	2248	5.88848
0	2256	5.88848
0	2264	6.19176
0	2272	6.69772
0	2280	6.45568
0	2288	6.90493
0	2296	6.90493
0	2304	6.35631
0	2312	5.55492
0	2320	6.23404
0	2328	6.52969
0	2336	6.52969
0	2344	6.58586
0	2352	7.05103
0	2360	6.71648
0	2368	6.00294
0	2376	6.56531
0	2384	6.96892
0	2392	6.78385
0	2400	6.63796
0	2408	6.55492
0	2416	6.47123
0	2424	5.4057
0	2432	5.4057
0	2440	6.20244
0	2448	7.44447
0	2456	7.62213
0	2464	7.62213
0	2472	7.51904
0	2480	6.46014
0	2488	6.13431
0	2496	5.87852
0	2504	5.82765
0	2512	5.63599
0	2520	5.54656
0	2528	5.53392
0	2536	5.63599
0	2544	5.67488
0	2552	5.90493
0	2560	5.67488
0	2568	5.78207
0	2576	5.64777
0	2584	5.735
0	2592	5.9082
0	2600	6.81726
0	2608	6.75329
0	2616	6.91146
0	2624	7.14266
0	2632	6.68254
0	2640	6.32731
0	2648	6.31505
0	2656	5.70901
0	2664	5.61215
0	2672	6.07449
0	2680	6.48662
0	2688	6.65751
0	2696	7.03617
0	2704	7.49642
0	2712	7.9922
0	2720	7.84481
0	2728	7.84481
0	2736	7.64777
0	2744	5.74965
0	2752	5.57562
0	2760	5.74965
0	2768	5.77135
0	2776	5.84821
0	2784	6.00294
0	2792	6.18099
0	2800	6.12029
0	2808	6.02116
0	2816	6.15372
0	2824	6.02418
0	2832	5.4057
0	2840	5.746
0	2848	6.2051
0	2856	6.45568
0	2864	6.68254
0	2872	6.96422
0	2880	6.96422
0	2888	6.74051
0	2896	6.60007
0	2904	6.32487
0	2912	6.32487
0	2920	6.2852
0	2928	6.24442
0	2936	6.42636
0	2944	6.53181
0	2952	6.29022
0	2960	6.29022
0	2968	6.25985
0	2976	5.95318
0	2984	5.58382
0	2992	5.70526
0	3000	5.49967
0	3008	5.54656
0	3016	6.10898
0	3024	6.13152
0	3032	6.10898
0	3040	6.10898
0	3048	6.504
0	3056	6.15096
0	3064	6.09184
0	3072	6.09184
0	3080	5.73132
0	3088	5.62809
0	3096	5.62809
0	3104	5.62809
0	3112	5.62809
0	3120	6.03019
0	3128	6.1482
0	3136	6.12029
0	3144	6.00599
0	3152	6.43771
0	3160	6.58586
0	3168	6.58586
0	3176	6.57151
0	3184	6.64581
0	3192	5.93728
0	3200	5.79272
0	3208	5.79272
0	3216	5.82073
0	3224	5.84139
0	3232	5.855
0	3240	5.84481
0	3248	5.49098
0	3256	5.84139
0	3264	5.98448
0	3272	6.52544
0	3280	6.52544
0	3288	6.72577
0	3296	6.90165
0	3304	6.54865
0	3312	6.46681
0	3320	6.46681
0	3328	6.50184
0	3336	6.48662
0	3344	6.21833
0	3352	6.57151
0	3360	6.31505
0	3368	6.04807
0	3376	5.44672
0	3384	5.89837
0	3392	5.80679
0	3400	5.80679
0	3408	6.04214
0	3416	5.99681
0	3424	6.17286
0	3432	6.17286
0	3440	6.19711
0	3448	5.80679
0	3456	6.04214
0	3464	5.80679
0	3472	5.74235
0	3480	6.01511
0	3488	6.85331
0	3496	6.85331
0	3504	6.89343
0	3512	6.89343
0	3520	5.9082
0	3528	5.78207
0	3536	5.70901
0	3544	5.62809
0	3552	5.5879
0	3560	5.54236
0	3568	5.50831
0	3576	5.55492
0	3584	5.71275
0	3592	5.63993
0	3600	6.06574
0	3608	6.21305
0	3616	6.52969
0	3624	6.66719
0	3632	7.247
0	3640	7.48114
0	3648	7.48114
0	3656	7.69299
0	3664	7.68254
0	3672	7.21305
0	3680	6.68825
0	3688	6.51476
0	3696	6.05103
0	3704	5.90493
0	3712	5.96578
0	3720	5.87184
0	3728	5.83454
0	3736	5.77493
0	3744	5.68635
0	3752	5.62412
0	3760	5.55492
0	3768	5.52117
0	3776	5.52544
0	3784	5.52117
0	3792	5.38239
0	3800	5.25472
0	3808	5.60007
0	3816	5.3587
0	3824	5.60007
0	3832	5.735
0	3840	5.94684
0	3848	6.13988
0	3856	6.21041
0	3864	6.20244
0	3872	6.26495
0	3880	6.20244
0	3888	6.2624
0	3896	6.89673
0	3904	6.89673
0	3912	6.89673
0	3920	6.86007
0	3928	5.94684
0	3936	5.94684
0	3944	5.82765
0	3952	5.4057
0	3960	5.4057
0	3968	5.52544
0	3976	5.23924
0	3984	5.4195
0	3992	5.4195
0	4000	5.74965
0	4008	6.06866
0	4016	6.4057
0	4024	6.4057
0	4032	6.19711
0	4040	6.19711
0	4048	5.61215
0	4056	5.61215
0	4064	5.94684
0	4072	5.99066
0	4080	5.99066
0	4088	5.99066
0	4096	5.65168
0	4104	5.63599
0	4112	5.63599
0	4120	6.24442
0	4128	6.26495
0	4136	6.36347
0	4144	6.84139
0	4152	6.42863
0	4160	6.01814
0	4168	6.01814
0	4176	5.82765
0	4184	5.57973
0	4192	5.38708
0	4200	5.24958
0	4208	5.18099
0	4216	5.13152
0	4224	5.23404
0	4232	5.28017
0	4240	5.42408
0	4248	5.74965
0	4256	5.97204
0	4264	5.89837
0	4272	5.89837
0	4280	5.59197
0	4288	5.43771
0	4296	5.28017
0	4304	5.43771
0	4312	5.94047
0	4320	9.14439
0	4328	9.18974
0	4336	9.20344
0	4344	9.21239
0	4352	7.55284
0	4360	6.55075
0	4368	6.04214
0	4376	5.56738
0	4384	5.504
0	4392	5.72021
0	4400	6.08896
0	4408	6.51046
0	4416	6.97204
0	4424	7.41721
0	4432	7.41721
0	4440	6.94047
0	4448	6.78207
0	4456	6.31505
0	4464	5.77135
0	4472	5.49967
0	4480	5.57562
0	4488	5.60411
0	4496	5.52117
0	4504	5.41492
0	4512	5.62809
0	4520	5.74965
0	4528	5.746
0	4536	5.746
0	4544	5.72762
0	4552	5.51261
0	4560	5.40106
0	4568	5.40106
0	4576	5.4195
0	4584	5.504
0	4592	5.42408
0	4600	5.42408
0	4608	5.19176
0	4616	5.08608
0	4624	5.29022
0	4632	5.29022
0	4640	5.46014
0	4648	5.52117
0	4656	5.84139
0	4664	5.34911
0	4672	5.48662
0	4680	5.27004
0	4688	5.25985
0	4696	5.05103
0	4704	5.25985
0	4712	5.50831
0	4720	5.5879
0	4728	5.55075
0	4736	5.55075
0	4744	5.52117
0	4752	5.36347
0	4760	5.38708
0	4768	5.54236
0	4776	5.64386
0	4784	5.57973
0	4792	5.59603
0	4800	5.73132
0	4808	5.68254
0	4816	5.68254
0	4824	5.84821
0	4832	5.855
0	4840	5.88517
0	4848	6.05693
0	4856	6.27764
0	4864	6.25985
0	4872	6.29522
0	4880	6.13988
0	4888	6.25472
0	4896	6.48224
0	4904	6.64581
0	4912	6.72392
0	4920	6.72392
0	4928	6.52544
0	4936	6.23143
0	4944	5.80679
0	4952	5.80679
0	4960	5.9082
0	4968	5.87518
0	4976	6.06866
0	4984	6.12872
0	4992	5.73868
0	5000	5.57151
0	5008	5.89837
0	5016	5.39176
0	5024	5.67871
0	5032	5.67871
0	5040	5.67488
0	5048	5.55075
0	5056	5.61615
0	5064	5.61615
0	5072	5.84821
0	5080	6.11747
0	5088	6.31259
0	5096	6.31259
0	5104	6.04807
0	5112	5.86849
0	5120	5.3002
0	5128	5.3002
0	5136	5.85839
0	5144	6.16195
0	5152	6.46014
0	5160	6.60007
0	5168	6.60007
0	5176	6.58382
0	5184	6.5169
0	5192	6.28017
0	5200	6.14266
0	5208	5.99066
0	5216	5.82073
0	5224	5.82073
0	5232	5.87852
0	5240	5.83454
0	5248	5.98138
0	5256	6.10614
0	5264	6.19176
0	5272	8.0189
0	5280	8.89178
0	5288	8.93448
0	5296	8.93448
0	5304	8.86302
0	5312	6.47123
0	5320	6.29771
0	5328	5.97516
0	5336	5.9082
0	5344	5.80679
0	5352	5.80679
0	5360	5.66333
0	5368	5.77135
0	5376	6.25215
0	5384	7.7794
0	5392	7.78207
0	5400	7.78207
0	5408	7.78207
0	5416	6.19176
0	5424	5.88848
0	5432	5.88848
0	5440	5.88848
0	5448	5.72021
0	5456	5.57973
0	5464	5.72021
0	5472	5.70901
0	5480	5.94366
0	5488	5.65168
0	5496	5.60411
0	5504	5.38708
0	5512	5.25472
0	5520	5.08608
0	5528	5.29522
0	5536	5.55909
0	5544	5.88848
0	5552	6.39874
0	5560	6.42408
0	5568	6.44222
0	5576	6.44222
0	5584	6.03318
0	5592	5.82073
0	5600	5.82073
0	5608	5.61215
0	5616	5.66333
0	5624	5.48662
0	5632	5.54656
0	5640	5.18638
0	5648	5.54656
0	5656	5.25985
0	5664	5.38708
0	5672	5.86849
0	5680	6.32975
0	5688	6.27258
0	5696	6.27258
0	5704	6.27258
0	5712	6.06281
0	5720	5.82073
0	5728	6.00294
0	5736	6.19978
0	5744	6.15372
0	5752	6.09184
0	5760	5.90165
0	5768	5.66719
0	5776	5.66719
0	5784	5.66719
0	5792	5.52969
0	5800	5.52969
0	5808	6.40801
0	5816	6.40801
0	5824	8.03916
0	5832	8.08174
0	5840	8.08174
0	5848	8.07885
0	5856	6.2262
0	5864	5.84481
0	5872	6.1371
0	5880	6.1371
0	5888	6.16469
0	5896	5.8311
0	5904	6.16469
0	5912	6.16469
0	5920	6.24442
0	5928	6.504
0	5936	6.504
0	5944	6.50184
0	5952	6.18638
0	5960	5.98448
0	5968	5.81378
0	5976	5.67104
0	5984	5.504
0	5992	5.504
0	6000	5.68635
0	6008	5.77135
0	6016	5.77135
0	6024	5.86513
0	6032	6.247
0	6040	6.29522
0	6048	6.29522
0	6056	6.29522
0	6064	6.29022
0	6072	5.8242
0	6080	5.06281
0	6088	4.97204
0	6096	5.06281
0	6104	5.18638
0	6112	5.38708
0	6120	5.45121
0	6128	5.57973
0	6136	5.5879
0	6144	5.68254
0	6152	5.5879
0	6160	5.65168
0	6168	6.00904
0	6176	5.79272
0	6184	5.79272
0	6192	6.03318
0	6200	6.20244
0	6208	6.20244
0	6216	6.31628
0	6224	6.38004
0	6230	6.43884
0	6231	6.43884
0	6232	6.43884
0	6238	6.44109
0	6239	6.44109
0	6240	6.44109
0	6280	6.29397
0	6288	6.63698
0	6296	6.56944
0	6304	6.54656
0	6312	6.07449
0	6320	5.81378
0	6328	5.64386
0	6336	5.79272
0	6344	5.79272
0	6352	5.79272
0	6360	6.03916
0	6368	6.15372
0	6376	5.94684
0	6384	5.91146
0	6392	5.99988
0	6400	5.89837
0	6408	5.82073
0	6416	5.81378
0	6424	5.81378
0	6432	5.86176
0	6440	5.90165
0	6448	5.73868
0	6456	5.85839
0	6464	6.15921
0	6472	5.9595
0	6480	5.99681
0	6488	5.99681
0	6496	5.99681
0	6504	5.855
0	6512	5.65945
0	6520	5.64386
0	6528	5.79272
0	6536	5.60813
0	6544	5.68635
0	6552	6.43544
0	6560	6.51046
0	6568	6.51046
0	6576	6.55075
0	6584	6.65168
0	6592	6.41262
0	6600	6.38004
0	6608	6.56116
0	6616	6.24958
0	6624	6.24958
0	6632	6.504
0	6640	6.70526
0	6648	7.06281
0	6656	7.58484
0	6664	7.45121
0	6672	7.19176
0	6680	7.16195
0	6688	6.97672
0	6696	6.97672
0	6704	7.01056
0	6712	7.03916
0	6720	7.15921
0	6728	6.13152
0	6736	5.87518
0	6744	5.90165
0	6752	5.92119
0	6760	5.92119
0	6768	6.05398
0	6776	6.10329
0	6784	6.10329
0	6792	6.10329
0	6800	6.13152
0	6808	6.68825
0	6816	6.86681
0	6824	6.78741
0	6832	7.23664
0	6840	7.43771
0	6848	7.32242
0	6856	6.9516
0	6864	6.86849
0	6872	6.28269
0	6880	6.14543
0	6888	6.01208
0	6896	6.08319
0	6904	6.08319
0	6912	6.02718
0	6920	5.73132
0	6928	5.91471
0	6936	6.73684
0	6944	6.73684
0	6952	6.79977
0	6960	6.96735
0	6968	6.63993
0	6976	6.63007
0	6984	6.63007
0	6992	6.63007
0	7000	6.48224
0	7008	6.65168
0	7016	6.46459
0	7024	6.24958
0	7032	6.24958
0	7040	6.81029
0	7048	7.09614
0	7056	7.11888
0	7064	7.47565
0	7072	7.47565
0	7080	6.91308
0	7088	6.64189
0	7096	6.72947
0	7104	7.75963
0	7112	7.75963
0	7120	7.88517
0	7128	8.2203
0	7136	8.38004
0	7144	8.01208
0	7152	8.01208
0	7160	8.17286
0	7168	8.42065
0	7176	8.20908
0	7184	8.09184
0	7192	8.09184
0	7200	7.68825
0	7208	7.68825
0	7216	7.31505
0	7224	7.256
0	7232	7.64875
0	7240	7.64875
0	7248	7.69772
0	7256	7.71742
0	7264	7.92845
0	7272	8.20111
0	7280	8.69914
0	7288	8.20974
0	7296	8.20111
0	7304	8.6546
0	7312	9.20045
0	7320	9.31351
0	7328	9.39292
0	7336	9.77157
0	7344	10.1796
0	7352	10.3405
0	7360	10.3871
0	7368	10.4439
0	7376	10.2849
0	7384	9.77761
0	7392	9.51019
0	7400	8.47289
0	7408	7.76235
0	7416	7.37532
0	7424	7.72392
0	7432	7.77135
0	7440	8.22358
0	7448	9.20344
0	7456	9.71392
0	7464	9.46237
0	7472	9.46237
0	7480	9.77471
0	7488	9.9216
0	7496	9.37237
0	7504	9.27226
0	7512	9.19142
0	7520	9.63895
0	7528	9.28111
0	7536	9.63895
0	7544	9.63895
0	7552	9.66381
0	7560	9.31289
0	7568	8.1681
0	7576	8.1681
0	7584	8.44335
0	7592	8.3095
0	7600	8.03767
0	7608	7.93888
0	7616	6.99835
0	7624	6.85331
0	7632	6.99835
0	7640	7.77851
0	7648	8.31997
0	7656	8.58382
0	7664	8.95397
0	7672	9.16058
0	7680	9.69654
0	7688	9.8514
0	7696	9.80482
0	7704	9.58535
0	7712	9.17252
0	7720	7.97438
0	7728	7.57357
0	7736	7.00599
0	7744	7.58484
0	7752	9.0672
0	7760	9.09327
0	7768	9.00103
0	7776	8.92765
0	7784	7.61615
0	7792	6.70149
0	7800	6.70149
0	7808	7.52011
0	7816	8.29397
0	7824	8.93488
0	7832	9.37709
0	7840	9.59552
0	7848	9.80241
0	7856	9.80241
0	7864	9.67871
0	7872	9.60964
0	7880	9.71158
0	7888	9.67296
0	7896	9.26654
0	7904	9.00675
0	7912	8.9516
0	7920	8.97633
0	7928	8.58841
0	7936	9.39176
0	7944	9.84779
0	7952	9.84779
0	7960	9.58382
0	7968	9.20643
0	7976	9.40656
0	7984	9.08896
0	7992	9.08896
0	8000	9.48634
0	8008	9.85839
0	8016	10.0069
0	8024	10.1045
0	8032	10.0434
0	8040	10.0434
0	8048	10.1902
0	8056	9.83604
0	8064	9.66671
0	8072	9.88889
0	8080	9.88889
0	8088	9.61365
0	8096	9.71788
0	8104	9.85098
0	8112	9.85098
0	8120	9.92241
0	8128	9.75124
0	8136	9.23306
0	8144	8.49967
0	8152	8.49967
0	8160	8.53762
0	8168	9.23794
0	8176	9.23794
0	8184	9.23794
0	8192	9.23794
0	8200	9.6149
0	8208	10.2473
0	8216	10.2473
0	8224	10.2473
0	8232	10.23
0	8240	9.02944
0	8248	9.02944
0	8256	9.09363
0	8264	9.09363
0	8272	9.03393
0	8280	8.96892
0	8288	9.06281
0	8296	9.68825
0	8304	9.68825
0	8312	9.70126
0	8320	9.51636
0	8328	8.49967
0	8336	7.51797
0	8344	6.57357
0	8352	6.02116
0	8360	5.9082
0	8368	6.03916
0	8376	5.97516
0	8384	5.84481
0	8392	5.69772
0	8400	5.4057
0	8408	5.4057
0	8416	8.44672
0	8424	9.04362
0	8432	9.04362
0	8440	9.04362
0	8448	8.15441
0	8456	5.47785
0	8464	5.17014
0	8472	5.03916
0	8480	5.03916
0	8488	5.3443
0	8496	5.46459
0	8504	5.56324
0	8512	5.65168
0	8520	5.56324
0	8528	5.4195
0	8536	5.4195
0	8544	5.53815
0	8552	5.65557
0	8560	5.78207
0	8568	11.9221
0	8576	12.5472
0	8584	12.5474
0	8592	12.5536
0	8600	12.0763
0	8608	8.9143
0	8616	6.55075
0	8624	6.53392
0	8632	6.77493
0	8640	7.29147
0	8648	7.47123
0	8656	7.47123
0	8664	7.39874
0	8672	6.91308
0	8680	6.91308
0	8688	7.43318
0	8696	7.69489
0	8704	7.72299
0	8712	7.73868
0	8720	7.7267
0	8728	7.40106
0	8736	7.29522
0	8744	7.22751
0	8752	6.79272
0	8760	6.79272
0	8768	6.89837
0	8776	6.88848
0	8784	6.88018
0	8792	7.35391
0	8800	8.23794
0	8808	8.23794
0	8816	8.02718
0	8824	8.19243
0	8832	7.33583
0	8840	6.8567
0	8848	6.46014
0	8856	7.00904
0	8864	7.4057
0	8872	7.965
0	8880	7.965
0	8888	8.19109
0	8896	8.11818
0	8904	7.96029
0	8912	7.64581
0	8920	7.44447
0	8928	6.95477
0	8936	6.37296
0	8944	6.12029
0	8952	5.92765
0	8960	5.74965
0	8968	5.84821
0	8976	6.12029
0	8984	6.00599
0	8992	5.72762
0	9000	6.36347
0	9008	7.95713
0	9016	8.38356
0	9024	8.38356
0	9032	8.64386
0	9040	8.54551
0	9048	8.09327
0	9056	7.72577
0	9064	7.72577
0	9072	7.46126
0	9080	7.46126
0	9088	7.67488
0	9096	7.67488
0	9104	7.63599
0	9112	7.16058
0	9120	6.89508
0	9128	6.77493
0	9136	6.86849
0	9144	6.86849
0	9152	6.82073
0	9160	6.54656
0	9168	6.42179
0	9176	6.30517
0	9184	6.1482
0	9192	5.62412
0	9200	5.17558
0	9208	5.17558
0	9216	5.17558
0	9224	5.00904
0	9232	5.20776
0	9240	5.34911
0	9248	5.36822
0	9256	5.3443
0	9264	5.54656
0	9272	6.2852
0	9280	6.30517
0	9288	6.78207
0	9296	6.78207
0	9304	6.78207
0	9312	6.55909
0	9320	6.504
0	9328	6.38942
0	9336	6.61215
0	9344	6.43771
0	9352	6.69394
0	9360	6.96578
0	9368	6.97672
0	9376	6.96578
0	9384	6.88351
0	9392	6.48662
0	9400	6.12592
0	9408	6.12592
0	9416	6.31505
0	9424	6.53815
0	9432	6.79625
0	9440	6.79625
0	9448	6.52756
0	9456	6.24958
0	9464	6.24958
0	9472	5.88848
0	9480	6.04511
0	9488	6.04511
0	9496	6.10329
0	9504	6.10329
0	9512	6.44222
0	9520	6.59603
0	9528	6.69583
0	9536	6.71835
0	9544	6.82073
0	9552	6.95002
0	9560	7.13431
0	9568	7.11465
0	9576	7.11465
0	9584	6.55909
0	9592	6.15372
0	9600	6.04511
0	9608	6.04511
0	9616	6.08608
0	9624	6.20776
0	9632	6.39642
0	9640	6.27764
0	9648	6.27764
0	9656	6.27764
0	9664	6.57151
0	9672	7.07885
0	9680	7.22358
0	9688	7.28771
0	9696	7.21833
0	9704	6.99988
0	9712	6.79977
0	9720	6.78918
0	9728	6.99988
0	9736	7.12029
0	9744	7.0136
0	9752	6.70713
0	9760	6.36347
0	9768	6.36347
0	9776	6.83968
0	9784	6.83968
0	9792	7.00904
0	9800	7.12732
0	9808	6.77851
0	9816	6.57562
0	9824	6.43997
0	9832	6.41031
0	9840	6.41031
0	9848	6.58586
0	9856	6.61215
0	9864	6.89178
0	9872	6.89178
0	9880	6.60209
0	9888	6.83968
0	9896	9.29989
0	9904	9.27511
0	9912	9.27511
0	9920	9.27511
0	9928	6.92604
0	9936	6.34911
0	9944	6.33946
0	9952	6.30269
0	9960	5.69015
0	9968	5.69015
0	9976	5.69015
0	9984	6.28017
0	9992	6.4195
0	10000	6.71648
0	10008	6.49098
0	10016	6.49098
0	10024	6.06866
0	10032	6.18907
0	10040	5.60411
0	10048	5.67488
0	10056	5.60411
0	10064	5.60411
0	10072	5.60411
0	10080	5.735
0	10088	5.95318
0	10096	6.48662
0	10104	6.60612
0	10112	6.46014
0	10120	6.89508
0	10128	6.46014
0	10136	6.12592
0	10144	6.16469
0	10152	6.61815
0	10160	6.19444
0	10168	6.23924
0	10176	6.2675
0	10184	6.46459
0	10192	6.0803
0	10200	6.19176
0	10208	6.19176
0	10216	6.19176
0	10224	6.01208
0	10232	5.82765
0	10240	5.80679
0	10248	5.72762
0	10256	5.86849
0	10264	6.56738
0	10272	6.746
0	10280	6.53392
0	10288	6.79977
0	10296	6.52969
0	10304	6.08608
0	10312	6.41262
0	10320	6.80679
0	10328	6.73316
0	10336	6.69205
0	10344	6.68825
0	10352	5.89508
0	10360	5.52969
0	10368	5.52969
0	10376	6.60007
0	10384	7.08896
0	10392	7.08896
0	10400	7.08896
0	10408	6.56324
0	10416	6.11465
0	10424	6.11465
0	10432	7.06866
0	10440	7.2789
0	10448	7.2789
0	10456	7.1217
0	10464	6.99066
0	10472	6.78918
0	10480	6.78918
0	10488	7.10043
0	10496	7.45121
0	10504	7.55284
0	10512	7.55284
0	10520	7.03916
0	10528	6.9922
0	10536	6.72762
0	10544	6.72762
0	10552	7.05546
0	10560	7.33583
0	10568	7.52331
0	10576	7.52331
0	10584	7.41031
0	10592	7.23143
0	10600	7.17286
0	10608	7.1104
0	10616	7.16195
0	10624	7.16195
0	10632	7.25857
0	10640	7.04511
0	10648	6.94047
0	10656	6.40106
0	10664	6.29022
0	10672	6.04511
0	10680	6.04511
0	10688	6.29022
0	10696	7.06574
0	10704	7.5169
0	10712	7.55284
0	10720	7.55284
0	10728	7.5169
0	10736	6.78029
0	10744	6.36822
0	10752	5.93728
0	10760	5.99681
0	10768	7.14127
0	10776	7.5169
0	10784	7.63698
0	10792	7.72485
0	10800	7.43544
0	10808	7.50723
0	10816	7.28646
0	10824	7.36585
0	10832	7.36585
0	10840	7.11465
0	10848	7.11465
0	10856	7.77403
0	10864	7.77403
0	10872	7.83797
0	10880	7.6546
0	10888	7.32975
0	10896	7.32975
0	10904	7.32975
0	10912	7.28269
0	10920	7.74965
0	10928	8.07085
0	10936	8.00751
0	10944	7.85416
0	10952	7.87685
0	10960	7.68254
0	10968	7.38708
0	10976	7.01208
0	10984	7.01208
0	10992	6.83454
0	11000	6.68254
0	11008	6.32731
0	11016	6.51261
0	11024	7.72485
0	11032	8.06134
0	11040	8.29084
0	11048	8.29084
0	11056	8.00904
0	11064	8.03692
0	11072	7.51904
0	11080	7.17829
0	11088	7.17014
0	11096	6.63007
0	11104	5.78207
0	11112	5.78207
0	11120	6.54446
0	11128	7.05103
0	11136	7.29647
0	11144	7.75511
0	11152	8.1104
0	11160	7.96735
0	11168	7.63599
0	11176	7.40222
0	11184	5.36347
0	11192	5.36347
0	11200	5.36347
0	11208	5.42863
0	11216	5.54656
0	11224	5.72392
0	11232	5.82073
0	11240	6.06281
0	11248	6.06281
0	11256	5.79977
0	11264	5.79977
0	11272	5.746
0	11280	5.62014
0	11288	5.67871
0	11296	5.63993
0	11304	5.51261
0	11312	5.25472
0	11320	5.41492
0	11328	5.33946
0	11336	5.33946
0	11344	5.07449
0	11352	5.54656
0	11360	5.47344
0	11368	5.76415
0	11376	6.12592
0	11384	6.09757
0	11392	5.97516
0	11400	5.97516
0	11408	5.63205
0	11416	5.49967
0	11424	5.42408
0	11432	5.56324
0	11440	5.56324
0	11448	5.47785
0	11456	5.43771
0	11464	5.47785
0	11472	5.72021
0	11480	5.55075
0	11488	5.48662
0	11496	5.78207
0	11504	5.78207
0	11512	5.78563
0	11520	5.78563
0	11528	5.72021
0	11536	6.03019
0	11544	6.03019
0	11552	6.03019
0	11560	6.03019
0	11568	6.41492
0	11576	6.48662
0	11584	6.72762
0	11592	6.47344
0	11600	6.53392
0	11608	6.53392
0	11616	6.53392
0	11624	6.4057
0	11632	6.44672
0	11640	6.53815
0	11648	6.3587
0	11656	6.30517
0	11664	6.45345
0	11672	6.5169
0	11680	6.30517
0	11688	6.23664
0	11696	5.67871
0	11704	5.13152
0	11712	5.13152
0	11720	5.54656
0	11728	5.70901
0	11736	6.12311
0	11744	6.56324
0	11752	6.56324
0	11760	6.59197
0	11768	6.95634
0	11776	6.4195
0	11784	6.06866
0	11792	6.63599
0	11800	6.63599
0	11808	6.42863
0	11816	6.63993
0	11824	6.63993
0	11832	6.45568
0	11840	6.51904
0	11848	6.45568
0	11856	6.4057
0	11864	6.46459
0	11872	6.78741
0	11880	6.81726
0	11888	6.81726
0	11896	6.85839
0	11904	6.62412
0	11912	6.32242
0	11920	6.22096
0	11928	6.44897
0	11936	6.76415
0	11944	6.73868
0	11952	6.69583
0	11960	6.69583
0	11968	5.88517
0	11976	5.61215
0	11984	5.74235
0	11992	5.82073
0	12000	5.87518
0	12008	6.54865
0	12016	6.79272
0	12024	6.79272
0	12032	6.79272
0	12040	6.92604
0	12048	6.79272
0	12056	6.89508
0	12064	6.57767
0	12072	7.02418
0	12080	7.27131
0	12088	7.41606
0	12096	7.61615
0	12104	7.72392
0	12112	7.72392
0	12120	7.61615
0	12128	7.83368
0	12136	8.01511
0	12144	8.01511
0	12152	7.95792
0	12160	7.81378
0	12168	7.56738
0	12176	7.23012
0	12184	7.23012
0	12192	7.27004
0	12200	7.80942
0	12208	8.04511
0	12216	8.38004
0	12224	8.58024
0	12232	8.78207
0	12240	8.88018
0	12248	8.97204
0	12256	8.96422
0	12264	8.85076
0	12272	8.42122
0	12280	7.83282
0	12288	7.83282
0	12296	8.02116
0	12304	8.02116
0	12312	7.87518
0	12320	7.61515
0	12328	6.90001
0	12336	5.63993
0	12344	5.25985
0	12352	4.92765
0	12360	5.25985
0	12368	6.97828
0	12376	7.32853
0	12384	7.49425
0	12392	7.73408
0	12400	7.62809
0	12408	7.5265
0	12416	7.27004
0	12424	7.27004
0	12432	7.27004
0	12440	7.2051
0	12448	6.53392
0	12456	6.52544
0	12464	6.39874
0	12472	6.39874
0	12480	6.61215
0	12488	6.87351
0	12496	6.76415
0	12504	6.70526
0	12512	6.70526
0	12520	7.18369
0	12528	6.70713
0	12536	6.80679
0	12544	7.23273
0	12552	7.43544
0	12560	6.86007
0	12568	7.17829
0	12576	7.17829
0	12584	6.96578
0	12592	6.70526
0	12600	7.05398
0	12608	6.96578
0	12616	6.96578
0	12624	6.81552
0	12632	6.5169
0	12640	6.47785
0	12648	6.47785
0	12656	6.83797
0	12664	7.38239
0	12672	8.36287
0	12680	8.39351
0	12688	8.31074
0	12696	8.10043
0	12704	7.11606
0	12712	6.504
0	12720	5.98448
0	12728	5.98448
0	12736	5.98448
0	12744	5.58382
0	12752	5.53392
0	12760	5.65945
0	12768	6.09757
0	12776	6.09757
0	12784	6.09757
0	12792	6.15921
0	12800	5.89178
0	12808	5.62014
0	12816	6.02116
0	12824	6.19444
0	12832	5.91146
0	12840	5.83797
0	12848	5.83797
0	12856	5.83797
0	12864	5.54656
0	12872	5.49098
0	12880	5.49098
0	12888	5.97828
0	12896	5.68254
0	12904	5.97828
0	12912	6.41492
0	12920	6.41492
0	12928	6.38239
0	12936	6.38239
0	12944	5.96578
0	12952	5.46902
0	12960	5.65945
0	12968	5.52117
0	12976	5.38708
0	12984	5.39642
0	12992	5.39642
0	13000	5.18638
0	13008	5.10329
0	13016	4.92765
0	13024	4.92765
0	13032	4.99066
0	13040	5.09757
0	13048	5.20776
0	13056	5.20776
0	13064	5.20776
0	13072	5.3587
0	13080	5.26495
0	13088	5.57151
0	13096	5.56738
0	13104	5.56738
0	13112	5.29022
0	13120	5.86176
0	13128	5.746
0	13136	6.09184
0	13144	6.31751
0	13152	6.31751
0	13160	6.20776
0	13168	6.06281
0	13176	5.63205
0	13184	5.3002
0	13192	5.31012
0	13200	5.20776
0	13208	4.9595
0	13216	5.20776
0	13224	4.99066
0	13232	4.99066
0	13240	4.93408
0	13248	5.07449
0	13256	5.07449
0	13264	5.33946
0	13272	5.27511
0	13280	5.52969
0	13288	5.74965
0	13296	5.70901
0	13304	5.44222
0	13312	5.70901
0	13320	5.70901
0	13328	5.66719
0	13336	5.71275
0	13344	5.9082
0	13352	6.30269
0	13360	6.31505
0	13368	6.43091
0	13376	6.53181
0	13384	6.41031
0	13392	6.24958
0	13400	6.03617
0	13408	6.00904
0	13416	5.46014
0	13424	5.27004
0	13432	5.43318
0	13440	5.27004
0	13448	5.48662
0	13456	5.68635
0	13464	5.81378
0	13472	5.855
0	13480	6.05103
0	13488	5.855
0	13496	5.79272
0	13504	5.855
0	13512	5.78563
0	13520	5.33461
0	13528	5.71275
0	13536	5.63599
0	13544	5.50831
0	13552	5.41492
0	13560	5.55492
0	13568	5.46014
0	13576	5.61215
0	13584	5.84821
0	13592	6.18099
0	13600	6.10329
0	13608	6.18099
0	13616	6.32487
0	13624	6.32487
0	13632	6.45568
0	13640	6.62213
0	13648	6.62213
0	13656	6.44672
0	13664	6.23924
0	13672	5.91796
0	13680	5.78563
0	13688	5.65168
0	13696	5.78563
0	13704	6.00904
0	13712	7.15096
0	13720	7.99374
0	13728	8.76955
0	13736	8.82722
0	13744	9.28771
0	13752	9.62858
0	13760	9.7267
0	13768	9.7267
0	13776	9.7267
0	13784	9.49832
0	13792	9.55127
0	13800	9.59704
0	13808	11.3861
0	13816	11.3935
0	13824	11.3935
0	13832	11.3935
0	13840	9.25247
0	13848	8.63698
0	13856	8.85034
0	13864	9.2061
0	13872	9.70596
0	13880	9.89632
0	13888	9.9082
0	13896	10.0068
0	13904	9.59603
0	13912	9.24829
0	13920	8.90411
0	13928	8.92281
0	13936	8.90697
0	13944	9.11677
0	13952	8.84353
0	13960	8.58637
0	13968	8.26941
0	13976	7.91877
0	13984	7.91877
0	13992	8.95634
0	14000	8.95832
0	14008	8.95832
0	14016	8.94922
0	14024	5.83454
0	14032	5.79272
0	14040	5.55075
0	14048	5.31997
0	14056	5.52969
0	14064	5.52117
0	14072	5.19711
0	14080	5.4195
0	14088	5.79977
0	14096	5.62809
0	14104	5.70149
0	14112	5.71275
0	14120	5.62014
0	14128	5.62014
0	14136	5.61615
0	14144	5.89508
0	14152	6.42408
0	14160	6.53815
0	14168	6.735
0	14176	7.01208
0	14184	6.88185
0	14192	6.33218
0	14200	6.12029
0	14208	5.93728
0	14216	5.93728
0	14224	5.93728
0	14232	5.91471
0	14240	5.84821
0	14248	5.82765
0	14256	5.83797
0	14264	5.82765
0	14272	5.82765
0	14280	6.55701
0	14288	7.03916
0	14296	10.4433
0	14304	10.4433
0	14312	10.44
0	14320	10.44
0	14328	10.44
0	14336	11.1735
0	14344	11.1855
0	14352	11.1879
0	14360	11.1838
0	14368	10.5154
0	14376	6.46902
0	14384	5.92765
0	14392	5.55492
0	14400	5.55492
0	14408	5.63205
0	14416	5.19176
0	14424	5.10898
0	14432	5.45121
0	14440	5.55492
0	14448	5.45121
0	14456	5.55492
0	14464	5.55492
0	14472	5.55492
0	14480	5.59603
0	14488	5.59603
0	14496	5.45568
0	14504	5.4057
0	14512	5.22882
0	14520	5.22882
0	14528	5.42408
0	14536	6.0803
0	14544	6.52969
0	14552	6.52969
0	14560	6.52969
0	14568	6.10329
0	14576	5.94047
0	14584	5.94047
0	14592	5.94047
0	14600	5.96578
0	14608	6.14543
0	14616	5.71275
0	14624	5.3002
0	14632	5.49967
0	14640	5.60411
0	14648	6.04807
0	14656	6.56738
0	14664	6.99988
0	14672	6.99988
0	14680	6.746
0	14688	6.64777
0	14696	6.64777
0	14704	7.04659
0	14712	9.63919
0	14720	9.63919
0	14728	9.70924
0	14736	9.65435
0	14744	6.48662
0	14752	5.92443
0	14760	5.92443
0	14768	5.86849
0	14776	6.09184
0	14784	5.80329
0	14792	5.91471
0	14800	5.91471
0	14808	5.54656
0	14816	5.27004
0	14824	5.46014
0	14832	5.46014
0	14840	5.61215
0	14848	5.65945
0	14856	5.65945
0	14864	5.62014
0	14872	5.57562
0	14880	5.63993
0	14888	5.63993
0	14896	5.67104
0	14904	5.69772
0	14912	5.66719
0	14920	5.46459
0	14928	5.59197
0	14936	5.46459
0	14944	5.67104
0	14952	5.75329
0	14960	6.02718
0	14968	6.02718
0	14976	6.02718
0	14984	5.85161
0	14992	5.73868
0	15000	5.64777
0	15008	5.48662
0	15016	5.52117
0	15024	5.69015
0	15032	5.81726
0	15040	6.01208
0	15048	6.09184
0	15056	6.16742
0	15064	6.22882
0	15072	6.12029
0	15080	6.22882
0	15088	6.22882
0	15096	5.97828
0	15104	5.56324
0	15112	5.56324
0	15120	5.33946
0	15128	5.33946
0	15136	5.47785
0	15144	5.3587
0	15152	5.47785
0	15160	6.87184
0	15168	6.89673
0	15176	6.89673
0	15184	6.97983
0	15192	5.97204
0	15200	5.60411
0	15208	5.97204
0	15216	5.97204
0	15224	5.70149
0	15232	5.70149
0	15240	5.70149
0	15248	5.3587
0	15256	5.21305
0	15264	5.10898
0	15272	5.10898
0	15280	5.12029
0	15288	5.04511
0	15296	5.19711
0	15304	5.22358
0	15312	5.48224
0	15320	5.41031
0	15328	5.48224
0	15336	5.53392
0	15344	5.86513
0	15352	5.87184
0	15360	5.87518
0	15368	6.18099
0	15376	6.23404
0	15384	5.87852
0	15392	5.72021
0	15400	5.72021
0	15408	5.31012
0	15416	5.27511
0	15424	5.3587
0	15432	5.73132
0	15440	5.73132
0	15448	6.05103
0	15456	6.05693
0	15464	5.99066
0	15472	5.88848
0	15480	5.88848
0	15488	5.68635
0	15496	5.504
0	15504	5.49098
0	15512	5.63993
0	15520	6.10329
0	15528	6.18638
0	15536	6.18638
0	15544	6.18638
0	15552	5.74235
0	15560	5.70149
0	15568	5.78563
0	15576	5.98757
0	15584	5.92765
0	15592	6.35152
0	15600	6.39176
0	15608	6.03318
0	15616	5.71275
0	15624	5.73132
0	15632	5.49533
0	15640	5.34911
0	15648	5.29522
0	15656	5.37768
0	15664	5.39642
0	15672	5.27511
0	15680	5.42863
0	15688	5.56738
0	15696	5.41492
0	15704	5.34911
0	15712	5.46902
0	15720	5.33946
0	15728	5.33946
0	15736	5.49967
0	15744	5.57151
0	15752	5.74235
0	15760	5.92119
0	15768	6.01511
0	15776	6.39642
0	15784	6.39642
0	15792	6.29771
0	15800	5.74235
0	15808	5.54236
0	15816	5.4057
0	15824	5.10898
0	15832	5.21833
0	15840	5.41492
0	15848	5.24958
0	15856	5.2852
0	15864	5.38708
0	15872	5.52969
0	15880	5.52969
0	15888	6.41262
0	15896	6.46681
0	15904	6.55075
0	15912	6.95634
0	15920	7.4275
0	15928	7.40801
0	15936	7.34671
0	15944	7.34671
0	15952	6.27511
0	15960	5.76415
0	15968	5.76415
0	15976	5.76415
0	15984	5.98757
0	15992	5.98757
0	16000	6.28017
0	16008	6.28017
0	16016	6.28017
[truncated: 77,138 more rows]
