# Supplementary material for: A Compendium of Nucleosome and Transcript Profiles Reveals Determinants of Chromatin Architecture and Transcription
Source: PLoS Genet. 2013 May 2;9(5):e1003479. doi: 10.1371/journal.pgen.1003479 (PMC3642058; doi:10.1371/journal.pgen.1003479)
Supplement: Dataset S1 — Yeast transcript annotation R script and data files. Please note this file is 81.9 MB and may be difficult for some readers to download due to its size. (GZ) [file pgen.1003479.s001.gz › yeast-transcript-annotation/chr7.data.snyder.exon]

37	2.58496250072116
602	1
635	1.58496250072116
740	1
999	1
1038	2
1128	1.58496250072116
1158	1
1284	1
1318	1
1387	1
1490	1.58496250072116
1852	1
1897	1
1951	1
2071	1
2151	1
2238	1.58496250072116
2250	1
2298	1
2382	2
2540	1
2569	1.58496250072116
2613	1
2744	1
2807	2
2866	1
2928	2
3006	1.58496250072116
3078	1.58496250072116
3100	2
3183	2
3311	1
3351	2
3376	1.58496250072116
3414	2
3474	1.58496250072116
3518	1
3557	1.58496250072116
3578	1.58496250072116
3616	2
3680	2
3704	2
3757	1
3794	1.58496250072116
3815	1
3836	1
3897	1.58496250072116
3937	2.32192809488736
3967	2
3994	1
4020	1.58496250072116
4144	1
4185	1.58496250072116
4246	1
4359	1.58496250072116
4394	1
4574	2
4606	1
4743	1
4925	1
4951	1
5245	2.32192809488736
5328	1.58496250072116
5415	1
5482	1.58496250072116
5611	1.58496250072116
5702	1
5791	1
5883	1.58496250072116
5962	1.58496250072116
6024	1
6131	2.58496250072116
6226	1
6249	1
6542	1
6673	1.58496250072116
6695	1
7609	1
7950	1
8019	2
8037	1
8247	1
8383	1.58496250072116
8400	1
8480	1.58496250072116
8571	1
8597	2
8651	1
8821	2.32192809488736
8913	2
8952	1.58496250072116
9016	1
9058	1
9111	2
9163	1.58496250072116
9178	1
9221	2
9255	1.58496250072116
9283	1.58496250072116
9313	2.32192809488736
9335	2.32192809488736
9360	2.8073549220576
9382	1.58496250072116
9411	2.32192809488736
9460	3
9547	2
9578	1.58496250072116
9612	1.58496250072116
9648	1.58496250072116
9693	1
9745	2
9793	1.58496250072116
9826	2
9848	1
9901	2.32192809488736
9922	1.58496250072116
9960	2.32192809488736
10002	3.32192809488736
10020	2.32192809488736
10046	3.4594316186373
10086	2.58496250072116
10105	1
10132	1.58496250072116
10162	2.58496250072116
10203	2.58496250072116
10283	1.58496250072116
10319	1
10383	1.58496250072116
10433	1.58496250072116
10488	2.8073549220576
10500	1.58496250072116
10522	1.58496250072116
10564	2
10608	1.58496250072116
10635	1
10671	1
10703	1.58496250072116
10797	2
10891	1.58496250072116
10955	2
10977	3.32192809488736
10992	2.32192809488736
11016	1
11132	1.58496250072116
11163	1
11194	1.58496250072116
11257	2.8073549220576
11294	1.58496250072116
11322	2
11370	1
11424	2.58496250072116
11451	2
11493	1.58496250072116
11525	2
11553	2
11577	2
11611	1.58496250072116
11649	1
11683	2
11718	2
11765	2
11795	2.32192809488736
11821	1
11859	1.58496250072116
11890	2.32192809488736
11953	2
12027	2
12082	2
12110	1
12159	1
12217	1
12293	2.58496250072116
12318	2
12342	2
12379	2.8073549220576
12401	4
12423	4.85798099512757
12444	4.8073549220576
12466	5.16992500144231
12491	4.08746284125034
12515	3.70043971814109
12543	3.16992500144231
12564	4.16992500144231
12587	4.64385618977472
12610	3.16992500144231
12638	4.58496250072116
12659	5.55458885167764
12680	5.20945336562895
12700	4.58496250072116
12722	4.24792751344359
12748	4.16992500144231
12768	4.16992500144231
12790	3.16992500144231
12815	3.70043971814109
12834	4.58496250072116
12867	4.32192809488736
12888	3.90689059560852
12911	3.4594316186373
12932	2
12968	3.32192809488736
12991	4.24792751344359
13017	3.16992500144231
13044	3.70043971814109
13064	4.24792751344359
13087	2.58496250072116
13108	3.70043971814109
13133	3.70043971814109
13157	4.16992500144231
13176	3.8073549220576
13200	3.4594316186373
13219	3.58496250072116
13241	3.16992500144231
13270	3
13291	3.8073549220576
13311	3.32192809488736
13330	3.32192809488736
13355	2.8073549220576
13377	3.58496250072116
13400	2.8073549220576
13424	3
13444	3.58496250072116
13466	2.58496250072116
13487	4.39231742277876
13508	4.32192809488736
13532	4.70043971814109
13554	4.16992500144231
13578	3.70043971814109
13597	1.58496250072116
13622	3.4594316186373
13641	4.4594316186373
13670	4
13692	3.16992500144231
13714	3
13744	2.8073549220576
13771	2.8073549220576
13810	2.58496250072116
13829	2.32192809488736
13852	3
13874	2.8073549220576
13907	2.32192809488736
13943	3.70043971814109
13964	3
13989	3
14011	3.32192809488736
14031	2.8073549220576
14056	3.8073549220576
14078	3.58496250072116
14101	3.16992500144231
14123	3.4594316186373
14144	2.32192809488736
14163	3.58496250072116
14188	1.58496250072116
14209	2.8073549220576
14229	2.8073549220576
14287	2
14334	1.58496250072116
14399	1
14443	1.58496250072116
14494	1.58496250072116
14524	1
14568	1.58496250072116
14652	1.58496250072116
14676	2
14702	2.8073549220576
14730	2.8073549220576
14748	2.8073549220576
14777	3.8073549220576
14798	3.4594316186373
14820	3.32192809488736
14843	3.90689059560852
14861	3
14889	2.32192809488736
14912	3.58496250072116
14944	2.58496250072116
14976	3.32192809488736
14997	4.39231742277876
15022	3
15040	3.32192809488736
15060	3.32192809488736
15086	4.16992500144231
15107	3.58496250072116
15135	4
15158	3.32192809488736
15175	2.32192809488736
15209	3.4594316186373
15230	3.32192809488736
15249	3.16992500144231
15268	2.58496250072116
15283	1
15319	3.32192809488736
15332	1.58496250072116
15367	4.64385618977472
15387	3.58496250072116
15406	3
15440	3.16992500144231
15463	3.90689059560852
15485	3.4594316186373
15508	3.4594316186373
15529	3.16992500144231
15552	3
15577	3.90689059560852
15600	4.24792751344359
15623	4.64385618977472
15647	4
15677	3.90689059560852
15700	3.58496250072116
15722	3.90689059560852
15743	3.8073549220576
15766	3.70043971814109
15796	2.8073549220576
15818	4.16992500144231
15855	4.64385618977472
15876	4.85798099512757
15898	4.4594316186373
15917	3.70043971814109
15939	4.39231742277876
15960	4.32192809488736
15981	4.08746284125034
16002	5
16015	1.58496250072116
16045	5.04439411935845
16066	4.16992500144231
16086	2.8073549220576
16114	4.32192809488736
16135	4.90689059560852
16156	4.58496250072116
16176	4.58496250072116
16199	3.58496250072116
16219	2.8073549220576
16243	4.4594316186373
16262	4.08746284125034
16285	3.90689059560852
16307	4.75488750216347
16328	4
16350	5.88264304936184
16370	4.85798099512757
16392	4.8073549220576
16413	5.08746284125034
16436	5.20945336562895
16457	5.95419631038688
16476	4.24792751344359
16496	2
16534	1
16595	1
16628	1
16663	1.58496250072116
16730	1
16784	2.32192809488736
16809	1
16839	2
17015	2
17051	1
17122	1.58496250072116
17313	2.58496250072116
17337	3.32192809488736
17394	2.58496250072116
17446	1.58496250072116
17470	2.32192809488736
17500	1.58496250072116
17525	1.58496250072116
17557	2.8073549220576
17587	1.58496250072116
17628	2.8073549220576
17648	2.8073549220576
17667	2
17692	1.58496250072116
17706	2.32192809488736
17743	1
17902	1
17984	1
18009	1
18108	1.58496250072116
18186	1
18207	1
18371	2
18451	1.58496250072116
18463	1
18528	1.58496250072116
18554	1
18585	2
18599	1
18640	1.58496250072116
18676	1
18710	1.58496250072116
18761	1.58496250072116
18797	1
18872	1
18939	1.58496250072116
18980	1.58496250072116
19029	3.32192809488736
19050	2
19075	3.32192809488736
19095	2
19121	2
19145	2
19173	2.58496250072116
19209	2.58496250072116
19232	3
19257	2.32192809488736
19294	1
19332	1
19362	2
19434	1
19473	2
19510	2.58496250072116
19522	1
19555	2
19569	1.58496250072116
19601	2.58496250072116
19618	1
19666	2
19692	2.32192809488736
19723	1
19772	1.58496250072116
19805	1.58496250072116
19819	1
19872	2.8073549220576
19900	1.58496250072116
19949	2.32192809488736
19963	1.58496250072116
20010	3.16992500144231
20031	1.58496250072116
20059	2
20076	1
20115	2
20212	2.32192809488736
20247	1
20276	1.58496250072116
20303	2
20340	1
20368	1.58496250072116
20407	3
20431	1.58496250072116
20455	3.4594316186373
20497	2
20532	3.16992500144231
20578	2.32192809488736
20607	2.32192809488736
20634	1.58496250072116
20658	1.58496250072116
20686	2.8073549220576
20706	2.58496250072116
20728	1.58496250072116
20760	2
20788	1.58496250072116
20816	2
20878	2
20924	2
20957	4.32192809488736
20978	3.70043971814109
21001	2.8073549220576
21026	3
21046	3.90689059560852
21072	4.16992500144231
21105	3
21118	2.58496250072116
21146	4.08746284125034
21178	4.32192809488736
21198	4.64385618977472
21238	3.8073549220576
21260	3.16992500144231
21284	2.8073549220576
21303	3.4594316186373
21329	4.08746284125034
21350	4.08746284125034
21374	3
21397	3.70043971814109
21421	4
21442	2
21469	3.90689059560852
21489	4.52356195605701
21509	4.75488750216347
21534	4.4594316186373
21554	4
21582	3
21616	3.58496250072116
21636	2.8073549220576
21657	3.4594316186373
21680	3.4594316186373
21702	4.24792751344359
21725	4
21746	5.32192809488736
21767	4.8073549220576
21790	4.70043971814109
21811	4.4594316186373
21833	3.70043971814109
21855	4.58496250072116
21878	3.70043971814109
21899	3.8073549220576
21923	4.32192809488736
21947	4.58496250072116
21968	4.58496250072116
21992	5.04439411935845
22013	6.06608919045777
22034	5.52356195605701
22056	5.64385618977472
22076	4.90689059560852
22102	4.08746284125034
22123	4.4594316186373
22148	5.16992500144231
22169	6.02236781302845
22190	5.39231742277876
22209	2
22289	1
22320	2
22347	1.58496250072116
22375	1.58496250072116
22395	2.32192809488736
22423	2.58496250072116
22446	3.4594316186373
22464	1.58496250072116
22507	3
22524	2
22553	2.58496250072116
22572	1.58496250072116
22589	1.58496250072116
22618	2.32192809488736
22651	3
22676	2
22705	2
22730	3.4594316186373
22749	3.32192809488736
22773	3.70043971814109
22797	4.16992500144231
22820	3.70043971814109
22843	3.70043971814109
22876	3.32192809488736
22904	3.4594316186373
22917	2
22951	2.32192809488736
22976	2
23003	3.16992500144231
23036	3.70043971814109
23056	3
23075	2.32192809488736
23100	4.24792751344359
23115	3
23148	2.32192809488736
23175	3.58496250072116
23197	2.32192809488736
23220	3.16992500144231
23244	3.90689059560852
23265	3.32192809488736
23291	3.16992500144231
23314	3.58496250072116
23338	3
23352	1
23384	2.58496250072116
23427	2.32192809488736
23463	2.32192809488736
23495	3.16992500144231
23518	1.58496250072116
23538	1
23568	2
23590	3.70043971814109
23612	2.32192809488736
23658	2.32192809488736
23683	3.90689059560852
23713	3.32192809488736
23740	3
23764	3.58496250072116
23780	3
23826	2.8073549220576
23843	2
23886	2
23915	6.28540221886225
23936	7.6724253419715
23957	5.4262647547021
23977	4.85798099512757
23999	5.4594316186373
24019	4.90689059560852
24041	5.95419631038688
24062	6.74146698640115
24083	6.82017896241519
24104	6.22881869049588
24125	7.6724253419715
24146	6.18982455888002
24167	6.58496250072116
24188	7.18982455888002
24209	7.69348695749933
24230	7.29462074889163
24251	8.02236781302845
24272	7.51569983828404
24293	6.6582114827518
24314	6.83289001416474
24335	5.83289001416474
24356	7.40087943628218
24377	5.7279204545632
24398	7.04439411935845
24419	8
24440	8.26209484537018
24461	6.8703647195834
24482	8.35314682549808
24503	7.62205181945638
24524	7.99435343685886
24545	7.74819284958946
24566	6.8073549220576
24587	6.84549005094438
24608	8.09275714091985
24629	8.37068740680722
24650	7.33091687811462
24671	8.2045711442492
24692	7.58496250072116
24713	7.52356195605701
24734	8.17990909001493
24755	8.5274770060604
24776	8.55074678538324
24797	8.83605035505807
24818	8
24839	8.04439411935845
24860	8.02790599656988
24881	8.39660478118186
24902	8.23840473932508
24922	8.44294349584873
24945	6.44294349584873
24966	7.86418614465428
24987	7.6582114827518
25008	8.26209484537018
25029	8.10852445677817
25050	8.27146302790437
25071	8.62935662007961
25092	7.45121111183233
25113	8.22881869049588
25134	9.05799172275918
25155	8.56985560833095
25176	6.83289001416474
25197	6.97727992349992
25218	7.62935662007961
25239	7.54689445988764
25260	8.25738784269265
25281	8.7515440590891
25302	7.32192809488736
25323	7.84549005094438
25344	7.90086680798075
25365	7
25386	7.876516946565
25407	6.8703647195834
25428	7.53915881110803
25449	6.62935662007961
25470	7.69348695749933
25491	8.57742882803575
25512	9.45121111183233
25533	8.01680828768655
25554	9.81057163474115
25575	7.63662462054365
25596	5.8073549220576
25611	2.32192809488736
25639	3.70043971814109
25662	4
25684	4.70043971814109
25704	4.08746284125034
25727	3.70043971814109
25749	4.16992500144231
25771	4.85798099512757
25794	5.32192809488736
25814	5.35755200461808
25839	5.88264304936184
25860	5
25880	3
25904	5.35755200461808
25926	4.08746284125034
25949	4.8073549220576
25969	4.90689059560852
25991	4.32192809488736
26012	5.61470984411521
26032	5.12928301694497
26054	5.16992500144231
26074	4.75488750216347
26096	4.08746284125034
26118	3.8073549220576
26138	3.70043971814109
26161	3.8073549220576
26182	4.39231742277876
26204	3.90689059560852
26225	4.8073549220576
26246	5.24792751344359
26267	5.93073733756289
26290	5.08746284125034
26310	4.08746284125034
26329	3.16992500144231
26353	5.35755200461808
26374	5.20945336562895
26395	5.55458885167764
26415	4.16992500144231
26439	4.08746284125034
26457	2.58496250072116
26483	4.4594316186373
26504	4.32192809488736
26525	3.90689059560852
26548	3.8073549220576
26567	3
26594	4.08746284125034
26618	4.32192809488736
26638	4.39231742277876
26663	3.58496250072116
26685	4.4594316186373
26707	4.58496250072116
26728	4.75488750216347
26751	4
26776	3.58496250072116
26796	3.4594316186373
26821	3
26843	3.8073549220576
26866	3.70043971814109
26889	3.90689059560852
26908	3.32192809488736
26932	4.39231742277876
26953	3.4594316186373
26981	3.90689059560852
27001	4.16992500144231
27024	4.24792751344359
27043	4.39231742277876
27070	3.32192809488736
27093	2.58496250072116
27117	3.16992500144231
27137	2
27164	4.32192809488736
27186	4.39231742277876
27207	3.8073549220576
27226	3.4594316186373
27247	3.16992500144231
27269	2.8073549220576
27293	3.8073549220576
27314	3.90689059560852
27337	4.16992500144231
27361	3.58496250072116
27382	4.16992500144231
27403	4.08746284125034
27427	4.39231742277876
27449	4
27472	5.08746284125034
27494	3.8073549220576
27520	2
27551	1.58496250072116
27582	1.58496250072116
27599	1.58496250072116
27686	3
27708	3.70043971814109
27732	3.32192809488736
27747	2
27773	3.16992500144231
27795	2
27816	2.8073549220576
27836	2.8073549220576
27858	3.70043971814109
27880	2.58496250072116
27907	2.32192809488736
27942	3.8073549220576
27959	2
27991	3.32192809488736
28015	4.24792751344359
28040	2.58496250072116
28065	2
28092	2
28121	3
28164	2.8073549220576
28185	2.32192809488736
28210	2.58496250072116
28229	3
28255	2.8073549220576
28273	1
28306	2.58496250072116
28329	1
28358	3.32192809488736
28383	2
28403	3.90689059560852
28418	1.58496250072116
28463	1.58496250072116
28485	2.8073549220576
28511	2.8073549220576
28579	1.58496250072116
28601	1.58496250072116
28631	3.16992500144231
28644	2
28673	1
28701	2
28728	2
28771	2.32192809488736
28799	2.32192809488736
28826	1.58496250072116
28852	1.58496250072116
28874	2.32192809488736
28903	3.32192809488736
28927	2
28954	2.8073549220576
28986	2.58496250072116
29013	1.58496250072116
29041	2.32192809488736
29087	3
29112	3
29130	1
29157	1.58496250072116
29196	2
29233	2
29266	1
29294	1
29340	1.58496250072116
29373	2
29415	2.58496250072116
29474	1
29503	1.58496250072116
29526	2
29551	2.32192809488736
29584	3.32192809488736
29596	1
29704	2
29725	1.58496250072116
29816	2
29831	2
29859	1
29892	1.58496250072116
29917	2
29950	1.58496250072116
29972	2
29999	2
30022	2
30045	1
30098	2.32192809488736
30136	2
30158	3
30191	1.58496250072116
30246	2
30317	1
30341	1
30428	1
30502	1.58496250072116
30577	1
30663	2
30854	1
30892	1.58496250072116
30914	1
30941	1.58496250072116
30964	1.58496250072116
31097	1
31243	1
31413	1
31440	1
31666	1
31817	1.58496250072116
31857	2
31886	3.32192809488736
31911	3
31931	3.8073549220576
31954	3.16992500144231
31975	2.58496250072116
31997	3
32028	2.8073549220576
32054	1
32079	2.58496250072116
32105	2.58496250072116
32122	3.8073549220576
32148	3.70043971814109
32169	3.16992500144231
32192	3.16992500144231
32225	3.16992500144231
32247	2.32192809488736
32295	2
32329	3.4594316186373
32355	2.32192809488736
32369	2.32192809488736
32425	3.32192809488736
32445	3.70043971814109
32471	3.16992500144231
32491	1
32531	3
32556	4.64385618977472
32578	3.58496250072116
32602	3.4594316186373
32625	3.4594316186373
32651	4.08746284125034
32671	2.8073549220576
32700	2.8073549220576
32723	3
32749	2.8073549220576
32771	3.4594316186373
32792	3
32814	3.58496250072116
32828	1
32858	1.58496250072116
32885	3
32923	1
32975	2
32992	1
33043	1
33079	1
33168	1.58496250072116
33300	2.32192809488736
33313	1
33352	2
33395	1
33484	1.58496250072116
33551	1.58496250072116
33610	1.58496250072116
33673	1
33700	1
33740	1
33791	1
33876	1
33917	1.58496250072116
33938	2.32192809488736
33964	2.32192809488736
34011	2.58496250072116
34056	2.32192809488736
34078	2
34100	2.32192809488736
34115	1
34148	1
34179	1.58496250072116
34223	2
34240	2.32192809488736
34293	1.58496250072116
34332	2.8073549220576
34361	3.32192809488736
34384	1.58496250072116
34407	2
34428	2.32192809488736
34457	2.58496250072116
34480	2.32192809488736
34508	2.32192809488736
34533	2
34559	2.8073549220576
34613	1
34641	1.58496250072116
34671	2
34734	1.58496250072116
34751	2
34783	2.58496250072116
34802	2
34832	2.58496250072116
34854	2
34907	2
34934	2.32192809488736
34967	1.58496250072116
35053	2
35119	1
35151	1
35188	1.58496250072116
35230	1
35291	3.16992500144231
35321	1
35399	3
35434	2.32192809488736
35499	1.58496250072116
35523	1
35580	1
35614	2.32192809488736
35632	1.58496250072116
35663	4.32192809488736
35685	2.32192809488736
35712	3.58496250072116
35737	4.58496250072116
35757	3.16992500144231
35778	2.32192809488736
35808	3.70043971814109
35830	4.16992500144231
35857	3.4594316186373
35878	3.32192809488736
35899	4.24792751344359
35923	3.58496250072116
35944	5.08746284125034
35965	3
35993	4
36015	4.16992500144231
36039	4.32192809488736
36063	4.39231742277876
36087	4.32192809488736
36107	4.08746284125034
36128	4
36149	5.4594316186373
36173	4.39231742277876
36194	4.58496250072116
36215	3.32192809488736
36239	4.39231742277876
36262	4.39231742277876
36285	5.08746284125034
36307	3.8073549220576
36330	3.8073549220576
36351	5.4594316186373
36372	4.24792751344359
36392	4.16992500144231
36415	3.32192809488736
36439	5.4594316186373
36462	4.16992500144231
36486	4.16992500144231
36507	4.90689059560852
36528	5.52356195605701
36550	5.90689059560852
36571	5.88264304936184
36592	6.08746284125034
36613	5.78135971352466
36634	5.97727992349992
36656	5.95419631038688
36677	4.4594316186373
36699	5.70043971814109
36720	4.08746284125034
36742	5.39231742277876
36764	6.33985000288463
36785	5.12928301694497
36806	4.08746284125034
36830	2.32192809488736
36851	2.32192809488736
36875	2.58496250072116
36925	1.58496250072116
36946	1.58496250072116
36987	3.4594316186373
37008	3.4594316186373
37034	3.4594316186373
37058	3
37075	2.32192809488736
37105	3
37133	3.70043971814109
37151	3.58496250072116
37177	3.4594316186373
37197	2.58496250072116
37222	3.70043971814109
37242	4
37271	3
37291	3.16992500144231
37315	3.4594316186373
37340	2.8073549220576
37365	3
37389	1.58496250072116
37418	4.32192809488736
37439	4.75488750216347
37458	2.58496250072116
37482	3.58496250072116
37503	4.64385618977472
37524	5.61470984411521
37545	7.15987133677839
37566	6.52356195605701
37587	5.55458885167764
37608	5.08746284125034
37632	4.16992500144231
37655	5
37676	4.75488750216347
37697	4.58496250072116
37717	4.64385618977472
37738	4.8073549220576
37763	4.08746284125034
37784	4.85798099512757
37805	4.52356195605701
37829	3.70043971814109
37849	3.4594316186373
37873	3.8073549220576
37894	3.32192809488736
37924	3.70043971814109
37946	3.32192809488736
37963	3.16992500144231
37992	3.90689059560852
38013	4.16992500144231
38033	4.24792751344359
38055	4.39231742277876
38075	4
38096	4.52356195605701
38118	3.58496250072116
38141	4
38158	3
38182	4.32192809488736
38209	4.32192809488736
38234	3.58496250072116
38250	2.8073549220576
38279	3.32192809488736
38298	3.70043971814109
38321	2
38348	2.32192809488736
38371	3
38392	4.4594316186373
38412	3.8073549220576
38449	1.58496250072116
38471	4.24792751344359
38491	3.90689059560852
38515	2.8073549220576
38544	2.8073549220576
38563	1.58496250072116
38587	3
38610	3
38635	4.24792751344359
38657	3.4594316186373
38678	4
38701	3.70043971814109
38723	3.16992500144231
38744	3.32192809488736
38766	3.70043971814109
38786	3
38813	2.8073549220576
38830	1
39003	2.58496250072116
39027	5.04439411935845
39046	5.52356195605701
39074	5.61470984411521
39094	5.78135971352466
39116	5.32192809488736
39137	6.52356195605701
39157	5.4262647547021
39179	5.4262647547021
39200	6.59991284218713
39220	5.88264304936184
39244	6.22881869049588
39265	4.58496250072116
39287	5.04439411935845
39307	5.8073549220576
39329	5.16992500144231
39350	6.02236781302845
39371	4.16992500144231
39393	5.20945336562895
39414	6.16992500144231
39435	6.20945336562895
39455	5.6724253419715
39476	6.02236781302845
39498	5.4594316186373
39518	5.49185309632967
39541	5.90689059560852
39562	6.56985560833095
39583	5.32192809488736
39604	5.52356195605701
39624	4.8073549220576
39646	6.3037807481771
39667	6.95419631038688
39688	6.4093909361377
39710	5.88264304936184
39733	5.90689059560852
39756	5.04439411935845
39778	4.32192809488736
39800	6.71424551766612
39820	5.7279204545632
39842	6.70043971814109
39863	6.16992500144231
39884	7.06608919045777
39905	6.6724253419715
39926	5.04439411935845
39947	5.83289001416474
39968	5.35755200461808
39989	5.16992500144231
40008	5.61470984411521
40030	5.93073733756289
40052	6.14974711950468
40072	6.39231742277876
40094	6.68650052718322
40115	6.74146698640115
40136	6.82017896241519
40157	5.70043971814109
40178	7.3037807481771
40199	6.76818432477693
40220	7.78135971352466
40241	6.8073549220576
40262	6.39231742277876
40283	5.39231742277876
40304	6.78135971352466
40325	7.08746284125034
40346	7.57742882803575
40367	6.55458885167764
40388	6.08746284125034
40409	6.56985560833095
40430	6.10852445677817
40450	5.49185309632967
40472	6.79441586635011
40493	7.06608919045777
40514	7.54689445988764
40535	5.85798099512757
40556	6.68650052718322
40577	6.75488750216347
40598	5.93073733756289
40619	6.6724253419715
40639	6.10852445677817
40661	5.88264304936184
40682	6.4262647547021
40703	7.11894107272351
40724	7.12928301694497
40745	6.89481776330794
40766	6.02236781302845
40786	6
40807	6.14974711950468
40829	5.4594316186373
40850	5.97727992349992
40871	7.12928301694497
40892	8.22881869049588
40913	8.08214904135387
40934	6.70043971814109
40955	6.79441586635011
40976	7.17990909001493
40997	8
41018	7.22881869049588
41039	8.02236781302845
41060	7.61470984411521
41081	7.04439411935845
41102	7.467605550083
41123	7.70735913208088
41144	8.88264304936184
41165	8.08214904135387
41186	8.39660478118186
41206	6.32192809488736
41228	3.16992500144231
41262	1
41316	1.58496250072116
41346	1.58496250072116
41366	1
41466	4.08746284125034
41485	4.70043971814109
41507	3.70043971814109
41535	3.70043971814109
41556	3.58496250072116
41576	2.58496250072116
41602	3.16992500144231
41625	3.70043971814109
41646	4.52356195605701
41669	3.90689059560852
41688	4.08746284125034
41711	3
41732	3.58496250072116
41755	4.24792751344359
41774	2.58496250072116
41794	3.90689059560852
41815	3.16992500144231
41838	3.70043971814109
41865	3.70043971814109
41888	4.4594316186373
41910	4.64385618977472
41933	4.16992500144231
41953	4.24792751344359
41974	4.52356195605701
41997	4.70043971814109
42017	3.4594316186373
42037	4.24792751344359
42057	3
42083	3.90689059560852
42103	3.70043971814109
42129	2.8073549220576
42150	4.39231742277876
42172	4.52356195605701
42196	4.32192809488736
42222	3.4594316186373
42243	3.4594316186373
42266	3.70043971814109
42287	3.70043971814109
42309	3.90689059560852
42331	2
42349	3
42376	3.32192809488736
42399	4.52356195605701
42420	3.70043971814109
42442	4.4594316186373
42464	4.16992500144231
42487	4.16992500144231
42508	4.32192809488736
42531	4.39231742277876
42552	5
42574	5.20945336562895
42594	4
42617	4.08746284125034
42638	3.70043971814109
42659	4.64385618977472
42680	4.08746284125034
42701	5.12928301694497
42723	5.75488750216347
42744	5
42764	5.28540221886225
42786	4.39231742277876
42807	4.58496250072116
42829	4.08746284125034
42851	4.16992500144231
42876	3.4594316186373
42897	4.16992500144231
42919	4
42941	5.16992500144231
42963	4.4594316186373
42984	5.4594316186373
43002	3.4594316186373
43025	4.58496250072116
43047	4.64385618977472
43068	5.58496250072116
43089	5
43107	3.8073549220576
43133	5.35755200461808
43157	5.35755200461808
43177	4.70043971814109
43200	4.24792751344359
43223	4.08746284125034
43243	4
43265	3.16992500144231
43283	2.58496250072116
43317	1.58496250072116
43359	1.58496250072116
43389	2.32192809488736
43409	2.8073549220576
43429	2.58496250072116
43457	3.32192809488736
43480	3.32192809488736
43505	3.58496250072116
43532	3
43566	3
43609	1.58496250072116
43627	2.58496250072116
43652	3.32192809488736
43672	1.58496250072116
43704	3.16992500144231
43726	3.4594316186373
43748	3.4594316186373
43783	2.58496250072116
43814	3.32192809488736
43833	3.32192809488736
43855	2.32192809488736
43874	2.8073549220576
43894	3
43921	2
43951	2
43974	3.58496250072116
43995	3.16992500144231
44020	3
44042	3
44068	3.90689059560852
44090	4.24792751344359
44110	3.16992500144231
44132	3.4594316186373
44151	3
44175	2.8073549220576
44198	4.16992500144231
44220	4.24792751344359
44243	3
44273	3
44292	2.8073549220576
44317	3.70043971814109
44338	3
44359	3.58496250072116
44373	2.8073549220576
44404	3
44430	2.58496250072116
44454	3.70043971814109
44471	3.4594316186373
44498	4.95419631038688
44525	5.39231742277876
44546	5.4594316186373
44568	7.27612440527424
44589	6.4594316186373
44610	5.85798099512757
44631	5.90689059560852
44653	4.8073549220576
44673	4.64385618977472
44695	4.90689059560852
44717	6.53915881110803
44738	6.06608919045777
44759	5.93073733756289
44781	5.93073733756289
44803	4.85798099512757
44824	5.4262647547021
44847	5
44868	5.04439411935845
44889	5.32192809488736
44909	5.52356195605701
44931	5.08746284125034
44952	4.64385618977472
44972	4.16992500144231
44994	4.8073549220576
45015	5.16992500144231
45036	5.4594316186373
45057	6.08746284125034
45079	5.20945336562895
45100	5.75488750216347
45121	5.6724253419715
45142	5.61470984411521
45162	5.08746284125034
45185	4.52356195605701
45207	5.49185309632967
45225	4.16992500144231
45250	2.32192809488736
45263	1
45304	1
45368	2.32192809488736
45433	1
45472	3.32192809488736
45499	2
45534	2.58496250072116
45555	2.58496250072116
45599	2.32192809488736
45619	3
45639	1
45692	2
45721	2
45748	2.58496250072116
45770	1.58496250072116
45801	2.58496250072116
45840	2.58496250072116
45863	2.32192809488736
45901	3.16992500144231
45927	1.58496250072116
45943	1.58496250072116
45970	2.58496250072116
45996	2
46017	1
46042	1.58496250072116
46077	1.58496250072116
46105	3
46130	3
46155	1
46189	2.32192809488736
46211	2.58496250072116
46234	1.58496250072116
46264	2.32192809488736
46289	2.58496250072116
46328	2.8073549220576
46365	3
46386	3
46411	2
46437	3.70043971814109
46462	3.16992500144231
46483	3
46499	1.58496250072116
46533	2.58496250072116
46572	1
46606	1.58496250072116
46630	3
46650	2
46675	2.58496250072116
46707	4
46730	2.32192809488736
46751	3.16992500144231
46774	2.32192809488736
46792	2.32192809488736
46842	2.32192809488736
46860	2.32192809488736
46891	2.32192809488736
46914	2.58496250072116
46936	2.32192809488736
46958	3.90689059560852
46980	4
46993	2
47026	2.32192809488736
47051	2.58496250072116
47103	2.58496250072116
47132	3
47165	1.58496250072116
47181	1.58496250072116
47215	2.58496250072116
47251	2.58496250072116
47274	2.8073549220576
47297	3.4594316186373
47329	3.4594316186373
47354	3.16992500144231
47372	1
47404	2.32192809488736
47444	2
47464	3.16992500144231
47499	2.8073549220576
47526	2.32192809488736
47556	1.58496250072116
47582	3.32192809488736
47605	3
47633	2
47658	2
47682	3
47713	3.70043971814109
47729	2.58496250072116
47766	2
47789	3.4594316186373
47808	3.4594316186373
47842	3.58496250072116
47867	3.4594316186373
47892	2.58496250072116
47912	2
47934	2.8073549220576
47956	2.8073549220576
47981	2.32192809488736
48002	3.16992500144231
48021	3.32192809488736
48070	2.8073549220576
48094	3.58496250072116
48115	3.90689059560852
48140	3.90689059560852
48165	4.24792751344359
48188	3.4594316186373
48213	3.4594316186373
48234	3.90689059560852
48254	3
48276	5.04439411935845
48297	4.52356195605701
48316	2.8073549220576
48342	4.08746284125034
48362	3.8073549220576
48386	3.32192809488736
48416	3.90689059560852
48439	3.16992500144231
48467	2.58496250072116
48487	3.32192809488736
48507	2.58496250072116
48534	1.58496250072116
48556	1.58496250072116
48576	1
48631	2
48653	2.32192809488736
48685	2.32192809488736
48706	1
48743	2.32192809488736
48764	1.58496250072116
48816	2
48854	1
48893	1.58496250072116
48920	1.58496250072116
48948	2
48996	2.8073549220576
49015	2
49048	1.58496250072116
49119	2
49143	2.32192809488736
49157	1
49214	2.32192809488736
49248	2
49338	2
49359	1
49391	2.32192809488736
49422	2.58496250072116
49451	3
49468	1.58496250072116
49505	1.58496250072116
49518	1
49541	1.58496250072116
49575	3.16992500144231
49596	2.8073549220576
49617	4.08746284125034
49654	4
49675	3.32192809488736
49707	1.58496250072116
49734	3.16992500144231
49749	2.58496250072116
49780	2.8073549220576
49802	3.32192809488736
49820	2.32192809488736
49847	3.4594316186373
49866	4
49887	2
49909	2.58496250072116
49942	4
49964	3.16992500144231
49979	2.8073549220576
50020	3.8073549220576
50043	3.70043971814109
50067	3.90689059560852
50089	3.90689059560852
50109	4.16992500144231
50131	3.90689059560852
50151	3.90689059560852
50172	4.95419631038688
50194	4.08746284125034
50216	3.90689059560852
50239	3.32192809488736
50272	3.90689059560852
50294	4.32192809488736
50328	3.16992500144231
50351	3
50370	3.16992500144231
50391	4.24792751344359
50416	3.4594316186373
50443	4.70043971814109
50463	3.70043971814109
50485	3.4594316186373
50506	3.70043971814109
50528	3.4594316186373
50550	4.70043971814109
50573	4.32192809488736
50593	3.32192809488736
50617	3.16992500144231
50639	3.4594316186373
50656	2
50680	3.58496250072116
50703	3.4594316186373
50727	3.4594316186373
50757	3.16992500144231
50779	3.16992500144231
50833	3.58496250072116
50857	3.8073549220576
50884	2.8073549220576
50908	2.8073549220576
50930	1.58496250072116
50962	4.52356195605701
50983	3.70043971814109
51005	4.16992500144231
51028	2.32192809488736
51052	4.08746284125034
51074	2.8073549220576
51095	3.16992500144231
51117	2.32192809488736
51142	2
51164	3.90689059560852
51188	4
51209	3.70043971814109
51231	2.58496250072116
51265	3.70043971814109
51286	3.4594316186373
51306	2.8073549220576
51331	4.08746284125034
51353	4.58496250072116
51373	3.70043971814109
51395	3.90689059560852
51416	5.95419631038688
51438	4.75488750216347
51459	4.24792751344359
51480	4.52356195605701
51503	4.85798099512757
51524	4.24792751344359
51545	4.16992500144231
51567	4.58496250072116
51588	4.85798099512757
51610	5.32192809488736
51629	4
51659	4.4594316186373
51679	4.52356195605701
51703	4.08746284125034
51726	4.75488750216347
51747	4.08746284125034
51771	5.04439411935845
51797	3.8073549220576
51818	4.39231742277876
51840	5.16992500144231
51861	5.35755200461808
51880	3.90689059560852
51902	4.39231742277876
51923	3.90689059560852
51946	4.39231742277876
51974	5.04439411935845
51994	3.58496250072116
52018	3.70043971814109
52040	5.95419631038688
52060	4.8073549220576
52083	4.85798099512757
52105	3.8073549220576
52127	5.16992500144231
52147	5.55458885167764
52169	5
52189	5.49185309632967
52212	3.58496250072116
52234	5.20945336562895
52255	6.39231742277876
52277	5.55458885167764
52298	5.6724253419715
52319	5.93073733756289
52341	5.04439411935845
52362	5.24792751344359
52383	6.22881869049588
52404	5.55458885167764
52425	5.75488750216347
52446	5.75488750216347
52468	5.04439411935845
52490	5.04439411935845
52510	4.90689059560852
52528	3.58496250072116
52567	3.4594316186373
52586	3
52617	3.90689059560852
52638	4.32192809488736
52660	3.32192809488736
52681	3.8073549220576
52703	3.16992500144231
52722	3.58496250072116
52736	1
52780	2.32192809488736
52804	3.4594316186373
52836	4.08746284125034
52859	3.4594316186373
52878	3.16992500144231
52907	2.8073549220576
52933	4.39231742277876
52957	3.58496250072116
52980	3.32192809488736
52999	4
53022	4.16992500144231
53045	3
53066	2.58496250072116
53087	3.16992500144231
53108	3.16992500144231
53137	2
53162	3
53184	3.70043971814109
53201	3.32192809488736
53223	3
53259	3.70043971814109
53280	3.16992500144231
53311	3.32192809488736
53336	3.32192809488736
53358	2.32192809488736
53374	1
53403	2.58496250072116
53442	2
53462	1
53483	1
53533	2.32192809488736
53562	2.32192809488736
53585	3
53620	1
53680	1.58496250072116
53741	3.4594316186373
53764	4.4594316186373
53785	3.16992500144231
53807	2.32192809488736
53830	2.32192809488736
53855	3
53879	3
53901	4.16992500144231
53924	1.58496250072116
53950	2.58496250072116
53987	2
54030	2.8073549220576
54051	3.4594316186373
54083	2
54096	1
54135	3.8073549220576
54176	2.8073549220576
54202	2
54247	2.8073549220576
54272	2.58496250072116
54291	2.32192809488736
54308	1.58496250072116
54337	1.58496250072116
54373	2.8073549220576
54400	3.16992500144231
54421	2.32192809488736
54442	1.58496250072116
54457	1.58496250072116
54488	1
54555	1.58496250072116
54570	1.58496250072116
54605	2.32192809488736
54621	1
54645	1
54695	1.58496250072116
54719	2.8073549220576
54748	2
54809	2
54843	1.58496250072116
54874	2.58496250072116
54892	1
54919	2
54950	1
54992	1
55076	2.32192809488736
55101	2
55128	2.32192809488736
55168	1.58496250072116
55245	2
55258	1.58496250072116
55303	2.32192809488736
55329	1.58496250072116
55366	1
55459	2
55493	1.58496250072116
55518	1
55541	1
55596	2.32192809488736
55610	1
55640	1.58496250072116
55669	1
55702	2.58496250072116
55737	2
55784	1.58496250072116
55801	1
55824	1
55853	1.58496250072116
55901	1
55939	1
55983	2
56008	1
56041	2.32192809488736
56069	3
56096	1.58496250072116
56135	2.8073549220576
56156	2
56245	5.20945336562895
56307	2
56326	1.58496250072116
56414	1
56447	4.16992500144231
56468	3.70043971814109
56491	4.39231742277876
56513	3.8073549220576
56541	4
56560	4.16992500144231
56585	4.32192809488736
56606	4.75488750216347
56628	5.16992500144231
56650	5.61470984411521
56671	4.8073549220576
56692	4.75488750216347
56713	5.52356195605701
56734	4.39231742277876
56755	4.75488750216347
56775	4.24792751344359
56798	3.70043971814109
56819	3.70043971814109
56842	4.64385618977472
56864	4.32192809488736
56884	4.75488750216347
56906	5.49185309632967
56927	4.08746284125034
56950	4.95419631038688
56972	5.08746284125034
56994	5.39231742277876
57017	6
57038	4.95419631038688
57059	5.04439411935845
57080	4.4594316186373
57101	5.24792751344359
57122	5.12928301694497
57143	5.70043971814109
57164	5.08746284125034
57183	3.70043971814109
57208	3.16992500144231
57230	5.8073549220576
57251	4.52356195605701
57273	5.08746284125034
57294	5.39231742277876
57317	5.58496250072116
57342	5.24792751344359
57363	6.08746284125034
57384	5.08746284125034
57405	4.52356195605701
57426	5.32192809488736
57447	5.93073733756289
57470	6.59991284218713
57491	5.78135971352466
57509	5.28540221886225
57532	4.08746284125034
57555	6.04439411935845
57578	5.16992500144231
57599	6.12928301694497
57621	5.4594316186373
57642	5.28540221886225
57663	5.32192809488736
57684	5.61470984411521
57704	5.8073549220576
57726	5.70043971814109
57747	4.64385618977472
57768	5.64385618977472
57790	4.16992500144231
57811	5.7279204545632
57832	6.02236781302845
57853	6.28540221886225
57874	6.53915881110803
57895	6.85798099512757
57915	5.16992500144231
57937	5.24792751344359
57959	6.20945336562895
57980	6.4594316186373
58001	4.90689059560852
58022	6.32192809488736
58043	6.28540221886225
58063	5.20945336562895
58086	6.35755200461808
58107	6.37503943134693
58128	5.32192809488736
58149	6.35755200461808
58170	5.88264304936184
58191	6.06608919045777
58212	6.53915881110803
58233	5.97727992349992
58252	5.04439411935845
58278	4.70043971814109
58299	5.6724253419715
58319	6
58341	4.90689059560852
58360	4.64385618977472
58383	5.70043971814109
58404	6.76818432477693
58425	7.33985000288462
58443	4.24792751344359
58471	6.32192809488736
58493	5.58496250072116
58514	6.56985560833095
58535	6.37503943134693
58556	6.8073549220576
58577	7.28540221886225
58598	6.22881869049588
58619	6.61470984411521
58640	5.35755200461808
58661	6.61470984411521
58682	7.74819284958946
58703	7.43462822763673
58725	6.6724253419715
58746	7.09803208296053
58767	6.82017896241519
58788	7
58809	6.3037807481771
58830	6.12928301694497
58851	5.39231742277876
58872	6.10852445677817
58893	7.95419631038688
58914	7.54689445988764
58935	6.2667865406949
58956	7.97727992349992
58976	6.18982455888002
58990	2
59094	2.32192809488736
59145	2
59175	3.58496250072116
59199	3.8073549220576
59230	3.32192809488736
59253	2.32192809488736
59288	3.8073549220576
59316	2
59383	2.32192809488736
59410	2.8073549220576
59429	3.32192809488736
59454	2.8073549220576
59478	1.58496250072116
59503	1.58496250072116
59525	2
59557	2
59590	3.16992500144231
59618	2.8073549220576
59637	2
59665	1.58496250072116
59686	1
59721	2.32192809488736
59740	1
59767	1.58496250072116
59791	3.32192809488736
59807	3.16992500144231
59839	3.16992500144231
59861	2.32192809488736
59889	2
59925	3.16992500144231
59953	1
59982	3
60000	1
60034	3
60056	3.32192809488736
60079	3
60102	2.58496250072116
60131	3.58496250072116
60153	4.24792751344359
60180	3.32192809488736
60205	4.08746284125034
60250	2.8073549220576
60268	2.8073549220576
60300	2
60322	2.8073549220576
60345	4.4594316186373
60364	3
60389	3.70043971814109
60401	1
60443	3.8073549220576
60464	2.8073549220576
60482	3
60507	3
60525	3
60555	2
60577	2
60603	1.58496250072116
60631	2.32192809488736
60655	3.58496250072116
60675	3.90689059560852
60693	3
60717	1.58496250072116
60747	2.58496250072116
60772	3.58496250072116
60797	3.58496250072116
60818	4.08746284125034
60839	3.58496250072116
60865	3.8073549220576
60891	4.85798099512757
60907	1.58496250072116
60935	2.8073549220576
60960	2.32192809488736
60988	4
61011	3.8073549220576
61034	2.58496250072116
61057	3.8073549220576
61087	3.32192809488736
61106	3
61137	3.8073549220576
61158	3.8073549220576
61178	4
61200	3.4594316186373
61239	3.70043971814109
61261	2.8073549220576
61282	4.24792751344359
61306	3.16992500144231
61331	3
61356	4.4594316186373
61378	5
61398	4.39231742277876
61420	4.08746284125034
61440	4
61459	3.32192809488736
61491	4.4594316186373
61513	4.08746284125034
61533	3.70043971814109
61555	4.70043971814109
61578	3
61602	4.70043971814109
61623	3.32192809488736
61647	4.08746284125034
61669	4.75488750216347
61692	3.90689059560852
61715	4.75488750216347
61735	3.4594316186373
61762	4.39231742277876
61783	4.58496250072116
61807	4.16992500144231
61828	4.58496250072116
61852	3
61872	4.16992500144231
61894	3.4594316186373
[truncated: 35,888 more rows]
