# Supplementary material for: A Compendium of Nucleosome and Transcript Profiles Reveals Determinants of Chromatin Architecture and Transcription
Source: PLoS Genet. 2013 May 2;9(5):e1003479. doi: 10.1371/journal.pgen.1003479 (PMC3642058; doi:10.1371/journal.pgen.1003479)
Supplement: Dataset S1 — Yeast transcript annotation R script and data files. Please note this file is 81.9 MB and may be difficult for some readers to download due to its size. (GZ) [file pgen.1003479.s001.gz › yeast-transcript-annotation/chr17.data.polA.rest]

0	16	4.79625
0	24	5.03916
0	32	5.25472
0	40	5.46459
0	48	5.53392
0	56	5.54656
0	64	5.42408
0	72	5.49533
0	80	5.94047
0	88	7.08896
0	96	7.24442
0	104	7.3002
0	112	7.24442
0	120	6.1482
0	128	5.70526
0	136	5.18638
0	144	5.18638
0	152	5.25985
0	160	5.25985
0	168	5.56738
0	176	6.53181
0	184	7.17964
0	192	7.79449
0	200	8.97126
0	208	8.97126
0	216	8.66526
0	224	8.66526
0	232	5.14266
0	240	4.94047
0	248	5.06281
0	256	5.25985
0	264	5.44672
0	272	5.63993
0	280	5.80679
0	288	5.80679
0	296	5.60411
0	304	5.35391
0	312	4.98448
0	320	4.52117
0	328	4.52117
0	336	4.9082
0	344	5.4195
0	352	5.70526
0	360	6.1371
0	368	6.1371
0	376	5.97828
0	384	5.55075
0	392	4.99066
0	400	4.99066
0	408	5.27511
0	416	5.60411
0	424	5.58382
0	432	5.98138
0	440	6.3002
0	448	6.41031
0	456	6.35631
0	464	6.69772
0	472	6.44447
0	480	5.76415
0	488	6.30765
0	496	6.72392
0	504	6.68063
0	512	6.72762
0	520	7.00294
0	528	6.76054
0	536	6.42408
0	544	5.96735
0	552	5.57357
0	560	5.42863
0	562	5.42863
0	564	5.42863
0	566	5.38239
0	568	5.38239
0	570	5.38239
0	572	5.38239
0	624	6.2624
0	632	6.08319
0	640	5.94684
0	648	5.54656
0	656	5.20244
0	664	4.91471
0	672	4.91471
0	680	5.41492
0	688	5.88185
0	696	5.81029
0	704	5.88185
0	712	5.855
0	720	5.78207
0	728	5.855
0	736	6.25985
0	744	6.31997
0	752	6.32242
0	760	6.32242
0	768	5.89508
0	776	5.55492
0	784	5.55492
0	792	5.29022
0	800	5.29022
0	808	5.92443
0	816	8.91755
0	824	8.92281
0	832	8.92281
0	840	8.89714
0	848	5.39642
0	856	5.12592
0	864	5.09757
0	872	5.39642
0	880	5.72392
0	888	6.08608
0	896	6.31012
0	904	6.61815
0	912	6.38708
0	920	6.49098
0	928	6.57151
0	936	6.49533
0	944	5.96578
0	952	5.10329
0	960	4.95634
0	968	4.84821
0	972	4.84821
0	976	4.77135
0	1008	5.53392
0	1016	5.3587
0	1024	5.24958
0	1032	5.24958
0	1040	5.55075
0	1048	5.55492
0	1056	5.69015
0	1064	5.69015
0	1072	5.70901
0	1080	6.22882
0	1088	9.6164
0	1096	9.6164
0	1104	9.6164
0	1112	9.60914
0	1120	8.23339
0	1128	4.97828
0	1136	4.84821
0	1144	4.84821
0	1152	4.84821
0	1160	4.79272
0	1168	4.84821
0	1176	4.92765
0	1184	5.06281
0	1192	5.1482
0	1200	5.44672
0	1208	5.48662
0	1216	5.82073
0	1224	5.76054
0	1232	5.67871
0	1240	5.02116
0	1248	5.10329
0	1256	5.07449
0	1264	5.07449
0	1272	5.24958
0	1280	5.31012
0	1288	5.09184
0	1296	4.89837
0	1304	5.23664
0	1312	5.33461
0	1320	5.62611
0	1328	5.85839
0	1336	6.25729
0	1344	8.71182
0	1376	4.85161
0	1384	4.68254
0	1392	5.11465
0	1400	5.15921
0	1408	5.38708
0	1416	5.68635
0	1424	5.68635
0	1432	5.49098
0	1440	5.42408
0	1448	5.46902
0	1456	5.31505
0	1464	5.39642
0	1472	5.31505
0	1480	5.53815
0	1488	5.5879
0	1496	5.82073
0	1504	5.57562
0	1512	5.5879
0	1520	5.43771
0	1528	4.92119
0	1536	4.92119
0	1544	4.92119
0	1552	4.99066
0	1560	5.21833
0	1568	5.21833
0	1576	5.02718
0	1584	5.19176
0	1592	5.0803
0	1600	4.855
0	1608	5.02718
0	1616	5.15921
0	1624	5.08608
0	1632	5.35391
0	1640	5.52969
0	1648	5.51261
0	1656	5.41031
0	1664	5.71648
0	1672	5.57562
0	1680	5.63993
0	1688	5.63993
0	1696	5.59603
0	1704	5.3443
0	1712	5.16469
0	1716	5.06281
0	1720	4.84821
0	1728	5.08608
0	1736	5.08608
0	1744	5.23924
0	1752	5.29022
0	1768	5.93728
0	1776	5.17286
0	1784	5.48224
0	1792	5.82765
0	1800	5.65168
0	1808	5.86849
0	1816	5.86849
0	1824	5.75329
0	1832	5.81378
0	1840	5.90493
0	1843	5.90493
0	1848	6.04807
0	1856	6.05693
0	1872	6.06574
0	1880	6.26877
0	1888	6.4195
0	1896	6.46237
0	1904	6.74783
0	1912	6.78029
0	1920	6.62611
0	1921	6.62611
0	1936	6.16469
0	1944	5.01814
0	1952	5.17558
0	1960	5.5169
0	1968	6.48662
0	1976	6.71835
0	1984	6.71835
0	1992	5.99374
0	2000	5.95002
0	2008	5.62412
0	2016	5.4195
0	2024	5.71275
0	2032	5.55075
0	2040	5.30517
0	2048	5.29022
0	2056	5.25472
0	2064	5.25472
0	2072	5.38708
0	2080	5.57973
0	2088	5.84821
0	2096	6.08608
0	2104	6.31751
0	2112	7.48989
0	2120	7.48989
0	2128	7.38942
0	2136	7.36228
0	2144	5.72762
0	2152	5.65557
0	2160	5.65557
0	2168	5.75692
0	2176	5.76775
0	2184	5.97828
0	2192	5.99681
0	2200	5.97828
0	2208	5.95318
0	2216	6.19444
0	2224	6.52969
0	2232	6.52969
0	2240	6.52969
0	2248	6.21833
0	2256	5.82073
0	2264	5.60813
0	2272	5.37768
0	2280	5.37768
0	2288	5.20776
0	2296	5.75329
0	2304	5.77851
0	2312	6.12872
0	2320	6.3443
0	2328	6.3443
0	2336	6.13152
0	2344	5.88848
0	2352	5.36347
0	2360	5.06866
0	2368	5.20244
0	2376	4.90165
0	2384	4.94684
0	2392	4.90165
0	2400	5.17558
0	2408	4.96578
0	2416	4.96578
0	2424	5.06281
0	2432	5.22358
0	2440	5.08608
0	2448	4.98448
0	2456	5.14266
0	2464	5.25985
0	2472	5.14266
0	2480	5.55075
0	2488	5.76775
0	2496	5.78207
0	2497	5.78207
0	2498	5.78207
0	2520	5.60411
0	2528	5.68635
0	2536	5.75692
0	2544	5.89508
0	2552	6.38708
0	2560	6.36347
0	2568	6.3002
0	2576	6.42863
0	2584	6.09184
0	2592	6.09184
0	2600	6.43771
0	2608	6.43771
0	2616	6.52544
0	2624	6.52544
0	2632	6.08319
0	2640	5.93728
0	2648	5.89508
0	2656	5.12592
0	2664	5.00904
0	2672	4.855
0	2680	4.86849
0	2688	4.98448
0	2696	5.02116
0	2704	5.08608
0	2712	5.21833
0	2720	5.21833
0	2728	5.21833
0	2736	5.40106
0	2744	5.62014
0	2752	6.746
0	2760	6.90493
0	2768	6.97828
0	2776	6.97672
0	2784	6.90493
0	2792	6.48224
0	2800	6.21833
0	2808	5.55492
0	2816	5.68254
0	2824	5.3587
0	2832	5.42408
0	2840	5.74235
0	2848	5.9595
0	2856	6.504
0	2864	7.03019
0	2872	7.03019
0	2880	6.31012
0	2888	6.31012
0	2896	5.24958
0	2904	5.21305
0	2912	5.59603
0	2920	7.66526
0	2928	7.66526
0	2936	7.69205
0	2944	7.67104
0	2952	6.33461
0	2960	5.32975
0	2968	5.34911
0	2976	5.13152
0	2984	5.13152
0	2992	5.13152
0	3000	5.13152
0	3008	5.24958
0	3016	5.42863
0	3024	5.42863
0	3032	5.37296
0	3040	5.48662
0	3048	5.56324
0	3056	5.93408
0	3064	6.27511
0	3072	6.8567
0	3080	6.80854
0	3088	6.80854
0	3096	6.60411
0	3104	5.63205
0	3112	5.32975
0	3120	5.22882
0	3128	5.22358
0	3136	5.25985
0	3144	5.22882
0	3152	5.27764
0	3159	5.0774
0	3160	5.0774
0	3167	5.0774
0	3168	5.0774
0	3176	5.10329
0	3184	5.31505
0	3192	5.10614
0	3200	5.15096
0	3224	5.12872
0	3232	5.21569
0	3240	5.22358
0	3248	5.23924
0	3256	5.19711
0	3264	5.22358
0	3272	5.18099
0	3280	5.13152
0	3288	4.88848
0	3296	4.88848
0	3304	4.96578
0	3312	5.02116
0	3320	5.02116
0	3328	5.17558
0	3336	5.17558
0	3344	5.10898
0	3352	4.96578
0	3360	5.01511
0	3368	5.01511
0	3376	5.01511
0	3384	5.00904
0	3392	5.21833
0	3400	5.00904
0	3408	4.88185
0	3416	5.47785
0	3424	5.47785
0	3432	5.34911
0	3440	5.34911
0	3448	5.44672
0	3456	5.31505
0	3464	5.32975
0	3472	5.18638
0	3480	5.25472
0	3488	5.13152
0	3496	5.13152
0	3504	5.44222
0	3512	5.52117
0	3520	5.44222
0	3528	5.44222
0	3536	5.22358
0	3544	5.37532
0	3552	5.16469
0	3555	5.16469
0	3560	5.21833
0	3563	5.21833
0	3568	5.33461
0	3576	5.37768
0	3600	5.21041
0	3608	5.02116
0	3616	5.12592
0	3624	5.12592
0	3632	5.08608
0	3640	5.08608
0	3648	5.29022
0	3656	5.10898
0	3664	5.60813
0	3672	5.69015
0	3680	5.70526
0	3688	5.55909
0	3696	5.55909
0	3704	5.13152
0	3712	4.98448
0	3720	4.93408
0	3728	4.96578
0	3736	5.05103
0	3744	5.01511
0	3752	5.05103
0	3760	4.99681
0	3768	4.98448
0	3776	5.10898
0	3784	10.0029
0	3792	10.0029
0	3800	10.006
0	3808	10.006
0	3816	6.5169
0	3824	5.60813
0	3832	5.53815
0	3840	5.54656
0	3848	5.65557
0	3856	5.46014
0	3864	5.63599
0	3872	5.36822
0	3880	5.36822
0	3888	5.29022
0	3896	5.27511
0	3904	5.10329
0	3912	5.27511
0	3920	5.1371
0	3928	5.01511
0	3936	5.15921
0	3944	5.29022
0	3952	5.24442
0	3960	5.3002
0	3968	5.45121
0	3976	5.3443
0	3984	5.22882
0	3992	5.37768
0	4000	5.56738
0	4008	5.855
0	4016	5.86176
0	4024	5.855
0	4032	5.79625
0	4040	5.66719
0	4048	5.60813
0	4056	5.60813
0	4064	5.65945
0	4072	5.65945
0	4080	5.63599
0	4088	5.49533
0	4096	5.4195
0	4104	5.33946
0	4112	5.25985
0	4120	5.25985
0	4128	5.33946
0	4136	5.33946
0	4144	5.65168
0	4152	5.96892
0	4160	6.17558
0	4168	6.43544
0	4176	6.40106
0	4184	6.08319
0	4192	5.63993
0	4200	5.1371
0	4208	4.87518
0	4216	5.10329
0	4224	5.25985
0	4232	5.46014
0	4240	5.47344
0	4248	5.47344
0	4256	5.59197
0	4264	5.26495
0	4272	5.21833
0	4280	5.29522
0	4288	5.91796
0	4296	6.01511
0	4304	6.36347
0	4312	6.96735
0	4320	6.86176
0	4328	6.19978
0	4336	6.23404
0	4344	6.04511
0	4352	5.78918
0	4360	5.63993
0	4368	5.63993
0	4376	5.62809
0	4384	5.49098
0	4392	5.50831
0	4400	6.05693
0	4408	6.0803
0	4416	6.41031
0	4424	6.41031
0	4432	6.21305
0	4440	5.96578
0	4448	5.55492
0	4456	5.49533
0	4464	5.22882
0	4472	5.55492
0	4480	5.44222
0	4488	5.22882
0	4496	5.2852
0	4504	5.57151
0	4512	5.25472
0	4520	5.57151
0	4528	6.24442
0	4536	6.59197
0	4544	6.78918
0	4552	7.03916
0	4560	7.10186
0	4568	7.03916
0	4576	6.74783
0	4584	6.39642
0	4592	5.65168
0	4600	5.39642
0	4608	5.27004
0	4616	4.86176
0	4624	4.59603
0	4632	4.59603
0	4640	4.70526
0	4648	5.27511
0	4656	5.54236
0	4664	5.75692
0	4672	5.75692
0	4680	5.60411
0	4688	5.51261
0	4696	5.46459
0	4704	5.32487
0	4712	5.29522
0	4720	5.41031
0	4728	5.29522
0	4736	5.31505
0	4744	5.31505
0	4752	5.24958
0	4760	5.06281
0	4768	5.21833
0	4776	4.98448
0	4784	5.16469
0	4792	5.16469
0	4800	5.1371
0	4808	5.12029
0	4816	5.17558
0	4824	5.15372
0	4832	5.32975
0	4840	6.54025
0	4848	7.22096
0	4856	9.43034
0	4864	9.43034
0	4872	9.36852
0	4880	9.30641
0	4888	5.98757
0	4896	5.67104
0	4904	5.67104
0	4912	5.73868
0	4920	6.05103
0	4928	6.05103
0	4936	5.96264
0	4944	5.79272
0	4952	5.86849
0	4960	5.70526
0	4968	5.86849
0	4976	6.11465
0	4984	6.11465
0	4992	5.60813
0	5000	5.59603
0	5008	5.15921
0	5016	4.99681
0	5024	4.86849
0	5032	5.34911
0	5040	5.34911
0	5048	5.34911
0	5056	5.15372
0	5064	5.15372
0	5072	5.11465
0	5080	5.31012
0	5088	5.45121
0	5096	5.53815
0	5104	5.63205
0	5112	5.62014
0	5120	5.55492
0	5128	6.30269
0	5136	6.30269
0	5144	5.96264
0	5152	6.50184
0	5160	6.61014
0	5168	6.32975
0	5176	6.32975
0	5184	6.15647
0	5192	6.11465
0	5200	6.32975
0	5208	6.55492
0	5216	6.71088
0	5224	6.87852
0	5232	7.20244
0	5240	7.05398
0	5248	7.65654
0	5256	8.27258
0	5264	8.27258
0	5272	7.67776
0	5280	7.6271
0	5288	6.50184
0	5296	6.08896
0	5304	5.88517
0	5312	5.46902
0	5320	5.46902
0	5328	5.16469
0	5336	5.46902
0	5344	5.46902
0	5352	5.39642
0	5360	5.2852
0	5368	5.3443
0	5376	4.94684
0	5384	4.91471
0	5392	5.10898
0	5400	5.41031
0	5408	5.41031
0	5416	5.49967
0	5424	5.47344
0	5432	5.27004
0	5440	5.23924
0	5448	5.55492
0	5456	5.72021
0	5464	6.11465
0	5472	6.68635
0	5480	6.78029
0	5488	6.37768
0	5496	6.37768
0	5504	5.85161
0	5512	5.15372
0	5520	5.1482
0	5528	4.94684
0	5536	5.15372
0	5544	5.33946
0	5552	7.0136
0	5560	7.0136
0	5568	6.97204
0	5576	5.57562
0	5584	5.41492
0	5592	5.12029
0	5600	5.06866
0	5608	5.20776
0	5616	5.3587
0	5624	5.3587
0	5632	5.63993
0	5640	5.62014
0	5648	5.62014
0	5649	5.62014
0	5664	5.47785
0	5672	5.11747
0	5680	5.57973
0	5688	5.69394
0	5696	5.69394
0	5704	5.92765
0	5712	6.02418
0	5720	5.77135
0	5728	5.77135
0	5736	5.77135
0	5744	5.77135
0	5752	5.52117
0	5760	6.46014
0	5768	6.46014
0	5776	6.34911
0	5784	5.71275
0	5792	5.57562
0	5800	4.83454
0	5808	4.735
0	5816	4.94684
0	5824	5.13152
0	5832	5.40106
0	5840	5.40106
0	5848	5.40106
0	5856	5.43318
0	5864	5.39642
0	5872	5.27511
0	5880	5.43318
0	5888	5.52117
0	5896	5.52117
0	5904	5.54656
0	5912	5.54656
0	5920	5.39642
0	5928	5.29022
0	5936	5.29022
0	5944	5.10329
0	5952	5.23924
0	5960	5.67104
0	5968	5.88517
0	5976	6.50616
0	5984	6.74051
0	5992	7.12872
0	6000	6.97516
0	6008	6.97516
0	6016	6.38239
0	6024	5.3587
0	6032	5.27004
0	6040	5.18638
0	6048	5.17014
0	6056	5.17014
0	6064	5.21833
0	6072	4.82073
0	6080	4.77851
0	6088	4.77851
0	6096	4.98448
0	6104	7.00141
0	6112	7.0584
0	6120	7.06866
0	6128	7.06866
0	6136	6.16195
0	6144	6.16195
0	6152	6.38239
0	6160	6.69394
0	6168	6.69394
0	6176	6.43997
0	6184	6.48004
0	6192	6.48004
0	6200	6.16469
0	6208	6.88517
0	6216	6.88517
0	6224	5.96892
0	6232	5.51261
0	6240	5.33461
0	6248	5.15921
0	6256	5.3443
0	6264	5.41031
0	6272	5.57151
0	6280	5.48662
0	6288	5.48662
0	6296	5.34911
0	6304	5.86176
0	6312	5.19711
0	6320	5.19711
0	6328	5.63599
0	6336	5.97204
0	6344	6.08319
0	6352	6.15647
0	6360	6.01511
0	6368	5.98448
0	6376	4.92765
0	6384	4.92765
0	6392	5.18638
0	6400	5.22882
0	6408	5.35391
0	6416	5.46902
0	6424	5.3002
0	6432	5.40106
0	6440	5.3002
0	6448	5.55492
0	6456	5.5879
0	6464	5.72021
0	6472	5.55492
0	6480	5.55492
0	6488	5.24442
0	6496	4.92765
0	6504	4.90165
0	6512	4.92765
0	6520	5.17558
0	6528	5.82765
0	6536	6.15647
0	6544	6.15647
0	6552	6.57767
0	6560	6.82765
0	6568	7.29397
0	6576	7.64581
0	6584	7.64581
0	6592	7.64581
0	6600	7.34911
0	6608	7.0672
0	6616	6.56116
0	6624	5.74965
0	6632	5.60007
0	6640	5.77851
0	6648	5.97828
0	6656	6.2051
0	6664	6.2051
0	6672	6.10043
0	6680	5.92765
0	6688	5.66719
0	6696	5.66719
0	6704	5.66719
0	6712	5.66719
0	6720	5.99988
0	6728	5.99988
0	6736	5.53392
0	6744	5.19711
0	6752	5.12592
0	6760	5.12592
0	6768	5.63599
0	6776	6.18638
0	6784	6.15096
0	6792	6.36585
0	6800	6.55492
0	6808	6.86345
0	6816	6.64189
0	6824	6.64189
0	6832	7.18638
0	6840	8.65362
0	6848	9.36585
0	6856	9.56116
0	6864	9.55986
0	6872	9.37059
0	6880	8.47675
0	6888	6.15921
0	6896	6.15921
0	6904	6.27004
0	6912	6.45568
0	6920	6.45568
0	6928	6.2262
0	6936	5.95318
0	6944	5.64777
0	6952	5.23924
0	6960	5.50831
0	6968	5.20776
0	6976	6.20244
0	6984	6.25985
0	6992	6.25985
0	7000	5.10898
0	7008	5.22358
0	7016	4.94047
0	7024	5.11465
0	7032	5.79977
0	7040	6.32731
0	7048	6.32731
0	7056	6.62412
0	7064	6.24958
0	7072	6.11182
0	7080	5.15372
0	7088	5.05103
0	7096	4.99681
0	7104	4.90165
0	7112	5.05103
0	7120	5.14266
0	7128	5.06281
0	7136	5.03916
0	7144	5.14266
0	7152	5.14266
0	7160	6.25472
0	7168	10.7202
0	7176	10.7549
0	7184	10.9022
0	7192	10.9022
0	7200	8.94047
0	7208	8.15509
0	7216	6.87016
0	7224	6.33218
0	7232	5.95002
0	7240	5.48662
0	7248	5.45121
0	7256	5.78918
0	7264	5.20776
0	7272	5.60411
0	7280	5.60411
0	7288	5.86849
0	7296	5.74235
0	7304	5.58382
0	7312	5.51261
0	7320	5.62809
0	7328	5.44222
0	7336	5.31012
0	7344	5.3587
0	7352	5.62809
0	7360	5.88517
0	7368	6.08319
0	7376	6.08319
0	7384	6.21305
0	7392	6.18369
0	7400	6.1371
0	7408	6.1371
0	7416	6.1371
0	7424	5.95318
0	7432	5.64777
0	7440	5.28017
0	7448	5.24958
0	7456	5.28017
0	7464	5.56738
0	7472	6.15647
0	7480	6.46459
0	7488	6.50616
0	7496	6.50616
0	7504	6.27004
0	7512	6.27004
0	7520	6.3587
0	7528	7.10471
0	7536	7.50723
0	7544	7.50723
0	7552	7.08896
0	7560	7.08896
0	7568	6.48224
0	7576	5.93728
0	7584	5.90165
0	7592	5.90165
0	7600	5.54656
0	7608	5.09757
0	7616	4.86176
0	7624	4.86176
0	7632	5.09757
0	7640	5.80679
0	7648	5.98757
0	7656	6.13431
0	7664	6.1371
0	7672	5.97516
0	7680	5.94047
0	7688	6.06281
0	7696	6.06281
0	7704	6.06281
0	7712	5.73132
0	7720	5.65945
0	7728	5.46014
0	7736	5.46014
0	7744	5.44672
0	7752	5.69772
0	7760	5.86513
0	7768	5.72762
0	7776	5.63993
0	7784	6.18099
0	7792	6.18099
0	7800	6.13988
0	7808	6.63205
0	7816	6.63205
0	7824	6.22358
0	7832	5.98757
0	7840	5.91146
0	7848	5.59603
0	7856	5.37768
0	7864	5.66719
0	7872	5.09757
0	7880	5.11465
0	7888	5.504
0	7896	5.52117
0	7904	5.16469
0	7912	5.3587
0	7920	5.3587
0	7928	5.16469
0	7936	5.24442
0	7944	5.36347
0	7952	5.18638
0	7960	5.59197
0	7968	5.63599
0	7976	5.84821
0	7984	5.735
0	7992	5.99681
0	8000	5.78207
0	8008	5.78207
0	8016	5.63205
0	8024	5.59197
0	8032	5.26495
0	8040	5.23404
0	8048	5.07449
0	8056	4.83454
0	8064	4.92765
0	8072	5.05693
0	8080	4.92765
0	8088	4.91471
0	8096	5.09757
0	8104	5.09757
0	8112	5.32487
0	8120	5.65945
0	8128	5.86176
0	8136	5.95634
0	8144	5.97516
0	8152	6.03019
0	8160	5.92119
0	8168	5.74965
0	8176	5.5879
0	8184	5.50831
0	8192	5.10898
0	8200	4.83454
0	8208	4.83454
0	8216	5.10898
0	8224	5.35391
0	8232	5.90165
0	8240	6.43997
0	8248	6.8311
0	8256	6.97048
0	8264	6.97983
0	8272	6.82593
0	8280	6.22358
0	8288	5.81726
0	8296	5.36347
0	8304	5.07449
0	8312	5.07449
0	8320	5.07449
0	8328	5.02116
0	8336	5.21305
0	8344	5.31012
0	8352	5.31012
0	8360	5.34911
0	8368	5.28017
0	8376	5.18638
0	8384	5.11465
0	8392	5.06281
0	8400	4.88185
0	8408	4.9082
0	8416	4.57973
0	8424	4.44222
0	8432	4.63599
0	8440	4.69772
0	8448	5.15372
0	8456	5.31505
0	8464	5.66333
0	8472	5.82073
0	8480	6.03916
0	8488	5.85161
0	8496	5.77135
0	8504	5.43318
0	8512	5.02718
0	8520	4.88848
0	8528	4.92119
0	8536	5.32975
0	8544	5.74235
0	8552	5.74235
0	8560	5.82073
0	8568	5.82073
0	8576	6.00294
0	8584	5.84821
0	8592	5.84821
0	8600	5.68254
0	8608	4.99066
0	8616	4.80679
0	8624	4.87518
0	8632	4.95318
0	8640	5.50831
0	8648	5.74235
0	8656	5.93728
0	8664	5.93728
0	8672	5.61215
0	8680	5.2852
0	8688	5.03916
0	8696	4.90165
0	8704	5.03916
0	8712	5.19176
0	8720	5.43318
0	8728	5.57973
0	8736	5.78563
0	8744	6.18099
0	8752	8.57819
0	8760	8.60007
0	8768	8.60007
0	8776	8.56686
0	8784	5.89508
0	8792	5.79977
0	8800	5.79977
0	8808	5.79272
0	8816	5.93408
0	8824	5.82765
0	8832	5.67488
0	8840	5.81029
0	8848	6.19978
0	8856	6.58382
0	8864	6.63993
0	8872	7.19711
0	8880	7.02869
0	8888	6.62809
0	8896	6.09184
0	8904	6.82938
0	8912	5.89508
0	8920	8.17829
0	8928	8.2921
0	8936	8.2921
0	8944	6.65362
0	8952	6.65362
0	8960	5.13152
0	8968	5.02116
0	8976	5.03916
0	8984	5.1482
0	8992	5.01511
0	9000	5.04511
0	9008	5.14266
0	9016	5.55909
0	9024	5.92765
0	9032	6.43318
0	9040	6.81378
0	9048	7.16605
0	9056	7.16605
0	9064	7.11465
0	9072	6.82593
0	9080	5.68254
0	9088	5.38708
0	9096	5.32975
0	9104	5.02718
0	9112	5.03916
0	9120	5.03318
0	9128	5.31012
0	9136	5.31012
0	9144	5.63205
0	9152	5.31012
0	9160	5.32487
0	9168	5.32487
0	9176	5.17558
0	9184	4.95318
0	9192	5.17558
0	9200	5.59603
0	9208	5.89178
0	9216	6.3443
0	9224	6.3443
0	9232	6.1482
0	9240	6.09471
0	9248	5.49533
0	9256	5.49533
0	9264	5.49533
0	9272	5.41492
0	9280	5.59603
0	9288	5.49967
0	9296	5.05103
0	9304	5.03916
0	9312	5.37296
0	9320	5.10329
0	9328	5.4195
0	9336	5.69394
0	9344	5.68254
0	9352	5.65168
0	9360	5.63993
0	9368	5.10898
0	9376	4.99066
0	9384	5.06281
0	9392	5.06281
0	9400	5.20776
0	9408	5.40106
0	9416	5.44222
0	9424	5.22882
0	9432	5.48224
0	9440	5.46459
0	9448	5.29022
0	9456	5.29022
0	9464	5.4195
0	9472	5.4057
0	9480	5.47344
0	9488	6.71462
0	9496	7.0774
0	9504	7.11747
0	9512	7.38121
0	9520	7.07304
0	9528	6.35152
0	9536	5.69015
0	9544	5.64386
0	9552	5.2852
0	9560	5.22358
0	9568	4.84821
0	9576	4.62014
0	9584	4.66719
0	9592	4.80679
0	9600	4.59603
0	9608	5.88185
0	9616	5.95634
0	9624	6.05398
0	9632	5.36347
0	9640	5.45568
0	9648	5.01511
0	9656	5.17014
0	9664	5.05693
0	9672	5.03916
0	9680	5.06281
0	9688	5.06281
0	9696	5.06281
0	9704	4.94047
0	9712	5.06281
0	9720	5.19711
0	9728	5.20776
0	9736	5.19711
0	9744	5.22882
0	9752	5.21833
0	9760	5.08608
0	9768	5.21833
0	9776	5.69772
0	9784	5.69772
0	9792	5.69772
0	9800	5.66719
0	9808	5.21833
0	9816	5.21833
0	9824	5.27004
0	9832	6.46681
0	9840	6.48443
0	9848	6.48443
0	9856	6.86849
0	9864	6.86849
0	9872	7.06866
0	9880	7.05546
0	9888	7.07304
0	9896	5.80679
0	9904	5.72021
0	9912	5.32975
0	9920	5.28017
0	9928	4.86176
0	9936	5.09184
0	9944	5.11465
0	9952	5.09184
0	9960	5.09184
0	9968	5.10898
0	9976	4.95318
0	9984	4.83454
0	9992	4.735
0	10000	4.735
0	10008	4.77851
0	10016	4.77851
0	10024	5.07449
0	10032	5.83797
0	10040	6.66719
0	10048	7.82679
0	10056	8.08463
0	10064	7.97204
0	10072	7.97204
0	10080	7.36466
0	10088	6.30269
0	10096	6.30269
0	10104	6.21041
0	10112	6.31505
0	10120	6.21833
0	10128	6.31505
0	10136	5.65168
0	10144	5.63599
0	10152	5.42408
0	10160	5.71648
0	10168	5.42408
0	10176	5.44672
0	10184	5.67871
0	10192	6.18638
0	10200	7.39409
0	10208	8.22358
0	10216	8.22358
0	10224	8.22358
0	10232	8.03767
0	10240	5.46902
0	10248	5.32975
0	10256	5.64386
0	10264	5.69772
0	10272	5.69772
0	10280	5.69772
0	10288	5.72762
0	10296	5.72762
0	10304	5.75692
0	10312	5.9595
0	10320	6.10329
0	10328	6.15372
0	10336	6.19444
0	10344	6.10329
0	10352	6.10329
0	10360	5.93728
0	10368	5.55075
0	10376	5.26495
0	10384	5.50831
0	10392	5.54656
0	10400	6.19176
0	10408	7.48771
0	10416	8.05767
0	10424	8.14543
0	10432	8.14543
0	10440	8.0189
0	10448	7.41836
0	10456	7.04511
0	10464	6.72947
0	10472	6.71462
0	10480	6.47785
0	10488	6.15096
0	10496	5.855
0	10504	5.45568
0	10512	5.34911
0	10520	5.14266
0	10528	5.19711
0	10536	5.25985
0	10544	5.25985
0	10552	5.09184
0	10560	5.09184
0	10568	5.05103
0	10576	5.08608
0	10584	5.19711
0	10592	5.15921
0	10600	5.22882
0	10608	5.09757
0	10616	5.09757
0	10624	4.95318
0	10632	4.86849
0	10640	4.86849
0	10648	4.74965
0	10656	4.5879
0	10664	4.81378
0	10672	4.84139
0	10680	4.84139
0	10688	4.88848
0	10696	4.92765
0	10704	5.60411
0	10712	6.12592
0	10720	6.12592
0	10728	6.12592
0	10736	6.20244
0	10744	6.19711
0	10752	6.19711
0	10760	6.65945
0	10768	6.65945
0	10776	6.62809
0	10784	6.49316
0	10792	5.55075
0	10800	5.39176
0	10808	5.34911
0	10816	5.23924
0	10824	5.18638
0	10832	4.95318
0	10840	4.80679
0	10848	4.80679
0	10856	5.20244
0	10864	5.36822
0	10872	5.5169
0	10880	5.5169
0	10888	5.46459
0	10896	5.25985
0	10904	5.00904
0	10912	5.17558
0	10920	5.31012
0	10928	5.38708
0	10936	5.71275
0	10944	5.94047
0	10952	5.72392
0	10960	5.72392
0	10968	6.06281
0	10976	5.87184
0	10984	5.79625
0	10992	5.87852
0	11000	5.87852
0	11008	5.51261
0	11016	5.48224
0	11024	5.1482
0	11032	5.1482
0	11040	5.62809
0	11048	6.23404
0	11056	6.85161
0	11064	7.67584
0	11072	7.67584
0	11080	7.40801
0	11088	7.36941
0	11096	5.5879
0	11104	5.28017
0	11112	5.32487
0	11120	5.20776
0	11128	5.15372
0	11136	4.77135
0	11144	5.20776
0	11152	5.43318
0	11160	5.49533
0	11168	5.5879
0	11176	5.64777
0	11184	5.23924
0	11192	5.20244
0	11200	5.12592
0	11208	5.13152
0	11216	5.25985
0	11224	5.31997
0	11232	5.20776
0	11240	5.20776
0	11248	4.95318
0	11256	4.76415
0	11264	4.79272
0	11272	5.06866
0	11280	5.47344
0	11288	9.85013
0	11296	9.85013
0	11304	9.84225
0	11312	9.84225
0	11320	5.08608
0	11328	4.9595
0	11336	5.08608
0	11344	5.08608
0	11352	5.06866
0	11360	5.24958
0	11368	5.27004
0	11376	5.27004
0	11384	5.65945
0	11392	5.65945
0	11400	5.44222
0	11408	5.65945
0	11416	5.65557
0	11424	5.91146
0	11432	7.28897
0	11440	7.28897
0	11448	7.25086
0	11456	7.22489
0	11464	5.26495
0	11472	5.16469
0	11480	5.23924
0	11488	5.15372
0	11496	5.23924
0	11504	5.39642
0	11512	5.64386
0	11520	7.17829
0	11528	7.91471
0	11536	7.91471
0	11544	8.61665
0	11552	10.2016
0	11560	10.1649
0	11568	10.1294
0	11576	10.0857
0	11584	6.37768
0	11592	5.60007
0	11600	5.23404
0	11608	5.14266
0	11616	5.10329
0	11624	4.99066
0	11632	5.00904
0	11640	5.22358
0	11648	5.27004
0	11656	5.12592
0	11664	5.1482
0	11672	4.99681
0	11680	4.77851
0	11688	4.91471
0	11696	4.91471
0	11704	4.82073
0	11712	4.82073
0	11720	4.92765
0	11728	4.92765
0	11736	4.94684
0	11744	5.12029
0	11752	5.38708
0	11760	5.40106
0	11768	5.40106
0	11776	5.28017
0	11784	5.01511
0	11792	4.88848
0	11800	4.74965
0	11808	4.88848
0	11816	5.20244
0	11824	5.26495
0	11832	5.20776
0	11840	5.23924
0	11848	5.02116
0	11856	4.90165
0	11864	4.83454
0	11872	4.83454
0	11880	4.89508
0	11888	4.96578
0	11896	4.96578
0	11904	4.96578
0	11912	5.12592
0	11920	4.96578
0	11928	5.18099
0	11936	5.18099
0	11944	5.23404
0	11952	5.3587
0	11960	5.42863
0	11968	5.31505
0	11976	5.3002
0	11984	5.44222
0	11992	5.31997
0	12000	5.36822
0	12008	5.53815
0	12016	5.69015
0	12024	5.57151
0	12032	5.74965
0	12040	9.23306
0	12048	9.23208
0	12056	9.23208
0	12064	9.22588
0	12072	5.98757
0	12080	5.44222
0	12088	5.44222
0	12096	5.17014
0	12104	5.49533
0	12112	5.17014
0	12120	5.13152
0	12128	5.10898
0	12136	5.00904
0	12144	5.00904
0	12152	4.92765
0	12160	5.2852
0	12168	5.2852
0	12176	5.31505
0	12184	5.17014
0	12192	5.24442
0	12200	5.07449
0	12208	5.09757
0	12216	5.06281
0	12224	4.77851
0	12232	4.72762
0	12240	4.84139
0	12248	4.94047
0	12256	5.31012
0	12264	5.89837
0	12272	6.66719
0	12280	6.92119
0	12288	7.05987
0	12296	7.05987
0	12304	6.54025
0	12312	6.05398
0	12320	5.14266
0	12328	5.14266
0	12336	5.61215
0	12344	6.23404
0	12352	7.35031
0	12360	7.51476
0	12368	7.51476
0	12376	7.51476
0	12384	6.67104
0	12392	6.06866
0	12400	5.49533
0	12408	5.20776
0	12416	4.92119
0	12424	5.01511
0	12432	4.92765
0	12440	4.82073
0	12448	4.735
0	12456	4.63599
0	12464	4.59603
0	12472	4.62014
0	12480	4.57973
0	12488	4.77851
0	12496	4.93408
0	12504	5.07449
0	12512	5.13152
0	12520	5.19711
0	12528	5.0803
0	12536	5.735
0	12544	5.735
0	12552	5.735
0	12560	5.64386
0	12568	5.64386
0	12576	5.57151
0	12584	5.32975
0	12592	5.3002
0	12600	5.49967
0	12608	5.49967
0	12616	5.33946
0	12624	5.33946
0	12632	5.15921
0	12640	5.05693
0	12648	5.03916
0	12656	4.93408
0	12664	4.74235
0	12672	4.735
0	12680	4.735
0	12688	4.94684
0	12696	5.13152
0	12704	5.25985
0	12712	5.38708
0	12720	5.38708
0	12728	5.38708
0	12736	5.3587
0	12744	5.44222
0	12752	5.87184
0	12760	6.45568
0	12768	7.04511
0	12776	7.15372
0	12784	7.14405
0	12792	6.52331
0	12800	6.51904
0	12808	6.25985
0	12816	5.78207
0	12824	5.9082
0	12832	5.9082
0	12840	5.72392
0	12848	5.33946
0	12856	5.17014
0	12864	4.95318
0	12872	4.94047
0	12880	4.71275
0	12888	4.71275
0	12896	5.18638
0	12904	5.67488
0	12912	5.67488
0	12920	5.67488
0	12928	5.53815
0	12936	5.20776
0	12944	4.91471
0	12952	5.04511
0	12960	5.00294
0	12968	4.93408
0	12976	5.21833
0	12984	5.24442
0	12992	5.3443
0	13000	5.27004
0	13008	5.33946
0	13016	5.17014
0	13024	5.33946
0	13032	5.10329
0	13040	5.43771
0	13048	5.57151
0	13056	5.60411
0	13064	5.57151
0	13072	5.61215
0	13080	5.46459
0	13088	5.46459
0	13096	5.54656
0	13104	5.58382
0	13112	5.54656
0	13120	5.54656
0	13128	5.19176
0	13136	5.48224
0	13144	6.15647
0	13152	6.12872
0	13160	6.12872
0	13168	6.12872
0	13176	4.9595
0	13184	4.9595
0	13192	4.9082
0	13200	5.08608
0	13208	5.08608
0	13216	5.36822
0	13224	5.72392
0	13232	8.86807
0	13240	8.9216
0	13248	8.9216
0	13256	8.84268
0	13264	6.94366
0	13272	5.75692
0	13280	5.75692
0	13288	6.04214
0	13296	6.04214
0	13304	5.88185
0	13312	5.75692
0	13320	5.67488
0	13328	5.41492
0	13336	5.41492
0	13344	5.41492
0	13352	5.1482
0	13360	5.1482
0	13368	4.82073
0	13376	4.87518
0	13384	5.18638
0	13392	5.18638
0	13400	5.27511
0	13408	5.21833
0	13416	5.22882
0	13424	5.21833
0	13432	5.21833
0	13440	5.00294
0	13448	5.12029
0	13456	4.99066
0	13464	4.99066
0	13472	5.02718
0	13480	4.97204
0	13488	4.99066
0	13496	5.08608
0	13504	5.15372
0	13512	5.36822
0	13520	5.36822
0	13528	5.73132
0	13536	5.73132
0	13544	6.16469
0	13552	5.61215
0	13560	5.65168
0	13568	5.67488
0	13576	5.70149
0	13584	5.78563
0	13592	6.12311
0	13600	6.00599
0	13608	6.00294
0	13616	5.86513
0	13624	5.32975
0	13632	5.07449
0	13640	5.07449
0	13648	5.15921
0	13656	5.10898
0	13664	5.17014
0	13672	5.19176
0	13680	5.03318
0	13688	5.13152
0	13696	5.19176
0	13704	5.3002
0	13712	5.36347
0	13720	5.59603
0	13728	5.81378
0	13736	5.94684
0	13744	5.94684
0	13752	6.13152
0	13760	5.89178
0	13768	6.11182
0	13776	6.30517
0	13784	7.57047
0	13792	8.73132
0	13800	9.0661
0	13808	8.73132
0	13816	8.72624
0	13824	7.79272
0	13832	6.57562
0	13840	6.05103
0	13848	5.82073
0	13856	5.46459
0	13864	5.55075
0	13872	5.55075
0	13880	6.21305
0	13888	7.18099
0	13896	7.2262
0	13904	7.2262
0	13912	7.2262
0	13920	5.77135
0	13928	5.77135
0	13936	6.31012
0	13944	6.18099
0	13952	6.10043
0	13960	6.06574
0	13968	5.39642
0	13976	5.33946
0	13984	5.68254
0	13992	5.98448
0	14000	6.819
0	14008	6.746
0	14016	6.65557
0	14024	6.65557
0	14032	6.05398
0	14040	5.44222
0	14048	5.504
0	14056	5.81378
0	14064	6.18907
0	14072	5.8311
0	14080	6.21305
0	14088	6.25215
0	14096	6.25215
0	14104	5.88848
0	14112	5.88848
0	14120	5.88848
0	14128	6.13988
0	14136	6.13988
0	14144	6.1371
0	14152	6.12029
0	14160	5.90165
0	14168	5.88185
0	14176	5.84139
0	14184	5.8311
0	14192	5.74965
0	14200	5.56324
0	14208	5.31012
0	14216	5.31012
0	14224	5.504
0	14232	5.78563
0	14240	5.83454
0	14248	5.99066
0	14256	5.81378
0	14264	5.99066
0	14272	6.11182
0	14280	6.48224
0	14288	6.48224
0	14296	6.90983
0	14304	6.90983
0	14312	6.90983
0	14320	6.68063
0	14328	6.68063
0	14336	6.27258
0	14344	5.97204
0	14352	5.97204
0	14360	6.10614
0	14368	6.10614
0	14376	6.12311
0	14384	6.25215
0	14392	5.76415
0	14400	5.66719
0	14408	5.52117
0	14416	5.55492
0	14424	5.3587
0	14432	5.34911
0	14440	5.4057
0	14448	5.76415
0	14456	5.94047
0	14464	5.87518
0	14472	6.05103
0	14480	5.88517
0	14488	5.67871
0	14496	5.62809
0	14504	5.62809
0	14512	5.29022
0	14520	5.07449
0	14528	5.54656
0	14536	4.91471
0	14544	4.91471
0	14552	5.15921
0	14560	5.42408
0	14568	5.4195
0	14576	5.60007
0	14584	5.62809
0	14592	5.54656
0	14600	5.54656
0	14608	5.34911
0	14616	5.35391
0	14624	5.45121
0	14632	5.55075
0	14640	5.56738
0	14648	5.79977
0	14656	5.66333
0	14664	5.76775
0	14672	5.735
0	14680	5.66333
0	14688	5.32487
0	14696	5.57151
0	14704	5.41492
0	14712	5.61615
0	14720	5.57151
0	14728	5.99988
0	14736	5.91146
0	14744	5.95634
0	14752	5.95634
0	14760	6.29022
0	14768	6.00904
0	14776	6.28771
0	14784	6.00904
0	14792	5.83454
0	14800	5.78563
0	14808	5.71275
0	14816	5.37768
0	14824	5.55492
0	14832	5.52544
0	14840	5.37768
0	14848	5.47785
0	14856	5.46902
0	14864	5.5169
0	14872	5.39176
0	14880	5.31997
0	14888	5.37296
0	14896	5.44222
0	14904	5.44222
0	14912	5.37296
0	14920	5.84139
0	14928	5.84481
0	14936	5.85161
0	14944	5.60813
0	14952	6.04214
0	14960	6.37532
0	14968	7.35031
0	14976	7.18773
0	14984	7.21569
0	14992	6.21305
0	15000	5.38708
0	15008	5.26495
0	15016	5.26495
0	15024	5.29022
0	15032	5.21305
0	15040	5.22358
0	15048	5.31012
0	15056	5.28017
0	15064	5.06281
0	15072	5.02718
0	15080	5.06866
0	15088	5.20776
0	15096	5.54656
0	15104	5.83454
0	15112	5.83454
0	15120	5.67104
0	15128	5.58382
0	15136	5.62412
0	15144	5.53815
0	15152	5.53815
0	15160	5.62412
0	15168	5.91471
0	15176	5.83454
0	15184	5.67104
0	15192	5.74965
0	15200	5.53815
0	15208	5.53815
0	15216	6.37059
0	15224	6.98138
0	15232	6.98138
0	15240	6.98138
0	15248	7.04214
0	15256	7.00599
0	15264	5.70901
0	15272	5.72021
0	15280	5.72021
0	15288	5.49967
0	15296	5.55075
0	15304	5.62809
0	15312	5.62809
0	15320	5.62809
0	15328	5.76054
0	15336	5.78563
0	15344	5.52544
0	15352	5.35391
0	15360	5.43771
0	15368	5.32975
0	15376	5.14266
0	15384	5.22882
0	15392	5.38239
0	15400	5.37768
0	15408	5.32975
0	15416	5.32975
0	15424	7.67967
0	15432	5.42863
0	15440	5.57973
0	15448	5.57973
0	15456	5.57973
0	15464	5.44222
0	15472	5.67488
0	15480	6.9595
0	15488	6.94047
0	15496	7.06574
0	15504	7.73684
0	15512	7.11323
0	15520	6.247
0	15528	6.247
0	15536	6.17286
0	15544	5.72021
0	15552	6.05399
0	15560	6.05399
0	15568	6.06866
0	15576	5.67488
0	15584	5.77135
0	15592	5.77135
0	15600	5.67488
0	15608	5.43771
0	15616	5.67488
0	15624	5.74965
0	15632	5.56324
0	15640	5.5879
0	15648	5.53392
0	15656	5.46459
0	15664	5.44222
0	15672	5.43771
0	15680	5.43771
0	15688	5.42408
0	15696	5.3587
0	15704	5.39642
0	15712	5.19711
0	15720	5.13152
0	15728	5.13152
0	15736	5.45121
0	15744	5.09757
0	15752	5.09757
0	15760	5.4195
0	15768	5.59197
0	15776	5.89508
0	15784	5.89508
0	15792	6.12592
0	15800	6.3002
0	15808	6.14543
0	15816	6.02418
0	15824	5.86176
0	15832	5.746
0	15840	4.94047
0	15848	4.75692
0	15856	4.75692
0	15864	4.91471
0	15872	5.08608
0	15880	5.5169
0	15888	5.92119
0	15896	7.10471
0	15904	7.20908
0	15912	7.31505
0	15920	7.15372
0	15928	6.86176
0	15936	6.26495
0	15944	5.76054
0	15952	5.19176
0	15960	5.38239
0	15968	5.19176
0	15976	5.27511
0	15984	5.38239
0	15992	5.57973
0	16000	6.37059
0	16008	6.36822
0	16016	6.37059
0	16024	6.37059
0	16032	6.23924
0	16040	5.735
0	16048	5.735
0	16056	5.5879
[truncated: 19,375 more rows]
