# Supplementary material for: A Compendium of Nucleosome and Transcript Profiles Reveals Determinants of Chromatin Architecture and Transcription
Source: PLoS Genet. 2013 May 2;9(5):e1003479. doi: 10.1371/journal.pgen.1003479 (PMC3642058; doi:10.1371/journal.pgen.1003479)
Supplement: Dataset S1 — Yeast transcript annotation R script and data files. Please note this file is 81.9 MB and may be difficult for some readers to download due to its size. (GZ) [file pgen.1003479.s001.gz › yeast-transcript-annotation/chr2.data.tot.perm]

0	16	8.30953
0	24	7.94851
0	32	7.87359
0	40	6.64386
0	48	6.41745
0	56	6.41745
0	64	6.06916
0	72	5.67108
0	80	5.05889
0	88	5.05889
0	96	5.21501
0	104	5.55897
0	112	5.87213
0	120	6.17278
0	128	6.30899
0	136	6.27834
0	144	6.30899
0	152	6.339
0	160	6.1964
0	168	7.82746
0	176	9.28276
0	184	9.27002
0	192	9.21675
0	200	9.21675
0	208	5.15843
0	216	5.15843
0	224	5.83048
0	232	8.08316
0	240	9.27169
0	248	10.313
0	256	10.5362
0	264	10.712
0	272	10.7222
0	280	10.5056
0	288	10.5056
0	296	10.2069
0	304	10.1424
0	312	9.84586
0	320	10.1707
0	328	10.2191
0	336	10.4401
0	344	10.5393
0	352	10.6385
0	360	10.5858
0	368	10.4583
0	376	10.1142
0	384	9.92467
0	392	9.92467
0	400	9.6677
0	408	9.73172
0	416	10.3163
0	424	10.818
0	432	10.8831
0	440	10.8831
0	448	10.4559
0	456	10.1451
0	464	9.4842
0	472	9.43045
0	480	9.94223
0	488	9.93383
0	496	9.82746
0	504	9.9723
0	512	10.2786
0	520	10.2786
0	528	10.3936
0	536	10.4595
0	544	9.97024
0	552	9.22423
0	560	8.93453
0	568	9.20574
0	576	9.20574
0	584	9.4384
0	592	9.60027
0	600	9.59938
0	608	9.6244
0	616	9.85702
0	624	10.3936
0	632	10.5478
0	640	10.7538
0	648	10.6601
0	656	10.3294
0	664	10.2188
0	672	9.74419
0	680	9.72565
0	688	9.83462
0	696	10.0336
0	704	10.0336
0	712	10.1873
0	720	10.3079
0	728	10.6113
0	736	10.6662
0	744	10.6464
0	752	10.2681
0	760	10.1366
0	768	9.69033
0	776	9.2351
0	784	9.2351
0	792	9.17516
0	800	9.00776
0	808	9.06788
0	816	9.06788
0	824	9.06788
0	832	9.06788
0	840	9.02369
0	848	8.52952
0	856	8.32085
0	864	8.37669
0	872	8.57166
0	880	9.36528
0	888	9.87432
0	896	10.2179
0	904	10.2739
0	912	10.3025
0	920	10.3025
0	928	9.67612
0	936	9.11882
0	944	8.76803
0	952	8.63265
0	960	9.05567
0	968	9.30356
0	976	9.30356
0	984	9.01043
0	992	8.55349
0	1000	8.19053
0	1008	7.8809
0	1016	7.78136
0	1024	7.60557
0	1032	7.96441
0	1040	8.40737
0	1048	8.44432
0	1056	9.24872
0	1064	9.42995
0	1072	8.94433
0	1080	8.82063
0	1088	9.28331
0	1096	9.0479
0	1104	9.0479
0	1112	9.2921
0	1120	9.32942
0	1128	9.24363
0	1136	9.24363
0	1144	9.37979
0	1152	9.44136
0	1160	9.44284
0	1168	9.44284
0	1176	9.30953
0	1184	9.22078
0	1192	9.22078
0	1200	9.33369
0	1208	9.33369
0	1216	9.1354
0	1224	8.74339
0	1232	8.03683
0	1240	7.45709
0	1248	7.37463
0	1256	7.22193
0	1264	7.50704
0	1272	7.51457
0	1280	7.84549
0	1288	8.15482
0	1296	8.323
0	1304	8.61348
0	1312	8.75298
0	1320	9.08443
0	1328	8.90689
0	1336	8.90689
0	1344	8.70851
0	1352	8.48612
0	1360	7.96578
0	1368	7.96578
0	1376	8.48612
0	1384	9.10204
0	1392	9.10204
0	1400	9.10204
0	1408	9.19523
0	1416	8.6736
0	1424	8.6736
0	1432	9.06404
0	1440	8.87139
0	1448	8.87139
0	1456	9.29429
0	1464	9.29429
0	1472	9.12375
0	1480	9.56033
0	1488	9.95094
0	1496	10.5595
0	1504	10.8212
0	1508	10.838
0	1512	10.9778
0	1516	10.8583
0	1520	10.9541
0	1524	10.9541
0	1528	11.0329
0	1536	11.0293
0	1568	9.89612
0	1576	9.78214
0	1584	10.197
0	1592	10.2027
0	1596	10.2675
0	1600	10.3802
0	1604	10.2718
0	1608	10.23
0	1616	10.2274
0	1624	10.2183
0	1628	9.99031
0	1632	9.78798
0	1636	9.79167
0	1640	9.71506
0	1648	9.74018
0	1656	9.82897
0	1664	9.51551
0	1672	9.51551
0	1680	9.17872
0	1688	9.09891
0	1696	9.36294
0	1720	10.0121
0	1728	10.0121
0	1752	9.52697
0	1760	9.08759
0	1768	8.99772
0	1776	7.87505
0	1784	8.56079
0	1792	8.97878
0	1800	9.64128
0	1808	10.4119
0	1816	10.4119
0	1824	10.5923
0	1832	11.0574
0	1840	11.0659
0	1844	11.0385
0	1848	11.0185
0	1852	11.0185
0	1856	11.0708
0	1864	11.4138
0	1896	10.9977
0	1904	10.8459
0	1912	10.7293
0	1920	10.4907
0	1928	10.1436
0	1936	10.2425
0	1944	10.5491
0	1952	10.7992
0	1960	10.925
0	1968	10.925
0	1976	10.8662
0	1984	10.7003
0	1988	10.6611
0	1996	10.565
0	2000	10.5693
0	2004	10.4346
0	2008	10.3233
0	2016	10.1911
0	2024	9.90331
0	2032	9.70316
0	2036	9.75039
0	2040	9.87029
0	2044	9.99334
0	2048	10.1436
0	2052	10.555
0	2056	10.5782
0	2060	10.555
0	2064	10.5802
0	2068	10.5802
0	2072	10.7142
0	2080	10.8269
0	2088	10.406
0	2096	10.1949
0	2104	10.0171
0	2112	9.92361
0	2120	9.9752
0	2128	10.5291
0	2136	10.5889
0	2144	10.6924
0	2152	10.6939
0	2160	10.4593
0	2168	10.1958
0	2256	9.73958
0	2264	9.68115
0	2272	9.68115
0	2280	9.82234
0	2328	10.029
0	2408	8.84025
0	2416	9.11045
0	2424	9.30736
0	2432	9.2351
0	2440	9.53971
0	2448	9.58738
0	2456	9.61874
0	2464	9.61874
0	2472	9.80498
0	2480	9.89106
0	2488	9.99637
0	2496	10.1073
0	2504	9.98693
0	2512	9.89106
0	2520	9.78953
0	2528	9.35483
0	2536	9.04465
0	2544	8.65668
0	2552	8.56986
0	2560	8.43045
0	2568	8.43045
0	2576	7.85739
0	2584	8.42447
0	2592	8.63178
0	2600	8.33475
0	2608	8.48324
0	2616	8.70275
0	2624	8.37876
0	2632	8.48324
0	2640	8.69448
0	2648	8.70275
0	2656	9.06916
0	2664	9.08443
0	2672	9.24702
0	2680	9.42096
0	2688	9.36736
0	2696	8.98218
0	2704	9.36736
0	2712	9.93172
0	2720	10.4109
0	2728	10.3697
0	2736	10.3103
0	2744	10.3103
0	2752	9.73616
0	2760	8.42447
0	2768	9.23795
0	2776	9.76566
0	2784	9.23795
0	2792	8.89756
0	2800	9.00843
0	2808	7.55532
0	2816	7.55532
0	2824	8.1182
0	2832	8.31655
0	2840	8.41544
0	2848	8.41544
0	2856	8.41544
0	2864	8.27057
0	2872	8.11696
0	2880	8.11696
0	2888	8.1256
0	2896	8.12806
0	2904	8.12806
0	2912	8.6677
0	2920	9.21443
0	2928	9.36111
0	2936	9.50987
0	2944	9.60997
0	2952	9.53694
0	2960	9.20049
0	2968	9.0576
0	2976	9.03552
0	2984	8.93734
0	2992	9.0576
0	3000	9.0576
0	3008	8.98286
0	3016	8.86772
0	3024	8.74339
0	3032	8.74339
0	3040	9.25941
0	3048	9.30465
0	3056	9.30465
0	3064	9.38185
0	3072	8.9589
0	3080	8.86035
0	3088	8.93664
0	3096	8.99906
0	3104	8.92538
0	3112	9.09389
0	3120	8.92538
0	3128	8.38288
0	3136	7.91545
0	3144	8.06916
0	3152	7.59139
0	3160	7.82594
0	3168	8.08063
0	3176	8.43939
0	3184	8.81911
0	3192	8.86182
0	3200	9.51081
0	3208	9.51081
0	3216	9.30139
0	3224	8.95406
0	3232	9.0329
0	3240	8.99031
0	3248	9.0329
0	3256	9.46731
0	3264	9.80075
0	3272	9.80075
0	3280	9.80075
0	3288	9.37669
0	3296	8.82291
0	3304	8.75536
0	3312	8.75536
0	3320	8.39722
0	3328	8.75536
0	3336	9.04205
0	3344	9.22021
0	3352	9.80613
0	3360	10.0121
0	3368	10.0299
0	3376	10.0121
0	3384	10.0121
0	3392	9.52394
0	3400	9.34006
0	3408	8.57437
0	3416	8.5202
0	3424	8.5202
0	3432	8.89828
0	3440	9.27612
0	3448	9.27612
0	3456	9.49233
0	3464	9.66178
0	3472	10.0157
0	3480	10.0157
0	3488	10.0531
0	3496	9.77862
0	3504	9.37566
0	3512	8.82291
0	3520	9.11944
0	3528	8.94851
0	3536	9.24022
0	3544	9.43244
0	3552	9.43244
0	3560	9.09703
0	3568	8.73293
0	3576	8.27169
0	3584	8.27169
0	3592	8.83349
0	3600	8.83349
0	3608	8.92042
0	3616	8.95406
0	3624	8.85739
0	3632	8.96716
0	3640	9.17872
0	3648	9.31978
0	3656	9.2351
0	3664	9.35168
0	3672	9.2728
0	3680	8.93172
0	3688	8.56805
0	3696	8.38802
0	3704	7.40939
0	3712	7.40939
0	3720	7.66093
0	3728	7.66093
0	3736	8.05114
0	3744	8.57797
0	3752	8.39416
0	3760	8.65753
0	3768	8.65753
0	3776	8.60821
0	3784	8.67108
0	3792	9.03552
0	3800	9.04595
0	3808	9.52394
0	3816	9.81225
0	3824	9.88235
0	3832	9.68492
0	3840	9.68991
0	3848	9.54754
0	3856	8.91971
0	3864	8.78837
0	3872	8.64643
0	3880	8.67864
0	3888	8.60645
0	3896	8.187
0	3904	7.31331
0	3912	8.33794
0	3920	8.33794
0	3928	9.21963
0	3936	9.35062
0	3944	9.87176
0	3952	10.2532
0	3960	9.78759
0	3968	9.78019
0	3976	9.90832
0	3984	9.90832
0	3992	9.92255
0	4000	10.1145
0	4008	10.3738
0	4016	10.3595
0	4024	10.5936
0	4032	10.8406
0	4040	10.8947
0	4048	11.1569
0	4056	11.4339
0	4064	11.3214
0	4072	11.0204
0	4080	10.7422
0	4088	9.94746
0	4096	8.81454
0	4104	8.81454
0	4112	8.89756
0	4120	8.89756
0	4128	10.423
0	4136	10.423
0	4144	8.51081
0	4152	10.267
0	4160	11.0586
0	4168	10.3147
0	4176	11.0922
0	4184	11.7711
0	4192	11.4802
0	4200	11.0376
0	4208	11.0376
0	4216	11.0822
0	4224	10.4275
0	4232	10.6073
0	4240	10.6348
0	4248	10.4448
0	4256	10.349
0	4264	9.69448
0	4272	9.69448
0	4280	9.95786
0	4288	10.1372
0	4296	10.6662
0	4304	10.9225
0	4312	10.9225
0	4320	11.0524
0	4328	10.9225
0	4336	10.8882
0	4344	10.7352
0	4352	10.994
0	4360	10.994
0	4368	11.0586
0	4376	10.9582
0	4384	10.8589
0	4392	10.8995
0	4400	10.7959
0	4408	10.6352
0	4416	10.4622
0	4424	10.4806
0	4432	10.4622
0	4440	10.323
0	4448	10.9307
0	4456	10.9307
0	4464	10.9307
0	4472	10.9307
0	4480	11.0907
0	4488	11.0552
0	4496	11.2837
0	4504	11.4089
0	4512	11.3461
0	4520	11.1826
0	4528	10.9422
0	4536	10.9263
0	4544	11.0011
0	4552	11.1691
0	4560	10.9263
0	4568	10.7682
0	4576	10.6216
0	4584	9.23624
0	4592	9.23624
0	4600	9.2127
0	4608	9.2127
0	4616	9.61173
0	4624	9.28661
0	4632	9.28661
0	4640	10.1943
0	4648	10.9429
0	4656	10.9429
0	4664	10.9429
0	4672	10.7575
0	4680	9.50704
0	4688	9.50704
0	4696	11.5027
0	4704	11.9405
0	4712	12.1384
0	4720	12.1384
0	4728	11.9032
0	4736	10.9438
0	4744	10.2806
0	4752	10.2806
0	4760	10.3875
0	4768	10.129
0	4776	10.129
0	4784	9.99132
0	4792	9.99132
0	4800	11.046
0	4808	11.0746
0	4816	11.6802
0	4824	11.6802
0	4832	11.4081
0	4840	11.0404
0	4848	10.6628
0	4856	10.1497
0	4864	10.5489
0	4872	10.0653
0	4880	10.1497
0	4888	10.0653
0	4896	9.45953
0	4904	9.45953
0	4912	10.1305
0	4920	10.6924
0	4928	11.1148
0	4936	11.4238
0	4944	11.4411
0	4952	11.4398
0	4960	10.9584
0	4968	10.8438
0	4976	10.8438
0	4984	10.8408
0	4992	11.0009
0	5000	11.0009
0	5008	10.6255
0	5016	10.2034
0	5024	9.46634
0	5032	8.15241
0	5040	9.39365
0	5048	10.2034
0	5056	9.92042
0	5064	10.0809
0	5072	10.1999
0	5080	10.7984
0	5088	11.8529
0	5096	11.8529
0	5104	11.8529
0	5112	11.7824
0	5120	10.8622
0	5128	8.37152
0	5136	8.37152
0	5144	9.2521
0	5152	10.0074
0	5160	10.3411
0	5168	10.8054
0	5176	11.0138
0	5184	11.0738
0	5192	11.0582
0	5200	11.0582
0	5208	10.5505
0	5216	10.8772
0	5224	10.8772
0	5232	10.9788
0	5240	11.5576
0	5248	11.7074
0	5256	11.5576
0	5264	11.5576
0	5272	11.6955
0	5280	11.6379
0	5288	11.7849
0	5296	12.0748
0	5304	12.1632
0	5312	12.0681
0	5320	11.992
0	5328	11.3357
0	5336	11.3357
0	5344	11.1973
0	5352	11.3305
0	5360	11.7827
0	5368	12.1512
0	5376	12.2284
0	5384	12.1304
0	5392	12.4736
0	5400	12.5363
0	5408	12.3728
0	5416	12.0403
0	5424	12.0356
0	5432	11.6647
0	5440	11.467
0	5448	10.865
0	5456	10.9254
0	5464	10.865
0	5472	9.40129
0	5480	9.27557
0	5488	6.33475
0	5496	6.33475
0	5504	8.26946
0	5512	11.6137
0	5520	11.919
0	5528	12.1339
0	5536	12.3203
0	5544	12.3203
0	5552	12.168
0	5560	12.4196
0	5568	12.4196
0	5576	12.5126
0	5584	12.3928
0	5592	12.6089
0	5600	12.6089
0	5608	12.9664
0	5616	12.8465
0	5624	13.0181
0	5632	13.0181
0	5640	12.7377
0	5648	12.279
0	5656	12.263
0	5664	11.6887
0	5672	11.1539
0	5680	11.7908
0	5688	11.8488
0	5696	11.4871
0	5704	11.6301
0	5712	11.6301
0	5720	11.6301
0	5728	11.6832
0	5736	11.5481
0	5744	11.7345
0	5752	11.7345
0	5760	11.4628
0	5768	11.303
0	5776	11.67
0	5784	11.4628
0	5792	11.8367
0	5800	11.8457
0	5808	12.0996
0	5816	11.9391
0	5824	11.6226
0	5832	10.8809
0	5840	8.76803
0	5848	6.17278
0	5856	6.13906
0	5864	6.33475
0	5872	6.83048
0	5880	7.62484
0	5888	8.45219
0	5896	8.74339
0	5904	8.77275
0	5912	8.79225
0	5920	8.59228
0	5928	8.59228
0	5936	9.07363
0	5944	9.5202
0	5952	9.78175
0	5960	9.78175
0	5968	9.62048
0	5976	9.1805
0	5984	9.07299
0	5992	8.86551
0	6000	9.38955
0	6008	9.54846
0	6016	9.54846
0	6024	9.21038
0	6032	9.11014
0	6040	7.93243
0	6048	7.91118
0	6056	7.91118
0	6064	7.96441
0	6072	8.15602
0	6080	8.24589
0	6088	8.46294
0	6096	8.46294
0	6104	8.46294
0	6112	8.35797
0	6120	8.63783
0	6128	8.63783
0	6136	8.56624
0	6144	8.90832
0	6152	8.95267
0	6160	8.80152
0	6168	8.15361
0	6176	8.16323
0	6184	7.86478
0	6192	7.73857
0	6200	7.43939
0	6208	7.46099
0	6216	7.50326
0	6224	7.73697
0	6232	7.73697
0	6240	7.56624
0	6248	8.16562
0	6256	8.79689
0	6264	8.79689
0	6272	8.69116
0	6280	8.86551
0	6288	8.33475
0	6296	8.33475
0	6304	7.99435
0	6312	8.48612
0	6320	8.48612
0	6328	8.63265
0	6336	8.09703
0	6344	8.14999
0	6352	8.13173
0	6360	8.11201
0	6368	7.65753
0	6376	7.6845
0	6384	7.71914
0	6392	7.91403
0	6400	7.67444
0	6408	7.81072
0	6416	8.17278
0	6424	8.16083
0	6432	7.32193
0	6440	7.32193
0	6448	6.76566
0	6456	5.84847
0	6464	5.84847
0	6472	5.6845
0	6480	6.60909
0	6488	6.60909
0	6496	6.75616
0	6504	6.14878
0	6512	6.14878
0	6520	6.04335
0	6528	6.00643
0	6536	5.8365
0	6544	5.7751
0	6552	5.71751
0	6560	5.49185
0	6568	5.22423
0	6576	5.13906
0	6584	5.07936
0	6592	5.15843
0	6600	5.339
0	6608	5.40534
0	6616	5.92961
0	6624	5.93524
0	6632	5.92961
0	6640	5.40534
0	6648	5.65071
0	6656	5.65071
0	6664	5.76881
0	6672	5.74979
0	6680	5.974
0	6688	6.03814
0	6696	6.03814
0	6704	5.7751
0	6712	6.15843
0	6720	5.7751
0	6728	5.90115
0	6736	6.05373
0	6744	6.05373
0	6752	5.87798
0	6760	6.04855
0	6768	6.04855
0	6776	6.26946
0	6784	6.58066
0	6792	6.58066
0	6800	6.38904
0	6808	6.31763
0	6816	5.87798
0	6824	5.49947
0	6832	5.58782
0	6840	5.74339
0	6848	5.64386
0	6856	5.45317
0	6864	5.94084
0	6872	5.71751
0	6880	5.66432
0	6888	5.66432
0	6896	6.02764
0	6904	6.02764
0	6912	6.56624
0	6920	6.4842
0	6928	6.4842
0	6936	5.89539
0	6944	5.09954
0	6952	5.05889
0	6960	5.34746
0	6968	5.40534
0	6976	5.40534
0	6984	5.55897
0	6992	5.74979
0	7000	5.7044
0	7008	5.74979
0	7016	5.74979
0	7024	5.90689
0	7032	5.93524
0	7040	5.73697
0	7048	5.44531
0	7056	5.65071
0	7064	5.69779
0	7072	5.55897
0	7080	5.74979
0	7088	5.69779
0	7096	5.83048
0	7104	5.87798
0	7112	5.60204
0	7120	5.21501
0	7128	5.79998
0	7136	5.86625
0	7144	5.94084
0	7152	6.339
0	7160	6.46877
0	7168	6.44531
0	7176	6.44531
0	7184	6.10952
0	7192	6.10952
0	7200	5.98489
0	7208	6.37255
0	7216	6.26946
0	7224	6.18228
0	7232	5.66432
0	7240	6.43344
0	7248	7.32407
0	7256	7.31978
0	7264	7.44136
0	7272	7.53694
0	7280	6.46099
0	7288	6.01707
0	7296	6.07427
0	7304	6.12928
0	7312	5.85442
0	7320	5.86625
0	7328	5.94084
0	7336	5.94084
0	7344	5.94084
0	7352	5.94084
0	7360	5.71751
0	7368	5.71751
0	7376	5.71751
0	7384	5.52207
0	7392	5.44531
0	7400	5.46877
0	7408	5.45317
0	7416	5.31331
0	7424	5.15843
0	7432	5.45317
0	7440	5.74339
0	7448	5.73051
0	7456	5.64386
0	7464	5.82443
0	7472	5.38904
0	7480	5.16802
0	7488	5.16802
0	7496	5.53694
0	7504	5.33049
0	7512	5.33049
0	7520	5.38904
0	7528	5.54432
0	7536	5.54432
0	7544	5.54432
0	7552	5.73697
0	7560	6.01176
0	7568	6.20574
0	7576	6.20574
0	7584	6.20574
0	7592	6.20574
0	7600	6.20574
0	7608	8.02896
0	7616	8.092
0	7624	8.42447
0	7632	8.53787
0	7640	8.48612
0	7648	8.45611
0	7656	8.48803
0	7664	8.60909
0	7672	8.60909
0	7680	8.323
0	7688	8.20107
0	7696	8.08696
0	7704	8.0329
0	7712	8.26835
0	7720	8.42946
0	7728	8.58782
0	7736	8.58782
0	7744	8.46099
0	7752	8.13785
0	7760	7.11449
0	7768	6.82746
0	7776	6.77823
0	7784	7.11449
0	7792	7.82746
0	7800	7.82746
0	7808	7.68283
0	7816	7.68283
0	7824	6.64729
0	7832	6.64729
0	7840	7.14393
0	7848	7.70933
0	7856	7.67108
0	7864	7.67108
0	7872	7.88381
0	7880	8.12928
0	7888	8.99435
0	7896	9.11944
0	7904	9.18877
0	7912	9.18877
0	7920	8.34957
0	7928	8.25379
0	7936	8.21386
0	7944	7.94224
0	7952	7.84549
0	7960	6.81225
0	7968	6.42146
0	7976	6.187
0	7984	6.16802
0	7992	5.81835
0	8000	6.16802
0	8008	6.50326
0	8016	6.8425
0	8024	6.7751
0	8032	6.84549
0	8040	6.7044
0	8048	6.12437
0	8056	6.12437
0	8064	6.38082
0	8072	6.06916
0	8080	6.03814
0	8088	5.95752
0	8096	5.51457
0	8104	5.51457
0	8112	5.38082
0	8120	6.4842
0	8128	6.4842
0	8136	6.4842
0	8144	6.07936
0	8152	6.07936
0	8160	5.69779
0	8168	5.71097
0	8176	5.76881
0	8184	5.76881
0	8192	5.9126
0	8200	5.9126
0	8208	5.6845
0	8216	5.51457
0	8224	5.51457
0	8232	5.4842
0	8240	5.8425
0	8248	5.6845
0	8256	5.93524
0	8264	5.95198
0	8272	6.42146
0	8280	6.14878
0	8288	6.49566
0	8296	6.43741
0	8304	6.49947
0	8312	6.15843
0	8320	5.9957
0	8328	5.76881
0	8336	5.87213
0	8344	6.02237
0	8352	6.04855
0	8360	6.05889
0	8368	6.05889
0	8376	6.05889
0	8384	5.75616
0	8392	5.51457
0	8400	5.65071
0	8408	6.14393
0	8416	5.65071
0	8424	5.69779
0	8432	5.82443
0	8440	5.6778
0	8448	5.51457
0	8456	5.52207
0	8464	5.52952
0	8472	5.42146
0	8480	5.57347
0	8488	5.71751
0	8496	6.29155
0	8504	6.52952
0	8512	6.52952
0	8520	6.22882
0	8528	6.30899
0	8536	6.04855
0	8544	5.82443
0	8552	5.87798
0	8560	5.80613
0	8568	6.13418
0	8576	6.04335
0	8584	6.15843
0	8592	5.74339
0	8600	6.04335
0	8608	5.74339
0	8616	5.78759
0	8624	5.56624
0	8632	5.86625
0	8640	5.8365
0	8648	5.97946
0	8656	6.24249
0	8664	6.27391
0	8672	5.97946
0	8680	6.06916
0	8688	6.34746
0	8696	6.34746
0	8704	6.46099
0	8712	6.46877
0	8720	6.46877
0	8728	6.36424
0	8736	6.20107
0	8744	5.86625
0	8752	5.94084
0	8760	5.87213
0	8768	5.90115
0	8776	6.02237
0	8784	6.02237
0	8792	5.26053
0	8800	5.32193
0	8808	5.8425
0	8816	5.63697
0	8824	5.63697
0	8832	5.69116
0	8840	5.81225
0	8848	5.75616
0	8856	5.55897
0	8864	5.55897
0	8872	5.49185
0	8880	5.49185
0	8888	5.26946
0	8896	5.7751
0	8904	6.14878
0	8912	6.38082
0	8920	6.31331
0	8928	6.39314
0	8936	6.39314
0	8944	6.09954
0	8952	6.09954
0	8960	7.12928
0	8968	7.98896
0	8976	7.9699
0	8984	7.89395
0	8992	7.89395
0	9000	5.71751
0	9008	5.66432
0	9016	5.974
0	9024	6.04855
0	9031	5.974
0	9040	5.974
0	9048	5.85442
0	9056	5.85442
0	9064	6.98489
0	9072	6.99031
0	9080	6.92113
0	9088	11.1898
0	9096	11.7367
0	9104	11.1898
0	9112	11.2767
0	9120	11.2767
0	9128	8.45513
0	9136	7.76092
0	9144	8.23795
0	9152	12.1556
0	9160	13.2309
0	9168	13.3358
0	9176	13.3949
0	9184	13.3949
0	9192	13.3949
0	9200	13.3582
0	9208	13.5898
0	9216	13.5898
0	9224	13.3268
0	9232	13.0599
0	9240	11.277
0	9248	9.85702
0	9256	8.87066
0	9264	8.38082
0	9272	8.38082
0	9280	10.6027
0	9288	12.5882
0	9296	13.0494
0	9304	13.0494
0	9312	13.1685
0	9320	13.1685
0	9328	12.8724
0	9336	12.1282
0	9344	12.1282
0	9352	11.4465
0	9360	11.4465
0	9368	11.6813
0	9376	12.6223
0	9384	13.3511
0	9392	13.4698
0	9400	13.4698
0	9408	12.8745
0	9416	11.9336
0	9424	10.4666
0	9432	6.31763
0	9440	6.10952
0	9448	6.10952
0	9456	5.81835
0	9464	5.71751
0	9472	5.94084
0	9480	5.71751
0	9488	5.50704
0	9496	5.50704
0	9504	5.98489
0	9512	5.49947
0	9520	5.94642
0	9528	5.94642
0	9536	6.34746
0	9544	6.16802
0	9552	6.40939
0	9560	6.16802
0	9568	6.54432
0	9576	7.59495
0	9584	9.68074
0	9592	9.86992
0	9600	9.9126
0	9608	10.165
0	9616	9.96303
0	9624	9.89178
0	9632	9.838
0	9640	9.79031
0	9648	9.6148
0	9656	8.42347
0	9664	7.68115
0	9672	6.92961
0	9680	5.7938
0	9688	5.08948
0	9696	5.67108
0	9704	5.96853
0	9712	5.96853
0	9720	6.10952
0	9728	6.14878
0	9736	6.14878
0	9744	6.03814
0	9752	6.02237
0	9760	5.84847
0	9768	5.974
0	9776	6.66093
0	9784	6.66093
0	9792	6.56624
0	9800	6.57347
0	9808	5.85442
0	9816	5.85442
0	9824	6.02237
0	9832	6.33049
0	9840	6.33049
0	9848	6.03814
0	9856	6.03814
0	9864	6.03814
0	9872	6.09954
0	9880	6.09954
0	9888	6.09954
0	9896	6.02237
0	9904	5.72403
0	9912	5.47651
0	9920	5.83048
0	9928	5.93524
0	9936	6.44531
0	9944	6.7751
0	9952	6.7751
0	9960	6.74339
0	9968	6.71425
0	9976	6.26053
0	9984	6.20574
0	9992	6.3003
0	10000	6.3003
0	10008	6.38904
0	10016	6.38904
0	10024	6.38904
0	10032	6.20574
0	10040	6.04335
0	10048	5.63697
0	10056	5.38904
0	10064	5.38904
0	10072	5.974
0	10080	6.38904
0	10088	6.72727
0	10096	6.72727
0	10104	6.38904
0	10112	6.24249
0	10120	6.17754
0	10128	6.17754
0	10136	6.27391
0	10144	6.46099
0	10152	6.46099
0	10160	6.25154
0	10168	6.25154
0	10176	6.09954
0	10184	6.28276
0	10192	6.28276
0	10200	6.28276
0	10208	6.22423
0	10216	6.42146
0	10224	6.05889
0	10232	5.8365
0	10240	5.61611
0	10248	5.61611
0	10256	5.61611
0	10264	5.7625
0	10272	5.87213
0	10280	6.02237
0	10288	6.00643
0	10296	6.02237
0	10304	5.79998
0	10312	5.6845
0	10320	5.44531
0	10328	5.72403
0	10336	5.95752
0	10344	6.15843
0	10352	6.15843
0	10360	6.02237
0	10368	5.67108
0	10376	5.55166
0	10384	5.55166
0	10392	5.72403
0	10400	5.72403
0	10408	5.59495
0	10416	5.7751
0	10424	5.6845
0	10432	6.12928
0	10440	6.22882
0	10448	6.339
0	10456	6.80919
0	10464	6.89539
0	10472	6.55166
0	10480	6.55166
0	10488	6.34324
0	10496	5.87213
0	10504	5.87213
0	10512	5.82443
0	10520	6.12928
0	10528	6.24702
0	10536	6.24702
0	10544	5.88381
0	10552	5.87213
0	10560	5.78759
0	10568	5.52952
0	10576	5.52952
0	10584	5.49947
0	10592	5.73697
0	10600	5.41343
0	10608	5.41343
0	10616	5.16802
0	10624	5.32193
0	10632	5.32193
0	10640	5.52207
0	10648	5.86035
0	10656	5.86035
0	10664	6.24249
0	10672	6.24249
0	10680	6.42146
0	10688	6.50704
0	10696	6.50704
0	10704	6.50704
0	10712	6.05889
0	10720	6.07936
0	10728	6.47264
0	10736	7.39722
0	10744	7.75138
0	10752	7.79534
0	10760	7.88235
0	10768	7.73374
0	10776	7.22653
0	10784	6.90115
0	10792	6.9876
0	10800	7.67108
0	10808	7.67108
0	10816	7.61786
0	10824	7.59139
0	10832	7.34112
0	10840	7.34112
0	10848	8.02105
0	10856	8.46489
0	10864	8.64729
0	10872	8.71914
0	10880	8.56624
0	10888	8.56895
0	10896	8.50136
0	10904	8.56895
0	10912	8.67444
0	10920	8.67444
0	10928	8.36424
0	10936	8.47843
0	10944	8.1415
0	10952	8.43244
0	10960	8.43244
0	10968	8.43244
0	10976	7.86478
0	10984	7.75298
0	10992	7.71914
0	11000	7.59495
0	11008	7.59139
0	11016	7.63524
0	11024	7.59139
0	11032	7.57707
0	11040	7.31763
0	11048	7.14878
0	11056	7.31763
0	11064	7.74659
0	11072	8.02764
0	11080	8.02764
0	11088	8.02764
0	11096	7.85887
0	11104	7.6677
0	11112	7.58961
0	11120	7.15843
0	11128	7.50704
0	11136	8.01575
0	11144	8.49566
0	11152	8.49566
0	11160	8.69779
0	11168	8.40636
0	11176	8.31007
0	11184	8.08316
0	11192	8.39109
0	11200	8.39109
0	11208	8.20806
0	11216	7.97537
0	11224	8.06275
0	11232	7.71751
0	11240	7.23111
0	11248	7.24928
0	11256	7.6231
0	11264	7.6231
0	11272	8.23111
0	11280	8.30899
0	11288	8.30899
0	11296	8.30574
0	11304	8.04855
0	11312	7.41745
0	11320	6.52207
0	11328	6.17278
0	11336	6.26053
0	11344	6.74979
0	11352	7.81225
0	11360	7.99031
0	11368	7.99031
0	11376	7.91687
0	11384	6.56624
0	11392	6.56624
0	11400	7.14878
0	11408	7.78448
0	11416	8.30682
0	11424	8.61173
0	11432	8.523
0	11440	8.47554
0	11448	8.33475
0	11456	7.77039
0	11464	7.43741
0	11472	6.74979
0	11480	7.51081
0	11488	7.51457
0	11496	8.32622
0	11504	8.339
0	11512	8.339
0	11520	8.12067
0	11528	7.85145
0	11536	7.33049
0	11544	7.33049
0	11552	7.05889
0	11560	6.71751
0	11568	6.71751
0	11576	7.87652
0	11584	8.30356
0	11592	8.45611
0	11600	8.48612
0	11608	8.41343
0	11616	8.26723
0	11624	8.24815
0	11632	8.42247
0	11640	8.42247
0	11648	8.43939
0	11656	8.43939
0	11664	8.43939
0	11672	8.43939
0	11680	8.73051
0	11688	8.58693
0	11696	8.58693
0	11704	8.58871
0	11712	8.50231
0	11720	7.11944
0	11728	7.21038
0	11736	7.21038
0	11744	6.74979
0	11752	6.74979
0	11760	8.43045
0	11768	8.92467
0	11776	8.99973
0	11784	9.13173
0	11792	8.55258
0	11800	8.51833
0	11808	8.51833
0	11816	8.51833
0	11824	8.51833
0	11832	8.94572
0	11840	8.94572
0	11848	8.73535
0	11856	8.97946
0	11864	8.97946
0	11872	8.60557
0	11880	8.4909
0	11888	8.4909
0	11896	8.43443
0	11904	8.73535
0	11912	8.76881
0	11920	8.76881
0	11928	8.69282
0	11936	8.62831
0	11944	8.21154
0	11952	7.95336
0	11960	7.00107
0	11968	7.57347
0	11976	7.57347
0	11984	7.76881
0	11992	7.9957
0	12000	8.09703
0	12008	7.9957
0	12016	7.68783
0	12024	7.68783
0	12032	8.55806
0	12040	8.47167
0	12048	8.7696
0	12056	8.49376
0	12064	8.13906
0	12072	8.09954
0	12080	8.04335
0	12088	7.69282
0	12096	7.75933
0	12104	7.56624
0	12112	7.56624
0	12120	8.02764
0	12128	8.61786
0	12136	8.71097
0	12144	8.71097
0	12152	8.37566
0	12160	8.29921
0	12168	7.7751
0	12176	7.74819
0	12184	7.86478
0	12192	7.9492
0	12200	8.06018
0	12208	8.16323
0	12216	8.16323
0	12224	8.04855
0	12232	7.95059
0	12240	7.59495
0	12248	7.59495
0	12256	7.89539
0	12264	8.38082
0	12272	8.79302
0	12280	8.93383
0	12288	8.95198
0	12296	8.95198
0	12304	8.71425
0	12312	8.27502
0	12320	8.27502
0	12328	8.37152
0	12336	7.81225
0	12344	7.8633
0	12352	7.8633
0	12360	8.09326
0	12368	7.8633
0	12376	8.13418
0	12384	7.74339
0	12392	7.69779
0	12400	7.61961
0	12408	7.55349
0	12416	7.59139
0	12424	8.10703
0	12432	8.1256
0	12440	8.1256
0	12448	8.02237
0	12456	7.85145
0	12464	7.85145
0	12472	7.99031
0	12480	7.78136
0	12488	7.61085
0	12496	7.35588
0	12504	7.26946
0	12512	6.56624
0	12520	7.26946
0	12528	8.11572
0	12536	8.15482
0	12544	8.15482
0	12552	8.30248
0	12560	7.77823
0	12568	7.22423
0	12576	7.55714
0	12584	7.55714
0	12592	7.41745
0	12600	7.53694
0	12608	7.70604
0	12616	7.54432
0	12624	7.58782
0	12632	7.65242
0	12640	7.75933
0	12648	7.75933
0	12656	7.82443
0	12664	7.82443
0	12672	7.548
0	12680	7.20341
0	12688	7.33475
0	12696	7.33475
0	12704	7.54248
0	12712	7.66601
0	12720	7.72889
0	12728	7.47651
0	12736	7.07427
0	12744	6.7751
0	12752	6.96578
0	12760	6.974
0	12768	7.20574
0	12776	7.16802
0	12784	7.48803
0	12792	7.48803
0	12800	6.94363
0	12808	6.8633
0	12816	7.29375
0	12824	6.99301
0	12832	6.8395
0	12840	7.44925
0	12848	7.88671
0	12856	7.88671
0	12864	7.88671
0	12872	7.8633
0	12880	7.45121
0	12888	7.05889
0	12896	6.98489
0	12904	7.26946
0	12912	7.16083
0	12920	7.24928
0	12928	7.18228
0	12936	7.36006
0	12944	6.53694
0	12952	6.62658
0	12960	6.08443
0	12968	6.38082
0	12976	6.38082
0	12984	6.38082
0	12992	6.8809
0	13000	7.56805
0	13008	7.70769
0	13016	7.53324
0	13024	7.50515
0	13032	7.11201
0	13040	6.29155
0	13048	6.29155
0	13056	7.08696
0	13064	7.51833
0	13072	7.72403
0	13080	7.72403
0	13088	7.33049
0	13096	6.96578
0	13104	5.92961
0	13112	5.63697
0	13120	5.92961
0	13128	6.06404
0	13136	6.187
0	13144	6.69116
0	13152	7.66263
0	13160	8.12067
0	13168	8.12067
0	13176	8.07809
0	13184	8.37669
0	13192	10.9984
0	13200	10.9781
0	13208	10.9568
0	13216	10.9781
0	13224	7.27834
0	13232	6.6845
0	13240	6.65412
0	13248	6.65412
0	13256	5.89539
0	13264	5.59495
0	13272	5.43741
0	13280	5.7625
0	13288	5.7625
0	13296	6.06916
0	13304	6.15843
0	13312	6.23339
0	13320	6.01707
0	13328	6.14878
0	13336	6.83349
0	13344	6.83349
0	13352	6.78759
0	13360	6.73051
0	13368	6.6778
0	13376	6.0329
0	13384	5.88381
0	13392	6.21501
0	13400	6.33475
0	13408	6.22882
0	13416	6.22882
0	13424	6.29155
0	13432	6.29155
0	13440	6.51833
0	13448	6.61611
0	13456	6.80919
0	13464	6.97946
0	13472	6.9492
0	13480	6.9492
0	13488	6.98218
0	13496	6.98218
0	13504	6.56261
0	13512	6.56261
0	13520	6.56261
0	13528	6.20574
0	13536	6.36424
0	13544	6.14878
0	13552	6.14878
0	13560	6.33049
0	13568	6.33049
0	13576	6.06916
0	13584	7.03552
0	13592	7.03552
0	13600	6.31331
0	13608	6.52207
0	13616	7.10204
0	13624	6.52207
0	13632	6.52207
0	13640	6.95198
0	13648	6.95198
0	13656	6.61961
0	13664	7.26946
0	13672	7.26946
0	13680	6.79689
0	13688	6.90115
0	13696	6.44136
0	13704	6.14393
0	13712	6.09452
0	13720	6.02237
0	13728	5.72403
0	13736	6.02237
0	13744	6.02237
0	13752	6.04855
0	13760	5.72403
0	13768	5.74979
0	13776	5.74979
0	13784	5.74979
0	13792	5.78759
0	13800	5.78759
0	13808	5.78759
0	13816	5.61611
0	13824	5.78759
0	13832	5.97946
0	13840	6.06404
0	13848	5.87213
0	13856	5.82443
0	13864	5.58066
0	13872	5.28716
0	13880	5.17754
0	13888	5.17754
0	13896	5.30465
0	13904	5.23339
0	13912	5.40534
0	13920	5.21501
0	13928	5.45317
0	13936	5.15843
0	13944	5.36424
0	13952	5.38904
0	13960	5.76881
0	13968	5.51457
0	13976	5.71097
0	13984	5.71097
0	13992	5.71097
0	14000	5.71097
0	14008	5.71097
0	14016	6.74018
0	14024	7.09954
0	14032	7.09954
0	14040	6.43741
0	14048	6.56261
0	14056	5.74339
0	14064	5.74339
0	14072	5.98489
0	14080	6.32622
0	14088	6.25154
0	14096	6.43344
0	14104	5.98489
0	14112	6.20574
0	14120	6.20574
0	14128	6.20574
0	14136	6.08948
0	14144	6.10454
0	14152	5.86035
0	14160	5.86035
0	14168	6.13906
0	14176	6.25604
0	14184	6.08443
0	14192	6.21963
0	14200	6.09452
0	14208	6.09452
0	14216	5.92396
0	14224	5.92396
0	14232	5.83048
0	14240	6.0329
0	14248	5.72403
0	14256	5.71097
0	14264	5.76881
0	14272	6.08443
0	14280	6.20107
0	14288	6.47651
0	14296	6.60909
0	14304	6.84847
0	14312	7.90689
0	14320	8.51081
0	14328	8.71179
0	14336	8.80075
0	14344	8.51081
0	14352	8.13785
0	14360	6.7625
0	14368	6.37255
0	14376	5.98489
0	14384	6.10454
0	14392	6.30899
0	14400	6.30899
0	14408	6.05373
0	14416	6.05373
0	14424	5.78136
0	14432	5.78136
0	14440	5.78136
0	14448	6.20574
0	14456	6.39722
0	14464	6.39722
0	14472	6.71097
0	14480	6.88671
0	14488	6.39722
0	14496	6.19171
0	14504	6.49185
0	14512	6.16323
0	14520	6.01707
0	14528	6.27834
0	14536	6.49185
0	14544	6.27834
0	14552	6.27834
0	14560	6.75616
0	14568	6.95198
0	14576	6.85739
0	14584	6.85739
0	14592	6.75298
0	14600	6.187
0	14608	6.00643
0	14616	6.00643
0	14624	6.64042
0	14632	6.61611
0	14640	6.61611
0	14648	7.05631
0	14656	7.10952
0	14664	7.10952
0	14672	7.10952
0	14680	7.16563
0	14688	7.16563
0	14696	6.44531
0	14704	6.08443
0	14712	6.23795
0	14720	6.08443
0	14728	6.01176
0	14736	5.88381
0	14744	5.88381
0	14752	5.63005
0	14760	5.54432
0	14768	5.28716
0	14776	5.54432
0	14784	5.974
0	14792	5.974
0	14800	6.42946
0	14808	6.43741
0	14816	6.08948
0	14824	5.92961
0	14832	6.17754
0	14840	5.88381
0	14848	5.88381
0	14856	5.7625
0	14864	5.69779
0	14872	5.55897
0	14880	5.71097
0	14888	6.59495
0	14896	6.64042
0	14904	6.67108
0	14912	6.65071
0	14920	5.82443
0	14928	5.82443
0	14936	6.00107
0	14944	6.46099
0	14952	7.33475
0	14960	7.52952
0	14968	7.51833
0	14976	7.47071
0	14984	6.87798
0	14992	6.01707
0	15000	5.9957
0	15008	6.15843
0	15016	6.21038
0	15024	6.21038
0	15032	6.40534
0	15040	6.40939
0	15048	6.32622
0	15056	6.32622
0	15064	6.265
0	15072	5.96303
0	15080	5.6778
0	15088	5.40534
0	15096	5.29593
0	15104	5.11944
0	15112	4.95198
0	15120	4.96303
0	15128	5.07936
0	15136	5.42946
0	15144	5.84847
0	15152	5.9183
0	15160	5.84847
0	15168	5.78759
0	15176	5.52952
0	15184	5.339
0	15192	5.49185
0	15200	5.49185
0	15208	5.52952
0	15216	5.26946
0	15224	5.60204
0	15232	5.60204
0	15240	5.96303
0	15248	5.96303
0	15256	6.26946
0	15264	6.75616
0	15272	7.9957
0	15280	8.21732
0	15288	8.40129
0	15296	8.50704
0	15304	7.96578
0	15312	7.71751
0	15320	7.47264
0	15328	7.03552
0	15336	6.89251
0	15344	6.89251
0	15352	6.29593
0	15360	6.12928
0	15368	6.26053
0	15376	6.36006
0	15384	6.26053
0	15392	6.26053
0	15400	6.08443
0	15408	5.4842
0	15416	5.4842
0	15424	7.37463
0	15432	7.46099
0	15440	7.41946
0	15448	7.53694
0	15456	6.7938
0	15464	6.30899
0	15472	5.95752
0	15480	6.02764
0	15488	6.02764
0	15496	5.6778
0	15504	5.73697
0	15512	6.02764
0	15520	6.22882
0	15528	6.16802
0	15536	6.16802
0	15544	6.16802
0	15552	5.55897
0	15560	5.46877
0	15568	5.339
0	15576	5.57347
0	15584	5.7625
0	15592	5.71097
0	15600	6.06404
0	15608	6.08443
0	15616	6.01176
0	15624	5.52952
0	15632	6.25154
0	15640	5.79998
0	15648	5.79998
0	15656	5.74339
0	15664	6.00643
0	15672	5.63005
0	15680	5.33049
0	15688	5.54432
0	15696	5.72403
0	15704	5.49947
0	15712	5.73051
0	15720	6.07936
0	15728	6.38082
0	15736	6.36424
0	15744	6.36424
0	15752	6.32193
0	15760	5.6231
0	15768	5.6231
0	15776	5.64386
0	15784	5.7751
0	15792	6.01176
0	15800	6.04855
0	15808	5.80613
0	15816	5.79998
0	15824	5.7625
0	15832	5.7625
0	15840	5.66432
0	15848	5.89539
0	15856	6.21501
0	15864	6.34746
0	15872	6.31763
0	15880	6.46877
0	15888	6.32622
0	15896	6.19171
0	15904	6.42547
0	15912	6.7751
0	15920	7.09954
0	15928	7.09954
0	15936	7.09954
0	15944	6.60557
0	15952	6.48803
0	15960	6.25604
0	15968	6.10454
0	15976	6.5258
0	15984	6.7044
0	15992	6.57347
0	16000	6.548
0	16008	6.55166
0	16016	6.35168
0	16024	6.11944
0	16032	5.88381
0	16040	5.7751
0	16048	5.71097
0	16056	5.53694
0	16064	5.53694
0	16072	5.57347
0	16080	5.71751
0	16088	5.87798
0	16096	6.13418
0	16104	6.4842
0	16112	6.86625
0	16120	6.80305
0	16128	6.6778
0	16136	6.24249
0	16144	5.41343
0	16152	5.21501
[truncated: 201,165 more rows]
