# Supplementary material for: A Compendium of Nucleosome and Transcript Profiles Reveals Determinants of Chromatin Architecture and Transcription
Source: PLoS Genet. 2013 May 2;9(5):e1003479. doi: 10.1371/journal.pgen.1003479 (PMC3642058; doi:10.1371/journal.pgen.1003479)
Supplement: Dataset S1 — Yeast transcript annotation R script and data files. Please note this file is 81.9 MB and may be difficult for some readers to download due to its size. (GZ) [file pgen.1003479.s001.gz › yeast-transcript-annotation/chr15.data.polA.rest]

0	16	8.13292
0	24	8.2608
0	32	8.27448
0	40	8.26495
0	48	8.37178
0	56	8.47565
0	64	8.40222
0	72	8.40222
0	80	8.31751
0	88	8.31751
0	96	8.15647
0	104	7.86849
0	112	7.50076
0	120	7.21041
0	128	7.15784
0	136	7.24053
0	144	7.40106
0	152	7.63501
0	160	7.7267
0	168	8.03468
0	176	7.6546
0	184	7.23664
0	192	7.1371
0	200	8.1749
0	208	7.37768
0	216	7.05546
0	224	7.05546
0	232	8.23988
0	240	8.64679
0	248	8.8203
0	256	9.38767
0	264	9.38767
0	272	9.06976
0	280	8.63402
0	288	7.91308
0	296	7.05546
0	304	6.69772
0	312	6.69772
0	320	6.69772
0	328	6.28017
0	336	6.28017
0	344	7.20111
0	352	8.11677
0	360	8.15647
0	368	8.51583
0	376	8.93488
0	384	8.61265
0	392	8.79977
0	400	8.79977
0	408	9.1847
0	416	8.79625
0	424	8.77761
0	432	8.41262
0	440	8.41262
0	448	7.88848
0	456	7.26623
0	464	7.12872
0	472	6.41492
0	480	6.15647
0	488	6.07158
0	496	6.97204
0	504	6.63993
0	512	7.09757
0	520	7.6892
0	528	8.11394
0	536	8.29896
0	544	8.29896
0	552	7.76685
0	560	7.67488
0	568	7.67488
0	576	7.7304
0	584	8.40916
0	592	8.61115
0	600	8.55753
0	608	7.90656
0	616	7.56116
0	624	6.03916
0	632	5.60007
0	640	5.10898
0	648	4.99681
0	656	5.60007
0	664	6.60813
0	672	6.63205
0	680	6.70901
0	688	8.121
0	696	6.70901
0	704	5.75692
0	712	5.43318
0	720	7.48989
0	728	5.49098
0	736	5.71275
0	744	5.71275
0	752	5.71275
0	760	5.58382
0	768	5.71275
0	776	6.5879
0	784	6.65945
0	792	6.65945
0	800	6.62611
0	808	5.95318
0	816	5.95318
0	824	5.735
0	832	5.92119
0	840	5.92119
0	848	6.50616
0	856	6.37532
0	864	6.23924
0	872	6.23924
0	880	6.31505
0	888	5.88848
0	896	5.88848
0	904	6.68254
0	912	6.68254
0	920	6.58382
0	928	6.58382
0	936	5.84139
0	944	5.68635
0	952	5.62412
0	960	5.84139
0	968	5.65168
0	976	5.48224
0	984	5.23924
0	992	5.52117
0	1000	5.23924
0	1008	5.60007
0	1016	5.84139
0	1024	6.34911
0	1032	6.33704
0	1040	6.46459
0	1048	6.46459
0	1056	6.47344
0	1064	6.36822
0	1072	6.19978
0	1080	5.9082
0	1088	5.45121
0	1096	5.01511
0	1104	4.98448
0	1112	5.0803
0	1120	5.12592
0	1128	5.32975
0	1136	5.56324
0	1144	5.5169
0	1152	5.98757
0	1160	6.03916
0	1168	5.89508
0	1176	5.36822
0	1184	5.48662
0	1192	5.48662
0	1200	5.21305
0	1208	5.49098
0	1216	5.57562
0	1224	5.56738
0	1232	5.37768
0	1240	5.56738
0	1248	5.37768
0	1256	5.78918
0	1264	5.96578
0	1272	5.96578
0	1280	5.65945
0	1288	5.80329
0	1296	5.80329
0	1304	5.76775
0	1312	5.65168
0	1320	5.65168
0	1328	5.64777
0	1336	5.62014
0	1344	5.59197
0	1352	5.70149
0	1360	5.99066
0	1368	5.99066
0	1376	5.90165
0	1384	5.88185
0	1392	5.70901
0	1400	5.51261
0	1408	5.45121
0	1416	5.19711
0	1424	5.25985
0	1432	5.27511
0	1440	5.42408
0	1448	5.63599
0	1456	5.63599
0	1464	6.56944
0	1472	5.90493
0	1480	5.90493
0	1488	5.90493
0	1496	5.88848
0	1504	5.63599
0	1512	5.47785
0	1520	5.65168
0	1528	5.48224
0	1536	5.54236
0	1544	5.60411
0	1552	5.72762
0	1560	5.60411
0	1568	5.74235
0	1576	5.65168
0	1584	5.78563
0	1592	5.75329
0	1600	5.855
0	1608	5.68254
0	1616	5.70149
0	1624	5.4057
0	1632	5.38708
0	1640	5.38708
0	1648	5.60411
0	1656	5.45568
0	1664	5.504
0	1672	5.79272
0	1680	5.5879
0	1688	5.53815
0	1696	5.95634
0	1704	5.95634
0	1712	5.5879
0	1720	5.77851
0	1728	5.64777
0	1736	5.42408
0	1744	5.62014
0	1752	5.69394
0	1760	5.64777
0	1768	5.69015
0	1776	5.79977
0	1784	5.38708
0	1792	5.34911
0	1800	5.57973
0	1808	5.73868
0	1816	6.11465
0	1824	6.21569
0	1832	6.21569
0	1840	6.35391
0	1848	6.57562
0	1856	6.42863
0	1864	6.42863
0	1872	6.57562
0	1880	6.38239
0	1888	6.28017
0	1896	6.05693
0	1904	5.80679
0	1912	5.47785
0	1920	5.42408
0	1928	5.42408
0	1936	5.70526
0	1944	6.01208
0	1952	6.41031
0	1960	6.41031
0	1968	6.64386
0	1976	6.92443
0	1984	6.60813
0	1992	6.12872
0	2000	6.25215
0	2008	6.70713
0	2016	6.77314
0	2024	6.77314
0	2032	6.90165
0	2040	6.9595
0	2048	6.79272
0	2056	6.64386
0	2064	6.49967
0	2072	6.41262
0	2080	6.26495
0	2088	6.26495
0	2096	5.77851
0	2104	5.78563
0	2112	6.04807
0	2120	6.06866
0	2128	5.855
0	2136	5.855
0	2144	5.95318
0	2152	5.76415
0	2160	5.60411
0	2168	5.62412
0	2176	5.68635
0	2184	5.40106
0	2192	5.36347
0	2200	5.35391
0	2208	5.17558
0	2216	5.12029
0	2224	5.32487
0	2232	5.41031
0	2240	5.65557
0	2248	6.22358
0	2256	6.77493
0	2264	6.77493
0	2272	6.77493
0	2280	6.59197
0	2288	6.49967
0	2296	6.16469
0	2304	5.93087
0	2312	5.98448
0	2320	6.12029
0	2328	5.93408
0	2336	5.93408
0	2344	5.92443
0	2352	5.52117
0	2360	5.46902
0	2368	5.48662
0	2376	5.55492
0	2384	5.55492
0	2392	5.57562
0	2400	6.04511
0	2408	5.81029
0	2416	5.86849
0	2424	6.13152
0	2432	6.21305
0	2440	6.19978
0	2448	6.24442
0	2456	6.17558
0	2464	6.13988
0	2472	6.01208
0	2480	5.91471
0	2488	5.83797
0	2496	5.95318
0	2504	5.97828
0	2512	5.97828
0	2520	5.97828
0	2528	5.98448
0	2536	5.74965
0	2544	5.77493
0	2552	6.02718
0	2560	6.36585
0	2568	6.63993
0	2576	6.79625
0	2584	6.79625
0	2592	6.45345
0	2600	6.25472
0	2608	5.67104
0	2616	5.61215
0	2624	5.43771
0	2632	5.65557
0	2640	5.65557
0	2648	5.97828
0	2656	5.70526
0	2664	5.75692
0	2672	5.4195
0	2680	5.69394
0	2688	5.63205
0	2696	5.63205
0	2704	5.65168
0	2712	5.84821
0	2720	5.81726
0	2728	5.69015
0	2736	5.69015
0	2744	5.47785
0	2752	5.36822
0	2760	5.11465
0	2768	5.18638
0	2776	5.18638
0	2784	5.32975
0	2792	5.32975
0	2800	5.43771
0	2808	5.33946
0	2816	5.27004
0	2824	5.33946
0	2832	5.38239
0	2840	5.31505
0	2848	5.49533
0	2856	5.54656
0	2864	5.46459
0	2872	5.32975
0	2880	5.54656
0	2888	7.15784
0	2896	8.85373
0	2904	8.97048
0	2912	9.76235
0	2920	9.77806
0	2928	9.4292
0	2936	8.48224
0	2944	8.48224
0	2952	5.15372
0	2960	5.15372
0	2968	7.48662
0	2976	7.48662
0	2984	7.48662
0	2992	8.33583
0	3000	7.93167
0	3008	5.77851
0	3016	5.77851
0	3024	6.29522
0	3032	6.29522
0	3040	6.94525
0	3048	7.31997
0	3056	7.35152
0	3064	7.04511
0	3072	6.42408
0	3080	5.31012
0	3088	5.24442
0	3096	5.05693
0	3104	5.17558
0	3112	5.31997
0	3120	5.72762
0	3128	6.19711
0	3136	6.77135
0	3144	6.81029
0	3152	6.81029
0	3160	6.31012
0	3168	6.04214
0	3176	5.67104
0	3184	5.64386
0	3192	5.61215
0	3200	5.51261
0	3208	5.78207
0	3216	5.66719
0	3224	5.44672
0	3232	5.60813
0	3240	5.79977
0	3248	5.72762
0	3256	6.00294
0	3264	6.01814
0	3272	5.87852
0	3280	5.87852
0	3288	5.87518
0	3296	5.34911
0	3304	6.16742
0	3312	6.16742
0	3320	5.60813
0	3328	5.52117
0	3336	6.10898
0	3344	5.855
0	3352	6.20244
0	3360	6.43091
0	3368	6.45121
0	3376	5.855
0	3384	5.57151
0	3392	5.42408
0	3400	5.18638
0	3408	5.31505
0	3416	5.31505
0	3424	5.65945
0	3432	7.24183
0	3440	8.61665
0	3448	8.69631
0	3456	8.96422
0	3464	9.00675
0	3472	8.20111
0	3480	7.59197
0	3488	7.3999
0	3496	6.85161
0	3504	6.67296
0	3512	6.46902
0	3520	6.42408
0	3528	6.42408
0	3536	6.20776
0	3544	6.24183
0	3552	7.12872
0	3560	7.22489
0	3568	7.90247
0	3576	7.90247
0	3584	7.85839
0	3592	7.85839
0	3600	7.39874
0	3608	7.00904
0	3616	7.02267
0	3624	7.32609
0	3632	7.44222
0	3640	7.44222
0	3648	7.44222
0	3656	6.88351
0	3664	6.00599
0	3672	6.00599
0	3680	6.21305
0	3688	7.66042
0	3696	7.76415
0	3704	7.96422
0	3712	8.04881
0	3720	7.79801
0	3728	7.79801
0	3736	7.8354
0	3744	7.94207
0	3752	7.94207
0	3760	7.92443
0	3768	7.59704
0	3776	7.37768
0	3784	7.44672
0	3792	7.26495
0	3800	7.26495
0	3808	7.22358
0	3816	6.77493
0	3824	6.29522
0	3832	6.25985
0	3840	6.48443
0	3848	6.79625
0	3856	6.62412
0	3864	6.62412
0	3872	6.62412
0	3880	6.89343
0	3888	6.97048
0	3896	7.54656
0	3904	7.54656
0	3912	7.54656
0	3920	6.83797
0	3928	5.85161
0	3936	5.42863
0	3944	5.84139
0	3952	5.88517
0	3960	6.15921
0	3968	6.15921
0	3976	6.74783
0	3984	7.16469
0	3992	7.16469
0	4000	7.38004
0	4008	7.46237
0	4016	7.50184
0	4024	7.48004
0	4032	6.98757
0	4040	6.25985
0	4048	6.21305
0	4056	5.78207
0	4064	5.41492
0	4072	5.29022
0	4080	5.39642
0	4088	5.41492
0	4096	5.45121
0	4104	5.46902
0	4112	5.46902
0	4120	5.69015
0	4128	5.69015
0	4136	5.54236
0	4144	5.79272
0	4152	5.99066
0	4160	5.73868
0	4168	5.79272
0	4176	5.67104
0	4184	5.70901
0	4192	5.59603
0	4200	5.72762
0	4208	5.90493
0	4216	6.17014
0	4224	6.04511
0	4232	6.04511
0	4240	6.04511
0	4248	6.08608
0	4256	6.24183
0	4264	6.24183
0	4272	6.15372
0	4280	6.17286
0	4288	5.69015
0	4296	5.69015
0	4304	5.95634
0	4312	6.27258
0	4320	6.27258
0	4328	6.37296
0	4336	6.29022
0	4344	6.33704
0	4352	6.26495
0	4360	6.29022
0	4368	6.12592
0	4376	5.92765
0	4384	5.91146
0	4392	5.56738
0	4400	5.20776
0	4408	5.41031
0	4416	5.31012
0	4424	5.25472
0	4432	5.49098
0	4440	5.735
0	4448	5.91471
0	4456	5.91471
0	4464	6.13152
0	4472	5.80679
0	4480	6.14266
0	4488	10.3706
0	4496	10.3802
0	4504	10.3802
0	4512	10.3817
0	4520	6.48662
0	4528	5.86849
0	4536	6.54236
0	4544	6.54236
0	4552	6.43091
0	4560	5.90165
0	4568	5.63993
0	4576	5.60007
0	4584	5.76775
0	4592	5.5879
0	4600	5.66333
0	4608	6.00904
0	4616	6.17558
0	4624	6.47565
0	4632	6.66139
0	4640	6.66139
0	4648	6.23143
0	4656	6.16469
0	4664	5.78918
0	4672	5.78918
0	4680	6.19176
0	4688	6.64189
0	4696	6.5169
0	4704	6.59805
0	4712	6.47123
0	4720	5.92119
0	4728	5.84481
0	4736	6.03318
0	4744	6.12029
0	4752	6.29272
0	4760	6.44897
0	4768	6.5879
0	4776	6.45568
0	4784	6.3443
0	4792	6.97204
0	4800	6.68254
0	4808	6.68254
0	4816	6.68254
0	4824	6.77135
0	4832	6.39176
0	4840	6.16469
0	4848	5.94684
0	4856	6.0803
0	4864	5.94684
0	4872	5.56324
0	4880	5.71648
0	4888	5.91471
0	4896	6.04511
0	4904	5.96264
0	4912	6.18369
0	4920	5.81726
0	4928	5.81726
0	4936	5.61215
0	4944	5.81726
0	4952	6.06866
0	4960	6.51904
0	4968	7.16605
0	4976	7.19176
0	4984	7.39409
0	4992	7.19176
0	5000	7.18907
0	5008	6.71088
0	5016	6.69015
0	5024	6.31997
0	5032	6.32731
0	5040	6.32731
0	5048	6.37296
0	5056	6.43318
0	5064	6.47565
0	5072	6.67296
0	5080	6.45121
0	5088	6.3002
0	5096	6.3002
0	5104	5.61215
0	5112	5.55909
0	5120	5.54236
0	5128	5.54236
0	5136	5.55492
0	5144	5.65168
0	5152	5.65168
0	5160	5.65168
0	5168	6.18369
0	5176	5.9595
0	5184	5.99681
0	5192	5.96578
0	5200	6.31997
0	5208	5.99681
0	5216	5.95318
0	5224	6.1371
0	5232	6.3002
0	5240	6.22096
0	5248	6.3002
0	5256	6.3002
0	5264	6.33946
0	5272	6.23404
0	5280	6.11747
0	5288	5.73868
0	5296	5.69772
0	5304	5.69772
0	5312	5.71275
0	5320	5.69772
0	5328	5.80329
0	5336	5.81726
0	5344	5.74965
0	5352	5.98448
0	5360	6.23404
0	5368	6.23404
0	5376	6.23404
0	5384	5.8311
0	5392	5.8311
0	5400	5.52969
0	5408	5.99681
0	5416	6.37532
0	5424	6.60411
0	5432	6.47785
0	5440	6.47785
0	5448	6.36347
0	5456	6.10329
0	5464	5.84139
0	5472	5.84139
0	5480	5.66719
0	5488	5.66719
0	5496	6.64189
0	5504	6.68254
0	5512	6.58382
0	5520	6.70338
0	5528	5.77851
0	5536	5.54236
0	5544	5.68254
0	5552	5.63205
0	5560	5.63599
0	5568	5.72392
0	5576	5.96892
0	5584	5.94366
0	5592	6.27511
0	5600	6.13431
0	5608	6.13431
0	5616	6.01511
0	5624	6.01511
0	5632	5.855
0	5640	5.78918
0	5648	5.64386
0	5656	5.72392
0	5664	5.67488
0	5672	5.14266
0	5680	5.28017
0	5688	5.4057
0	5696	5.4057
0	5704	5.59603
0	5712	5.59603
0	5720	5.51261
0	5728	5.38708
0	5736	4.9595
0	5744	4.88185
0	5752	4.88185
0	5760	5.0803
0	5768	5.25985
0	5776	5.52969
0	5784	5.88848
0	5792	5.88848
0	5800	5.88848
0	5808	6.00294
0	5816	6.00294
0	5824	6.12872
0	5832	5.90165
0	5840	6.42863
0	5848	6.36347
0	5856	6.247
0	5864	5.60411
0	5872	5.58382
0	5880	5.20776
0	5888	5.57562
0	5896	5.75329
0	5904	6.18099
0	5912	6.41492
0	5920	6.75147
0	5928	7.04511
0	5936	7.19577
0	5944	7.19577
0	5952	7.18099
0	5960	7.33218
0	5968	7.84396
0	5976	7.61914
0	5984	7.61914
0	5992	7.77135
0	6000	8.00904
0	6008	7.77135
0	6016	7.77135
0	6024	8.23404
0	6032	7.97048
0	6040	7.90983
0	6048	7.94366
0	6056	8.6026
0	6064	8.52969
0	6072	8.52969
0	6080	8.7304
0	6088	8.7304
0	6096	8.504
0	6104	8.36941
0	6112	8.6271
0	6120	8.49533
0	6128	8.31012
0	6136	8.14751
0	6144	8.31012
0	6152	8.46792
0	6160	8.46792
0	6168	8.46792
0	6176	8.46792
0	6184	8.32487
0	6192	8.16946
0	6200	8.2946
0	6208	8.56116
0	6216	8.5392
0	6224	8.50885
0	6232	8.63155
0	6240	8.54656
0	6248	8.02568
0	6256	8.09399
0	6264	8.03019
0	6272	7.95871
0	6280	7.67488
0	6288	8.08824
0	6296	8.29709
0	6304	8.58126
0	6312	8.58126
0	6320	8.54918
0	6328	8.54918
0	6336	8.67296
0	6344	8.74646
0	6352	9.09471
0	6360	9.09471
0	6368	8.89755
0	6376	8.70573
0	6384	8.45009
0	6392	8.45009
0	6400	8.76415
0	6408	8.76415
0	6416	8.76415
0	6424	8.25279
0	6432	7.66333
0	6440	7.20643
0	6448	6.97048
0	6456	6.24958
0	6464	6.81552
0	6472	7.01056
0	6480	7.66912
0	6488	8.03543
0	6496	8.03543
0	6504	7.67584
0	6512	6.92765
0	6520	6.92765
0	6528	5.99681
0	6536	5.89837
0	6544	6.3443
0	6552	7.38004
0	6560	7.45233
0	6568	7.88351
0	6576	8.24958
0	6584	8.2675
0	6592	8.10756
0	6600	7.70526
0	6608	7.81204
0	6616	8.10257
0	6624	8.1104
0	6632	8.10257
0	6640	8.02192
0	6648	8.00675
0	6656	7.48989
0	6664	7.49098
0	6672	7.78652
0	6680	8.14751
0	6688	8.11182
0	6696	8.1371
0	6704	8.04807
0	6712	8.04807
0	6720	7.95713
0	6728	7.8216
0	6736	7.79801
0	6744	7.94843
0	6752	7.94843
0	6760	7.52756
0	6768	7.52756
0	6776	7.52756
0	6784	7.07449
0	6792	7.3443
0	6800	7.90656
0	6808	7.90656
0	6816	8.0098
0	6824	8.22293
0	6832	8.22293
0	6840	8.03244
0	6848	8.27004
0	6856	8.15441
0	6864	8.31135
0	6872	8.29335
0	6880	8.11889
0	6888	7.82333
0	6896	7.82333
0	6904	7.1715
0	6912	7.15234
0	6920	7.32975
0	6928	7.32975
0	6936	7.61914
0	6944	7.81029
0	6952	7.81029
0	6960	7.59501
0	6968	7.72021
0	6976	7.90738
0	6984	7.83711
0	6992	7.78296
0	7000	7.85161
0	7008	7.74965
0	7016	7.58586
0	7024	7.58586
0	7032	8.71602
0	7040	8.60007
0	7048	8.65994
0	7056	8.49153
0	7064	7.83282
0	7072	7.5787
0	7080	8.28269
0	7088	9.3446
0	7096	9.91369
0	7104	10.1911
0	7112	10.2231
0	7120	10.1437
0	7128	9.92684
0	7136	9.42693
0	7144	9.16195
0	7152	8.81683
0	7160	8.84822
0	7168	8.80329
0	7176	8.84822
0	7184	8.82765
0	7192	9.07812
0	7200	9.12029
0	7208	9.33218
0	7216	9.4773
0	7224	9.4773
0	7232	9.33036
0	7240	9.28331
0	7248	9.54813
0	7256	9.54813
0	7264	9.54813
0	7272	9.6266
0	7280	9.6119
0	7288	9.74555
0	7296	9.6266
0	7304	9.77359
0	7312	10.0752
0	7320	10.3246
0	7328	10.0752
0	7336	10.2097
0	7344	10.2794
0	7352	10.5186
0	7360	10.3636
0	7368	10.5354
0	7376	10.5661
0	7384	10.2589
0	7392	9.75511
0	7400	9.51984
0	7408	9.08752
0	7416	8.9143
0	7424	9.17286
0	7432	9.67248
0	7440	9.92986
0	7448	10.1482
0	7456	10.1482
0	7464	9.88703
0	7472	9.97341
0	7480	9.91897
0	7488	9.88931
0	7496	9.75284
0	7504	9.75284
0	7512	9.42664
0	7520	9.42664
0	7528	9.55179
0	7536	10.1143
0	7544	10.319
0	7552	10.4751
0	7560	10.375
0	7568	10.2762
0	7576	10.2883
0	7584	10.332
0	7592	10.2104
0	7600	10.1378
0	7608	9.76685
0	7616	8.56324
0	7624	8.56324
0	7632	9.11924
0	7640	9.53339
0	7648	9.52889
0	7656	9.52756
0	7664	9.26591
0	7672	8.16674
0	7680	7.7794
0	7688	7.79537
0	7696	8.25086
0	7704	9.82636
0	7712	10.1616
0	7720	10.1616
0	7728	10.1616
0	7736	9.68563
0	7744	9.08174
0	7752	8.8756
0	7760	8.65265
0	7768	8.48114
0	7776	8.48114
0	7784	8.55857
0	7792	8.79801
0	7800	9.24764
0	7808	9.02154
0	7816	9.48361
0	7824	9.22522
0	7832	9.0253
0	7840	9.00675
0	7848	9.42664
0	7856	9.42664
0	7864	10.0058
0	7872	10.3069
0	7880	10.3069
0	7888	10.0807
0	7896	10.3166
0	7904	10.0663
0	7912	9.98177
0	7920	10.3166
0	7928	10.3166
0	7936	10.0553
0	7944	9.79471
0	7952	9.17558
0	7960	8.83153
0	7968	8.61415
0	7976	8.48825
0	7984	8.24248
0	7992	8.24248
0	8000	8.71555
0	8008	8.97555
0	8016	9.49751
0	8024	10.6154
0	8032	10.6861
0	8040	10.6214
0	8048	10.7233
0	8056	10.7451
0	8064	10.4058
0	8072	10.2308
0	8080	10.1523
0	8088	9.52064
0	8096	9.46736
0	8104	8.06281
0	8112	8.06281
0	8120	8.75737
0	8128	9.04027
0	8136	9.53128
0	8144	9.61815
0	8152	9.61815
0	8160	9.58024
0	8168	8.84906
0	8176	8.01132
0	8184	6.35391
0	8192	6.35391
0	8200	8.86176
0	8208	8.94047
0	8216	9.59552
0	8224	10.0187
0	8232	10.2298
0	8240	10.2298
0	8248	10.2131
0	8256	9.40049
0	8264	7.78918
0	8272	7.10043
0	8280	7.10043
0	8288	8.5249
0	8296	9.01511
0	8304	9.01511
0	8312	9.0189
0	8320	8.34188
0	8328	7.02418
0	8336	6.48004
0	8344	6.04807
0	8352	6.37296
0	8360	5.56324
0	8368	6.33461
0	8376	6.70901
0	8384	6.70901
0	8392	6.39642
0	8400	6.95002
0	8408	6.78385
0	8416	6.94366
0	8424	6.78385
0	8432	6.77672
0	8440	6.65945
0	8448	6.65945
0	8456	6.61815
0	8464	6.61615
0	8472	6.45792
0	8480	5.77135
0	8488	5.60813
0	8496	5.37296
0	8504	5.49533
0	8512	5.29022
0	8520	5.64386
0	8528	5.49533
0	8536	5.855
0	8544	6.06866
0	8552	6.4195
0	8560	6.64386
0	8568	6.96578
0	8576	6.67488
0	8584	6.86007
0	8592	7.10043
0	8600	6.61615
0	8608	6.95318
0	8616	6.96107
0	8624	6.81726
0	8632	6.30765
0	8640	6.81726
0	8648	6.27511
0	8656	5.92119
0	8664	6.13152
0	8672	6.3002
0	8680	6.3002
0	8688	7.28143
0	8696	7.70995
0	8704	7.84821
0	8712	7.9082
0	8720	7.84566
0	8728	7.88848
0	8736	7.83968
0	8744	7.83968
0	8752	7.98835
0	8760	8.20842
0	8768	8.22489
0	8776	8.26368
0	8784	8.31197
0	8792	8.31197
0	8800	8.45513
0	8808	8.77627
0	8816	8.84097
0	8824	9.121
0	8832	9.121
0	8840	8.88101
0	8848	8.97828
0	8856	9.53022
0	8864	9.95674
0	8872	10.124
0	8880	10.124
0	8888	9.93588
0	8896	9.43799
0	8904	9.56893
0	8912	9.67224
0	8920	10.2742
0	8928	10.6098
0	8936	10.7324
0	8944	10.6114
0	8952	10.8637
0	8960	10.2972
0	8968	9.74349
0	8976	8.69442
0	8984	9.97146
0	8992	9.97146
0	9000	10.7568
0	9008	10.7914
0	9016	10.775
0	9024	10.1068
0	9032	9.22522
0	9040	9.22522
0	9048	9.03431
0	9056	9.89837
0	9064	10.0106
0	9072	10.0106
0	9080	9.54446
0	9088	9.31135
0	9096	8.48004
0	9104	8.13292
0	9112	7.8216
0	9120	7.8311
0	9128	7.9082
0	9136	7.64875
0	9144	6.64581
0	9152	6.504
0	9160	6.4057
0	9168	6.72762
0	9176	6.93087
0	9184	7.05546
0	9192	7.33704
0	9200	7.45121
0	9208	7.24442
0	9216	7.4975
0	9224	7.24442
0	9232	7.17829
0	9240	7.19042
0	9248	7.34188
0	9256	7.11323
0	9264	7.11465
0	9272	7.28017
0	9280	6.91958
0	9288	6.70901
0	9296	6.70901
0	9304	6.62611
0	9312	6.52117
0	9320	6.71088
0	9328	6.65557
0	9336	6.82938
0	9344	6.98912
0	9352	7.45345
0	9360	7.67967
0	9368	7.90165
0	9376	7.63501
0	9384	7.55075
0	9392	7.3587
0	9400	7.30145
0	9408	7.28017
0	9416	7.3334
0	9424	7.6271
0	9432	7.71742
0	9440	7.69867
0	9448	7.50184
0	9456	7.44447
0	9464	7.20643
0	9472	7.07158
0	9480	7.03916
0	9488	7.10186
0	9496	7.29147
0	9504	7.38004
0	9512	7.58586
0	9520	7.58586
0	9528	7.79625
0	9536	7.95002
0	9544	7.95002
0	9552	7.66526
0	9560	7.66526
0	9568	7.61715
0	9576	7.43884
0	9584	7.62908
0	9592	7.87016
0	9600	8.02116
0	9608	7.98293
0	9616	7.78029
0	9624	7.98293
0	9632	7.78029
0	9640	7.45457
0	9648	7.11888
0	9656	7.53181
0	9664	7.22882
0	9672	7.53181
0	9680	8.46736
0	9688	8.8242
0	9696	8.89549
0	9704	8.93928
0	9712	8.78652
0	9720	8.55649
0	9728	8.28269
0	9736	7.99451
0	9744	7.63402
0	9752	7.36941
0	9760	7.63402
0	9768	8.13849
0	9776	8.39816
0	9784	8.49261
0	9792	8.49261
0	9800	8.07812
0	9808	7.78741
0	9816	7.4456
0	9824	7.64189
0	9832	8.37886
0	9840	8.42408
0	9848	8.50184
0	9856	8.50184
0	9864	8.01663
0	9872	7.30269
0	9880	7.06866
0	9888	7.06866
0	9896	7.66139
0	9904	7.66139
0	9912	7.71742
0	9920	8.29522
0	9928	7.77314
0	9936	8.40627
0	9944	8.69725
0	9952	8.96304
0	9960	8.79095
0	9968	8.86218
0	9976	9.06171
0	9984	8.99988
0	9992	8.01965
0	10000	7.87852
0	10008	8.21503
0	10016	8.08463
0	10024	8.36941
0	10032	8.75056
0	10040	8.99758
0	10048	8.86176
0	10056	8.63254
0	10064	8.63254
0	10072	8.08608
0	10080	7.60007
0	10088	7.42522
0	10096	7.43091
0	10104	7.57665
0	10112	7.43091
0	10120	8.0774
0	10128	8.78741
0	10136	8.83754
0	10144	8.82073
0	10152	8.78741
0	10160	8.69394
0	10168	8.41146
0	10176	8.1599
0	10184	8.28143
0	10192	8.67967
0	10200	8.83024
0	10208	8.65411
0	10216	8.53973
0	10224	8.31874
0	10232	8.29584
0	10240	7.89096
0	10248	8.42293
0	10256	9.22751
0	10264	9.22751
0	10272	8.94684
0	10280	9.03804
0	10288	8.74874
0	10296	8.45792
0	10304	8.121
0	10312	8.121
0	10320	7.88434
0	10328	8.05546
0	10336	8.34309
0	10344	8.28834
0	10352	8.05546
0	10360	7.92604
0	10368	7.33461
0	10376	6.68635
0	10384	6.68635
0	10392	6.23404
0	10400	6.94525
0	10408	8.30393
0	10416	8.9895
0	10424	9.03169
0	10432	9.04955
0	10440	8.90083
0	10448	8.90083
0	10456	8.735
0	10464	8.38356
0	10472	8.32119
0	10480	7.60007
0	10488	7.36228
0	10496	7.32731
0	10504	7.38942
0	10512	7.6873
0	10520	7.71835
0	10528	7.79977
0	10536	7.92281
0	10544	8.01965
0	10552	7.88599
0	10560	7.85754
0	10568	7.63303
0	10576	7.10898
0	10584	7.10329
0	10592	7.15509
0	10600	7.07885
0	10608	6.60411
0	10616	6.60411
0	10624	6.43091
0	10632	5.75692
0	10640	6.43091
0	10648	7.06866
0	10656	8.15372
0	10664	8.68015
0	10672	8.89261
0	10680	9.2675
0	10688	9.11853
0	10696	8.89261
0	10704	8.29272
0	10712	8.24829
0	10720	7.87016
0	10728	7.52117
0	10736	7.52117
0	10744	7.43997
0	10752	7.66719
0	10760	7.2675
0	10768	6.81029
0	10776	6.81029
0	10784	6.81029
0	10792	6.37768
0	10800	6.14266
0	10808	5.70526
0	10816	5.31012
0	10824	5.31012
0	10832	5.12029
0	10840	5.12029
0	10848	5.31997
0	10856	5.46014
0	10864	5.46014
0	10872	5.90493
0	10880	6.03916
0	10888	6.04511
0	10896	5.90493
0	10904	5.91796
0	10912	5.31997
0	10920	5.10898
0	10928	5.10898
0	10936	5.24958
0	10944	5.10898
0	10952	5.84139
0	10960	5.84139
0	10968	5.08608
0	10976	5.08608
0	10984	5.08608
0	10992	5.08608
0	11000	4.99681
0	11008	5.06866
0	11016	4.94047
0	11024	5.37296
0	11032	7.19444
0	11040	7.21569
0	11048	7.62313
0	11056	7.75511
0	11064	7.33461
0	11072	6.84651
0	11080	6.84651
0	11088	6.42863
0	11096	6.16469
0	11104	5.85839
0	11112	5.66719
0	11120	5.75692
0	11128	5.97516
0	11136	6.30269
0	11144	6.69772
0	11152	6.69772
0	11160	6.69772
0	11168	6.36585
0	11176	5.99988
0	11184	5.99988
0	11192	7.1715
0	11200	7.89837
0	11208	8.66622
0	11216	9.15131
0	11224	9.15131
0	11232	8.86092
0	11240	8.70197
0	11248	8.42636
0	11256	7.19176
0	11264	7.15372
0	11272	7.09757
0	11280	6.99834
0	11288	6.12872
0	11296	5.78918
0	11304	5.51261
0	11312	5.31997
0	11320	5.59197
0	11328	5.91471
0	11336	5.91471
0	11344	5.96892
0	11352	5.99988
0	11360	5.56324
0	11368	5.22882
0	11376	5.56324
0	11384	6.35152
0	11392	6.60411
0	11400	6.62014
0	11408	6.68825
0	11416	6.44672
0	11424	5.49533
0	11432	5.09184
0	11440	5.08608
0	11448	5.21833
0	11456	5.91796
0	11464	6.38708
0	11472	6.38708
0	11480	6.38708
0	11488	5.94684
0	11496	5.78918
0	11504	5.02718
0	11512	5.76054
0	11520	5.85161
0	11528	5.85161
0	11536	6.37296
0	11544	6.8311
0	11552	6.82593
0	11560	6.8567
0	11568	6.8567
0	11576	6.48443
0	11584	6.64189
0	11592	7.06574
0	11600	7.14543
0	11608	7.40801
0	11616	7.71928
0	11624	7.61914
0	11632	7.50939
0	11640	7.50939
0	11648	6.90493
0	11656	6.90493
0	11664	7.90493
0	11672	7.92281
0	11680	7.92281
0	11688	8.10043
0	11696	7.61415
0	11704	7.4195
0	11712	7.29147
0	11720	7.25729
0	11728	7.10471
0	11736	7.10471
0	11744	6.93408
0	11752	6.6768
0	11760	7.7267
0	11768	7.71275
0	11776	7.71275
0	11784	8.01738
0	11792	8.04362
0	11800	8.01738
0	11808	8.04065
0	11816	7.53181
0	11824	7.9516
0	11832	8.26048
0	11840	8.53339
0	11848	8.86765
0	11856	8.86765
0	11864	8.58688
0	11872	8.41778
0	11880	8.29147
0	11888	7.84821
0	11896	7.45009
0	11904	6.49316
0	11912	5.4195
0	11920	5.3587
0	11928	5.43771
0	11936	5.61615
0	11944	5.72762
0	11952	8.58126
0	11960	8.58943
0	11968	8.62412
0	11976	8.75147
0	11984	8.10756
0	11992	7.55701
0	12000	6.81726
0	12008	7.52862
0	12016	7.52862
0	12024	6.81726
0	12032	6.42636
0	12040	6.27764
0	12048	5.25472
0	12056	5.14266
0	12064	5.06866
0	12072	5.09757
0	12080	5.09757
0	12088	5.13152
0	12096	5.09757
0	12104	4.92765
0	12112	5.00294
0	12120	5.49098
0	12128	5.74965
0	12136	5.65168
0	12144	5.76415
0	12152	5.68635
0	12160	5.67871
0	12168	5.45121
0	12176	5.45121
0	12184	5.50831
0	12192	5.50831
0	12200	5.79977
0	12208	5.79977
0	12216	5.87518
0	12224	6.66719
0	12232	6.66719
0	12240	6.2675
0	12248	6.76595
0	12256	6.85331
0	12264	6.54656
0	12272	6.42863
0	12280	6.49098
0	12288	6.49098
0	12296	7.60209
0	12304	7.63007
0	12312	7.63007
0	12320	7.4657
0	12328	6.18638
0	12336	5.67488
0	12344	5.55075
0	12352	5.49533
0	12360	5.49533
0	12368	5.68254
0	12376	5.68254
0	12384	5.46902
0	12392	5.70901
0	12400	5.80679
0	12408	5.46014
0	12416	5.85839
0	12424	5.85839
0	12432	5.84821
0	12440	6.17014
0	12448	6.1371
0	12456	6.01814
0	12464	6.17014
0	12472	5.92765
0	12480	5.92119
0	12488	6.41492
0	12496	6.41492
0	12504	6.46014
0	12512	6.69583
0	12520	6.44897
0	12528	5.9595
0	12536	6.03019
0	12544	6.03019
0	12552	5.83797
0	12560	5.86849
0	12568	5.86849
0	12576	5.80679
0	12584	5.54236
0	12592	5.27004
0	12600	5.05103
0	12608	5.05103
0	12616	5.24958
0	12624	5.67488
0	12632	6.15921
0	12640	6.44447
0	12648	6.32731
0	12656	7.00141
0	12664	6.92281
0	12672	6.32731
0	12680	5.855
0	12688	5.95318
0	12696	5.52117
0	12704	5.65168
0	12712	5.82073
0	12720	5.98138
0	12728	5.4057
0	12736	5.28017
0	12744	5.77851
0	12752	5.46902
0	12760	5.46459
0	12768	5.61215
0	12776	5.61215
0	12784	5.61215
0	12792	5.39642
0	12800	5.61215
0	12808	5.69015
0	12816	5.72762
0	12824	5.63599
0	12832	5.63599
0	12840	5.69772
0	12848	5.94366
0	12856	5.9595
0	12864	6.22882
0	12872	6.79977
0	12880	6.86681
0	12888	6.86681
0	12896	7.01814
0	12904	7.30765
0	12912	7.4195
0	12920	7.44335
0	12928	7.4195
0	12936	7.15784
0	12944	6.71088
0	12952	6.18638
0	12960	5.74235
0	12968	5.15372
0	12976	6.00599
0	12984	6.1371
0	12992	6.53604
0	13000	7.12029
0	13008	7.41262
0	13016	7.72855
0	13024	7.72855
0	13032	7.57665
0	13040	6.93728
0	13048	6.16742
0	13056	5.8242
0	13064	5.55492
0	13072	5.31997
0	13080	5.55492
0	13088	5.504
0	13096	5.504
0	13104	5.72392
0	13112	5.97828
0	13120	6.18369
0	13128	6.27511
0	13136	6.47344
0	13144	6.55492
0	13152	6.29522
0	13160	6.18907
0	13168	6.05399
0	13176	6.05399
0	13184	6.27511
0	13192	6.03019
0	13200	6.03019
0	13208	6.60007
0	13216	6.48004
0	13224	6.43771
0	13232	6.43771
0	13240	6.46681
0	13248	5.84139
0	13256	5.71275
0	13264	5.57151
0	13272	5.47785
0	13280	5.53815
0	13288	5.53815
0	13296	5.38239
0	13304	5.37768
0	13312	5.31012
0	13320	5.16469
0	13328	5.27511
0	13336	5.4057
0	13344	5.46902
0	13352	5.46902
0	13360	6.23664
0	13368	6.735
0	13376	6.46902
0	13384	6.46902
0	13392	6.63796
0	13400	6.09757
0	13408	6.03318
0	13416	5.88848
0	13424	5.71275
0	13432	5.71275
0	13440	5.71275
0	13448	5.27511
0	13456	5.50831
0	13464	5.72021
0	13472	7.99911
0	13480	8.05177
0	13488	8.05177
0	13496	8.00294
0	13504	5.67488
0	13512	5.44222
0	13520	5.44222
0	13528	5.71275
0	13536	5.71275
0	13544	5.71275
0	13552	5.99988
0	13560	5.62809
0	13568	5.59603
0	13576	5.59603
0	13584	5.86513
0	13592	5.65168
0	13600	5.76415
0	13608	5.65557
0	13616	5.90165
0	13624	5.85161
0	13632	5.83454
0	13640	5.92119
0	13648	6.05398
0	13656	5.88848
0	13664	5.76054
0	13672	5.92119
0	13680	6.05693
0	13688	5.65557
0	13696	5.85161
0	13704	5.855
0	13712	5.59603
0	13720	5.33461
0	13728	5.33461
0	13736	5.12029
0	13744	5.12029
0	13752	5.64386
0	13760	6.13152
0	13768	6.13152
0	13776	6.13152
0	13784	5.81029
0	13792	5.81029
0	13800	5.49967
0	13808	5.49967
0	13816	6.32487
0	13824	6.34671
0	13832	5.85839
0	13840	5.85839
0	13848	6.13152
0	13856	5.9595
0	13864	5.9595
0	13872	6.31997
0	13880	6.39642
0	13888	7.04362
0	13896	7.20908
0	13904	7.50508
0	13912	8.76054
0	13920	8.76054
0	13928	8.7216
0	13936	8.7216
0	13944	8.32853
0	13952	8.16605
0	13960	8.14336
0	13968	8.14336
0	13976	8.80065
0	13984	10.9868
0	13992	11.9921
0	14000	12.7391
0	14008	12.9376
0	14016	12.9376
0	14024	11.9936
0	14032	11.7825
0	14040	7.70526
0	14048	7.23534
0	14056	6.53392
0	14064	6.15921
0	14072	6.15921
0	14080	6.55909
0	14088	6.55909
0	14096	7.11182
0	14104	7.34791
0	14112	7.58382
0	14120	7.75782
0	14128	8.46902
0	14136	8.48443
0	14144	8.46902
0	14152	8.12241
0	14160	8.18504
0	14168	8.18504
0	14176	8.61014
0	14184	8.57511
0	14192	8.49696
0	14200	8.49696
0	14208	6.64386
0	14216	6.64386
0	14224	6.60411
0	14232	6.58382
0	14240	5.77135
0	14248	5.77135
0	14256	5.77135
0	14264	6.0803
0	14272	7.81029
0	14280	8.64288
0	14288	8.72993
0	14296	8.97321
0	14304	8.94366
0	14312	8.57921
0	14320	8.48989
0	14328	8.73454
0	14336	9.23566
0	14344	9.33552
0	14352	9.50993
0	14360	9.6318
0	14368	9.43318
0	14376	8.9516
0	14384	8.65897
0	14392	8.06574
0	14400	7.46792
0	14408	7.61115
0	14416	7.61115
0	14424	8.09471
0	14432	8.09471
0	14440	8.4795
0	14448	8.40396
0	14456	8.59095
0	14464	8.06574
0	14472	8.39991
0	14480	8.46237
0	14488	8.81247
0	14496	9.20842
0	14504	9.57151
0	14512	9.57151
0	14520	9.54025
0	14528	9.31505
0	14536	9.31505
0	14544	9.31505
0	14552	10.0756
0	14560	10.2697
0	14568	10.1282
0	14576	10.0336
0	14584	9.48142
0	14592	8.66622
0	14600	8.66622
0	14608	9.06976
0	14616	9.16366
0	14624	8.87602
0	14632	8.81422
0	14640	8.0562
0	14648	8.0562
0	14656	6.25472
0	14664	8.24377
0	14672	9.04955
0	14680	9.44391
0	14688	8.97477
0	14696	8.97477
0	14704	8.16332
0	14712	6.97516
0	14720	6.97516
0	14728	6.97516
0	14736	6.86849
0	14744	6.77851
0	14752	5.36822
0	14760	5.36822
0	14768	5.96892
0	14776	6.18638
0	14784	6.94047
0	14792	6.9516
0	14800	6.94047
0	14808	6.18638
0	14816	6.89673
0	14824	6.22358
0	14832	6.55284
0	14840	6.93408
0	14848	7.00751
0	14856	6.83454
0	14864	7.00751
0	14872	7.00294
0	14880	6.819
0	14888	6.60813
0	14896	6.46014
0	14904	6.29522
0	14912	6.43997
0	14920	7.25472
0	14928	7.29022
0	14936	7.33461
0	14944	7.56738
0	14952	7.23664
0	14960	7.15234
0	14968	7.15234
0	14976	7.18099
0	14984	7.19176
0	14992	7.19176
0	15000	7.22751
0	15008	7.08608
0	15016	6.96264
0	15024	6.79977
0	15032	6.67296
0	15040	6.67296
0	15048	7.45009
0	15056	8.10614
0	15064	8.78652
0	15072	8.78652
0	15080	8.53181
0	15088	8.53181
0	15096	7.76325
0	15104	7.62014
0	15112	7.44109
0	15120	7.38121
0	15128	7.18638
0	15136	6.07449
0	15144	6.07449
0	15152	6.44897
0	15160	7.03468
0	15168	7.22751
0	15176	7.46126
0	15184	7.5879
0	15192	7.53181
0	15200	7.42179
0	15208	7.61014
0	15216	7.61014
0	15224	7.75511
0	15232	7.9697
0	15240	7.9697
0	15248	8.04881
0	15256	8.19978
0	15264	8.3575
0	15272	8.3575
0	15280	8.3575
0	15288	7.90575
0	15296	7.22358
0	15304	6.80679
0	15312	6.50831
0	15320	5.72021
0	15328	5.72021
0	15336	6.30517
0	15344	6.74235
0	15352	6.74235
0	15360	6.74235
0	15368	6.5169
0	15376	6.0803
0	15384	5.97204
0	15392	5.78207
0	15400	5.97204
0	15408	5.95002
0	15416	5.95002
0	15424	5.87184
0	15432	5.87184
0	15440	5.84481
0	15448	6.16469
0	15456	6.38474
0	15464	6.28017
0	15472	6.28017
0	15480	6.53392
0	15488	6.0803
0	15496	5.72762
0	15504	6.0803
0	15512	6.41262
0	15520	6.41262
0	15528	6.3587
0	15536	6.72206
0	15544	6.98757
0	15552	6.98757
0	15560	6.85839
0	15568	6.85839
0	15576	6.31751
0	15584	5.47785
0	15592	5.33946
0	15600	5.37768
0	15608	5.39176
0	15616	5.54656
0	15624	5.73868
0	15632	6.0803
0	15640	6.29771
0	15648	6.29771
0	15656	6.37296
0	15664	6.19444
0	15672	6.15647
0	15680	6.15647
0	15688	6.15647
0	15696	6.12872
0	15704	6.12872
0	15712	7.55701
0	15720	5.94047
0	15728	6.96892
0	15736	7.60411
0	15744	8.15716
0	15752	7.7936
0	15760	7.94207
0	15768	7.83024
0	15776	7.83024
0	15784	7.79625
0	15792	8.39642
0	15800	9.16401
0	15808	9.74897
0	15816	9.77314
0	15824	9.68682
0	15832	9.6164
0	15840	9.15784
0	15848	8.65557
0	15856	8.64581
0	15864	9.15509
0	15872	9.2729
0	15880	9.43261
0	15888	9.46902
0	15896	9.38591
0	15904	8.91512
0	15912	8.35989
0	15920	8.35989
0	15928	8.86807
0	15936	8.86807
0	15944	9.34881
0	15952	9.24958
0	15960	8.92402
0	15968	8.26559
0	15976	7.69205
0	15984	7.69205
0	15992	10.2907
0	16000	11.1862
0	16008	11.1862
[truncated: 270,759 more rows]
