# Supplementary material for: A Compendium of Nucleosome and Transcript Profiles Reveals Determinants of Chromatin Architecture and Transcription
Source: PLoS Genet. 2013 May 2;9(5):e1003479. doi: 10.1371/journal.pgen.1003479 (PMC3642058; doi:10.1371/journal.pgen.1003479)
Supplement: Dataset S1 — Yeast transcript annotation R script and data files. Please note this file is 81.9 MB and may be difficult for some readers to download due to its size. (GZ) [file pgen.1003479.s001.gz › yeast-transcript-annotation/chr11.data.snyder.end3]

36	1
2849	1.58496250072116
3243	1
4399	1
8781	1
8841	1
8930	1.58496250072116
9135	1
15791	1
16018	1
17173	1
17256	1
17313	1
20216	1
21084	1
22198	1
24142	1
24526	1
25275	1
25288	1
25698	1
26045	1
26078	1
26392	2.58496250072116
26406	1.58496250072116
26425	3.58496250072116
26434	2
26445	1
26458	1.58496250072116
26471	1
31048	1
31902	2.32192809488736
32688	1
33047	1
36474	2
36496	2.32192809488736
36506	1
36566	1
36586	2.32192809488736
36654	2.32192809488736
36679	2
36779	1
38584	1
38704	2.8073549220576
38854	1
39057	1
39076	2
40235	1
42069	1
42084	1
42262	2
42323	2.32192809488736
42388	1
44962	1
45115	1
48031	1
48094	1
48629	1
48748	1
48857	1
48936	1.58496250072116
48954	1.58496250072116
48975	1
49003	2.58496250072116
49033	1.58496250072116
49115	1
49312	1
50110	1
51244	1
53453	1
53467	1
53886	1
53944	1
55588	1
55772	2.58496250072116
55785	1.58496250072116
55871	1.58496250072116
56070	1
63975	1
64023	1
64058	1
64097	1
64130	1
64145	1
64172	1
64278	1
64313	1
68115	1
68140	1
68603	1
69708	1
70560	1
74094	1
74760	1.58496250072116
74781	2.58496250072116
74796	3
74804	3.16992500144231
74853	2
74865	2
76361	1
76865	1
76995	1
77113	1
77130	1
77151	3.70043971814109
77160	3
77174	2
77191	1
77203	1
77251	1
77384	1
78765	1
78782	1.58496250072116
80042	3.70043971814109
80052	1.58496250072116
80131	1
80185	1
80271	1
82718	2
82731	1
82750	1
83244	1
83459	1
83717	3.4594316186373
83724	1
83837	1
83954	1
84306	1
86036	1.58496250072116
86256	1
86277	1
92666	1.58496250072116
92685	1
94200	1
94276	1
96109	1
96286	1
96347	1
96371	1.58496250072116
96381	2.8073549220576
97613	1
98172	1
98371	1
98395	1.58496250072116
98440	2
98653	1
99371	1
99746	1
99768	1
100232	1
101083	1
105314	1
106432	1.58496250072116
106763	1
106903	4.24792751344359
106912	3
106982	1
107413	1
107841	1
108436	1
108533	1
108560	1
108670	2.32192809488736
108693	1
108716	3.58496250072116
108728	1
108739	1
109293	1
109310	1
109396	1.58496250072116
109929	1
109947	1
110106	1
110136	1
110166	3.4594316186373
110177	2
110189	2.8073549220576
110238	3.8073549220576
110245	1
110263	1
110366	1
111298	1
112237	1
115324	1.58496250072116
115929	1
116176	1
116795	1
117115	1
119956	1
120313	2.58496250072116
120385	2
120392	1
125643	1.58496250072116
125985	1
126008	2
126104	1
126913	1
127111	1
127123	1
127141	3.8073549220576
127156	1
127168	1
128099	1
130266	1
130769	1
131187	3
131242	1
132853	1
133526	1.58496250072116
133590	1
133929	1
134121	1
134284	1
134311	2
134482	1
137774	1
139450	1
140847	1
141227	1
141544	1.58496250072116
141554	3.70043971814109
141573	1
141679	1
141706	2
142052	1
142399	1
142875	1
142894	1
143050	1
143449	1
143712	1
143743	1.58496250072116
144381	1
144422	1.58496250072116
144431	1.58496250072116
145650	1.58496250072116
147507	1
149109	1
149971	1
151414	1
153715	1
153736	1
153770	3
153784	2.58496250072116
153798	1
154159	1
157804	1
158080	1
158377	3.16992500144231
158385	1.58496250072116
158394	1
158431	1
159140	1
159251	1
159277	2
159349	1
159361	1
159418	4.70043971814109
159429	3
159442	4.39231742277876
162142	1
162166	1
162390	1.58496250072116
162401	2.32192809488736
162447	1
163126	1
163500	1.58496250072116
163513	7.04439411935845
163525	9.1548181090521
163536	2.58496250072116
163550	2.58496250072116
163562	2.58496250072116
163572	1
163596	3.16992500144231
163611	4.08746284125034
163617	2
163632	1
163670	1
163686	1
163727	1
163741	1
163785	2.32192809488736
163798	2.32192809488736
163850	1
163877	1.58496250072116
163893	1.58496250072116
163902	1.58496250072116
163961	1
163975	1
163992	1.58496250072116
164007	1
164026	1
164062	1
164081	1.58496250072116
164103	1
164125	1.58496250072116
164155	1.58496250072116
164164	1
164201	1.58496250072116
164216	1
164265	1.58496250072116
164298	1.58496250072116
164319	1
164339	1
164389	2.32192809488736
164520	1
164848	1
165208	1
165704	1
165943	1
166516	1
166631	1
167368	1
167426	1
167487	1
167515	1
167563	2
168079	1
169035	1
169122	1
169356	1
170099	1
170421	1
171654	1
171849	2.32192809488736
173193	1
173940	2.58496250072116
175004	1
175175	1.58496250072116
175496	1
175572	1.58496250072116
175657	2.8073549220576
175675	2.32192809488736
175695	1.58496250072116
175736	1
175767	3.4594316186373
175797	1.58496250072116
175820	1
176151	1
177111	1
178253	1.58496250072116
178826	1
178997	1
179186	2
179308	3
179318	1
180096	1
180356	2.32192809488736
180371	1
180389	2
180402	1
181078	1
181848	1
182272	1
182452	1
182597	1
182623	1
183378	1
184461	1
184511	1
184538	1
184592	1
185182	1
185232	2
185404	2.32192809488736
185622	1
186073	1
186393	1
186406	1.58496250072116
186437	2
186458	1.58496250072116
186466	1
186488	1.58496250072116
186845	1
187169	1
188932	1
191235	1
191751	1
193446	2.32192809488736
193545	1
195163	2
195188	1
195617	1
196205	1.58496250072116
197170	1
200458	1
200520	1
202653	1
204999	1
205034	3
206418	1
206448	1
207454	1.58496250072116
207686	1.58496250072116
208320	1.58496250072116
208392	1.58496250072116
208455	1
209938	1
211176	1
212057	1
212071	3
212085	1
212123	1
212171	2.32192809488736
212184	2
212196	1
212375	2.32192809488736
212548	1
214628	1
216352	1.58496250072116
216445	1
217304	1
217637	1
217716	1
217919	1
218090	2.32192809488736
218109	2
218143	1.58496250072116
218149	1
218306	1
219403	1
219967	2
220142	1
220221	1
220446	1
220530	1
220560	1
220579	1
220691	1
220720	1.58496250072116
220744	2
220760	4.39231742277876
220769	2.32192809488736
220785	2.32192809488736
220813	3.90689059560852
220826	2.58496250072116
220840	1.58496250072116
220861	2
222651	1
222927	2.32192809488736
223193	1
224252	1
224297	1
224408	1
224421	1
228453	2
228467	1
228612	1
229678	1
230338	1
231680	1
232032	1
232583	1
233670	1.58496250072116
233694	2
233743	1.58496250072116
233826	1.58496250072116
233881	2.32192809488736
233890	2.32192809488736
233919	1
236211	1
238658	1
239189	1
239503	1
241328	1
242635	2
242648	1
242677	2
244061	1
244403	1
244552	1
245140	1
245604	1
245622	2.32192809488736
245676	1
245697	1
245710	1
245936	1
247154	1
247250	1
251444	1
253106	1.58496250072116
253121	1
253150	1
253170	2.8073549220576
253285	1
253908	1
254008	1
254656	1
254696	1
255013	1
255272	1
255400	1
255950	1
256148	1
257562	1.58496250072116
257589	1
257609	1
257682	1
258525	1
258735	1
258851	1
258884	3.32192809488736
258906	1
258974	1
259042	1
259073	1
259096	1.58496250072116
259108	1
259119	1
259189	1
259205	2.58496250072116
259229	2.32192809488736
259245	1
259267	2.8073549220576
259300	2.32192809488736
259312	1
259332	5.88264304936184
259343	6.14974711950468
259357	3
259376	1
260214	2
260320	1
260336	1
260550	2.58496250072116
261105	1
261536	1
261584	3.90689059560852
261592	2
263013	1
263736	1
263955	1.58496250072116
263985	1
264008	2
264020	3.16992500144231
264037	1.58496250072116
264058	1.58496250072116
265425	1
265583	1
265674	1
265728	1
268575	1
269280	2
269517	1
269885	1
272978	1
273007	1.58496250072116
273935	1
274703	1
276649	2
276684	2.32192809488736
276695	2
276745	1
276823	1
276933	1
277906	2.58496250072116
278721	1.58496250072116
279222	1
279285	1
279802	2.58496250072116
279824	2
279892	1
280103	1
280128	1.58496250072116
280149	3.58496250072116
280157	1
280575	1
280652	1.58496250072116
280660	2
280717	1
280784	1.58496250072116
280801	3.58496250072116
280849	2.32192809488736
281013	2
281483	1
282128	1
282911	1
283492	1
283751	1
283832	1
283868	1
283966	1
284056	1.58496250072116
284079	1
284105	2.32192809488736
284149	1.58496250072116
284159	3
284168	1.58496250072116
284296	4
284314	2.32192809488736
284326	3.16992500144231
284336	2
284660	1
284675	1
284800	1
284881	1
285073	1
285136	1
285386	2.58496250072116
285658	1
285876	1.58496250072116
285892	1
286107	1.58496250072116
288277	2.58496250072116
289985	1
290320	1
290660	1
290777	1
291700	2.32192809488736
292199	1.58496250072116
292337	1
292433	1
292444	1
292459	1
292501	1
292525	2
292553	1.58496250072116
292588	1
292665	1
293084	1
294210	1
298130	1
298630	1
298739	1.58496250072116
298752	1
298777	1.58496250072116
298796	1
298807	1
298853	1
299780	1
300782	1
301238	1
301662	1
302639	1
303211	1
303268	1
304773	1
305518	1
306745	1.58496250072116
306873	1
306897	1
306914	4.24792751344359
306920	2.58496250072116
307422	1
307496	2.58496250072116
307564	1
309257	1.58496250072116
309340	1
309406	1.58496250072116
309418	1
311122	1
312775	1
312832	2.32192809488736
312856	1
314185	1
314540	1
314575	1
315035	1.58496250072116
315058	1.58496250072116
315090	2.8073549220576
315104	4.39231742277876
315113	2
315136	1.58496250072116
315867	1
315909	1
315959	2.8073549220576
315968	1
315981	1
316008	1
316020	1
316044	3.58496250072116
316268	1
316292	1.58496250072116
316301	1
316518	1
317034	1
317242	1
317283	1.58496250072116
319323	1
319665	1
320423	1
320467	1.58496250072116
320484	1
320502	1.58496250072116
320514	1
321060	1
323363	1
323502	1
325757	1
325916	1.58496250072116
325981	6.93073733756289
325993	5.55458885167764
326005	5.12928301694497
326016	6.68650052718322
326028	3.32192809488736
326039	2.58496250072116
326049	1
326071	2
326089	1
326104	1
326121	1.58496250072116
326130	2
326143	2
326166	1.58496250072116
326183	2.58496250072116
326190	1
326228	1
326253	2
326263	2
326288	2.32192809488736
326312	2
326322	2
326341	2
326358	1.58496250072116
326369	2.32192809488736
326377	1
326401	3
326420	3.58496250072116
326427	2.32192809488736
326453	2.32192809488736
326474	2.32192809488736
326492	1
326508	2
326574	1.58496250072116
326588	1
326606	1
326623	2
326637	1.58496250072116
326672	1
326721	1
326744	1.58496250072116
326762	1.58496250072116
326773	1.58496250072116
326789	1.58496250072116
326809	1.58496250072116
326843	1
326903	1
326927	1.58496250072116
326957	1
326995	1
327014	2.32192809488736
327031	1
327076	1
327125	1
327682	2.32192809488736
329496	1
329961	1
330047	1
330325	1
330340	1
330356	1
330387	1.58496250072116
330472	1.58496250072116
330527	2
331314	1
332804	1
332975	1
333799	1.58496250072116
333826	1
333863	4.58496250072116
333878	4.16992500144231
333893	4.32192809488736
333906	4.4594316186373
333933	3
333947	2.8073549220576
333959	3.4594316186373
333972	3.16992500144231
334050	3.4594316186373
334119	1.58496250072116
334126	1
334237	1
334253	2.32192809488736
334346	1.58496250072116
334361	1
334398	1
334423	1.58496250072116
334435	1
334454	1
334466	1
334533	1
334564	1.58496250072116
334582	1.58496250072116
334605	1
334755	2.32192809488736
334767	1.58496250072116
335961	1
335981	2.58496250072116
336004	1
336320	1
337158	1
337305	1
337433	1
337783	1
337827	1
338018	1
338177	1.58496250072116
338352	1.58496250072116
338729	3.8073549220576
338747	2
338769	1
339109	1
339261	1
339285	3.16992500144231
339345	1
339644	1
340313	1
340581	1
340714	1
340880	1
342389	1.58496250072116
345623	1
345905	1
346805	1
349904	1
350183	1
350716	1
350732	1
350789	1
350872	1
350890	2.32192809488736
353594	1
353924	1
354218	1
354756	1
354810	1
354846	1
355808	1
356784	1
357625	1
357663	1
358076	1
360289	1
360466	2.32192809488736
360517	1.58496250072116
360533	1.58496250072116
360550	1
360597	1.58496250072116
363493	1
363775	1
363941	1
364015	1.58496250072116
364078	2.58496250072116
364088	1
364361	1
365003	1
367546	1
368856	2.32192809488736
368873	1
368923	1
369528	1
369603	1
369751	1
369996	1
370572	1
370807	1
370831	1
370854	1
371113	1
371170	3.16992500144231
371182	3
371194	3.8073549220576
371200	1
373819	1
374154	1
374391	1
374407	1
374874	1
374902	2
374919	3.8073549220576
374926	1
375606	1
379566	2
379636	1
379743	1
379924	1
380586	1
381333	1
382217	1
382272	1
382347	2
382359	1
382761	1
382904	1
384204	1
385245	2.32192809488736
385256	1
386443	1
386947	1
387072	1
387144	1
388651	1
388811	1
388865	1
388881	1.58496250072116
388939	1
389838	2.58496250072116
391874	1
392081	3.32192809488736
392949	1
394273	1
394289	1
394306	1
394337	1
395286	1
396910	1.58496250072116
397457	1
397888	1
398420	2.32192809488736
398898	1
399560	1
399578	1
402565	1
403116	1.58496250072116
403161	1
403175	1
403200	1
403226	2.8073549220576
403240	2.58496250072116
404739	1.58496250072116
404752	1
404781	1
404851	2
404871	1
405706	1
406990	1
407002	1
407026	1.58496250072116
407074	1
407207	1
407638	1
407671	1
408549	1
411106	1
411223	2
411238	1
412378	1
412787	1
415198	1
416346	1
416980	2.58496250072116
416995	3.4594316186373
417307	1
417690	1.58496250072116
419330	1
419724	1
419790	1
419829	1
419870	1
419948	1
421000	1
424029	1
425260	1
425940	1.58496250072116
426103	1
426125	1
426388	1
426455	1
426490	1.58496250072116
426634	1.58496250072116
426652	1
426674	2.32192809488736
426682	2
426699	2.58496250072116
426718	1
426802	1
426817	1.58496250072116
426839	1
427011	1
427063	2.32192809488736
427328	1
428439	1
429713	1
429734	1
429788	3.58496250072116
429811	1
429883	3.32192809488736
429905	1
430244	1
430879	1
431547	1
431564	1.58496250072116
431586	1
431608	1
431663	1
432155	1
432177	1
432189	1
432344	1
432358	1.58496250072116
432371	1
432389	1.58496250072116
432415	3.90689059560852
432425	4.32192809488736
432437	3
432448	3.8073549220576
432462	4.4594316186373
432472	2.8073549220576
432569	1.58496250072116
432586	1
433924	1
436216	1
436511	1
436556	1
436576	1.58496250072116
436628	1
436643	1
436659	2.58496250072116
437469	1
437578	1
438008	1
438245	1.58496250072116
438257	2.32192809488736
438270	1.58496250072116
438323	1.58496250072116
438342	1
438360	1.58496250072116
438413	1.58496250072116
438424	1
438452	1.58496250072116
438590	1
438708	1
439560	1
440044	1
440125	2
440146	2.8073549220576
440152	1
440744	1
441237	1
444287	1
444627	1
446143	1
446391	1
446429	1
446453	1
446466	1.58496250072116
446536	1
448066	1.58496250072116
449987	2.32192809488736
449999	1
450334	1.58496250072116
451705	2.58496250072116
451735	1
453253	1
453799	1.58496250072116
453829	1
453879	1
459113	1
461179	3.32192809488736
461363	1
462109	1
463337	1
463703	1
463912	1
464683	1
464759	1
464794	1
464856	1
464886	1
464910	1.58496250072116
464929	1
465339	1
468391	1
468420	1
468739	1
469649	1
470516	1
470761	1
471089	1
471102	1
471183	1
471210	1
473085	1
473219	2
473232	1
474117	1
475785	1
476125	1.58496250072116
476356	1
478713	1
479887	1
481705	1.58496250072116
481776	1
481843	1
484695	1
484766	1
486345	1
488212	1
488223	1.58496250072116
488273	1
488297	2
488356	1.58496250072116
490787	1
490895	1.58496250072116
490905	1
490979	1
493165	1
493375	1.58496250072116
493997	1
496679	1
497151	1.58496250072116
497199	1
499222	1
500391	1
500759	1
500797	1
501963	1
507678	1
507765	1
508239	1
508300	2.8073549220576
508311	1.58496250072116
510420	1.58496250072116
510443	1
511544	1
511566	1
513795	1
514205	1
514706	1
514753	1
516576	1
516683	1
517369	1
517719	2.32192809488736
517742	1
518653	1
519004	2.58496250072116
519107	1
519285	1
520177	1
520290	1
520371	1.58496250072116
520399	2.8073549220576
520416	2.32192809488736
520432	2.58496250072116
520466	2.32192809488736
520490	4.24792751344359
520498	2.32192809488736
520536	1
520641	1
520993	1
523042	2
523686	1
523715	1
523824	1
523911	1
524069	1
524911	3.4594316186373
524921	2.32192809488736
525009	1.58496250072116
525313	1
525853	1
526411	1
526425	2
528070	1
530211	1
531839	1
531854	1
531914	1
532072	1
533463	1
533632	1
533697	2
533746	1.58496250072116
533755	1
533884	1
534567	1
534734	1
535069	1
535145	1
537424	1
538386	1
542646	1
545525	1
548692	1
549025	1
551029	1
551063	2
551284	1
551328	1
551715	1
551748	1
551857	1
551875	1
551887	2.32192809488736
551907	1
551934	1
551967	1.58496250072116
552055	4.90689059560852
552063	2.58496250072116
552078	4.32192809488736
552093	2.32192809488736
552110	1
552126	1
553921	1
553969	1
554248	1
554259	1
554371	1.58496250072116
554655	1
554915	1
555581	1.58496250072116
555799	1
555818	2
555831	2.32192809488736
555895	1.58496250072116
555909	2
555920	3.4594316186373
555940	1
556981	1
557045	1.58496250072116
557151	1
557381	1
557658	1
558539	1
558606	1
558663	2
558836	1
559788	1
560178	1
560279	1
560295	1
560306	1
560332	1.58496250072116
560410	2
560421	1
560432	1
560465	1
560548	1
561998	1
563577	1
564778	1
564824	1.58496250072116
564838	2.8073549220576
564846	2
564860	1
565333	1
565669	1.58496250072116
566154	1
566165	1
569799	1
569930	1
569943	2.32192809488736
570502	1.58496250072116
572198	1
572993	1
573066	1.58496250072116
573909	1
574324	2.58496250072116
574338	2.58496250072116
574395	1
574423	1
574447	1.58496250072116
574477	1
575238	1
575869	1
575894	1
575943	1
575981	1
576012	1
576026	1
576056	1
576833	1
578752	1
578983	1
579205	1
579436	4
579483	1
580493	1
583074	1
583964	1
585615	1
586304	1
586348	1
586508	1
590099	1
590237	1
590384	1
590863	1
590886	2.32192809488736
591009	1
591039	1.58496250072116
591057	2
591070	3
591077	2.32192809488736
591126	1
591142	4.24792751344359
591151	1
591191	1
591209	1
591266	1
591402	1
594362	1
595020	1
595561	1
595984	1
596003	1
597500	1
598627	2
598648	1
598659	2.32192809488736
598678	1.58496250072116
598692	2.32192809488736
598704	1
599308	1
600825	1
600926	1
602030	1
602614	1
603994	1.58496250072116
605177	1
605213	1
607718	1
610860	1
612007	1.58496250072116
612026	1
612075	1.58496250072116
612088	1.58496250072116
612152	1.58496250072116
612179	2
612204	1
612393	1
612407	1
612440	1
615207	1
616074	1
616963	1
617022	1
617066	1
617121	1
617234	1
617364	2
617372	1.58496250072116
617391	1
617453	1.58496250072116
617467	5.4262647547021
617479	6.08746284125034
617491	3.32192809488736
617506	1.58496250072116
617516	2
617529	2
617544	2.32192809488736
617580	1
617610	1
617622	2
617647	2
617654	2
617814	1
617827	1
617843	1
617867	1
617878	1
623732	1
624200	1
624864	1
625219	2.58496250072116
625232	2.32192809488736
625958	1.58496250072116
629781	1
630748	1.58496250072116
632303	1.58496250072116
632388	1
632489	1.58496250072116
632599	1
632616	1
633207	1
634449	1
634663	1
635338	1
635449	1
638026	1.58496250072116
638077	1
638100	1
638485	1.58496250072116
638520	2
639145	1
639519	1
639631	1
641795	1
644702	1
645451	1.58496250072116
649634	1
650892	1
652249	1
656147	1
660885	1
661058	1.58496250072116
662376	1
663914	1
666403	1
