# Supplementary material for: A Compendium of Nucleosome and Transcript Profiles Reveals Determinants of Chromatin Architecture and Transcription
Source: PLoS Genet. 2013 May 2;9(5):e1003479. doi: 10.1371/journal.pgen.1003479 (PMC3642058; doi:10.1371/journal.pgen.1003479)
Supplement: Dataset S1 — Yeast transcript annotation R script and data files. Please note this file is 81.9 MB and may be difficult for some readers to download due to its size. (GZ) [file pgen.1003479.s001.gz › yeast-transcript-annotation/chr6.data.snyder.exon]

899	2.58496250072116
920	1.58496250072116
1141	1
1162	1
1436	1.58496250072116
3052	1
3398	1
3637	1
4702	3.58496250072116
4729	2
4771	2.8073549220576
4793	4.32192809488736
4921	2
4973	1
5079	1
5178	1
5899	2
6083	2
6196	1
6482	1
6506	1
6613	1.58496250072116
7585	1
7709	1
8143	1
8308	3.16992500144231
8365	1
8542	1
8651	4.75488750216347
8701	1.58496250072116
8852	2
8932	1
8965	1.58496250072116
9088	1
9109	1
9164	1
9523	1
9912	1.58496250072116
9937	1
10281	1
10650	2
10675	2.58496250072116
10693	1
11010	1.58496250072116
11081	2.58496250072116
11316	2.32192809488736
11657	2.58496250072116
11672	1.58496250072116
12057	2.32192809488736
12073	1
12107	2
12128	2
12153	2.8073549220576
12170	2.8073549220576
12418	2.32192809488736
12443	1
13354	1
14016	1.58496250072116
14099	1.58496250072116
14131	1
14157	1.58496250072116
14183	1
14228	3.4594316186373
14244	1
14285	2.58496250072116
14304	3.16992500144231
14419	1
14488	1.58496250072116
14514	2.32192809488736
14557	2.8073549220576
14573	2.32192809488736
14608	2.8073549220576
14630	2
14646	3
14768	3.58496250072116
14790	2
14815	2.58496250072116
14837	2
14865	2.58496250072116
14895	2
14925	3.16992500144231
14946	2.58496250072116
14966	1.58496250072116
15032	1.58496250072116
15059	2.58496250072116
15080	1.58496250072116
15108	2
15122	1.58496250072116
15141	1.58496250072116
15176	1.58496250072116
15202	3
15225	2.58496250072116
15261	1
15308	2.32192809488736
15320	1
15356	2.32192809488736
15409	1
15446	2.32192809488736
15478	1.58496250072116
15505	2.58496250072116
15519	1
15551	2
15568	2
15591	2
15618	1.58496250072116
15644	1.58496250072116
15670	2.32192809488736
15723	3.32192809488736
15744	1.58496250072116
15771	2.32192809488736
15800	1.58496250072116
15836	2.58496250072116
15863	2
15884	2.8073549220576
15897	1
15932	2.32192809488736
15976	1.58496250072116
16010	1
16046	2.32192809488736
16106	1.58496250072116
16142	2
16181	2.58496250072116
16212	3
16249	3.4594316186373
16262	1.58496250072116
16293	2.8073549220576
16316	2.8073549220576
16353	2
16370	1.58496250072116
16401	3.16992500144231
16419	1.58496250072116
16461	2.8073549220576
16509	2.32192809488736
16580	1.58496250072116
16680	1
16713	2.32192809488736
16733	1
16762	2.8073549220576
16777	1
16807	3.32192809488736
16822	2
16858	1
16905	3
16929	2.32192809488736
16972	1
16995	1.58496250072116
17035	2
17083	1.58496250072116
17106	1
17160	1.58496250072116
17199	2
17216	1.58496250072116
17284	1
17311	2
17328	1
17361	2.58496250072116
17376	1.58496250072116
17442	3
17454	1
17539	1
17581	2
17596	2
17632	1.58496250072116
17667	1
17737	3
17752	1.58496250072116
17772	1
17802	1
17859	2.32192809488736
17879	1.58496250072116
17958	1
18012	2
18037	1.58496250072116
18080	1
18108	1
18182	2
18202	1
18279	2.32192809488736
18309	1.58496250072116
18339	2
18394	1.58496250072116
18422	1
18504	3
18537	1.58496250072116
18563	1
18629	1
18659	2
18692	2.8073549220576
18714	2.58496250072116
18753	2.32192809488736
18793	3.16992500144231
18807	1
18837	1.58496250072116
18879	1.58496250072116
18924	3
18957	2
18975	1
19037	3.4594316186373
19056	2
19076	1
19106	2.32192809488736
19149	2
19174	1
19228	1
19265	1.58496250072116
19371	2
19389	1
19445	1.58496250072116
19474	2
19565	2
19597	1
19677	1
19848	1.58496250072116
19960	2
20020	1
20046	1
20078	2.32192809488736
20094	1
20146	1
20230	1
20276	1
20315	1
20370	1.58496250072116
20402	1.58496250072116
20446	1
20474	1
20548	1
20594	1
20617	1
20715	1
20754	1
20809	2.58496250072116
20834	3
20864	1.58496250072116
20899	2.32192809488736
20915	2.32192809488736
20945	2.58496250072116
20968	3.16992500144231
20985	2.58496250072116
21017	3.16992500144231
21057	2
21088	2.58496250072116
21123	2
21147	2.8073549220576
21205	2.32192809488736
21227	2
21250	3.16992500144231
21267	1.58496250072116
21295	3
21324	2.32192809488736
21348	1
21375	1
21412	2.32192809488736
21448	2
21482	1
21512	1
21537	1
21570	1
21594	1
21645	2
21673	2.58496250072116
21698	2.58496250072116
21713	1
21762	2
21798	1.58496250072116
21838	1
21868	2.32192809488736
21890	1
21918	1
21970	2.58496250072116
21988	2
22009	2.32192809488736
22066	2.32192809488736
22086	2
22118	1
22155	1.58496250072116
22203	1
22260	1
22296	2.58496250072116
22371	2
22395	2
22431	1.58496250072116
22491	1
22531	1.58496250072116
22580	1
22635	1
22731	1.58496250072116
22764	1.58496250072116
22796	1.58496250072116
22821	1.58496250072116
22839	1
22918	1
22954	1
23021	1
23068	1
23154	1.58496250072116
23194	1
23227	2.8073549220576
23243	1
23287	2.32192809488736
23362	1.58496250072116
23433	1
23476	1
23500	1
23602	1.58496250072116
23620	1
23673	2.32192809488736
23699	1.58496250072116
23784	1
23827	1
23951	1
23980	1.58496250072116
24065	1.58496250072116
24140	1
24164	1
24186	1
24213	1.58496250072116
24279	1
24339	1
24388	1
24416	1.58496250072116
24449	1.58496250072116
24526	1
24627	1
24734	1.58496250072116
24772	1
24832	1
24911	2
24962	1
25044	1
25117	2.32192809488736
25166	2
25188	2
25221	2.32192809488736
25254	1.58496250072116
25345	2
25369	2
25400	1.58496250072116
25448	1
25525	1
25581	1
25609	1.58496250072116
25677	1.58496250072116
25709	1.58496250072116
25725	1
25787	1.58496250072116
25819	4.32192809488736
25835	2
25900	2
25922	1.58496250072116
25977	2
26030	2
26053	1.58496250072116
26084	1.58496250072116
26126	1
26165	1.58496250072116
26315	1.58496250072116
26364	1.58496250072116
26406	2
26528	1
26591	1
26635	1
26669	1
26734	1
26765	2.32192809488736
26779	1.58496250072116
26821	1
26846	1
26878	1.58496250072116
26904	1.58496250072116
26928	1
26963	1.58496250072116
27024	1
27066	1.58496250072116
27173	1.58496250072116
27210	1.58496250072116
27330	2
27357	1.58496250072116
27466	1
27496	1.58496250072116
27544	1
27647	1
27783	1
27827	1.58496250072116
27860	1
27973	1
28073	2
28110	1
28235	1
28292	1
28334	1.58496250072116
28397	1.58496250072116
28429	1.58496250072116
28455	1.58496250072116
28503	1.58496250072116
28550	2
28586	2
28638	1
28688	1
28739	1
28781	1
28858	1.58496250072116
28918	1.58496250072116
28972	1.58496250072116
29064	1
29129	1
29154	1
29209	1.58496250072116
29267	1
29302	2
29355	1.58496250072116
29409	2
29446	1
29504	2
29528	1.58496250072116
29552	2
29576	2
29598	1.58496250072116
29627	1.58496250072116
29669	2
29734	1
29782	1
29819	2
29840	1
29873	1.58496250072116
29891	1
29937	1.58496250072116
29955	1.58496250072116
29992	1
30048	1
30112	2.32192809488736
30137	1.58496250072116
30193	1
30228	1.58496250072116
30244	1.58496250072116
30286	1.58496250072116
30319	2
30356	1.58496250072116
30443	1
30522	1
30573	1
30619	1.58496250072116
30650	2
30663	1
30806	1
30839	1.58496250072116
30855	1
30890	1.58496250072116
30962	1.58496250072116
31029	2
31043	1.58496250072116
31089	1
31114	1
31150	1
31213	1
31240	1
31282	1
31403	1
31484	2
31542	1.58496250072116
31588	1
31625	1
31664	3
31698	2.32192809488736
31721	1.58496250072116
31756	1.58496250072116
31803	2
31862	1
31898	2.32192809488736
31925	2.32192809488736
31985	1.58496250072116
32012	1
32040	1
32146	1
32207	1
32228	1
32271	1
32301	2
32341	2
32377	1
32450	2.8073549220576
32462	1.58496250072116
32558	1.58496250072116
32613	1
32736	1
32767	1
32812	1
32962	1.58496250072116
32998	1.58496250072116
33022	2.8073549220576
33041	2.32192809488736
33065	1.58496250072116
33097	2.58496250072116
33116	2.58496250072116
33154	2.32192809488736
33168	1
33207	2
33230	1.58496250072116
33264	1.58496250072116
33287	3
33333	2.8073549220576
33356	2.8073549220576
33387	3.16992500144231
33451	1.58496250072116
33478	1.58496250072116
33507	2
33542	1.58496250072116
33560	1.58496250072116
33596	3.16992500144231
33636	2.8073549220576
33656	1
33701	2.32192809488736
33742	2.8073549220576
33775	2
33808	3.4594316186373
33839	2.58496250072116
33871	2.58496250072116
33888	2
33943	2.8073549220576
33959	1.58496250072116
33988	2
34020	2
34057	2
34077	2.58496250072116
34117	1
34147	3.4594316186373
34177	2.32192809488736
34212	3.58496250072116
34232	2.32192809488736
34256	1.58496250072116
34281	2.58496250072116
34295	1
34323	2.32192809488736
34346	1.58496250072116
34388	1.58496250072116
34430	1
34475	1.58496250072116
34512	1
34539	2
34560	2
34585	2.32192809488736
34620	2
34638	1
34686	1.58496250072116
34718	2.32192809488736
34744	2.58496250072116
34757	1.58496250072116
34803	1
34842	2.58496250072116
34881	1.58496250072116
34974	2
34995	1
35031	1
35055	1
35093	1.58496250072116
35140	2.58496250072116
35200	2.8073549220576
35237	1
35274	1.58496250072116
35337	1.58496250072116
35402	2
35422	1.58496250072116
35463	2.32192809488736
35498	1
35537	1
35566	1
35622	1
35741	1.58496250072116
35882	2.32192809488736
35904	1
35949	2.58496250072116
35981	2.58496250072116
36002	1
36048	2.32192809488736
36080	1
36221	2
36242	1
36272	1
36303	1.58496250072116
36355	1.58496250072116
36383	1
36469	2
36492	1
36516	1
36537	1
36659	1.58496250072116
36685	1
36776	1
36806	2
36822	2
36859	2.32192809488736
36893	2.8073549220576
36920	2.8073549220576
36943	2.8073549220576
36978	2.58496250072116
37011	2
37036	2
37071	3.32192809488736
37095	2
37133	2.58496250072116
37162	2.32192809488736
37183	2
37210	1.58496250072116
37227	2
37264	1.58496250072116
37287	3
37314	1.58496250072116
37337	1.58496250072116
37370	1
37404	3
37454	2
37468	1
37509	2.32192809488736
37552	3.16992500144231
37585	2
37619	2
37644	2
37675	3
37709	2.58496250072116
37732	2.8073549220576
37757	3.16992500144231
37800	2.58496250072116
37828	2
37854	3.4594316186373
37876	2.32192809488736
37896	2.32192809488736
37918	2.8073549220576
37938	2.58496250072116
37974	3.70043971814109
37993	3.4594316186373
38006	1.58496250072116
38042	2.8073549220576
38061	1.58496250072116
38080	2.32192809488736
38113	3
38151	1.58496250072116
38175	1.58496250072116
38213	2
38231	1.58496250072116
38260	2.8073549220576
38280	2.58496250072116
38304	1.58496250072116
38329	2.32192809488736
38349	1
38376	2
38401	2.32192809488736
38427	2.32192809488736
38449	1.58496250072116
38487	2.32192809488736
38514	4.16992500144231
38551	2.8073549220576
38577	3.16992500144231
38597	1.58496250072116
38623	1.58496250072116
38648	2.8073549220576
38679	3.58496250072116
38704	4
38724	4.90689059560852
38749	6.71424551766612
38770	6.74146698640115
38791	5.83289001416474
38811	5.52356195605701
38833	4.64385618977472
38854	5.35755200461808
38875	6.56985560833095
38896	5.85798099512757
38917	6.3037807481771
38938	4.95419631038688
38958	5.04439411935845
38981	4.58496250072116
39000	5
39023	5.08746284125034
39046	5.6724253419715
39067	4.39231742277876
39086	2.58496250072116
39109	4.85798099512757
39129	4.58496250072116
39156	5.6724253419715
39177	5.64385618977472
39201	4.90689059560852
39222	4.08746284125034
39244	4.75488750216347
39265	5.52356195605701
39286	4.16992500144231
39306	4
39327	4.08746284125034
39351	4.39231742277876
39373	5.35755200461808
39394	5.58496250072116
39416	4.08746284125034
39440	4.08746284125034
39463	4.52356195605701
39484	4
39504	2.32192809488736
39532	2.8073549220576
39553	4.24792751344359
39576	4
39599	4.16992500144231
39621	4.08746284125034
39646	3.58496250072116
39667	4.4594316186373
39690	4.85798099512757
39711	4.58496250072116
39736	4.8073549220576
39758	5.08746284125034
39777	4.70043971814109
39800	5.35755200461808
39821	5.12928301694497
39841	4
39863	3.32192809488736
39889	4.32192809488736
39910	3.8073549220576
39933	4.39231742277876
39957	4.16992500144231
39982	3.90689059560852
40003	4.70043971814109
40025	4.4594316186373
40046	4.24792751344359
40069	5.16992500144231
40088	3.90689059560852
40113	3.32192809488736
40132	3.58496250072116
40155	4.58496250072116
40175	4.95419631038688
40191	2.32192809488736
40271	2
40354	1
40446	3
40473	3
40496	2.58496250072116
40521	2.32192809488736
40540	2.32192809488736
40579	2.58496250072116
40600	1
40630	2.32192809488736
40650	1.58496250072116
40677	2.32192809488736
40714	2
40738	2.32192809488736
40777	1.58496250072116
40808	2.58496250072116
40826	2.32192809488736
40856	2
40872	3.16992500144231
40895	2
40942	2
40967	3
40988	1.58496250072116
41019	2
41050	2
41077	2
41104	3.4594316186373
41134	2.8073549220576
41155	2.58496250072116
41181	2.32192809488736
41208	3
41228	2.32192809488736
41245	1.58496250072116
41273	3.32192809488736
41327	2.32192809488736
41348	2.32192809488736
41389	2.8073549220576
41417	2.58496250072116
41436	2.8073549220576
41463	2.58496250072116
41482	2.8073549220576
41520	2.58496250072116
41542	2.58496250072116
41565	2.8073549220576
41594	3.8073549220576
41612	3.16992500144231
41639	2.8073549220576
41662	3.4594316186373
41680	2.32192809488736
41712	2.58496250072116
41731	2
41756	2.32192809488736
41776	3
41807	3.16992500144231
41830	2.58496250072116
41853	3.16992500144231
41869	2.8073549220576
41896	2.58496250072116
41931	3.8073549220576
41956	3.58496250072116
41981	3.58496250072116
42005	3.16992500144231
42037	4.32192809488736
42060	2.8073549220576
42092	2
42114	3.32192809488736
42150	4.24792751344359
42173	3.4594316186373
42197	2.32192809488736
42229	3.4594316186373
42250	3
42272	4.08746284125034
42295	3
42315	4
42327	1
42359	3.58496250072116
42385	3.70043971814109
42406	3
42428	3.8073549220576
42449	4.08746284125034
42470	4.24792751344359
42490	4.39231742277876
42506	3
42532	2.58496250072116
42549	2
42592	4
42611	3.58496250072116
42689	2
42726	1.58496250072116
42748	1.58496250072116
42762	1.58496250072116
42793	2.8073549220576
42815	4.64385618977472
42833	4.08746284125034
42855	2.32192809488736
42877	4.24792751344359
42903	5.16992500144231
42923	5.04439411935845
42946	4.52356195605701
42964	4
42989	5
43010	3.32192809488736
43028	3.4594316186373
43051	2.8073549220576
43077	4.75488750216347
43097	4.52356195605701
43127	4.64385618977472
43145	3.90689059560852
43172	3
43192	4.39231742277876
43212	3
43233	3.16992500144231
43259	4.58496250072116
43280	4.16992500144231
43301	4.58496250072116
43324	4.16992500144231
43346	5.97727992349992
43367	5.04439411935845
43388	5.39231742277876
43409	5.90689059560852
43430	5.49185309632967
43451	3.58496250072116
43474	5.39231742277876
43495	7.91288933622996
43516	7.9188632372746
43537	8.61102479730735
43558	8.04439411935845
43579	7.34872815423108
43600	7.45121111183233
43621	7.4178525148859
43642	7.6582114827518
43663	7.82654848729092
43684	7.21916852046216
43705	8.07681559705083
43726	8.2336196767597
43747	7.467605550083
43768	7.35755200461808
43789	7.77478705960117
43812	7.40087943628218
43833	7.04439411935845
43854	6.96578428466209
43875	6.5077946401987
43896	6.95419631038688
43917	7.83920378809694
43938	7.54689445988764
43957	6.35755200461808
43979	7.13955135239879
44001	6.97727992349992
44022	6.4757334309664
44043	7.51569983828404
44064	7.22881869049588
44085	6.3037807481771
44106	6.85798099512757
44127	5.93073733756289
44148	7.38370429247405
44169	6.95419631038688
44190	6.90689059560852
44211	7.78135971352466
44232	7.19967234483636
44253	6.37503943134693
44274	7.38370429247405
44295	7.18982455888002
44315	5.7279204545632
44337	6.8703647195834
44358	6.58496250072116
44378	6.2667865406949
44400	6.98868468677217
44421	6.88264304936184
44442	6.24792751344359
44463	4.70043971814109
44485	4.4594316186373
44509	3.4594316186373
44530	2.32192809488736
44560	4.08746284125034
44581	3.32192809488736
44601	3.58496250072116
44636	2.8073549220576
44658	3.90689059560852
44677	3.16992500144231
44704	3
44727	4.70043971814109
44748	5.28540221886225
44768	4.64385618977472
44789	3.8073549220576
44810	2.58496250072116
44840	4.52356195605701
44865	3
44886	4.24792751344359
44910	4.24792751344359
44931	4.64385618977472
44953	3.90689059560852
44976	4.32192809488736
44996	3
45037	3.70043971814109
45063	3.32192809488736
45086	3.90689059560852
45106	3.4594316186373
45130	3
45149	3.32192809488736
45171	4.58496250072116
45194	2.8073549220576
45218	4.32192809488736
45244	4.32192809488736
45264	4.08746284125034
45296	3.58496250072116
45315	4
45339	3.32192809488736
45365	3
45391	2.58496250072116
45417	2.58496250072116
45441	3.32192809488736
45462	2.8073549220576
45484	4.08746284125034
45508	3.90689059560852
45529	3.32192809488736
45553	4.08746284125034
45565	1
45644	1.58496250072116
45670	3.8073549220576
45691	5.7279204545632
45711	5.12928301694497
45733	4.64385618977472
45757	4.4594316186373
45778	5.12928301694497
45799	4.39231742277876
45822	4.64385618977472
45841	2.32192809488736
45865	3.8073549220576
45893	2
45921	3.4594316186373
45943	3.8073549220576
45971	4
45993	4.16992500144231
46024	4.32192809488736
46047	3.8073549220576
46067	4.70043971814109
46090	3.32192809488736
46111	3.16992500144231
46129	2.32192809488736
46154	4.24792751344359
46175	4.58496250072116
46194	4.4594316186373
46233	3.16992500144231
46255	3.32192809488736
46278	3.16992500144231
46305	2.32192809488736
46334	2
46355	4.08746284125034
46377	3.4594316186373
46401	3.16992500144231
46416	2
46452	3.70043971814109
46472	4.16992500144231
46498	3.70043971814109
46522	3.70043971814109
46542	4
46564	3.16992500144231
46589	2.58496250072116
46625	3
46641	1
46673	2.32192809488736
46703	3.4594316186373
46723	3.70043971814109
46737	2.58496250072116
46770	2.8073549220576
46791	3.16992500144231
46814	3.16992500144231
46842	3.8073549220576
46861	3.58496250072116
46883	2.58496250072116
46905	1.58496250072116
46929	2.8073549220576
46962	2.32192809488736
46987	3.32192809488736
47012	2.58496250072116
47033	3
47057	2.32192809488736
47083	2.32192809488736
47104	2.32192809488736
47126	2
47156	2.8073549220576
47180	2.8073549220576
47208	2.8073549220576
47234	3.32192809488736
47249	2
47283	2
47309	2.32192809488736
47336	2.32192809488736
47362	1
47394	2.32192809488736
47425	2
47454	2.58496250072116
47472	2.32192809488736
47501	3
47514	2
47545	2.58496250072116
47569	2.32192809488736
47595	2
47617	1.58496250072116
47643	2.58496250072116
47669	2.58496250072116
47688	3
47709	2
47739	2.32192809488736
47836	1
47872	1
47913	2
47935	1
47973	2.58496250072116
47994	3
48016	1.58496250072116
48045	2.32192809488736
48060	1.58496250072116
48101	1.58496250072116
48123	2.32192809488736
48170	1
48212	2.32192809488736
48233	2
48262	2.32192809488736
48282	3
48312	2.32192809488736
48335	2.32192809488736
48365	1.58496250072116
48402	3
48426	1.58496250072116
48444	3
48468	2
48492	2.8073549220576
48508	2.32192809488736
48535	2.32192809488736
48564	2.32192809488736
48586	2
48609	2.58496250072116
48633	2
48660	2.8073549220576
48683	2.8073549220576
48698	1.58496250072116
48752	2.8073549220576
48777	2.8073549220576
48797	3
48823	2.8073549220576
48847	3.32192809488736
48866	3.4594316186373
48895	2
48916	2.58496250072116
48937	2.58496250072116
48956	2.58496250072116
48993	1.58496250072116
49057	2
49077	1.58496250072116
49150	2.58496250072116
49176	2
49208	2.58496250072116
49228	1.58496250072116
49262	3.32192809488736
49282	2.32192809488736
49304	2.58496250072116
49320	1.58496250072116
49369	1.58496250072116
49395	3.58496250072116
49411	2
49441	3
49461	3.90689059560852
49487	3
49511	1.58496250072116
49539	2.32192809488736
49562	1.58496250072116
49614	3
49634	2
49656	3.32192809488736
49680	2.8073549220576
49705	2
49724	3.8073549220576
49749	2.58496250072116
49770	2
49797	2.58496250072116
49821	3.4594316186373
49843	4.32192809488736
49864	1.58496250072116
49884	3
49907	3.58496250072116
49931	2.8073549220576
49959	3.32192809488736
49982	3.16992500144231
50010	3.16992500144231
50035	3.58496250072116
50057	3
50088	3.32192809488736
50114	3.16992500144231
50138	2.32192809488736
50161	3.90689059560852
50182	3.8073549220576
50206	4.39231742277876
50229	3.16992500144231
50249	2.32192809488736
50272	2
50303	2.8073549220576
50328	4.16992500144231
50347	3.70043971814109
50369	3
50390	4.08746284125034
50416	3.70043971814109
50437	3
50460	3.70043971814109
50481	2.8073549220576
50504	3
50525	3.16992500144231
50546	2.32192809488736
50569	2.58496250072116
50595	3.58496250072116
50614	2.58496250072116
50640	4.4594316186373
50660	3.4594316186373
50687	3
50710	3.32192809488736
50734	4.24792751344359
50757	3.70043971814109
50778	3.32192809488736
50805	4.08746284125034
50825	4.24792751344359
50847	3.70043971814109
50869	4.16992500144231
50893	3.70043971814109
50914	4.85798099512757
50933	4
50965	3.90689059560852
50986	4.39231742277876
51005	3.70043971814109
51026	4.8073549220576
51050	3.32192809488736
51071	4.75488750216347
51093	4
51113	4.24792751344359
51139	3.90689059560852
51157	4.4594316186373
51180	2.8073549220576
51210	1
51254	2
51352	2
51393	2.32192809488736
51437	2
51476	1
51519	1
51546	1.58496250072116
51573	1
51639	1.58496250072116
51652	1.58496250072116
51682	2
51705	2.32192809488736
51718	1.58496250072116
51754	1
51777	1
51817	2.32192809488736
51856	2
51879	1.58496250072116
51931	1.58496250072116
51956	1.58496250072116
51993	2
52005	1
52049	1.58496250072116
52133	1.58496250072116
52232	1.58496250072116
52261	2
52292	2
52342	1
52365	1.58496250072116
52425	2.32192809488736
52464	2
52502	2
52534	2
52555	2.58496250072116
52581	1
52608	1.58496250072116
52683	2
52708	2.32192809488736
52754	2
52775	1.58496250072116
52987	3.58496250072116
53008	6.37503943134693
53030	5.78135971352466
53051	6.10852445677817
53072	5.85798099512757
53093	6.4093909361377
53114	6.89481776330794
53135	6.32192809488736
53156	7.57742882803575
53177	8.4093909361377
53198	10.1885888457073
53219	9.54109661534952
53240	9.90839262077375
53261	9.23601419190009
53282	9.30149619498255
53303	10.3275526440812
53324	10.515699838284
53345	9.9901039638575
53366	10.1761731491075
53387	9.33315535031062
53408	8.90388184573618
53429	8.37503943134692
53450	9.04712391211403
53471	8.40514146313634
53492	8.06069593168755
53513	9.14720492494223
53534	8.97154355395077
53555	9.14720492494223
53576	9.4594316186373
53597	8.82654848729092
53618	8.4262647547021
53639	8.53138146051631
53660	8.18487534290828
53680	8.4262647547021
53702	8.38801728534514
53723	7.88264304936184
53744	8.65105169117893
53765	8.34429590791582
53786	7.96000193206808
53807	9.56605403817109
53828	8.03342300153745
53849	7.96578428466209
53870	8.46352437327118
53891	7.88874324889826
53912	8.49984588708321
53933	8.71080643369935
53954	8.7176764230664
53975	8.03342300153745
53996	7.33091687811462
54017	7.14974711950468
54038	9.09011241966429
54059	8.58871463558227
54080	7.67948009950545
54101	8.2336196767597
54122	8.49185309632968
54143	8.12928301694497
54164	8.18487534290828
54185	8.6724253419715
54206	8.72109918870719
54227	8.68999797141945
54248	8.58120058192496
54269	8.16490692667569
54290	8.13442632022093
54311	6.06608919045777
54332	6.7279204545632
54353	8.25266543245025
54370	5.90689059560852
54395	2.58496250072116
54463	2
54508	4.70043971814109
54537	1.58496250072116
54565	2.32192809488736
54601	1
54636	1.58496250072116
54659	2
54710	7.14974711950468
54731	7.13955135239879
54752	7.21916852046216
54773	7.48381577726426
54794	7.19967234483636
54814	5.61470984411521
54839	3.90689059560852
54859	3.32192809488736
54872	1
54905	1.58496250072116
54932	2
54997	3.16992500144231
55022	3.16992500144231
55041	3.4594316186373
55062	2.32192809488736
55092	2
55122	3.32192809488736
55145	2
55173	3
55200	3
55226	3.4594316186373
55247	4.32192809488736
55268	9.08746284125034
55289	8.3264294871223
55310	9.72451385311995
55331	7.03342300153745
55352	7.36632221424582
55373	5.64385618977472
55394	6.35755200461808
55415	6.90689059560852
55436	7.8008998999203
55457	8.10852445677817
55478	7.49185309632967
55499	7.02236781302845
55520	7.4178525148859
55541	6.53915881110803
55562	5.7279204545632
55583	5.8073549220576
55604	7.4594316186373
55625	7.60733031374961
55646	7.73470962022584
55667	7.01122725542325
55688	8.11374216604919
55709	8.56985560833095
55730	7.21916852046216
55751	8.47167521439204
55772	6.95419631038688
55793	6.2667865406949
55814	6.12928301694497
55835	8.24317398347295
55856	7.35755200461808
55877	6.82017896241519
55899	7.37503943134693
55920	6.4262647547021
55941	5.64385618977472
55962	7.06608919045777
55983	7.74819284958946
56004	6.10852445677817
56026	6.22881869049588
56045	3.16992500144231
56083	2
56103	1.58496250072116
56171	1
56219	7.16992500144231
56231	1.58496250072116
56296	4.58496250072116
56320	5.78135971352466
56340	6.12928301694497
56365	5.7279204545632
56386	5.64385618977472
56407	6.06608919045777
56427	5.7279204545632
56449	5.97727992349992
56470	6
56491	5.61470984411521
56512	3.58496250072116
56536	5.28540221886225
56558	4.8073549220576
56581	4.95419631038688
56602	6.2667865406949
56622	6.5077946401987
56644	4.39231742277876
56665	5.49185309632967
56689	4.85798099512757
56710	5.16992500144231
56731	5.64385618977472
56751	5.20945336562895
56773	5.20945336562895
56794	6.14974711950468
56818	5.32192809488736
56839	5.58496250072116
56860	5.88264304936184
56881	6.6582114827518
56902	6.10852445677817
56923	6.14974711950468
56944	6.95419631038688
56964	6.33985000288463
56986	5.8073549220576
57009	6.4262647547021
57030	6.3037807481771
57051	5.12928301694497
57072	5.64385618977472
57093	6.62935662007961
57114	6.16992500144231
57134	6.4093909361377
57156	6.4262647547021
57177	7.04439411935845
57198	7.23840473932508
57219	7.14974711950468
57240	6.02236781302845
57261	5.4262647547021
57282	5.90689059560852
57302	6.22881869049588
57325	5.55458885167764
57346	4.32192809488736
57367	5.8073549220576
57389	6.75488750216347
57410	7
57431	7.16992500144231
57452	7.78135971352466
57473	7.28540221886225
57494	7.19967234483636
57517	6.4757334309664
57538	7.33985000288462
57559	7.71424551766612
57580	7.54689445988764
57601	7.78790255939143
57622	7.28540221886225
57643	6.12928301694497
57664	5.16992500144231
57685	7.24792751344359
57706	6.28540221886225
57727	7.4757334309664
57748	7.02236781302845
57769	7.20945336562895
57789	6.14974711950468
57813	7.25738784269265
57834	6.16992500144231
57855	7.4757334309664
57875	7.02236781302845
57897	6.88264304936184
57918	6.78135971352466
57936	2
57974	2
58015	2
58211	1
58235	1
58291	1
58431	1
58470	1
58499	2.32192809488736
58521	1
58611	2.8073549220576
58639	2.58496250072116
58668	2.32192809488736
58686	1.58496250072116
58730	2.32192809488736
58757	1.58496250072116
58783	1.58496250072116
58807	2
58830	1.58496250072116
58857	2
58899	2.58496250072116
58946	2.58496250072116
58969	2
59001	1.58496250072116
59029	1.58496250072116
59057	1
59087	2.32192809488736
59110	2
59146	2.8073549220576
59179	2
59206	2.58496250072116
59235	2.8073549220576
59260	1.58496250072116
59289	2
59338	3
59375	1.58496250072116
59432	2.58496250072116
59449	1
59480	2.58496250072116
59507	2.58496250072116
59518	1.58496250072116
59561	2.58496250072116
59585	2.58496250072116
59619	1
59677	1
59707	1.58496250072116
59728	2.58496250072116
59750	1.58496250072116
59788	2
59806	1.58496250072116
59840	2.32192809488736
59886	2.32192809488736
59908	1.58496250072116
59929	1
59970	1
60018	1.58496250072116
60049	2.8073549220576
60077	1.58496250072116
60123	2.32192809488736
60153	1.58496250072116
60207	2.58496250072116
60227	2.58496250072116
60246	1
60277	2.8073549220576
60297	1.58496250072116
60325	1
60354	2
60388	1.58496250072116
60417	1.58496250072116
60447	2.58496250072116
60468	1.58496250072116
60506	1
60535	2
60574	2.32192809488736
60594	1.58496250072116
60616	1.58496250072116
60634	1
60656	1
60685	1.58496250072116
60716	2
60746	2.58496250072116
60771	3.32192809488736
60791	2.58496250072116
60816	2.32192809488736
60847	2.32192809488736
60865	2.32192809488736
60888	2.8073549220576
60927	2.8073549220576
60949	2.58496250072116
60970	2.58496250072116
60994	2
61032	2
61057	2.58496250072116
61080	2.58496250072116
61106	2.32192809488736
61126	2.32192809488736
61166	2.8073549220576
61205	1.58496250072116
61256	2
61281	2
61314	2.58496250072116
61348	2
61370	1.58496250072116
61411	1
61442	2.32192809488736
61460	2.58496250072116
61479	1
61515	1.58496250072116
61527	1
61555	2.32192809488736
61579	1.58496250072116
61603	3.4594316186373
61627	3
61651	3.8073549220576
61670	1.58496250072116
61697	3.32192809488736
61725	3.4594316186373
61749	3.58496250072116
61770	3.16992500144231
61793	2.58496250072116
61818	3.58496250072116
61836	1
61864	1.58496250072116
61893	2.8073549220576
61910	1.58496250072116
61940	2.8073549220576
61955	1
61990	2.8073549220576
62015	1.58496250072116
62042	2
62066	3
62085	2.32192809488736
62119	2.8073549220576
62154	4.08746284125034
62174	3
62192	3
62222	2.8073549220576
62246	3.58496250072116
62267	3.32192809488736
62288	3.4594316186373
62309	3.32192809488736
62330	4
62354	4.39231742277876
62374	4.08746284125034
62387	2
62420	3.32192809488736
62443	4.24792751344359
62461	3.16992500144231
62486	1.58496250072116
62510	3.16992500144231
62538	3
62557	3
62580	3.16992500144231
62605	2.58496250072116
62634	3
62657	4
62678	4.90689059560852
62699	4.39231742277876
62725	3.90689059560852
62760	3.90689059560852
62784	2.58496250072116
62806	4
62823	2.32192809488736
62844	3.16992500144231
62871	5.83289001416474
62890	3.4594316186373
62925	3.32192809488736
62948	4
62967	4.39231742277876
62990	4.16992500144231
63008	3.70043971814109
63033	3.16992500144231
63054	4.39231742277876
63083	4.16992500144231
63105	4.52356195605701
63127	4.08746284125034
63148	2.8073549220576
63173	4.4594316186373
63194	4.08746284125034
63214	4.08746284125034
63235	4.08746284125034
63257	4
63277	2.58496250072116
63306	4
63324	4.95419631038688
63350	4
63371	4.24792751344359
63392	3.58496250072116
63413	3.70043971814109
63436	3.58496250072116
63459	2.8073549220576
63480	2.32192809488736
63504	2.58496250072116
63528	3.8073549220576
63548	4.8073549220576
63570	3
63591	3.32192809488736
63614	3.58496250072116
63646	3.58496250072116
63666	3.4594316186373
63687	3.16992500144231
63719	3.4594316186373
63740	3
63765	3.16992500144231
63785	4
63808	3.8073549220576
63836	3.4594316186373
63853	1
63947	1.58496250072116
63998	4
64017	3.70043971814109
64034	1.58496250072116
64100	2
64129	1
64174	5.20945336562895
64195	6.8073549220576
64216	7.88264304936184
64237	7.22881869049588
64258	7.29462074889163
64279	7.11894107272351
64300	5.4594316186373
64321	6.4757334309664
64342	6.56985560833095
64363	7.09803208296053
64384	7.88874324889826
64404	6.16992500144231
64426	5.55458885167764
64447	6.49185309632967
64468	7.14974711950468
64489	7.07681559705083
64510	6.74146698640115
64531	5.32192809488736
64552	6.2667865406949
64573	6.10852445677817
64592	5.35755200461808
64614	4.58496250072116
64634	4.16992500144231
64662	3.32192809488736
64685	4.32192809488736
64706	5.28540221886225
64728	4.52356195605701
64749	5.32192809488736
64768	3.90689059560852
64794	3.8073549220576
64823	3.16992500144231
64849	3.70043971814109
64873	4.58496250072116
64895	5.49185309632967
64915	4
64938	6.4594316186373
64957	4
64993	1.58496250072116
65021	2
65046	1
65241	1
65338	2.32192809488736
65388	2
65416	2.32192809488736
65440	2
65469	2.58496250072116
65487	1
65523	2
65551	1.58496250072116
65614	1.58496250072116
65635	2.32192809488736
65675	2.32192809488736
65692	1
65732	2
65761	1
65820	2
65849	1
65889	2
65915	1.58496250072116
65939	3.4594316186373
65958	1
65987	2
66029	1.58496250072116
66058	1.58496250072116
66086	1
66129	2.8073549220576
66152	1.58496250072116
66211	2.32192809488736
66264	2.58496250072116
66290	1.58496250072116
66328	1.58496250072116
66368	2.58496250072116
66386	1.58496250072116
66442	2.58496250072116
66460	3
66487	1.58496250072116
66514	2
66540	2.8073549220576
66557	2.32192809488736
66578	2.8073549220576
66617	2.58496250072116
66631	1
66663	2.32192809488736
66678	2
66719	2
66748	2.8073549220576
66769	1.58496250072116
66794	3
66817	1
66855	2
66884	3
66902	2
66944	3
66979	2
67007	2
67029	2.8073549220576
67063	2.8073549220576
67087	1.58496250072116
67124	2.32192809488736
67137	1
67170	1.58496250072116
67190	1.58496250072116
67216	3.4594316186373
67240	3.32192809488736
67259	2.58496250072116
67290	3
67314	2.58496250072116
67349	2
67373	3
67399	2.58496250072116
67413	2.32192809488736
67442	2.8073549220576
67468	2.8073549220576
67489	2
67516	2.58496250072116
67539	1.58496250072116
67569	2.8073549220576
67609	2
67636	2
67675	2.8073549220576
67703	2
67724	1
67760	2.58496250072116
67792	3.32192809488736
67819	2.58496250072116
67843	2.32192809488736
67862	2.8073549220576
67886	1.58496250072116
67914	2.58496250072116
67935	3.32192809488736
67981	3.58496250072116
67996	2.32192809488736
68025	3.16992500144231
68053	3.70043971814109
68069	2.8073549220576
68095	3.16992500144231
68134	2.32192809488736
68184	2.32192809488736
68213	2.32192809488736
68234	3.8073549220576
68258	2.32192809488736
68279	3.16992500144231
68305	3.4594316186373
68322	3
68355	3
68380	3.32192809488736
68404	3
68424	3.8073549220576
68444	3.70043971814109
68471	3
68491	1
68518	2.32192809488736
68543	3.4594316186373
68564	3.70043971814109
68587	3.4594316186373
68608	3.4594316186373
68634	2
68658	2.58496250072116
68682	2.8073549220576
68708	4.24792751344359
68729	3.58496250072116
68750	4.24792751344359
68771	3.90689059560852
68796	3.58496250072116
68817	2
68907	3.58496250072116
68928	4.52356195605701
68947	3.32192809488736
68983	4.16992500144231
69001	2
69047	3.32192809488736
69080	2.58496250072116
69098	3.4594316186373
69124	2.8073549220576
69153	4.16992500144231
69174	3
69197	3
69220	3.16992500144231
69251	2.8073549220576
69272	3.70043971814109
69295	3.16992500144231
69314	3
69338	4.08746284125034
69358	3.16992500144231
69380	2.58496250072116
69400	3.16992500144231
69432	2.58496250072116
69455	3.16992500144231
69475	3
69505	3.90689059560852
69527	2.8073549220576
69555	2.58496250072116
69576	2.8073549220576
69604	2
69629	2.58496250072116
69653	2.58496250072116
69670	1.58496250072116
69703	2.32192809488736
69729	3.58496250072116
69759	1.58496250072116
69784	3.90689059560852
69807	3.58496250072116
69827	3.16992500144231
69852	4.16992500144231
69877	3.32192809488736
69905	2
69920	1.58496250072116
69954	2.58496250072116
69992	2.58496250072116
70023	2
70061	1.58496250072116
70092	2.8073549220576
70117	3
70135	2.8073549220576
70166	1.58496250072116
70209	2.32192809488736
70237	3.16992500144231
70256	1.58496250072116
70285	3.16992500144231
70306	3.16992500144231
70324	2.58496250072116
70353	1.58496250072116
70379	3
70401	3.70043971814109
70420	1.58496250072116
70468	1.58496250072116
70517	2.8073549220576
70543	2.32192809488736
70585	2
70607	1.58496250072116
70649	2.32192809488736
70691	1
70714	1
70758	1.58496250072116
70785	2
70806	1.58496250072116
70836	2
70866	2
70886	1.58496250072116
70906	1
70947	2.32192809488736
70972	2
70992	2
71035	2.8073549220576
71055	1
71080	1.58496250072116
71117	2
71141	3.32192809488736
71163	3
71190	2.32192809488736
71219	3.16992500144231
71239	2.58496250072116
71253	2
71284	3
71306	3
71325	1.58496250072116
71354	2.32192809488736
71390	2.32192809488736
71416	2.8073549220576
71442	3
71465	2
71485	2.58496250072116
71507	3.58496250072116
71528	3
71555	3
71588	3
71611	3
71633	3.32192809488736
71655	1.58496250072116
71687	2.32192809488736
71702	1
71739	2.32192809488736
71764	1.58496250072116
71793	2
71815	2.32192809488736
71836	2.8073549220576
71872	2.32192809488736
71908	2
71923	2
71948	1.58496250072116
71977	2.32192809488736
72021	2
72048	2.58496250072116
72067	2.32192809488736
72091	2.32192809488736
72112	2.58496250072116
72134	2.8073549220576
72155	2.58496250072116
72176	1.58496250072116
72216	2.58496250072116
72278	2.8073549220576
72306	2
72331	2.32192809488736
72357	2.58496250072116
72375	1
72413	2.58496250072116
72435	3
72446	1
72479	2.58496250072116
72493	2
72524	2.8073549220576
72553	2.32192809488736
72594	2.32192809488736
72620	2.58496250072116
72639	2.58496250072116
72670	3.4594316186373
72699	2
72723	1
72757	1
72807	2.58496250072116
72822	1
72865	2.32192809488736
72896	1.58496250072116
72935	1.58496250072116
72969	2.32192809488736
72989	3
73029	2
73056	1.58496250072116
73090	1.58496250072116
73159	2
73184	2
73208	1.58496250072116
73234	1
73301	2.58496250072116
73323	1.58496250072116
73348	1
73397	1
73431	2.58496250072116
73451	2
73471	2.32192809488736
73504	1.58496250072116
73555	2.32192809488736
73576	2.58496250072116
73608	3
73628	1.58496250072116
73671	1.58496250072116
73691	1
73720	1
73747	2
73772	2.58496250072116
73789	1.58496250072116
73817	1.58496250072116
73845	2.32192809488736
73871	2
73926	1.58496250072116
73956	2
73974	1
74021	1
74051	1.58496250072116
74066	2.32192809488736
74097	2
74117	2.58496250072116
74146	2
74165	2.8073549220576
74189	1.58496250072116
74212	2
74251	3
74269	1
74305	3
74330	2.32192809488736
74389	1.58496250072116
74431	1.58496250072116
74454	2.8073549220576
74477	2.8073549220576
74496	3.16992500144231
74521	2.58496250072116
74549	2.58496250072116
[truncated: 6,504 more rows]
