# Supplementary material for: A Compendium of Nucleosome and Transcript Profiles Reveals Determinants of Chromatin Architecture and Transcription
Source: PLoS Genet. 2013 May 2;9(5):e1003479. doi: 10.1371/journal.pgen.1003479 (PMC3642058; doi:10.1371/journal.pgen.1003479)
Supplement: Dataset S1 — Yeast transcript annotation R script and data files. Please note this file is 81.9 MB and may be difficult for some readers to download due to its size. (GZ) [file pgen.1003479.s001.gz › yeast-transcript-annotation/chr13.data.polA.rest]

0	16	8.15441
0	24	8.25504
0	32	8.16127
0	40	7.87016
0	48	7.52862
0	56	6.97828
0	64	6.97828
0	72	7.95397
0	80	9.15853
0	88	10.2178
0	96	11.2551
0	104	11.8985
0	112	11.8985
0	120	11.7846
0	128	11.8126
0	136	11.5228
0	144	11.3139
0	152	11.5228
0	160	11.5228
0	168	11.4926
0	176	11.427
0	184	11.2613
0	192	11.0807
0	200	10.7829
0	208	10.2664
0	216	9.91836
0	224	9.03841
0	232	8.69205
0	240	8.17082
0	248	7.38121
0	256	6.42408
0	264	5.37768
0	272	5.2852
0	280	5.60007
0	288	5.96264
0	296	6.19444
0	304	6.40106
0	312	6.735
0	320	7.0672
0	328	7.44672
0	336	7.44672
0	344	7.44672
0	352	7.84139
0	360	8.79713
0	368	9.53604
0	376	10.0634
0	384	10.4487
0	392	10.4487
0	400	10.4487
0	408	9.50184
0	416	6.96422
0	424	6.96422
0	432	6.97516
0	440	7.13988
0	448	7.40222
0	456	7.34791
0	464	7.22096
0	472	7.3455
0	480	7.32609
0	488	6.91308
0	496	6.74235
0	504	7.14958
0	512	7.28771
0	520	7.41606
0	528	7.4888
0	536	7.62809
0	544	7.47344
0	552	7.14405
0	560	6.9082
0	568	6.9082
0	576	6.76054
0	584	6.53392
0	592	6.57767
0	600	6.90656
0	608	7.03916
0	616	7.03916
0	624	7.03916
0	632	7.14127
0	640	7.14266
0	648	7.36585
0	656	7.59704
0	664	7.59704
0	672	7.3765
0	680	6.85331
0	688	6.46237
0	696	6.46237
0	704	6.80329
0	712	7.29522
0	720	7.29522
0	728	7.29522
0	736	6.71275
0	744	6.46459
0	752	6.46459
0	760	6.6768
0	768	6.73316
0	776	6.88848
0	784	6.75873
0	792	6.63993
0	800	6.65751
0	808	7.21833
0	816	7.63007
0	824	7.6873
0	832	7.6873
0	840	7.64777
0	848	7.33461
0	856	6.87184
0	864	6.70901
0	872	7.09184
0	880	7.79889
0	888	7.81726
0	896	8.02192
0	904	8.12381
0	912	8.09757
0	920	8.03916
0	928	7.89178
0	936	7.69015
0	944	7.65265
0	952	7.23012
0	960	6.76955
0	968	6.94684
0	976	7.05546
0	984	6.79977
0	992	7.05546
0	1000	7.37414
0	1008	7.2624
0	1016	7.2624
0	1024	7.09327
0	1032	6.30517
0	1040	6.30517
0	1048	6.21833
0	1056	7.23273
0	1064	7.40916
0	1072	7.60813
0	1080	7.60813
0	1088	7.72206
0	1096	7.37768
0	1104	7.10329
0	1112	6.53604
0	1120	5.74235
0	1128	5.74235
0	1136	5.74235
0	1144	6.12872
0	1152	6.68635
0	1160	6.63993
0	1168	6.56116
0	1176	6.56116
0	1184	6.46459
0	1192	6.05103
0	1200	6.2262
0	1208	6.2262
0	1216	6.42179
0	1224	6.38239
0	1232	6.52969
0	1240	6.66333
0	1248	6.66333
0	1256	6.46237
0	1264	6.29771
0	1272	6.51046
0	1280	6.2624
0	1288	6.60813
0	1296	6.61215
0	1304	6.95318
0	1312	7.14266
0	1320	7.2262
0	1328	7.17693
0	1336	7.36585
0	1344	7.36585
0	1352	7.2262
0	1360	7.33097
0	1368	7.35989
0	1376	7.35989
0	1384	7.04065
0	1392	7.02418
0	1400	6.55075
0	1408	6.72206
0	1416	6.36347
0	1424	6.36347
0	1432	6.72021
0	1440	6.98138
0	1448	6.98138
0	1456	6.98138
0	1464	7.19444
0	1472	6.68825
0	1480	6.61415
0	1488	5.92119
0	1496	6.13152
0	1504	6.13152
0	1512	6.18099
0	1520	6.18099
0	1528	6.15921
0	1536	6.24442
0	1544	6.21833
0	1552	6.36585
0	1560	6.56944
0	1568	6.65168
0	1576	6.69015
0	1584	6.72762
0	1592	6.82593
0	1600	6.71088
0	1608	6.66333
0	1616	6.53815
0	1624	6.48662
0	1632	6.2852
0	1640	6.4057
0	1648	6.48662
0	1656	6.37532
0	1664	6.46237
0	1672	7.28771
0	1680	7.81204
0	1688	8.46958
0	1696	8.84097
0	1704	8.91552
0	1708	8.84268
0	1712	8.92039
0	1720	8.99104
0	1728	8.91674
0	1736	8.55153
0	1752	7.70526
0	1760	7.67296
0	1764	7.71088
0	1768	7.79801
0	1772	7.96107
0	1776	7.96107
0	1780	7.96107
0	1784	8.01208
0	1788	8.11004
0	1792	8.22947
0	1796	8.27511
0	1840	6.90411
0	1848	7.16195
0	1856	7.12662
0	1860	7.21964
0	1864	7.43771
0	1868	7.54656
0	1872	7.86933
0	1876	7.84821
0	1880	8.0886
0	1884	8.1217
0	1888	8.1217
0	1892	8.10614
0	1896	8.10614
0	1900	8.31935
0	1904	8.51877
0	1908	8.65362
0	1912	8.56298
0	1916	8.51877
0	1920	8.49234
0	1924	8.44025
0	1928	8.44081
0	1932	8.55258
0	1936	8.62362
0	1940	8.62362
0	1944	8.4795
0	1948	8.39613
0	1952	8.26909
0	1960	7.92523
0	2064	8.14439
0	2072	7.83711
0	2080	7.66139
0	2088	7.07449
0	2096	7.07449
0	2104	8.17558
0	2112	8.17964
0	2120	8.22555
0	2128	8.28834
0	2136	7.04955
0	2144	6.73132
0	2152	6.73132
0	2160	6.94207
0	2168	7.16332
0	2176	7.32242
0	2184	7.32242
0	2192	7.59197
0	2200	8.22424
0	2208	8.10542
0	2216	8.10542
0	2224	8.10115
0	2232	6.70526
0	2240	6.42408
0	2248	6.2852
0	2256	6.02116
0	2264	6.02116
0	2272	6.32731
0	2280	6.39642
0	2288	6.57973
0	2296	6.57973
0	2304	6.3587
0	2312	6.2051
0	2320	6.21833
0	2328	6.30269
0	2336	6.15372
0	2344	6.43318
0	2352	6.41262
0	2360	6.28017
0	2368	5.92119
0	2376	6.27764
0	2384	6.79095
0	2392	7.45792
0	2400	7.45792
0	2408	7.45792
0	2416	7.34067
0	2424	7.17014
0	2432	6.62412
0	2440	6.70526
0	2448	7.04362
0	2456	6.87852
0	2464	6.45568
0	2472	6.15372
0	2480	5.82073
0	2488	5.82073
0	2496	6.00599
0	2504	6.19444
0	2512	6.29522
0	2520	6.29522
0	2528	6.13431
0	2536	5.89508
0	2544	5.855
0	2552	5.89508
0	2560	6.23664
0	2568	6.4057
0	2576	6.64777
0	2584	6.69961
0	2592	6.74418
0	2600	6.94525
0	2608	7.19978
0	2616	7.62014
0	2624	7.62014
0	2632	7.49098
0	2640	7.09184
0	2648	6.89013
0	2656	6.89013
0	2664	6.97828
0	2672	6.97828
0	2680	6.855
0	2688	6.80854
0	2696	6.45568
0	2704	6.15921
0	2712	6.45568
0	2720	6.20776
0	2728	6.76595
0	2736	7.3443
0	2744	7.3443
0	2752	6.76054
0	2760	6.86513
0	2768	6.86513
0	2776	6.55284
0	2784	6.56324
0	2792	6.44897
0	2800	6.01511
0	2808	6.01511
0	2816	5.86176
0	2824	5.86176
0	2832	5.79272
0	2840	5.91796
0	2848	5.91796
0	2856	6.72206
0	2864	6.80153
0	2872	7.00294
0	2880	7.28269
0	2888	7.28269
0	2896	7.10898
0	2904	7.10898
0	2912	7.1482
0	2920	7.1482
0	2928	7.21041
0	2936	7.59603
0	2944	7.59603
0	2952	7.59603
0	2960	7.59603
0	2968	7.47013
0	2976	7.74418
0	2984	7.80592
0	2992	7.49316
0	3000	7.49316
0	3008	7.13988
0	3016	7.13988
0	3024	7.39874
0	3032	7.99143
0	3040	8.77224
0	3048	8.88101
0	3056	8.88101
0	3064	8.59856
0	3072	7.71182
0	3080	6.69772
0	3088	6.21833
0	3096	6.08608
0	3104	6.17829
0	3112	6.504
0	3120	6.504
0	3128	6.504
0	3136	7.63993
0	3144	7.6854
0	3152	7.31259
0	3160	7.37059
0	3168	7.45345
0	3176	6.30269
0	3184	6.30269
0	3192	6.67871
0	3200	6.68635
0	3208	7.03617
0	3216	7.33946
0	3224	7.15509
0	3232	6.84481
0	3240	6.84481
0	3248	7.1217
0	3256	7.38239
0	3264	7.47785
0	3272	7.64091
0	3280	7.64091
0	3288	7.40454
0	3296	7.19978
0	3304	7.11888
0	3312	7.0803
0	3320	7.11888
0	3328	7.20244
0	3336	7.20244
0	3344	7.15647
0	3352	7.15647
0	3360	6.87852
0	3368	6.62014
0	3376	6.5879
0	3384	6.36585
0	3392	6.36585
0	3400	6.55909
0	3408	6.6768
0	3416	7.03767
0	3424	7.04214
0	3432	7.14266
0	3440	7.15372
0	3448	6.80679
0	3456	6.80679
0	3464	7.24183
0	3472	7.28771
0	3480	7.33097
0	3488	7.504
0	3496	7.35031
0	3504	7.16742
0	3512	7.04065
0	3520	6.92765
0	3528	6.66719
0	3536	6.74051
0	3544	6.57973
0	3552	6.74051
0	3560	6.60007
0	3568	6.74783
0	3576	6.57973
0	3584	6.70526
0	3592	6.735
0	3600	7.93087
0	3608	8.57562
0	3616	8.57562
0	3624	8.57562
0	3632	8.45009
0	3640	8.26495
0	3648	7.9697
0	3656	8.12311
0	3664	8.12311
0	3672	7.97594
0	3680	8.37532
0	3688	8.511
0	3696	8.52544
0	3704	9.11606
0	3712	9.79228
0	3720	10.1938
0	3728	10.6291
0	3736	10.6788
0	3744	10.1152
0	3752	9.70995
0	3760	8.88931
0	3768	7.21569
0	3776	7.21569
0	3784	8.94326
0	3792	8.9972
0	3800	9.02041
0	3808	9.22489
0	3816	8.94645
0	3824	8.68063
0	3832	9.41721
0	3840	9.90534
0	3848	10.3238
0	3856	11.1062
0	3864	11.1062
0	3872	10.5181
0	3880	10.3055
0	3888	10.0406
0	3896	9.7682
0	3904	9.5622
0	3912	10.0936
0	3920	10.3667
0	3928	10.3667
0	3936	9.86723
0	3944	10.3825
0	3952	10.548
0	3960	10.6517
0	3968	10.9571
0	3976	10.9588
0	3984	11.2702
0	3992	10.7983
0	4000	10.7926
0	4008	10.6389
0	4016	10.6389
0	4024	10.6389
0	4032	10.8767
0	4040	11.0808
0	4048	11.2309
0	4056	11.081
0	4064	10.7778
0	4072	10.4696
0	4080	10.2433
0	4088	9.38708
0	4096	8.90493
0	4104	9.86639
0	4112	10.134
0	4120	10.6012
0	4128	11.1806
0	4136	11.6552
0	4144	11.6166
0	4152	11.6166
0	4160	11.5808
0	4168	11.1088
0	4176	10.9809
0	4184	10.975
0	4192	10.9093
0	4200	10.988
0	4208	10.988
0	4216	11.0936
0	4224	11.2318
0	4232	11.2246
0	4240	11.0301
0	4248	10.5302
0	4256	9.96813
0	4264	9.96813
0	4272	9.78252
0	4280	9.74669
0	4288	8.84097
0	4296	9.46292
0	4304	9.46292
0	4312	10.1891
0	4320	11.0365
0	4328	11.243
0	4336	11.243
0	4344	11.2083
0	4352	10.6809
0	4360	10.6809
0	4368	11.355
0	4376	11.995
0	4384	12.1154
0	4392	12.106
0	4400	12.0282
0	4408	11.278
0	4416	10.7884
0	4424	10.7884
0	4432	11.3584
0	4440	11.2006
0	4448	11.2006
0	4456	11.0667
0	4464	9.85246
0	4472	9.85246
0	4480	11.0037
0	4488	11.4945
0	4496	11.7021
0	4504	11.7021
0	4512	11.2493
0	4520	10.9459
0	4528	10.4509
0	4536	10.6423
0	4544	10.4574
0	4552	10.4306
0	4560	10.2129
0	4568	10.2129
0	4576	10.2129
0	4584	10.9952
0	4592	11.1381
0	4600	11.7095
0	4608	11.7688
0	4616	11.9147
0	4624	11.7423
0	4632	11.5667
0	4640	11.2366
0	4648	10.8007
0	4656	10.8007
0	4664	10.7834
0	4672	10.3569
0	4680	10.5647
0	4688	9.94764
0	4696	9.94764
0	4704	10.121
0	4712	10.8425
0	4720	11.061
0	4728	11.3212
0	4736	11.2041
0	4744	11.2592
0	4752	11.1535
0	4760	11.5338
0	4768	11.5779
0	4776	11.7543
0	4784	11.7334
0	4792	11.3341
0	4800	10.4589
0	4808	10.4502
0	4816	10.4941
0	4824	11.0141
0	4832	11.3395
0	4840	11.6307
0	4848	11.856
0	4856	11.7061
0	4864	11.9417
0	4872	11.8264
0	4880	11.5847
0	4888	11.3582
0	4896	11.3582
0	4904	11.5145
0	4912	11.9994
0	4920	12.0087
0	4928	12.0087
0	4936	11.9757
0	4944	11.4661
0	4952	11.5423
0	4960	11.8599
0	4968	11.8599
0	4976	11.9735
0	4984	11.863
0	4992	11.7529
0	5000	11.6234
0	5008	11.4863
0	5016	11.4863
0	5024	11.8301
0	5032	12.1715
0	5040	12.1774
0	5048	12.1184
0	5056	12.3585
0	5064	12.4345
0	5072	12.2371
0	5080	12.0084
0	5088	12.0084
0	5096	11.7993
0	5104	11.7993
0	5112	11.9905
0	5120	11.9905
0	5128	12.1176
0	5136	12.3384
0	5144	12.4425
0	5152	12.3268
0	5160	12.2644
0	5168	12.0397
0	5176	11.3838
0	5184	8.18706
0	5192	8.18706
0	5200	9.32975
0	5208	11.5778
0	5216	11.6912
0	5224	11.9204
0	5232	12.1328
0	5240	11.9257
0	5248	11.878
0	5256	11.9257
0	5264	12.0156
0	5272	12.0783
0	5280	12.1089
0	5288	12.0493
0	5296	12.1089
0	5304	12.1089
0	5312	12.3915
0	5320	12.5916
0	5328	12.5916
0	5336	12.1246
0	5344	12.1246
0	5352	11.8829
0	5360	11.7603
0	5368	12.1491
0	5376	12.2418
0	5384	12.1436
0	5392	12.2418
0	5400	11.9947
0	5408	11.9947
0	5416	12.1671
0	5424	12.0694
0	5432	11.9033
0	5440	12.1773
0	5448	12.1773
0	5456	11.8102
0	5464	12.06
0	5472	12.0019
0	5480	11.9808
0	5488	11.9808
0	5496	12.0293
0	5504	12.088
0	5512	12.088
0	5520	11.5356
0	5528	10.8379
0	5536	7.97672
0	5544	7.68063
0	5549	7.65265
0	5552	7.65265
0	5560	8.14543
0	5576	7.78563
0	5584	7.34971
0	5592	6.88185
0	5600	6.40801
0	5608	5.87852
0	5616	5.87852
0	5624	6.11747
0	5632	6.89508
0	5640	7.45568
0	5648	8.04511
0	5656	8.40222
0	5664	8.397
0	5672	8.38415
0	5680	8.45009
0	5688	8.45009
0	5696	8.43658
0	5704	8.2203
0	5712	8.2203
0	5720	7.19176
0	5728	7.19176
0	5736	7.6271
0	5744	8.93568
0	5752	9.47537
0	5760	9.66042
0	5768	9.77179
0	5776	9.43488
0	5784	9.16605
0	5792	8.89343
0	5800	8.74828
0	5808	8.53604
0	5816	8.48114
0	5824	7.94366
0	5832	7.35391
0	5840	7.9595
0	5848	7.49098
0	5856	8.07449
0	5864	8.25793
0	5872	8.25793
0	5880	7.77672
0	5888	7.49098
0	5896	7.19711
0	5904	7.38942
0	5912	8.35631
0	5920	8.95871
0	5928	9.05177
0	5936	8.95397
0	5944	8.44897
0	5952	7.52331
0	5960	7.52331
0	5968	8.00447
0	5976	7.96186
0	5984	7.94922
0	5992	8.41146
0	6000	7.69015
0	6008	6.73868
0	6016	6.81378
0	6024	7.01208
0	6032	6.82765
0	6040	6.82765
0	6048	6.75692
0	6056	6.75692
0	6064	6.56738
0	6072	6.39409
0	6080	6.64777
0	6088	7.62611
0	6096	8.10186
0	6104	8.10186
0	6112	8.41204
0	6120	8.5013
0	6128	8.5013
0	6136	8.30393
0	6144	8.22555
0	6152	8.81378
0	6160	9.21931
0	6168	9.10507
0	6176	9.08896
0	6184	9.08896
0	6192	6.41492
0	6200	6.41492
0	6208	7.02267
0	6216	7.65265
0	6224	7.61914
0	6232	7.57767
0	6240	6.97048
0	6248	6.36347
0	6256	6.36347
0	6264	7.01965
0	6272	7.31751
0	6280	7.31751
0	6288	7.32487
0	6296	6.92119
0	6304	6.33946
0	6312	6.21833
0	6320	6.21833
0	6328	6.08896
0	6336	6.08896
0	6344	5.94684
0	6352	5.62014
0	6360	5.65945
0	6368	5.55492
0	6376	5.55492
0	6384	5.72762
0	6392	5.88848
0	6400	5.75692
0	6408	5.73868
0	6416	5.39642
0	6424	5.24442
0	6432	5.1482
0	6440	5.23924
0	6448	5.58382
0	6456	5.58382
0	6464	5.81029
0	6472	5.81029
0	6480	5.81029
0	6488	6.02116
0	6496	6.07158
0	6504	6.38239
0	6512	6.38239
0	6520	6.38004
0	6528	6.06866
0	6536	6.38004
0	6544	6.21305
0	6552	6.21305
0	6560	6.12029
0	6568	5.88848
0	6576	5.88848
0	6584	5.99988
0	6592	6.73132
0	6600	6.73132
0	6608	6.67488
0	6616	6.62809
0	6624	5.46014
0	6632	5.39176
0	6640	5.27511
0	6648	5.51261
0	6656	5.71275
0	6664	6.11465
0	6672	6.11465
0	6680	6.26495
0	6688	6.50831
0	6696	6.72206
0	6704	6.56116
0	6712	6.76415
0	6720	6.65945
0	6728	6.65945
0	6736	6.37532
0	6744	6.37532
0	6752	5.80679
0	6760	6.06574
0	6768	5.99374
0	6776	6.05693
0	6784	6.01208
0	6792	6.21041
0	6800	6.19978
0	6808	6.06281
0	6816	6.06281
0	6824	6.06281
0	6832	6.06281
0	6840	6.06866
0	6848	6.06866
0	6856	5.93408
0	6864	5.96892
0	6872	5.79272
0	6880	5.70526
0	6888	5.57562
0	6896	5.72021
0	6904	5.77851
0	6912	6.11182
0	6920	6.38708
0	6928	6.38708
0	6936	6.38708
0	6944	6.42863
0	6952	6.52331
0	6960	6.38708
0	6968	6.38708
0	6976	6.10898
0	6984	5.97828
0	6992	5.91146
0	7000	5.9595
0	7008	6.17829
0	7016	6.31012
0	7024	6.2624
0	7032	6.17829
0	7040	6.19711
0	7048	6.36822
0	7056	6.20244
0	7064	6.36822
0	7072	6.36822
0	7080	6.25985
0	7088	5.90493
0	7096	5.90493
0	7104	6.13152
0	7112	6.27764
0	7120	6.40338
0	7128	6.43318
0	7136	6.54025
0	7144	6.45121
0	7152	5.96892
0	7160	5.92765
0	7168	6.03617
0	7176	6.03617
0	7184	6.96422
0	7192	7.12451
0	7200	7.63007
0	7208	7.87016
0	7216	7.95792
0	7224	10.0612
0	7232	10.8827
0	7240	11.0418
0	7248	11.4553
0	7256	11.7764
0	7264	11.8555
0	7272	11.8555
0	7280	12.0516
0	7288	12.3454
0	7296	12.3094
0	7304	12.2931
0	7312	12.2674
0	7320	11.9347
0	7328	11.9347
0	7336	12.1081
0	7344	12.0315
0	7352	12.0315
0	7360	12.0315
0	7368	12.0985
0	7376	12.0268
0	7384	12.0268
0	7392	12.2896
0	7400	12.4617
0	7408	12.4617
0	7416	12.5768
0	7424	12.5768
0	7432	12.4275
0	7440	11.8284
0	7448	11.8284
0	7456	11.4768
0	7464	11.7043
0	7472	11.4099
0	7480	11.4099
0	7488	10.5689
0	7496	10.9119
0	7504	10.9119
0	7512	11.774
0	7520	11.9396
0	7528	12.1451
0	7536	12.1871
0	7544	11.9756
0	7552	11.7852
0	7560	11.9814
0	7568	12.3383
0	7576	12.7253
0	7584	12.7592
0	7592	12.9013
0	7600	12.9981
0	7608	12.9981
0	7616	12.6981
0	7624	12.3099
0	7632	11.9225
0	7640	11.5814
0	7648	10.7439
0	7656	9.57665
0	7664	11.5748
0	7672	11.8946
0	7680	11.8039
0	7688	12.2951
0	7696	12.4595
0	7704	12.4775
0	7712	12.2624
0	7720	12.1076
0	7728	11.8584
0	7736	12.1245
0	7744	12.2993
0	7752	12.4322
0	7760	12.6875
0	7768	12.9799
0	7776	12.9528
0	7784	12.6875
0	7792	12.609
0	7800	12.4228
0	7808	12.0399
0	7816	11.7302
0	7824	11.3361
0	7832	10.9363
0	7840	10.9363
0	7848	11.294
0	7856	12.2264
0	7864	12.6991
0	7872	12.8689
0	7880	12.7977
0	7888	12.4111
0	7896	11.7255
0	7904	10.9189
0	7912	10.4332
0	7920	10.8418
0	7928	10.406
0	7936	10.406
0	7944	10.6951
0	7952	10.7578
0	7960	11.3855
0	7968	11.9636
0	7976	12.1337
0	7984	12.2054
0	7992	12.2054
0	8000	12.1625
0	8008	12.1457
0	8016	12.1457
0	8024	12.1826
0	8032	12.344
0	8040	12.344
0	8048	12.344
0	8056	12.2254
0	8064	11.799
0	8072	11.9148
0	8080	12.3031
0	8088	12.3197
0	8096	12.5252
0	8104	12.5252
0	8112	12.2313
0	8120	11.8707
0	8128	11.8707
0	8136	12.8416
0	8144	13.1017
0	8152	13.5663
0	8160	13.5663
0	8168	13.0053
0	8176	12.7304
0	8184	12.0746
0	8192	12.0213
0	8200	12.2548
0	8208	12.3226
0	8216	12.3822
0	8224	12.7425
0	8232	12.77
0	8240	12.4769
0	8248	12.4769
0	8256	12.7818
0	8264	12.7647
0	8272	12.6086
0	8280	12.6086
0	8288	12.8069
0	8296	12.6825
0	8304	12.6197
0	8312	12.6772
0	8320	12.6595
0	8328	12.6595
0	8336	12.6595
0	8344	12.7581
0	8352	12.8066
0	8360	12.8121
0	8368	12.7553
0	8376	12.2403
0	8384	11.6719
0	8392	10.2134
0	8400	9.93668
0	8408	10.2134
0	8416	12.0865
0	8424	12.6989
0	8432	13.0529
0	8440	13.0529
0	8448	12.6891
0	8456	12.0623
0	8464	6.12311
0	8472	5.78563
0	8480	5.78563
0	8488	6.10898
0	8496	6.44897
0	8504	6.65557
0	8512	6.65557
0	8520	6.38708
0	8528	5.94047
0	8536	5.94047
0	8544	6.01511
0	8552	7.13292
0	8560	7.49207
0	8568	7.92926
0	8576	7.75147
0	8584	7.75147
0	8592	7.09184
0	8600	6.247
0	8608	5.91146
0	8616	5.86849
0	8624	5.91471
0	8632	5.55909
0	8640	5.19176
0	8648	5.16469
0	8656	5.48662
0	8664	5.64386
0	8672	5.76415
0	8680	5.79272
0	8688	5.99988
0	8696	5.79272
0	8704	5.54656
0	8712	5.83454
0	8720	5.88848
0	8728	5.81726
0	8736	5.82765
0	8744	5.71275
0	8752	5.46014
0	8760	5.39176
0	8768	5.25985
0	8776	5.20244
0	8784	5.39176
0	8792	5.59603
0	8800	5.80679
0	8808	5.74965
0	8816	5.74965
0	8824	5.74965
0	8832	5.4057
0	8840	5.24442
0	8848	5.24442
0	8856	5.21833
0	8864	5.29022
0	8872	5.43771
0	8880	6.21569
0	8888	6.21569
0	8896	6.36109
0	8904	5.92119
0	8912	6.31259
0	8920	6.31259
0	8928	6.48443
0	8936	6.77672
0	8944	6.77672
0	8952	6.70149
0	8960	7.53075
0	8968	7.53075
0	8976	6.36822
0	8984	6.30765
0	8992	6.27511
0	9000	5.66719
0	9008	5.31012
0	9016	5.66719
0	9024	5.95318
0	9032	7.36703
0	9040	7.40454
0	9048	7.40454
0	9056	7.39292
0	9064	5.82765
0	9072	5.41492
0	9080	5.22882
0	9088	5.16469
0	9096	5.05103
0	9104	5.22882
0	9112	5.41492
0	9120	5.82073
0	9128	6.1371
0	9136	6.36585
0	9144	6.36585
0	9152	6.31751
0	9160	6.70901
0	9168	6.28017
0	9176	6.54236
0	9184	6.46237
0	9192	6.46237
0	9200	6.10329
0	9208	5.67488
0	9216	5.67488
0	9224	6.13431
0	9232	6.13431
0	9240	6.5879
0	9248	6.90329
0	9256	6.91471
0	9264	6.79449
0	9272	6.86681
0	9280	6.46681
0	9288	6.18638
0	9296	5.91146
0	9304	5.76415
0	9312	5.76415
0	9320	6.08896
0	9328	6.08896
0	9336	6.15921
0	9344	6.09184
0	9352	5.97516
0	9360	6.23664
0	9368	6.23664
0	9376	6.12592
0	9384	6.47344
0	9392	6.12592
0	9400	5.91471
0	9408	5.55492
0	9416	5.79625
0	9424	5.55492
0	9432	5.55492
0	9440	5.97516
0	9448	6.08608
0	9456	5.66333
0	9464	5.74965
0	9472	6.35152
0	9480	5.74965
0	9488	5.855
0	9496	5.855
0	9504	5.68254
0	9512	5.34911
0	9520	5.50831
0	9528	5.37768
0	9536	5.38708
0	9544	5.20244
0	9552	5.53815
0	9560	5.37768
0	9568	5.0803
0	9576	4.90165
0	9584	4.79977
0	9592	4.79977
0	9600	5.81726
0	9608	5.88185
0	9616	6.31505
0	9624	6.55284
0	9632	6.54025
0	9640	6.31505
0	9648	6.30269
0	9656	6.31997
0	9664	6.22096
0	9672	5.90165
0	9680	5.735
0	9688	5.77493
0	9696	5.43318
0	9704	5.54656
0	9712	5.49967
0	9720	5.49967
0	9728	5.59197
0	9736	6.2852
0	9744	6.41492
0	9752	6.42408
0	9760	6.39642
0	9768	6.13431
0	9776	5.52969
0	9784	5.19711
0	9792	5.09184
0	9800	4.735
0	9808	4.735
0	9816	5.44672
0	9824	5.52969
0	9832	5.46459
0	9840	5.46459
0	9848	5.37768
0	9856	5.38708
0	9864	5.25985
0	9872	5.82765
0	9880	5.82765
0	9888	5.94684
0	9896	6.32487
0	9904	6.43544
0	9912	6.03318
0	9920	6.03318
0	9928	5.8311
0	9936	5.78207
0	9944	5.49967
0	9952	5.3443
0	9960	5.56738
0	9968	5.79977
0	9976	5.65945
0	9984	5.86513
0	9992	5.91796
0	10000	5.90165
0	10008	5.8311
0	10016	5.99374
0	10024	5.99374
0	10032	6.0803
0	10040	6.3002
0	10048	6.3002
0	10056	6.12872
0	10064	6.57562
0	10072	6.98138
0	10080	6.60411
0	10088	6.42636
0	10096	7.22227
0	10104	7.80592
0	10112	7.94207
0	10120	7.95477
0	10128	8.70338
0	10136	8.86007
0	10144	11.0742
0	10152	11.0279
0	10160	11.0817
0	10168	11.0817
0	10176	9.42607
0	10184	9.27985
0	10192	9.45261
0	10200	9.72485
0	10208	9.42579
0	10216	9.48443
0	10224	9.5666
0	10232	9.53181
0	10240	9.00751
0	10248	9.23794
0	10256	9.80592
0	10264	9.81356
0	10272	9.81356
0	10280	9.99835
0	10288	9.90962
0	10296	9.40801
0	10304	9.40801
0	10312	9.55596
0	10320	9.66405
0	10328	10.001
0	10336	10.0615
0	10344	9.74051
0	10352	10.0615
0	10360	10.002
0	10368	9.77493
0	10376	9.73017
0	10384	9.91856
0	10392	10.5185
0	10400	10.1058
0	10408	10.3591
0	10416	10.3979
0	10424	10.3073
0	10432	10.1058
0	10440	10.009
0	10448	10.0573
0	10456	10.0419
0	10464	9.73638
0	10472	10.1737
0	10480	10.5214
0	10488	10.1837
0	10496	10.1423
0	10504	10.217
0	10512	10.165
0	10520	9.97282
0	10528	9.95516
0	10536	9.95516
0	10544	10.0155
0	10552	9.83132
0	10560	9.83132
0	10568	10.0364
0	10576	10.2043
0	10584	10.2043
0	10592	10.3661
0	10600	10.4417
0	10608	10.3538
0	10616	10.256
0	10624	10.1712
0	10632	9.39059
0	10640	9.19678
0	10648	8.0098
0	10656	7.92281
0	10664	7.98371
0	10672	8.7492
0	10680	8.82203
0	10688	9.43686
0	10696	9.88972
0	10704	10.8243
0	10712	10.8243
0	10720	10.7965
0	10728	10.6603
0	10736	9.33552
0	10744	9.33552
0	10752	8.8626
0	10760	8.5392
0	10768	9.13222
0	10776	9.17896
0	10784	9.61565
0	10792	10.1099
0	10800	10.2915
0	10808	10.1549
0	10816	10.1259
0	10824	10.2145
0	10832	10.0983
0	10840	10.147
0	10848	10.4222
0	10856	10.5967
0	10864	10.4222
0	10872	10.3768
0	10880	10.3693
0	10888	10.4391
0	10896	10.4391
0	10904	10.4391
0	10912	10.3485
0	10920	10.3485
0	10928	10.4816
0	10936	10.4816
0	10944	10.2926
0	10952	10.2613
0	10960	10.2484
0	10968	9.60813
0	10976	9.36198
0	10984	9.57382
0	10992	9.75918
0	11000	9.65921
0	11008	9.57408
0	11016	9.61365
0	11024	9.33097
0	11032	8.7304
0	11040	8.51422
0	11048	9.15027
0	11056	9.15027
0	11064	9.75284
0	11072	10.139
0	11080	10.1979
0	11088	10.0868
0	11096	10.1185
0	11104	10.0692
0	11112	9.85881
0	11120	9.85881
0	11128	10.1713
0	11136	10.6548
0	11144	11.0035
0	11152	11.0967
0	11160	11.3326
0	11168	11.3326
0	11176	11.1859
0	11184	10.9582
0	11192	10.8292
0	11200	9.70432
0	11208	9.35661
0	11216	9.1664
0	11224	9.32303
0	11232	10.1647
0	11240	10.216
0	11248	10.216
0	11256	10.216
0	11264	9.42693
0	11272	9.27416
0	11280	9.16776
0	11288	9.80548
0	11296	9.95279
0	11304	9.78319
0	11312	9.36822
0	11320	8.45457
0	11328	5.34911
0	11336	5.34911
0	11344	8.09399
0	11352	9.08319
0	11360	9.07812
0	11368	9.59704
0	11376	8.98216
0	11384	8.69489
0	11392	5.87852
0	11400	5.81029
0	11408	5.64386
0	11416	5.31012
0	11424	5.22882
0	11432	5.75329
0	11440	5.96578
0	11448	7.19042
0	11456	7.97983
0	11464	8.07594
0	11472	7.92443
0	11480	7.92443
0	11488	7.18907
0	11496	7.01814
0	11504	7.01814
0	11512	7.2789
0	11520	7.49967
0	11528	7.65168
0	11536	7.57357
0	11544	7.1371
0	11552	6.93568
0	11560	6.04511
0	11568	5.98757
0	11576	5.84139
0	11584	5.84139
0	11592	5.84139
0	11600	5.88185
0	11608	5.67871
0	11616	5.67871
0	11624	5.46902
0	11632	5.52969
0	11640	5.52969
0	11648	5.71275
0	11656	5.71275
0	11664	5.86849
0	11672	5.77135
0	11680	5.2852
0	11688	5.23924
0	11696	5.23924
0	11704	5.20244
0	11712	5.29022
0	11720	5.31012
0	11728	5.31012
0	11736	5.25985
0	11744	5.25985
0	11752	5.20244
0	11760	5.55492
0	11768	5.14266
0	11776	5.60007
0	11784	5.64386
0	11792	5.65168
0	11800	5.62809
0	11808	5.62809
0	11816	5.60007
0	11824	5.87518
0	11832	5.87518
0	11840	5.60007
0	11848	5.90165
0	11856	5.72392
0	11864	5.32487
0	11872	5.46014
0	11880	5.68254
0	11888	5.67871
0	11896	5.61615
0	11904	5.68254
0	11912	5.47785
0	11920	5.46459
0	11928	5.33946
0	11936	5.42408
0	11944	5.43771
0	11952	5.69394
0	11960	5.56324
0	11968	5.58382
0	11976	5.56324
0	11984	5.504
0	11992	5.44222
0	12000	5.46014
0	12008	5.32975
0	12016	5.38708
0	12024	5.32487
0	12032	5.42408
0	12040	5.54656
0	12048	5.49533
0	12056	5.98138
0	12064	6.06281
0	12072	5.91796
0	12080	6.24442
0	12088	6.24442
0	12096	5.82765
0	12104	5.60007
0	12112	5.88848
0	12120	5.60007
0	12128	5.66719
0	12136	5.67104
0	12144	5.52544
0	12152	5.36822
0	12160	5.43318
0	12168	5.36822
0	12176	5.66719
0	12184	5.85839
0	12192	5.93728
0	12200	5.71275
0	12208	5.63205
0	12216	5.20244
0	12224	5.20244
0	12232	5.22358
0	12240	5.28017
0	12248	5.28017
0	12256	5.33461
0	12264	5.09184
0	12272	4.99681
0	12280	4.76415
0	12288	4.9082
0	12296	4.76415
0	12304	4.95318
0	12312	5.30517
0	12320	5.34911
0	12328	5.41492
0	12336	5.46014
0	12344	5.41492
0	12352	5.21305
0	12360	5.21305
0	12368	5.24958
0	12376	5.21305
0	12384	5.16469
0	12392	5.18638
0	12400	5.3443
0	12408	5.42408
0	12416	5.43318
0	12424	5.35391
0	12432	5.57151
0	12440	5.24958
0	12448	5.08608
0	12456	5.39642
0	12464	5.86176
0	12472	5.85161
0	12480	6.08608
0	12488	6.08608
0	12496	5.76415
0	12504	5.57151
0	12512	5.54656
0	12520	5.45121
0	12528	5.41031
0	12536	5.33946
0	12544	5.24958
0	12552	5.31012
0	12560	5.31012
0	12568	5.31012
0	12576	5.52117
0	12584	5.77851
0	12592	5.90493
0	12600	6.23404
0	12608	6.38004
0	12616	6.34188
0	12624	6.27764
0	12632	5.78918
0	12640	5.64386
0	12648	5.45568
0	12656	5.32975
0	12664	5.13152
0	12672	5.3587
0	12680	5.22882
0	12688	5.51261
0	12696	5.71275
0	12704	5.82765
0	12712	5.735
0	12720	5.88848
0	12728	5.735
0	12736	5.82073
0	12744	5.99988
0	12752	6.02718
0	12760	5.89508
0	12768	5.89508
0	12776	5.49533
0	12784	5.25472
0	12792	5.25472
0	12800	5.51261
0	12808	5.89178
0	12816	6.29022
0	12824	6.29272
0	12832	6.33704
0	12840	6.8431
0	12848	6.79272
0	12856	6.70713
0	12864	6.72392
0	12872	6.27258
0	12880	6.04807
0	12888	6.04807
0	12896	6.00904
0	12904	5.71648
0	12912	5.86849
0	12920	5.34911
0	12928	5.21833
0	12936	5.21833
0	12944	5.62412
0	12952	5.62412
0	12960	5.47344
0	12968	5.70149
0	12976	5.75692
0	12984	5.54656
0	12992	5.21305
0	13000	5.38239
0	13008	5.54656
0	13016	5.80679
0	13024	5.96578
0	13032	5.96892
0	13040	5.89508
0	13048	5.84139
0	13056	5.79977
0	13064	5.79977
0	13072	6.04511
0	13080	8.89467
0	13088	8.92079
0	13096	8.92079
0	13104	8.90779
0	13112	7.41836
0	13120	6.37768
0	13128	6.28771
0	13136	6.6768
0	13144	7.09327
0	13152	6.92119
0	13160	6.92119
0	13168	6.59603
0	13176	5.37296
0	13184	5.23924
0	13192	5.46014
0	13200	5.46014
0	13208	5.45121
0	13216	5.75329
0	13224	6.00294
0	13232	6.00294
0	13240	6.00294
0	13248	6.00294
0	13256	5.94047
0	13264	5.77135
0	13272	5.58382
0	13280	5.53815
0	13288	5.43318
0	13296	5.40106
0	13304	5.31012
0	13312	5.41492
0	13320	5.41492
0	13328	5.33946
0	13336	5.43318
0	13344	5.60411
0	13352	5.77851
0	13360	6.41721
0	13368	6.85839
0	13376	6.85839
0	13384	6.85839
0	13392	6.61615
0	13400	6.46014
0	13408	6.22358
0	13416	6.46014
0	13424	7.31628
0	13432	7.31628
0	13440	7.2789
0	13448	7.13988
0	13456	5.99988
0	13464	5.77135
0	13472	6.03617
0	13480	6.56324
0	13488	7.10614
0	13496	7.66719
0	13504	8.12802
0	13512	9.75079
0	13520	9.83647
0	13528	10.0232
0	13536	10.0803
0	13544	9.43658
0	13552	9.14543
0	13560	9.44841
0	13568	9.52969
0	13576	9.52969
0	13584	9.59095
0	13592	9.22784
0	13600	8.82506
0	13608	8.2946
0	13616	7.56427
0	13624	7.56427
0	13632	7.96029
0	13640	7.84651
0	13648	8.36703
0	13656	9.01473
0	13664	9.89755
0	13672	10.0111
0	13680	10.2493
0	13688	10.2493
0	13696	9.92281
0	13704	9.88951
0	13712	9.97866
0	13720	10.566
0	13728	11.0186
0	13736	11.0611
0	13744	11.0115
0	13752	10.7102
0	13760	10.0473
0	13768	9.85119
0	13776	9.64067
0	13784	9.39409
0	13792	8.97204
0	13800	8.88682
0	13808	8.05472
0	13816	8.05472
0	13824	8.79977
0	13832	9.01018
0	13840	9.64484
0	13848	9.88765
0	13856	10.2566
0	13864	10.0458
0	13872	10.0458
0	13880	10.7275
0	13888	10.7795
0	13896	10.4319
0	13904	10.3301
0	13912	10.316
0	13920	9.92644
0	13928	10.2707
0	13936	9.77157
0	13944	9.91816
0	13952	10.2026
0	13960	10.2026
0	13968	9.71695
0	13976	9.71695
0	13984	9.36585
0	13992	9.24345
0	14000	7.78918
0	14008	7.78918
0	14016	9.447
0	14024	9.78807
0	14032	10.2327
0	14040	10.2327
0	14048	9.97321
0	14056	9.65216
0	14064	9.19243
0	14072	8.51368
0	14080	7.85839
0	14088	7.07012
0	14096	6.82765
0	14104	6.99988
0	14112	6.82765
0	14120	6.91308
0	14128	7.00599
0	14136	7.49098
0	14144	7.88018
0	14152	7.96735
0	14160	8.07085
0	14168	8.38239
0	14176	8.48771
0	14184	8.86513
0	14192	9.13884
0	14200	9.3169
0	14208	9.22293
0	14216	9.00561
0	14224	8.81943
0	14232	7.98757
0	14240	7.594
0	14248	7.40338
0	14256	7.5879
0	14264	7.64091
0	14272	7.80767
0	14280	7.82593
0	14288	8.07812
0	14296	8.32242
0	14304	8.72114
0	14312	8.72114
0	14320	8.72114
0	14328	8.23339
0	14336	8.23339
0	14344	7.99297
0	14352	7.62809
0	14360	7.2852
0	14368	6.52756
0	14376	5.10329
0	14384	4.88185
0	14392	5.10329
0	14400	6.44222
0	14408	7.18369
0	14416	7.68635
0	14424	7.93648
0	14432	7.67488
0	14440	7.61715
0	14448	7.36941
0	14456	7.05693
0	14464	6.87518
0	14472	6.74965
0	14480	6.38239
0	14488	5.93087
0	14496	5.03916
0	14504	5.5879
0	14512	5.5879
0	14520	6.1482
0	14528	6.56738
0	14536	6.89178
0	14544	7.10329
0	14552	6.98138
0	14560	6.91958
0	14568	6.8311
0	14576	6.32487
0	14584	6.32487
0	14592	6.27004
0	14600	6.27004
0	14608	6.33704
0	14616	6.54025
0	14624	6.54025
0	14632	6.61415
0	14640	6.83797
0	14648	7.5169
0	14656	7.75147
0	14664	7.94684
0	14672	8.27004
0	14680	8.17286
0	14688	7.72577
0	14696	7.17014
0	14704	6.25472
0	14712	6.25472
0	14720	6.04807
0	14728	5.90493
0	14736	5.69015
0	14744	6.03318
0	14752	5.67488
0	14760	5.67488
0	14768	5.65557
0	14776	6.00599
0	14784	7.36228
0	14792	7.43544
0	14800	7.56738
0	14808	7.56738
0	14816	7.4568
0	14824	6.66333
0	14832	6.1482
0	14840	5.88848
0	14848	6.247
0	14856	5.94047
0	14864	5.99374
0	14872	6.28771
0	14880	7.22489
0	14888	7.22489
0	14896	7.22489
0	14904	7.17558
0	14912	7.06866
0	14920	6.17558
0	14928	6.17558
0	14936	6.3587
0	14944	6.3587
0	14952	6.00599
0	14960	5.93087
0	14968	5.83454
0	14976	5.41031
0	14984	5.70149
0	14992	5.77851
0	15000	6.03916
0	15008	5.89837
0	15016	6.12029
0	15024	6.07449
0	15032	5.89837
0	15040	5.66333
0	15048	5.82765
0	15056	5.80679
0	15064	5.80679
0	15072	6.10898
0	15080	7.0904
0	15088	7.04065
0	15096	7.04065
0	15104	7.02718
0	15112	6.52969
0	15120	6.05693
0	15128	6.05693
0	15136	5.76415
0	15144	5.68635
0	15152	5.4057
0	15160	5.31997
0	15168	5.31997
0	15176	5.33461
0	15184	5.45121
0	15192	5.82073
0	15200	6.27511
0	15208	11.7882
0	15216	11.7882
0	15224	11.7856
0	15232	11.7844
0	15240	5.41031
0	15248	5.21833
0	15256	5.21833
0	15264	5.63205
0	15272	6.28771
0	15280	6.38004
0	15288	6.38004
0	15296	6.38004
0	15304	5.74965
0	15312	5.74965
0	15320	5.94684
0	15328	5.94684
0	15336	5.9082
0	15344	5.81378
0	15352	5.746
0	15360	5.38708
0	15368	5.53392
0	15376	5.91471
0	15384	5.91471
0	15392	5.46902
0	15400	5.91471
0	15408	5.99066
0	15416	5.94684
0	15424	6.04511
0	15432	6.07158
0	15440	6.27004
0	15448	6.32242
0	15456	6.40106
0	15464	6.68635
0	15472	6.68635
0	15480	6.55492
0	15488	6.39642
0	15496	6.00294
0	15504	5.84821
0	15512	5.65945
0	15520	5.89508
0	15528	5.80679
0	15536	5.84821
0	15544	5.69394
0	15552	5.46014
0	15560	5.37768
0	15568	5.39176
0	15576	5.39642
0	15584	5.29022
0	15592	5.49533
0	15600	5.4057
0	15608	5.2852
0	15616	5.27004
0	15624	5.2852
0	15632	5.2852
0	15640	5.58382
0	15648	5.9082
0	15656	6.22882
0	15664	6.22882
0	15672	6.15372
0	15680	5.86513
0	15688	5.52117
0	15696	5.16469
0	15704	5.19176
0	15712	5.52117
0	15720	5.58382
0	15728	5.79977
0	15736	6.21833
0	15744	6.68254
0	15752	6.65362
0	15760	6.79977
0	15768	6.88517
0	15776	6.69205
0	15784	5.87184
0	15792	5.94684
0	15800	5.64386
0	15808	5.64386
0	15816	5.88517
0	15824	5.81029
0	15832	5.8311
0	15840	6.12592
0	15848	5.90165
0	15856	5.79272
0	15864	6.10329
0	15872	5.92765
0	15880	5.92765
0	15888	5.92765
0	15896	6.06281
0	15904	5.91471
0	15912	6.06281
0	15920	5.74965
0	15928	5.74965
0	15936	5.74965
0	15944	6.11465
0	15952	5.57151
0	15960	6.06281
0	15968	6.1482
0	15976	6.1482
0	15984	5.95002
0	15992	6.09184
0	16000	6.09184
0	16008	6.67104
[truncated: 229,063 more rows]
