# Supplementary material for: A Compendium of Nucleosome and Transcript Profiles Reveals Determinants of Chromatin Architecture and Transcription
Source: PLoS Genet. 2013 May 2;9(5):e1003479. doi: 10.1371/journal.pgen.1003479 (PMC3642058; doi:10.1371/journal.pgen.1003479)
Supplement: Dataset S1 — Yeast transcript annotation R script and data files. Please note this file is 81.9 MB and may be difficult for some readers to download due to its size. (GZ) [file pgen.1003479.s001.gz › yeast-transcript-annotation/chr15.data.lior]

0	13	-0.190956212449714
0	20	-0.305825559347906
0	27	-0.245464510775768
0	34	-0.450618053070463
0	41	-0.0147391733961095
0	49	1.82443362045704
0	56	0.500806006937985
0	65	0.0919919603230506
0	73	0.183033189921629
0	80	-0.205154746692900
0	87	0.106547685902322
0	97	0.0718461744467787
0	105	2.07806846573799
0	113	1.82273991627786
0	121	-1.22359821134543
0	129	-1.65661369220661
0	137	-1.33068164856193
0	145	0.572924382250416
0	153	0.0250379043440532
0	161	-0.134750481925137
0	169	-0.889795462693607
0	177	-1.42534030164719
0	185	0.159463096643234
0	193	-0.380395345097176
0	201	-1.09297034665903
0	209	-0.581827481361591
0	217	0.69487659546211
0	225	-1.88729567800611
0	233	-0.934810679888693
0	241	-0.0980283604641272
0	249	0.76249770030874
0	257	0.778970257086883
0	264	0.566418496128334
0	273	0.185260561210559
0	281	-0.318142998212933
0	289	-1.13433147562247
0	297	-1.32434376037658
0	305	-1.02141763034814
0	313	-0.965471226685136
0	321	-1.22291710109902
0	329	-1.38460249083908
0	337	-1.19742002282594
0	345	-1.04499441069810
0	353	0.280679631204089
0	361	0.00824322458147808
0	369	-0.291606172309151
0	377	-0.589075524179433
0	385	-0.454134946225913
0	393	1.25981609471995
0	401	-0.855782797380824
0	409	1.58121368477782
0	417	-0.465957705257015
0	425	1.06470748892636
0	433	0.99874595190118
0	441	-0.504574178418387
0	448	-0.170935298377842
0	456	-1.09626265704567
0	465	-1.31685068706383
0	473	-1.35679677536351
0	481	-1.17891808454591
0	489	-1.66793947241761
0	497	-0.913671022695123
0	505	-1.40771969779723
0	513	-0.60739551981855
0	521	-0.204967059128225
0	529	-0.24383087851821
0	537	-0.661990118079492
0	544	-0.680383096556768
0	553	0.574601311451226
0	561	-0.881494575957726
0	569	-1.85388951853341
0	577	-1.44769548914026
0	585	-0.39337599161946
0	593	-0.453513493331847
0	601	-1.60582589667708
0	609	-0.860778479764308
0	617	-1.46559799399370
0	625	-0.991567844180147
0	633	-1.34889156088706
0	641	-0.864936702110034
0	662	-0.625420131301876
0	673	0.091850232227431
0	681	-1.27214961230941
0	689	-0.3407732258994
0	696	-0.550079417274373
0	703	-0.727040202210411
0	721	-1.47854363793077
0	729	-1.72913929234790
0	736	-1.23554907068207
0	744	-1.53430557226135
0	752	-0.481944238536866
0	761	-1.23473340682461
0	769	-1.82510290265799
0	777	-1.80786123994284
0	785	-1.30796323185935
0	792	-1.83663022458617
0	800	-1.54532730370641
0	807	-0.806486425067833
0	816	-1.68188844373954
0	824	-2.24137584555589
0	831	-1.46652223907936
0	838	-1.22553613024189
0	849	-1.41388754564348
0	857	-1.36558092921796
0	864	-1.71231670005325
0	871	-2.12702080535861
0	881	-1.85326654612149
0	892	-1.84664069869005
0	900	-1.73148784712318
0	908	-1.88653847221718
0	916	-1.26506354885406
0	924	-1.68861942143516
0	937	-1.84170141897487
0	945	-1.96732015817700
0	953	-1.58109467420292
0	960	-1.50097756504391
0	969	-1.56052580008143
0	977	-2.32327306671001
0	993	-1.12616294455256
0	1009	-1.57143850573163
0	1017	-1.78097912001379
0	1025	-1.92105365456472
0	1033	-1.65986730331468
0	1041	-1.56129232570975
0	1049	-1.52050671137051
0	1057	-1.67289809402834
0	1065	-1.3526526270826
0	1073	-1.59534262087673
0	1081	-1.80439061498162
0	1129	-2.08607840240850
0	1137	-1.79822508113170
0	1145	-1.65453187532576
0	1153	-1.654271682292
0	1161	-1.51035127425304
0	1169	-1.27904100835319
0	1177	-1.24707576940139
0	1185	-1.36911390518351
0	1195	-1.52817461305160
0	1209	-2.01736473142148
0	1217	-1.07202124832633
0	1225	-1.25713894340107
0	1233	-1.49533730557350
0	1241	-1.63377243235618
0	1249	-1.77982193449460
0	1257	-1.99678067139928
0	1265	-1.70747643069844
0	1273	-0.480012280902945
0	1281	-0.829810305387365
0	1289	-1.74546143589696
0	1297	-1.68297891618021
0	1305	-0.572800954069288
0	1313	-1.43923726711183
0	1321	-1.79563499036247
0	1329	-0.955385380387533
0	1337	-1.40393425422102
0	1345	-1.87843425888108
0	1353	-1.67830575700808
0	1361	-2.08973329579121
0	1369	-1.57719309590375
0	1377	-1.73664269506320
0	1385	-1.97116192322548
0	1393	-2.01588369962822
0	1401	-1.59896198452673
0	1409	-1.20477963085663
0	1417	-1.91667712249718
0	1425	-1.65076394686708
0	1441	-1.23492547847156
0	1449	-1.05148342112715
0	1457	-1.47854526395291
0	1465	-0.477126619616051
0	1473	-0.869100505412346
0	1481	-0.694785830321143
0	1489	-1.78368052483168
0	1497	-1.85239715204861
0	1505	-1.93890610801673
0	1513	-1.40282389552105
0	1521	-1.62515164156593
0	1529	-1.74427570350132
0	1537	-1.88902949089261
0	1545	-1.66562033505841
0	1553	-1.97305609512184
0	1561	-1.78758238987944
0	1569	-1.66317618016435
0	1577	-1.65676875864014
0	1585	-2.18171733725177
0	1593	-2.28727154638436
0	1601	-0.84156550414325
0	1609	-1.44337772261023
0	1617	-1.73876314660507
0	1625	-2.17260752310136
0	1633	-1.68994487719320
0	1641	-1.59312682614545
0	1649	-1.79408583817457
0	1657	-1.55867287865224
0	1665	-1.83565221645003
0	1673	-2.04040777408244
0	1681	-2.0488623503355
0	1689	-1.517151202574
0	1705	-1.64913247989293
0	1713	-1.81906483782199
0	1721	-2.11686406349789
0	1729	-1.51469188597569
0	1737	-1.85651474277896
0	1745	-1.6101956937079
0	1753	-1.61740089236070
0	1761	-2.05495261791418
0	1769	-2.25591153287176
0	1777	-2.33221921212712
0	1785	-1.53406566298784
0	1793	-1.48784140999778
0	1801	-1.68012576806714
0	1809	-2.00574403368962
0	1817	-1.15258197097242
0	1825	-1.44017673178958
0	1833	-0.256076441939729
0	1841	-1.56834758495213
0	1849	-1.64508198695231
0	1857	-1.49396154176558
0	1865	-1.85588511157190
0	1873	-1.73914391001953
0	1881	-1.77469137503149
0	1889	-1.68573682606307
0	1897	-1.76727973742810
0	1905	-2.03025430904321
0	1913	-2.24583357621969
0	1921	-1.65417866145638
0	1929	-1.48547278308618
0	1937	-2.05736259649087
0	1945	-1.45461904961967
0	1953	-1.59297842476816
0	1961	-0.38736243836306
0	1969	-1.35830523999743
0	1977	-1.35337532532959
0	1985	-0.274631253577503
0	1993	-0.664676332224024
0	2001	-1.51259820478326
0	2009	-1.05712278134797
0	2017	-0.511570427833673
0	2025	0.746206861940252
0	2033	-0.5952640213438
0	2041	-1.02180993936292
0	2049	0.469079561222459
0	2057	-1.02961278137188
0	2065	-0.835637605711248
0	2073	-1.71642472755741
0	2081	-0.132469447798314
0	2089	0.094042594055611
0	2097	-1.16766552234831
0	2105	-1.18651529461093
0	2113	-1.56679463879535
0	2121	-0.818302682448131
0	2129	-1.16903740847755
0	2137	-1.96707685578878
0	2145	-1.28424548378055
0	2153	-2.00771864790265
0	2161	-2.05212225027655
0	2169	-1.24769207765288
0	2177	-1.23262235085461
0	2185	-1.62122568552337
0	2193	-1.37555905223380
0	2201	-1.08775816176985
0	2209	-1.78323445519143
0	2217	-1.52034052253095
0	2225	-1.76192917898204
0	2233	-2.63694921196272
0	2241	-1.33538538948172
0	2249	-1.60475001745735
0	2257	-1.27707339848197
0	2265	-1.30102694287197
0	2273	-0.541753781004712
0	2281	-0.50945395612152
0	2289	-0.919345603801061
0	2297	-1.25421000954702
0	2305	-0.815631912555357
0	2313	-1.04362206953974
0	2321	-1.39731255857394
0	2329	-1.85388232283284
0	2337	-1.27423829996358
0	2345	-1.49481921490476
0	2353	-1.67911155042005
0	2361	-1.51553655546234
0	2369	-1.89989392243738
0	2377	-1.63901424318025
0	2385	-1.54840092223582
0	2393	-1.89063205864819
0	2401	-1.93050561517648
0	2409	-1.74204478535013
0	2417	-1.50497713571011
0	2425	-1.65789786366530
0	2433	-1.28483928339205
0	2441	-1.56465124524481
0	2449	-0.859668954005017
0	2457	-1.52036654212951
0	2465	-1.17783686128725
0	2473	-2.03574403320537
0	2481	-1.68351863369081
0	2489	-1.80876192429337
0	2497	-2.00685860152133
0	2505	-1.14822449315276
0	2513	-1.20880712117771
0	2521	-1.40544244824338
0	2529	-1.20922303934647
0	2537	-1.39046640315060
0	2545	-1.58839128446753
0	2553	-1.55640144362655
0	2561	-1.85626461060474
0	2569	-0.63473702536139
0	2577	-1.82301272277155
0	2585	1.46528621017346
0	2593	2.0410259743338
0	2601	-1.62359950319458
0	2609	-1.82961469277646
0	2617	-1.76719397922995
0	2625	-1.51860721903353
0	2633	-1.51229732158375
0	2641	-0.99910188015316
0	2649	-1.54148401304222
0	2657	-1.81183874016237
0	2665	-1.37377268724296
0	2673	-2.32145359340058
0	2681	-1.91728111375144
0	2689	-1.60845969642126
0	2697	-1.83726399215651
0	2705	-1.22949843295912
0	2721	-1.59572506740622
0	2729	-1.53768611744329
0	2737	-1.85051690934684
0	2745	-1.74844228116678
0	2753	-1.61123311750433
0	2761	-1.96629687884275
0	2769	-1.76676832764901
0	2777	-1.37081599808225
0	2785	-0.958733658049481
0	2793	-1.25580390272115
0	2801	-1.30263328146726
0	2809	-1.64718084336117
0	2817	-0.276158058299064
0	2825	-1.73298499880421
0	2833	-2.13630085666851
0	2841	-1.26607124515880
0	2865	-1.59989748202350
0	2873	-1.47279258719415
0	2881	-1.23322455019775
0	2889	-1.69958977198884
0	2897	-0.5270330272221
0	2905	0.0585196822732001
0	2913	0.915588175634348
0	2921	0.0190466919653272
0	2929	1.53634638115022
0	2936	1.16949554421271
0	2943	0.294411393796489
0	2950	-0.164636196358092
0	2961	-0.40163860570779
0	2969	1.38908454674315
0	2976	0.0561723332650512
0	2983	0.938779232028795
0	2993	-1.37339194317448
0	3001	0.370654748006162
0	3009	1.27180027768776
0	3017	-0.95334262550117
0	3025	-1.23061510549829
0	3033	-1.10190522974771
0	3040	0.708377651184906
0	3047	2.72807965536399
0	3054	2.75011962926314
0	3061	2.60865391197302
0	3068	1.29352792517316
0	3075	0.812725110126319
0	3097	-1.23989438834091
0	3105	-1.84602218260012
0	3113	-1.71653220427578
0	3121	-1.56001379933942
0	3129	-1.26358003303695
0	3136	-0.501132303326959
0	3145	-0.728904248189932
0	3153	-1.04454232186677
0	3161	-1.76274889804353
0	3169	-1.31841923947785
0	3185	-2.12629555115999
0	3193	-1.45486389874922
0	3201	-2.49667421455238
0	3209	-1.35172611158517
0	3217	-0.884395691841307
0	3225	-1.53000444712970
0	3233	-1.69630854374448
0	3241	-1.63843222663506
0	3249	-1.33047872409598
0	3257	-0.835356669565141
0	3265	-1.57167955045288
0	3273	-1.33645208308379
0	3281	-1.44622869599153
0	3289	-2.07387578154894
0	3297	-1.13827142068058
0	3305	-1.68586188954761
0	3313	-1.41248532370431
0	3321	-1.58556043693863
0	3329	-1.77779466484267
0	3337	-1.73852290750278
0	3345	-1.40645159099937
0	3353	-0.91088829552963
0	3361	-1.0357761092868
0	3369	-1.57421333668931
0	3377	-1.48165395822011
0	3385	-2.13587202213053
0	3393	-1.64680970419324
0	3401	-1.71885952486236
0	3409	-1.41576848295474
0	3417	-1.52917993511424
0	3425	-1.70210899916467
0	3433	-1.67332122865604
0	3441	-1.27088873911205
0	3449	-1.58012611957408
0	3457	-0.779919712187107
0	3465	-1.26214743725410
0	3473	-0.929288658814703
0	3481	-1.12285254896021
0	3489	-1.58596193807873
0	3497	-1.80423179139659
0	3505	-1.77945130386859
0	3513	-1.52774718465277
0	3521	-0.98608405340718
0	3529	-1.5241324453079
0	3537	-1.64734949329146
0	3553	-1.66166952474623
0	3561	-1.81402135071447
0	3569	-1.29579088695137
0	3577	-1.16213990223018
0	3585	-1.18193664222900
0	3593	-0.314838572874280
0	3609	-1.68169375597533
0	3617	-1.23700044181749
0	3625	-1.40039443247700
0	3633	-1.52550122688703
0	3641	-1.28116726068127
0	3649	-2.20313606443476
0	3665	-1.24189640363012
0	3673	-0.588526209846951
0	3681	-1.48825302958374
0	3689	-1.70636889326179
0	3697	-1.21421015680477
0	3705	-0.815479917409416
0	3713	-0.782697896477948
0	3721	-1.53809530608571
0	3729	-1.62239800892383
0	3737	-1.20917095025182
0	3745	-1.27234554649402
0	3753	-1.81175081020478
0	3761	-1.65367803284496
0	3769	-1.24017428330137
0	3777	-1.60966425792690
0	3785	-1.74255134725350
0	3793	-1.68935139728771
0	3801	-1.68582084329165
0	3809	-1.46643047953780
0	3825	-1.53903253239414
0	3833	-1.65955525041177
0	3841	-1.84461197577675
0	3849	-1.18535812757522
0	3857	-1.23316143744936
0	3865	-1.88570551254299
0	3889	-1.34631691794290
0	3897	-1.63468420658149
0	3905	-1.48881368059583
0	3913	-1.78059296386273
0	3929	-0.928657946778195
0	3937	-1.08211082642108
0	3961	-0.424097718272414
0	3969	-1.82512673689699
0	3977	-1.43440623809162
0	3985	-1.71171374649865
0	3993	-1.55839534260268
0	4001	-2.19894632686179
0	4009	-1.70513212012944
0	4017	-1.14105453579491
0	4025	-1.50408037703466
0	4033	-1.23462341632398
0	4041	-1.92016348176467
0	4049	-1.72212947179363
0	4065	-1.59817539136696
0	4073	-1.55382278719172
0	4081	-1.88590357737519
0	4113	-1.8387770665478
0	4121	-1.61984295119545
0	4129	-2.14676253806280
0	4137	-1.23085711170410
0	4145	-1.49452478895571
0	4153	-1.85398537227704
0	4161	-1.92250723710556
0	4169	-1.86806842733678
0	4177	-1.60298157283569
0	4185	-1.76845819484620
0	4193	-1.32554262587905
0	4201	-1.37119944820601
0	4209	-1.87257061682367
0	4217	-2.46456453394547
0	4225	-1.5656727033274
0	4233	-0.90039546343137
0	4241	-0.798652759524416
0	4249	-0.610515978550181
0	4257	-1.45785549639112
0	4265	-1.38350816220599
0	4273	-1.33487354880456
0	4281	-1.36998066681451
0	4297	-1.2841241747354
0	4305	-1.66441818545895
0	4313	-1.55895959716958
0	4321	-0.612797452971938
0	4329	-1.73059884524412
0	4337	-2.26289446848779
0	4345	-1.74765087325727
0	4353	-1.91408200158136
0	4361	-0.893534513758566
0	4369	-0.757027786134846
0	4377	-0.125895542021500
0	4385	-1.72275139310118
0	4393	-1.40068844219661
0	4401	-1.28633069087139
0	4409	-1.6629638753971
0	4417	-1.75816511164433
0	4425	-1.72542481424214
0	4433	-1.57560140710788
0	4441	-1.74836324384868
0	4449	-1.77251646510450
0	4457	-1.63140112480261
0	4465	-1.90526453209164
0	4473	-1.78494357481003
0	4481	-1.61689334921807
0	4489	-1.45168269581301
0	4497	2.89722724098674
0	4505	4.65737051139932
0	4513	-0.70386612108793
0	4521	-1.78121082979583
0	4529	-1.93659037785473
0	4537	-1.38131870585216
0	4545	-1.59639259865447
0	4553	-1.34172963196762
0	4561	-1.36678008988028
0	4569	-1.42217505865662
0	4577	-1.85244896528722
0	4585	-2.16817241228787
0	4593	-1.40874856779671
0	4601	-1.3966201168573
0	4617	-1.43803566539446
0	4625	-1.9105727950611
0	4633	-1.51283592935143
0	4641	-1.42687045902173
0	4649	-1.77129242175303
0	4657	-1.74744856601032
0	4689	1.48014459859807
0	4697	-1.34547479497932
0	4705	-0.878219030609006
0	4713	-1.34161392376640
0	4721	-1.58011708887286
0	4729	-2.10810154996344
0	4737	-1.57524454104287
0	4745	-1.04769210434964
0	4753	-1.65189352878489
0	4761	-1.65545528884095
0	4769	-1.70718208788561
0	4777	0.240084292587494
0	4785	0.673056840941653
0	4793	-0.937046502536908
0	4801	-1.67965419891545
0	4809	-0.260837283690445
0	4817	-0.458425741070393
0	4825	-2.07277089530356
0	4841	-1.93643738418082
0	4849	-1.71085590879356
0	4857	-1.77379871128041
0	4873	-1.4682700193348
0	4881	-1.64973278861330
0	4889	-1.69195590987208
0	4897	-1.66865725147075
0	4905	-1.90062883711484
0	4913	-1.83924034301912
0	4921	-1.83735447295954
0	4929	-1.36091316738296
0	4937	-2.1575649595496
0	4945	-1.47720366102021
0	4953	-1.57493282608501
0	4961	-1.61850084853833
0	4969	-1.26894544567715
0	4977	0.0732933944760843
0	4985	1.02315516571352
0	4993	-1.50387490438657
0	5001	-0.992832149813221
0	5009	-1.36543498288827
0	5017	-1.10809912143157
0	5025	-1.61536343375363
0	5033	-1.54903783020665
0	5041	-0.37093411125786
0	5049	-0.432015186065828
0	5057	-0.222197618375978
0	5065	-1.36403806017120
0	5073	-1.18577725155404
0	5081	-0.7182705012686
0	5089	-1.13063070644423
0	5097	-1.77788937926714
0	5105	-1.58812726948402
0	5113	-1.09919392811689
0	5137	-2.10085415588625
0	5145	-1.70979928803408
0	5153	-1.49804747767859
0	5161	-1.93866688542382
0	5169	-2.06155651810557
0	5177	-1.67820063080702
0	5185	-1.08029281069910
0	5193	-1.76452024552819
0	5201	-1.67935574420714
0	5209	-1.1130244309592
0	5217	-1.79611407463735
0	5225	-1.76067674487663
0	5233	-1.31349615422186
0	5241	-1.69983637659926
0	5249	-1.60466891081608
0	5257	-1.80737490943657
0	5265	-2.00352448886983
0	5273	-1.63487630554595
0	5281	-1.90407221888905
0	5289	-1.76899339399903
0	5297	-1.95354423741511
0	5313	-1.17448247283918
0	5321	-1.96230376689807
0	5329	-2.02505127008859
0	5337	-0.202123113067671
0	5345	-1.06386455038062
0	5353	-1.96332963224896
0	5361	-1.54836411314184
0	5369	-0.506756740075305
0	5377	-2.02183102657829
0	5385	-1.67933198700323
0	5393	-1.26058675504269
0	5401	-2.11294776089418
0	5409	-1.39459372010574
0	5417	-0.696026922132834
0	5425	0.606291168294094
0	5433	0.0922421122588934
0	5441	-1.14735485528015
0	5449	-1.30246962268655
0	5457	-2.0537151808796
0	5465	-1.71879987615443
0	5473	-1.26440924443165
0	5481	-1.94102562509883
0	5489	-1.88112465941499
0	5497	-1.93420498607722
0	5529	-1.82795541459354
0	5537	-1.65924333025200
0	5545	-1.68847289693971
0	5553	-1.62146521169512
0	5561	-1.67550725655584
0	5569	-1.74470261594581
0	5577	-1.51763997778781
0	5585	-0.856322767939371
0	5593	-1.27706747375063
0	5601	-1.35393719726297
0	5609	-0.494433273615071
0	5617	-1.79373085731771
0	5625	-1.31621183604055
0	5633	-0.89001415582064
0	5641	-1.15690887127314
0	5649	-1.63676463189142
0	5657	-2.10855383590598
0	5665	-2.27717684503564
0	5673	-1.88371304143431
0	5681	-2.07287723979986
0	5689	-1.82175980911106
0	5697	-1.52574137743645
0	5705	-1.54657725633132
0	5713	-1.57772876395428
0	5721	-1.94596947027027
0	5729	-1.97207539676726
0	5737	-1.77536027406273
0	5745	-1.64827283980239
0	5753	-1.84083632382020
0	5761	-1.78928144771756
0	5769	-1.75732223965960
0	5777	-1.69289409826631
0	5785	-2.20856771491508
0	5793	-1.76223718583687
0	5801	-1.50837451391743
0	5809	-1.99911993217239
0	5817	-2.29326488322915
0	5825	-1.19272775812803
0	5833	-0.588395274828604
0	5841	-1.20853259789148
0	5849	-2.05222459783285
0	5857	-2.15755416832041
0	5865	-1.61602498005464
0	5873	-0.754767795124382
0	5881	-1.31361546257397
0	5889	-1.84668622354092
0	5897	-1.60562526030596
0	5905	-1.49895551816740
0	5913	-1.06790054808837
0	5921	-0.698898279324718
0	5929	-0.747641109932401
0	5937	0.276527057988787
0	5945	-0.682392264423853
0	5953	-0.626410714067553
0	5961	-0.80962997955578
0	5969	0.139605834217537
0	5977	1.18903544141753
0	5985	1.35471910941043
0	5993	-0.0895218979530483
0	6001	-0.766209748369948
0	6009	-0.332120954785637
0	6017	0.0627252943182519
0	6025	-0.297147324893611
0	6041	-0.128187501115867
0	6049	-0.118735628966773
0	6057	0.51787101098302
0	6065	0.134254888093715
0	6073	0.262700814270181
0	6081	0.0449112841428247
0	6089	-2.12937962931554
0	6097	1.97719328062276
0	6105	1.12566356966320
0	6113	0.536310048685776
0	6121	-1.02950593714083
0	6129	0.312594987429916
0	6137	0.278265561297179
0	6145	0.345454016867703
0	6153	-0.0502673235092042
0	6161	0.585300329804411
0	6169	0.642506331030516
0	6177	0.0297639756741637
0	6185	-0.204829744630285
0	6193	0.343479627298442
0	6201	0.0999972111586143
0	6209	0.185571073300061
0	6217	0.0897988320834093
0	6225	0.349886940596075
0	6233	0.304933304189963
0	6241	-0.154327553697986
0	6249	0.78819590249211
0	6257	0.797725271299412
0	6265	0.170232122896488
0	6273	0.23600816927751
0	6281	-0.0217699132453850
0	6289	0.0350232606330527
0	6297	0.00634704604088565
0	6305	0.159518823480373
0	6313	0.394985504317292
0	6321	0.488694694000309
0	6329	0.195696230606653
0	6337	0.150075375053178
0	6345	0.069256187442635
0	6353	0.00287862632992653
0	6361	0.72014181999326
0	6369	0.728819632579273
0	6377	0.246287268538628
0	6385	-0.498258669178082
0	6393	-0.224349157616114
0	6401	0.33285434635265
0	6409	1.25904149551446
0	6417	0.615712907837423
0	6425	0.160838919401544
0	6433	0.361734025824030
0	6441	0.739729333620529
0	6449	2.02842103382031
0	6457	-0.243657566635589
0	6473	-0.611954497793053
0	6481	-0.194103296688666
0	6489	0.489526035591342
0	6497	0.667963588321687
0	6505	0.11601443930088
0	6513	0.474442171797926
0	6521	-1.00565748036320
0	6529	-0.565674607336062
0	6537	0.227764109292130
0	6561	0.516965113568479
0	6569	0.671537137742249
0	6577	0.89251089247607
0	6585	0.34232082038468
0	6593	0.331078082777450
0	6601	-0.414708879962355
0	6609	0.0942136663411777
0	6617	-0.333296522378246
0	6625	-0.092382931267955
0	6633	0.245982452666861
0	6641	0.387077350993925
0	6657	-0.370889032689825
0	6665	0.689663048211434
0	6673	0.167701968520380
0	6681	0.280930205811582
0	6689	0.296349832283954
0	6697	0.989248313548996
0	6705	0.25821171092337
0	6713	0.155065196976620
0	6721	0.436269588558138
0	6729	0.480623750114017
0	6737	0.531024519973148
0	6745	-0.623159412806237
0	6753	0.229411883279491
0	6761	0.414873597497002
0	6769	0.411796769463782
0	6777	-0.0113083288004088
0	6785	-0.510555502935082
0	6793	0.639240819809926
0	6801	-0.0970641296389898
0	6809	0.146417783990769
0	6817	0.0488270855561526
0	6825	-0.121502036145339
0	6833	0.282330816014365
0	6841	0.258628061035706
0	6849	0.647526179432269
0	6857	0.563093898278535
0	6865	0.613111608375938
0	6873	0.274651238119639
0	6881	0.407538074269006
0	6889	0.693621626880248
0	6897	-0.361906756382616
0	6905	0.380766473257101
0	6913	-0.064220163498292
0	6921	-0.715324550820088
0	6929	-0.247863010013764
0	6937	0.320822232350368
0	6945	-0.0210814120390141
0	6953	0.534340608179068
0	6961	0.538573612179106
0	6969	0.0564123885364971
0	6977	-0.122377948772042
0	6985	0.543160975421783
0	6993	0.673182583276942
0	7001	0.44789117143361
0	7009	0.0319398098042347
0	7017	0.300322391558199
0	7025	0.528037774322871
0	7033	0.202089848947327
0	7041	1.51623595060615
0	7049	1.91779994351223
0	7065	1.42213307698202
0	7081	1.40548181716419
0	7089	1.99484635943563
0	7097	2.70882577660191
0	7105	2.6431571929972
0	7113	2.88958939482107
0	7121	2.53834157193635
0	7129	2.58054515734952
0	7137	2.30061374067934
0	7145	2.06794315822277
0	7153	2.89145370774206
0	7161	2.86714301012883
0	7169	1.86574888438356
0	7177	1.92530346929210
0	7185	2.07365482150385
0	7193	2.58838752064428
0	7201	1.96830934890951
0	7209	2.94288760814674
0	7217	2.44899903780706
0	7225	2.3408317629501
0	7233	2.62650001381172
0	7241	2.2893758446097
0	7249	1.88478296593487
0	7257	2.01455956055596
0	7265	2.74563785920861
0	7273	2.90361250459991
0	7281	2.17287812051174
0	7289	2.02835335552786
0	7297	1.50917497487179
0	7305	2.67222245499710
0	7313	2.21013353895937
0	7321	2.24608841149770
0	7329	2.53530118524286
0	7337	2.39781248952014
0	7345	1.67987628104764
0	7353	2.81454834456094
0	7361	2.89604110512555
0	7369	2.79441415173987
0	7377	2.6245743411044
0	7385	2.33038292946725
0	7393	2.52460767482849
0	7401	1.84812114662972
0	7409	1.52298197710823
0	7417	2.42822078318231
0	7425	2.72892160359160
0	7433	2.75225217594458
0	7441	2.70094558943255
0	7449	2.21793039356804
0	7457	2.1485906252244
0	7465	2.06336786872892
0	7473	1.82835875360793
0	7481	2.40474132872926
0	7489	2.31768086412603
0	7497	2.47789056276918
0	7505	2.49945051330359
0	7513	2.11803160527083
0	7521	2.01505464726632
0	7529	2.1995891934488
0	7537	2.50042391969451
0	7545	2.20680132501530
0	7553	2.54474748855430
0	7561	2.70440501323976
0	7569	2.45942481264367
0	7577	2.04517448391913
0	7585	2.72692891388564
0	7593	2.17210986119972
0	7601	2.79531303757996
0	7609	2.21930087930767
0	7617	2.22667669990071
0	7625	2.22555971778228
0	7633	1.90694148687516
0	7641	1.88555289726546
0	7649	2.25736785446520
0	7657	2.34835742492441
0	7665	2.16765770251995
0	7673	1.75277354486128
0	7681	1.41638753778818
0	7689	2.05886986761297
0	7697	2.06679669695378
0	7705	1.83889894382264
0	7713	2.63890598762717
0	7721	2.57573874308030
0	7729	2.44816585850394
0	7737	2.37563055510235
0	7745	1.36410525669417
0	7753	1.56154814892375
0	7761	1.07052811315349
0	7769	1.62221333577318
0	7777	0.623472054805163
0	7785	1.60682819885060
0	7793	1.85540140430564
0	7801	2.08697768862069
0	7809	1.63283952434579
0	7817	1.65023285854663
0	7833	2.48719086532585
0	7841	1.87940762227606
0	7857	1.45336409457242
0	7865	1.80993262031167
0	7873	1.75862562264028
0	7881	2.33693634866638
0	7889	1.69774153899152
0	7897	1.78642209469436
0	7905	1.71281708618322
0	7913	2.57411757118532
0	7921	2.60946851294492
0	7929	1.94987201367139
0	7937	2.21004418677693
0	7945	2.2493374499842
0	7953	0.878750913165434
0	7961	1.48814141563217
0	7969	2.19715045345530
0	7977	1.65061760918388
0	7985	1.13817720137670
0	7993	2.08026626688896
0	8001	1.31615882201328
0	8009	1.86774413606142
0	8017	2.79219262405956
0	8025	1.8679539065133
0	8033	2.49679551565124
0	8041	2.91553774790292
0	8049	2.62751575823486
0	8057	2.58885825792143
0	8065	2.04342890357566
0	8073	1.48964181937328
0	8081	2.41609584148530
0	8089	2.66974899766795
0	8097	1.89260830311446
0	8105	2.60141917721562
0	8113	2.93710377781905
0	8121	2.35519535222914
0	8129	2.74803491017138
0	8137	1.89885928318941
0	8145	1.60397214674838
0	8153	1.75122532839784
0	8161	2.24320966555012
0	8169	1.18168370759509
0	8201	1.59768204888276
0	8209	1.58638979882883
0	8217	0.849069670179604
0	8225	0.560051399134366
0	8233	1.28036138986734
0	8241	1.35001346030611
0	8249	-0.112010758612721
0	8257	-1.19583277724706
0	8265	-0.995316484775777
0	8273	-0.459052226610877
0	8281	-1.39011391223677
0	8289	-1.23779853568744
0	8297	0.362976795601035
0	8305	1.58059482266035
0	8313	0.654785524115086
0	8321	-0.709052884600666
0	8329	-1.57614499314079
0	8337	-0.272552337389936
0	8345	-0.664632398567242
0	8353	-1.28644793391614
0	8361	-1.03939231094493
0	8369	-0.474752178747329
0	8377	-1.09768437774758
0	8385	-0.165284694387754
0	8393	-1.12814479497809
0	8401	-0.841438336593516
0	8409	-0.526104903815431
0	8417	-0.748103475635017
0	8425	-0.0607169930215488
0	8433	-0.620058755232974
0	8441	-1.31596889618641
0	8449	-0.810447434682438
0	8457	-0.500085637748563
0	8465	-0.823800181991594
0	8489	-0.968447460715952
0	8497	-1.41329381361039
0	8513	-1.25721186967137
0	8529	-1.13491163576343
0	8537	-0.607426893337446
0	8545	-0.5671061592273
0	8553	-0.704242575081489
0	8561	-0.899514181196084
0	8569	-0.697815290117408
0	8577	-0.81330890285101
0	8585	-0.674308989560351
0	8593	-0.71404578356701
0	8601	-0.95525375027928
0	8609	-1.23623219805724
0	8617	-1.37845547481124
0	8625	-0.835170167720895
0	8633	-0.738344715984281
0	8641	-0.851698045182343
0	8649	-0.932272057169238
0	8657	-0.84026945259127
0	8665	-0.547663590567302
0	8673	-0.88973825248791
0	8681	-0.928642098313984
0	8689	-1.03462324524953
0	8697	-0.967517891906128
0	8705	0.255159290556016
0	8713	1.30750769258222
0	8721	-0.0356974856791439
0	8729	-0.267040647006973
0	8737	-0.136902311751929
0	8745	-0.0870226063774027
0	8753	-0.168221326285341
0	8761	0.108327927065673
0	8769	-0.425615467509928
0	8777	0.222736255352359
0	8785	-0.345515574411361
0	8793	0.0990618878962408
0	8801	0.316771440702371
0	8809	0.175709165069444
0	8817	0.44820682706946
0	8825	0.234472416651936
0	8833	1.39120808691686
0	8841	0.764292935153166
0	8849	0.479164557549859
0	8857	0.565703572563328
0	8865	0.638949815280963
0	8873	0.705929804901056
0	8881	0.210104177266888
0	8889	0.57033735629307
0	8897	0.260342924484251
0	8905	-0.0880579710721108
0	8913	0.0141537294986955
0	8921	-0.102948124552720
0	8929	0.50982291784734
0	8937	0.728852646380219
0	8945	1.01238619005685
0	8953	1.10222630995166
0	8961	-0.559491334374414
0	8969	0.463899173847460
0	8977	-1.42612375082342
0	8993	-0.535609122457389
0	9001	0.326819705032306
0	9009	1.24636813847495
0	9017	0.600434086357627
0	9025	0.320426214956955
0	9033	0.837866472552942
0	9049	-0.163161772368488
0	9057	0.866278479783061
0	9065	0.453448125019281
0	9073	-0.375724571184431
0	9081	-0.457135354271055
0	9089	-0.949241789739715
0	9097	-1.70438753709999
0	9105	-0.778960473344813
0	9113	-0.86301698732045
0	9121	-0.933732799016443
0	9129	-0.817384228703731
0	9137	-0.605481845907157
0	9145	-2.21445695573062
0	9153	-1.14138318081120
0	9161	-0.768618861472538
0	9169	-0.81577296142229
0	9177	-1.07077158560173
0	9185	-0.650730944488436
0	9193	-0.96997288268333
0	9201	-1.07393712028874
0	9209	-0.779104838424913
0	9217	-1.10983332683328
0	9225	-1.50777837390773
0	9233	-0.227831875188287
0	9241	-0.871535814016629
0	9249	-1.29165789066883
0	9257	-1.35462211441382
0	9265	-0.909743099358995
0	9273	-1.28042948320519
0	9281	-1.02291777239954
0	9289	-1.11793935025562
0	9297	-1.27896331161131
0	9305	-1.28095608519576
0	9313	-1.57690374418011
0	9321	-0.80080548413137
0	9329	-0.721203380163409
0	9337	-0.932971696724354
0	9345	-1.30066837266536
0	9353	-0.250973627106155
0	9361	-0.362882081230355
0	9369	-0.344966032757096
0	9377	-1.04308630441222
0	9385	-1.05384789927241
0	9393	-1.10654336156336
0	9401	-1.00901059357062
0	9409	-1.08435164398382
0	9417	-1.13133456428159
0	9425	-1.03465974868839
0	9433	-1.48462500873390
0	9441	-0.53006382455424
0	9449	-0.694430380352673
0	9457	-0.582211339855295
0	9465	-0.760267735055985
0	9473	-1.18253935396137
0	9481	-1.27726714554103
0	9489	-0.97311412751678
0	9497	-0.970153449215082
0	9505	-0.781115874858798
0	9513	-1.01814430298771
0	9521	-1.12351546008773
0	9529	-0.525631454560724
0	9537	-0.118121674750202
0	9545	-0.563461850672872
0	9553	-1.10719153142234
0	9561	-1.28500700643266
0	9569	-0.674194875398797
0	9577	-0.608713196235201
0	9585	-0.818330306092083
0	9593	-1.03057463885435
0	9601	-0.873125873391056
0	9609	-0.310374142476864
0	9617	-0.579059935974323
0	9625	-0.756389298394355
0	9633	-0.74533771185496
0	9641	-0.71005455376427
0	9649	-0.671606261673722
0	9657	-0.502165146270038
0	9665	-0.739301421789192
0	9673	-0.394584984341479
0	9681	-0.50636674739791
0	9689	0.238377455135744
0	9697	1.10442452414387
0	9705	0.566725520946374
0	9713	-0.0128105021131732
0	9721	-0.243431486272764
0	9729	-0.55634834476374
0	9737	-1.1194151681586
0	9745	-0.842919831133412
0	9753	-1.09228129280481
0	9761	-0.46262712749938
0	9769	-0.663534656880175
0	9777	-0.261837956868987
0	9785	-0.937863156389447
0	9793	-0.621564472577936
0	9801	-0.74947713103984
0	9809	-0.57680201557004
0	9817	0.108087476222471
0	9825	0.188282362465665
0	9833	-0.278391298593251
0	9841	0.836475455693744
0	9849	1.65892645512923
0	9857	0.702078009128649
0	9865	0.277466811388322
0	9873	-0.92633001031367
0	9881	-2.58512630880361
0	9889	-0.971702373274591
0	9897	-0.0455991032408987
0	9905	-0.0581000511191485
0	9913	-0.408479214714962
0	9921	-0.756215370111116
0	9929	-1.06897356769036
0	9937	-0.52970699285542
0	9945	-0.85480781013823
0	9953	-0.086220445934222
0	9961	0.135368481213586
0	9969	0.70505043099753
0	9977	0.34175757295729
0	9985	-0.294979987250350
0	9993	-0.166117725071291
0	10001	-0.79063961763489
0	10009	-1.18274334450453
0	10017	-0.685917549657625
0	10025	-0.430450621508368
0	10033	-0.51515406307693
0	10041	0.172000402929551
0	10049	-0.427223997298807
0	10057	-0.331473256318863
0	10065	-0.446104844542982
0	10073	-0.0276778047759434
0	10081	0.252177503051271
0	10089	0.501401597430768
0	10097	-1.93842132255390
0	10113	-0.98931188376396
0	10121	-0.81339995846521
0	10129	-0.982909857475517
0	10137	-0.477432505305862
0	10145	-0.774200168325658
0	10153	-1.08107714492062
0	10161	-0.882477742627353
0	10169	-1.06930221682138
0	10177	-0.888956547391169
0	10185	-0.507133683409761
0	10193	0.60000760965161
0	10201	-0.136821087123946
0	10209	-0.137478097427725
0	10217	-0.613895412032618
0	10225	-0.610237413852743
0	10241	-0.859020469438868
0	10249	-0.491088655459779
0	10257	-0.553475468493041
0	10265	-0.709915139005383
0	10273	-0.330432000090917
0	10281	-0.494088684351333
0	10289	-1.04892112778719
0	10297	-0.290051326540488
0	10305	-0.514046843198157
0	10313	-0.55375968830495
0	10321	-0.888179269938707
0	10329	-0.856744872798147
0	10337	-0.515625878734794
0	10345	-0.587721729570870
0	10353	-0.54238821670966
0	10361	-0.752190647959853
0	10377	0.0289985182664632
0	10385	-0.103281147110312
0	10409	-1.71416916805213
0	10417	-0.50331794877632
0	10425	-0.584110517123613
0	10433	-0.60236066704209
0	10441	-0.356838693021153
0	10449	-0.877775292492206
0	10457	-0.94908035246468
0	10465	-0.58027487118917
0	10473	-0.801206614054495
0	10481	-1.16533824187504
0	10489	-1.13636630346877
0	10497	-1.15190912873086
0	10505	-1.32152864983403
0	10513	-0.457478949825052
0	10521	-0.179846620238965
0	10529	-0.99759876777833
0	10537	-0.7145614999157
0	10545	-0.717324735114385
0	10553	-0.0203370533436882
0	10561	-0.624398710328721
0	10569	-1.40176899184893
0	10577	-1.24089004182249
0	10585	-0.355674101314378
0	10593	-0.971576071805574
0	10601	-0.808654673219341
0	10609	-0.981588065197979
0	10625	-1.92456539050406
0	10633	-1.37557409541713
0	10641	-1.25523723933934
0	10649	-1.45638969323967
0	10657	-0.85817854857684
0	10665	-0.486529015537157
0	10673	-0.90657802313422
0	10681	-0.609359403351872
0	10689	-1.00077679765144
0	10697	-0.233267147784195
0	10705	-1.72675997643471
0	10713	-0.900193797345358
0	10721	-1.20602062977347
0	10729	-1.51584609329289
0	10737	-1.92894633983982
0	10745	-1.84971250252309
0	10753	-1.74020208828674
0	10761	-1.49779591535470
0	10769	-1.58989639913965
0	10777	-1.36484211809116
0	10785	-1.83491936354019
0	10793	-1.12748883606952
0	10809	-1.98649958514034
0	10817	-3.36383440157600
0	10825	-1.71015877088781
0	10833	-2.29660930543023
0	10865	-1.58929888844322
0	10873	-1.37533539027158
0	10881	-1.52762146271211
0	10889	-2.11252697997466
0	10897	-1.75962580144088
0	10905	-0.787092005527924
0	10913	-1.31377756887817
0	10937	-1.04418368680815
0	10945	-1.20891464348504
0	10953	-1.50621185247743
0	10961	-1.15376798016499
0	10969	-0.984973556422233
0	10977	-1.74638745732176
0	10985	-1.99916276225043
0	10993	-1.64099454920994
0	11001	-1.73009035339071
0	11009	-1.34233982718629
0	11017	-1.19805593758877
0	11033	-1.43389311125793
0	11041	0.206480399586009
0	11049	0.832856514512172
0	11057	-2.15751960481827
0	11065	-1.27060125045873
0	11072	-1.93566604927063
0	11079	-2.17007702336706
0	11087	-1.87367126551514
0	11097	-1.54752923656799
0	11105	-2.03706033171888
0	11113	-2.05571077001978
0	11120	-1.94821750815653
0	11127	-1.65524719400147
0	11135	-1.03004522010303
0	11143	-1.86305259581430
0	11151	-1.46168777138452
0	11159	-1.42026455064122
0	11167	-1.40140924964659
0	11175	-1.64800011469125
0	11183	-2.23264262119314
0	11190	-1.93887523732472
0	11197	-2.07688753962110
0	11205	-1.2300752917178
0	11213	0.159271465626616
0	11221	-1.95564813975114
0	11229	-1.05763880867330
0	11237	-2.10974554531047
0	11245	-2.14577836135994
0	11253	-2.28783474195623
0	11261	-1.69789490687067
0	11269	-0.757569213001153
0	11277	-1.76640436262053
0	11285	-2.05817189192234
0	11293	-1.63325969025098
0	11303	-1.66839190567281
0	11313	-1.81572483366416
0	11321	-1.69008514710429
0	11328	-2.11049175904327
0	11335	-2.14766116716659
0	11343	-2.14374644980913
0	11351	-1.86544330357990
0	11361	-1.80225273175848
0	11382	-1.03966217196986
0	11390	-2.03972674873324
0	11397	-1.79017716277177
0	11405	-1.93297184252175
0	11417	-1.45821513786725
0	11449	-1.89102177379773
0	11457	-1.30672765642984
0	11465	-1.75706543396513
0	11473	-2.00068228113626
0	11505	-0.664452670531025
0	11512	-1.69806940652668
0	11520	-2.05804562895938
0	11528	-2.31590036867773
0	11537	-2.04731116444975
0	11545	-1.97196408304136
0	11553	0.184272079793275
0	11560	0.992263467154423
0	11567	-0.646164773466409
0	11575	-1.19175610467801
0	11583	-2.15931071206272
0	11591	-1.58142307380986
0	11599	-1.95009096447103
0	11609	0.0432511985237785
0	11617	-1.62315609858924
0	11625	-1.47128777016703
0	11633	-0.74198516411836
0	11641	0.233207222281546
0	11649	1.25758765234438
0	11657	-0.812558287421288
0	11665	-0.73544742685378
0	11672	-0.448712711668832
0	11679	0.481279253796634
0	11686	-0.946474590303022
0	11693	-1.61751819305647
0	11700	-1.07404977315895
0	11707	-0.94378579227883
0	11714	-1.95828399285699
0	11721	-1.80156754080530
0	11728	-1.63257521557389
0	11735	0.610279476540549
0	11742	-0.0578207440128464
0	11750	-0.134291580057728
0	11757	-1.58923685945080
0	11764	-0.941807452104647
0	11772	-0.945252409507789
0	11780	-0.759509518852902
0	11787	-0.361401659193398
0	11794	0.322619622001481
0	11801	0.220377600078639
0	11808	-0.185622321838432
0	11816	-1.59699682224576
0	11823	-1.00123287008664
0	11830	0.118772746916122
0	11837	0.444323008327438
0	11844	1.29821144580585
0	11857	0.0958169290789055
0	11865	0.159744759407892
0	11873	-0.281957763259294
0	11881	-0.329473943047315
0	11888	-0.310358887705478
0	11895	-1.12480804616075
0	11902	-1.00042488218590
0	11910	-2.354804535994
0	11925	-1.51115137041793
0	11937	-1.81181903741083
0	11945	-1.51203496238093
0	11953	-1.97355430732002
0	11961	0.497003889723854
0	11977	-1.16385846291434
0	11985	-1.98052139020887
0	11993	-1.45592142990837
0	12001	-0.172043814159561
0	12009	-1.39494090077488
0	12017	-1.69811454209476
0	12025	-0.904373016244667
0	12033	-1.34238350765243
0	12041	-1.91554388770484
0	12049	-1.64131834416309
0	12057	-0.793204402395261
0	12065	-1.77320218828517
0	12073	-1.22533498013546
0	12081	-1.69058940496440
0	12089	-1.87655213464343
0	12097	-2.10211001571707
0	12105	-1.86353942911634
0	12113	-1.95135468079336
0	12121	-1.16095597805771
0	12129	-1.72391955934429
0	12137	-1.67710469323798
0	12145	-0.64069040821518
0	12153	-1.51833695857947
0	12161	-1.73423466655687
0	12169	-1.86477092522831
0	12177	-1.95188794982779
0	12185	-1.90469401824971
0	12193	-2.04606738741293
0	12201	-1.67353387490314
0	12209	0.435092836837391
0	12217	1.04583194056302
0	12225	-1.22847278290973
0	12233	-0.748042586883503
0	12241	0.162348709659253
0	12249	-0.915377425466477
0	12257	-1.63932896324667
0	12265	-1.92362584614486
0	12273	-1.54173989866147
0	12281	-0.961879566734049
0	12289	-1.69486445374807
0	12297	-1.78446404525324
0	12305	-1.80965666859664
0	12313	-0.94534261916584
0	12321	-0.526577668689261
0	12329	-0.702276978390643
0	12337	-1.83608814728631
0	12353	-1.54432756332553
0	12361	-1.68337727476470
0	12369	-1.92409604638151
0	12377	-1.79215438127769
0	12385	-0.345590704279925
0	12400	-1.64814213862197
0	12408	-1.88358854655858
0	12417	-1.46117080457543
0	12425	-1.17309499321216
0	12433	-1.01552790805843
0	12441	-0.913940255167807
0	12449	-1.07948127607556
0	12457	-0.717964008147909
0	12465	-1.71388827937627
0	12473	-2.23401739263605
0	12481	-1.81492488430286
0	12489	-1.83663532349913
0	12496	-1.93229778990644
0	12503	-1.5180033281523
0	12512	-0.828246904490744
0	12521	-0.450936197900181
0	12529	-0.92295079171217
0	12537	-1.13345142498195
0	12545	-1.61957709296776
0	12553	-1.77102936689371
0	12561	-1.47136167018807
0	12569	-1.16326354417093
0	12577	-1.50645185973891
0	12585	-1.70868207178369
0	12593	-1.85960772317724
0	12601	-1.57175046622632
0	12609	-1.80011552125902
0	12617	-1.71570248597075
0	12625	-2.04153755272130
0	12633	-1.071765839806
0	12641	-1.39613386178051
0	12649	-2.15199749819230
0	12657	-2.39762794720076
0	12665	-1.45711492350224
0	12673	0.250980392264613
0	12681	-0.98090221161152
0	12689	-0.961459886009626
0	12701	-1.36296133459668
0	12721	-1.66253692664014
0	12729	-1.77258140346609
0	12737	-1.19029825463198
0	12753	-1.70542266654197
0	12761	-1.63255833675506
0	12769	-1.54171423266763
0	12777	-1.65095777480215
0	12785	-1.5193198841366
0	12793	-1.83170244348781
0	12801	-1.50422324683883
0	12809	-0.96017989700732
0	12817	-1.78948075642542
0	12825	-1.11517617944815
0	12833	-1.39784078874037
0	12840	-1.84342416582334
0	12848	-1.83583161401711
0	12856	-1.81095953499514
0	12865	-2.06602668428434
0	12873	-1.69156393648559
0	12881	-1.21311272291225
0	12889	0.685888855328973
0	12897	-0.850041270031738
0	12905	-1.16432908729859
0	12913	0.347552331724996
0	12920	-2.07325998660554
0	12929	0.503894453652165
0	12937	-0.191368376907371
0	12945	-1.14159420557821
0	12961	-1.52180010078482
0	12969	-1.52993644401171
0	12977	-1.85137530308153
0	12985	-1.89786949800689
0	12993	-1.72288472042098
0	13001	-1.46995869398404
0	13009	-1.54743790763080
0	13017	-0.692042940265662
0	13025	-1.05912822003401
0	13033	-0.128295011553722
0	13041	-0.7560963999214
0	13049	-1.23933450137619
0	13057	-1.95337183827777
0	13065	-1.38307772292317
0	13073	-1.74847869335503
0	13081	-2.08223143688611
0	13089	-1.95257946583711
0	13097	-1.16464919407814
0	13105	-1.81099660659300
0	13113	-2.35929233773437
0	13121	-1.75793336651360
0	13129	-1.57130769874949
0	13137	-1.55975612554642
0	13145	-1.74555720047139
0	13153	-2.25519622104742
0	13161	-2.0967050726425
0	13169	-1.21782088877236
0	13177	-1.04888319254645
0	13185	-1.59789461664106
0	13193	-1.52802843041621
0	13201	-1.79180370862805
0	13209	-1.76014363508874
0	13217	-1.5737394493722
0	13225	-1.72391951596163
0	13233	-2.12624565909509
0	13241	-1.95637105087407
0	13249	-1.69808648313034
0	13257	-1.70270424414869
0	13273	-1.84527191837118
0	13281	-1.57754978883506
0	13289	-1.54613238408339
0	13329	-2.20201515123361
0	13337	-1.71768034674027
0	13345	-1.97565686906288
0	13353	-1.86723477933809
0	13361	-1.72199064589958
0	13385	-1.64300509741515
0	13393	-1.71394861446417
0	13401	-1.74982896764517
0	13409	-1.49110893773071
0	13417	-1.80291474448330
0	13425	-1.57739742904504
0	13433	-1.74361239963638
0	13441	-1.62019268113476
0	13449	-0.847482665098577
0	13457	-1.33595814606428
0	13465	-1.35119163052821
0	13473	-1.85223666165167
0	13481	-1.55825024676344
0	13489	-2.14467991486910
0	13497	-1.10085712170857
0	13505	-2.19502120395352
0	13513	-1.69379929340376
0	13521	-1.93319712501313
0	13529	-1.53060003164006
0	13537	-1.48809909809141
0	13545	-1.68275434835824
0	13553	-1.72882106522149
0	13561	-1.88621313858556
0	13569	-1.75012723005036
0	13577	-1.91974278106618
0	13585	-2.15526524312527
0	13593	-2.05612753734829
0	13601	-2.0925966753978
0	13609	-2.02811270699612
0	13617	-1.74554387506663
0	13625	-1.29802972767182
0	13633	-1.40276450528432
0	13641	-0.790187851225499
0	13649	-1.64280968863364
0	13657	-1.79778469982802
0	13665	-1.45015486118183
0	13673	-1.63004996144532
0	13681	-1.85971473379878
0	13689	-2.00963171157497
0	13697	-2.18672921099694
0	13705	-1.66877536599241
0	13713	-1.29456874891604
0	13729	-2.33512245718895
0	13737	-1.12504339996378
0	13745	-2.06505925822787
0	13753	-1.63439796872352
0	13761	-0.966410004435508
0	13769	-0.632924445529794
0	13777	-1.41230531285599
0	13785	-1.88230661866654
0	13793	-1.51392381119165
0	13801	-1.89690215315082
0	13809	-1.91273811753779
0	13817	-1.29939444099095
0	13825	-1.55991070463483
0	13833	-1.30518506220941
0	13841	-1.60613025932605
0	13849	-2.5931426099281
0	13857	-1.86891882933372
0	13865	-2.34393904052595
0	13873	-1.51798364485748
0	13881	-1.90341890729396
0	13889	-1.50246520144725
0	13897	-0.234288766900923
0	13905	-1.58852003807838
0	13913	-1.45732630059094
0	13921	-1.90070439223395
0	13929	-1.56121037637592
0	13937	-1.16073798804289
0	13945	-0.895676910606924
0	13953	-1.34058090361718
0	13961	-1.24578451914815
0	13969	-1.62890955457374
0	13977	-1.71472892228114
0	13985	-1.79576642272203
0	13993	-1.59676071996572
0	14001	0.514469323933447
0	14033	-1.62950864812242
0	14041	-1.67712618440359
0	14049	-1.67167118620082
0	14057	-1.58756922831843
0	14065	-0.945677584874931
0	14089	-1.05553062827650
0	14097	-1.67887222960749
0	14105	-0.566276411691215
0	14113	-1.26492402736762
0	14121	-1.35510306491647
0	14129	-0.645530581141893
0	14137	0.837826783443364
0	14145	0.448934765527417
0	14153	-1.16789784273420
0	14161	-1.51549651167976
0	14169	-0.98354197878609
0	14177	-0.696630157034287
0	14185	-1.14604953329169
0	14193	-1.29822638011229
0	14201	-2.13381744451537
0	14217	-1.10127379347218
0	14233	-0.81049292774211
0	14241	-2.17778092948085
0	14249	-1.45975579941195
0	14257	-1.17055369378534
0	14281	1.76507680994590
0	14289	-0.701433504132988
0	14297	-1.18792471406927
0	14305	-1.41373508817175
0	14313	-1.08036195448649
0	14321	-1.19159531327918
0	14329	-0.328627755495736
0	14337	-1.32162209987474
0	14345	-1.24703268795051
0	14353	-0.926271059635735
0	14361	-0.517619316520912
0	14369	-0.669213686000952
0	14377	-1.13206535551913
0	14385	-1.29758345350041
0	14393	-0.953324657514734
0	14401	-1.51670687301670
0	14409	-2.39951337374094
0	14417	-1.25653098421382
0	14425	-0.570799950528685
0	14433	-1.18033333836943
0	14441	-1.00368120215291
0	14449	-1.76898619335127
0	14457	-0.827560291477897
0	14465	-1.20758594702169
0	14473	-1.32164073503329
0	14481	-1.13419403085627
0	14489	-1.21864893559330
0	14497	-1.35746305378219
0	14505	-0.777158105393442
0	14513	-1.05834566169427
0	14521	-1.00671271789996
0	14529	-1.42464853834160
0	14537	-1.35057991288692
0	14545	-1.43371480752785
0	14553	-1.07138918344727
0	14561	-0.884155201571065
0	14569	-0.170757734597235
0	14577	-0.360936458633823
0	14585	-0.773792272240949
0	14593	-0.83182473976881
0	14601	-0.533283394298685
0	14609	-1.14778291186641
0	14617	-0.944849306369422
0	14625	-0.618254719781712
0	14633	-0.976229755959919
0	14657	-0.799949262796021
0	14665	-0.836415231531844
0	14673	-0.688049489354093
0	14681	-0.580988734618338
0	14689	-0.184455631773384
0	14697	-1.28730944202549
0	14713	-1.60190384330483
0	14721	-1.15213074100420
0	14729	0.860113398470954
0	14737	0.0150768150344103
0	14769	-1.97690349358255
0	14777	-1.36784750269356
0	14785	0.224753184979412
0	14793	4.15357380799549
0	14801	-0.78329626014347
0	14809	-0.651834895843329
0	14817	-0.350967350778581
0	14825	-0.645803322513144
0	14833	-0.341153559816184
0	14841	-1.08959923340365
0	14849	-0.501264205761263
0	14857	-0.41884121123364
0	14865	0.111151084635233
0	14873	-0.641254922317035
0	14881	-0.496607540527902
0	14889	-1.00861128601827
0	14897	-0.95909272499239
0	14905	-0.48539465961336
0	14913	-1.23599002275852
0	14921	-0.836889409647735
0	14929	-0.273335914106705
0	14937	0.210198395265382
0	14945	-0.482352429879016
0	14953	-0.320408590648521
0	14961	-0.708787178976939
0	14969	-0.970077180957873
0	14977	-1.01317985304898
0	14985	-0.595569822523442
0	14993	-1.08170829114146
0	15001	-1.07305844500286
0	15009	-0.494914438926971
0	15017	-0.224852777360614
0	15025	-0.717757407119413
0	15033	-0.92871682097112
0	15041	-0.914291578478516
0	15049	-1.11311520432914
0	15057	-0.124773030456647
0	15065	-1.20830337679283
0	15073	0.791890709605041
0	15081	-0.0549287841216577
0	15089	-0.336101098683559
0	15097	-1.29223810725457
0	15105	-0.653439111972659
0	15113	-1.17976383683713
0	15121	-0.912219465113076
0	15137	-0.703056936940623
0	15145	-0.69069199568964
0	15153	-0.333045173312255
0	15161	-0.88748095284999
0	15169	-1.05747344392319
0	15177	-0.795258591993656
0	15185	-0.598822959908362
0	15193	-0.254893997238423
0	15201	-0.293664943883997
0	15209	-0.493662750042716
0	15217	-1.13275171137290
0	15225	-1.04721984558606
0	15233	-0.398905716175897
0	15241	-0.499200235320125
0	15249	0.0425659165410721
0	15257	-0.64421879060981
0	15265	-0.653628091665992
0	15273	-0.00154046849141043
0	15281	-0.0915892624074379
0	15289	-0.828084465409423
0	15297	-1.25402371335649
0	15305	-1.31035290038279
0	15313	-1.90574771119156
0	15321	-1.14950795080904
0	15329	-1.21135880384191
0	15345	-1.36788615238315
0	15353	-0.722104105120768
0	15361	-0.747232320904826
0	15369	-0.71948074244233
0	15393	-1.21461411174671
0	15401	-1.52792479761255
0	15409	-1.20943259332226
0	15417	-1.24825700727221
0	15425	-1.35452176690918
0	15433	-0.944315769983642
0	15441	-1.20390993110583
0	15449	-1.16127075128079
0	15457	-1.21987378096376
0	15465	-0.625390822466989
0	15473	-0.651044840627906
0	15481	-1.3291008961944
0	15489	-1.61832318466075
0	15497	-1.37603228417718
0	15505	-1.20658622845856
0	15513	-1.26608334363384
0	15521	-1.66307816597625
0	15529	-1.43797054323366
0	15537	-0.0122675272061556
0	15545	-1.38454675148313
0	15553	-1.22554541254784
0	15561	-1.14268723412909
0	15569	-1.67997753092437
0	15577	-0.944379262038836
0	15593	-0.699278156431197
0	15601	1.47902043416230
0	15617	-1.98474505636418
0	15625	-1.45911571187056
0	15633	-2.04153847614068
0	15641	-1.30031178382544
0	15649	-1.76294135862132
0	15657	-1.38088830351231
0	15665	-1.51345194825535
0	15673	-1.47295976723825
0	15681	-1.14554609827280
0	15689	-0.546774264154703
0	15697	-0.183729701258128
0	15705	-1.27114186543652
0	15713	-0.817324173500111
0	15721	-1.24137934364022
0	15729	-0.280613580795832
0	15737	-0.490312367632317
0	15745	-1.02924901850134
0	15753	0.0862391636959483
0	15761	0.710882986371128
0	15769	-0.443219425652651
0	15777	-0.612009977483607
0	15785	0.243800089693658
0	15793	0.655148870590217
0	15801	2.53829435562747
0	15809	2.01514274977848
0	15817	0.985902136821728
0	15825	0.96128464779459
0	15833	0.980811067855537
0	15841	-0.406716791405398
0	15849	0.150470949310046
0	15857	0.536049873061825
0	15865	-0.130863723311351
0	15873	0.796296934999488
0	15881	0.547079359676618
0	15889	0.450609249535010
0	15897	0.780004771984
0	15905	0.213682827527389
0	15913	0.590501916379961
0	15921	0.42037465916866
0	15929	0.624232173105614
0	15937	0.822459751080315
0	15945	0.839136216423702
0	15953	0.193138171418495
0	15961	0.315657473913021
0	15969	-0.375655323829879
0	15977	-0.302074496177251
0	15985	0.450407048352821
0	15993	0.0597895922593814
0	16009	0.916346570834175
0	16017	0.836994259689718
0	16025	0.600739763775719
0	16033	-0.00957531826275826
0	16041	-0.226882440429765
0	16049	0.0244111990647129
0	16057	-0.299147481395366
0	16065	-0.171011666815928
0	16089	-0.258912967450557
0	16097	0.648541641587695
0	16105	1.0435898236229
0	16113	0.383561612054864
0	16121	-0.102158887233536
0	16129	-0.334953995878438
0	16145	0.106992047439859
0	16153	0.766841016214264
0	16161	0.870885119608593
0	16169	0.121514809010683
0	16177	0.76555258331599
0	16185	0.132072109074619
0	16193	-0.615698090220709
0	16201	-0.618036683109001
0	16209	-0.100420604489622
0	16217	0.234070096848595
0	16225	0.86425269121086
0	16233	0.579064455170273
0	16241	1.24245417280880
0	16249	0.307322230145598
0	16265	-0.511098244012707
0	16273	-0.65646707327384
0	16281	0.465180915031413
0	16289	0.957509940779
0	16297	-0.02732559531281
0	16305	-0.658594624233205
0	16313	-0.429410663245127
0	16321	-0.117018030478950
0	16329	-0.0177924187588294
0	16337	0.191779111204024
0	16345	0.602379099366815
0	16353	-0.284959148748064
0	16361	0.522258316399636
0	16369	-0.101661383357105
0	16377	-0.163509613407488
0	16385	-0.465693018030352
0	16393	0.190737029187204
0	16401	-0.336481560623652
0	16409	-0.720102216491439
0	16417	-1.02817312350134
0	16425	-0.79409699444749
0	16433	-0.36310597352896
0	16441	0.175200453868775
0	16449	-0.561538575652519
0	16457	-1.03455524998307
0	16465	-0.64480972310309
0	16473	-0.537592078731499
0	16481	-0.306393309669084
0	16489	-0.296254647961943
0	16497	-2.06468837728199
0	16505	0.212015715442750
0	16513	0.136138236319331
0	16521	-1.16115789414691
0	16529	-0.739970109750376
0	16537	-0.654483394679396
0	16545	-0.506561747073299
0	16553	-0.624421366810465
0	16585	-1.35188235146195
0	16593	-0.319158285207185
0	16601	0.00246444664512691
0	16609	-0.572933361933598
0	16625	-1.34107047608443
0	16633	-0.612192060576957
0	16641	-0.520030603139656
0	16649	-0.556724291198796
0	16657	-0.844994441483611
0	16665	-0.585580326906434
0	16673	-0.537074271945653
0	16681	-0.318580225634986
0	16697	-0.787355151819934
0	16705	-0.976844164712426
0	16713	-0.184377458553302
0	16721	0.540966944920804
0	16729	-0.138683475395384
0	16737	-0.858011796972226
0	16745	-0.350400969449028
0	16753	-0.262550852551355
0	16761	-1.10006953940398
0	16769	-1.01812483178298
0	16777	-1.00419366270988
0	16785	-0.808292568341905
0	16809	-0.805842302432753
0	16817	-0.635617964124705
0	16825	0.214537771251298
0	16833	-0.411462153198690
0	16841	-0.557908066806621
0	16849	-0.673973527801603
0	16857	-0.188819348473678
0	16865	0.186547232689992
0	16873	-0.77744349294318
0	16881	-1.69860668068249
0	16889	-0.721486362535219
0	16897	-1.22561270874187
0	16905	-0.947185750365424
0	16921	0.469546579721977
0	16945	-0.184240937862590
0	16953	0.0180772816862218
0	16961	-0.435638115403473
0	16969	-0.677011200558761
0	16977	-1.55350058813969
0	16985	-0.511234270719148
0	16993	-0.932010710943317
0	17001	-0.699027046402576
0	17009	-0.786559447443775
0	17017	-1.57398131218454
0	17025	-1.39106678038709
0	17033	-0.63415483723463
0	17041	-0.0141057146097765
0	17049	-0.594407777126684
0	17057	-0.252213109112297
0	17065	0.0221804314704235
0	17073	-0.632759465033486
[truncated: 258,310 more rows]
