# Supplementary material for: A Compendium of Nucleosome and Transcript Profiles Reveals Determinants of Chromatin Architecture and Transcription
Source: PLoS Genet. 2013 May 2;9(5):e1003479. doi: 10.1371/journal.pgen.1003479 (PMC3642058; doi:10.1371/journal.pgen.1003479)
Supplement: Dataset S1 — Yeast transcript annotation R script and data files. Please note this file is 81.9 MB and may be difficult for some readers to download due to its size. (GZ) [file pgen.1003479.s001.gz › yeast-transcript-annotation/chr16.data.tot.perm]

0	16	8.18168
0	24	7.71996
0	32	7.54616
0	40	7.11944
0	48	6.72403
0	56	6.37255
0	64	6.06916
0	72	5.60909
0	80	4.92961
0	88	4.92961
0	96	5.30465
0	104	5.42946
0	112	5.46099
0	120	5.63005
0	128	5.63005
0	136	5.71751
0	144	5.94642
0	152	7.34535
0	160	8.05889
0	168	9.01774
0	176	10.057
0	184	10.057
0	192	10.057
0	200	9.87066
0	208	8.82594
0	216	5.69779
0	224	5.69779
0	232	7.97264
0	240	8.93032
0	248	10.2025
0	256	10.4324
0	264	10.6575
0	272	10.7444
0	280	10.6774
0	288	10.5054
0	296	10.3839
0	304	9.95648
0	312	9.95648
0	320	10.3865
0	328	10.3865
0	336	10.4225
0	344	10.5932
0	352	10.5932
0	360	10.5235
0	368	10.0885
0	376	10.0885
0	384	10.0586
0	392	9.65923
0	400	9.60115
0	408	9.89178
0	416	10.5949
0	424	10.7212
0	432	10.7418
0	440	10.6616
0	448	10.508
0	456	10.3411
0	464	10.228
0	472	10.4512
0	480	10.4512
0	488	10.0407
0	496	9.93313
0	504	9.49281
0	512	9.49281
0	520	9.55714
0	528	9.7907
0	536	9.7907
0	544	9.46197
0	552	8.87652
0	560	9.01309
0	568	8.6778
0	576	9.1299
0	584	9.49757
0	592	9.55212
0	600	9.39007
0	608	9.73293
0	616	10.1719
0	624	10.1719
0	632	10.6897
0	640	10.6897
0	648	10.469
0	656	10.3369
0	664	10.3369
0	672	9.3003
0	680	9.64814
0	688	10.1033
0	696	9.91189
0	704	10.2888
0	712	10.3087
0	720	10.5914
0	728	10.5436
0	736	10.4483
0	744	10.3627
0	752	10.1668
0	760	9.95683
0	768	9.50136
0	776	9.23909
0	784	9.23909
0	792	9.10204
0	800	8.75138
0	808	8.75138
0	816	8.85887
0	824	8.71751
0	832	8.71751
0	840	8.71179
0	848	8.31763
0	856	8.31763
0	864	8.89467
0	872	9.12437
0	880	9.67948
0	888	10.0134
0	896	10.0027
0	904	10.215
0	912	10.215
0	920	9.96028
0	928	9.56895
0	936	8.98693
0	944	8.73455
0	952	8.23339
0	960	8.78448
0	968	9.14454
0	976	9.14454
0	984	8.78448
0	992	8.6231
0	1000	8.47071
0	1008	7.9492
0	1016	7.33049
0	1024	8.59406
0	1032	9.2728
0	1040	8.65668
0	1048	8.94781
0	1056	9.54708
0	1064	9.46294
0	1072	8.25604
0	1080	9.39262
0	1088	9.46294
0	1096	9.40382
0	1104	9.62918
0	1112	9.63912
0	1120	9.60115
0	1128	9.60115
0	1136	9.60115
0	1144	9.79534
0	1152	9.97708
0	1160	9.82935
0	1168	9.41645
0	1176	9.5094
0	1184	9.39416
0	1192	9.42796
0	1200	9.63697
0	1208	9.63697
0	1216	9.39416
0	1224	9.02237
0	1232	8.94851
0	1240	8.30899
0	1248	8.3962
0	1256	8.17516
0	1264	8.16203
0	1272	8.04595
0	1280	8.323
0	1288	8.323
0	1296	8.30465
0	1304	8.15843
0	1312	8.16682
0	1320	8.16682
0	1328	8.15843
0	1336	8.44531
0	1344	8.38288
0	1352	8.46489
0	1360	8.34112
0	1368	8.523
0	1376	8.93313
0	1384	9.35168
0	1392	9.35168
0	1400	9.40788
0	1408	9.29046
0	1416	8.9492
0	1424	8.82594
0	1432	9.26053
0	1440	9.03486
0	1448	9.05438
0	1456	9.49709
0	1464	9.3834
0	1472	9.09954
0	1480	9.36944
0	1488	9.81111
0	1496	10.4702
0	1504	10.674
0	1508	10.6835
0	1512	10.76
0	1516	10.6943
0	1520	10.7689
0	1524	10.7689
0	1528	10.8022
0	1536	10.7944
0	1568	9.42347
0	1576	9.60071
0	1580	9.72077
0	1584	9.84325
0	1588	9.97776
0	1592	10.0518
0	1596	10.0518
0	1600	10.2147
0	1604	10.2452
0	1608	10.3269
0	1612	10.4164
0	1656	9.42696
0	1664	9.48803
0	1672	9.35351
0	1676	9.46683
0	1680	9.52113
0	1684	9.7992
0	1688	10.1448
0	1692	10.2629
0	1696	10.33
0	1700	10.2911
0	1704	10.2647
0	1708	10.3042
0	1712	10.3552
0	1716	10.6272
0	1720	10.7567
0	1724	10.9218
0	1728	10.8836
0	1732	10.8762
0	1736	10.8082
0	1740	10.7719
0	1744	10.8418
0	1748	10.8808
0	1752	10.9735
0	1756	10.8995
0	1760	10.8524
0	1764	10.7136
0	1768	10.6322
0	1776	10.2797
0	1880	10.2804
0	1888	10.1987
0	1896	9.94154
0	1904	9.62484
0	1912	9.57076
0	1920	9.53416
0	1928	9.67066
0	1936	9.57257
0	1944	9.67696
0	1952	9.49614
0	1960	9.49471
0	1968	9.47747
0	1976	9.67864
0	1984	9.65753
0	1992	9.76487
0	2000	9.65753
0	2008	9.62179
0	2016	9.65753
0	2024	9.60777
0	2032	9.20399
0	2040	9.13173
0	2048	8.95059
0	2056	8.71833
0	2064	8.48036
0	2072	8.20341
0	2080	8.78058
0	2088	8.78058
0	2096	8.15843
0	2104	8.72808
0	2112	8.63783
0	2120	7.88671
0	2128	7.88671
0	2136	8.43045
0	2144	8.43045
0	2152	8.94154
0	2160	8.98625
0	2168	9.25885
0	2176	9.38185
0	2184	9.10578
0	2192	9.1415
0	2200	9.55441
0	2208	9.81225
0	2216	9.81225
0	2224	9.81225
0	2232	9.62788
0	2240	9.81072
0	2248	8.90975
0	2256	8.90975
0	2264	9.98252
0	2272	9.98252
0	2280	8.96716
0	2288	8.96716
0	2296	8.25379
0	2304	7.62484
0	2312	7.57887
0	2320	8.13418
0	2328	8.18464
0	2336	8.18464
0	2344	8.35588
0	2352	8.56351
0	2360	8.19874
0	2368	8.52766
0	2376	8.91118
0	2384	9.18228
0	2392	8.838
0	2400	9.42547
0	2408	9.62397
0	2416	9.62397
0	2424	9.62397
0	2432	9.93243
0	2440	9.78953
0	2448	9.66686
0	2456	9.5258
0	2464	9.4458
0	2472	9.20806
0	2480	9.13967
0	2488	9.13967
0	2496	8.93664
0	2504	8.7907
0	2512	8.59406
0	2520	8.59406
0	2528	8.99906
0	2536	8.99906
0	2544	8.99906
0	2552	9.37773
0	2560	8.91687
0	2568	8.57797
0	2576	8.86478
0	2584	9.14817
0	2592	8.79612
0	2600	8.86478
0	2608	8.81072
0	2616	8.45709
0	2624	8.21386
0	2632	8.34324
0	2640	8.1704
0	2648	7.87505
0	2656	8.01575
0	2664	8.01575
0	2672	8.89034
0	2680	8.89756
0	2688	9.18228
0	2696	9.66939
0	2704	9.61786
0	2712	9.11944
0	2720	9.11944
0	2728	9.47699
0	2736	9.36996
0	2744	9.90115
0	2752	10.1014
0	2760	10.1014
0	2768	9.81034
0	2776	9.61085
0	2784	8.68116
0	2792	8.68116
0	2800	8.86478
0	2808	8.82897
0	2816	8.68116
0	2824	8.80152
0	2832	9.02764
0	2840	9.54846
0	2848	10.0243
0	2856	10.1382
0	2864	10.1382
0	2872	10.3574
0	2880	9.77157
0	2888	9.21386
0	2896	8.33794
0	2904	6.88961
0	2912	6.88961
0	2920	8.29155
0	2928	8.98896
0	2936	9.16802
0	2944	9.16802
0	2952	9.9222
0	2960	10.0184
0	2968	9.86809
0	2976	9.86809
0	2984	9.93102
0	2992	9.25716
0	3000	8.93313
0	3008	8.93313
0	3016	8.74979
0	3024	8.83575
0	3032	9.17813
0	3040	9.24702
0	3048	9.24702
0	3056	9.15843
0	3064	8.95683
0	3072	8.78058
0	3080	8.96716
0	3088	9.14938
0	3096	9.28221
0	3104	9.27502
0	3112	9.23111
0	3120	9.06596
0	3128	8.98896
0	3136	9.23909
0	3144	9.23909
0	3152	9.08759
0	3160	8.96166
0	3168	9.22825
0	3176	8.9183
0	3184	8.64557
0	3192	8.0819
0	3200	6.93804
0	3208	6.93804
0	3216	6.93804
0	3224	7.32193
0	3232	8.25716
0	3240	8.35902
0	3248	8.13785
0	3256	8.34006
0	3264	8.30356
0	3272	8.34006
0	3280	9.17872
0	3288	9.30084
0	3296	9.62614
0	3304	9.89178
0	3312	9.85368
0	3320	9.62614
0	3328	9.5576
0	3336	9.5576
0	3344	9.21905
0	3352	8.93172
0	3360	8.86698
0	3368	8.86698
0	3376	9.10016
0	3384	8.83425
0	3392	8.78292
0	3400	8.7938
0	3408	8.99839
0	3416	9.61742
0	3424	9.66474
0	3432	9.98286
0	3440	10.2242
0	3448	10.1439
0	3456	9.7837
0	3464	9.7837
0	3472	10.0283
0	3480	9.97742
0	3488	9.84736
0	3496	10.1284
0	3504	10.4295
0	3512	10.3278
0	3520	10.5562
0	3528	11.184
0	3536	11.6546
0	3544	11.759
0	3552	12.0271
0	3560	12.1587
0	3568	12.2706
0	3576	12.5426
0	3584	12.7714
0	3592	12.9454
0	3600	12.9613
0	3608	12.8511
0	3616	12.8069
0	3624	12.4793
0	3632	12.0549
0	3640	11.8624
0	3648	11.8624
0	3656	12.1922
0	3664	12.3569
0	3672	12.4378
0	3680	12.5342
0	3688	12.1869
0	3696	12.1869
0	3704	12.4717
0	3712	12.6748
0	3720	12.7102
0	3728	12.8607
0	3736	12.6685
0	3744	12.4366
0	3752	12.4477
0	3760	12.6384
0	3768	12.6384
0	3776	12.6512
0	3784	12.9056
0	3792	12.8246
0	3800	12.607
0	3808	12.6051
0	3816	12.2392
0	3824	12.032
0	3832	11.9414
0	3840	11.7726
0	3848	11.9503
0	3856	12.0247
0	3864	11.9503
0	3872	12.0247
0	3880	12.0484
0	3888	11.9299
0	3896	11.8642
0	3904	11.6659
0	3912	11.6659
0	3920	11.7514
0	3928	11.9629
0	3936	12.0182
0	3944	11.8941
0	3952	11.7464
0	3960	11.6693
0	3968	11.7693
0	3976	11.9308
0	3984	11.9923
0	3992	11.8357
0	4000	11.9115
0	4008	11.8338
0	4016	11.7684
0	4024	11.8338
0	4032	11.921
0	4040	12.1623
0	4048	12.3182
0	4056	12.259
0	4064	11.8788
0	4072	11.7122
0	4080	11.3423
0	4088	11.3423
0	4096	11.6359
0	4104	11.6359
0	4112	11.9097
0	4120	12.0936
0	4128	11.9097
0	4136	11.9262
0	4144	12.069
0	4152	12.0485
0	4160	11.6731
0	4168	11.6731
0	4176	11.6731
0	4184	11.3508
0	4192	11.2825
0	4200	11.4665
0	4208	11.4665
0	4216	11.4566
0	4224	11.4566
0	4232	11.6839
0	4240	11.8471
0	4248	11.8471
0	4256	11.7084
0	4264	11.7084
0	4272	11.6398
0	4280	10.8481
0	4288	9.80996
0	4296	9.60733
0	4304	9.60733
0	4312	10.1039
0	4320	10.8751
0	4328	11.0574
0	4336	11.1439
0	4344	11.502
0	4352	12.112
0	4360	12.246
0	4368	12.1271
0	4376	12.1818
0	4384	12.0415
0	4392	11.8978
0	4400	10.6966
0	4408	10.6541
0	4416	10.0011
0	4424	9.85813
0	4432	9.85813
0	4440	10.1382
0	4448	10.7099
0	4456	11.2605
0	4464	11.2605
0	4472	10.7333
0	4480	10.7333
0	4488	9.45709
0	4496	8.72159
0	4504	8.72159
0	4512	9.38288
0	4520	9.74058
0	4528	9.523
0	4536	9.74058
0	4544	10.4124
0	4552	10.5035
0	4560	10.8637
0	4568	11.2976
0	4576	11.5433
0	4584	11.2976
0	4592	11.4038
0	4600	11.0442
0	4608	10.9424
0	4616	10.2954
0	4624	10.2954
0	4632	10.2388
0	4640	10.6738
0	4648	10.9812
0	4656	11.418
0	4664	11.767
0	4672	11.8669
0	4680	11.8958
0	4688	11.9625
0	4696	12.2155
0	4704	11.9625
0	4712	11.8297
0	4720	11.8022
0	4728	11.5085
0	4736	11.0354
0	4744	11.0354
0	4752	11.0354
0	4760	10.3268
0	4768	10.3268
0	4776	10.2639
0	4784	9.68157
0	4792	9.70481
0	4800	11.1009
0	4808	11.1009
0	4816	11.1009
0	4824	11.579
0	4832	11.6359
0	4840	11.4056
0	4848	11.4056
0	4856	11.4056
0	4864	11.1412
0	4872	10.9783
0	4880	11.0792
0	4888	10.8825
0	4896	10.8774
0	4904	10.4702
0	4912	10.0566
0	4920	9.51973
0	4928	9.51973
0	4936	9.57797
0	4944	9.91723
0	4952	10.4554
0	4960	10.8574
0	4968	11.045
0	4976	11.1839
0	4984	11.2799
0	4992	11.1766
0	5000	11.0798
0	5008	10.994
0	5016	11.0516
0	5024	10.9114
0	5032	10.9317
0	5040	10.9317
0	5048	10.8666
0	5056	10.8666
0	5064	10.5574
0	5072	10.232
0	5080	10.5134
0	5088	10.5521
0	5096	10.1089
0	5104	10.2675
0	5112	10.5521
0	5120	10.5521
0	5128	10.7708
0	5136	11.0917
0	5144	11.1821
0	5152	11.2345
0	5160	11.453
0	5168	11.3567
0	5176	11.1063
0	5184	10.9996
0	5192	11.2435
0	5200	10.8813
0	5208	11.3153
0	5216	11.3051
0	5224	10.8813
0	5232	10.7478
0	5240	10.2191
0	5248	10.2191
0	5256	9.37566
0	5264	9.6622
0	5272	9.47891
0	5280	9.04595
0	5288	9.04595
0	5296	10.0001
0	5304	10.6635
0	5312	10.8688
0	5320	10.8688
0	5328	10.7452
0	5336	9.64643
0	5344	9.64643
0	5352	11.409
0	5360	11.9902
0	5368	12.2469
0	5376	12.2469
0	5384	11.9869
0	5392	11.1343
0	5400	10.3546
0	5408	10.3546
0	5416	10.8723
0	5424	10.8235
0	5432	10.8235
0	5440	10.7226
0	5448	10.3461
0	5456	10.3461
0	5464	11.0515
0	5472	11.4396
0	5480	11.4396
0	5488	11.4396
0	5496	10.7372
0	5504	9.81378
0	5512	9.73817
0	5520	9.78759
0	5528	9.78759
0	5536	9.84736
0	5544	9.97127
0	5552	9.59894
0	5560	9.59894
0	5568	9.97127
0	5576	10.7269
0	5584	11.1836
0	5592	11.398
0	5600	11.4947
0	5608	11.4629
0	5616	11.2052
0	5624	10.7817
0	5632	10.9455
0	5640	10.9648
0	5648	11.1738
0	5656	11.1738
0	5664	10.9856
0	5672	10.6283
0	5680	9.94781
0	5688	9.70481
0	5696	10.2549
0	5704	10.778
0	5712	10.778
0	5720	10.778
0	5728	10.6165
0	5736	10.6165
0	5744	11.2371
0	5752	11.7303
0	5760	11.8508
0	5768	11.7263
0	5776	11.3824
0	5784	10.5551
0	5792	10.4428
0	5800	10.165
0	5808	10.4505
0	5816	10.8166
0	5824	10.8278
0	5832	10.5762
0	5840	10.4928
0	5848	9.87907
0	5856	9.24928
0	5864	9.24928
0	5872	9.83274
0	5880	10.4688
0	5888	11.2441
0	5896	11.5896
0	5904	11.532
0	5912	11.1596
0	5920	11.2431
0	5928	11.2404
0	5936	11.4182
0	5944	11.991
0	5952	12.2911
0	5960	12.2893
0	5968	12.1608
0	5976	11.8279
0	5984	11.6609
0	5992	11.5495
0	6000	11.5495
0	6008	11.5102
0	6016	11.9293
0	6024	12.1191
0	6032	12.0528
0	6040	12.1191
0	6048	12.4371
0	6056	12.4371
0	6064	12.37
0	6072	12.37
0	6080	12.084
0	6088	11.8078
0	6096	11.9098
0	6104	11.5581
0	6112	11.7635
0	6120	12.0714
0	6128	12.379
0	6136	12.1954
0	6144	12.1591
0	6152	12.0649
0	6160	11.2102
0	6168	6.55532
0	6176	6.55532
0	6184	8.41946
0	6192	11.1858
0	6200	11.9981
0	6208	12.026
0	6216	12.1208
0	6224	12.2239
0	6232	12.1765
0	6240	12.3979
0	6248	12.409
0	6256	12.5456
0	6264	12.3938
0	6272	12.5245
0	6280	12.6449
0	6288	12.9649
0	6296	12.79
0	6304	12.926
0	6312	12.926
0	6320	12.493
0	6328	12.2092
0	6336	12.263
0	6344	11.6885
0	6352	11.2555
0	6360	11.6963
0	6368	11.8455
0	6376	11.4802
0	6384	11.6389
0	6392	11.6389
0	6400	11.6389
0	6408	11.6496
0	6416	11.6242
0	6424	11.6718
0	6432	11.6242
0	6440	11.4684
0	6448	11.2658
0	6456	11.5196
0	6464	11.4281
0	6472	11.7835
0	6480	11.7977
0	6488	12.05
0	6496	11.9684
0	6504	11.5378
0	6512	11.1187
0	6520	10.0537
0	6528	9.8481
0	6536	9.90725
0	6544	10.275
0	6552	10.3278
0	6560	10.0698
0	6568	9.82405
0	6576	9.646
0	6584	9.48755
0	6592	9.50798
0	6600	9.3443
0	6608	9.3443
0	6616	9.21443
0	6624	9.52394
0	6632	9.76487
0	6640	9.9832
0	6648	10.1926
0	6656	10.2962
0	6664	10.3011
0	6672	10.171
0	6680	10.1442
0	6688	9.97742
0	6696	9.64985
0	6704	9.19874
0	6712	9.11449
0	6720	9.19874
0	6728	9.28936
0	6736	9.28936
0	6744	9.78876
0	6752	9.74419
0	6760	9.78876
0	6768	9.57347
0	6776	9.36372
0	6784	9.36372
0	6792	9.77745
0	6800	9.81493
0	6808	9.80229
0	6816	9.8069
0	6824	9.63524
0	6832	9.20806
0	6840	8.90975
0	6848	8.81149
0	6856	8.29703
0	6864	8.10828
0	6872	8.10828
0	6880	8.73938
0	6888	8.87505
0	6896	9.08063
0	6904	9.18877
0	6912	8.99435
0	6920	8.6677
0	6928	8.24476
0	6936	8.24476
0	6944	8.13663
0	6952	7.76724
0	6960	7.82139
0	6968	8.23339
0	6976	8.49757
0	6984	8.52487
0	6992	8.56442
0	7000	8.55714
0	7008	8.43344
0	7016	8.26723
0	7024	8.15361
0	7032	8.26723
0	7040	8.15482
0	7048	7.75298
0	7056	7.75298
0	7064	7.05889
0	7072	6.02237
0	7080	6.02237
0	7088	6.30465
0	7096	6.34324
0	7104	6.61961
0	7112	6.57347
0	7120	6.06916
0	7128	5.4842
0	7136	5.51457
0	7144	5.51457
0	7152	5.7751
0	7160	5.89539
0	7168	5.89539
0	7176	5.54432
0	7184	5.49947
0	7192	5.29593
0	7200	5.40534
0	7208	5.60204
0	7216	5.60204
0	7224	6.0329
0	7232	6.31331
0	7240	6.22423
0	7248	5.96853
0	7256	5.96853
0	7264	5.96303
0	7272	5.96303
0	7280	6.08948
0	7288	6.08948
0	7296	6.32193
0	7304	6.25154
0	7312	6.0329
0	7320	5.8365
0	7328	5.8365
0	7336	5.71097
0	7344	5.55897
0	7352	5.34746
0	7360	5.38904
0	7368	5.49185
0	7376	5.64386
0	7384	5.9183
0	7392	6.20574
0	7400	6.36424
0	7408	6.71097
0	7416	6.59139
0	7424	6.45709
0	7432	6.45709
0	7440	5.82443
0	7448	5.43741
0	7456	5.21501
0	7464	5.43741
0	7472	5.36424
0	7480	5.44531
0	7488	5.73697
0	7496	6.05373
0	7504	6.15843
0	7512	6.23339
0	7520	6.28716
0	7528	6.16802
0	7536	6.01176
0	7544	6.01176
0	7552	5.83048
0	7560	5.6845
0	7568	6.02237
0	7576	6.12928
0	7584	6.02237
0	7592	6.29593
0	7600	6.49947
0	7608	6.45317
0	7616	6.17278
0	7624	6.6778
0	7632	7.08948
0	7640	7.08948
0	7648	7.26723
0	7656	7.26723
0	7664	6.26946
0	7672	5.89539
0	7680	5.89539
0	7688	5.72403
0	7696	5.98489
0	7704	6.06404
0	7712	6.11944
0	7720	6.15843
0	7728	6.11944
0	7736	5.89539
0	7744	5.75616
0	7752	5.46877
0	7760	5.23339
0	7768	5.15843
0	7776	5.21501
0	7784	5.45317
0	7792	5.58782
0	7800	5.8365
0	7808	5.8365
0	7816	6.06404
0	7824	5.96853
0	7832	5.61611
0	7840	5.35588
0	7848	5.55897
0	7856	5.35588
0	7864	5.40534
0	7872	5.51457
0	7880	5.50704
0	7888	5.50704
0	7896	5.74979
0	7904	5.89539
0	7912	5.61611
0	7920	5.59495
0	7928	5.46877
0	7936	5.45317
0	7944	5.47651
0	7952	6.12437
0	7960	6.43344
0	7968	6.48803
0	7976	6.48803
0	7984	6.15843
0	7992	6.00107
0	8000	6.38082
0	8008	6.38082
0	8016	6.8425
0	8024	7.10204
0	8032	7.10204
0	8040	6.83349
0	8048	7.19171
0	8056	6.83349
0	8064	6.187
0	8072	6.08948
0	8080	5.82443
0	8088	5.58066
0	8096	5.4842
0	8104	5.55897
0	8112	6.57707
0	8120	6.60204
0	8128	6.57707
0	8136	7.16802
0	8144	7.20574
0	8152	6.76881
0	8160	6.88671
0	8168	6.89539
0	8176	6.89539
0	8184	6.51457
0	8192	6.94084
0	8200	7.01707
0	8208	7.04335
0	8216	7.22193
0	8224	8.1182
0	8232	8.63438
0	8240	8.85739
0	8248	8.85739
0	8256	8.85739
0	8264	8.76881
0	8272	8.03552
0	8280	7.7907
0	8288	7.68783
0	8296	7.33475
0	8304	6.96028
0	8312	6.06916
0	8320	5.86625
0	8328	5.63005
0	8336	5.6231
0	8344	5.54432
0	8352	5.54432
0	8360	5.33049
0	8368	5.61611
0	8376	5.59495
0	8384	5.7751
0	8392	5.7751
0	8400	6.12928
0	8408	6.01707
0	8416	6.01707
0	8424	5.86035
0	8432	5.71751
0	8440	5.50704
0	8448	5.52207
0	8456	5.52207
0	8464	5.10952
0	8472	4.95198
0	8480	5.51457
0	8488	5.30465
0	8496	5.35588
0	8504	5.37255
0	8512	5.55897
0	8520	5.52207
0	8528	5.65071
0	8536	5.55897
0	8544	5.65071
0	8552	6.22882
0	8560	6.22882
0	8568	6.22882
0	8576	6.54432
0	8584	6.60204
0	8592	6.548
0	8600	6.7044
0	8608	6.63351
0	8616	6.38082
0	8624	6.80305
0	8632	6.80305
0	8640	6.40939
0	8648	6.55166
0	8656	6.88961
0	8664	6.339
0	8672	6.88961
0	8680	7.28716
0	8688	7.28716
0	8696	7.10952
0	8704	7.10952
0	8712	6.7044
0	8720	6.44531
0	8728	6.187
0	8736	6.13906
0	8744	6.187
0	8752	6.22882
0	8760	6.09954
0	8768	6.00643
0	8776	6.03814
0	8784	5.78136
0	8792	6.07936
0	8800	6.07936
0	8808	6.16323
0	8816	6.16323
0	8824	6.49185
0	8832	6.63697
0	8840	6.6778
0	8848	6.6778
0	8856	6.6778
0	8864	6.20574
0	8872	6.20574
0	8880	6.20574
0	8888	6.42146
0	8896	6.51081
0	8904	6.53324
0	8912	6.33475
0	8920	6.18228
0	8928	6.10952
0	8936	5.95752
0	8944	5.73697
0	8952	5.42946
0	8960	5.53694
0	8968	5.37255
0	8976	5.37255
0	8984	5.72403
0	8992	5.79998
0	9000	5.55166
0	9008	5.55166
0	9016	5.80613
0	9024	5.55166
0	9032	5.31331
0	9040	5.46099
0	9048	5.46099
0	9056	5.43741
0	9064	5.42946
0	9072	5.59495
0	9080	5.55897
0	9088	5.55897
0	9096	5.61611
0	9104	5.65753
0	9112	5.86035
0	9120	6.23795
0	9128	6.50704
0	9136	6.85442
0	9144	6.85442
0	9152	6.85442
0	9160	6.58066
0	9168	6.6677
0	9176	6.20107
0	9184	6.12928
0	9192	6.76566
0	9200	6.76566
0	9208	6.09954
0	9216	6.339
0	9224	6.28716
0	9232	5.73051
0	9240	5.76881
0	9248	5.76881
0	9256	5.59495
0	9264	5.39722
0	9272	5.59495
0	9280	5.57347
0	9288	5.9126
0	9296	6.63351
0	9304	7.0091
0	9312	6.86919
0	9320	6.974
0	9328	6.86919
0	9336	7.0666
0	9344	7.78136
0	9352	7.74499
0	9360	7.74179
0	9368	7.74179
0	9376	5.90115
0	9384	5.37255
0	9392	5.37255
0	9400	5.4842
0	9408	5.46877
0	9416	5.39722
0	9424	5.61611
0	9432	5.65071
0	9440	5.52952
0	9448	5.15843
0	9456	5.15843
0	9464	4.88381
0	9472	4.88381
0	9480	4.90689
0	9488	5.07936
0	9496	5.49947
0	9504	5.47651
0	9512	5.47651
0	9520	6.90689
0	9527	7.03027
0	9536	7.06147
0	9544	7.06147
0	9552	5.96303
0	9560	5.96303
0	9568	5.8365
0	9576	5.43741
0	9584	5.71097
0	9592	6.29593
0	9600	5.92961
0	9608	5.93524
0	9616	6.04855
0	9624	6.47264
0	9632	5.74979
0	9640	5.74979
0	9648	6.00107
0	9656	6.11944
0	9664	6.11944
0	9672	6.48036
0	9680	6.51833
0	9688	6.85739
0	9696	7.44136
0	9704	7.19874
0	9712	7.19874
0	9720	7.19874
0	9728	6.53694
0	9736	6.04855
0	9744	6.32193
0	9752	6.32193
0	9760	6.32193
0	9768	6.30465
0	9776	6.61611
0	9784	7.13418
0	9792	7.13418
0	9800	6.85739
0	9808	6.96578
0	9816	6.92396
0	9824	6.92396
0	9832	6.92396
0	9840	7.08443
0	9848	6.92396
0	9856	6.81531
0	9864	6.81531
0	9872	7.28716
0	9880	8.57617
0	9888	8.62397
0	9896	8.62397
0	9904	8.6038
0	9912	6.78759
0	9920	6.22423
0	9928	6.24702
0	9936	6.6677
0	9944	6.75933
0	9952	6.78759
0	9960	6.97673
0	9968	6.65753
0	9976	6.0329
0	9984	5.54432
0	9992	5.6845
0	10000	5.66432
0	10008	5.73697
0	10016	5.96303
0	10024	6.15361
0	10032	6.38082
0	10040	6.64386
0	10048	6.91545
0	10056	7.14393
0	10064	7.10952
0	10072	7.02237
0	10080	6.99839
0	10088	6.3684
0	10096	5.93524
0	10104	5.88961
0	10112	5.9183
0	10120	5.9183
0	10128	5.92961
0	10136	6.25154
0	10144	6.07936
0	10152	6.11449
0	10160	5.71097
0	10168	6.07936
0	10176	6.68115
0	10184	6.7044
0	10192	6.91545
0	10200	6.96853
0	10208	6.9126
0	10216	6.9126
0	10224	7.01442
0	10232	7.02237
0	10240	7.02237
0	10248	6.71751
0	10256	6.21963
0	10264	5.80613
0	10272	5.7044
0	10280	5.67108
0	10288	5.96303
0	10296	6.20574
0	10304	6.20574
0	10312	6.15361
0	10320	6.68115
0	10328	6.46877
0	10336	6.46877
0	10344	6.27834
0	10352	6.36424
0	10360	5.8365
0	10368	5.67108
0	10376	5.67108
0	10384	5.93524
0	10392	5.8365
0	10400	6.15843
0	10408	6.63005
0	10416	6.63697
0	10424	6.63697
0	10432	6.8425
0	10440	6.8425
0	10448	6.37255
0	10456	6.30465
0	10464	6.37255
0	10472	6.12437
0	10480	6.27834
0	10488	6.63697
0	10496	6.96303
0	10504	7.03027
0	10512	7.26053
0	10520	7.26053
0	10528	7.03814
0	10536	6.8809
0	10544	6.78136
0	10552	6.39314
0	10560	6.31763
0	10568	5.61611
0	10576	5.59495
0	10584	5.69116
0	10592	6.49947
0	10600	6.56261
0	10608	6.56261
0	10616	6.74018
0	10624	6.43741
0	10632	6.05373
0	10640	5.85442
0	10648	5.74339
0	10656	5.74339
0	10664	7.56442
0	10672	7.57527
0	10680	7.57527
0	10688	7.63869
0	10696	6.09954
0	10704	5.86035
0	10712	5.90689
0	10720	6.11944
0	10728	6.56624
0	10736	6.70769
0	10744	6.82443
0	10752	6.88671
0	10760	6.80919
0	10768	6.73697
0	10776	6.57347
0	10784	6.265
0	10792	6.265
0	10800	7.73535
0	10808	8.10952
0	10816	8.10952
0	10824	8.10952
0	10832	7.6231
0	10840	6.88381
0	10848	6.60909
0	10856	6.34324
0	10864	6.04855
0	10872	6.07427
0	10880	6.14878
0	10888	6.07427
0	10896	5.98489
0	10904	5.98489
0	10912	5.7751
0	10920	5.7751
0	10928	6.85442
0	10936	7.50893
0	10944	7.53324
0	10952	7.53324
0	10960	7.33475
0	10968	6.73051
0	10976	6.73051
0	10984	7.62484
0	10992	7.62484
0	11000	7.62484
0	11008	7.67948
0	11016	6.7625
0	11024	6.24249
0	11032	6.24249
0	11040	5.7751
0	11048	5.7751
0	11056	5.7751
0	11064	5.42146
0	11072	5.42146
0	11080	5.187
0	11088	5.13906
0	11096	5.08948
0	11104	4.9957
0	11112	5.26053
0	11120	6.02237
0	11128	6.02237
0	11136	6.47651
0	11144	6.47651
0	11152	6.8395
0	11160	6.22882
0	11168	6.74339
0	11176	6.74339
0	11184	6.81225
0	11192	6.42547
0	11200	6.84847
0	11208	6.42547
0	11216	6.4842
0	11224	6.58066
0	11232	6.58066
0	11240	6.31763
0	11248	6.24249
0	11256	6.03814
0	11264	5.83048
0	11272	5.83048
0	11280	5.65071
0	11288	6.29593
0	11296	6.61261
0	11304	6.51457
0	11312	6.35588
0	11320	6.51457
0	11328	6.36424
0	11336	6.05373
0	11344	6.00643
0	11352	5.76881
0	11360	5.37255
0	11368	5.13906
0	11376	5.14878
0	11384	5.14878
0	11392	5.46099
0	11400	5.46099
0	11408	5.28716
0	11416	5.23339
0	11424	5.23339
0	11432	5.40534
0	11440	5.73697
0	11448	6.45317
0	11456	7.00643
0	11464	7.17754
0	11472	7.20341
0	11480	7.03552
0	11488	6.54432
0	11496	6.07427
0	11504	5.79998
0	11512	5.88381
0	11520	6.09954
0	11528	6.14393
0	11536	6.14393
0	11544	6.14878
0	11552	5.88961
0	11560	5.6845
0	11568	5.64386
0	11576	5.54432
0	11584	5.64386
0	11592	5.46877
0	11600	5.43741
0	11608	6.05373
0	11616	6.08948
0	11624	6.01707
0	11632	6.37255
0	11640	6.37255
0	11648	6.15361
0	11656	6.15361
0	11664	6.30899
0	11672	5.89539
0	11680	6.07427
0	11688	6.26053
0	11696	6.07427
0	11704	6.10952
0	11712	6.32622
0	11720	6.66093
0	11728	6.7907
0	11736	7.04075
0	11744	6.9126
0	11752	7.06916
0	11760	6.75933
0	11768	6.59139
0	11776	6.36424
0	11784	6.36424
0	11792	6.36424
0	11800	6.38904
0	11808	6.14393
0	11816	6.12928
0	11824	6.02764
0	11832	5.87213
0	11840	5.57347
0	11848	5.72403
0	11856	5.92961
0	11864	5.92961
0	11872	5.97946
0	11880	6.31331
0	11888	6.31331
0	11896	6.15843
0	11904	6.15843
0	11912	6.15843
0	11920	6.26946
0	11928	6.15843
0	11936	6.58782
0	11944	6.58782
0	11952	6.68115
0	11960	7.06404
0	11968	7.82746
0	11976	7.06404
0	11984	7.06404
0	11992	7.02501
0	12000	7.33262
0	12008	6.64729
0	12016	6.64729
0	12024	7.31978
0	12032	8.91118
0	12040	8.91118
0	12048	8.91118
0	12056	8.8954
0	12064	6.95198
0	12072	6.95198
0	12080	7.03552
0	12088	7.03552
0	12096	7.07427
0	12104	7.47651
0	12112	7.01972
0	12120	6.34746
0	12128	6.90975
0	12136	7.4842
0	12144	6.90975
0	12152	7.4842
0	12160	7.69448
0	12168	7.6845
0	12176	7.22193
0	12184	7.7044
0	12192	7.05114
0	12200	6.95752
0	12208	6.97946
0	12216	6.97946
0	12224	7.10952
0	12232	6.9126
0	12240	5.98489
0	12248	6.00107
0	12256	6.37669
0	12264	6.37669
0	12272	6.9183
0	12280	6.97946
0	12288	7.20107
0	12296	7.25379
0	12304	7.04335
0	12312	6.53694
0	12320	6.51081
0	12328	5.90689
0	12336	5.90689
0	12344	5.94084
0	12352	6.11944
0	12360	6.11944
0	12368	6.37255
0	12376	6.26946
0	12384	6.50326
0	12392	6.88671
0	12400	7.06147
0	12408	6.90975
0	12416	6.93524
0	12424	6.93524
0	12432	6.92396
0	12440	6.82746
0	12448	6.89251
0	12456	6.71425
0	12464	6.53694
0	12472	6.39722
0	12480	6.53694
0	12488	6.47264
0	12496	6.39722
0	12504	6.28716
0	12512	6.25604
0	12520	6.06916
0	12528	6.03814
0	12536	6.03814
0	12544	6.08443
0	12552	6.07427
0	12560	6.05889
0	12568	6.07427
0	12576	6.07936
0	12584	6.05889
0	12592	6.09452
0	12600	6.24702
0	12608	6.26946
0	12616	6.26946
0	12624	6.28276
0	12632	6.31763
0	12640	6.17278
0	12648	6.23339
0	12656	6.339
0	12664	6.40939
0	12672	6.05889
0	12680	6.46877
0	12688	7.06147
0	12696	7.54064
0	12704	7.54064
0	12712	7.54064
0	12720	7.43344
0	12728	5.93524
0	12736	5.84847
0	12744	5.54432
0	12752	5.84847
0	12760	5.84847
0	12768	5.7044
0	12776	5.66432
0	12784	5.66432
0	12792	5.1964
0	12800	5.11944
0	12808	4.95198
0	12816	4.94084
0	12824	5.11944
0	12832	5.44531
0	12840	5.79998
0	12848	5.79998
0	12856	5.79998
0	12864	5.79998
0	12872	5.94084
0	12880	5.92961
0	12888	5.94084
0	12896	5.89539
0	12904	5.64386
0	12912	5.52952
0	12920	5.55897
0	12928	5.35588
0	12936	5.30465
0	12944	5.30465
0	12952	5.46099
0	12960	5.42946
0	12968	5.63005
0	12976	5.86035
0	12984	5.87798
0	12992	5.7625
0	13000	5.7625
0	13008	5.67108
0	13016	5.58782
0	13024	5.74979
0	13032	5.8365
0	13040	5.94084
0	13048	5.94084
0	13056	5.90689
0	13064	5.87213
0	13072	5.87213
0	13080	5.66432
0	13088	5.63005
0	13096	5.63005
0	13104	5.88381
0	13112	6.07936
0	13120	6.14878
0	13128	6.22423
0	13136	6.22423
0	13144	5.88961
0	13152	5.61611
0	13160	5.51457
0	13168	5.51457
0	13176	6.21501
0	13184	6.90115
0	13192	7.07427
0	13200	7.07427
0	13208	6.57347
0	13216	6.57347
0	13224	6.17754
0	13232	6.32622
0	13240	6.32622
0	13248	6.32622
0	13256	6.09954
0	13264	6.09954
0	13272	5.71097
0	13280	5.38082
0	13288	5.51457
0	13296	5.339
0	13304	5.51457
0	13312	5.28716
0	13320	5.31331
0	13328	5.9126
0	13336	5.9126
0	13344	5.60204
0	13352	5.89539
0	13360	5.84847
0	13368	5.89539
0	13376	6.55166
0	13384	6.76881
0	13392	7.16083
0	13400	7.16323
0	13408	6.48036
0	13416	6.47264
0	13424	6.37255
0	13432	5.99031
0	13440	5.86035
0	13448	5.99031
0	13456	5.63697
0	13464	5.83048
0	13472	5.974
0	13480	6.16802
0	13488	6.01707
0	13496	6.47651
0	13504	6.339
0	13512	6.339
0	13520	7.0666
0	13528	7.0666
0	13536	7.0666
0	13544	7.02764
0	13552	5.95198
0	13560	5.95198
0	13568	6.28716
0	13576	6.25154
0	13584	6.38904
0	13592	6.51081
0	13600	6.49185
0	13608	6.339
0	13616	6.49185
0	13624	8.08569
0	13632	8.08569
0	13640	8.05114
0	13648	8.05114
0	13656	6.9957
0	13664	6.39722
0	13672	6.23339
0	13680	6.11449
0	13688	5.73697
0	13696	5.61611
0	13704	5.7938
0	13712	6.06404
0	13720	6.05889
0	13728	6.05889
0	13736	6.265
0	13744	7.73051
0	13752	7.72403
0	13760	7.7224
0	13768	7.72403
0	13776	5.52952
0	13784	5.32193
0	13792	5.63005
0	13800	5.99031
0	13808	5.99031
0	13816	6.01176
0	13824	6.07427
0	13832	6.04335
0	13840	6.04335
0	13848	6.04335
0	13856	6.30465
0	13864	6.30465
0	13872	6.33049
0	13880	6.04855
0	13888	6.78759
0	13896	6.04855
0	13904	6.66093
0	13912	6.66093
0	13920	6.66093
0	13928	6.26946
0	13936	6.26946
0	13944	5.99031
0	13952	5.99031
0	13960	5.64386
0	13968	5.64386
0	13976	5.96853
0	13984	7.7224
0	13992	7.74339
0	14000	7.77823
0	14008	7.73374
0	14016	6.51457
0	14024	6.08948
0	14032	5.78759
0	14040	5.98489
0	14048	5.98489
0	14056	6.17278
0	14064	6.78759
0	14072	7.05114
0	14080	6.90403
0	14088	7.07936
0	14096	6.69779
0	14104	6.20107
0	14112	5.75616
0	14120	5.43741
0	14128	5.35588
0	14136	5.49947
0	14144	5.6231
0	14152	5.83048
0	14160	5.89539
0	14168	6.28716
0	14176	6.28716
0	14184	6.82443
0	14192	7.38494
0	14200	7.38494
0	14208	7.38494
0	14216	8.00375
0	14224	8.00375
0	14232	7.38494
0	14240	7.38494
0	14248	7.21963
0	14256	6.46489
0	14264	6.28716
0	14272	6.52207
0	14280	6.37255
0	14288	6.29593
0	14296	6.38904
0	14304	6.34324
0	14312	6.14878
0	14320	6.29593
0	14328	6.29593
0	14336	5.9126
0	14344	5.61611
0	14352	5.56624
0	14360	5.38082
0	14368	5.38904
0	14376	5.51457
0	14384	5.6778
0	14392	5.92961
0	14400	6.20574
0	14408	6.06916
0	14416	6.06916
0	14424	6.03814
0	14432	5.90115
0	14440	5.55166
0	14448	5.67108
0	14456	5.67108
0	14464	5.45317
0	14472	5.52952
0	14480	5.50704
0	14488	5.27834
0	14496	5.74339
0	14504	6.07936
0	14512	5.9183
0	14520	6.05373
0	14528	6.23339
0	14536	6.24249
0	14544	6.13418
0	14552	6.13418
0	14560	5.9126
0	14568	6.24249
0	14576	6.00643
0	14584	6.03814
0	14592	5.67108
0	14600	6.28716
0	14608	5.7625
0	14616	5.7625
0	14624	6.10454
0	14632	6.50704
0	14640	6.61261
0	14648	6.71751
0	14656	6.9126
0	14664	7.07427
0	14672	7.0091
0	14680	7.0091
0	14688	7.0091
0	14696	6.80613
0	14704	6.47651
0	14712	6.7625
0	14720	6.17278
0	14728	6.59495
0	14736	6.61961
0	14744	6.59495
0	14752	6.20107
0	14760	6.61961
0	14768	6.23339
0	14776	6.38082
0	14784	6.38082
0	14792	6.14393
0	14800	5.86035
0	14808	5.71097
0	14816	5.55897
0	14824	5.42146
0	14832	5.46099
0	14840	5.46099
0	14848	5.42146
0	14856	5.339
0	14864	5.339
0	14872	5.31331
0	14880	5.20574
0	14888	5.43741
0	14896	5.9957
0	14904	6.6231
0	14912	6.89539
0	14920	6.89539
0	14928	6.44531
0	14936	6.13906
0	14944	6.02764
0	14952	5.73697
0	14960	5.73697
0	14968	5.40534
0	14976	5.14878
0	14984	5.14878
0	14992	5.35588
0	15000	5.45317
0	15008	5.86035
0	15016	6.26053
0	15024	6.56624
0	15032	6.44925
0	15040	6.37669
0	15048	6.23795
0	15056	5.80613
0	15064	5.26946
0	15072	5.58066
0	15080	5.58066
0	15088	5.8365
0	15096	5.58066
0	15104	5.51457
0	15112	5.1964
0	15120	5.17754
0	15128	5.17754
0	15136	5.49947
0	15144	5.86035
0	15152	6.06404
0	15160	6.06404
0	15168	6.08948
0	15176	6.20574
0	15184	6.20574
0	15192	6.7625
0	15200	6.95198
0	15208	6.9957
0	15216	6.95752
0	15224	6.85145
0	15232	6.55897
0	15240	6.27391
0	15248	6.15843
0	15256	6.00643
0	15264	5.86625
0	15272	5.86625
0	15280	6.06404
0	15288	6.71097
0	15296	6.72077
0	15304	6.71097
0	15312	6.61261
0	15320	6.38904
0	15328	5.94642
0	15336	5.39722
0	15344	6.06916
0	15352	6.52207
0	15360	6.39722
0	15368	6.52207
0	15376	6.50704
0	15384	5.86035
0	15392	5.76881
0	15400	5.50704
0	15408	5.7938
0	15416	6.28716
0	15424	6.28716
0	15432	6.77823
0	15440	6.89828
0	15448	7.25154
0	15456	7.23795
0	15464	7.25379
0	15472	6.1964
0	15480	6.16802
0	15488	5.81835
0	15496	5.9957
0	15504	5.9957
0	15512	6.02237
0	15520	6.04335
0	15528	6.21501
0	15536	6.17754
0	15544	6.08443
0	15552	6.08443
0	15560	6.03814
0	15568	5.7625
0	15576	5.86035
0	15584	5.86035
0	15592	5.7625
0	15600	6.03814
0	15608	6.38082
0	15616	6.38082
0	15624	6.35168
0	15632	6.38082
0	15640	6.60909
0	15648	6.60557
0	15656	6.51833
0	15664	6.0329
0	15672	5.89539
0	15680	5.8365
0	15688	5.9957
0	15696	5.96853
0	15704	5.90689
0	15712	5.83048
0	15720	5.82443
0	15728	5.69779
0	15736	5.7938
0	15744	5.88381
0	15752	6.06916
0	15760	6.20107
0	15768	6.17278
0	15776	6.17278
0	15784	6.51081
0	15792	6.65753
0	15800	6.81531
0	15808	7.28276
0	15816	7.28276
0	15824	7.04855
0	15832	7.01972
0	15840	6.56624
0	15848	6.14878
0	15856	6.14878
0	15864	5.7938
0	15872	5.96853
0	15880	5.7625
0	15888	5.79998
0	15896	5.79998
0	15904	6.42146
0	15912	6.55897
0	15920	6.55897
0	15928	6.53324
0	15936	6.02237
0	15944	6.02237
0	15952	5.76881
0	15960	5.90689
0	15968	6.00643
0	15976	6.03814
0	15984	6.03814
0	15992	6.45709
0	16000	6.7938
0	16008	6.8365
[truncated: 234,980 more rows]
