# Supplementary material for: A Compendium of Nucleosome and Transcript Profiles Reveals Determinants of Chromatin Architecture and Transcription
Source: PLoS Genet. 2013 May 2;9(5):e1003479. doi: 10.1371/journal.pgen.1003479 (PMC3642058; doi:10.1371/journal.pgen.1003479)
Supplement: Dataset S1 — Yeast transcript annotation R script and data files. Please note this file is 81.9 MB and may be difficult for some readers to download due to its size. (GZ) [file pgen.1003479.s001.gz › yeast-transcript-annotation/chr8.noncoding.gff]

chr8	SGD	tRNA	62753	62824	1000	+	.	tH(GUG)H
chr8	SGD	tRNA	85294	85367	1000	-	.	tV(AAC)H
chr8	SGD	tRNA	116102	116174	1000	-	.	tT(AGU)H
chr8	SGD	tRNA	133019	133100	1000	-	.	tS(AGA)H
chr8	SGD	tRNA	134314	134385	1000	+	.	tQ(UUG)H
chr8	SGD	tRNA	146235	146307	1000	-	.	tA(AGC)H
chr8	SGD	ncRNA	212411	213120	1000	+	.	RUF5-1
chr8	SGD	ncRNA	214409	215118	1000	+	.	RUF5-2
chr8	SGD	tRNA	237850	237941	1000	-	.	tF(GAA)H1
chr8	SGD	tRNA	358481	358572	1000	-	.	tF(GAA)H2
chr8	SGD	snoRNA	381543	381730	1000	+	.	SNR32
chr8	SGD	tRNA	388896	388998	1000	-	.	SUF8
chr8	SGD	snoRNA	411231	411320	1000	+	.	SNR71
chr8	SGD	tRNA	466990	467061	1000	+	.	tT(UGU)H
chr8	SGD	tRNA	475706	475778	1000	-	.	tV(CAC)H
