# Supplementary material for: A Compendium of Nucleosome and Transcript Profiles Reveals Determinants of Chromatin Architecture and Transcription
Source: PLoS Genet. 2013 May 2;9(5):e1003479. doi: 10.1371/journal.pgen.1003479 (PMC3642058; doi:10.1371/journal.pgen.1003479)
Supplement: Dataset S1 — Yeast transcript annotation R script and data files. Please note this file is 81.9 MB and may be difficult for some readers to download due to its size. (GZ) [file pgen.1003479.s001.gz › yeast-transcript-annotation/chr5.noncoding.gff]

chr5	SGD	snoRNA	52150	52320	1000	-	.	SNR80
chr5	SGD	snoRNA	61352	61433	1000	+	.	SNR67
chr5	SGD	snoRNA	61699	61789	1000	+	.	SNR53
chr5	SGD	tRNA	61890	61960	1000	-	.	tG(GCC)E
chr5	SGD	tRNA	86604	86685	1000	+	.	tS(AGA)E
chr5	SGD	tRNA	100133	100204	1000	+	.	IMT4
chr5	SGD	ncRNA	117667	118035	1000	-	.	RPR1
chr5	SGD	tRNA	131082	131153	1000	-	.	tQ(UUG)E2
chr5	SGD	tRNA	135425	135497	1000	-	.	tK(CUU)E1
chr5	SGD	tRNA	138666	138737	1000	+	.	tR(UCU)E
chr5	SGD	snRNA	167426	167585	1000	-	.	SNR14
chr5	SGD	tRNA	177098	177169	1000	+	.	tE(UUC)E1
chr5	SGD	tRNA	207356	207427	1000	+	.	tH(GUG)E1
chr5	SGD	tRNA	250285	250356	1000	+	.	tQ(UUG)E1
chr5	SGD	tRNA	288441	288522	1000	-	.	SUP19
chr5	SGD	tRNA	312019	312091	1000	-	.	tA(UGC)E
chr5	SGD	ncRNA	322208	322758	1000	+	.	SRG1
chr5	SGD	tRNA	354930	355001	1000	+	.	tE(UUC)E2
chr5	SGD	snoRNA	424694	424879	1000	+	.	SNR4
chr5	SGD	snoRNA	431125	431216	1000	-	.	SNR52
chr5	SGD	tRNA	434537	434608	1000	-	.	tH(GUG)E2
chr5	SGD	tRNA	435748	435820	1000	-	.	tK(CUU)E2
chr5	SGD	tRNA	438696	438769	1000	+	.	tV(AAC)E1
chr5	SGD	ncRNA	441983	442504	1000	+	.	SCR1
chr5	SGD	tRNA	443198	443271	1000	-	.	tI(AAU)E1
chr5	SGD	tRNA	469452	469525	1000	+	.	tV(AAC)E2
chr5	SGD	tRNA	487326	487397	1000	-	.	tE(UUC)E3
chr5	SGD	tRNA	492347	492419	1000	-	.	tR(ACG)E
chr5	SGD	tRNA	551280	551353	1000	-	.	tI(AAU)E2
