# Supplementary material for: A Compendium of Nucleosome and Transcript Profiles Reveals Determinants of Chromatin Architecture and Transcription
Source: PLoS Genet. 2013 May 2;9(5):e1003479. doi: 10.1371/journal.pgen.1003479 (PMC3642058; doi:10.1371/journal.pgen.1003479)
Supplement: Dataset S1 — Yeast transcript annotation R script and data files. Please note this file is 81.9 MB and may be difficult for some readers to download due to its size. (GZ) [file pgen.1003479.s001.gz › yeast-transcript-annotation/chr4.data.polA.rest]

0	16	8.24506
0	24	8.2789
0	32	8.16093
0	40	8.09722
0	42	8.09722
0	48	7.91064
0	50	7.91064
0	56	7.93207
0	64	7.85331
0	72	7.81813
0	80	7.96107
0	88	7.99451
0	96	8.16878
0	104	8.21569
0	112	8.37237
0	120	8.2852
0	144	7.80723
0	152	7.42465
0	160	7.23664
0	168	5.99066
0	176	5.92443
0	184	6.08896
0	192	6.38942
0	200	6.66526
0	208	6.98603
0	216	7.58177
0	224	8.08752
0	232	8.08752
0	240	8.36347
0	248	8.36347
0	256	8.38474
0	264	8.05693
0	272	8.04585
0	280	7.8354
0	288	7.95634
0	296	7.95634
0	304	9.08319
0	312	9.51368
0	320	9.51368
0	328	9.51368
0	336	8.96696
0	344	8.92845
0	352	8.64777
0	360	8.33218
0	368	8.33218
0	376	8.11959
0	384	7.672
0	392	7.38591
0	400	7.672
0	408	7.38708
0	416	8.26623
0	424	8.33218
0	432	8.26623
0	440	7.38708
0	448	7.37059
0	456	6.97204
0	464	7.37059
0	472	8.14682
0	480	8.80811
0	488	8.90452
0	496	8.75238
0	504	8.63944
0	512	7.47123
0	520	7.35391
0	528	7.35391
0	536	7.84651
0	544	7.84651
0	552	7.93728
0	560	7.93728
0	568	7.39409
0	576	7.28646
0	584	7.07449
0	592	7.04214
0	600	6.78385
0	608	6.80854
0	616	6.65557
0	624	6.74051
0	632	6.58994
0	640	6.74051
0	648	7.68444
0	656	8.2789
0	664	8.2789
0	672	8.38532
0	680	8.41664
0	688	8.27131
0	696	8.01587
0	704	7.60411
0	712	8.12732
0	720	9.39263
0	728	9.39263
0	736	9.41463
0	744	9.6414
0	752	8.23923
0	760	7.79449
0	768	7.71648
0	776	7.965
0	784	7.64679
0	792	7.71648
0	800	7.60411
0	808	7.48224
0	816	7.16058
0	824	7.53181
0	832	7.21305
0	840	7.11182
0	848	7.03916
0	856	6.59603
0	864	6.00294
0	872	5.67104
0	880	5.5879
0	888	5.72021
0	896	5.82073
0	904	5.76415
0	912	5.76415
0	920	5.93728
0	928	5.61615
0	936	5.61615
0	944	5.84821
0	952	5.97516
0	960	5.79625
0	968	5.74965
0	976	5.46902
0	984	5.36822
0	992	5.30517
0	1000	5.31997
0	1008	5.56324
0	1016	5.86849
0	1024	6.12311
0	1032	6.27258
0	1040	6.42863
0	1048	6.32487
0	1056	6.504
0	1064	6.36347
0	1072	6.36347
0	1080	6.09471
0	1088	6.04511
0	1096	6.04511
0	1104	6.35152
0	1112	6.31012
0	1120	6.3002
0	1128	6.3002
0	1136	6.15647
0	1144	6.33704
0	1152	6.36585
0	1160	6.87852
0	1168	6.93408
0	1176	6.87852
0	1184	6.58994
0	1192	6.57562
0	1200	6.37768
0	1208	6.23924
0	1216	6.57562
0	1224	6.38942
0	1232	6.37768
0	1240	6.63599
0	1248	6.63599
0	1256	6.63599
0	1264	6.60411
0	1272	6.66526
0	1280	6.88848
0	1288	6.88848
0	1296	6.51261
0	1304	6.51261
0	1312	6.12592
0	1320	5.97828
0	1328	5.97828
0	1336	5.97828
0	1344	6.00294
0	1352	6.54236
0	1360	6.51904
0	1368	6.46681
0	1376	5.88517
0	1384	5.85161
0	1392	5.85161
0	1400	5.95002
0	1408	6.20776
0	1416	6.29272
0	1424	6.20776
0	1432	6.20776
0	1440	5.98757
0	1448	5.63599
0	1456	5.71648
0	1464	5.84821
0	1472	5.62809
0	1480	5.84821
0	1488	5.84821
0	1496	5.94047
0	1504	5.94047
0	1512	6.55909
0	1520	6.60411
0	1528	6.79801
0	1536	6.49098
0	1544	6.47344
0	1552	6.05693
0	1560	5.63599
0	1568	5.60411
0	1576	5.77851
0	1584	5.77851
0	1592	5.75692
0	1600	6.01814
0	1608	6.01814
0	1616	5.92765
0	1624	6.05398
0	1632	6.1482
0	1640	6.10898
0	1648	6.10898
0	1656	6.10898
0	1664	6.12592
0	1672	6.39874
0	1680	6.247
0	1688	6.247
0	1696	6.27258
0	1704	6.62014
0	1712	6.25985
0	1720	6.69015
0	1728	6.99988
0	1736	6.93728
0	1744	6.78207
0	1752	7.06427
0	1760	7.30765
0	1768	8.23339
0	1776	8.94207
0	1784	10.2112
0	1792	10.566
0	1800	11.086
0	1808	11.3921
0	1816	11.7716
0	1824	11.7716
0	1832	11.8138
0	1840	12.0893
0	1848	12.5047
0	1856	12.5047
0	1864	12.5047
0	1872	12.5364
0	1880	11.8935
0	1888	11.8935
0	1896	12.0246
0	1904	12.0246
0	1912	11.7998
0	1920	12.102
0	1928	12.1289
0	1936	12.0465
0	1944	12.0809
0	1952	12.4251
0	1960	12.5263
0	1968	12.5241
0	1976	12.6581
0	1984	12.6277
0	1992	12.4128
0	2000	11.9848
0	2008	11.8018
0	2016	11.4744
0	2024	11.7064
0	2032	11.4744
0	2040	11.4744
0	2048	10.9388
0	2056	11.0626
0	2064	11.2313
0	2072	11.807
0	2080	11.8641
0	2088	12.1897
0	2096	12.1636
0	2104	12.0344
0	2112	11.8551
0	2120	12.1636
0	2128	12.2656
0	2136	12.4603
0	2144	12.5381
0	2152	12.765
0	2160	12.6946
0	2168	12.5479
0	2176	12.2271
0	2184	11.9327
0	2192	11.1775
0	2200	9.9922
0	2208	9.25921
0	2216	8.61265
0	2224	8.69157
0	2232	9.16127
0	2240	9.92865
0	2248	10.3521
0	2256	10.3521
0	2264	10.1812
0	2272	10.1001
0	2280	7.28017
0	2288	7.28017
0	2296	11.1264
0	2304	12.2972
0	2312	12.5067
0	2320	12.5187
0	2328	12.3907
0	2336	10.9824
0	2344	10.9479
0	2352	9.77
0	2360	9.90452
0	2368	10.0785
0	2376	10.0244
0	2384	9.77381
0	2392	9.58892
0	2400	9.80241
0	2408	11.5942
0	2416	12.2092
0	2424	12.2142
0	2432	12.3169
0	2440	12.1948
0	2448	11.0644
0	2456	10.7578
0	2464	10.648
0	2472	10.5943
0	2480	10.5943
0	2488	10.3588
0	2496	9.98332
0	2504	10.484
0	2512	10.5292
0	2520	10.7843
0	2528	10.8799
0	2536	11.0623
0	2544	10.8799
0	2552	10.9262
0	2560	10.5622
0	2568	10.3976
0	2576	10.365
0	2584	10.5545
0	2592	10.5951
0	2600	10.8096
0	2608	11.1271
0	2616	11.0652
0	2624	10.9761
0	2632	11.4028
0	2640	11.5489
0	2648	12.2441
0	2656	12.2441
0	2664	12.1812
0	2672	11.3899
0	2680	10.6078
0	2688	10.6078
0	2696	12.4625
0	2704	12.8603
0	2712	13.4196
0	2720	13.4196
0	2728	13.199
0	2736	12.9507
0	2744	12.4089
0	2752	12.3955
0	2760	12.4537
0	2768	12.3034
0	2776	12.2779
0	2784	12.513
0	2792	12.7935
0	2800	12.6548
0	2808	12.6866
0	2816	12.8228
0	2824	12.6548
0	2832	12.3387
0	2840	12.0591
0	2848	11.9292
0	2856	11.5002
0	2864	11.5002
0	2872	11.7755
0	2880	11.9827
0	2888	12.337
0	2896	12.5838
0	2904	12.7694
0	2912	12.416
0	2920	12.1993
0	2928	11.8181
0	2936	11.6957
0	2944	11.6005
0	2952	11.2769
0	2960	11.2769
0	2968	11.4544
0	2976	11.1197
0	2984	10.5113
0	2992	10.1691
0	3000	10.1573
0	3008	9.84523
0	3016	9.84523
0	3024	10.7163
0	3032	11.1718
0	3040	11.5838
0	3048	11.9123
0	3056	11.5838
0	3064	11.3885
0	3072	10.8213
0	3080	10.3806
0	3088	10.3806
0	3096	11.3174
0	3104	11.3174
0	3112	11.6221
0	3120	11.7265
0	3128	11.592
0	3136	11.4889
0	3144	11.4889
0	3152	11.5292
0	3160	11.5301
0	3168	11.5292
0	3176	11.4211
0	3184	11.4211
0	3192	11.3696
0	3200	11.2181
0	3208	11.2181
0	3216	11.3607
0	3224	11.4143
0	3232	11.331
0	3240	11.3719
0	3248	11.3719
0	3256	11.5783
0	3264	11.4767
0	3272	11.3729
0	3280	10.784
0	3288	10.3793
0	3296	10.3793
0	3304	11.1154
0	3312	11.3736
0	3320	11.6632
0	3328	11.6389
0	3336	11.1095
0	3344	10.7122
0	3352	10.9038
0	3360	10.4833
0	3368	10.7064
0	3376	11.0776
0	3384	11.2638
0	3392	11.3769
0	3400	11.5497
0	3408	11.704
0	3416	11.8783
0	3424	11.8522
0	3432	11.5374
0	3440	11.09
0	3448	10.5318
0	3456	10.0223
0	3464	10.0223
0	3472	11.2188
0	3480	11.2188
0	3488	11.0976
0	3496	11.0935
0	3504	10.1228
0	3512	10.1228
0	3520	11.6005
0	3528	11.8492
0	3536	11.9004
0	3544	11.6584
0	3552	10.1392
0	3560	7.77583
0	3568	7.77583
0	3576	8.05914
0	3584	8.60007
0	3592	8.90942
0	3600	9.28803
0	3608	9.16401
0	3616	9.18436
0	3624	9.18436
0	3632	9.27258
0	3640	8.81596
0	3648	9.27258
0	3656	9.39117
0	3664	9.50076
0	3672	9.07376
0	3680	9.36258
0	3688	9.46237
0	3696	9.63451
0	3704	9.3818
0	3712	9.78163
0	3720	9.83968
0	3728	9.43204
0	3736	9.03094
0	3744	8.75329
0	3752	8.36287
0	3760	8.36287
0	3768	9.00599
0	3776	9.29989
0	3784	9.29989
0	3792	9.09578
0	3800	9.04585
0	3808	8.34128
0	3816	8.4292
0	3824	8.67488
0	3832	9.04585
0	3840	9.03318
0	3848	9.18234
0	3856	8.97165
0	3864	8.6768
0	3872	8.20244
0	3880	7.72947
0	3888	7.72947
0	3896	8.69536
0	3904	9.54865
0	3912	9.87706
0	3920	9.95772
0	3928	9.87706
0	3936	9.36911
0	3944	8.82506
0	3952	8.40512
0	3960	7.20111
0	3968	7.12451
0	3976	7.42408
0	3984	7.42408
0	3992	7.81465
0	4000	8.59299
0	4008	8.59299
0	4016	8.37886
0	4024	8.56841
0	4032	8.53339
0	4040	8.20311
0	4048	8.40858
0	4056	8.55596
0	4064	8.20577
0	4072	8.09972
0	4080	8.21041
0	4088	9.33855
0	4096	9.43516
0	4104	9.47179
0	4112	9.31474
0	4120	7.52011
0	4128	6.83282
0	4136	6.48224
0	4144	6.48224
0	4152	7.71182
0	4160	8.11747
0	4168	8.63649
0	4176	8.86429
0	4184	9.14682
0	4192	9.17761
0	4200	9.17422
0	4208	8.93808
0	4216	9.0562
0	4224	8.37886
0	4232	8.37886
0	4240	8.93488
0	4248	8.93488
0	4256	8.98371
0	4264	9.38239
0	4272	9.33157
0	4280	8.98371
0	4288	8.73408
0	4296	8.73408
0	4304	8.73408
0	4312	8.55075
0	4320	8.55075
0	4328	8.61215
0	4336	9.09256
0	4344	9.07957
0	4352	9.09256
0	4360	9.35122
0	4368	9.35122
0	4376	9.09757
0	4384	8.52384
0	4392	7.63599
0	4400	7.63599
0	4408	8.97477
0	4416	9.51261
0	4424	9.51261
0	4432	9.51261
0	4440	8.71928
0	4448	8.57459
0	4456	8.58228
0	4464	9.46014
0	4472	9.72624
0	4480	9.72624
0	4488	9.5463
0	4496	8.93648
0	4504	8.77672
0	4512	8.54183
0	4520	8.54025
0	4528	8.19109
0	4536	8.11747
0	4544	7.42408
0	4552	7.00599
0	4560	6.74051
0	4568	7.06281
0	4576	7.40222
0	4584	7.44222
0	4592	7.73684
0	4600	8.32487
0	4608	9.04585
0	4616	9.23306
0	4624	9.33401
0	4632	9.72067
0	4640	9.80964
0	4648	9.57998
0	4656	9.88744
0	4664	9.88744
0	4672	9.80065
0	4680	9.49859
0	4688	9.30548
0	4696	8.54551
0	4704	8.54551
0	4712	8.03543
0	4720	7.59603
0	4728	7.38004
0	4736	7.38004
0	4744	7.38004
0	4752	7.48552
0	4760	7.48552
0	4768	7.33461
0	4776	8.05546
0	4784	7.64581
0	4792	6.86513
0	4800	6.97204
0	4808	7.64581
0	4816	7.64581
0	4824	7.03916
0	4832	7.95002
0	4840	8.65945
0	4848	8.65945
0	4856	8.65945
0	4864	8.96578
0	4872	9.115
0	4880	8.59603
0	4888	8.30703
0	4896	8.30703
0	4904	7.55701
0	4912	6.82073
0	4920	5.99374
0	4928	6.48662
0	4936	6.33218
0	4944	6.71275
0	4952	6.79977
0	4960	7.15372
0	4968	8.31628
0	4976	8.72855
0	4984	8.72855
0	4992	8.72855
0	5000	7.88599
0	5008	6.29522
0	5016	5.92443
0	5024	5.92443
0	5032	6.20244
0	5040	6.91308
0	5048	7.02116
0	5056	7.02116
0	5064	6.77314
0	5072	7.31505
0	5080	6.67488
0	5088	6.37059
0	5096	6.81378
0	5104	7.23664
0	5112	6.81378
0	5120	6.81204
0	5128	6.77851
0	5136	6.37768
0	5144	6.10043
0	5152	6.10898
0	5160	6.68825
0	5168	6.735
0	5176	6.56116
0	5184	6.80153
0	5192	7.06281
0	5200	6.79095
0	5208	6.79449
0	5216	6.79449
0	5224	6.67296
0	5232	6.09757
0	5240	6.08319
0	5248	6.08319
0	5256	6.1482
0	5264	6.61615
0	5272	6.61615
0	5280	6.32975
0	5288	6.71835
0	5296	6.71835
0	5304	7.35152
0	5312	7.81204
0	5320	7.89919
0	5328	8.04955
0	5336	7.88351
0	5344	7.43204
0	5352	7.06134
0	5360	6.37296
0	5368	6.32975
0	5376	6.32975
0	5384	6.32975
0	5392	6.15921
0	5400	6.05693
0	5408	6.07449
0	5416	6.31259
0	5424	6.74051
0	5432	6.86513
0	5440	6.91146
0	5448	6.91146
0	5456	6.87852
0	5464	6.87852
0	5472	6.97204
0	5480	7.10471
0	5488	7.10471
0	5496	7.50076
0	5504	7.14543
0	5512	7.14543
0	5520	7.14543
0	5528	7.14543
0	5536	6.79449
0	5544	6.66526
0	5552	6.91471
0	5560	6.69772
0	5568	6.53815
0	5576	6.61215
0	5584	6.65557
0	5592	6.65557
0	5600	6.94047
0	5608	7.38942
0	5616	7.38942
0	5624	7.35631
0	5632	7.35631
0	5640	7.09757
0	5648	7.09757
0	5656	7.09757
0	5664	7.45903
0	5672	7.6854
0	5680	7.63698
0	5688	7.55701
0	5696	7.66815
0	5704	7.11182
0	5712	7.11182
0	5720	7.52331
0	5728	7.88682
0	5736	7.8431
0	5744	7.90901
0	5752	7.90901
0	5760	7.18638
0	5768	6.78563
0	5776	6.78563
0	5784	6.78563
0	5792	6.4975
0	5800	6.55492
0	5808	6.89837
0	5816	6.89837
0	5824	6.50616
0	5832	6.96264
0	5840	8.4292
0	5848	8.4292
0	5856	8.45009
0	5864	8.45009
0	5872	7.25472
0	5880	6.72947
0	5888	6.72947
0	5896	6.50831
0	5904	6.50831
0	5912	6.50831
0	5920	6.75329
0	5928	6.75329
0	5936	6.94684
0	5944	7.03019
0	5952	6.69394
0	5960	6.57973
0	5968	6.46459
0	5976	6.31259
0	5984	6.40801
0	5992	6.22358
0	6000	6.76775
0	6008	6.80504
0	6016	7.31505
0	6024	7.746
0	6032	7.89673
0	6040	8.41893
0	6048	8.41893
0	6056	8.36703
0	6064	7.75873
0	6072	7.78118
0	6080	7.60612
0	6088	7.60612
0	6096	7.58177
0	6104	7.39874
0	6112	6.84139
0	6120	7.32242
0	6128	7.19444
0	6136	7.32242
0	6144	7.32242
0	6152	7.32242
0	6160	7.21701
0	6168	6.16195
0	6176	6.16195
0	6184	6.28269
0	6192	6.80504
0	6200	7.5392
0	6208	7.77403
0	6216	7.83711
0	6224	7.60108
0	6232	7.52756
0	6240	7.10898
0	6248	6.81552
0	6256	6.93568
0	6264	6.87351
0	6272	6.87351
0	6280	6.79801
0	6288	7.25729
0	6296	6.97828
0	6304	6.98757
0	6312	7.06574
0	6320	7.06574
0	6328	7.03318
0	6336	6.9082
0	6344	6.8242
0	6352	6.71462
0	6360	6.91796
0	6368	6.89837
0	6376	6.78029
0	6384	6.77851
0	6392	6.78029
0	6400	6.78029
0	6408	6.8311
0	6416	7.3999
0	6424	7.45009
0	6432	7.42636
0	6440	7.49859
0	6448	7.47895
0	6456	7.30765
0	6464	7.25985
0	6472	7.25985
0	6480	7.05103
0	6488	6.76054
0	6496	6.81378
0	6504	6.79625
0	6512	6.57151
0	6520	6.06281
0	6528	6.33461
0	6536	6.17558
0	6544	6.0774
0	6552	5.99681
0	6560	5.99681
0	6568	5.93408
0	6576	6.00294
0	6584	6.56324
0	6592	6.71275
0	6600	6.89837
0	6608	7.39758
0	6616	7.38942
0	6624	7.38942
0	6632	7.79801
0	6640	8.28331
0	6648	8.64581
0	6656	8.64581
0	6664	8.64581
0	6672	8.02041
0	6680	7.58382
0	6688	7.27004
0	6696	7.49098
0	6704	7.56324
0	6712	7.56324
0	6720	7.43771
0	6728	7.25729
0	6736	6.89673
0	6744	7.07012
0	6752	8.27068
0	6760	8.27068
0	6768	8.30145
0	6776	8.30145
0	6784	7.38239
0	6792	7.38239
0	6800	7.30517
0	6808	7.44672
0	6816	7.44672
0	6824	7.30517
0	6832	7.09184
0	6840	7.09184
0	6848	7.03767
0	6856	7.43091
0	6864	7.72021
0	6872	7.7267
0	6880	8.02267
0	6888	8.7655
0	6896	8.62908
0	6904	8.48059
0	6912	8.48059
0	6920	8.04659
0	6928	7.54446
0	6936	7.54446
0	6944	7.54446
0	6952	7.54446
0	6960	7.22751
0	6968	7.07012
0	6976	7.07012
0	6984	7.38474
0	6992	7.59299
0	7000	8.06866
0	7008	8.35511
0	7016	8.35511
0	7024	8.46515
0	7032	8.43544
0	7040	8.01587
0	7048	8.03617
0	7056	8.01587
0	7064	7.672
0	7072	8.72716
0	7080	8.92805
0	7088	8.80021
0	7096	8.76054
0	7104	8.60612
0	7112	7.69205
0	7120	7.41606
0	7128	7.69205
0	7136	7.81639
0	7144	8.55492
0	7152	8.55492
0	7160	8.55492
0	7168	7.96813
0	7176	6.2262
0	7184	6.2262
0	7192	7.28394
0	7200	7.89508
0	7208	8.33097
0	7216	8.79801
0	7224	9.1575
0	7232	8.72809
0	7240	8.82808
0	7248	8.85331
0	7256	8.79625
0	7264	8.60461
0	7272	8.60461
0	7280	8.16946
0	7288	8.08896
0	7296	6.83797
0	7304	6.83797
0	7312	7.247
0	7320	7.64972
0	7328	8.24312
0	7336	8.24312
0	7344	8.02116
0	7352	8.02116
0	7360	7.81552
0	7368	7.38708
0	7376	7.15096
0	7384	7.27258
0	7392	8.41377
0	7400	9.13849
0	7408	9.38532
0	7416	9.39555
0	7424	9.38532
0	7432	9.01587
0	7440	8.6546
0	7448	8.80504
0	7456	8.40685
0	7464	8.73776
0	7472	8.73776
0	7480	9.06208
0	7488	8.74509
0	7496	8.68825
0	7504	8.41836
0	7512	8.4394
0	7520	8.13849
0	7528	7.98757
0	7536	8.08608
0	7544	8.3575
0	7552	8.3575
0	7560	8.3575
0	7568	8.28269
0	7576	7.78652
0	7584	7.78652
0	7592	8.35391
0	7600	8.85076
0	7608	9.12872
0	7616	9.21734
0	7624	9.32609
0	7632	9.16058
0	7640	8.86597
0	7648	8.47123
0	7656	8.44785
0	7664	7.89508
0	7672	8.08608
0	7680	8.63056
0	7688	8.78652
0	7696	9.02606
0	7704	9.25376
0	7712	9.25376
0	7720	9.23664
0	7728	9.23143
0	7736	9.23664
0	7744	9.23143
0	7752	8.88724
0	7760	8.87226
0	7768	8.90575
0	7776	8.72577
0	7784	8.51046
0	7792	8.90575
0	7800	8.8959
0	7808	8.9082
0	7816	9.38121
0	7824	9.74372
0	7832	9.70526
0	7840	9.55466
0	7848	9.55466
0	7856	8.69015
0	7864	8.31997
0	7872	7.92604
0	7880	8.29335
0	7888	8.40396
0	7896	8.92684
0	7904	8.92684
0	7912	8.92684
0	7920	9.06793
0	7928	8.92765
0	7936	8.46181
0	7944	8.1931
0	7952	8.4937
0	7960	8.77627
0	7968	9.08066
0	7976	9.04881
0	7984	9.02078
0	7992	8.73684
0	8000	8.49261
0	8008	8.49261
0	8016	8.91877
0	8024	9.43374
0	8032	9.53022
0	8040	9.53022
0	8048	9.43374
0	8056	8.80373
0	8064	8.62114
0	8072	7.89343
0	8080	7.89343
0	8088	8.256
0	8096	8.69867
0	8104	8.69867
0	8112	8.62462
0	8120	8.46459
0	8128	8.36585
0	8136	8.15372
0	8144	8.16742
0	8152	8.30579
0	8160	9.5265
0	8168	9.5265
0	8176	9.59906
0	8184	9.59906
0	8192	8.84822
0	8200	8.51636
0	8208	8.70385
0	8216	8.871
0	8224	9.15441
0	8232	8.98719
0	8240	9.07085
0	8248	8.871
0	8256	8.65848
0	8264	8.65848
0	8272	9.09471
0	8280	9.09471
0	8288	8.43997
0	8296	8.19845
0	8304	7.1371
0	8312	6.95634
0	8320	6.36585
0	8328	6.39176
0	8336	6.50831
0	8344	6.09471
0	8352	5.855
0	8360	5.95318
0	8368	6.17014
0	8376	6.80329
0	8384	6.80329
0	8392	7.47234
0	8400	7.47234
0	8408	7.72762
0	8416	7.47234
0	8424	7.75873
0	8432	7.75873
0	8440	7.82765
0	8448	7.4975
0	8456	7.60612
0	8464	7.59197
0	8472	7.79537
0	8480	7.70338
0	8488	7.70338
0	8496	7.56116
0	8504	8.13849
0	8512	6.96264
0	8520	6.86681
0	8528	6.86681
0	8536	6.5879
0	8544	6.10898
0	8552	6.10898
0	8560	6.57973
0	8568	6.64386
0	8576	6.64386
0	8584	6.64386
0	8592	5.735
0	8600	5.72392
0	8608	5.72021
0	8616	5.8242
0	8624	5.67488
0	8632	5.67488
0	8640	5.67488
0	8648	6.36347
0	8656	6.34188
0	8664	6.29522
0	8672	6.29522
0	8680	6.30765
0	8688	6.07449
0	8696	6.30765
0	8704	6.68635
0	8712	6.95477
0	8720	6.78563
0	8728	6.96892
0	8736	7.06574
0	8744	7.07885
0	8752	6.96892
0	8760	6.96892
0	8768	7.18099
0	8776	6.9595
0	8784	6.31997
0	8792	6.34188
0	8800	6.49316
0	8808	6.49316
0	8816	7.04511
0	8824	7.34671
0	8832	7.60813
0	8840	7.60813
0	8848	7.49207
0	8856	7.10186
0	8864	6.87852
0	8872	6.87852
0	8880	6.87852
0	8888	6.86176
0	8896	7.00294
0	8904	7.11747
0	8912	7.11747
0	8920	7.23664
0	8928	7.25472
0	8936	7.12592
0	8944	6.94525
0	8952	7.0904
0	8960	6.64972
0	8968	7.25857
0	8976	7.44897
0	8984	7.46681
0	8992	7.32242
0	9000	7.3443
0	9008	7.20244
0	9016	7.18369
0	9024	7.14127
0	9032	7.04511
0	9040	6.80679
0	9048	6.60007
0	9056	6.60007
0	9064	7.11182
0	9072	7.57562
0	9080	7.57562
0	9088	7.57562
0	9096	7.37296
0	9104	7.37296
0	9112	7.10186
0	9120	7.37296
0	9128	7.41606
0	9136	7.31874
0	9144	7.16195
0	9152	7.10329
0	9160	6.93888
0	9168	6.91958
0	9176	7.04511
0	9184	7.04511
0	9192	7.27764
0	9200	7.31997
0	9208	7.31997
0	9216	7.31997
0	9224	7.10329
0	9232	6.92765
0	9240	7.10329
0	9248	7.22096
0	9256	7.42408
0	9264	7.42408
0	9272	7.80767
0	9280	7.54551
0	9288	7.54551
0	9296	7.54551
0	9304	7.62412
0	9312	7.35631
0	9320	7.40916
0	9328	7.15647
0	9336	6.88517
0	9344	6.67104
0	9352	6.28771
0	9360	5.93728
0	9368	6.28771
0	9376	6.90656
0	9384	7.48224
0	9392	7.88434
0	9400	7.88434
0	9408	7.73776
0	9416	7.66622
0	9424	6.90493
0	9432	6.90493
0	9440	7.03468
0	9448	7.88931
0	9456	7.94605
0	9464	8.03094
0	9472	8.30083
0	9480	8.46681
0	9488	8.25408
0	9496	8.36228
0	9504	8.21305
0	9512	8.18504
0	9520	7.87435
0	9528	7.9595
0	9536	7.70149
0	9544	7.84054
0	9552	7.70149
0	9560	7.54446
0	9568	7.35391
0	9576	7.45457
0	9584	7.50076
0	9592	7.32364
0	9600	7.25215
0	9608	7.79272
0	9616	8.06281
0	9624	7.99066
0	9632	7.92926
0	9640	7.965
0	9648	6.79272
0	9656	6.56116
0	9664	6.68635
0	9672	7.58586
0	9680	7.67008
0	9688	7.67008
0	9696	7.75147
0	9704	7.75147
0	9712	7.35391
0	9720	7.06574
0	9728	7.41606
0	9736	7.35391
0	9744	6.82247
0	9752	6.32487
0	9760	5.91471
0	9768	5.54656
0	9776	5.62014
0	9784	5.76415
0	9792	6.04214
0	9800	6.16469
0	9808	6.29272
0	9816	6.33218
0	9824	6.3587
0	9832	6.69583
0	9840	7.871
0	9848	8.01511
0	9856	8.01511
0	9864	7.94525
0	9872	7.00141
0	9880	6.21041
0	9888	6.21041
0	9896	7.64581
0	9904	7.64581
0	9912	7.87602
0	9920	7.99066
0	9928	7.99066
0	9936	7.91877
0	9944	8.0189
0	9952	8.08174
0	9960	8.0584
0	9968	8.0584
0	9976	8.43771
0	9984	8.56686
0	9992	8.43771
0	10000	8.27258
0	10008	8.24764
0	10016	7.18099
0	10024	7.18099
0	10032	7.56841
0	10040	7.56841
0	10048	7.59095
0	10056	7.52969
0	10064	7.03617
0	10072	6.28017
0	10080	6.76595
0	10088	6.819
0	10096	7.4975
0	10104	7.99066
0	10112	8.20776
0	10120	8.20776
0	10128	8.09614
0	10136	7.66236
0	10144	7.58075
0	10152	7.20244
0	10160	6.83282
0	10168	6.8311
0	10176	7.14543
0	10184	6.75873
0	10192	6.67296
0	10200	6.63599
0	10208	6.05693
0	10216	6.02116
0	10224	6.19444
0	10232	6.63402
0	10240	6.88848
0	10248	6.88848
0	10256	6.94525
0	10264	6.88848
0	10272	6.56116
0	10280	6.72206
0	10288	7.59095
0	10296	7.59095
0	10304	7.64091
0	10312	7.68254
0	10320	7.44447
0	10328	7.1931
0	10336	7.2051
0	10344	7.3334
0	10352	7.23273
0	10360	7.2624
0	10368	7.52011
0	10376	7.79625
0	10384	8.40338
0	10392	8.48771
0	10400	8.52969
0	10408	8.37178
0	10416	8.15096
0	10424	7.6873
0	10432	7.6873
0	10440	7.83711
0	10448	7.88931
0	10456	8.36347
0	10464	8.58177
0	10472	8.36347
0	10480	8.3765
0	10488	8.57047
0	10496	8.14336
0	10504	7.86176
0	10512	7.77851
0	10520	7.51904
0	10528	6.97672
0	10536	7.51904
0	10544	8.14405
0	10552	8.51154
0	10560	8.51154
0	10568	8.79625
0	10576	8.68873
0	10584	8.51154
0	10592	8.10969
0	10600	7.93967
0	10608	6.98293
0	10616	5.64386
0	10624	5.64386
0	10632	6.29272
0	10640	6.55492
0	10648	6.73868
0	10656	6.89343
0	10664	7.09184
0	10672	7.09184
0	10680	7.03019
0	10688	6.98448
0	10696	6.52969
0	10704	5.98757
0	10712	5.92119
0	10720	5.8311
0	10728	6.31012
0	10736	6.42863
0	10744	6.42863
0	10752	7.20643
0	10760	7.23924
0	10768	6.58586
0	10776	6.73132
0	10784	6.73132
0	10792	6.73132
0	10800	6.96892
0	10808	6.96892
0	10816	7.00294
0	10824	7.4195
0	10832	7.16332
0	10840	7.4195
0	10848	7.4195
0	10856	7.08319
0	10864	6.37532
0	10872	5.88185
0	10880	5.88185
0	10888	5.9595
0	10896	6.20776
0	10904	6.55075
0	10912	6.55075
0	10920	6.55075
0	10928	6.65557
0	10936	6.82765
0	10944	6.66333
0	10952	6.94843
0	10960	6.86345
0	10968	6.65168
0	10976	6.43997
0	10984	6.43997
0	10992	5.9082
0	11000	5.9082
0	11008	9.36495
0	11016	10.3098
0	11024	10.3098
0	11032	10.3098
0	11040	9.40077
0	11048	7.24958
0	11056	6.87518
0	11064	7.24958
0	11072	7.099
0	11080	7.04362
0	11088	6.86849
0	11096	7.099
0	11104	6.52969
0	11112	6.93408
0	11120	7.44447
0	11128	8.08247
0	11136	7.97282
0	11144	7.97282
0	11152	7.87935
0	11160	6.70149
0	11168	6.70149
0	11176	6.47123
0	11184	6.4975
0	11192	6.47123
0	11200	6.24958
0	11208	6.11465
0	11216	5.91796
0	11224	6.04214
0	11232	5.92119
0	11240	5.48662
0	11248	5.33461
0	11256	5.23404
0	11264	5.01511
0	11272	5.01511
0	11280	6.27764
0	11288	6.47344
0	11296	6.75692
0	11304	6.75692
0	11312	6.47344
0	11320	6.34911
0	11328	6.43771
0	11336	6.2051
0	11344	6.35152
0	11352	6.35152
0	11360	6.57357
0	11368	7.01056
0	11376	6.98138
0	11384	6.91471
0	11392	6.94047
0	11400	5.735
0	11408	5.33946
0	11416	5.4057
0	11424	5.79977
0	11432	6.1482
0	11440	6.33704
0	11448	6.37059
0	11456	6.43771
0	11464	6.22096
0	11472	5.96578
0	11480	5.84139
0	11488	5.50831
0	11496	4.87518
0	11504	4.87518
0	11512	5.3002
0	11520	5.735
0	11528	6.28017
0	11536	6.28017
0	11544	6.60813
0	11552	6.28017
0	11560	5.94684
0	11568	5.80679
0	11576	5.84139
0	11584	5.65168
0	11592	5.65168
0	11600	5.61215
0	11608	5.36347
0	11616	5.18638
0	11624	5.18638
0	11632	5.85161
0	11640	5.85161
0	11648	5.87852
0	11656	6.35391
0	11664	5.85161
0	11672	5.71275
0	11680	5.92119
0	11688	5.92119
0	11696	5.69015
0	11704	6.01208
0	11712	6.35152
0	11720	6.68254
0	11728	6.99528
0	11736	7.28017
0	11744	8.21437
0	11752	8.82463
0	11760	8.80329
0	11768	8.78652
0	11776	8.78296
0	11784	8.01663
0	11792	8.01663
0	11800	8.92725
0	11808	9.26495
0	11816	9.17048
0	11824	9.69252
0	11832	9.66308
0	11840	10.2664
0	11848	10.3527
0	11856	10.7644
0	11864	10.3737
0	11872	10.2116
0	11880	9.58331
0	11888	9.81465
0	11896	9.40193
0	11904	9.06866
0	11912	9.06866
0	11920	9.06866
0	11928	8.96068
0	11936	9.06866
0	11944	9.61989
0	11952	9.76257
0	11960	9.71579
0	11968	9.59805
0	11976	9.0965
0	11984	8.37709
0	11992	8.37709
0	12000	9.92684
0	12008	10.125
0	12016	10.2413
0	12024	10.2413
0	12032	10.0906
0	12040	9.13362
0	12048	8.77
0	12056	8.67104
0	12064	8.98641
0	12072	9.15887
0	12080	9.23696
0	12088	9.38327
0	12096	9.37886
0	12104	8.9736
0	12112	8.71322
0	12120	8.39176
0	12128	8.39176
0	12136	8.69489
0	12144	10.03
0	12152	10.1573
0	12160	10.6452
0	12168	10.6452
0	12176	10.6434
0	12184	10.6378
0	12192	10.4878
0	12200	10.3858
0	12208	10.2451
0	12216	9.84736
0	12224	9.54603
0	12232	9.4292
0	12240	9.15303
0	12248	9.22489
0	12256	9.54603
0	12264	9.66066
0	12272	9.86007
0	12280	10.2269
0	12288	10.2375
0	12296	10.1871
0	12304	10.1416
0	12312	10.0788
0	12320	9.80811
0	12328	9.80811
0	12336	10.1058
0	12344	10.1058
0	12352	9.80811
0	12360	9.63624
0	12368	9.61415
0	12376	8.88931
0	12384	9.45596
0	12392	9.36377
0	12400	9.57639
0	12408	9.31874
0	12416	9.4795
0	12424	9.23436
0	12432	9.63056
0	12440	9.46042
0	12448	9.6271
0	12456	9.67104
0	12464	9.89632
0	12472	9.63451
0	12480	9.63451
0	12488	9.63451
0	12496	9.09936
0	12504	8.82506
0	12512	8.92805
0	12520	9.48142
0	12528	9.48662
0	12536	9.6655
0	12544	9.56168
0	12552	9.53867
0	12560	9.22457
0	12568	8.73316
0	12576	8.51154
0	12584	8.73316
0	12592	9.35989
0	12600	9.79537
0	12608	10.3505
0	12616	10.7503
0	12624	10.7733
0	12632	11.0089
0	12640	11.0089
0	12648	10.8726
0	12656	10.4754
0	12664	10.1434
0	12672	9.58126
0	12680	9.58126
0	12688	9.38825
0	12696	9.78874
0	12704	9.9648
0	12712	10.047
0	12720	9.9648
0	12728	9.78785
0	12736	9.7576
0	12744	9.9222
0	12752	10.0924
0	12760	10.0451
0	12768	9.80153
0	12776	9.77067
0	12784	9.80153
0	12792	9.8626
0	12800	10.6196
0	12808	11.0607
0	12816	11.3304
0	12824	11.3304
0	12832	11.0418
0	12840	10.7379
0	12848	10.3329
0	12856	9.9037
0	12864	10.0854
0	12872	10.0854
0	12880	10.3431
0	12888	10.7574
0	12896	10.7574
0	12904	10.6878
0	12912	10.8863
0	12920	10.724
0	12928	10.1413
0	12936	9.89632
0	12944	9.58663
0	12952	9.4994
0	12960	9.64214
0	12968	10.0816
0	12976	10.4232
0	12984	10.5932
0	12992	10.6518
0	13000	10.4889
0	13008	10.6518
0	13016	10.2462
0	13024	10.2405
0	13032	10.152
0	13040	9.94803
0	13048	9.50858
0	13056	9.43686
0	13064	9.27163
0	13072	8.45736
0	13080	8.36525
0	13088	9.32792
0	13096	9.32792
0	13104	9.82701
0	13112	10.4099
0	13120	10.4803
0	13128	10.6672
0	13136	10.8132
0	13144	10.7609
0	13152	10.5999
0	13160	10.3913
0	13168	9.90001
0	13176	9.52437
0	13184	9.52437
0	13192	10.0155
0	13200	10.3332
0	13208	10.5833
0	13216	10.5833
0	13224	10.2293
0	13232	9.91369
0	13240	9.6744
0	13248	9.42122
0	13256	9.25793
0	13264	9.51797
0	13272	9.59628
0	13280	9.42664
0	13288	8.88143
0	13296	9.13117
0	13304	9.09722
0	13312	9.04585
0	13320	9.4175
0	13328	9.81856
0	13336	9.96107
0	13344	9.96107
0	13352	9.58892
0	13360	9.13501
0	13368	9.017
0	13376	8.36585
0	13384	8.11465
0	13392	8.11465
0	13400	8.11465
0	13408	7.42065
0	13416	7.42065
0	13424	8.61515
0	13432	9.75669
0	13440	9.83518
0	13448	9.76933
0	13456	9.73017
0	13464	8.42863
0	13472	8.42863
0	13480	9.04251
0	13488	9.57176
0	13496	10.2014
0	13504	10.2014
0	13512	9.76235
0	13520	9.5544
0	13528	8.63747
0	13536	8.63747
0	13544	9.04881
0	13552	9.7655
0	13560	9.7655
0	13568	9.4795
0	13576	9.22882
0	13584	8.3575
0	13592	8.02267
0	13600	8.02267
0	13608	8.01208
0	13616	7.855
0	13624	7.855
0	13632	7.84481
0	13640	7.61415
0	13648	7.77493
0	13656	7.57357
0	13664	7.57357
0	13672	7.42179
0	13680	7.42179
0	13688	7.42179
0	13696	8.60612
0	13704	8.85881
0	13712	8.85881
0	13720	8.77627
0	13728	8.30579
0	13736	6.88185
0	13744	6.60007
0	13752	6.60007
0	13760	6.87351
0	13768	7.43997
0	13776	7.31751
0	13784	7.27131
0	13792	6.43997
0	13800	6.12311
0	13808	6.12311
0	13816	6.40338
0	13824	6.61615
0	13832	6.97048
0	13840	7.93247
0	13848	8.47399
0	13856	8.70995
0	13864	8.97243
0	13872	9.14093
0	13880	8.95753
0	13888	8.56376
0	13896	8.48169
0	13904	7.83368
0	13912	7.69489
0	13920	7.6031
0	13928	7.6031
0	13936	7.31012
0	13944	7.22096
0	13952	7.22096
0	13960	7.52756
0	13968	8.32975
0	13976	8.32975
0	13984	8.28771
0	13992	8.28646
0	14000	7.97594
0	14008	7.97594
0	14016	11.1774
0	14024	11.2154
0	14032	11.2154
0	14040	11.1438
0	14048	7.44335
0	14056	6.55075
0	14064	5.95634
0	14072	5.95634
0	14080	5.86849
0	14088	5.86849
0	14096	6.34911
0	14104	6.98603
0	14112	7.21833
0	14120	7.21833
0	14128	7.31751
0	14136	7.67584
0	14144	6.86345
0	14152	6.84651
0	14160	6.84651
0	14168	7.36109
0	14176	6.76415
0	14184	6.60411
0	14192	6.81204
0	14200	7.11747
0	14208	7.01208
0	14216	7.32487
0	14224	7.48224
0	14232	7.76415
0	14240	7.819
0	14248	7.98912
0	14256	7.81291
0	14264	7.70338
0	14272	7.61715
0	14280	7.56324
0	14288	7.11182
0	14296	7.11182
0	14304	6.59603
0	14312	6.29022
0	14320	6.2051
0	14328	6.247
0	14336	6.62809
0	14344	7.62908
0	14352	7.71462
0	14360	8.26176
0	14368	8.26176
0	14376	7.80854
0	14384	8.19176
0	14392	8.28646
0	14400	8.23859
0	14408	8.19176
0	14416	8.18032
0	14424	6.77851
0	14432	6.40106
0	14440	6.40106
0	14448	7.88682
0	14456	8.64679
0	14464	8.74143
0	14472	8.78207
0	14480	8.78207
0	14488	8.41262
0	14496	8.1217
0	14504	7.81465
0	14512	7.63402
0	14520	7.32487
0	14528	7.44785
0	14536	7.46902
0	14544	7.46902
0	14552	7.23404
0	14560	7.23404
0	14568	7.61615
0	14576	7.61615
0	14584	7.61615
0	14592	7.61615
0	14600	7.45457
0	14608	7.1104
0	14616	6.93408
0	14624	7.06866
0	14632	7.11465
0	14640	7.10898
0	14648	6.90165
0	14656	6.9736
0	14664	7.17286
0	14672	7.19444
0	14680	7.9697
0	14688	7.90247
0	14696	7.88351
0	14704	7.88351
0	14712	7.4975
0	14720	7.32609
0	14728	7.54551
0	14736	7.69205
0	14744	8.02643
0	14752	8.00141
0	14760	7.71462
0	14768	7.71462
0	14776	7.86765
0	14784	7.48552
0	14792	7.48552
0	14800	7.2675
0	14808	7.06427
0	14816	7.06427
0	14824	6.72762
0	14832	6.72762
0	14840	7.30641
0	14848	7.3765
0	14856	6.92765
0	14864	6.89343
0	14872	6.93087
0	14880	6.42636
0	14888	6.28017
0	14896	5.99066
0	14904	5.84821
0	14912	5.65945
0	14920	5.65945
0	14928	7.22358
0	14936	7.99066
0	14944	7.99066
0	14952	7.99066
0	14960	7.31505
0	14968	7.30765
0	14976	6.64189
0	14984	6.64189
0	14992	6.71462
0	15000	6.71462
0	15008	6.04807
0	15016	5.89837
0	15024	5.86849
0	15032	6.10329
0	15040	7.02869
0	15048	7.5879
0	15056	7.5879
0	15064	7.5879
0	15072	7.24053
0	15080	6.74783
0	15088	6.68063
0	15096	6.85839
0	15104	6.85839
0	15112	6.57151
0	15120	6.38004
0	15128	5.89508
0	15136	5.57562
0	15144	5.56738
0	15152	5.54656
0	15160	5.41492
0	15168	5.54656
0	15176	5.63599
0	15184	5.40106
0	15192	5.69772
0	15200	5.89178
0	15208	5.86849
0	15216	5.74965
0	15224	5.92119
0	15232	5.90493
0	15240	5.77851
0	15248	5.65168
0	15256	5.77851
0	15264	5.82765
0	15272	5.92119
0	15280	6.25472
0	15288	6.25472
0	15296	6.39176
0	15304	6.12592
0	15312	6.12592
0	15320	5.57973
0	15328	5.74235
0	15336	5.57973
0	15344	5.74235
0	15352	6.60813
0	15360	7.10756
0	15368	7.05693
0	15376	7.04511
0	15384	6.62809
0	15392	5.3002
0	15400	5.13152
0	15408	5.13152
0	15416	5.21833
0	15424	5.03318
0	15432	5.03318
0	15440	5.04511
0	15448	5.43771
0	15456	5.38239
0	15464	5.43771
0	15472	5.74965
0	15480	5.62412
0	15488	5.51261
0	15496	5.62412
0	15504	5.66333
0	15512	5.50831
0	15520	5.50831
0	15528	5.45121
0	15536	5.71275
0	15544	5.78207
0	15552	5.86176
0	15560	5.46459
0	15568	5.86849
0	15576	5.77851
0	15584	5.44222
0	15592	5.43771
0	15600	5.65168
0	15608	5.32487
0	15616	5.05103
0	15624	5.46459
0	15632	5.76775
0	15640	5.76775
0	15648	5.88848
0	15656	6.15921
0	15664	6.65945
0	15672	6.65945
0	15680	6.55492
0	15688	6.43544
0	15696	5.70901
0	15704	5.45568
0	15712	5.44222
0	15720	5.79977
0	15728	6.66526
0	15736	6.75329
0	15744	6.57767
0	15752	6.57767
0	15760	5.93087
0	15768	5.21833
0	15776	5.21833
0	15784	6.57973
0	15792	6.66526
0	15800	6.75511
0	15808	7.17693
0	15816	6.92281
0	15824	6.63599
0	15832	6.55909
0	15840	6.71275
0	15848	6.71275
0	15856	6.55909
0	15864	6.82073
0	15872	6.54236
0	15880	6.72762
0	15888	6.54236
0	15896	6.5879
0	15904	6.5879
0	15912	7.11323
0	15920	7.08896
0	15928	7.11323
0	15936	7.44222
0	15944	7.47895
0	15952	7.04659
0	15960	6.90165
0	15968	7.26112
0	15976	7.17829
0	15984	6.71462
0	15992	6.99681
0	16000	6.89837
0	16008	7.17829
[truncated: 380,773 more rows]
