# Supplementary material for: A Compendium of Nucleosome and Transcript Profiles Reveals Determinants of Chromatin Architecture and Transcription
Source: PLoS Genet. 2013 May 2;9(5):e1003479. doi: 10.1371/journal.pgen.1003479 (PMC3642058; doi:10.1371/journal.pgen.1003479)
Supplement: Dataset S1 — Yeast transcript annotation R script and data files. Please note this file is 81.9 MB and may be difficult for some readers to download due to its size. (GZ) [file pgen.1003479.s001.gz › yeast-transcript-annotation/chr8.orfs.gff]

chr8	SGD	CDS	445	1897	500	-	1	YHL050C
chr8	SGD	CDS	2670	3310	500	-	0	YHL050C
chr8	SGD	CDS	3725	4540	500	-	0	YHL049C
chr8	SGD	CDS	5662	5796	500	-	0	YHL048C-A
chr8	SGD	CDS	6400	7545	1000	+	0	COS8
chr8	SGD	CDS	8298	10211	1000	-	0	ARN2
chr8	SGD	CDS	11921	12283	500	-	0	PAU13
chr8	SGD	CDS	13563	14270	500	+	0	YHL044W
chr8	SGD	CDS	14899	15411	1000	+	0	ECM34
chr8	SGD	CDS	15665	16117	500	+	0	YHL042W
chr8	SGD	CDS	19085	20968	1000	-	0	ARN1
chr8	SGD	CDS	21780	23537	500	+	0	YHL039W
chr8	SGD	CDS	23614	25506	1000	-	0	CBP2
chr8	SGD	CDS	26239	27879	1000	+	0	MUP3
chr8	SGD	CDS	27976	32754	1000	-	0	VMR1
chr8	SGD	CDS	33191	34075	1000	-	0	SBP1
chr8	SGD	CDS	35253	36023	1000	-	0	RPL8A
chr8	SGD	CDS	36377	38506	1000	-	0	GUT1
chr8	SGD	CDS	38813	39484	1000	-	0	GOS1
chr8	SGD	CDS	40082	45688	1000	+	0	ECM29
chr8	SGD	CDS	45927	47966	500	-	0	OCA5
chr8	SGD	CDS	48761	50578	1000	+	0	WSC4
chr8	SGD	CDS	51109	52986	1000	+	0	RIM101
chr8	SGD	CDS	53217	54164	500	-	0	YHL026C
chr8	SGD	CDS	54849	55847	1000	+	0	SNF6
chr8	SGD	CDS	56647	58788	1000	+	0	RIM4
chr8	SGD	CDS	59121	62561	1000	-	0	RMD11
chr8	SGD	CDS	62959	64155	1000	-	0	SPO11
chr8	SGD	CDS	64459	65856	500	-	0	AIM17
chr8	SGD	CDS	66239	67453	1000	-	0	OPI1
chr8	SGD	CDS	67728	69545	1000	-	0	APM2
chr8	SGD	CDS	69705	70067	500	+	0	YHL018W
chr8	SGD	CDS	70273	71871	500	+	0	YHL017W
chr8	SGD	CDS	72034	74241	1000	-	0	DUR3
chr8	SGD	CDS	74696	74779	500	+	0	YHL015W-A
chr8	SGD	CDS	75409	75774	1000	+	0	RPS20
chr8	SGD	CDS	76094	77311	1000	-	0	YLF2
chr8	SGD	CDS	77427	78350	1000	-	0	OTU2
chr8	SGD	CDS	78932	80413	500	+	0	YHL012W
chr8	SGD	CDS	80650	81612	1000	-	0	PRS3
chr8	SGD	CDS	81960	83717	500	-	0	YHL010C
chr8	SGD	CDS	84064	85056	1000	-	0	YAP3
chr8	SGD	CDS	92623	94506	500	-	0	YHL008C
chr8	SGD	CDS	95114	97933	1000	-	0	STE20
chr8	SGD	CDS	98339	98791	1000	-	0	SHU1
chr8	SGD	CDS	99215	100399	1000	+	0	MRP4
chr8	SGD	CDS	100644	101879	1000	-	0	LAG1
chr8	SGD	CDS	102607	103965	1000	+	0	HSE1
chr8	SGD	CDS	104272	104400	1000	+	0	RPL14B
chr8	SGD	CDS	104799	105086	1000	+	0	RPL14B
chr8	SGD	CDS	106050	107363	1000	+	0	OSH7
chr8	SGD	CDS	107821	107826	1000	+	0	QCR10
chr8	SGD	CDS	107890	108117	1000	+	0	QCR10
chr8	SGD	CDS	108807	109880	1000	+	0	LEU5
chr8	SGD	CDS	110023	111312	1000	-	0	YHR003C
chr8	SGD	CDS	111749	113089	1000	-	0	NEM1
chr8	SGD	CDS	113494	114912	1000	-	0	GPA1
chr8	SGD	CDS	115615	115896	1000	-	0	MRS11
chr8	SGD	CDS	117809	119434	1000	+	0	STP2
chr8	SGD	CDS	120086	121678	1000	-	0	ERG11
chr8	SGD	CDS	122545	122760	500	-	0	YHR007C-A
chr8	SGD	CDS	122884	123585	1000	-	0	SOD2
chr8	SGD	CDS	124104	125675	500	-	0	YHR009C
chr8	SGD	CDS	126515	126545	1000	+	0	RPL27A
chr8	SGD	CDS	127107	127486	1000	+	2	RPL27A
chr8	SGD	CDS	127774	129114	1000	+	0	DIA4
chr8	SGD	CDS	129475	129522	1000	+	0	VPS29
chr8	SGD	CDS	129642	130442	1000	+	0	VPS29
chr8	SGD	CDS	130724	131440	1000	-	0	ARD1
chr8	SGD	CDS	132040	132915	1000	+	0	SPO13
chr8	SGD	CDS	134547	136526	1000	+	0	MIP6
chr8	SGD	CDS	136874	138233	1000	-	1	YSC84
chr8	SGD	CDS	138402	138448	1000	-	0	YSC84
chr8	SGD	CDS	138687	139844	1000	+	0	YSC83
chr8	SGD	CDS	140004	141395	1000	-	0	ARG4
chr8	SGD	CDS	141887	143551	1000	-	0	DED81
chr8	SGD	CDS	143989	146055	1000	+	0	YHR020W
chr8	SGD	CDS	147864	148109	1000	-	0	RPS27B
chr8	SGD	CDS	148660	148662	1000	-	0	RPS27B
chr8	SGD	CDS	149218	149673	500	+	0	ECM12
chr8	SGD	CDS	149568	150338	500	-	0	YHR022C
chr8	SGD	CDS	151210	151299	500	-	0	YHR022C-A
chr8	SGD	CDS	151659	157445	1000	+	0	MYO1
chr8	SGD	CDS	157737	159185	1000	-	0	MAS2
chr8	SGD	CDS	159431	160504	1000	+	0	THR1
chr8	SGD	CDS	160837	161478	1000	+	0	PPA1
chr8	SGD	CDS	161723	164704	1000	-	0	RPN1
chr8	SGD	CDS	164971	167427	1000	-	0	DAP2
chr8	SGD	CDS	167670	168554	1000	-	0	YHI9
chr8	SGD	CDS	168883	170337	1000	-	0	SLT2
chr8	SGD	CDS	170792	172963	1000	-	0	RRM3
chr8	SGD	CDS	173337	175082	500	+	0	YHR032W
chr8	SGD	CDS	175541	176812	500	+	0	YHR033W
chr8	SGD	CDS	176958	177992	1000	-	0	PIH1
chr8	SGD	CDS	178212	180104	500	+	0	YHR035W
chr8	SGD	CDS	180338	181753	1000	+	0	BRL1
chr8	SGD	CDS	181970	183697	1000	+	0	PUT2
chr8	SGD	CDS	184059	184751	1000	+	0	RRF1
chr8	SGD	CDS	184868	186802	1000	-	0	MSC7
chr8	SGD	CDS	187166	187507	1000	-	0	VMA10
chr8	SGD	CDS	187670	187672	1000	-	0	VMA10
chr8	SGD	CDS	187917	189017	1000	+	0	BCD1
chr8	SGD	CDS	189124	189742	1000	-	1	SRB2
chr8	SGD	CDS	189844	189857	1000	-	0	SRB2
chr8	SGD	CDS	190536	192611	1000	+	0	NCP1
chr8	SGD	CDS	192798	193538	1000	-	0	DOG2
chr8	SGD	CDS	194061	194801	1000	-	0	DOG1
chr8	SGD	CDS	195544	197226	500	+	0	YHR045W
chr8	SGD	CDS	197391	198278	1000	-	0	INM1
chr8	SGD	CDS	198733	201303	1000	-	0	AAP1
chr8	SGD	CDS	204600	206144	500	+	0	YHK8
chr8	SGD	CDS	206455	207186	1000	+	0	FSH1
chr8	SGD	CDS	207648	209297	1000	+	0	SMF2
chr8	SGD	CDS	209469	209639	500	+	0	YHR050W-A
chr8	SGD	CDS	209699	210145	1000	+	0	COX6
chr8	SGD	CDS	210842	211972	1000	+	0	CIC1
chr8	SGD	CDS	212537	212722	1000	-	0	CUP1-1
chr8	SGD	CDS	213187	214251	500	-	0	YHR054C
chr8	SGD	CDS	214535	214720	1000	-	0	CUP1-2
chr8	SGD	CDS	215185	217836	1000	-	0	RSC30
chr8	SGD	CDS	218228	218845	1000	-	0	CPR2
chr8	SGD	CDS	218999	219886	1000	-	0	MED6
chr8	SGD	CDS	220110	220502	1000	+	0	FYV4
chr8	SGD	CDS	220727	221272	1000	+	0	VMA22
chr8	SGD	CDS	221536	222480	1000	-	0	GIC1
chr8	SGD	CDS	222879	223760	1000	-	0	RPP1
chr8	SGD	CDS	224032	225171	1000	-	0	PAN5
chr8	SGD	CDS	225527	227143	1000	-	0	SSZ1
chr8	SGD	CDS	227534	229039	1000	-	0	RRP3
chr8	SGD	CDS	229337	230698	1000	+	0	SSF1
chr8	SGD	CDS	230972	231814	1000	+	0	HTD2
chr8	SGD	CDS	232135	233298	1000	+	0	DYS1
chr8	SGD	CDS	233581	234660	1000	-	0	RRP4
chr8	SGD	CDS	234883	236382	1000	+	0	TRM5
chr8	SGD	CDS	237006	237695	1000	+	0	PCL5
chr8	SGD	CDS	239100	241295	1000	+	0	ERG7
chr8	SGD	CDS	241666	241842	1000	+	0	NOP10
chr8	SGD	CDS	242584	245574	1000	+	0	OSH3
chr8	SGD	CDS	246195	248339	1000	+	0	QNS1
chr8	SGD	CDS	248441	249643	1000	-	0	PPE1
chr8	SGD	CDS	251103	251157	1000	+	0	PTC7
chr8	SGD	CDS	251251	252227	1000	+	2	PTC7
chr8	SGD	CDS	252376	255639	1000	-	0	NMD2
chr8	SGD	CDS	255753	255758	1000	-	0	NMD2
chr8	SGD	CDS	256362	258020	500	+	0	YHR078W
chr8	SGD	CDS	258246	261593	1000	-	0	IRE1
chr8	SGD	CDS	262194	262356	1000	-	1	SAE3
chr8	SGD	CDS	262443	262555	1000	-	0	SAE3
chr8	SGD	CDS	262803	266840	1000	-	0	YHR080C
chr8	SGD	CDS	267540	268094	1000	+	0	LRP1
chr8	SGD	CDS	268461	271550	1000	-	0	KSP1
chr8	SGD	CDS	272629	273618	1000	+	0	SAM35
chr8	SGD	CDS	274176	276242	1000	+	0	STE12
chr8	SGD	CDS	276766	277770	1000	+	0	IPI1
chr8	SGD	CDS	278155	279726	1000	+	0	NAM8
chr8	SGD	CDS	280233	280394	500	+	0	YHR086W-A
chr8	SGD	CDS	280822	281157	1000	+	0	RTC3
chr8	SGD	CDS	281497	282384	1000	+	0	RPF1
chr8	SGD	CDS	282683	283300	1000	-	0	GAR1
chr8	SGD	CDS	283779	284627	1000	-	0	YNG2
chr8	SGD	CDS	284841	286772	1000	-	0	MSR1
chr8	SGD	CDS	287132	288814	1000	-	0	HXT4
chr8	SGD	CDS	290916	292628	1000	-	0	HXT1
chr8	SGD	CDS	294672	296450	1000	-	0	HXT5
chr8	SGD	CDS	297388	298363	500	-	1	YHR097C
chr8	SGD	CDS	298488	298612	500	-	0	YHR097C
chr8	SGD	CDS	299148	301937	1000	-	0	SFB3
chr8	SGD	CDS	302764	313998	1000	+	0	TRA1
chr8	SGD	CDS	314119	314676	500	-	0	YHR100C
chr8	SGD	CDS	314877	315774	1000	-	1	BIG1
chr8	SGD	CDS	315862	315971	1000	-	0	BIG1
chr8	SGD	CDS	316575	319817	1000	+	0	KIC1
chr8	SGD	CDS	320417	322975	1000	+	0	SBE22
chr8	SGD	CDS	323412	324395	1000	+	0	GRE3
chr8	SGD	CDS	324769	325413	1000	+	0	YPT35
chr8	SGD	CDS	325601	326629	1000	+	0	TRR2
chr8	SGD	CDS	326816	328039	1000	-	0	CDC12
chr8	SGD	CDS	328306	330063	1000	+	0	GGA2
chr8	SGD	CDS	330313	332070	1000	+	0	CTM1
chr8	SGD	CDS	332285	332923	1000	+	0	ERP5
chr8	SGD	CDS	333075	334397	1000	+	0	UBA4
chr8	SGD	CDS	334530	335666	500	-	0	YHR112C
chr8	SGD	CDS	336340	337812	1000	+	0	YHR113W
chr8	SGD	CDS	338086	339987	1000	+	0	BZZ1
chr8	SGD	CDS	340112	341362	1000	-	0	DMA1
chr8	SGD	CDS	341668	342123	1000	+	0	COX23
chr8	SGD	CDS	342352	344271	1000	+	0	TOM71
chr8	SGD	CDS	344324	345631	1000	-	0	ORC6
chr8	SGD	CDS	346046	349288	1000	+	0	SET1
chr8	SGD	CDS	349577	352456	1000	+	0	MSH1
chr8	SGD	CDS	352759	353322	1000	+	0	LSM12
chr8	SGD	CDS	353628	354323	500	+	0	YHR122W
chr8	SGD	CDS	354818	354867	1000	+	0	EPT1
chr8	SGD	CDS	354959	356084	1000	+	1	EPT1
chr8	SGD	CDS	356564	358447	1000	+	0	NDT80
chr8	SGD	CDS	359705	360184	500	-	0	YHR126C
chr8	SGD	CDS	360916	361647	1000	+	0	YHR127W
chr8	SGD	CDS	362118	362768	1000	+	0	FUR1
chr8	SGD	CDS	363002	364156	1000	-	0	ARP1
chr8	SGD	CDS	365343	367895	500	-	0	YHR131C
chr8	SGD	CDS	368505	369797	1000	-	0	ECM14
chr8	SGD	CDS	370057	370452	500	+	0	IGO2
chr8	SGD	CDS	370725	371600	1000	-	0	NSG1
chr8	SGD	CDS	371752	372561	1000	+	0	WSS1
chr8	SGD	CDS	372697	374313	1000	-	0	YCK1
chr8	SGD	CDS	374657	375103	1000	-	0	SPL2
chr8	SGD	CDS	375712	377253	1000	+	0	ARO9
chr8	SGD	CDS	377358	377702	500	-	0	YHR138C
chr8	SGD	CDS	378222	379202	1000	-	0	SPS100
chr8	SGD	CDS	380575	381294	500	+	0	YHR140W
chr8	SGD	CDS	381993	382309	1000	-	2	RPL42B
chr8	SGD	CDS	382751	382754	1000	-	0	RPL42B
chr8	SGD	CDS	383541	384491	1000	+	0	CHS7
chr8	SGD	CDS	385513	386490	1000	+	0	DSE2
chr8	SGD	CDS	387236	387448	1000	+	0	RPC10
chr8	SGD	CDS	387791	388729	1000	-	0	DCD1
chr8	SGD	CDS	390303	391700	1000	+	0	CRP1
chr8	SGD	CDS	392642	393286	1000	-	0	MRPL6
chr8	SGD	CDS	393537	394088	1000	+	0	IMP3
chr8	SGD	CDS	394458	396662	1000	-	0	SKG6
chr8	SGD	CDS	397254	398993	1000	+	0	PEX28
chr8	SGD	CDS	399271	400851	500	-	0	MTC6
chr8	SGD	CDS	401437	401958	1000	+	0	SPO12
chr8	SGD	CDS	402089	402685	1000	-	0	SPO16
chr8	SGD	CDS	402969	406181	1000	+	0	RTT107
chr8	SGD	CDS	407106	410792	1000	+	0	YSP1
chr8	SGD	CDS	411387	412409	1000	-	0	LIN1
chr8	SGD	CDS	412910	413458	1000	+	0	REC104
chr8	SGD	CDS	413688	417182	1000	-	0	KEL1
chr8	SGD	CDS	417552	419066	500	+	0	YHR159W
chr8	SGD	CDS	419224	420075	1000	-	0	PEX18
chr8	SGD	CDS	420376	422289	1000	-	0	YAP1801
chr8	SGD	CDS	423075	423464	500	+	0	YHR162W
chr8	SGD	CDS	423726	424475	1000	+	0	SOL3
chr8	SGD	CDS	424612	429180	1000	-	0	DNA2
chr8	SGD	CDS	429709	436950	1000	-	0	PRP8
chr8	SGD	CDS	437172	439052	1000	-	0	CDC23
chr8	SGD	CDS	439344	440129	1000	+	0	THP2
chr8	SGD	CDS	440379	441878	1000	+	0	MTG2
chr8	SGD	CDS	442182	443477	1000	+	0	DBP8
chr8	SGD	CDS	443829	445385	1000	+	0	NMD3
chr8	SGD	CDS	445713	447605	1000	+	0	ATG7
chr8	SGD	CDS	448335	450806	1000	+	0	SPC97
chr8	SGD	CDS	451327	452640	1000	+	0	ENO2
chr8	SGD	CDS	452872	453441	1000	+	0	CTR2
chr8	SGD	CDS	453558	453707	500	+	0	YHR175W-A
chr8	SGD	CDS	454229	455527	1000	+	0	FMO1
chr8	SGD	CDS	456591	457952	500	+	0	YHR177W
chr8	SGD	CDS	459299	461530	1000	+	0	STB5
chr8	SGD	CDS	462502	463704	1000	+	0	OYE2
chr8	SGD	CDS	467228	467914	1000	+	0	SVP26
chr8	SGD	CDS	468219	470576	500	+	0	YHR182W
chr8	SGD	CDS	470960	472429	1000	+	0	GND1
chr8	SGD	CDS	472744	474459	1000	+	0	SSP1
chr8	SGD	CDS	474627	475340	1000	-	0	PFS1
chr8	SGD	CDS	475999	480672	1000	-	0	KOG1
chr8	SGD	CDS	480990	481919	1000	+	0	IKI1
chr8	SGD	CDS	482005	483837	1000	-	0	GPI16
chr8	SGD	CDS	484028	484600	1000	+	0	PTH1
chr8	SGD	CDS	484845	486179	1000	+	0	ERG9
chr8	SGD	CDS	486230	486631	1000	-	0	CTF8
chr8	SGD	CDS	486826	487662	500	+	0	YHR192W
chr8	SGD	CDS	487712	488236	1000	-	0	EGD2
chr8	SGD	CDS	488657	490396	1000	+	0	MDM31
chr8	SGD	CDS	490747	491712	1000	+	0	NVJ1
chr8	SGD	CDS	491931	493658	1000	+	0	UTP9
chr8	SGD	CDS	493896	496187	1000	+	0	RIX1
chr8	SGD	CDS	496315	497280	500	-	0	AIM18
chr8	SGD	CDS	497490	498422	500	-	0	AIM46
chr8	SGD	CDS	498571	498719	500	-	2	YHR199C-A
chr8	SGD	CDS	498787	498859	500	-	0	YHR199C-A
chr8	SGD	CDS	499079	499885	1000	+	0	RPN10
chr8	SGD	CDS	499950	501143	1000	-	0	PPX1
chr8	SGD	CDS	502388	504196	500	+	0	YHR202W
chr8	SGD	CDS	504476	505247	1000	-	1	RPS4B
chr8	SGD	CDS	505517	505530	1000	-	0	RPS4B
chr8	SGD	CDS	506319	508709	1000	+	0	MNL1
chr8	SGD	CDS	509363	511837	1000	+	0	SCH9
chr8	SGD	CDS	512732	514600	1000	+	0	SKN7
chr8	SGD	CDS	514905	516485	1000	-	0	SET5
chr8	SGD	CDS	517532	518713	1000	+	0	BAT1
chr8	SGD	CDS	519437	520312	500	+	0	CRG1
chr8	SGD	CDS	520712	521737	500	-	0	YHR210C
chr8	SGD	CDS	525392	528619	1000	+	0	FLO5
chr8	SGD	CDS	538742	538945	500	+	0	YHR212W-A
chr8	SGD	CDS	539151	539747	500	+	0	YHR213W
chr8	SGD	CDS	540549	540782	500	+	0	YHR213W-A
chr8	SGD	CDS	540800	541099	500	+	0	YHR213W-B
chr8	SGD	CDS	541651	542262	500	+	0	YHR214W
chr8	SGD	CDS	550648	550941	500	-	0	YHR214C-D
chr8	SGD	CDS	551200	551499	500	-	0	YHR214C-E
chr8	SGD	CDS	552099	553502	1000	+	0	PHO12
chr8	SGD	CDS	554396	555967	1000	+	0	IMD2
chr8	SGD	CDS	558014	558615	500	+	0	YHR218W
chr8	SGD	CDS	558715	559924	500	+	1	YHR218W
chr8	SGD	CDS	560173	562047	500	+	0	YHR219W
