# Supplementary material for: A Compendium of Nucleosome and Transcript Profiles Reveals Determinants of Chromatin Architecture and Transcription
Source: PLoS Genet. 2013 May 2;9(5):e1003479. doi: 10.1371/journal.pgen.1003479 (PMC3642058; doi:10.1371/journal.pgen.1003479)
Supplement: Dataset S1 — Yeast transcript annotation R script and data files. Please note this file is 81.9 MB and may be difficult for some readers to download due to its size. (GZ) [file pgen.1003479.s001.gz › yeast-transcript-annotation/chr3.data.nucleosomes]

12	0.204898
16	0.228318
20	0.293911
24	0.286762
28	0.286046
32	0.276827
36	0.289726
40	0.300685
44	0.319902
48	0.329493
52	0.329825
56	0.362791
60	0.35518
64	0.353928
68	0.376437
72	0.377038
73	0.404714
76	0.403959
80	0.426815
84	0.39562
88	0.415626
92	0.43851
96	0.417243
100	0.396379
101	0.410781
104	0.40486
105	0.372393
108	0.369422
109	0.366264
111	0.366264
112	0.374902
113	0.380587
116	0.37953
117	0.380499
120	0.371612
121	0.355914
122	0.358804
124	0.358804
125	0.351823
128	0.33438
132	0.290629
136	0.296281
140	0.315958
141	0.313209
152	0.337318
156	0.331474
160	0.382737
164	0.415037
176	0.454485
180	0.446481
184	0.443344
188	0.456483
192	0.456483
196	0.443466
200	0.403968
204	0.406812
216	0.417852
220	0.425442
224	0.46781
228	0.481139
232	0.481139
236	0.481139
240	0.492705
272	0.423538
276	0.423538
280	0.405755
284	0.413703
288	0.408869
292	0.378294
300	0.336167
304	0.371556
308	0.371556
312	0.378424
316	0.35294
320	0.35294
324	0.347625
328	0.340459
344	0.173949
348	0.0447339
352	-0.151416
356	-0.15773
360	-0.342268
364	-0.387023
368	-0.547488
372	-0.777469
376	-0.975939
380	-1.11804
384	-1.15308
388	-1.17023
392	-1.20045
396	-1.13316
400	-1.18674
404	-1.08836
408	-1.0475
412	-0.919186
416	-0.759151
420	-0.730176
424	-0.632165
428	-0.612313
432	-0.558229
436	-0.610648
440	-0.555688
444	-0.60332
448	-0.578703
452	-0.550495
456	-0.52161
460	-0.488443
464	-0.396727
468	-0.344881
472	-0.289168
476	-0.266922
480	-0.202472
484	-0.207889
488	-0.0808383
492	-0.0156911
496	-0.0149541
500	-0.000755569
504	0.0339351
508	0.0560592
512	0.0964535
516	0.103518
520	0.17525
524	0.105155
528	0.222901
532	0.24098
536	0.254733
540	0.285036
544	0.267265
548	0.263337
552	0.227459
556	0.175525
560	0.143995
564	0.0887159
568	0.0411216
572	-0.00880273
576	-0.0642974
580	-0.0868766
584	-0.0686296
588	-0.0186313
592	-0.0520775
596	-0.0595879
600	-0.051557
604	-0.0189363
608	-0.000370538
612	0.0708732
616	0.0774198
620	0.0919046
624	0.103949
628	0.0330566
632	0.0460365
636	0.0570578
640	0.0748872
644	0.0919046
648	0.148539
652	0.134616
656	0.104519
660	0.140417
664	0.119914
668	0.136444
672	0.20281
676	0.235017
680	0.222735
684	0.227794
688	0.228618
692	0.238709
696	0.249662
700	0.276035
704	0.301457
708	0.330424
712	0.298302
716	0.238972
720	0.130297
724	0.118223
728	0.0681955
732	0.0469359
736	0.00992914
740	-0.00388691
744	-0.127038
748	-0.283469
752	-0.33212
756	-0.447088
760	-0.529735
764	-0.58572
768	-0.63689
772	-0.590685
776	-0.624973
780	-0.522844
784	-0.559702
788	-0.545604
792	-0.570167
796	-0.597417
800	-0.578898
804	-0.545008
808	-0.50699
812	-0.472577
816	-0.498244
820	-0.484414
824	-0.574556
828	-0.511976
832	-0.552959
836	-0.498244
840	-0.455116
844	-0.390878
848	-0.345278
852	-0.365881
856	-0.338265
860	-0.313561
864	-0.325453
868	-0.176167
872	-0.130649
876	-0.100943
880	-0.0105733
884	0.00886242
888	0.0630265
892	0.0946181
896	0.162291
900	0.126143
904	0.166915
908	0.209085
912	0.274778
916	0.285934
920	0.374468
924	0.328382
928	0.316765
932	0.366856
936	0.34286
940	0.401671
944	0.43788
948	0.44255
952	0.352465
956	0.300156
960	0.225647
964	0.275905
968	0.137219
972	0.0514164
976	-0.117357
980	-0.140477
984	-0.367676
988	-0.549062
992	-0.618605
996	-0.67093
1000	-0.790157
1004	-0.765701
1008	-1.06544
1012	-1.01244
1016	-1.04924
1020	-0.755546
1024	-0.96408
1028	-0.886246
1032	-1.01975
1036	-1.0106
1040	-1.02071
1044	-1.02224
1048	-1.05552
1052	-1.13331
1056	-1.19045
1060	-1.20041
1064	-1.39333
1068	-1.3913
1072	-1.39829
1076	-1.31841
1080	-1.31841
1084	-1.27647
1088	-1.24167
1092	-1.15861
1096	-1.0881
1100	-1.04989
1104	-0.926771
1108	-0.837441
1112	-0.706816
1116	-0.581069
1120	-0.41314
1124	-0.336182
1128	-0.221714
1132	-0.13305
1136	-0.00459984
1140	0.11631
1144	0.229161
1148	0.228773
1152	0.296059
1156	0.256807
1160	0.251474
1164	0.253686
1168	0.256807
1172	0.244987
1176	0.256807
1180	0.245685
1184	0.283118
1188	0.324611
1192	0.278582
1196	0.229448
1200	0.2342
1204	0.207051
1208	0.137585
1212	0.0590247
1216	0.0907956
1220	0.0453003
1224	-0.0601891
1228	-0.147301
1232	-0.279904
1236	-0.340513
1240	-0.368223
1244	-0.4279
1248	-0.514335
1252	-0.527344
1256	-0.537279
1260	-0.526106
1264	-0.521778
1268	-0.504209
1272	-0.48784
1276	-0.265579
1280	-0.245016
1284	-0.167152
1288	-0.0843579
1292	-0.0162253
1296	0.0495612
1300	0.200252
1304	0.208039
1308	0.261307
1312	0.32634
1316	0.344498
1320	0.32922
1324	0.286745
1328	0.229201
1332	0.166589
1336	0.16665
1340	0.214634
1344	0.207136
1348	0.208781
1352	0.166589
1356	0.0987552
1360	0.171565
1364	0.18114
1368	0.18114
1372	0.170838
1376	0.0652079
1380	0.0464474
1384	-0.0221066
1388	0.0221668
1392	-0.0367866
1396	-0.0288549
1400	-0.10234
1404	-0.168038
1408	-0.123989
1412	-0.15992
1416	-0.144613
1420	-0.10234
1424	-0.0339474
1428	-0.133954
1432	-0.0100449
1436	-0.0617264
1440	-0.0950864
1444	-0.0490972
1448	-0.0396188
1452	-0.0877585
1456	-0.00715982
1460	0.0305614
1464	0.101334
1468	0.00591513
1472	0.0585776
1476	0.100962
1480	0.117516
1484	0.111603
1488	0.0987025
1492	0.138706
1496	0.175751
1500	0.227779
1504	0.263205
1508	0.223091
1512	0.182393
1516	0.177301
1520	0.152093
1524	0.129914
1528	0.162645
1532	0.13179
1536	0.117266
1540	0.117266
1544	0.0415193
1548	0.0395283
1552	0
1556	0.0395283
1560	-0.00573636
1564	0.0257545
1568	0
1572	-0.0397553
1576	-0.0912165
1580	-0.0792431
1584	-0.0289209
1588	-0.107847
1592	-0.135639
1596	-0.196998
1600	-0.233056
1604	-0.235721
1608	-0.202065
1612	-0.193086
1616	-0.14003
1620	-0.109063
1624	0.00458726
1628	0.0801703
1632	0.0927873
1636	0.196892
1640	0.367272
1644	0.427287
1648	0.514421
1652	0.486177
1656	0.469255
1660	0.422071
1664	0.457756
1668	0.417394
1672	0.385106
1676	0.389774
1680	0.401145
1684	0.401145
1688	0.439792
1692	0.362016
1696	0.41613
1700	0.39135
1704	0.348367
1708	0.275744
1712	0.233038
1716	0.214529
1720	0.179498
1724	0.102139
1728	0.0127658
1732	0.00853676
1736	-0.00853961
1740	-0.0167757
1744	-0.0233678
1748	-0.0561105
1752	-0.0612926
1756	-0.0986843
1760	-0.0956078
1764	-0.14743
1768	-0.169698
1772	-0.184425
1776	-0.21009
1780	-0.223531
1784	-0.253775
1788	-0.213236
1792	-0.191964
1796	-0.159591
1800	-0.139428
1804	-0.12276
1808	-0.0358899
1812	0.0244266
1816	0.152651
1820	0.243358
1824	0.231717
1828	0.299812
1832	0.304822
1836	0.343428
1840	0.333913
1844	0.340605
1848	0.313948
1852	0.345516
1856	0.32935
1860	0.320347
1864	0.187589
1868	0.27318
1872	0.243493
1876	0.225649
1880	0.224812
1884	0.184293
1888	0.235287
1892	0.282165
1896	0.252212
1900	0.200282
1904	0.18397
1908	0.200781
1912	0.11156
1916	0.0489473
1920	-0.0222735
1924	-0.0687704
1928	-0.1091
1932	-0.0769295
1936	-0.0311407
1940	0.00497205
1944	0.0608252
1948	0.00292113
1952	0.026688
1956	-0.00416159
1960	0.0565369
1964	0.134633
1968	0.172689
1972	0.190486
1976	0.179324
1980	0.184655
1984	0.194004
1988	0.185911
1992	0.186974
1996	0.181699
2000	0.238795
2004	0.227089
2008	0.212809
2012	0.179208
2016	0.16899
2020	0.185494
2024	0.154393
2028	0.150327
2032	0.145548
2036	0.147342
2040	0.145791
2044	0.151863
2048	0.199085
2052	0.175235
2056	0.160896
2060	0.274937
2064	0.256885
2068	0.20667
2072	0.14111
2076	0.14111
2080	0.143038
2084	0.143687
2088	0.103753
2092	0.102639
2096	0.11081
2100	0.137829
2104	0.0531707
2108	-0.0360935
2112	-0.107652
2116	-0.106963
2120	-0.15973
2124	-0.19381
2128	-0.122728
2132	-0.125589
2136	-0.132894
2140	-0.181575
2144	-0.205445
2148	-0.0790048
2152	0.0393129
2156	0.0322953
2160	0.0572223
2164	0.135733
2168	0.146541
2172	0.138069
2176	0.152611
2180	0.174684
2184	0.162623
2188	0.162623
2192	0.15145
2196	0.12731
2200	0.156832
2204	0.0943781
2208	0.105567
2212	0.122498
2216	0.115553
2220	0.165516
2224	0.182943
2228	0.215601
2232	0.22437
2236	0.175135
2240	0.145198
2244	0.158956
2248	0.212365
2252	0.205501
2256	0.219194
2260	0.174449
2264	0.172478
2268	0.165464
2272	0.170116
2276	0.183102
2280	0.203476
2284	0.198369
2288	0.16645
2292	0.154936
2296	0.166507
2300	0.192008
2304	0.197115
2308	0.219384
2312	0.154552
2316	0.118145
2320	0.0776391
2324	0.107305
2328	0.126936
2332	0.141257
2336	0.18726
2340	0.208476
2344	0.166962
2348	0.200395
2352	0.20539
2356	0.283639
2360	0.342948
2364	0.366001
2368	0.381065
2372	0.419486
2376	0.3669
2380	0.376328
2384	0.358917
2388	0.360428
2392	0.382711
2396	0.328208
2400	0.323044
2404	0.254941
2408	0.304253
2412	0.190633
2416	0.0728505
2420	0.0416943
2424	-0.0270683
2428	-0.0270683
2432	-0.0256505
2436	0
2440	0.0599723
2444	0.0898315
2448	0.135207
2452	0.137129
2456	0.130554
2460	0.135207
2464	0.126895
2468	0.137129
2472	0.135207
2476	0.163043
2480	0.0997686
2484	0.113442
2488	0.18795
2492	0.14555
2496	0.151195
2500	0.136576
2504	0.113582
2508	0.113582
2512	0.113442
2516	0.18134
2520	0.214761
2524	0.328368
2528	0.320432
2532	0.342602
2536	0.302309
2540	0.227507
2544	0.20501
2548	0.204432
2552	0.236466
2556	0.208353
2560	0.0893249
2564	0.0424353
2568	0.0567512
2572	0.0259672
2576	0.0424353
2580	0.0961745
2584	0.119482
2588	0.188866
2592	0.225149
2596	0.170863
2600	0.226327
2604	0.298926
2608	0.273313
2612	0.282539
2616	0.370972
2620	0.295521
2624	0.271533
2628	0.273324
2632	0.268608
2636	0.260885
2640	0.231088
2644	0.095759
2648	0.0581307
2652	0.0410859
2656	0.055724
2660	0.022772
2664	0.0163116
2668	0.023443
2672	0.0285744
2676	0.0918545
2680	0.141274
2684	0.227885
2688	0.25063
2692	0.258002
2696	0.25063
2700	0.227885
2704	0.202476
2708	0.150164
2712	0.160927
2716	0.173272
2720	0.149139
2724	0.109642
2728	0.0764741
2732	0.126981
2736	0.107942
2740	0.135848
2744	0.0344285
2748	0.0183217
2752	0.0301553
2756	-0.0130275
2760	-0.0673868
2764	-0.0541013
2768	-0.125531
2772	-0.161714
2776	-0.214963
2780	-0.245708
2784	-0.216899
2788	-0.218529
2792	-0.167896
2796	-0.179687
2800	-0.196905
2804	-0.140719
2808	-0.135648
2812	-0.064898
2816	0.0104305
2820	0.0410653
2824	0.0491317
2828	0.0309644
2832	0.0604992
2836	0.0717803
2840	0.136483
2844	0.175572
2848	0.210192
2852	0.234215
2856	0.282414
2860	0.305425
2864	0.305425
2868	0.333424
2872	0.362344
2876	0.376223
2880	0.341698
2884	0.295381
2888	0.280901
2892	0.315372
2896	0.326078
2900	0.299333
2904	0.257031
2908	0.252872
2912	0.166316
2916	0.174336
2920	0.17729
2924	0.138227
2928	0.158068
2932	0.209809
2936	0.190063
2940	0.127211
2944	0.100651
2948	0.102103
2952	0.0122783
2956	0.0377254
2960	-0.0325905
2964	-0.0515416
2968	-0.0672668
2972	-0.110818
2976	-0.140581
2980	-0.132755
2984	-0.0260623
2988	-0.0541501
2992	0.0126473
2996	0.0318165
3000	0.0528179
3004	0.124236
3008	0.143863
3012	0.223277
3016	0.186454
3020	0.221283
3024	0.203605
3028	0.153117
3032	0.23394
3036	0.19784
3040	0.252256
3044	0.265769
3048	0.240039
3052	0.244111
3056	0.2394
3060	0.276151
3064	0.258152
3068	0.271068
3072	0.271068
3076	0.258152
3080	0.265224
3084	0.256366
3088	0.239711
3092	0.246787
3096	0.246787
3100	0.191507
3104	-0.0127956
3108	-0.0191342
3112	-0.0458446
3116	-0.0361406
3120	-0.0204931
3124	-0.109377
3128	-0.184257
3132	-0.225249
3136	-0.175166
3140	-0.236569
3144	-0.248142
3148	-0.269801
3152	-0.305896
3156	-0.345903
3160	-0.300631
3164	-0.300631
3168	-0.234931
3172	-0.201471
3176	-0.196674
3180	-0.18281
3184	-0.124617
3188	-0.104452
3192	-0.0307111
3196	0.0270017
3200	0.0692082
3204	0.0788335
3208	0.0692082
3212	0.0717867
3216	0.0704185
3220	0.121513
3224	0.0668533
3228	0.0567388
3232	0.0543951
3236	0.0127719
3240	0.0121271
3244	-0.0239969
3248	-0.0338027
3252	-0.037802
3256	-0.0920951
3260	-0.0791138
3264	-0.0761563
3268	-0.051469
3272	-0.0977573
3276	-0.122271
3280	-0.0812097
3284	-0.0628681
3288	0.00944648
3292	-0.0290653
3296	-0.0346103
3300	0.0552464
3304	0.049204
3308	0.0706937
3312	0.0720241
3316	0.0925175
3320	0.122397
3324	0.159312
3328	0.137113
3332	0.135069
3336	0.12817
3340	0.178337
3344	0.102329
3348	0.170332
3352	0.140683
3356	0.0778548
3360	0.0691711
3364	0.0666405
3368	0.040005
3372	0.0367854
3376	0.0473886
3380	0.0995356
3384	0.109305
3388	0.109436
3392	0.0835627
3396	0.0579103
3400	0.0720402
3404	0.0579103
3408	0.0267004
3412	0.0466674
3416	0.0466674
3420	0.0449805
3424	0.0526269
3428	0.0482721
3432	0.0526269
3436	0.0655884
3440	0.0796451
3444	0.120779
3448	0.08655
3452	0.0958255
3456	0.118326
3460	0.181447
3464	0.185678
3468	0.248992
3472	0.244419
3476	0.234376
3480	0.182002
3484	0.225978
3488	0.187486
3492	0.187486
3496	0.158144
3500	0.0820711
3504	0.103889
3508	0.019013
3512	0.0405648
3516	0.0559989
3520	0.0820711
3524	0.109031
3528	0.146212
3532	0.203508
3536	0.207737
3540	0.261198
3544	0.266226
3548	0.277937
3552	0.321021
3556	0.234984
3560	0.233363
3564	0.214577
3568	0.277937
3572	0.231626
3576	0.227633
3580	0.228645
3584	0.206049
3588	0.199846
3592	0.154046
3596	0.182972
3600	0.180916
3604	0.228769
3608	0.180916
3612	0.110635
3616	0.16054
3620	0.128386
3624	0.139747
3628	0.179034
3632	0.154839
3636	0.154223
3640	0.132531
3644	0.143287
3648	0.150389
3652	0.160578
3656	0.155859
3660	0.142268
3664	0.188583
3668	0.234823
3672	0.239404
3676	0.235545
3680	0.260371
3684	0.273269
3688	0.215872
3692	0.203915
3696	0.218727
3700	0.232446
3704	0.24058
3708	0.186379
3712	0.227667
3716	0.227667
3720	0.232446
3724	0.154625
3728	0.205059
3732	0.243197
3736	0.259636
3740	0.191001
3744	0.208862
3748	0.288037
3752	0.256738
3756	0.158423
3760	0.0386424
3764	0.00760314
3768	0.0172264
3772	0.00592871
3776	0.0020477
3780	-0.0111327
3784	0.00380665
3788	-0.0237804
3792	-0.0654891
3796	-0.00621452
3800	-0.0734622
3804	-0.0970674
3808	-0.0400775
3812	-0.150643
3816	-0.183278
3820	-0.120635
3824	-0.035297
3828	-0.0200709
3832	-0.0134727
3836	0.0247667
3840	-0.0539264
3844	0.0475407
3848	0.124314
3852	0.124314
3856	0.254893
3860	0.276116
3864	0.266126
3868	0.139522
3872	0.183662
3876	0.159094
3880	0.156726
3884	0.243593
3888	0.261016
3892	0.26645
3896	0.17961
3900	0.166996
3904	0.106655
3908	0.0880128
3912	0.172217
3916	0.109141
3920	0.136682
3924	0.192209
3928	0.0751247
3932	-0.0472461
3936	-0.151057
3940	-0.184484
3944	-0.233133
3948	-0.192825
3952	-0.256242
3956	-0.277242
3960	-0.247238
3964	-0.216497
3968	-0.256928
3972	-0.247238
3976	-0.248699
3980	-0.222794
3984	-0.177032
3988	-0.23791
3992	-0.220813
3996	-0.185036
4000	-0.190138
4004	-0.220813
4008	-0.188267
4012	-0.192326
4016	-0.185676
4020	-0.17578
4024	-0.175004
4028	-0.168779
4032	-0.0570136
4036	-0.0225883
4040	-0.0225883
4044	0.0217251
4048	0.0577156
4052	0.0268416
4056	0.0822147
4060	0.106017
4064	0.129017
4068	0.107502
4072	0.113779
4076	0.0809053
4080	0.00754276
4084	0.0736646
4088	0.016348
4092	-0.0410203
4096	-0.0279224
4100	-0.0410203
4104	-0.0404618
4108	-0.0436914
4112	0.0107191
4116	-0.00247905
4120	-0.0482423
4124	-0.157297
4128	-0.157957
4132	-0.168209
4136	-0.100632
4140	-0.0490759
4144	-0.0482423
4148	-0.0800645
4152	-0.0800645
4156	-0.0272128
4160	0.0480942
4164	0.0559563
4168	0.0598332
4172	0.0202344
4176	0
4180	0.0167028
4184	-0.0126737
4188	-0.0347655
4192	-0.0262794
4196	0
4200	0.0258091
4204	0.043832
4208	0.0408724
4212	0.0347655
4216	0.117069
4220	0.0948459
4224	0.0434394
4228	0.0598332
4232	0.135374
4236	0.113956
4240	0.0974929
4244	0.113317
4248	0.171495
4252	0.230198
4256	0.265875
4260	0.169054
4264	0.133948
4268	0.197685
4272	0.212153
4276	0.112357
4280	-0.0563624
4284	-0.118941
4288	-0.11469
4292	-0.0582452
4296	-0.116896
4300	-0.0789732
4304	-0.0958662
4308	-0.0913033
4312	-0.0724085
4316	-0.0376876
4320	0.0199593
4324	0.0216819
4328	0.0155642
4332	0.00200681
4336	-0.0676364
4340	-0.0499909
4344	-0.0933337
4348	-0.0802394
4352	-0.0802394
4356	-0.0543827
4360	-0.0195127
4364	-0.0180662
4368	-0.0305344
4372	0.0106867
4376	0.0355914
4380	0.0021426
4384	0.0329246
4388	0.0329246
4392	0.0329246
4396	-0.0614593
4400	-0.0695492
4404	-0.0371926
4408	-0.0524516
4412	-0.012625
4416	-0.0206294
4420	0.0223238
4424	0.088742
4428	0.0909945
4432	0.0880643
4436	0.147317
4440	0.212935
4444	0.210512
4448	0.191931
4452	0.192128
4456	0.179475
4460	0.114667
4464	-0.05856
4468	0.0288811
4472	-0.00709292
4476	0.0270059
4480	-0.0120226
4484	-0.0663295
4488	-0.152837
4492	-0.0893309
4496	-0.14148
4500	-0.157656
4504	-0.139438
4508	-0.103688
4512	-0.193152
4516	-0.119251
4520	-0.0925061
4524	-0.0225014
4528	0.0120326
4532	-0.00241052
4536	0.000949858
4540	0.0334196
4544	0.0875795
4548	0.00467657
4552	0.0187977
4556	-0.0172036
4560	-0.0752064
4564	-0.121354
4568	-0.182465
4572	-0.196657
4576	-0.174029
4580	-0.121354
4584	-0.064499
4588	-0.0481598
4592	0.030141
4596	0.00571368
4600	0.144435
4604	0.173859
4608	0.249671
4612	0.401198
4616	0.406206
4620	0.388844
4624	0.324236
4628	0.208717
4632	0.208717
4636	0.13661
4640	-0.0158677
4644	-0.126281
4648	-0.29073
4652	-0.365238
4656	-0.541199
4660	-0.577648
4664	-0.652077
4668	-0.59131
4672	-0.496391
4676	-0.33297
4680	-0.18502
4684	-0.142444
4688	-0.124058
4692	-0.166972
4696	-0.139019
4700	-0.104531
4704	-0.0627357
4708	-0.068089
4712	-0.166972
4716	-0.221079
4720	-0.297727
4724	-0.288074
4728	-0.25335
4732	-0.221242
4736	-0.15741
4740	-0.196302
4744	-0.16005
4748	-0.209934
4752	-0.179192
4756	-0.158319
4760	-0.23826
4764	-0.158319
4768	-0.14505
4772	-0.216225
4776	-0.20832
4780	-0.164009
4784	-0.0543988
4788	0.0439193
4792	0.0611091
4796	0.0214478
4800	0.0573471
4804	0.15056
4808	0.137885
4812	0.0573471
4816	0.138491
4820	0.115927
4824	0.0779356
4828	0.0370134
4832	0.00777947
4836	0.0214478
4840	0.0344291
4844	0.0768808
4848	0.104342
4852	0.0685139
4856	0.112004
4860	0.0541253
4864	0.0768846
4868	0.118763
4872	0.0701706
4876	0.17063
4880	0.120865
4884	0.141085
4888	0.120345
4892	0.104237
4896	0.0733401
4900	0.0923098
4904	0.113788
4908	0.147044
4912	0.104237
4916	0.11193
4920	0.0614132
4924	0.0781548
4928	0.0666603
4932	0.0538345
4936	0.0779095
4940	0.168392
4944	0.113162
4948	0.0968918
4952	0.0485666
4956	0.0349762
4960	0.0159603
4964	0.0361304
4968	0.00052698
4972	-0.0274214
4976	0.00461109
4980	-0.0170326
4984	-0.00974995
4988	-0.0640602
4992	-0.0796433
4996	-0.0919943
5000	-0.0984502
5004	-0.127574
5008	-0.14306
5012	-0.155035
5016	-0.106412
5020	-0.144513
5024	-0.169721
5028	-0.23227
5032	-0.198707
5036	-0.222587
5040	-0.205857
5044	-0.209127
5048	-0.205857
5052	-0.198707
5056	-0.241945
5060	-0.193115
5064	-0.237794
5068	-0.183239
5072	-0.113291
5076	-0.169188
5080	-0.146031
5084	-0.115078
5088	-0.118689
5092	-0.092102
5096	-0.0892315
5100	-0.010732
5104	-0.0565834
5108	0.0243796
5112	-0.0485753
5116	-0.0974034
5120	-0.0112638
5124	-0.0112638
5128	-0.00990984
5132	-0.017704
5136	0.0129142
5140	-0.0221677
5144	0.033452
5148	0.0277634
5152	0.0404342
5156	0.0585924
5160	0.147082
5164	0.156719
5168	0.17037
5172	0.132682
5176	0.20666
5180	0.209942
5184	0.205256
5188	0.153623
5192	0.163476
5196	0.167615
5200	0.149548
5204	0.098352
5208	0.0868454
5212	0.0532506
5216	0.0397216
5220	0.0204819
5224	0.0624718
5228	0.131849
5232	0.184256
5236	0.158166
5240	0.141014
5244	0.0927425
5248	0.105478
5252	0.144592
5256	0.183541
5260	0.174037
5264	0.184256
5268	0.185849
5272	0.242096
5276	0.242096
5280	0.174473
5284	0.175303
5288	0.256277
5292	0.263422
5296	0.256277
5300	0.270656
5304	0.28303
5308	0.304855
5312	0.338036
5316	0.270683
5320	0.256277
5324	0.326845
5328	0.352749
5332	0.352241
5336	0.309895
5340	0.23468
5344	0.224066
5348	0.188845
5352	0.176384
5356	0.144721
5360	0.150838
5364	0.118487
5368	0.0576386
5372	0.0400309
5376	0.0460189
5380	0.0630445
5384	0.0911117
5388	0.102165
5392	0.111364
5396	0.0802561
5400	0.0710292
5404	0.0710292
5408	0.0182271
5412	0.0310399
5416	0.0256464
5420	-0.0645872
5424	-0.169361
5428	-0.195171
5432	-0.130733
5436	-0.110558
5440	-0.127262
5444	-0.0819111
5448	-0.160913
5452	-0.0322688
5456	-0.128653
5460	-0.0665265
5464	-0.0480942
5468	-0.039878
5472	0.0420426
5476	-0.0286423
5480	0.0420426
5484	0.0668549
5488	-0.0286423
5492	0.0527745
5496	-0.0470851
5500	-0.069709
5504	-0.117928
5508	-0.145411
5512	-0.142872
5516	-0.241937
5520	-0.259733
5524	-0.285091
5528	-0.355796
5532	-0.35973
5536	-0.33459
5540	-0.313277
5544	-0.259764
5548	-0.188387
5552	-0.151947
5556	-0.0986817
5560	-0.0955851
5564	-0.0955851
5568	-0.0986817
5572	-0.0650632
5576	-0.0444007
5580	-0.131755
5584	-0.126896
5588	-0.159819
5592	-0.148805
5596	-0.148805
5600	-0.167799
5604	-0.105509
5608	-0.147229
5612	-0.0866734
5616	-0.0914013
5620	-0.0603981
5624	0.00780218
5628	0.0167199
5632	-0.0113078
5636	-0.123993
5640	-0.139328
5644	-0.10766
5648	-0.10766
5652	-0.040992
5656	-0.121355
5660	-0.0170505
5664	-0.0401224
5668	-0.0409827
5672	-0.00794276
5676	0.0118893
5680	-0.0130935
5684	0.0975236
5688	0.0275086
5692	-0.0137297
5696	-0.0542688
5700	-0.0555483
5704	-0.0964636
5708	-0.0635386
5712	-0.0877651
5716	-0.111508
5720	-0.181109
5724	-0.150021
5728	-0.18702
5732	-0.165701
5736	-0.164229
5740	-0.155074
5744	-0.142424
5748	-0.132887
5752	-0.0998468
5756	-0.0715828
5760	0.0285481
5764	0.0787954
5768	0.0641627
5772	0.153509
5776	0.2453
5780	0.178656
5784	0.137608
5788	0.106473
5792	0.205836
5796	0.197552
5800	0.19986
5804	0.183118
5808	0.122228
5812	0.1484
5816	0.0664922
5820	0.0664922
5824	0.0177558
5828	0.03471
5832	0.0512839
5836	0.0186872
5840	-0.00805975
5844	-0.0390856
5848	-0.100606
5852	-0.0419546
5856	-0.0666151
5860	-0.100606
5864	-0.097894
5868	-0.0813152
5872	-0.143644
5876	-0.107415
5880	-0.143828
5884	-0.130364
5888	-0.0942817
5892	-0.0469976
5896	-0.048846
5900	-0.00160639
5904	0.00506162
5908	0.0124532
5912	0.0243637
5916	0.0203296
5920	0.0647191
5924	0.13795
5928	0.161833
5932	0.132671
5936	0.111716
5940	0.104417
5944	0.123868
5948	0.158199
5952	0.153284
5956	0.170632
5960	0.199559
5964	0.201583
5968	0.177303
5972	0.243177
5976	0.182116
5980	0.182116
5984	0.159318
5988	0.212063
5992	0.0915689
5996	0.11068
6000	0.106613
6004	0.105112
6008	0.135423
6012	0.107772
6016	0.10295
6020	0.13995
6024	0.112084
6028	0.181268
6032	-0.0161058
6036	0.0143112
6040	-0.0291767
6044	-0.145178
6048	-0.224334
6052	-0.191793
6056	-0.215535
6060	-0.277384
6064	-0.237399
6068	-0.145888
6072	-0.161192
6076	-0.126232
6080	-0.0803192
6084	-0.0383781
6088	-0.0309319
6092	0.00516782
6096	-0.0763034
6100	-0.0838479
6104	-0.0838479
6108	-0.146326
6112	-0.17832
6116	-0.238758
6120	-0.236988
6124	-0.191659
6128	-0.16473
6132	-0.120666
6136	-0.108913
6140	-0.0883617
6144	-0.0786768
6148	-0.0692163
6152	-0.0422488
6156	0.0218847
6160	0.0506261
6164	0.0912099
6168	0.109543
6172	0.134272
6176	0.0708214
6180	0.0298964
6184	-0.0106999
6188	-0.0566214
6192	-0.0581166
6196	-0.0816531
6200	-0.149574
6204	-0.178631
6208	-0.225249
6212	-0.302301
6216	-0.381631
6220	-0.333444
6224	-0.284943
6228	-0.285354
6230	-0.262378
6231	-0.262378
6232	-0.262378
6234	-0.266084
6235	-0.266084
6236	-0.266084
6238	-0.262378
6239	-0.262378
6240	-0.262378
6242	-0.263329
6243	-0.263329
6244	-0.263329
6280	-0.242044
6284	-0.187904
6288	-0.21399
6292	-0.244191
6296	-0.237982
6300	-0.244191
6304	-0.245601
6308	-0.253121
6312	-0.156704
6316	-0.147835
6320	-0.13162
6324	-0.0425901
6328	-0.0260028
6332	0.090989
6336	0.104355
6340	0.067409
6344	0.085479
6348	0.102333
6352	0.0844351
6356	0.0248898
6360	0.0159987
6364	-0.0162955
6368	-0.0391829
6372	-0.0655724
6376	-0.0655724
6380	-0.0531839
6384	-0.0334438
6388	-0.0246923
6392	-0.0334438
6396	-0.0188964
6400	0.0211176
6404	0.0545667
6408	0.0545667
6412	0.0921734
6416	0.0955851
6420	0.0285384
6424	0.102734
6428	0.11001
6432	0.121089
6436	0.173412
6440	0.158698
6444	0.190777
6448	0.192116
6452	0.227043
6456	0.18554
6460	0.221708
6464	0.226554
6468	0.179443
6472	0.182845
6476	0.182845
6480	0.116637
6484	0.0356703
6488	0.0406078
6492	0.0185965
6496	-0.0543442
6500	-0.0656532
6504	-0.118976
6508	-0.171107
6512	-0.14973
6516	-0.174994
6520	-0.183532
6524	-0.143033
6528	-0.0867242
6532	-0.102937
6536	-0.0519795
6540	0.0158373
6544	0.0207427
6548	0.0564231
6552	0.106862
6556	0.0823551
6560	0.114738
6564	0.0757292
6568	0.0537541
6572	0.0512721
6576	0.0261653
6580	-0.00806191
6584	-0.0670848
6588	-0.0427848
6592	-0.0755587
6596	-0.105087
6600	-0.0678892
6604	-0.0452107
6608	-0.0427848
6612	-0.0393439
6616	-0.0103531
6620	0.0319799
6624	0.0417331
6628	0.096475
6632	0.0901736
6636	0.151234
6640	0.132991
6644	0.148358
6648	0.126228
6652	0.0742937
6656	0.101052
6660	0.0498638
6664	0.00530829
6668	-0.0350612
6672	-0.087824
6676	-0.0969928
6680	-0.150346
6684	-0.0922995
6688	-0.178626
6692	-0.119357
6696	-0.0651125
6700	0.02693
6704	0.0251696
6708	0.0820892
6712	0.0521381
6716	0.0851292
6720	0.106663
6724	0.0800864
6728	0.0851292
6732	0.113309
6736	0.120016
6740	0.114923
6744	0.0448541
6748	0.0822011
6752	0.087827
6756	0.0672563
6760	0.087827
6764	0.0174063
6768	0.0362738
6772	0.031049
6776	0.0273417
6780	0.0283726
6784	0.0362738
6788	0.108834
6792	0.119651
6796	0.0882896
6800	0.0760387
6804	0.107678
6808	0.162669
6812	0.165023
6816	0.201408
6820	0.242329
6824	0.201408
6828	0.139048
6832	0.0731219
6836	-0.0490727
6840	-0.0452476
6844	-0.0396595
6848	-0.0843409
6852	-0.109903
6856	-0.0797515
6860	-0.0797515
6864	-0.0726683
6868	-0.0450586
6872	-0.0267448
6876	-0.00695694
6880	-0.00364963
6884	-0.0231826
6888	-0.00364963
6892	-0.0371494
6896	-0.00510895
6900	-0.0790716
6904	-0.0733282
6908	-0.0339244
6912	0.0338741
6916	0.0446317
6920	0.0832002
6924	0.147322
6928	0.232417
6932	0.240159
6936	0.267933
6940	0.276941
6944	0.293671
6948	0.310488
6952	0.253665
6956	0.201779
6960	0.155853
6964	0.0663651
6968	0.0190702
6972	0.0182082
6976	0.0207484
6980	0.0069194
6984	-0.0483498
6988	-0.0469358
6992	-0.0960459
6996	-0.0709032
7000	-0.111227
7004	-0.0709032
7008	-0.0739635
7012	-0.072103
7016	-0.0911645
7020	-0.128372
7024	-0.12737
7028	-0.104442
7032	-0.141399
7036	-0.141008
7040	-0.140019
7044	-0.0845994
7048	-0.0911645
7052	-0.0385243
7056	-0.0385243
7060	-0.0184726
7064	0.0173349
7068	0.0291676
7072	0.0614006
7076	0.103588
7080	0.179851
7084	0.196061
7088	0.163301
7092	0.179851
7096	0.161803
7100	0.213804
7104	0.225336
7108	0.259007
7112	0.272159
7116	0.285648
7120	0.289682
7124	0.297107
7128	0.296683
7132	0.299513
7136	0.273517
7140	0.294718
7144	0.24864
7148	0.25116
7152	0.192958
7156	0.150347
7160	0.0960587
7164	0.101283
7168	0.0765048
7172	0.0958521
7176	0.0250968
7180	0.0527736
7184	-0.0142456
7188	0.00326367
7192	-0.0194051
7196	-0.0302223
7200	-0.0289415
7204	0.0306987
7208	0.0199396
7212	0.0149793
7216	-0.0084327
7220	-0.0440039
7224	0.00790768
7228	0.0649079
7232	0.0707055
7236	0.126289
7240	0.168117
7244	0.201169
7248	0.181494
7252	0.202304
7256	0.219484
7260	0.284933
7264	0.354681
7268	0.31416
7272	0.290878
7276	0.242101
7280	0.251751
7284	0.253583
7288	0.254293
7292	0.294758
7296	0.293416
7300	0.295639
7304	0.299297
7308	0.258598
7312	0.311874
7316	0.313257
7320	0.275195
7324	0.252522
7328	0.144475
7332	0.0808161
7336	-0.0127345
7340	-0.108091
7344	-0.184057
7348	-0.201258
7352	-0.243708
7356	-0.306174
7360	-0.287519
7364	-0.23457
7368	-0.222109
7372	-0.0899743
7376	-0.0857663
7380	-0.0759488
7384	0.0353722
7388	-0.0429073
7392	-0.0625877
7396	-0.00602632
7400	0.00726489
7404	-0.0421254
7408	0.0171805
7412	-0.0454839
7416	-0.0202724
7420	-0.000517806
7424	0.0690028
7428	0.10249
7432	0.124198
7436	0.186917
7440	0.216226
7444	0.165949
7448	0.109585
7452	0.0575259
7456	0.016738
7460	-0.0217407
7464	-0.0576746
7468	-0.037062
7472	-0.0448368
7476	-0.0800744
7480	-0.112908
7484	-0.164737
7488	-0.131319
7492	-0.156076
7496	-0.131319
7500	-0.0313516
7504	0.000702622
7508	0.0505679
7512	0.0282127
7516	0.0706069
7520	0.0582146
7524	0.0203968
7528	0.00646806
7532	-0.0161875
7536	0.00791138
7540	0.033911
7544	0.0465255
7548	0.0537415
7552	0.0465255
7556	0.0465255
7560	0.0386502
7564	0.0840272
7568	0.101278
7572	0.15874
7576	0.146421
7580	0.178862
7584	0.161256
7588	0.151284
7592	0.139225
7596	0.161102
7600	0.148523
7604	0.163222
7608	0.14891
7612	0.0935324
7616	0.0831755
7620	0.0826986
7624	0.0680627
7628	0
7632	0.00529429
7636	-0.0927334
7640	-0.140583
7644	-0.115702
7648	-0.102185
7652	-0.145839
7656	-0.0545381
7660	-0.0177088
7664	-0.0177088
7668	-0.0361597
7672	0.012981
7676	0.0186558
7680	0.0507508
7684	0.0487142
7688	0.0257376
7692	0.0104476
7696	0.0616132
7700	0.0245563
7704	0.0248171
7708	0.0203485
7712	0.0199251
7716	-0.0483395
7720	-0.0798869
7724	-0.114406
7728	-0.103921
7732	-0.197052
7736	-0.163988
7740	-0.192166
7744	-0.170699
7748	-0.197052
7752	-0.220967
7756	-0.198291
7760	-0.198309
7764	-0.224532
7768	-0.247862
7772	-0.207578
7776	-0.182763
7780	-0.155408
7784	-0.106389
7788	-0.0443522
7792	-0.0313699
7796	-0.0313699
7800	-0.00620514
7804	0.0206818
7808	0.0801113
7812	0.0482283
7816	-0.0119814
7820	0.041636
7824	0.00237794
7828	0.0143268
7832	0.041636
7836	0.0675039
7840	-0.00907354
7844	-0.0492129
7848	-0.0309212
7852	-0.0191663
7856	-0.0309212
7860	-0.0127843
7864	0.0109736
7868	0.0505269
7872	-0.00217599
7876	-0.0215101
7880	-0.0215101
7884	0.0226933
7888	-0.0163895
7892	-0.0502092
7896	-0.0657645
7900	-0.0963219
7904	-0.10321
7908	-0.145958
7912	-0.148735
7916	-0.199803
7920	-0.150886
7924	-0.176665
7928	-0.127807
7932	-0.111325
7936	-0.0258554
7940	0.0116937
7944	0.0575875
7948	0.125128
7952	0.170461
7956	0.183352
7960	0.216784
7964	0.195357
7968	0.244923
7972	0.220781
7976	0.164265
7980	0.108744
7984	0.0799283
7988	0.128847
7992	0.108744
7996	0.0476243
8000	-0.0064759
8004	0.0299236
8008	0.0270455
8012	-0.0475512
8016	-0.0475512
8020	0.0123811
8024	-0.0389169
8028	-0.0479323
8032	-0.0564015
[truncated: 77,133 more rows]
