# Supplementary material for: A Compendium of Nucleosome and Transcript Profiles Reveals Determinants of Chromatin Architecture and Transcription
Source: PLoS Genet. 2013 May 2;9(5):e1003479. doi: 10.1371/journal.pgen.1003479 (PMC3642058; doi:10.1371/journal.pgen.1003479)
Supplement: Dataset S1 — Yeast transcript annotation R script and data files. Please note this file is 81.9 MB and may be difficult for some readers to download due to its size. (GZ) [file pgen.1003479.s001.gz › yeast-transcript-annotation/chr15.data.snyder.end3]

55	1.58496250072116
100	1.58496250072116
2932	1
2951	2
3044	1
4142	1
8198	1
8290	1
8950	1
9077	1
10523	1
13876	1
14701	1
15368	1
16818	1
17112	1
17261	1.58496250072116
17331	1
17635	1
17699	1
19352	2.32192809488736
19372	1
19391	1.58496250072116
19599	1
20248	1
20356	1
20541	1
21232	1
21733	1.58496250072116
21744	2
22094	1
28580	2
28963	1
32636	1
32861	1
33213	1
33267	1.58496250072116
33513	1
33847	1
36799	1
38879	1
39515	1
39875	1
40723	1
42585	1
44727	1
44767	1
44785	1
45683	1
45882	1
47040	1
47788	1
47802	1
47816	1
47831	1
47875	1
47907	1
48639	1
49454	2.58496250072116
49498	1
49625	1
49772	1
50937	1
51028	1
51825	1
52812	1
54497	1
54539	4.64385618977472
54585	1
54623	1
55848	1
56325	1.58496250072116
59832	1
60193	1
60230	1
60261	3.32192809488736
60275	3.4594316186373
60282	3
60295	4.08746284125034
60720	1
60876	1
61022	1
61303	1
65986	1
66041	1
66840	2.8073549220576
67244	1.58496250072116
67356	1
68007	1
68406	1
69242	1
69275	1.58496250072116
69330	2
70937	1
70969	2.32192809488736
73988	1
74364	1
77320	1
77782	1
77896	1
78147	1
78166	1
78205	2
78253	2
79532	3
79545	1
80354	1
80790	1
80845	1
80861	1
80939	1.58496250072116
80954	1
80976	1
81016	1.58496250072116
81041	1
81112	1
81136	1
81151	1.58496250072116
81158	1
81235	2.58496250072116
81246	3.4594316186373
81262	5.97727992349992
81273	3.58496250072116
81281	3.58496250072116
81352	1
81372	1
81400	1
81565	1.58496250072116
81589	1
81657	1
83377	1
83687	1
83712	1
84097	1
85272	1
85317	1
85364	1
85376	1
85398	1.58496250072116
87321	1.58496250072116
87551	1.58496250072116
87633	1
87767	1
87800	2
87828	1.58496250072116
87836	1
87863	1.58496250072116
87877	1
88048	1
88074	1
88148	1
88217	1
89184	1
89290	1
89563	2.32192809488736
89575	2
89601	1
89656	1
89943	1
90202	1
91937	1
91952	2.32192809488736
91965	5.75488750216347
91981	5.39231742277876
91991	2.32192809488736
92105	1
92142	1
92256	1
92348	1
93250	1
93268	2.58496250072116
93280	3.70043971814109
93295	2.58496250072116
93310	5.08746284125034
93320	6.14974711950468
93338	3.16992500144231
93354	2.58496250072116
93369	2
93687	1.58496250072116
93769	1
93862	2
94174	1
94315	1
94387	1
94724	2
94755	1
94883	1.58496250072116
95368	1
97004	1
97104	1.58496250072116
97304	1
101219	1
101244	1
101356	3.16992500144231
101533	1
102273	1
103292	1.58496250072116
104620	1
106253	1.58496250072116
108202	1
108220	1.58496250072116
108264	1.58496250072116
108278	1.58496250072116
108320	1
108491	1
108633	1
108805	1
109020	1
109285	1
109540	1
109650	1
110008	1.58496250072116
110038	1
110307	1
110327	1
110342	1
110423	2.32192809488736
110460	1
110490	1.58496250072116
110511	1.58496250072116
110637	1.58496250072116
110643	1
110669	1
110687	2
110697	1.58496250072116
110708	2
110737	1.58496250072116
110759	3.16992500144231
110771	2
110785	3
111222	1
111494	1
111741	1
114020	1
115703	1
115824	1
117251	1
117410	1
119658	1
123300	1
123441	1
123856	1
123931	1
124985	1
125859	1.58496250072116
125892	1
125947	1
125971	1.58496250072116
125981	1.58496250072116
126011	1
126082	1
126936	1
128457	1
132421	1
132475	1
132493	1
132524	1.58496250072116
134571	1
134685	1
135379	1
136009	1
136407	3.32192809488736
136437	2
136457	3
136478	2
136517	1
136561	1
136798	1
136892	1
138005	1
138204	1
141486	1
141550	1.58496250072116
141561	1
143797	1.58496250072116
143810	1
144492	1
144747	1
144950	1
145031	1
145155	1
145808	1
147007	1
149447	1
149874	1
150043	1.58496250072116
150294	1.58496250072116
150346	1
152782	1
152956	1
153728	1
153782	2
153806	1
154577	1
154806	1
155014	1.58496250072116
155071	1
155191	1
155218	1.58496250072116
155433	1
156895	1
157719	1
159147	1
159228	1
159448	1
159469	6.97727992349992
159482	5
159495	5.52356195605701
159502	1.58496250072116
159516	3.90689059560852
159538	1.58496250072116
159556	1.58496250072116
159568	2
159603	1.58496250072116
159616	1
159657	1.58496250072116
159690	1
159706	2
159720	2.32192809488736
159750	2.58496250072116
159774	2.32192809488736
159788	1
159825	1.58496250072116
159838	1
159868	1
159903	1.58496250072116
159934	1
159978	2.58496250072116
159991	1
160068	2
160087	1
160103	1.58496250072116
160124	2.58496250072116
160131	2
160173	2
160222	1
160267	1
160459	1
160490	3.70043971814109
160524	2
160576	1.58496250072116
160594	3
160602	1
160996	1
165792	1
166300	1
167586	1
168494	1
168978	1
169023	1.58496250072116
169060	1
170071	1
171015	1
173079	1
175335	1
179079	1
180048	1
180362	2.58496250072116
180387	2
180402	1.58496250072116
180418	1
180486	1
180506	1
180526	2
182043	1
185228	1.58496250072116
185297	1.58496250072116
185561	1
185586	1
185662	1
185735	2.32192809488736
185748	2
185764	1
185790	2.32192809488736
185803	1
185847	1
186480	1
189014	1
189201	1
189449	1
189599	1
192173	1
193786	1
194905	1
197068	2
197076	1
197144	1.58496250072116
197486	1
197501	1
200074	1
200165	2.32192809488736
200240	1
200342	2
200377	1
200481	1
200584	1
200855	1
200972	1
202646	1.58496250072116
202665	1
204512	1
204603	1
204663	1
204677	1
205804	1
205996	2
206019	1.58496250072116
206067	1
206441	1
207311	1
207356	1.58496250072116
210449	1.58496250072116
210471	1
213753	2
213849	1.58496250072116
215529	1
215998	1
216915	2.58496250072116
216966	1
217902	1
218490	1
218511	1
218562	1
218598	1
218651	2
218686	3.16992500144231
220601	2.32192809488736
221234	1
221506	1
221569	1
222391	1
223041	2.8073549220576
224357	1
227554	1
227955	1
228217	1
229988	1
230036	2
231309	3.16992500144231
231374	1.58496250072116
231410	1.58496250072116
231426	1
231493	1
231864	1
232334	2
233554	1
233871	1
234521	1
235719	1
238015	1
239652	1
240086	1
240142	2.8073549220576
240155	1.58496250072116
240195	3
240211	1
240615	1
240766	1
243145	1
244801	1
245717	1
246812	2
246921	1.58496250072116
247616	1
248227	1
248303	1
248334	1
248357	1
251118	1
251210	1
251761	1
252917	1
253021	1.58496250072116
253043	4.24792751344359
253063	3.32192809488736
253074	4.32192809488736
253091	1.58496250072116
253103	4.16992500144231
253153	1
253210	1
253222	1
253253	1.58496250072116
253266	1
253341	1
253361	1
253380	1
253535	1
253559	1.58496250072116
253584	1
254323	1
254361	1
254380	1
254607	1
254674	1
254716	2.58496250072116
254737	3
254806	1.58496250072116
254833	1.58496250072116
255568	1
255616	1
255762	1
255941	1
256070	2.58496250072116
256094	1
256151	3.16992500144231
256161	3.16992500144231
256678	1
256691	1
256724	1
257701	1
259101	1
259163	2.58496250072116
259176	1
259189	1
259405	1.58496250072116
259436	2
259605	1
259739	1
261125	1.58496250072116
262818	1
263068	1
264519	1
264715	1
266203	1
266219	1.58496250072116
266229	2
266537	1
269004	1
269655	1.58496250072116
269743	1
269769	1
269783	1.58496250072116
269824	1.58496250072116
269839	1
270138	1
271975	2
271990	1
273258	1
273879	1
273932	2.8073549220576
273942	1.58496250072116
275581	1
276632	1
278401	1
279184	1
280179	3.16992500144231
280193	1.58496250072116
280240	1
280364	1
282324	1.58496250072116
282338	1.58496250072116
282350	1
283856	1
285206	1
285621	1
290586	1
290697	1
290715	2
290770	1
290928	1
294667	3.4594316186373
294677	1.58496250072116
294691	3.16992500144231
294704	1.58496250072116
294720	3.32192809488736
294768	1.58496250072116
294806	1
294841	1
294886	1
295159	2
295669	1
298607	1
299730	1
300061	2
300159	1
300183	2
300281	1
300300	1.58496250072116
300538	1
301395	1
303381	1.58496250072116
303413	1
303437	3.16992500144231
303617	1
303705	1
304161	3.90689059560852
304168	1.58496250072116
305360	2
305383	1.58496250072116
306916	1
307499	1
307529	1
307682	2
309105	1
309134	2
309278	1
310997	2
311077	1
311160	1
311209	1
312425	1
312935	1
315097	1
315642	1.58496250072116
315743	1.58496250072116
315768	2.32192809488736
315779	3
315927	1
316069	1
319811	1
319924	1
320012	1
320542	1
321573	1.58496250072116
321634	1
321742	1
322693	1
323355	2
323366	1.58496250072116
324535	1
325047	1
325202	1
326183	1
326248	1
329087	1
329147	1
330551	1
330632	1
331108	1.58496250072116
331121	1.58496250072116
331135	1.58496250072116
331158	1
332970	1
333019	1
333066	1
333242	1.58496250072116
333691	1
334217	1
334275	1
334299	1
334379	1
334411	1
334485	2.58496250072116
334496	2
334512	2
334539	1
335847	1.58496250072116
337231	1
337606	1.58496250072116
337626	2.32192809488736
338705	2
338717	1
338801	1.58496250072116
338816	2
338855	4.52356195605701
338875	2.32192809488736
338888	1
338941	1
338994	1
339108	1
339131	1
339431	1
339529	1
339771	1
340987	1.58496250072116
341048	1.58496250072116
341199	1
341285	1
343163	1
343224	1
345901	1
345918	1.58496250072116
346105	1
347030	1
349189	1
350673	1
353906	1
355045	1
357564	1
357936	1
359164	1
359371	1
359653	1
359792	1
360021	1
360320	2
360329	1
360391	1
360496	1
361646	1
363639	1
363951	1
366995	1
367058	1
368726	1
369607	1
369634	1
370428	3
370441	6.35755200461808
370454	2.58496250072116
370491	2
370517	1
370553	1
370670	1
371106	1
371657	1
371691	1
371789	1
372097	1
372118	2
372159	1.58496250072116
372327	1
372657	2.8073549220576
372676	1.58496250072116
372752	1
373272	1
375971	2.32192809488736
379684	1.58496250072116
379710	1
379989	1
380975	1.58496250072116
381363	1
381619	1
381883	1
382181	1
382514	1
382753	1
382765	1
382860	1
382885	3.58496250072116
382903	4.32192809488736
382919	2
382929	2.32192809488736
382958	1
384656	1
386482	1
389688	1
392109	1
392120	1
392411	1.58496250072116
397555	1.58496250072116
399332	1
400386	1
401211	1
401274	2.8073549220576
402678	1
402726	1
402747	1
403999	1
404467	1
405730	1.58496250072116
406147	1
406792	2
406802	1.58496250072116
407831	2.32192809488736
407892	1
407904	2.58496250072116
407921	1
408085	1
409000	1
409702	2
409726	1
409792	1
409831	1
409939	2.8073549220576
410626	1
412480	2.58496250072116
412692	2
413640	2
413675	1
413690	1.58496250072116
414110	1
414185	4.24792751344359
414196	2
414286	1
414396	2.32192809488736
414410	2
414418	1
414431	1
414472	1
414589	1.58496250072116
414713	1
415023	1
415766	1
415925	1
416418	1
417703	1
417972	1
418554	1
418828	1
421449	1
421772	1
422239	1
422464	1
424689	1.58496250072116
424697	1
424714	1.58496250072116
424733	1
424750	3.16992500144231
424769	1.58496250072116
424781	1
424819	1
424831	1.58496250072116
425130	1
425722	1
426419	1
426521	1
426539	1
426728	1
427772	1.58496250072116
427830	2
427889	1
428028	1
428773	1
430212	1
431223	1
432512	1
433132	1
433440	1.58496250072116
433640	2.58496250072116
436481	1
438867	1
439051	1
439202	1
440121	1
441781	1
442673	1.58496250072116
442694	1
442756	3
442771	2
442779	1
444512	1
444733	1
444834	1
444933	1
445064	1
445116	1.58496250072116
445126	1
445291	1
445312	1
445329	1
445396	1
445444	1.58496250072116
445480	1
445509	1
445521	1
445678	2
445741	1
445756	1
445804	1
445859	1
445871	1
445888	4.16992500144231
445896	3.16992500144231
445957	5.24792751344359
445967	5.70043971814109
445975	1
446008	1
446063	1.58496250072116
446080	1
446112	1
447439	1
448371	1
448428	1
448592	1
448792	1
448888	2.32192809488736
448900	2
451436	1
451527	1
451668	1
455853	1.58496250072116
455897	1
455909	1.58496250072116
456131	1
456631	1
458279	1
458292	1
458763	1
462176	1
462221	1.58496250072116
462804	1
465882	1
466202	1
466389	1
466574	1
466585	1
466607	1
466650	1
468600	1
469297	2.32192809488736
473211	1.58496250072116
473359	2.32192809488736
473405	1.58496250072116
473422	2.32192809488736
473431	1
474554	1
475459	1
476864	1
476932	1.58496250072116
479262	1
479276	2.8073549220576
479291	1
479437	3.16992500144231
481275	1
481795	1
481822	1
483095	1
483130	1
483183	1.58496250072116
483354	1
486522	1
489078	1
489842	1
489953	1
489994	1
490021	2
490034	1
490056	1
490128	1.58496250072116
490168	1.58496250072116
490306	1
490750	1
491021	2.58496250072116
491027	1
491052	1
491072	1
492194	1
494529	3.58496250072116
494539	1
495089	1
496915	1
497166	1
497650	1
501380	1
503456	1
503507	1
503688	1
505788	1
505898	1
506382	1
506393	1.58496250072116
506408	1.58496250072116
506533	1
506583	1
506646	1.58496250072116
506679	1
506758	1
506769	1
506808	2
506820	3.4594316186373
506828	2
506843	4.08746284125034
506855	4.8073549220576
506882	1.58496250072116
506899	1
508215	1
512161	1
512420	1
512616	1
513079	2.8073549220576
513096	1
516273	1
516379	3.16992500144231
516385	1
516463	1
517562	1
518124	1
518352	1
518550	1
518752	1
518877	1
518907	1
519214	1
520070	1.58496250072116
522489	1
522501	1
522523	1
522610	1
523752	1
524802	1
524906	1
524941	1
525018	1.58496250072116
527249	1
528771	1.58496250072116
528819	1.58496250072116
530299	1
531439	1.58496250072116
533306	1
533822	1
533856	1
536868	1
537259	1.58496250072116
538586	1
538603	1
539157	1
539670	1
545214	1
545373	1
545707	1
546125	1
546400	1
546423	1.58496250072116
546454	1.58496250072116
546463	2.58496250072116
546490	2.58496250072116
547680	1
548590	1
548638	1
548653	2.32192809488736
548683	2
548838	1
548919	1
549255	1
549346	1
550547	2
550576	1
551639	1
551754	1
551837	1
552032	1
552056	4.08746284125034
552071	3
552088	2.58496250072116
552100	3.4594316186373
552114	4
552124	4.75488750216347
552134	3
552149	2.32192809488736
552160	1
552185	2.32192809488736
552385	1
552490	1
552893	1
553119	2.8073549220576
553132	2
553215	1
553240	1.58496250072116
553259	1.58496250072116
553303	1
553652	1
553771	1.58496250072116
554699	1
554760	2.8073549220576
555921	1
555971	1.58496250072116
556356	1
558699	1
558907	1.58496250072116
560053	1
560757	1
564128	1
564255	1
564357	2
564416	2.32192809488736
564433	2.32192809488736
564446	1
564475	1
564668	1
564872	1
565220	1
565972	1
566038	1
569876	2
569955	1
571779	1
571841	1
572135	1.58496250072116
572166	1
572682	1
572775	1
573477	2
574860	1
574918	1
575099	1
576637	1
577714	1
577768	2.8073549220576
577781	2
577792	1.58496250072116
577806	4.4594316186373
577818	2
577827	1.58496250072116
577857	1
579737	1
580157	1.58496250072116
580527	1
580753	1.58496250072116
580823	1
581406	1
581446	2
581468	1
581495	2
581505	4.16992500144231
581525	1.58496250072116
581591	1.58496250072116
581619	2
582639	1
584248	2.58496250072116
584265	2.58496250072116
584277	1
586901	1
589657	1.58496250072116
589666	1
589678	1
594218	1
594232	2
594258	1.58496250072116
594699	1
594816	1
601224	1
605242	1
605266	1
605290	1
606538	1
608071	1
608388	1
608505	1
608574	1
608596	1
608641	2.32192809488736
608673	1
609357	1
609445	1
609519	1
609630	1
612670	1.58496250072116
612877	1
612915	1
612942	1.58496250072116
612977	1.58496250072116
613437	1
615558	1
616679	1
617028	1
617244	1
617923	1
619505	1
619969	1
621098	1
621400	1
621573	1
622526	1
622816	1
623800	1
623959	1.58496250072116
624224	1.58496250072116
624464	1
626332	1
626528	1
626550	1
626594	1
626852	1
630820	1
630851	1.58496250072116
630914	2
630927	3
633162	1
633189	1.58496250072116
633204	1.58496250072116
633236	1
636795	1
636855	1.58496250072116
638550	1
638700	1
639424	1
639573	1
639779	1
642735	1
643037	1
643155	1.58496250072116
643203	1.58496250072116
643253	1
643277	1.58496250072116
643322	1
643365	3
643375	3.16992500144231
643390	1
643614	1
644309	1
645161	1
646808	1
646928	1
646975	2
647057	1
648420	1
648668	1.58496250072116
648683	6.89481776330794
648695	6.78135971352466
648702	2
648717	1
648734	1.58496250072116
648747	1
648796	2
648820	1
648884	2.32192809488736
648953	1
648992	1.58496250072116
649011	1
650648	1.58496250072116
651147	1
651486	1
651623	1
651796	2
651840	1.58496250072116
655302	1
655962	1
655985	1
656713	1
656727	1
656750	1
658309	1
658432	1.58496250072116
659639	1
659663	1.58496250072116
659725	1
659820	1
660418	1
660928	1
663493	1.58496250072116
663697	1.58496250072116
664973	1
665705	1
666528	1
667263	1
667753	4
670561	1
670785	1
671590	1
671610	2
671681	1
673258	1
675342	1
675924	1
677908	1
678065	1
678099	4.16992500144231
678108	3.90689059560852
678127	4.16992500144231
678141	6.88264304936184
678152	3
678165	1
678275	1.58496250072116
678331	1.58496250072116
678413	2
679546	1
679625	1.58496250072116
680099	1
680532	1.58496250072116
680630	3.8073549220576
680641	3.8073549220576
680652	2.8073549220576
680676	1
682007	1
685453	3.70043971814109
685463	1
687095	1
689328	1
690053	1
690150	1
690193	2.8073549220576
692143	1
693887	1
696882	1
698044	1
698070	1
698280	1
698318	1
700671	1
702937	1
703345	1
703456	1
703715	1.58496250072116
703739	1
704124	1
709752	1.58496250072116
711609	1.58496250072116
711638	2
711730	1.58496250072116
711940	1.58496250072116
712211	1
715315	2
715447	1.58496250072116
715549	2.58496250072116
715563	1
717136	1
717881	1
718298	1.58496250072116
718343	1
718411	1.58496250072116
718431	2.32192809488736
718447	2.8073549220576
718460	2.32192809488736
718476	2.32192809488736
718676	1
718707	1
718735	1
718922	1
718948	1
719160	1
719506	1
719809	1
720000	1
720125	1
720360	1
720411	1.58496250072116
720437	2
720456	1.58496250072116
722138	1
722659	1
722678	2.32192809488736
722689	2.58496250072116
722702	2
722729	1.58496250072116
723881	1
723983	1
724424	1
724811	1
724888	1.58496250072116
724932	2
725004	1
725263	1.58496250072116
725269	1
725360	1.58496250072116
725422	1.58496250072116
725438	4
725444	1.58496250072116
725668	1
727591	1.58496250072116
727758	1.58496250072116
729786	1
729905	1
729987	1
733056	1
733647	1
735288	1
736212	1
736228	1
736313	2
736326	1.58496250072116
736344	2.32192809488736
736365	2.32192809488736
736397	1
736540	1
736554	1.58496250072116
737421	1
738517	1
738578	1
738755	1
738771	1
738782	1
738801	1.58496250072116
738818	3.4594316186373
738834	1
738910	1
740186	1
743518	1
743761	1
743858	1
743966	1
744209	2
744225	1
744285	1
744299	2
744310	1
744334	1.58496250072116
744394	1
745327	1
746561	1
746572	1
746597	3.16992500144231
746776	1
746868	2.58496250072116
747125	1
747434	1.58496250072116
747445	1.58496250072116
750676	1
751610	1
751888	1.58496250072116
751922	1
751945	1
752080	1.58496250072116
752107	2
752128	1
752665	1
752958	1
753065	1
755739	1
756134	1
756164	1.58496250072116
756256	1
756281	3.4594316186373
756290	2.8073549220576
756304	1
756319	2.32192809488736
756328	1
757924	1
758129	1.58496250072116
758282	1
758332	1.58496250072116
758341	1.58496250072116
759251	1
759276	1
759287	1
760701	1
760737	3
760749	1
760811	1
760835	1
761441	1
761474	2.8073549220576
761489	1
761544	1
766642	1
766712	1
766726	1
766756	1
766770	1
767222	1
769826	1
769905	2
769960	1
770617	1
770633	1.58496250072116
770815	1
770924	1
770936	1
771175	1
771321	1
771384	1
771400	1
771580	1
771674	1
771736	1
772168	2
772198	1
772213	1.58496250072116
772242	2
772254	1
772272	2.32192809488736
772293	2.8073549220576
772300	1
772491	1
772909	1
774316	1.58496250072116
775068	1
775141	1
775327	1.58496250072116
775344	1
775377	2.32192809488736
775395	1.58496250072116
775410	2
775423	1
778312	1
778395	1
778463	4
778476	4.16992500144231
778492	4.08746284125034
778530	2
778548	1.58496250072116
778558	1
778681	1
778799	1
778818	1
778834	1.58496250072116
778848	1
780067	1
784656	1
784670	1.58496250072116
785051	1
785530	2.32192809488736
785810	1
787989	1.58496250072116
788155	1
788656	1
788691	1
788777	1
788889	1
789884	1
789900	1
789948	1
789983	1
790057	1
790070	1
790191	1
791394	1
791573	1
793949	2
793958	1
793982	1
793996	1.58496250072116
794298	1
794472	1
795301	1
795528	1
795700	1
795719	1
795733	2.58496250072116
795749	1
797552	1.58496250072116
797607	1
798185	1
798253	1
798264	1
798371	1
798439	2
798456	2
798491	1.58496250072116
798514	2.58496250072116
798525	2.32192809488736
798606	1
798698	1.58496250072116
799507	1
799876	1
800899	1.58496250072116
802471	1
802502	1
802542	2
804274	1
804534	1
804921	1.58496250072116
804939	2.58496250072116
804957	3.32192809488736
804987	1
805006	2
805017	2
805047	1
805079	1
805699	1
805945	1
809884	1
811484	1
811546	1
812164	1
812338	3.4594316186373
812350	3.4594316186373
812398	1
812461	1
812867	1
815008	1
815508	1.58496250072116
815776	1
815795	1
815850	3.8073549220576
815876	2
815902	1
815916	1
815948	1
816052	2
816320	1.58496250072116
816496	1.58496250072116
816980	1.58496250072116
817150	1
817816	1
818429	2.32192809488736
818440	1.58496250072116
818896	1
820214	2.58496250072116
820294	1
820318	1
820453	1.58496250072116
820775	1
820800	2.58496250072116
820854	1
820868	2
820888	1.58496250072116
820982	1
821001	1
822307	1
822405	2.58496250072116
822420	1
822509	1
822681	1
822850	1
823335	1
823787	1
824882	1
827911	1
827936	3.32192809488736
827948	2.32192809488736
827966	1.58496250072116
828136	1
828212	1
828228	1
828533	2
828608	1
829118	1
829261	1
829822	1
830357	1
830450	1
830624	1
830839	1
830923	1
830975	1
831001	3.32192809488736
831017	1.58496250072116
831153	1
832085	1
832409	1
832421	1
832513	1
832564	1
832606	1
833072	1
833593	1
834256	1.58496250072116
834334	1
834522	1
834737	1
836431	1
836460	1
837574	1
837854	1
837873	1
838960	1
839016	1
839108	1
839487	1
841331	1
841423	1
841439	1
841696	1
841897	4
841905	2.32192809488736
841920	1.58496250072116
841929	1.58496250072116
841970	1
842762	1
843634	1
843657	1
844933	1.58496250072116
845001	1
845365	1
845705	1
846184	3.32192809488736
846193	1
848244	1
848273	1.58496250072116
848284	1.58496250072116
848301	1
848477	1
849478	1
849505	1
850077	1.58496250072116
850085	1
850107	4.4594316186373
850118	4.52356195605701
850127	1.58496250072116
850154	1
850186	1
850225	1
850605	1
850783	2
850797	2
850879	1.58496250072116
850902	1.58496250072116
850973	1
852054	2
852464	2
853871	1
854044	1
854553	1
855098	1
856931	1
860689	1
861029	1
864983	1
865296	1
865558	1
865605	1.58496250072116
865647	1.58496250072116
865663	1
865872	1
867074	1
867094	1.58496250072116
867103	1
867114	1
867125	1
867594	1
867614	1.58496250072116
867637	1
867721	1
867816	1.58496250072116
867844	1
867860	1
867894	2
867927	1.58496250072116
867952	3.16992500144231
867973	4.16992500144231
867984	6.84549005094438
867993	3.8073549220576
868005	3.4594316186373
868020	1.58496250072116
868104	1
868442	1
869079	1
869093	2.58496250072116
870120	1
874250	1
874627	1.58496250072116
874732	1
876717	1
876875	1
876992	2
877013	5.61470984411521
877023	2.32192809488736
877037	2.8073549220576
877052	2.32192809488736
877062	1.58496250072116
877079	2
877093	2.58496250072116
877115	2.58496250072116
877132	2
877210	1.58496250072116
877297	2
877604	1
877645	1
879778	1
880724	2
880738	1
882544	1
882609	1
883400	1
883936	1
884000	1
884150	1
884169	1
884184	2.32192809488736
884202	1.58496250072116
886415	1
886981	1
887367	1
887946	1.58496250072116
888476	1
888852	3.16992500144231
889360	1
889632	1
889761	1
889776	1.58496250072116
889827	1.58496250072116
889849	1
890109	1
890733	1
892702	1
894260	1.58496250072116
894347	1
895316	1
896563	1
896577	3
896586	1
896608	1
896647	1
896733	1
896845	1
896864	2.58496250072116
896885	1.58496250072116
896900	2
896910	5
896928	3.58496250072116
896945	3
896958	1
897006	2
897021	1.58496250072116
897238	1
897313	1
897366	1
897446	1
897816	1
898874	1
898888	1
898927	1
899538	1
899729	1
900166	4.75488750216347
900181	4.85798099512757
900197	1.58496250072116
900216	2
900311	1
900370	1
900441	1
900489	1
900510	1
900756	2
901677	1
905477	1
905858	1
906106	2
906119	3.16992500144231
906140	1
906194	2
906855	1
907337	1
909089	1.58496250072116
909755	1
910773	1
911185	1
911422	1
911635	1
911661	1.58496250072116
912492	1
913453	1
913588	2.32192809488736
915661	1
917937	1
918194	1
918344	1
918511	1
919953	1
921066	1
921418	2
921439	2.58496250072116
921459	2.32192809488736
921474	2.8073549220576
921513	1
921538	1.58496250072116
922276	1
923108	1.58496250072116
925085	1
928271	1
928300	1
929763	1
930371	1
930409	1
930485	1.58496250072116
930559	1
930571	1
930582	3
930600	1
930621	1.58496250072116
930643	1.58496250072116
930656	1.58496250072116
930673	1
930693	1
934064	1
934228	1
936492	1
936511	1
936532	1
936558	1
936635	1.58496250072116
937008	1
937288	1
938569	1
940763	1
941219	1
943657	1
943997	1
944226	1
944410	3.90689059560852
944418	2
944438	1
944461	2
944481	1
946018	1
946098	2
946116	2
946171	1
946183	1
946227	1
946579	1
947186	1
948057	1
948441	1
951587	1
952217	1
954034	1
956863	1
958211	1
958238	1
959047	1
959066	1.58496250072116
959078	1.58496250072116
959098	2
959124	1
959207	1.58496250072116
960793	1
964541	1
964955	1
966253	2.32192809488736
966482	2
966524	1.58496250072116
966597	1
969315	1
969474	1
969875	1
976580	1.58496250072116
976603	2
976719	1.58496250072116
976757	1
976782	1
976800	1
976929	1
977009	2
977023	1.58496250072116
977033	1
977053	2.32192809488736
977279	2.32192809488736
977410	1.58496250072116
977642	1
977730	1
977879	1
978108	1
978119	1
978163	1
979725	1
980866	1
980991	1
981349	1
981525	1
984347	1
984713	1
984730	1
984781	1
984802	1
984865	1
984896	2
984910	1
984929	1
985972	1
988877	1
989727	2
992807	1
992823	1
995152	1
998163	1
998303	1
999007	1
1000981	2.32192809488736
1001030	1.58496250072116
1001043	1
1001176	1
1001464	1
1004753	1
1005063	1
1005903	1
1006710	1.58496250072116
1006772	1
1006886	2
1009116	1.58496250072116
1009139	1
1009175	1
1009224	1
1009382	1
1011156	1.58496250072116
1011189	1.58496250072116
1012588	1
1013131	1
1013156	1
1015209	1
1015266	1
1015287	3
1015309	1.58496250072116
1015492	1
1016031	1
1016432	1
1017550	1.58496250072116
1017575	1
1017589	1
1017728	3
1017746	2.32192809488736
1017759	3.90689059560852
1017785	1
1017802	2.58496250072116
1018308	1
1018431	1
1019598	2
1019893	1
1019910	1
1019938	1
1024202	1
1024337	1
1024366	1
1026610	1
1026689	1.58496250072116
1028077	4.70043971814109
1028094	7.21916852046216
1028106	5.83289001416474
1028117	4.8073549220576
1028129	5.4262647547021
1028161	3
1028170	2
1028200	1
1028231	1
1028273	1
1028294	1.58496250072116
1028324	1
1028397	1
1028431	1.58496250072116
1028503	1.58496250072116
1028544	1.58496250072116
1028587	1.58496250072116
1028602	1.58496250072116
1028628	1
1028642	2
1028670	1.58496250072116
1029011	1
1029033	1
1029084	1
[truncated: 55 more rows]
