# Supplementary material for: A Compendium of Nucleosome and Transcript Profiles Reveals Determinants of Chromatin Architecture and Transcription
Source: PLoS Genet. 2013 May 2;9(5):e1003479. doi: 10.1371/journal.pgen.1003479 (PMC3642058; doi:10.1371/journal.pgen.1003479)
Supplement: Dataset S1 — Yeast transcript annotation R script and data files. Please note this file is 81.9 MB and may be difficult for some readers to download due to its size. (GZ) [file pgen.1003479.s001.gz › yeast-transcript-annotation/chr13.data.snyder.exon]

47	1.58496250072116
1259	1
2187	1
5548	2.8073549220576
5580	1
7820	1
8263	1
8397	1
8468	2.32192809488736
8491	1
8570	1
8748	2.58496250072116
8775	3.32192809488736
8791	2.32192809488736
8826	1
8862	2.32192809488736
8901	1
8930	2.58496250072116
8965	2
9007	1.58496250072116
9036	1.58496250072116
9064	1.58496250072116
9103	1.58496250072116
9126	2.32192809488736
9146	2.32192809488736
9184	2.32192809488736
9197	1
9228	2.58496250072116
9260	2.32192809488736
9284	3.16992500144231
9302	2.8073549220576
9324	2.58496250072116
9345	1
9373	2.32192809488736
9402	3.58496250072116
9426	3.16992500144231
9451	2.8073549220576
9472	3
9493	2.58496250072116
9523	3.32192809488736
9544	4.4594316186373
9576	2
9601	1.58496250072116
9626	3.32192809488736
9651	2
9672	3.32192809488736
9693	3.4594316186373
9717	3.58496250072116
9742	2.32192809488736
9758	1.58496250072116
9791	1.58496250072116
9812	1
9860	1.58496250072116
10020	1
10052	1
10081	1
10124	2
10154	1
10184	2
10215	2.8073549220576
10231	1.58496250072116
10270	4.64385618977472
10290	3
10314	3.16992500144231
10338	3.32192809488736
10364	3.32192809488736
10392	2.8073549220576
10416	3.58496250072116
10450	2.8073549220576
10481	2.58496250072116
10506	3.32192809488736
10530	3
10553	4.16992500144231
10574	3.16992500144231
10596	4
10620	3
10644	3.16992500144231
10667	3.90689059560852
10686	2.58496250072116
10712	3.16992500144231
10732	1.58496250072116
10753	2.58496250072116
10781	4.24792751344359
10801	3.16992500144231
10825	4.90689059560852
10845	4
10866	4.52356195605701
10886	3.4594316186373
10911	3.70043971814109
10935	4.4594316186373
10952	3
10978	3.90689059560852
10999	2.8073549220576
11024	4.8073549220576
11045	4.4594316186373
11067	4
11097	4.16992500144231
11123	4.24792751344359
11147	4.16992500144231
11168	3.90689059560852
11194	3.4594316186373
11217	5
11240	3.70043971814109
11263	5.61470984411521
11283	4
11306	3.4594316186373
11328	4.24792751344359
11351	4.75488750216347
11372	4.16992500144231
11395	3.90689059560852
11416	6.35755200461808
11437	7.49984588708321
11458	7.86418614465428
11479	7.35755200461808
11500	7.467605550083
11521	5.12928301694497
11544	6.4757334309664
11565	6.3037807481771
11585	5.24792751344359
11606	4.75488750216347
11633	5.4594316186373
11654	6.56985560833095
11675	6.59991284218713
11696	6.08746284125034
11717	5.24792751344359
11740	5.4594316186373
11761	4.8073549220576
11782	4.95419631038688
11803	5.04439411935845
11822	4.95419631038688
11844	4.70043971814109
11866	4.85798099512757
11887	4.95419631038688
11908	4.24792751344359
11929	6.2667865406949
11950	6.16992500144231
11971	6
11992	5.90689059560852
12012	5.39231742277876
12034	5.32192809488736
12056	5.52356195605701
12079	4.52356195605701
12101	5.52356195605701
12122	4.70043971814109
12143	5.20945336562895
12167	5.88264304936184
12188	5.61470984411521
12209	3.90689059560852
12233	3.58496250072116
12260	6
12280	6.59991284218713
12304	4.24792751344359
12325	5.64385618977472
12347	5
12368	5.04439411935845
12390	5.16992500144231
12411	4.52356195605701
12432	4.64385618977472
12453	5.90689059560852
12474	5.4262647547021
12495	4.64385618977472
12516	5.20945336562895
12536	4.95419631038688
12557	4.4594316186373
12579	5
12600	4.16992500144231
12622	5.4262647547021
12645	3.4594316186373
12666	4.58496250072116
12689	3.4594316186373
12711	4
12731	5.24792751344359
12753	4.8073549220576
12775	4
12796	4.70043971814109
12817	4.16992500144231
12838	4.58496250072116
12859	5.52356195605701
12881	4.08746284125034
12902	5.35755200461808
12923	4.32192809488736
12944	3.8073549220576
12963	3.16992500144231
12987	4.52356195605701
13009	4.64385618977472
13030	5.55458885167764
13052	5.64385618977472
13072	5.39231742277876
13094	5.16992500144231
13116	5.08746284125034
13137	5.39231742277876
13159	5.52356195605701
13180	5.6724253419715
13200	4.32192809488736
13225	4
13242	3.32192809488736
13292	1
13349	2
13484	1.58496250072116
13511	1
13548	2
13576	3.4594316186373
13597	4.95419631038688
13618	5.32192809488736
13639	4.64385618977472
13659	4.70043971814109
13682	3.58496250072116
13704	4.64385618977472
13723	4.08746284125034
13747	2.58496250072116
13775	4.39231742277876
13799	4.16992500144231
13823	1.58496250072116
13843	4.39231742277876
13866	4.64385618977472
13886	3.70043971814109
13908	3.70043971814109
13930	3.70043971814109
13957	3
13978	3.4594316186373
14002	3.90689059560852
14025	3.16992500144231
14048	2.32192809488736
14062	1
14100	1.58496250072116
14116	1
14150	1
14205	1
14233	1
14272	2
14290	1.58496250072116
14324	3.70043971814109
14348	3.70043971814109
14370	5.04439411935845
14391	6.76818432477693
14412	6.68650052718322
14433	5.04439411935845
14455	4.8073549220576
14476	5.93073733756289
14497	6
14518	5.64385618977472
14539	5.35755200461808
14561	5.35755200461808
14584	5.7279204545632
14605	5.35755200461808
14626	5.8073549220576
14647	6.52356195605701
14668	6.06608919045777
14689	6.62935662007961
14710	5.35755200461808
14731	4.70043971814109
14750	4.64385618977472
14767	1
14834	1
14903	1
14937	2
14960	4.70043971814109
14982	7.6724253419715
15003	6.58496250072116
15023	5.93073733756289
15046	6.37503943134693
15067	5.49185309632967
15088	6.33985000288463
15108	6.14974711950468
15130	5.20945336562895
15151	5.95419631038688
15171	6.62935662007961
15195	4.85798099512757
15215	5.70043971814109
15237	5.88264304936184
15258	5.61470984411521
15278	4.8073549220576
15300	6.59991284218713
15320	4.95419631038688
15344	5.20945336562895
15366	5.32192809488736
15389	4.8073549220576
15410	5.20945336562895
15431	5
15451	4.52356195605701
15473	5.12928301694497
15494	5.8073549220576
15514	5.52356195605701
15536	4.70043971814109
15558	5.24792751344359
15579	5.04439411935845
15596	5.20945336562895
15622	4.95419631038688
15642	4.24792751344359
15672	5.20945336562895
15693	4.4594316186373
15713	5.6724253419715
15735	4.52356195605701
15755	3.58496250072116
15778	5.64385618977472
15800	3.4594316186373
15819	4.32192809488736
15844	4.75488750216347
15864	4.64385618977472
15887	4.64385618977472
15908	4.75488750216347
15929	5.39231742277876
15949	5.90689059560852
15970	4.52356195605701
15992	5.75488750216347
16015	5.12928301694497
16038	4.52356195605701
16059	5
16080	4.58496250072116
16100	4.95419631038688
16121	4.8073549220576
16143	5.04439411935845
16165	5.24792751344359
16186	5.4594316186373
16209	3.8073549220576
16228	3.90689059560852
16250	3.32192809488736
16272	4.39231742277876
16294	3.32192809488736
16314	4.95419631038688
16337	5.49185309632967
16356	4.39231742277876
16379	4.08746284125034
16400	4.4594316186373
16424	4.4594316186373
16445	3.90689059560852
16469	3.70043971814109
16492	3.70043971814109
16513	4.08746284125034
16535	4.39231742277876
16557	4
16578	3.16992500144231
16599	4
16617	3.8073549220576
16640	5.35755200461808
16661	3.90689059560852
16683	4.95419631038688
16704	4.24792751344359
16728	3
16748	2.8073549220576
16775	3
16791	1
16957	1
17035	2.32192809488736
17055	2.58496250072116
17078	3.8073549220576
17094	3.16992500144231
17113	2
17149	3
17170	3
17188	3.4594316186373
17212	2.58496250072116
17237	3
17258	3
17280	4
17302	3.4594316186373
17322	2.8073549220576
17348	2
17376	3
17400	3.16992500144231
17423	3.58496250072116
17447	3.70043971814109
17472	4.85798099512757
17495	4.16992500144231
17517	4.39231742277876
17535	2.8073549220576
17559	3.70043971814109
17584	4.75488750216347
17602	3.16992500144231
17629	3
17651	2.58496250072116
17672	3.16992500144231
17693	3.4594316186373
17714	3.58496250072116
17741	4.08746284125034
17764	2
17789	3.90689059560852
17809	2.32192809488736
17840	3.58496250072116
17861	4.24792751344359
17884	4.24792751344359
17908	4.75488750216347
17930	3
17957	4.32192809488736
17978	3.32192809488736
18003	3.8073549220576
18022	3.16992500144231
18047	4
18068	2
18090	2.58496250072116
18113	3.70043971814109
18147	3.16992500144231
18168	3.16992500144231
18194	3.8073549220576
18215	4.39231742277876
18233	3.58496250072116
18258	3.58496250072116
18288	3.90689059560852
18309	2.8073549220576
18332	4.08746284125034
18353	3.16992500144231
18384	3.70043971814109
18404	3.4594316186373
18427	4.24792751344359
18453	3.58496250072116
18475	4.4594316186373
18495	3.90689059560852
18514	4
18539	3.58496250072116
18558	3.4594316186373
18583	3.90689059560852
18608	4.32192809488736
18629	4.08746284125034
18651	4.08746284125034
18672	3.90689059560852
18694	4.16992500144231
18719	4.75488750216347
18742	4.90689059560852
18763	5.49185309632967
18784	5
18806	4.16992500144231
18826	4.08746284125034
18849	4.8073549220576
18870	6.70043971814109
18890	5.93073733756289
18911	5.39231742277876
18933	5.97727992349992
18954	6.33985000288463
18975	5.88264304936184
18997	5.61470984411521
19018	5.61470984411521
19039	4.90689059560852
19061	6.16992500144231
19082	6.4093909361377
19103	6.83289001416474
19124	5.85798099512757
19145	6.32192809488736
19166	5.04439411935845
19187	5.88264304936184
19208	4.75488750216347
19229	6.12928301694497
19250	6.8703647195834
19271	7.21916852046216
19292	7.05528243550119
19313	5.97727992349992
19333	5.7279204545632
19355	5.52356195605701
19376	5.75488750216347
19397	5.75488750216347
19418	5.78135971352466
19439	4.95419631038688
19460	5.52356195605701
19479	5.49185309632967
19506	5.52356195605701
19527	5.61470984411521
19547	4.75488750216347
19570	5.83289001416474
19590	6.56985560833095
19612	6.28540221886225
19633	6.22881869049588
19654	5.39231742277876
19676	5.4262647547021
19700	4.24792751344359
19722	5.78135971352466
19743	5.20945336562895
19764	5.24792751344359
19785	5.32192809488736
19804	4.4594316186373
19828	5.16992500144231
19850	4.52356195605701
19870	4.16992500144231
19894	5.7279204545632
19915	4
19936	4
19958	5.61470984411521
19979	5.16992500144231
20000	6.39231742277876
20021	5.6724253419715
20042	4.75488750216347
20063	4.32192809488736
20084	5.08746284125034
20105	5.55458885167764
20126	5.28540221886225
20148	5.08746284125034
20169	5.75488750216347
20190	5.6724253419715
20211	5.93073733756289
20230	5.6724253419715
20253	4.85798099512757
20275	4.24792751344359
20298	4.64385618977472
20318	4.39231742277876
20340	5.32192809488736
20361	5.70043971814109
20383	4.4594316186373
20403	4.08746284125034
20426	4.32192809488736
20447	4.4594316186373
20464	2
20510	1.58496250072116
20653	2.32192809488736
20686	4
20710	7.6724253419715
20731	6.49185309632967
20752	6.4594316186373
20773	5.4262647547021
20794	5.61470984411521
20815	6.37503943134693
20836	6.89481776330794
20857	6.82017896241519
20878	5.85798099512757
20899	6.37503943134693
20920	6.5077946401987
20941	5.70043971814109
20962	6.2667865406949
20983	6.4757334309664
21004	5.4262647547021
21025	5.28540221886225
21046	6.70043971814109
21067	5.55458885167764
21088	5.32192809488736
21110	6.59991284218713
21130	4.90689059560852
21152	5.85798099512757
21172	5.52356195605701
21194	4.70043971814109
21215	5.12928301694497
21237	5.28540221886225
21256	5.39231742277876
21280	5.52356195605701
21302	4.95419631038688
21323	6.08746284125034
21346	4.75488750216347
21367	5.58496250072116
21392	5.16992500144231
21413	5.7279204545632
21434	5.70043971814109
21455	5.39231742277876
21480	4.39231742277876
21501	4.64385618977472
21521	5.20945336562895
21543	5.97727992349992
21563	5.24792751344359
21584	5.24792751344359
21605	4.95419631038688
21627	4.8073549220576
21647	4.32192809488736
21669	3.8073549220576
21688	5.28540221886225
21709	2.58496250072116
21728	1.58496250072116
21755	1
21793	2
21874	2
21909	2.32192809488736
21931	6.56985560833095
21952	5.90689059560852
21972	2.8073549220576
21994	6.49185309632967
22015	6.2667865406949
22034	5.32192809488736
22058	5.24792751344359
22079	6
22100	5.93073733756289
22121	4.70043971814109
22142	4.52356195605701
22163	6.35755200461808
22184	6.18982455888002
22204	4.52356195605701
22226	6.5077946401987
22247	5.83289001416474
22269	5.24792751344359
22290	6.71424551766612
22312	6
22333	5.52356195605701
22354	5.58496250072116
22374	5.61470984411521
22396	4.4594316186373
22418	5.08746284125034
22440	5.52356195605701
22463	6.02236781302845
22484	5.97727992349992
22505	5.35755200461808
22526	5.32192809488736
22546	5.32192809488736
22568	5.55458885167764
22589	4.95419631038688
22609	5.20945336562895
22631	5.04439411935845
22652	5.39231742277876
22674	3.70043971814109
22695	5.64385618977472
22719	4.70043971814109
22739	5.04439411935845
22760	5.12928301694497
22785	5.24792751344359
22806	4.85798099512757
22827	4
22848	5.8073549220576
22869	4.4594316186373
22890	3.58496250072116
22916	5.08746284125034
22937	5.39231742277876
22960	4.52356195605701
22980	3.32192809488736
23002	4.08746284125034
23022	5.20945336562895
23047	4
23069	4.16992500144231
23092	4.75488750216347
23113	5.58496250072116
23134	5.32192809488736
23155	5.32192809488736
23177	5.12928301694497
23198	3.32192809488736
23221	5.12928301694497
23242	3.70043971814109
23264	3.90689059560852
23296	4
23316	3.70043971814109
23338	5.55458885167764
23351	3
23379	1.58496250072116
23442	1.58496250072116
23483	1
23531	1
23643	2
23681	5.70043971814109
23710	1.58496250072116
23759	1
23796	1.58496250072116
23867	1
23912	7.06608919045777
23933	8.13955135239879
23954	8.12412131182919
23975	8.04439411935845
23996	7.97727992349992
24017	7.91288933622996
24038	7.01122725542325
24059	8.09275714091985
24080	7.93073733756289
24101	8.37068740680722
24122	6.88264304936184
24143	7.48381577726426
24164	6.4594316186373
24185	6.4093909361377
24206	7.8008998999203
24227	7.2667865406949
24247	5.24792751344359
24269	7.59245703726808
24290	7.16992500144231
24311	7.14974711950468
24332	7.48381577726426
24353	7.04439411935845
24374	6.4093909361377
24395	6.89481776330794
24416	7.52356195605701
24437	6.88264304936184
24458	6.52356195605701
24479	6.9188632372746
24500	6.70043971814109
24521	6.32192809488736
24543	6.20945336562895
24564	5.4594316186373
24585	5.4594316186373
24606	7.10852445677817
24627	7.33985000288462
24648	6.9188632372746
24669	6.3037807481771
24690	6.4757334309664
24711	6.39231742277876
24732	6.35755200461808
24753	6.22881869049588
24773	5.97727992349992
24796	6.49185309632967
24817	7.4093909361377
24838	6.04439411935845
24859	5.20945336562895
24880	6.37503943134693
24900	5.6724253419715
24923	5.90689059560852
24944	6.4594316186373
24965	7.34872815423108
24987	7.14974711950468
25008	7.02236781302845
25029	6.56985560833095
25050	5.8073549220576
25071	6.64385618977473
25092	6.76818432477693
25114	5.61470984411521
25135	7.49185309632967
25156	6.33985000288463
25176	6.56985560833095
25198	5.61470984411521
25218	6.10852445677817
25241	6.75488750216347
25262	4.90689059560852
25284	5.61470984411521
25305	5.08746284125034
25328	5.70043971814109
25349	6.4093909361377
25369	5.97727992349992
25391	6.52356195605701
25412	6.93073733756289
25433	6.74146698640115
25454	5.49185309632967
25475	4.4594316186373
25497	4.64385618977472
25520	5.39231742277876
25541	5.28540221886225
25562	6.55458885167764
25583	5.28540221886225
25604	5.83289001416474
25625	4.85798099512757
25646	6.04439411935845
25667	6.18982455888002
25689	5.61470984411521
25710	6.28540221886225
25731	5.20945336562895
25753	6.06608919045777
25774	6.89481776330794
25795	6.4093909361377
25816	7.08746284125034
25837	2
25862	2.58496250072116
25890	2.8073549220576
25911	2.8073549220576
25926	2
25962	2
26011	1.58496250072116
26024	1
26090	1.58496250072116
26170	1.58496250072116
26265	1.58496250072116
26309	2
26329	1
26385	1
26408	1
26430	1
26452	1
26492	1.58496250072116
26551	5.75488750216347
26575	2.8073549220576
26594	2.32192809488736
26728	5.24792751344359
26742	1.58496250072116
26765	1
26846	2.8073549220576
26861	1
26902	4.16992500144231
26921	4.08746284125034
26942	4.16992500144231
26967	3.8073549220576
26990	3
27014	3.90689059560852
27034	4.08746284125034
27057	3.32192809488736
27077	4.52356195605701
27100	4.4594316186373
27121	4
27143	3.4594316186373
27163	3.58496250072116
27189	4.58496250072116
27211	4.39231742277876
27231	3.4594316186373
27253	4.52356195605701
27276	3.70043971814109
27297	3
27325	4.16992500144231
27347	4.24792751344359
27368	4.85798099512757
27388	3
27410	4.24792751344359
27430	5.04439411935845
27453	4.16992500144231
27475	4
27496	4.52356195605701
27517	4.32192809488736
27540	4
27562	4.16992500144231
27584	4.90689059560852
27605	5.35755200461808
27627	5.04439411935845
27649	4
27670	4.58496250072116
27692	4.90689059560852
27714	4.32192809488736
27736	6.4262647547021
27757	5.04439411935845
27778	5.83289001416474
27799	5.64385618977472
27820	4.95419631038688
27841	4.64385618977472
27861	5.35755200461808
27884	4.24792751344359
27908	3
27929	5.75488750216347
27950	5.83289001416474
27971	6.06608919045777
27992	5.90689059560852
28013	5.39231742277876
28032	5.35755200461808
28059	4.8073549220576
28080	4.58496250072116
28100	5.78135971352466
28121	5.58496250072116
28144	4.70043971814109
28165	5.49185309632967
28186	5.20945336562895
28202	3.58496250072116
28228	3.32192809488736
28265	3.8073549220576
28287	5.04439411935845
28308	3.70043971814109
28328	4.24792751344359
28350	4.4594316186373
28371	4.75488750216347
28391	4.24792751344359
28414	3.4594316186373
28432	4.4594316186373
28457	3.8073549220576
28479	4.70043971814109
28499	4.95419631038688
28523	4.70043971814109
28544	5.08746284125034
28564	4.24792751344359
28585	3.58496250072116
28608	3.90689059560852
28631	3.58496250072116
28654	3.16992500144231
28675	4.75488750216347
28702	4.08746284125034
28721	3.8073549220576
28744	3.90689059560852
28765	3.4594316186373
28788	3.32192809488736
28810	4
28830	4.08746284125034
28854	4.08746284125034
28875	4.08746284125034
28897	4.52356195605701
28917	4.64385618977472
28940	4.16992500144231
28962	5
28984	4.08746284125034
29004	4.39231742277876
29027	3.70043971814109
29050	2.32192809488736
29074	2.8073549220576
29096	3
29119	3.58496250072116
29142	3.16992500144231
29163	3.90689059560852
29192	4.75488750216347
29216	2.8073549220576
29240	3.4594316186373
29259	3.8073549220576
29283	3.70043971814109
29302	2.8073549220576
29329	2.32192809488736
29353	2.58496250072116
29375	3.16992500144231
29400	3.16992500144231
29431	3
29458	4.08746284125034
29484	3.16992500144231
29506	3.4594316186373
29526	4
29551	3.8073549220576
29571	3.16992500144231
29599	2.32192809488736
29622	3.32192809488736
29648	3
29669	3
29689	2.32192809488736
29718	2
29761	2.32192809488736
29789	4.52356195605701
29810	4.70043971814109
29832	4
29855	1.58496250072116
29910	2
29931	1
29952	1
29978	1
30001	1
30030	2
30054	1
30112	2
30207	1.58496250072116
30241	1.58496250072116
30347	1.58496250072116
30448	2.32192809488736
30484	1
30518	2
30559	2.58496250072116
30584	2
30618	3
30643	2
30673	3.90689059560852
30694	3
30717	3.16992500144231
30740	2.58496250072116
30762	2.32192809488736
30785	3.16992500144231
30821	3.32192809488736
30848	3.4594316186373
30870	3.32192809488736
30908	2.8073549220576
30925	2.58496250072116
30951	3.4594316186373
30972	3.58496250072116
31000	2.58496250072116
31029	1.58496250072116
31057	2.8073549220576
31087	3.58496250072116
31107	3.58496250072116
31136	2
31159	3.8073549220576
31177	2.58496250072116
31203	3.8073549220576
31223	3.90689059560852
31247	2.8073549220576
31276	3.32192809488736
31296	2.58496250072116
31322	4
31343	3.90689059560852
31367	3.70043971814109
31387	3
31410	3.70043971814109
31424	2.32192809488736
31455	3.70043971814109
31484	3.8073549220576
31507	3.70043971814109
31527	3
31549	4.39231742277876
31571	3.90689059560852
31592	3.8073549220576
31615	4.52356195605701
31634	3.4594316186373
31658	2.32192809488736
31680	4.4594316186373
31701	5.20945336562895
31722	4.64385618977472
31737	3.16992500144231
31769	2.32192809488736
31787	2.32192809488736
31813	2
31845	2.58496250072116
31879	2.8073549220576
31908	2.32192809488736
31930	2
31946	2.58496250072116
31975	3
32011	3.70043971814109
32030	2.58496250072116
32055	2
32072	1
32210	2
32227	1.58496250072116
32298	1.58496250072116
32328	2.58496250072116
32356	1
32404	1.58496250072116
32437	2.32192809488736
32465	1.58496250072116
32483	1.58496250072116
32565	1.58496250072116
32591	2
32607	1.58496250072116
32637	1.58496250072116
32658	1
32697	2
32723	2
32746	2.32192809488736
32803	2
32836	2
32855	2
32879	1.58496250072116
32922	2.32192809488736
32942	1.58496250072116
32965	2
33010	1.58496250072116
33035	2.8073549220576
33069	2
33110	2.58496250072116
33174	2.8073549220576
33191	2
33225	2.58496250072116
33254	2.8073549220576
33308	2
33337	2.8073549220576
33355	2.32192809488736
33381	2.58496250072116
33420	2
33437	1.58496250072116
33459	2.32192809488736
33486	2.8073549220576
33507	2
33528	2.58496250072116
33591	2.58496250072116
33625	3.4594316186373
33649	1.58496250072116
33685	3.4594316186373
33704	2
33741	2.32192809488736
33780	2
33799	2.32192809488736
33826	3.16992500144231
33868	2.32192809488736
33891	2.32192809488736
33913	2
33931	2
33979	1.58496250072116
34037	3.4594316186373
34061	1
34092	1.58496250072116
34122	2
34145	3
34169	2.8073549220576
34190	2.32192809488736
34222	3.4594316186373
34244	3.70043971814109
34265	2.8073549220576
34286	3
34306	4.08746284125034
34326	3.70043971814109
34350	3.90689059560852
34373	3.4594316186373
34397	3.70043971814109
34417	3.8073549220576
34440	4.16992500144231
34464	3.58496250072116
34483	3.32192809488736
34507	2.58496250072116
34528	1.58496250072116
34550	2.58496250072116
34581	2.32192809488736
34609	3.16992500144231
34633	4.16992500144231
34656	4.39231742277876
34677	2.32192809488736
34699	2.8073549220576
34722	3.16992500144231
34743	2.8073549220576
34769	3.70043971814109
34789	3.16992500144231
34816	2.58496250072116
34840	2
34884	2.58496250072116
34900	2.8073549220576
34926	2.32192809488736
34945	1
34987	2.58496250072116
35011	3
35044	3.32192809488736
35075	3.4594316186373
35114	3.32192809488736
35142	2
35168	3
35190	3
35227	3.4594316186373
35259	3.4594316186373
35284	4.32192809488736
35303	2.8073549220576
35328	2
35357	2.8073549220576
35395	3.70043971814109
35425	2.58496250072116
35465	2.58496250072116
35489	2.32192809488736
35524	3
35560	2.58496250072116
35582	3.16992500144231
35605	3.90689059560852
35647	4.16992500144231
35671	4.4594316186373
35695	3.90689059560852
35718	2.8073549220576
35743	4.8073549220576
35765	3.70043971814109
35786	3
35808	4.64385618977472
35828	3.58496250072116
35851	3
35871	3.4594316186373
35893	3.32192809488736
35916	4.08746284125034
35935	3.8073549220576
35956	2.8073549220576
35989	3.90689059560852
36009	4.64385618977472
36030	3.16992500144231
36051	3.4594316186373
36070	2.8073549220576
36096	4.16992500144231
36117	3.4594316186373
36140	4.08746284125034
36163	3.58496250072116
36184	3.32192809488736
36203	4.16992500144231
36227	4.08746284125034
36253	3.70043971814109
36277	3.58496250072116
36297	4.58496250072116
36320	3.90689059560852
36341	4.24792751344359
36363	5.12928301694497
36384	4.4594316186373
36407	4.16992500144231
36433	3.8073549220576
36455	4
36477	2.8073549220576
36500	4.52356195605701
36519	2.58496250072116
36544	4.16992500144231
36565	4.75488750216347
36578	3.16992500144231
36606	3.16992500144231
36629	4.39231742277876
36650	4.08746284125034
36670	4.32192809488736
36692	4.70043971814109
36717	3.16992500144231
36742	3.70043971814109
36764	4.08746284125034
36782	2.32192809488736
36803	3.16992500144231
36828	3.70043971814109
36849	4
36872	3.32192809488736
36899	4.08746284125034
36922	4.08746284125034
36946	4
36970	3.90689059560852
36992	3.32192809488736
37015	2.58496250072116
37039	3.32192809488736
37063	3.58496250072116
37086	3.58496250072116
37110	3.16992500144231
37132	3.58496250072116
37154	3.90689059560852
37174	5.12928301694497
37196	4.95419631038688
37218	3.90689059560852
37243	4
37265	4.16992500144231
37287	4.52356195605701
37309	4.64385618977472
37331	4.39231742277876
37351	3.58496250072116
37372	5.16992500144231
37394	2.58496250072116
37416	4.70043971814109
37437	4.24792751344359
37458	5.08746284125034
37479	5.20945336562895
37500	5.39231742277876
37521	5.24792751344359
37542	5.24792751344359
37562	4.90689059560852
37589	4.4594316186373
37610	5.70043971814109
37630	3.58496250072116
37652	4.58496250072116
37673	4.32192809488736
37697	5.24792751344359
37717	3.58496250072116
37743	4.58496250072116
37764	6.9188632372746
37785	6.12928301694497
37805	4.58496250072116
37827	3.32192809488736
37849	3.4594316186373
37874	3
37894	2.58496250072116
37906	1
37980	1
38028	1
38103	2
38138	3.90689059560852
38155	2.8073549220576
38182	2.58496250072116
38200	2.32192809488736
38225	2.58496250072116
38244	2.8073549220576
38268	3.16992500144231
38289	2.58496250072116
38310	3.16992500144231
38337	3
38362	2.8073549220576
38382	3.16992500144231
38415	3.4594316186373
38434	3.70043971814109
38461	2
38490	3.32192809488736
38510	2.58496250072116
38537	2.32192809488736
38561	3.8073549220576
38580	2.58496250072116
38599	4.52356195605701
38625	3.58496250072116
38641	1.58496250072116
38672	3.70043971814109
38693	2.32192809488736
38717	2.58496250072116
38737	4.4594316186373
38759	4.08746284125034
38784	2.8073549220576
38808	4
38843	2
38875	3.16992500144231
38897	3.4594316186373
38928	3.90689059560852
38949	4
38968	3.8073549220576
38991	3.4594316186373
39011	3.58496250072116
39041	3.90689059560852
39076	2.8073549220576
39095	3.4594316186373
39132	3.58496250072116
39151	2.58496250072116
39172	2.58496250072116
39199	4.08746284125034
39219	3.70043971814109
39248	3.32192809488736
39273	4.52356195605701
39295	3.4594316186373
39319	3.32192809488736
39342	2.58496250072116
39366	2.58496250072116
39393	3
39414	3.16992500144231
39438	2.8073549220576
39462	2.8073549220576
39479	3
39498	1.58496250072116
39530	4.08746284125034
39553	3.90689059560852
39576	4
39597	3.90689059560852
39617	4
39638	3.58496250072116
39655	1.58496250072116
39685	2.8073549220576
39706	3.4594316186373
39729	3.16992500144231
39751	2.8073549220576
39773	3.4594316186373
39795	3.58496250072116
39823	3.16992500144231
39845	3.70043971814109
39865	2.8073549220576
39894	4.24792751344359
39920	4.16992500144231
39941	3.4594316186373
39966	4.39231742277876
39987	2
40013	3.58496250072116
40041	4.08746284125034
40067	4
40096	2.8073549220576
40119	3.70043971814109
40140	4
40165	3.70043971814109
40187	3.70043971814109
40208	3.70043971814109
40227	3.90689059560852
40248	4.52356195605701
40271	5.35755200461808
40292	4.64385618977472
40312	5.08746284125034
40333	4.16992500144231
40354	4.52356195605701
40377	3.32192809488736
40412	3.16992500144231
40440	4.24792751344359
40462	4.4594316186373
40483	5.32192809488736
40503	4.64385618977472
40524	4.08746284125034
40546	4.52356195605701
40567	3.70043971814109
40587	4.32192809488736
40611	4.32192809488736
40630	4.64385618977472
40658	2.32192809488736
40686	3.16992500144231
40710	3
40733	3.4594316186373
40752	2.8073549220576
40778	4.08746284125034
40800	4.39231742277876
40823	4.08746284125034
40843	2.8073549220576
40870	3
40892	4.24792751344359
40913	1.58496250072116
40935	3.4594316186373
40961	4.24792751344359
40982	3.16992500144231
41004	3.4594316186373
41026	3.58496250072116
41047	3.70043971814109
41073	3.32192809488736
41096	3.58496250072116
41116	4.08746284125034
41141	4
41163	2.58496250072116
41187	3.58496250072116
41210	3.90689059560852
41228	2.8073549220576
41256	3.4594316186373
41277	3.70043971814109
41298	2.58496250072116
41321	4.75488750216347
41343	3.8073549220576
41364	4.70043971814109
41389	4.08746284125034
41410	2.32192809488736
41441	3.16992500144231
41461	3.4594316186373
41480	2.58496250072116
41508	3.16992500144231
41549	3.16992500144231
41569	4
41598	3
41621	3.4594316186373
41646	3
41670	3.58496250072116
41700	4.08746284125034
41720	3
41743	2.8073549220576
41774	4.16992500144231
41794	3.8073549220576
41815	4.52356195605701
41832	2
41871	1
41908	1.58496250072116
41964	5.4262647547021
42009	4
42029	3.4594316186373
42052	3.4594316186373
42075	4.39231742277876
42101	3.32192809488736
42124	3
42147	4.4594316186373
42173	3.8073549220576
42193	4.16992500144231
42217	2.32192809488736
42238	4
42259	3.70043971814109
42279	3.58496250072116
42305	3
42324	4.32192809488736
42349	3.8073549220576
42369	3
42393	1.58496250072116
42418	2.58496250072116
42443	3.8073549220576
42464	3.4594316186373
42485	3
42507	4.08746284125034
42529	4
42553	3.58496250072116
42574	3.58496250072116
42601	2.8073549220576
42620	2.8073549220576
42649	3
42679	2
42714	2.32192809488736
42739	3
42759	3.4594316186373
42781	2.58496250072116
42808	3
42832	1.58496250072116
42870	2.32192809488736
42886	2
42915	2.32192809488736
42942	2.32192809488736
42972	4
42992	2.8073549220576
43015	1
43048	2.32192809488736
43072	2.58496250072116
43110	2.58496250072116
43137	1.58496250072116
43158	2.32192809488736
43183	2.58496250072116
43204	3
43224	3.16992500144231
43247	3.16992500144231
43268	2
43291	2.58496250072116
43314	2.8073549220576
43340	3.16992500144231
43392	2.58496250072116
43427	3.32192809488736
43461	2.32192809488736
43493	2.58496250072116
43516	2.58496250072116
43561	2.8073549220576
43575	1
43621	1
43713	1
43797	1
43826	1.58496250072116
43874	2.58496250072116
43923	3.16992500144231
43947	3.70043971814109
43971	1.58496250072116
44000	2
44033	2.8073549220576
44058	3.4594316186373
44076	1
44131	3.16992500144231
44154	3
44174	3.16992500144231
44195	3
44220	2.32192809488736
44238	3
44266	3.32192809488736
44288	3.90689059560852
44308	2.32192809488736
44330	3
44363	3.4594316186373
44383	3.32192809488736
44407	2.8073549220576
44430	3.4594316186373
44455	3.90689059560852
44477	3.70043971814109
44515	3.16992500144231
44532	2.8073549220576
44560	3.90689059560852
44581	3.58496250072116
44602	3.90689059560852
44626	3.70043971814109
44647	3.32192809488736
44668	4.08746284125034
44690	3
44712	3.16992500144231
44730	2.32192809488736
44764	3
44788	3.16992500144231
44815	3.70043971814109
44836	4.32192809488736
44856	4.08746284125034
44878	4.4594316186373
44899	4.95419631038688
44912	2.32192809488736
44994	1
45028	2.32192809488736
45074	3.4594316186373
45095	2.58496250072116
45125	3.70043971814109
45148	3.58496250072116
45170	3.4594316186373
45189	2.32192809488736
45210	2.8073549220576
45235	4.08746284125034
45263	2.58496250072116
45285	2
45315	4
45332	2.58496250072116
45366	3.8073549220576
45389	2.8073549220576
45410	4.16992500144231
45428	2.58496250072116
45453	2.8073549220576
45485	3.16992500144231
45510	2.58496250072116
45530	3.90689059560852
45553	3.58496250072116
45574	3
45598	3.4594316186373
45620	3.8073549220576
45642	2.32192809488736
45671	3.32192809488736
45696	3
45719	3.4594316186373
45743	1.58496250072116
45770	3.90689059560852
45791	3.16992500144231
45814	2.58496250072116
45844	3.16992500144231
45868	3.32192809488736
45891	4
45910	3.4594316186373
45931	2.32192809488736
45955	5.16992500144231
45978	4.32192809488736
46001	4
46023	2.58496250072116
46062	2.8073549220576
46087	2
46098	1
46129	2.58496250072116
46149	3.16992500144231
46177	2.58496250072116
46200	1.58496250072116
46238	2.58496250072116
46268	2.32192809488736
46292	2
46314	2.58496250072116
46343	2
46418	1.58496250072116
46436	1.58496250072116
46480	1
46610	1
46718	1
46777	1.58496250072116
46804	2
46824	2.8073549220576
46846	1.58496250072116
46879	1.58496250072116
46913	2.32192809488736
46931	1.58496250072116
46966	3.16992500144231
47033	3.32192809488736
47060	2.32192809488736
47081	2.8073549220576
47100	1
47136	2.32192809488736
47161	2.58496250072116
47196	2
47217	2.32192809488736
47238	2.32192809488736
47268	3
47288	2.8073549220576
47312	2
47330	2
47365	2.32192809488736
47402	2.58496250072116
47423	2.32192809488736
47450	4
47474	2.58496250072116
47495	4.08746284125034
47523	2.8073549220576
47551	3
47574	3.16992500144231
47603	1.58496250072116
47638	2.58496250072116
47663	3.58496250072116
47692	2.58496250072116
47718	2.8073549220576
47752	2.58496250072116
47781	2.32192809488736
47797	2
47824	2.8073549220576
47854	2.58496250072116
47885	2.8073549220576
47909	2
47929	2.58496250072116
47955	2.8073549220576
47988	3.32192809488736
48008	2.58496250072116
48032	3.70043971814109
48056	2
48085	2.58496250072116
48109	3.16992500144231
48133	3
48150	2
48175	3.4594316186373
48209	4.24792751344359
48228	3
48259	3
48288	2
48310	3.32192809488736
48339	3
48363	3.4594316186373
48406	3.32192809488736
48428	2.58496250072116
48448	2.58496250072116
48479	2
48499	2.58496250072116
48526	3
48547	1.58496250072116
48568	1.58496250072116
48602	3.32192809488736
48628	3.58496250072116
48667	2.8073549220576
48692	3.4594316186373
48714	3.16992500144231
48740	1.58496250072116
48766	2.8073549220576
48790	3.4594316186373
48812	3
48838	4
48859	2.32192809488736
48889	3.16992500144231
48907	2.8073549220576
48937	2.8073549220576
48959	3.8073549220576
48979	3.8073549220576
49021	1.58496250072116
49043	3.16992500144231
49071	4.85798099512757
49094	3.32192809488736
49110	2.32192809488736
49136	2.58496250072116
49157	2.58496250072116
49187	1.58496250072116
49216	1.58496250072116
49252	3.8073549220576
49272	4.64385618977472
49294	3.16992500144231
49311	3.90689059560852
49334	3.90689059560852
49356	3.58496250072116
49381	3.4594316186373
49417	3
49438	3.58496250072116
49464	2.8073549220576
49483	3.8073549220576
49519	3.4594316186373
49547	4.85798099512757
49565	4
49591	4.16992500144231
49610	4.08746284125034
49637	3.58496250072116
49658	3.90689059560852
49681	3.32192809488736
49701	4.32192809488736
49725	3.32192809488736
49748	4.24792751344359
49770	5.97727992349992
49791	6.84549005094438
49812	6.74146698640115
49833	5.28540221886225
49854	5.93073733756289
49876	6.33985000288463
49897	7.8073549220576
49918	6.93073733756289
49940	7.44294349584873
49961	7.07681559705083
49982	5.70043971814109
50002	6.33985000288463
50024	5.4262647547021
50044	6.84549005094438
50067	5.75488750216347
50087	6.33985000288463
50109	4.70043971814109
50130	6.2667865406949
50151	5.85798099512757
50172	5.61470984411521
50195	5.78135971352466
50216	4.70043971814109
50236	5.83289001416474
50259	3.58496250072116
50277	4.64385618977472
50305	4.58496250072116
50324	4.52356195605701
50352	5.24792751344359
50374	5.70043971814109
50396	6.04439411935845
50417	4.85798099512757
50437	6.02236781302845
50459	5.85798099512757
50481	5.4262647547021
50501	5.24792751344359
50526	4.24792751344359
50547	5.78135971352466
50568	5.49185309632967
50588	5.08746284125034
50610	5.7279204545632
50631	5.12928301694497
50652	6.59991284218713
50673	5.55458885167764
50693	7.2667865406949
50715	6.6724253419715
50736	6.35755200461808
50757	5.64385618977472
50778	4.32192809488736
50799	5.4594316186373
50821	4.39231742277876
50842	5.24792751344359
50861	6.18982455888002
50884	5.64385618977472
50905	6.02236781302845
50927	5.32192809488736
50947	6.4093909361377
50969	5.24792751344359
50989	3.70043971814109
51003	1.58496250072116
51094	1.58496250072116
51128	1
51155	1
51218	1
51501	1
51614	1
51644	1
51722	2
51810	2
51843	1.58496250072116
51888	1.58496250072116
51965	1.58496250072116
51991	2
52018	1
52108	2
52161	2
52180	1
52261	1.58496250072116
52333	1
52358	1.58496250072116
52396	1
52429	1
52473	1
52511	1.58496250072116
52528	1
52560	2
52600	1
52630	1.58496250072116
52678	1
52720	2
52774	2.58496250072116
52810	1.58496250072116
52839	1.58496250072116
52883	2.58496250072116
52903	2
52956	2
53010	1.58496250072116
53030	1.58496250072116
53062	2
53097	1.58496250072116
53129	1
53165	2
53218	1
53258	2.32192809488736
53301	2
53330	1.58496250072116
53365	2
53386	1
53409	1
53459	2
53481	1.58496250072116
53501	1.58496250072116
53543	1.58496250072116
53578	1
53609	2
53635	2.32192809488736
53652	1.58496250072116
53674	1.58496250072116
53708	1.58496250072116
53756	2
53779	1.58496250072116
53836	1.58496250072116
53875	2.32192809488736
53903	2.58496250072116
53949	2.58496250072116
53970	1.58496250072116
54014	2.32192809488736
54036	2.8073549220576
54063	1
54096	2
54117	1.58496250072116
54153	2.58496250072116
54187	1.58496250072116
54215	3.58496250072116
54231	3.16992500144231
54281	2
54314	3
54341	2.58496250072116
54368	2.8073549220576
54389	2.32192809488736
54422	2.58496250072116
54444	3
54466	2.32192809488736
54488	4.16992500144231
54512	2.58496250072116
54537	1.58496250072116
54551	1
54597	1.58496250072116
54646	4.16992500144231
54665	1
54711	1
54756	3.16992500144231
54776	5.20945336562895
54799	4
54820	3.4594316186373
54852	2.8073549220576
54874	2.8073549220576
54906	3.90689059560852
54931	3.90689059560852
54952	4.32192809488736
54972	4.16992500144231
54994	3.32192809488736
55015	4.52356195605701
55042	4.24792751344359
55063	4
55089	2.32192809488736
55110	4.16992500144231
55131	4.75488750216347
55150	4
55173	3.90689059560852
55195	4.08746284125034
55216	3.70043971814109
55236	4.32192809488736
55258	4.85798099512757
55279	4.64385618977472
55310	3.8073549220576
55330	3.16992500144231
55352	3.32192809488736
55366	2.32192809488736
55401	3.90689059560852
55420	3
55442	3.70043971814109
55467	2.58496250072116
55495	3
55518	2.8073549220576
55553	2.8073549220576
55575	3.16992500144231
55599	2.8073549220576
55622	3
55647	3
55666	3
55690	3.16992500144231
55717	2.32192809488736
55745	2.58496250072116
55789	2.58496250072116
55814	2
55834	3.58496250072116
55857	2.58496250072116
55882	3.4594316186373
55927	2.32192809488736
55954	2.32192809488736
55980	2.58496250072116
56015	2
56043	3.16992500144231
56068	2.58496250072116
56090	2.8073549220576
56113	1
56145	2
56166	2
56202	2.32192809488736
56224	2.58496250072116
56273	1
56320	1
56384	1.58496250072116
56436	1
56497	4
56519	4.24792751344359
56541	4.52356195605701
56562	4.24792751344359
56584	4.70043971814109
56606	5.52356195605701
56627	6.4594316186373
56648	6.59991284218713
56668	5.90689059560852
56690	6.55458885167764
56711	6.90689059560852
56732	6.52356195605701
56753	5.58496250072116
56773	5.64385618977472
56795	6.22881869049588
56816	5.93073733756289
56837	6.16992500144231
56858	6.4262647547021
56879	6.49185309632967
56900	7.07681559705083
56922	6.52356195605701
56943	5.7279204545632
56964	6.79441586635011
56984	6.24792751344359
57006	5.7279204545632
57027	6.75488750216347
57048	7.32192809488736
57068	6.75488750216347
57090	6.3037807481771
57111	7.28540221886225
57132	6.61470984411521
57153	6.64385618977473
57174	6.44294349584873
57195	7.71424551766612
57216	7.60733031374961
57237	6.5077946401987
57258	8.02790599656988
57279	8.02790599656988
57300	6.68650052718322
57321	6.7279204545632
57342	7.53138146051631
57363	7.2667865406949
57384	7.84549005094438
57405	7.13955135239879
57426	5.70043971814109
57447	5.85798099512757
57470	6.94251450533924
57491	8.06608919045777
57512	6.49185309632967
57533	6.5077946401987
57554	7.8073549220576
57575	6.93073733756289
57593	4.08746284125034
57624	3
57645	2.58496250072116
57680	2.58496250072116
57713	2
57781	5.16992500144231
57802	5.61470984411521
57823	6.4262647547021
57844	6.53915881110803
57865	5.83289001416474
57885	4.8073549220576
57906	4.95419631038688
57930	4.75488750216347
57951	5.90689059560852
57972	4.52356195605701
57993	5.8073549220576
58014	5.52356195605701
58034	6.4093909361377
58057	4.70043971814109
58078	5.08746284125034
58100	5.20945336562895
58120	4.64385618977472
58142	4.8073549220576
58164	5.70043971814109
58185	3.32192809488736
58207	3.70043971814109
58229	4.08746284125034
58250	3.4594316186373
58271	4.4594316186373
58291	3.16992500144231
58312	4
58332	3
58357	5.49185309632967
58377	5.64385618977472
58400	3.90689059560852
58435	3.90689059560852
58456	4.16992500144231
58478	4.4594316186373
58499	5.64385618977472
58520	5.28540221886225
58541	4.70043971814109
58565	5.58496250072116
58588	4.08746284125034
58610	4
58632	4.8073549220576
58653	4.75488750216347
58675	6.16992500144231
58694	5.16992500144231
58715	2
58754	1.58496250072116
58784	3
58816	1.58496250072116
58863	2.32192809488736
58896	2.8073549220576
58921	3.90689059560852
58948	4.24792751344359
58962	3.16992500144231
58990	2.58496250072116
59006	2.58496250072116
59033	2.32192809488736
59053	2.32192809488736
59074	2.8073549220576
59096	3.58496250072116
59110	2.32192809488736
59140	3.58496250072116
59164	3.58496250072116
59181	2
59207	3
59231	3.70043971814109
59260	2
59285	3.70043971814109
59303	2
59329	1.58496250072116
59357	1.58496250072116
59379	3.16992500144231
59398	3.32192809488736
59421	2.8073549220576
59454	1.58496250072116
59495	2.32192809488736
59507	1
59545	3.32192809488736
59568	2
59585	1.58496250072116
59617	2
59636	2
59662	3.58496250072116
59685	2
59719	2.58496250072116
59743	3
59763	3
59815	2
59838	1.58496250072116
59868	2.32192809488736
59889	3.32192809488736
59910	3.90689059560852
59933	3.4594316186373
59958	3.16992500144231
59979	2
60004	2
60062	1.58496250072116
60088	2
60113	2.32192809488736
60143	2.32192809488736
60178	1
60210	2.58496250072116
60227	2
60262	3
[truncated: 30,408 more rows]
