# Supplementary material for: A Compendium of Nucleosome and Transcript Profiles Reveals Determinants of Chromatin Architecture and Transcription
Source: PLoS Genet. 2013 May 2;9(5):e1003479. doi: 10.1371/journal.pgen.1003479 (PMC3642058; doi:10.1371/journal.pgen.1003479)
Supplement: Dataset S1 — Yeast transcript annotation R script and data files. Please note this file is 81.9 MB and may be difficult for some readers to download due to its size. (GZ) [file pgen.1003479.s001.gz › yeast-transcript-annotation/chr2.data.lior]

0	13	-0.953210458257007
0	20	-0.855090546465227
0	27	-0.963456740986282
0	34	-1.70731970016336
0	41	-1.88374284504179
0	49	-1.93422539332886
0	57	-1.81816118027264
0	65	-2.12795685557162
0	73	-1.84971636344006
0	97	-1.36495295172029
0	105	-1.54887848378741
0	113	-1.90217978675372
0	121	-2.08228598855484
0	129	-2.07080098557636
0	137	-1.85090064877655
0	145	-1.75803884657174
0	153	-1.81002711530659
0	161	0.351092023499229
0	169	-0.172019209547598
0	177	-1.39081815845188
0	185	1.65657808893175
0	193	1.09045368406917
0	201	-1.30897143354499
0	222	-0.80653771506846
0	230	-0.492380634235371
0	237	-0.432758478789745
0	244	0.196959123687341
0	251	0.950284643931752
0	258	0.46789046557279
0	265	0.626507719844125
0	273	-0.096647613530008
0	281	1.54166481033184
0	289	-0.923075839100266
0	297	-0.896283937620898
0	305	-0.94604798277759
0	313	-1.53925181589660
0	325	-1.30264014501598
0	332	-1.31211139085592
0	340	-0.650294946473245
0	348	-0.168074968323585
0	356	-1.38829628964264
0	364	-1.11283061287004
0	372	-0.826770339302535
0	380	-0.272184085522073
0	393	-1.57065840052085
0	401	-1.65797887137156
0	409	-0.86219449708068
0	417	-1.15713026967058
0	425	-0.478798977633971
0	433	-0.565807986780362
0	441	-0.611280646905901
0	449	-0.445373649255938
0	465	-1.10294721241286
0	473	-1.14687242488328
0	481	-0.352893352780802
0	489	-0.687660070690038
0	497	-0.673676123845006
0	505	-1.68861187502598
0	513	-1.63570056436280
0	521	-0.412827996031989
0	529	-0.52999265909703
0	537	-0.918141846572018
0	545	-1.17093423555711
0	553	-1.29013538448856
0	561	-1.45125419685784
0	569	-1.48308236932699
0	577	-1.30425901582297
0	585	-0.97210318264291
0	593	-1.45611774266480
0	601	-0.885599191719692
0	609	-1.29256353085073
0	617	-0.587701633108083
0	625	-0.332543686564949
0	633	0.195117941411624
0	641	-0.470463458333231
0	649	-0.548873914903462
0	657	-0.88429479999493
0	665	-1.67310426474103
0	673	-1.28404543113414
0	681	-0.744149816268297
0	689	-1.63647245511808
0	697	-1.29046028629339
0	705	-1.30837697582905
0	713	-0.692917319714486
0	721	-0.317383553756428
0	729	-0.400542199445012
0	737	-0.468772861570571
0	745	-0.270998555254900
0	753	0.243983340935594
0	761	-0.788458090904858
0	769	-0.0459432609963129
0	777	0.99579651585891
0	785	-0.727655163520926
0	793	-1.26425162609259
0	801	-1.39938385038158
0	809	-1.45060007734948
0	817	-1.49036206740514
0	825	-1.59401379896317
0	833	-0.934682199426518
0	841	-1.70762559607185
0	849	-1.90896546501739
0	857	-1.26912175223052
0	865	-1.31747786879881
0	873	-1.44240445154069
0	881	-0.912312578134786
0	889	-1.27155017112750
0	897	-0.781530807039672
0	905	0.592078323723704
0	913	-1.24166057211792
0	921	-1.01911261982794
0	929	-1.09325917189743
0	937	-1.66457227667018
0	945	-1.60052410309076
0	953	-1.64666877328667
0	961	-2.0351096445477
0	969	-1.1071423694247
0	977	-1.33406235334433
0	985	-1.11751888645201
0	993	-1.27100570055749
0	1001	-1.36241661801963
0	1012	-1.03884367808316
0	1020	-1.38848928231617
0	1027	-1.91725993218051
0	1034	-1.53617953134997
0	1041	-1.19108695151295
0	1049	0.43112446903314
0	1057	-1.90879838013059
0	1065	-1.81293104539890
0	1073	-1.16136248564038
0	1081	-1.21927476076881
0	1089	-1.22298695842153
0	1097	-1.66167290997573
0	1105	-1.47946064612133
0	1112	-1.13725083486556
0	1119	-0.847369664380246
0	1126	-1.33821452938169
0	1137	-0.935823005258174
0	1145	-1.31538034055160
0	1153	-1.38953341185305
0	1161	-0.930316359215787
0	1169	-0.8074278132985
0	1177	-0.0306419421888062
0	1185	-0.589074145593251
0	1193	-1.31717954519443
0	1200	-1.47859078761885
0	1207	-1.22740095384835
0	1214	-1.16062715186896
0	1221	-1.34157678664768
0	1228	-1.94415679274934
0	1236	-1.63872365748358
0	1244	-1.86392201146456
0	1252	-1.53342090421161
0	1260	-1.28977057950667
0	1267	-1.22918363996538
0	1274	-0.634835012213556
0	1281	-1.46297439046056
0	1289	-2.0580414088397
0	1297	-1.64330854794600
0	1305	-0.552774372219885
0	1313	-1.53635166307652
0	1321	-1.87132574313170
0	1329	-1.61486265396270
0	1337	-1.37298949686543
0	1345	-1.6834696430309
0	1353	-1.65496407550868
0	1361	-1.92234756055843
0	1369	-1.80906229770691
0	1377	-1.46999271083370
0	1385	-1.74298052395049
0	1393	-1.24496908951604
0	1401	-1.58454620302247
0	1409	-2.03814197496950
0	1417	-0.662141922790226
0	1425	-0.716107151982236
0	1433	-1.58768654580755
0	1441	-1.59928551173875
0	1449	-1.48523140837358
0	1457	-1.57289035278214
0	1465	-1.47975746693522
0	1473	-1.13686955982200
0	1481	-1.33866303500257
0	1489	-1.8614335797445
0	1497	-0.934258235890433
0	1505	-0.813689948199587
0	1512	0.105186981007727
0	1519	0.383000142244998
0	1526	0.747654957545151
0	1533	0.958198519363099
0	1540	-0.445302222429857
0	1547	0.322690357894619
0	1554	0.544440884874391
0	1561	0.513785901200259
0	1568	0.485140718623261
0	1575	-0.951184443949197
0	1582	-0.80838451480172
0	1589	-1.17417245187828
0	1596	-0.72603177271792
0	1603	-0.0544631627858996
0	1610	-0.0387522028355614
0	1617	-0.0509759548691031
0	1624	-0.861818405030559
0	1632	-1.32905542405034
0	1639	-0.754953459531422
0	1646	-1.29206781475803
0	1653	-0.746849098333627
0	1660	-1.28494800456104
0	1673	-1.02545937999410
0	1681	-0.167624114965034
0	1689	-0.0577493788262453
0	1697	-0.919060086090946
0	1704	-0.72603177271792
0	1711	-0.0544631627858996
0	1718	-0.0387522028355614
0	1725	-0.0509759548691031
0	1732	-0.861818405030559
0	1740	-1.32905542405034
0	1747	-0.754953459531422
0	1754	-0.736921027891774
0	1761	-0.665590815848827
0	1769	-1.54580168710676
0	1777	-1.58381061799154
0	1785	-1.29759662525802
0	1793	-1.03616242906605
0	1800	-1.55595397340040
0	1808	-1.28345588078897
0	1815	-0.184566360562508
0	1822	0.0450548138258382
0	1829	-0.670250940612427
0	1836	-1.55595397340040
0	1843	-0.963112471038662
0	1850	0.99264383639371
0	1857	1.13912939812982
0	1864	-0.395353745901485
0	1871	-1.58370175714320
0	1878	-1.09684876256414
0	1885	0.699401298558787
0	1892	0.931529516669555
0	1899	0.0257122167100512
0	1906	0.225450512890531
0	1913	-0.319855046959032
0	1920	-0.614568575667645
0	1929	-0.773339690929353
0	1937	-1.30190284089963
0	1944	-1.58370175714320
0	1951	-0.963112471038662
0	1958	0.99264383639371
0	1965	1.13912939812982
0	1972	0.100620014423026
0	1979	0.190906495563802
0	1986	-0.534858234746855
0	1993	-0.157451487108838
0	2000	-0.351367925828429
0	2008	-1.00064452812212
0	2017	-0.609082285108641
0	2024	-0.0316131184591981
0	2031	-1.04684992925453
0	2038	-1.09188174378503
0	2045	-1.42759791756826
0	2052	-1.33580819052714
0	2059	-1.28345588078897
0	2066	-0.0139385212295720
0	2073	-0.0308529220003839
0	2080	0.100620014423026
0	2087	0.190906495563802
0	2094	-0.534858234746855
0	2101	-0.81662630527253
0	2108	-1.14333807628701
0	2115	-1.44215793528966
0	2122	-1.01457512571778
0	2129	-1.18365268171166
0	2136	-0.0958949518880612
0	2143	0.0446619036920692
0	2151	0.0257122167100512
0	2158	0.225450512890531
0	2165	-0.319855046959032
0	2172	-0.423984383598577
0	2179	-0.754953459531422
0	2186	-1.29206781475803
0	2193	-0.746849098333627
0	2200	-1.28494800456104
0	2207	-0.450958628109152
0	2214	0.0364520457423687
0	2223	0.0257122167100512
0	2230	0.225450512890531
0	2237	-0.319855046959032
0	2244	-0.423984383598577
0	2251	-0.754953459531422
0	2258	-0.736921027891774
0	2265	0.0456132522463122
0	2272	-0.384415221832436
0	2279	-1.12333818023582
0	2286	-1.24351964188544
0	2293	-1.16837422778228
0	2300	-1.23306155169744
0	2307	-1.6506687690939
0	2314	-0.399486818653645
0	2321	0.230861908874011
0	2328	0.119082684146958
0	2335	-0.746849098333627
0	2342	-1.62262075305595
0	2349	-0.77739946991715
0	2356	0.218954842262911
0	2363	-0.504777099925509
0	2370	-0.119723908826926
0	2377	-0.394307590514215
0	2384	-0.0838173387659245
0	2391	-0.240063127792245
0	2398	-0.670606825449027
0	2405	-0.91368553756583
0	2412	-1.85491806222859
0	2420	-1.73368073001184
0	2428	-1.39583641125687
0	2436	-0.653765513070185
0	2444	-0.457519146647954
0	2452	-1.29961670614899
0	2460	-1.35310472278741
0	2468	-1.38389033873244
0	2476	-1.42176231019002
0	2484	-1.19336156018017
0	2492	-1.46613499350283
0	2500	-0.974960702102998
0	2508	-0.807805421907047
0	2516	-1.06790501973757
0	2524	-0.894158504759286
0	2535	-0.443202582477323
0	2543	-1.69205913169476
0	2551	-1.61159650124277
0	2558	-1.18102737811563
0	2565	-1.27036753727251
0	2572	-1.41132860992718
0	2580	-1.69427297384752
0	2588	-1.10438323447906
0	2596	-0.86670637379402
0	2604	-1.00350674897464
0	2612	-1.20797008390208
0	2619	-1.32596816613316
0	2631	-1.47299756386921
0	2639	-1.48518031869561
0	2646	-1.81152537934301
0	2653	-1.33390180925258
0	2660	-1.82983631914400
0	2667	-1.51251582293161
0	2674	-1.23498464817602
0	2681	-1.81551311420866
0	2688	-1.69405107206045
0	2695	-1.31387112662439
0	2702	-1.33535567745948
0	2709	-1.71189891414315
0	2716	-1.53683675729765
0	2723	-0.0691286563749793
0	2730	0.215334302801016
0	2737	-0.543701786899943
0	2744	-1.42077668494686
0	2751	-1.95067619644571
0	2758	-0.0520561193371751
0	2765	0.688421799588534
0	2772	-1.25473211615883
0	2779	-1.23177486191150
0	2786	-0.416758735360945
0	2793	-0.777601655821355
0	2800	-1.82538413808843
0	2807	-1.16460393786963
0	2816	-1.37796076133096
0	2823	-1.33779472406269
0	2830	-1.37829907507242
0	2837	-1.52614647902715
0	2844	-1.58009341843955
0	2851	-1.66027292102549
0	2858	-1.91269446129241
0	2865	-1.48289005194322
0	2872	-1.62567469131798
0	2879	-1.74965363973510
0	2886	-1.87255453898405
0	2894	-1.34775775939943
0	2902	-1.63655758154435
0	2909	-1.16802565940674
0	2916	-1.89848747137360
0	2923	-1.32084361269352
0	2930	-0.884745070114556
0	2937	-1.05405571097086
0	2945	-0.251562129755537
0	2953	0.201743638442336
0	2961	0.825441494504575
0	2968	0.706650479103387
0	2975	-1.88924574376016
0	2982	-1.42676635456574
0	2989	-1.7621354015581
0	2996	0.596097887956697
0	3003	-1.27285121853107
0	3010	-1.68971538382303
0	3017	-1.63752098561688
0	3024	-1.63390993031376
0	3031	-1.84609680834015
0	3038	-1.83002603631112
0	3045	-1.55461842460833
0	3052	-1.12291554464003
0	3059	-1.3660567884503
0	3066	-1.43861946754853
0	3073	-1.23063393597017
0	3080	-1.14482494998482
0	3087	-1.3738859567759
0	3094	-1.43758904111034
0	3101	-0.640471049999658
0	3108	-0.918413398534835
0	3115	-1.00238747557107
0	3122	-1.08954771767303
0	3129	-1.21759847721091
0	3136	-1.17860203172367
0	3143	-1.90632205564076
0	3150	-1.56662974990823
0	3157	-1.37819055766399
0	3164	-1.72146657269283
0	3171	-1.41890468049135
0	3178	-1.72161582819512
0	3185	-1.57777781579774
0	3192	-0.815585353402211
0	3199	-1.61342892718816
0	3206	-1.77001573520431
0	3213	-0.856759762667718
0	3220	-0.696724127025695
0	3227	-1.55551730749606
0	3234	-1.28795477954628
0	3241	-1.75571063223667
0	3248	-1.50002583202382
0	3255	-1.55919691433086
0	3262	-1.08108134223373
0	3269	0.0544217412568297
0	3276	-0.647686758203818
0	3283	-0.509977901173088
0	3294	2.08293616201527
0	3302	1.5492181727767
0	3310	-0.69935074038282
0	3317	-0.897579509643734
0	3324	-1.11333291610949
0	3331	-1.72840395548171
0	3338	-1.24527831622833
0	3345	-1.65582117740803
0	3352	-0.850086802301234
0	3359	0.100503331704397
0	3366	0.307282564501295
0	3373	-0.534227698102735
0	3380	-0.395108162048810
0	3387	-0.321983791691777
0	3394	-0.767079574190197
0	3401	0.0613284027240351
0	3408	-1.39162837083224
0	3415	-1.93408045579032
0	3422	-1.29951532041395
0	3429	-1.60992220989699
0	3436	-1.18756259420373
0	3443	-0.865527980479321
0	3450	-0.454189027940725
0	3457	0.0212728718509752
0	3464	-1.76820994654592
0	3471	-0.620611726085298
0	3478	-0.478323228386261
0	3485	-0.44626983832985
0	3492	-1.32484583017860
0	3499	-0.84013914249837
0	3506	-0.724021965212304
0	3513	-1.2966285330241
0	3520	-0.773258337342939
0	3527	-1.07403868937556
0	3534	-1.47715243550515
0	3541	-0.67687622240673
0	3548	-0.680161164970475
0	3555	-0.58063160816148
0	3562	-1.14590016949343
0	3569	-1.72156560304856
0	3576	-1.44348182693911
0	3583	-1.07877861990308
0	3590	-1.07995638221106
0	3597	-0.132938742145133
0	3605	-0.799957559190952
0	3613	-0.726201297038501
0	3621	-1.37925602218954
0	3628	-1.78246241180129
0	3635	-1.67515419192920
0	3642	-1.30787258819415
0	3649	-1.48340245384551
0	3656	-1.42358609302237
0	3663	-0.211351420610363
0	3670	-1.25575269026456
0	3677	-1.62853248762928
0	3687	-0.616914531557289
0	3695	-1.72504905985342
0	3703	-1.16551902123984
0	3710	-0.319750257879692
0	3717	-0.873225565178247
0	3724	-2.15497270300047
0	3731	-1.66943746571689
0	3738	-1.75887249851957
0	3745	-0.416692724268909
0	3752	-0.94674506264985
0	3759	-1.36181101153834
0	3766	-1.21778141394182
0	3773	-0.785339064945736
0	3780	-1.67715483600731
0	3787	-1.82334393131437
0	3794	-1.53466087019927
0	3801	-1.20385332801829
0	3808	-0.881718411694226
0	3815	-1.02627721740071
0	3822	-1.11982943058536
0	3829	-0.806039871261627
0	3836	-0.717927886444297
0	3847	-1.04858067430378
0	3855	-1.30740827347813
0	3862	-1.31489670155067
0	3869	-1.61468000193583
0	3876	-0.780117931923044
0	3883	-1.23531681285434
0	3890	-0.635747984588789
0	3897	-0.447518883222079
0	3904	-1.27478647164469
0	3911	-1.80904927313847
0	3918	-1.72379162129953
0	3925	-1.43241982641746
0	3933	0.0270509232242571
0	3940	0.398867912943454
0	3947	0.148678072429591
0	3954	-0.850681428610196
0	3961	-0.89319367363195
0	3968	-0.447213091483279
0	3975	-0.803246113335836
0	3982	-0.992259328541467
0	3989	-0.788354446068558
0	3996	0.0964011178464421
0	4003	-0.0602489952929597
0	4010	-0.418493279442607
0	4017	-0.404087123302793
0	4024	0.453726209503067
0	4031	-0.129310090286979
0	4038	0.446615943278961
0	4045	1.99235009959905
0	4053	1.07394543546836
0	4061	1.38089516114307
0	4069	1.69394090435182
0	4077	2.15983009789584
0	4085	-0.949609911245204
0	4093	-0.566214582266856
0	4101	-0.938753236874822
0	4109	-1.17592737106769
0	4117	1.21586559175165
0	4125	1.52346076726942
0	4133	-1.01502855932956
0	4141	-0.370591523817364
0	4149	1.73807974412798
0	4157	-0.776024453933874
0	4165	0.496476821995648
0	4173	2.38646503343353
0	4181	2.80535452577642
0	4189	0.990210260379719
0	4197	1.27125057044928
0	4206	-0.331659290151588
0	4214	-0.849893380610073
0	4222	0.622452996228914
0	4229	0.941903276708805
0	4236	1.86426389020496
0	4243	1.27595852322974
0	4250	0.890754530605665
0	4257	1.24466497874534
0	4264	0.618717819309637
0	4271	0.103165387763097
0	4278	-0.561776210119778
0	4285	0.752809076587766
0	4292	1.42275357675400
0	4299	1.46477217110788
0	4306	1.03563187656709
0	4313	1.17811740862388
0	4320	1.42498677871610
0	4327	2.32186445518878
0	4334	0.251619550514697
0	4341	1.40704879881686
0	4348	0.262912032883671
0	4355	0.82786919975295
0	4362	0.782165330787454
0	4369	2.07321453684836
0	4376	1.13462145022803
0	4383	1.27900015738318
0	4390	1.42955951002262
0	4399	1.02128283003302
0	4407	1.14111814778016
0	4414	1.81868769211644
0	4421	0.858902803085966
0	4428	-0.670731753715171
0	4436	-0.0282378913209227
0	4443	1.23961009900874
0	4450	1.69857887818782
0	4457	1.41204869686099
0	4465	1.62983549070146
0	4473	0.304428181960147
0	4481	1.48342183597427
0	4489	1.14200355845970
0	4496	1.43869898102701
0	4503	1.12032725945568
0	4510	0.935838678242823
0	4517	1.25600722072331
0	4524	0.833133820784257
0	4532	0.995118100576106
0	4540	0.372562676131730
0	4548	1.42750786887155
0	4555	1.30630135800524
0	4562	1.78621349749221
0	4569	2.28861221782589
0	4576	1.20065954337426
0	4583	-0.123210489116278
0	4590	0.219733453712943
0	4597	0.714665373293595
0	4604	2.34006085844777
0	4611	1.84915794710361
0	4618	1.22083506839691
0	4625	0.63185770744021
0	4632	0.0201367882430334
0	4639	0.180099624982485
0	4646	0.397074216708486
0	4653	1.59439281735668
0	4660	2.41838505021305
0	4667	1.66309285900962
0	4674	0.362845819025903
0	4681	1.80400734340152
0	4688	1.10651457640022
0	4695	1.27083350409110
0	4702	2.01205774444666
0	4709	2.66349153029482
0	4716	2.83581853531663
0	4723	2.33068172960287
0	4730	1.90306558235210
0	4737	0.955557739709695
0	4744	0.81316032889285
0	4751	-0.00829999752266097
0	4758	0.840391821473728
0	4765	1.91978598961613
0	4772	2.47558771755102
0	4779	1.16313095167692
0	4786	0.92045276293024
0	4793	0.37102218426526
0	4801	0.652629491065818
0	4808	1.88847986821046
0	4815	2.49723057429311
0	4822	1.71284804917567
0	4829	1.70369554221141
0	4836	1.96018423911476
0	4844	0.858994361812385
0	4852	0.630187814946107
0	4860	-0.472031145470666
0	4867	0.78097309674369
0	4874	0.266233745725259
0	4881	0.931362770218588
0	4888	0.096112295219986
0	4895	1.12549998962201
0	4902	1.31960604274444
0	4909	1.15112022678369
0	4916	0.60308475701129
0	4923	1.25648996432317
0	4930	2.04678859064560
0	4937	2.6295085315291
0	4944	2.73236951216348
0	4951	1.51011951375214
0	4958	1.26696756399093
0	4965	0.177980411472839
0	4972	1.06055214233077
0	4979	-0.356419567205238
0	4986	0.928666649500408
0	4993	1.9470924854691
0	5000	1.80785222368055
0	5007	1.89052011641941
0	5015	0.274010626842472
0	5022	0.927445387056423
0	5029	0.699708578097301
0	5036	1.02983997735135
0	5048	-1.17668062235658
0	5056	-0.254770822564535
0	5064	1.64997620819520
0	5071	2.00488308830617
0	5078	1.86565284630004
0	5085	1.65906643042763
0	5092	1.02826543391355
0	5099	2.63480471339339
0	5106	2.61673078228376
0	5113	1.89184380237095
0	5120	1.32114523827761
0	5127	0.51581323868232
0	5134	0.444497174853548
0	5142	0.390964845623198
0	5150	0.587776665638256
0	5157	0.839162271637638
0	5166	0.965495246190006
0	5173	0.949596909279762
0	5182	0.95418480585655
0	5189	1.62924555778204
0	5198	1.32023586431228
0	5205	2.12685459803656
0	5212	1.52849497143946
0	5219	1.73471909160243
0	5226	2.04939603415151
0	5233	1.35153893949455
0	5240	1.38451120627304
0	5247	1.58780458876034
0	5254	2.01760452166871
0	5261	2.35120765247927
0	5268	2.44321998665928
0	5275	2.16331341073418
0	5283	1.14751678131596
0	5290	1.83689176227606
0	5297	1.57389679175715
0	5304	2.18945783688954
0	5311	2.20618061741319
0	5318	2.28750611095885
0	5328	0.844853703417313
0	5336	1.11537293030787
0	5344	0.971604107737045
0	5351	2.02656401180842
0	5358	1.83879613609384
0	5365	1.35340975342997
0	5372	1.26990401805294
0	5379	2.01836306374304
0	5386	2.76735092387815
0	5393	2.57767903240693
0	5400	1.14627984680854
0	5407	1.8667852217481
0	5414	2.08441094402341
0	5421	2.17669777517644
0	5428	2.46934371817828
0	5435	2.44296287720582
0	5444	1.95974321311143
0	5452	2.22933951114775
0	5460	0.169640079616292
0	5468	1.49321047912190
0	5475	1.96030641221969
0	5482	1.89988069058375
0	5500	0.502088926845239
0	5507	-1.22593927297616
0	5514	1.21376361263196
0	5521	2.17528004271192
0	5528	2.38464934351655
0	5535	2.18664008091274
0	5542	0.817958953349204
0	5550	1.54664387942789
0	5557	1.55169948655081
0	5564	2.28665453004082
0	5571	2.23635924557164
0	5578	2.30972775278956
0	5585	1.87368647157165
0	5592	1.83229219974442
0	5599	2.29823882359607
0	5606	3.15246933075161
0	5613	3.30236606542848
0	5620	3.7304666518112
0	5627	3.69353685913054
0	5634	2.47260280947320
0	5641	2.81784633408013
0	5648	2.92323430411168
0	5655	0.930010232494457
0	5662	-0.405063646558925
0	5670	1.88440354873550
0	5678	1.63128836540376
0	5686	2.80007995243227
0	5694	2.59886230573378
0	5702	1.09673729146207
0	5710	0.788555582293947
0	5718	1.47657114942032
0	5726	0.943637695735846
0	5734	1.25768632767585
0	5742	1.98571321946867
0	5750	0.872003599482515
0	5757	0.466278134278395
0	5764	2.04391798466691
0	5771	1.58436759251878
0	5778	1.96303775863808
0	5785	1.57560983716280
0	5792	1.69086961776905
0	5799	1.07176914515866
0	5806	1.96101849127504
0	5813	1.77818365534968
0	5820	1.76353078089971
0	5827	1.86553247176494
0	5834	0.816223807506988
0	5841	-0.574433240919932
0	5849	-0.503492569455232
0	5857	-0.867328645001861
0	5865	-0.581900021936615
0	5873	-0.729356315507141
0	5881	-0.774774409972445
0	5889	-0.94877098556219
0	5897	0.177101000758147
0	5905	0.250992270802523
0	5913	0.0525312806920732
0	5921	-0.470350006947911
0	5929	-0.549967405179669
0	5937	-0.650927139372217
0	5945	0.578588396253155
0	5953	-0.179087415736996
0	5960	0.192683580179849
0	5967	0.191773754628794
0	5977	0.330065162078103
0	5985	1.01761100574095
0	5993	-0.699258669179593
0	6001	0.788060609461978
0	6009	-0.170306408858496
0	6016	0.571576570660024
0	6025	0.405154828101271
0	6033	-0.701067882770682
0	6041	-0.990675712822537
0	6049	-0.569362819787629
0	6057	-0.408768510586235
0	6065	-0.899332866148053
0	6073	-0.995640166096373
0	6081	-1.27646309602146
0	6089	-0.390138607263017
0	6097	-0.136700137952288
0	6104	0.676441624633741
0	6112	-1.87281234117532
0	6120	-0.953601701679558
0	6128	0.270298939255191
0	6135	0.969869731802392
0	6143	1.25981609471995
0	6151	-0.855782797380824
0	6159	1.58121368477782
0	6169	-0.650810276978865
0	6177	-0.172189423587254
0	6185	-1.02457005281425
0	6193	-0.467736940286987
0	6201	-1.35404153604406
0	6209	-1.09626265704567
0	6217	-0.889987839815586
0	6225	-1.81678732102035
0	6233	-1.23468752465706
0	6241	-0.818592898372468
0	6248	-0.721537970813523
0	6255	-0.574592176844464
0	6262	0.959980615430528
0	6269	1.00411890713644
0	6277	0.700595915304734
0	6289	-0.892951136557066
0	6297	0.324811029322096
0	6305	0.284595502161769
0	6313	0.356381626736368
0	6321	-0.188213935728704
0	6329	-0.183197589204999
0	6337	-0.546810080814968
0	6345	-0.256894561905582
0	6352	-1.17880306168128
0	6359	-0.597225380879684
0	6366	-0.654072670546157
0	6374	-1.68802721982452
0	6382	-0.933513459770833
0	6390	-0.655191594501994
0	6397	-0.937493273710817
0	6404	0.158146303648227
0	6412	0.0333016292827164
0	6419	-0.724163724785715
0	6426	0.917374070675514
0	6433	0.0986879757514094
0	6441	-0.678031871265663
0	6449	-0.219126642049429
0	6457	-1.67367248815455
0	6465	-0.61094525537436
0	6473	-1.38660826764911
0	6480	-1.67486893350825
0	6488	-1.54372290406480
0	6497	-0.772386853376327
0	6505	-0.938730634192164
0	6513	-1.73803005932479
0	6521	-1.89605954060681
0	6529	-1.59838503552147
0	6537	-1.62597175381122
0	6545	-1.58770167638274
0	6553	-1.24322732119638
0	6561	-1.54532730370641
0	6582	-1.85675991504154
0	6590	-2.15328744849818
0	6601	-1.74343570437111
0	6608	-2.14672960778561
0	6615	-2.21497648377689
0	6623	-1.81066861258289
0	6631	-2.12702080535861
0	6639	-1.77114186179599
0	6647	-1.7486664414331
0	6657	-1.76001940952067
0	6665	-2.14564805921214
0	6673	-2.06734123812589
0	6681	-1.85576504739828
0	6689	-1.39852777549509
0	6697	-1.26056451842458
0	6705	-2.19177998606803
0	6713	-1.86740630793492
0	6721	-1.50097756504391
0	6729	-1.93278157888063
0	6736	-2.0700986891432
0	6745	-2.09911443547415
0	6753	-1.83249313784519
0	6761	-2.30375567649067
0	6769	-2.18649829403232
0	6777	-2.18918697172778
0	6785	-1.92815429927895
0	6793	-0.572437661158709
0	6801	2.05591500358694
0	6825	-1.45375960792107
0	6833	-1.70224860795756
0	6841	-2.03079069284986
0	6849	-2.21468477061146
0	6857	-1.70487811332487
0	6864	-1.41010094677154
0	6871	-1.86445172433106
0	6879	-1.83433388353636
0	6887	-1.89627820068047
0	6895	-2.24561456280987
0	6903	-2.16784290610520
0	6913	-1.41155321718061
0	6921	-1.24569573810919
0	6929	-1.35465840296234
0	6937	-1.66074092786766
0	6945	-1.39760734531812
0	6953	-2.04038792399222
0	6961	-1.70641466278475
0	6969	-1.56295800066454
0	6977	-2.2079836299331
0	6985	-1.63077067327816
0	6993	-1.75947975971579
0	7001	-1.39959414196203
0	7009	-2.23034280567433
0	7017	-1.72831401346694
0	7025	-1.99978336271826
0	7032	-2.32413675828527
0	7039	-2.16792582737431
0	7046	-2.07936725762130
0	7054	-1.63539214990523
0	7062	-1.70490041010600
0	7070	-1.40942402649952
0	7078	-2.16246684326687
0	7086	-2.08524178932843
0	7094	-2.05354585642243
0	7102	-1.30696609914757
0	7113	-0.9705862665674
0	7121	-2.03038197491855
0	7129	-1.85098182694617
0	7137	-2.01220839686974
0	7145	-0.853058703641178
0	7153	-1.53593757236299
0	7161	-1.76859780440841
0	7169	-1.97262727196399
0	7177	-1.26797353830116
0	7185	-2.04958460510681
0	7193	-1.74755301505551
0	7201	-1.80346916227991
0	7209	-2.04713265816584
0	7217	-2.01540428787326
0	7224	-1.94270480828100
0	7232	-2.05401444188263
0	7241	-1.63617609145276
0	7249	-1.64708195670414
0	7257	-0.741341489570666
0	7265	0.159271465626616
0	7272	-1.79454676841723
0	7279	-1.79309502088739
0	7286	-1.56072905299262
0	7293	-2.03721732172136
0	7301	-2.2072554745561
0	7309	-2.24968905954917
0	7317	-0.761551139100991
0	7325	-1.04625587400737
0	7333	-2.2480036300352
0	7345	-1.62625551008744
0	7353	-1.61864735078899
0	7361	-1.17697145774911
0	7368	-1.88987063559956
0	7375	-1.69008514710429
0	7382	-2.11049175904327
0	7389	-2.14766116716659
0	7397	-2.14374644980913
0	7405	-1.86544330357990
0	7413	-1.70295764621126
0	7421	-1.96765008611935
0	7429	-1.59293052967305
0	7437	-1.61383482868054
0	7445	-2.45120044123269
0	7453	-1.79017716277177
0	7461	-1.93297184252175
0	7469	-2.26088324079724
0	7524	-1.72793195360037
0	7531	-1.68683507321859
0	7557	-1.78853283461084
0	7564	-0.664452670531025
0	7571	-1.91414595654804
0	7578	-2.23956609112293
0	7585	-2.31590036867773
0	7593	-2.13104140374779
0	7601	-2.19329204301700
0	7609	-1.96468383213447
0	7616	0.532313515393239
0	7623	0.334712801877442
0	7630	0.537111358067869
0	7637	0.216308240549036
0	7644	-0.609005893131378
0	7652	-0.254185911791517
0	7660	0.213818064461066
0	7668	0.451913918656193
0	7676	0.287549269188261
0	7684	-0.344934021729276
0	7692	0.159443788352561
0	7700	-0.362922638437229
0	7707	0.473515286817977
0	7714	0.321941487773756
0	7721	-0.000759361370288758
0	7728	0.0427507390384303
0	7736	0.481279253796634
0	7743	-0.946474590303022
0	7750	-1.61751819305647
0	7757	-1.07404977315895
0	7764	-0.94378579227883
0	7771	-1.95828399285699
0	7778	-1.80156754080530
0	7785	-1.63257521557389
0	7792	0.610279476540549
0	7799	-0.0578207440128464
0	7807	-0.134291580057728
0	7814	-1.58923685945080
0	7821	-0.941807452104647
0	7829	-0.945252409507789
0	7837	-0.759509518852902
0	7844	-0.361401659193398
0	7851	0.322619622001481
0	7858	0.220377600078639
0	7865	-0.185622321838432
0	7873	-1.59699682224576
0	7880	-1.00123287008664
0	7887	0.118772746916122
0	7894	0.444323008327438
0	7903	1.13018434365078
0	7913	0.451032118129776
0	7921	-0.0125729144139415
0	7928	-0.380558013851312
0	7935	-0.521149176955364
0	7942	-0.145345508003285
0	7949	-0.0919429278375468
0	7956	-0.98551243119736
0	7964	-1.25347993179883
0	7971	-0.841324834232136
0	7978	-1.57594866673827
0	7985	-1.99241488518287
0	7992	-2.09822687544507
0	8000	-2.03818652192111
0	8008	-1.76800638841590
0	8015	-0.90637190989697
0	8022	-0.0301814978946844
0	8030	-0.657683747150031
0	8038	-1.95520945324792
0	8046	-1.30549979233761
0	8054	-0.89293414489206
0	8062	-0.395684994304991
0	8070	0.39650689498378
0	8079	-0.913425875540297
0	8088	-1.73619821931751
0	8096	-1.73134794830883
0	8104	-1.55902561447687
0	8112	-1.72683317784924
0	8120	-1.84163006482830
0	8128	-1.86555498086042
0	8137	-1.22395323874035
0	8144	-1.10448667767297
0	8151	-1.48071663596298
0	8158	-2.00222465264810
0	8168	-1.9710888609008
0	8176	-1.48974151658726
0	8184	-1.79016478379435
0	8192	-1.98582624827541
0	8200	-1.73206225388330
0	8208	-2.11525053903331
0	8216	-1.89279723009185
0	8224	-2.14819256880768
0	8232	-1.36971276410208
0	8239	-1.87335991799381
0	8247	-2.21219978976077
0	8254	-2.04947515165985
0	8262	-1.94149758186453
0	8270	-1.94389012283433
0	8278	-1.33902629169772
0	8286	-0.7126307642543
0	8297	2.09819171838242
0	8305	2.19924794722087
0	8313	1.05190800241940
0	8321	-2.13022019846316
0	8329	-2.23699061110179
0	8337	-1.69310857672738
0	8345	-1.79717083300862
0	8353	-1.77001157945848
0	8361	-1.09554861417748
0	8368	-1.82635596379737
0	8375	-1.81777357241423
0	8382	-0.849607770415038
0	8392	-2.00923700126083
0	8401	-1.70880359343293
0	8409	-0.942678055303786
0	8417	-2.08686950066626
0	8425	-2.10560043840134
0	8433	-1.60120379424102
0	8441	-1.79491369753578
0	8449	-1.07631627242124
0	8457	-1.27451585979217
0	8465	-1.43664705035590
0	8473	-1.27967020079448
0	8481	-1.3017623522202
0	8489	-1.33564520542752
0	8497	-1.16780437524891
0	8505	-1.04998288861754
0	8513	-0.83081642513735
0	8521	-1.51042844223019
0	8529	-1.50195485787926
0	8537	-1.82474596549010
0	8545	-1.88972163810553
0	8553	-1.38657276824404
0	8561	-1.34814584081774
0	8569	-1.43108911058555
0	8577	-1.34252674207595
0	8585	-0.683658835781874
0	8593	-1.34641185243708
0	8601	-0.92894206529379
0	8609	-1.57813473809787
0	8617	-1.50345423914857
0	8625	-1.58665664714250
0	8633	-1.62912131734448
0	8641	-1.26050452323389
0	8649	-1.13786183160782
0	8657	-1.21755607199059
0	8665	-1.32619368431979
0	8673	-1.21579326503384
0	8681	-1.32455903588428
0	8689	-1.17457652841125
0	8697	-1.53462194067155
0	8705	-1.39533483920121
0	8713	-0.658910033343125
0	8721	-0.510735813119943
0	8729	-1.27064935927238
0	8737	-1.26970059361299
0	8745	-1.23054671341816
0	8753	-1.01821058183290
0	8761	-1.23208499921333
0	8769	-0.369500328868916
0	8777	-1.15380362100960
0	8785	-0.579805195273637
0	8793	-0.992668514531521
0	8801	-1.16018458373879
0	8809	-1.18929720387132
0	8817	-1.12409010996981
0	8825	-1.38717702535574
0	8833	-1.57944385816206
0	8841	-1.43518601610337
0	8849	-1.17468848929727
0	8857	-1.11973807719385
0	8865	-1.10902538526625
0	8873	-1.77739645348474
0	8881	-1.38196663114447
0	8889	-1.39892463972423
0	8897	-1.21758325270588
0	8905	-0.341687678361103
0	8913	-1.33789426262689
0	8921	-0.669498817110298
0	8929	-0.927616608614906
0	8937	-1.46649675981036
0	8945	-1.24714564170964
0	8953	-1.82347201083601
0	8961	-1.01307029704903
0	8969	-0.00405605016705479
0	8977	2.60119912176405
0	8985	2.31475162733506
0	8993	-0.7035221459491
0	9001	-1.49241212596134
0	9009	-1.10764520130324
0	9017	-2.23529951613877
0	9057	-1.51390201571941
0	9065	-0.961279879118175
0	9073	0.889686270742702
0	9080	2.60634421567261
0	9089	-1.19509209412710
0	9097	-1.43317745231184
0	9104	2.52357657574309
0	9111	3.78508150245443
0	9118	3.8974253427654
0	9125	2.57760703571412
0	9132	1.10271369936099
0	9139	2.75316678276599
0	9148	-0.0486573074786216
0	9155	2.26951908276694
0	9162	4.57217093142047
0	9169	4.27957722511175
0	9176	4.46339274664875
0	9183	4.57335043900609
0	9190	1.25347829406901
0	9197	3.57766240371854
0	9204	3.71824810498123
0	9211	4.27177413394619
0	9218	4.3002263512584
0	9225	3.93519100316633
0	9232	3.79672070822190
0	9239	3.42232953542727
0	9246	3.27000465546916
0	9255	0.118316696665223
0	9262	2.87435694945495
0	9269	2.39338885835673
0	9279	1.46371793241361
0	9286	2.68547273692085
0	9293	3.80748854841052
0	9300	3.52713765800319
0	9307	3.65950830199600
0	9314	3.1368757547758
0	9321	0.477485772810955
0	9329	0.496421261880378
0	9337	1.95408031839025
0	9345	3.50920240848297
0	9352	1.87058853301105
0	9359	1.49251093852521
0	9366	2.19707413818739
0	9373	2.78943979833267
0	9380	3.90502972622956
0	9387	4.18418374414297
0	9394	3.96786579235542
0	9401	3.52687607396407
0	9408	2.34249490589336
0	9417	1.43023668025265
0	9425	-1.88096423026233
0	9433	-1.78665013186505
0	9441	-2.00027339005071
0	9449	-1.62678677350584
0	9457	-1.46035446959798
0	9473	-1.94345694608466
0	9481	-1.96763319633810
0	9489	-1.37722705045081
0	9513	-1.66973941186698
0	9521	-1.43813470769471
0	9529	-1.81816280083092
0	9537	-1.28729000859129
0	9545	-1.15969480665757
0	9553	-1.74493403539534
0	9561	-1.65090109736022
0	9569	-1.61864853268280
0	9577	-1.01064895779539
0	9585	0.237462346024743
0	9593	0.843590679081473
0	9600	1.13376432710587
0	9607	0.352416306342927
0	9614	-0.878932270920927
0	9622	-1.25474213565338
0	9630	0.123316695949863
0	9638	0.755200215281103
0	9646	-0.183505320950148
0	9654	-0.299281098198191
0	9663	-0.850127090089956
0	9673	-2.39884696194319
0	9681	-1.38642391387725
0	9689	-1.01873398069515
0	9705	-1.51472568550521
0	9713	-1.28109059050339
0	9721	-1.45963385238513
0	9729	-1.62635186819050
0	9737	-0.858389445763244
0	9745	-1.03517496019107
0	9753	-0.708724220052006
0	9761	-0.998800981080072
0	9769	-1.41828505923968
0	9777	-1.70732118162429
0	9785	-1.00846771543807
0	9793	-1.63407426521963
0	9801	-1.42199210283940
0	9809	-1.68068335838319
0	9817	-1.43092000706776
0	9825	-1.33941355579898
0	9833	-1.74625422491784
0	9841	-1.80682991372074
0	9849	-1.03728030127564
0	9857	-1.40284308668434
0	9873	-1.5116183750569
0	9881	-1.60498656626614
0	9889	-1.72129570101322
0	9905	-1.09917812428524
0	9913	-1.27824789803318
0	9921	-1.1995017786163
0	9929	-1.41727991138492
0	9937	-1.94810633536952
0	9945	-1.72059983146601
0	9953	-1.42173781758487
0	9961	-1.66495427197767
0	9969	-1.86501021924744
0	9977	-1.16415060116349
0	9985	-1.61029918080867
0	9993	-1.79723066764363
0	10001	-1.90878344656392
0	10009	-1.73395472910589
0	10017	-2.08074815284162
0	10025	-2.07445004611922
0	10033	-1.62269087666662
0	10041	-1.64499511813487
0	10049	-1.56133086199710
0	10057	-2.08588501668603
0	10073	-1.45194804558162
0	10081	-1.23493510431022
0	10089	-1.31886127249214
0	10097	-0.0736096599263334
0	10105	-1.26497958078928
0	10113	-1.46897396332840
0	10121	-1.98436764418177
0	10129	-1.31602879147416
0	10137	-0.394376115844823
0	10145	-1.53527276094038
0	10153	-1.48621733292121
0	10161	-1.64388615059834
0	10169	-1.74751439712788
0	10177	-2.21405814797708
0	10185	-0.528222851046283
0	10193	-1.45290870326410
0	10201	-1.63848696309691
0	10209	-1.54151762736350
0	10217	-1.48815549295022
0	10225	-1.53723297306023
0	10233	-1.10086230436050
0	10241	-0.408929200124472
0	10249	-1.64609404159894
0	10257	-1.60025954197517
0	10265	-1.39660959637403
0	10273	-1.32797698496216
0	10281	-1.50673155877760
0	10289	-1.51623407871508
0	10297	-1.74365831907067
0	10305	-1.77857099016067
0	10313	-1.68597707583927
0	10329	-1.89865823048926
0	10337	-0.444193867092979
0	10345	-0.434003064191155
0	10353	-0.880606687948482
0	10361	-1.63881823068240
0	10377	-1.69580026007998
0	10385	-0.309485625096182
0	10393	-1.41841522176973
0	10401	-1.94695247409971
0	10409	-1.65161205229657
0	10417	-1.43786933313356
0	10425	-1.93685367235386
0	10433	-1.66323724852093
0	10441	-1.69192995980957
0	10449	-1.93815743693563
0	10457	-2.1444471514461
0	10465	-1.98441515091539
0	10473	-1.87179965438949
0	10481	-1.80730054305719
0	10489	-1.67307443143431
0	10497	-1.70646466418904
0	10505	-1.42401856602635
0	10513	-0.72767266908539
0	10521	0.817556162517716
0	10529	0.857142912675043
0	10537	-1.17713894143442
0	10545	-1.47291733451013
0	10553	-2.08302727746498
0	10561	-1.68575118449563
0	10569	-1.37115842025311
0	10577	-1.62654398918907
0	10585	-1.47588989256122
0	10593	-1.82043247930868
0	10601	-1.54561571832324
0	10609	-0.787880033649928
0	10617	-1.71754210705964
0	10625	-1.85078855287738
0	10633	-1.74191289055628
0	10641	-1.80443595081288
0	10649	-1.74260611227264
0	10657	-1.34537857682640
0	10665	-1.61105602706259
0	10673	-1.38024514022913
0	10681	-1.28768999464809
0	10689	-1.53001288678617
0	10697	-1.66011314345201
0	10705	-1.59137182802865
0	10713	-1.56910832592304
0	10721	-1.41973766209249
0	10729	-1.10412408604136
0	10737	-0.905293834542596
0	10745	-0.403078817627779
0	10753	0.058826382037017
0	10761	-0.428359807099777
0	10769	-0.992572789372997
0	10777	-0.637948671976806
0	10785	-0.76940593157546
0	10793	-0.289223546515509
0	10801	0.0745695836968983
0	10809	0.0265180793797652
0	10817	-0.470157327073315
0	10825	-1.07815677515560
0	10833	-1.14514708361924
0	10849	-0.317712265238678
0	10857	0.106563732395113
0	10865	0.0262421385213267
0	10873	0.765194409005929
0	10881	-0.570345456990473
0	10889	-0.862201028427881
0	10897	-0.740312232275818
0	10905	-0.757644041710217
0	10913	-0.340455729170758
0	10921	-0.0290567081557551
0	10929	-0.199777782203136
0	10937	-0.151862931772122
0	10945	-0.54986080880902
0	10953	-0.741477893640694
0	10961	-0.896103758495653
0	10969	-0.297941146703958
0	10977	-0.998884492044323
0	10985	-0.782763399979906
0	10993	-0.298906633428837
0	11001	-0.690608697656648
0	11009	-0.870051217634659
0	11017	-0.987971391777062
0	11025	-0.220467461748398
0	11033	-0.515633508377778
0	11041	-0.0901775009523771
0	11049	-0.968102576533996
0	11057	0.0152790507681093
0	11065	0.0550692951737624
0	11073	-0.417445848086853
0	11081	0.27120748039079
0	11089	-0.341108410574205
0	11097	-0.733995359453752
0	11105	-0.0523434924225734
0	11113	-1.0673942316204
0	11121	-0.568919861882658
0	11129	-0.60197490360351
0	11137	0.383771489448947
0	11145	0.454640424547013
0	11153	0.118220291938885
0	11161	0.262245587515030
0	11169	-0.194413638554424
0	11177	-0.708966675155727
0	11185	0.293340163724559
0	11193	-0.573591999911802
0	11201	-0.684398549323598
0	11209	-0.523592002960773
0	11217	-0.273888468968119
0	11225	-0.637731170843018
0	11233	-0.786448498170084
0	11241	-0.454063608102845
0	11249	-1.27871755023945
0	11257	-1.01839424570409
0	11265	-0.156779201949168
0	11273	-0.249187982553591
0	11281	0.146789665071466
0	11289	0.133803697260731
0	11297	0.279887544845297
0	11305	0.140005417850373
0	11313	0.943585911872649
0	11321	0.0536431532322448
0	11329	-2.01564680932831
0	11345	-1.00092848706066
0	11353	-0.727297796974698
0	11361	0.175703754464484
0	11369	0.128379694132597
0	11401	-0.8967728911666
0	11409	-0.358072496253982
0	11417	-0.243634387430133
0	11425	-0.0541088629972899
0	11433	0.414820998440442
0	11441	0.271574772700990
0	11449	-0.403752281278743
0	11457	-0.862267394781965
0	11465	-0.135859685813783
0	11473	-0.604436853908618
0	11481	-1.12645423787947
0	11489	-1.04957368779534
0	11497	-0.242486757106224
0	11505	-0.141026339055359
0	11513	-0.717774500750052
0	11529	-1.08286076177305
0	11537	0.0720208340802992
0	11545	-0.541688397601854
0	11553	-0.490265662501817
0	11561	-0.0632580502149205
0	11569	-0.420300467358901
0	11577	-0.562707323532297
0	11585	-0.383561147756851
0	11593	0.097253017728744
0	11601	0.0716044112960406
0	11609	-0.438330080933964
0	11617	-0.112715667474048
0	11625	-0.330417276040829
0	11633	-0.264183509061605
0	11641	-0.00719961178431028
0	11649	-0.385013233664599
0	11657	-0.310401157784737
0	11665	-0.334809939976845
0	11673	-0.863800048050111
0	11681	-0.289813021683714
0	11689	-0.603552736586867
0	11697	-0.380459315628425
0	11705	-1.57644487820073
0	11713	-0.911836689136313
0	11721	0.0862963148005615
0	11729	-0.680219349184006
0	11737	-1.13126436584851
0	11745	-0.470034230805439
0	11761	-1.70169541894876
0	11769	-0.00928042992537925
0	11777	-0.158166064650743
0	11785	-0.314871973229918
0	11793	0.136316912982323
0	11801	-0.553194541947275
0	11809	-1.38432003939094
0	11817	-0.0485271785021526
0	11825	0.660420952899461
0	11833	-0.297319737156055
0	11841	0.151777482720941
0	11849	0.639275942474518
0	11857	1.15414143005376
0	11865	-0.0151275619603135
0	11873	-0.124194261829425
0	11881	-0.440279151932004
0	11889	0.0124696822994075
0	11897	-0.0792407905994814
0	11905	-0.27121789374209
0	11913	-0.654157699148825
0	11921	0.100359742378266
0	11929	-0.498353442672467
0	11937	0.238692239230089
0	11945	-0.759964024043358
0	11953	-0.48210169797981
0	11961	-0.155445933129589
0	11969	-0.986957141207916
0	11985	-0.55761143048408
0	11993	0.0245070825022315
0	12001	0.281790649754251
0	12009	-0.523988905643421
0	12017	0.00351428116572272
0	12025	-0.595750318303025
0	12033	0.127157981759768
0	12041	1.14688714505600
0	12049	-0.0847803408002212
0	12057	-0.688727446685347
0	12065	-0.30943073142305
0	12073	0.766391479434855
0	12081	-0.163163059143238
0	12089	-0.74678568684514
0	12097	-0.710650526546278
0	12105	-1.23778324479515
0	12113	-0.449032739077243
0	12121	-1.16104182164510
0	12129	-0.327603381311379
0	12137	-0.509966791663384
0	12145	-0.552115926390819
0	12153	-0.383054066047366
0	12169	-0.647687887684968
0	12177	-0.787713994993846
0	12185	-0.907010264114188
0	12193	-1.05024991095674
0	12201	-0.919771009100237
0	12209	-1.13424249823791
0	12217	-0.386488381808331
0	12225	0.0349429236509824
0	12233	-1.05291296854672
0	12241	-0.903527252557895
0	12249	-0.966788855660977
0	12257	-1.17388919003781
0	12265	-0.425682898678867
0	12273	0.435305150519013
0	12281	0.41261501768624
0	12289	0.159179543533763
0	12297	-0.083063112145295
0	12305	-0.81606498472657
0	12313	1.11706308337642
0	12321	-0.493949300660236
0	12329	-0.0279403067852551
0	12337	-0.47368836682828
0	12345	-0.114131310990542
0	12353	-0.576705365465864
0	12361	1.15285303136159
0	12369	-1.97973643797184
0	12377	-0.570176813190801
0	12385	-1.09728004966249
0	12393	-0.818727327061119
0	12401	-0.316503509926176
0	12409	-0.55546307525636
0	12417	-0.786037783595282
0	12425	-0.256125834964922
0	12433	-0.663806314354411
0	12441	-0.48103561739488
0	12449	-0.626764241885507
0	12457	-0.72511058362036
0	12465	-0.604648526413425
0	12473	-0.552605409192945
0	12481	-0.995472989310683
0	12489	-0.0766460001901557
0	12497	1.76308852204288
0	12505	-0.878966049214392
0	12513	-0.59706662990665
0	12521	-0.192987910212925
0	12529	-0.0725855397272444
0	12537	-0.0855940935090196
0	12545	-0.0861474009023553
0	12553	-0.872507449100548
0	12561	-0.984869809420182
0	12569	-1.33855969527448
0	12577	-0.851707546208194
0	12585	-0.816629792020883
0	12593	-0.439062332726182
0	12601	-1.03535196787514
0	12609	-0.890675838393037
0	12617	-0.872585749024243
0	12625	-0.233258151438059
0	12633	-0.770349795708173
0	12641	-0.84508056732125
0	12649	-0.83961846713862
0	12657	-0.941749001429518
0	12665	-0.570522628371576
0	12673	-0.686472932543624
0	12681	-1.14207266450380
0	12689	-1.33915151002075
0	12697	-0.396635062956804
0	12705	-0.167790089088497
0	12713	-0.270439902168185
0	12721	-0.319205699566508
0	12729	-0.925998236614537
0	12737	-0.308848757679467
0	12745	0.689714464419692
0	12753	-0.16629981714342
0	12761	-0.338950318397666
0	12769	-0.838100015968008
0	12777	-0.520553753210169
0	12785	-0.716351209459821
0	12793	-1.36985930867509
0	12801	-1.17595653359095
0	12809	-0.47033225932645
0	12817	-1.17599850901934
0	12825	-1.17592954340591
0	12833	-0.15513916023973
0	12841	-0.424230374252626
0	12849	-1.02562512639489
0	12857	-0.694740162049645
0	12865	-0.336220639235952
0	12873	-0.890642518837224
0	12881	-0.975460187762517
0	12889	-0.772102486107154
0	12897	-1.16901373411708
0	12905	-1.33573301393631
0	12913	-0.273378322899519
0	12921	-0.00653386231388264
0	12929	-1.03485041844048
0	12937	-1.18104699500616
0	12945	-0.715465533644636
0	12953	-0.283546056084817
0	12977	0.229169684742668
0	12985	-0.458917075416999
0	12993	-0.382182788398546
0	13001	-1.28034290689067
0	13009	-0.771457864379836
0	13017	-0.724770232710972
0	13025	-0.545007262366433
0	13033	-1.14247056703119
0	13041	-1.02702306891296
0	13049	-1.16713819228483
0	13057	-0.770168165622621
0	13065	-1.09238246864343
0	13073	-0.460352567271133
0	13081	-0.88358584565106
0	13089	-0.466566615587919
0	13113	-1.39738037720526
0	13121	-0.875520826408537
0	13129	-0.687205543628963
0	13137	-0.471043613385569
0	13145	-0.367608926672984
0	13153	-0.796476942589257
0	13161	-0.776457652396904
0	13169	-0.587037861923561
0	13177	-0.0486804551743489
0	13185	-0.65447201035417
0	13193	-0.866517030161319
0	13201	3.02695208827451
0	13209	4.23407923932121
0	13217	-0.421880632084902
0	13225	-1.13519671017990
0	13233	-0.905750814070917
0	13241	-0.382546538771547
0	13249	-0.567191172239467
0	13265	-1.09903657227606
0	13273	-0.749027134041262
0	13281	-1.12956949452199
0	13289	-1.75589401825292
0	13297	-1.04518255936893
0	13305	-0.966564707832777
0	13313	-1.20066694308573
0	13321	-0.410933247323705
0	13329	-0.483862612722316
0	13337	-0.689434844476225
0	13345	-0.348262554031346
0	13353	-0.372752672165646
0	13361	-0.350328693448244
0	13369	-0.766391921411863
0	13377	-0.940760709507564
0	13385	-1.30320615127279
0	13393	-0.299593460465316
0	13401	-1.05331649310866
0	13409	-0.801598744570659
0	13417	-0.804313206792753
0	13425	-1.19667634097656
0	13433	-0.348613247968068
0	13441	-0.555676625766842
0	13449	-1.05823534302220
0	13457	-0.512704991441288
0	13465	0.183258674566553
0	13473	0.535462817426317
0	13481	1.16340920447797
0	13489	-1.02447642101355
0	13497	-0.472431489797193
0	13505	-0.883663426567557
0	13513	-1.05823121644388
0	13521	-1.21651557432561
0	13529	-1.57507163025424
0	13537	-0.713606968362734
0	13545	-0.785249515476655
0	13553	-0.868047127255264
0	13561	-1.17706522005506
0	13569	-0.94248266134623
0	13577	-0.539816868472943
0	13585	-0.952025395181217
0	13593	-0.431735101878788
0	13601	-0.954655753475136
0	13609	-1.50366548181268
0	13617	-1.21954143278110
0	13625	-1.36579332190711
0	13633	-0.989398325681261
0	13641	-1.91874763490393
0	13649	-1.10520987470068
0	13657	-0.778787601738897
0	13665	-0.846475311548875
0	13673	0.0441580561362045
0	13681	-0.270959775655423
0	13689	-1.11589016721695
0	13697	-0.538023208662556
0	13705	-0.358327772732075
0	13713	-0.945052993515452
0	13721	-1.79586897275414
0	13729	-1.23432431691289
0	13737	-1.32346914258603
0	13745	-1.97723688958979
0	13753	-1.81337184612582
0	13761	-1.12443289597083
0	13769	-1.35301329803549
0	13785	-1.83768083790788
0	13793	-1.59225340668945
0	13801	-1.78302337435447
0	13809	-1.43717674030317
0	13817	-1.44455221844339
0	13825	-1.66014980422871
0	13833	-1.76082695526153
0	13841	-1.57517223138981
0	13849	-1.13945381999188
0	13857	-0.239048532546078
0	13865	-1.59443344124682
0	13873	-1.85735271826019
0	13897	-1.51770967824011
0	13905	-1.68025501963906
0	13913	-1.53151257735907
0	13921	-2.83216379838465
0	13929	-1.53872461935774
0	13937	-1.85007903046821
0	13945	-2.69317229233381
0	13993	-1.59047153634072
0	14001	-1.62093665461371
0	14009	-0.93014167902033
0	14017	-0.561009343436796
0	14025	-2.21137070407165
0	14033	1.17705035577792
0	14041	1.49231444447786
0	14049	-1.70327808936709
0	14057	-1.63850120266095
0	14065	-1.36419744550886
0	14073	-1.80134081380074
0	14081	-2.18552209177721
0	14089	-1.54551655764254
0	14097	-1.50247728379427
0	14105	-1.79969039396176
0	14113	-1.70596407299020
0	14121	-1.47905757085795
0	14129	-1.97722391879685
0	14137	0.341893688557958
0	14145	-1.35607663421049
0	14153	-1.84022470650509
0	14161	-2.31847725392232
0	14169	-1.70047356412785
0	14177	-1.37675190445543
0	14185	-1.15846647594211
0	14193	-1.57835486443373
0	14201	-2.07907020686233
0	14217	-1.31993060874301
0	14225	-1.46994310356347
0	14233	-1.94230827646152
0	14241	-1.85128984589269
0	14249	-1.73747633832022
0	14257	-2.07841921575671
0	14265	-1.84179785637422
0	14273	-1.66127752617035
0	14281	-1.45020630969937
0	14289	-0.855914553910407
0	14297	-1.47563055823365
0	14305	-1.34603413808098
0	14313	-0.841212798739465
0	14321	0.739594803012767
0	14329	0.217498451146407
0	14337	0.832794346626892
0	14345	-0.088854246013593
0	14353	-0.748323631768317
0	14361	-1.69510325368461
0	14369	-1.49173617200765
0	14377	-1.98369079133947
0	14385	-1.55163607844174
0	14393	-0.604774679798694
0	14401	-0.566335520536649
0	14409	-0.384572092624997
0	14417	-1.6209741603583
0	14425	-1.49419253409436
0	14433	-1.20323012387516
0	14441	-1.71589172880351
0	14449	-1.02305145810842
0	14465	-0.868704754887467
0	14473	-1.49470656516635
0	14481	-0.464478190865878
0	14489	-0.811584781100577
0	14497	-0.205593634906958
0	14505	-1.50772698693224
0	14513	-1.72473711466414
0	14521	-1.46304135995739
0	14529	-0.717185957971869
0	14537	-1.36325834489350
0	14545	-1.44540500484616
0	14553	-1.36667220033286
0	14561	-1.83496664899257
0	14569	-1.25210896404358
0	14577	-0.699298845004277
0	14585	-1.07261210743472
0	14593	-1.58477506562913
0	14601	-1.67874751105029
0	14609	-1.72031297572788
0	14617	-1.68825258989705
0	14625	-1.01975610185076
0	14633	-0.86511977062941
0	14641	-1.16761911184325
0	14649	-1.69680895931108
0	14657	-1.94269202242677
0	14665	-1.14278869963374
0	14673	-0.687382777196466
0	14681	1.26915891209232
0	14689	-1.73701856549162
0	14697	-1.34724648425183
0	14705	-1.8155310789982
0	14713	-1.54740366138020
0	14721	-1.52012548659553
0	14729	-1.28939634750239
0	14737	-1.54797575952327
0	14745	-1.43742767030812
0	14753	-1.05991260308860
0	14761	-0.952528572365976
0	14769	-1.34722377556462
0	14777	-1.88024081190155
0	14785	-1.49571630916832
0	14793	-1.13220938383449
0	14801	-1.93714415384486
0	14809	-1.46208372196797
0	14817	-1.54474330731908
0	14825	-1.60228181356818
0	14833	-1.76231846966944
0	14841	-1.79205850956494
0	14849	-2.15173869181432
0	14857	-1.69490040236555
0	14865	-1.59872692137822
0	14873	-1.30292601391967
0	14881	-1.44685982942230
0	14889	-1.83989224775721
0	14897	-1.13705028213930
0	14905	-0.872954366981923
0	14913	-1.5249089160881
0	14921	-1.79585281761313
0	14929	-1.89530703525989
0	14937	-2.01605600107094
0	14945	-1.68129887327587
0	14953	-1.53299584840845
0	14961	-0.706568833180667
0	14969	-0.331195451256465
0	14977	-0.925928280899889
0	14985	-1.61825752331403
0	14993	-1.80040341493263
0	15001	-1.65487311299193
0	15009	-1.46566501134619
0	15017	-1.38265868612761
0	15025	-1.51813738798857
0	15033	-1.34247860641436
0	15041	-1.44873732037604
0	15049	-1.19112407302531
0	15057	-1.69626600691885
0	15065	-0.712118258575694
0	15073	-1.19183535305964
0	15081	-1.75688420679602
0	15089	-1.82391309886525
0	15097	-1.38336896481473
0	15105	-1.79648959228110
0	15129	-2.14055557269502
0	15137	-1.84039693760822
0	15145	-1.82956882310901
0	15153	-0.986335558331397
0	15161	-1.43566093713447
0	15193	-1.24316078875431
0	15201	-1.57805346900152
0	15209	-1.51862645239625
0	15217	-1.68771881674947
0	15225	-1.83526628227403
0	15233	-1.59658585106192
0	15241	-1.41232735224003
0	15249	-1.75572541083295
0	15257	-1.56573786769779
0	15265	-1.80267159886251
0	15273	-1.46744296070165
0	15281	0.119340948768167
0	15289	-0.267958407564008
0	15297	-0.696290862497134
0	15305	-1.53254208869373
0	15313	-1.26458705037888
0	15321	-0.794009188824256
0	15329	0.509782107497318
0	15337	-0.265168341678748
0	15345	-1.71333573756224
0	15353	-1.66612807423005
0	15361	-1.60459218747562
0	15369	-1.84423950704352
0	15377	-1.21499555633647
0	15385	-1.67481959914283
0	15393	-1.10774367482151
0	15401	-1.54389859890035
0	15409	-1.58696866901101
0	15417	-1.56252789551778
0	15425	-1.68521289710723
0	15433	-0.447002461679135
0	15441	-0.427112601989737
0	15449	-1.05763767137950
0	15457	-1.51831271156687
0	15465	-0.887899170187142
0	15473	-1.95495774203678
0	15481	-1.45262126898739
0	15489	-1.44423643115200
0	15497	-1.19473602900083
0	15505	-0.541788878866019
0	15529	-0.887805500258978
0	15537	-0.547031972960247
0	15545	-1.28006428670885
0	15553	-1.34416447800907
0	15561	-1.62593044231707
0	15569	-2.41002671670029
0	15577	-1.18360968363556
0	15585	-1.46155173508842
0	15593	-1.63083875529953
0	15601	-1.14466812829548
0	15609	-1.25507330655485
0	15617	-1.62771469225208
0	15625	-1.81023230127546
0	15633	-0.932530415183248
0	15641	-1.73659725898626
0	15649	-1.88357102772914
0	15657	-1.75536601695958
0	15665	-1.81028559314962
0	15673	-1.89478543619489
0	15681	-1.95653500080018
0	15689	-0.505606851736347
0	15705	-0.899390633007615
0	15713	-1.19583453740287
0	15721	-1.65638374193977
0	15729	-0.841623141497204
0	15737	0.192846594568952
0	15745	-1.39865747422009
0	15753	-1.22270721984138
0	15761	-1.77651533221573
0	15769	-1.97945351436902
0	15777	-1.60477990650058
0	15785	-0.668351455829548
0	15801	-2.09845019859043
0	15809	-0.831105400086927
0	15817	-1.07293028538592
0	15825	-1.45161554666768
0	15849	-1.7359568980442
0	15857	-2.08002113615463
0	15865	-1.87459591871503
0	15873	-1.57475081755682
0	15881	-1.1359736222066
0	15889	-0.76470045047847
0	15897	-0.22553330149882
0	15905	-1.28822525778852
0	15913	-1.81618733849353
0	15921	-0.965193621418313
0	15929	1.39569357094200
0	15937	1.56076879817458
0	15945	-0.874177983301031
0	15953	-1.79566338219696
0	15961	-0.877044566971374
0	15969	-0.73124844744823
0	15977	-1.40063591701227
0	15985	-1.21451089662491
0	15993	-0.879545648022123
0	16001	-1.77093330738640
0	16009	-1.30893264603248
[truncated: 192,091 more rows]
