# Supplementary material for: A Compendium of Nucleosome and Transcript Profiles Reveals Determinants of Chromatin Architecture and Transcription
Source: PLoS Genet. 2013 May 2;9(5):e1003479. doi: 10.1371/journal.pgen.1003479 (PMC3642058; doi:10.1371/journal.pgen.1003479)
Supplement: Dataset S1 — Yeast transcript annotation R script and data files. Please note this file is 81.9 MB and may be difficult for some readers to download due to its size. (GZ) [file pgen.1003479.s001.gz › yeast-transcript-annotation/chr8.data.polA.rest]

0	16	7.75918
0	24	7.40801
0	32	7.85585
0	40	9.81116
0	48	9.81116
0	56	10.1461
0	64	10.7501
0	72	10.9863
0	80	11.4084
0	88	11.8805
0	96	11.9084
0	104	11.9084
0	112	11.9084
0	120	10.9002
0	128	10.3455
0	136	10.9002
0	144	10.9002
0	152	11.0102
0	160	11.3957
0	168	11.3957
0	176	11.1653
0	184	10.891
0	192	10.4195
0	200	9.94207
0	208	9.19778
0	216	8.79625
0	224	8.3461
0	232	7.75511
0	240	7.00904
0	248	5.60007
0	256	5.27004
0	264	5.44672
0	272	5.79272
0	280	6.4975
0	288	7.03318
0	296	7.51261
0	304	7.70995
0	312	7.80153
0	320	7.80153
0	328	7.76054
0	336	7.36703
0	344	7.29397
0	352	7.29397
0	360	9.46792
0	368	10.3569
0	376	10.3569
0	384	10.3569
0	392	9.40858
0	400	6.81204
0	408	6.43771
0	416	6.69394
0	424	6.96422
0	432	7.02418
0	440	7.02418
0	448	7.21305
0	456	7.31997
0	464	7.21305
0	472	7.18099
0	480	6.68635
0	488	6.79625
0	496	7.33097
0	504	7.5169
0	512	7.66042
0	520	7.74418
0	528	7.60209
0	536	7.0803
0	544	7.0803
0	552	6.95792
0	560	6.71648
0	568	6.58382
0	576	6.64777
0	584	6.89673
0	592	7.44672
0	600	7.47785
0	608	7.47785
0	616	7.74235
0	624	7.79007
0	632	7.53604
0	640	7.53604
0	648	7.53815
0	656	7.10043
0	664	7.09471
0	672	7.16742
0	680	7.2262
0	688	7.43318
0	696	7.55596
0	704	7.43318
0	712	7.2624
0	720	6.91308
0	728	7.03617
0	736	6.53815
0	744	7.08174
0	752	7.09757
0	760	7.1371
0	768	6.79801
0	776	6.81204
0	784	6.81204
0	792	6.88018
0	800	7.44447
0	808	7.70055
0	816	7.70055
0	824	7.61715
0	832	7.43884
0	840	7.0774
0	848	6.72947
0	856	7.29896
0	864	7.29896
0	872	7.74874
0	880	7.75601
0	888	7.87935
0	896	7.92281
0	904	7.74509
0	912	7.21305
0	920	7.21305
0	928	7.10329
0	936	6.76415
0	944	6.64189
0	952	7.03767
0	960	6.99681
0	968	6.5879
0	976	7.04955
0	984	7.49098
0	992	7.08608
0	1000	7.08608
0	1008	7.08608
0	1016	5.65168
0	1024	5.65168
0	1032	6.43997
0	1040	7.4275
0	1048	7.79007
0	1056	8.03019
0	1064	7.86176
0	1072	7.92523
0	1080	7.73684
0	1088	7.25729
0	1096	6.89837
0	1104	5.97204
0	1112	5.97204
0	1120	6.19711
0	1128	6.57973
0	1136	6.73684
0	1144	6.76955
0	1152	6.63007
0	1160	6.46014
0	1168	6.15096
0	1176	6.06281
0	1184	6.13988
0	1192	6.2675
0	1200	6.32975
0	1208	6.33461
0	1216	6.39409
0	1224	6.58382
0	1232	6.58382
0	1240	6.58382
0	1248	6.38708
0	1256	6.2624
0	1264	6.2624
0	1272	6.1482
0	1280	6.18369
0	1288	6.90656
0	1296	6.91146
0	1304	6.91146
0	1312	7.02116
0	1320	7.19176
0	1328	6.95792
0	1336	6.83626
0	1344	6.87016
0	1352	6.83626
0	1360	6.94047
0	1368	6.94047
0	1376	6.74965
0	1384	6.14543
0	1392	6.31259
0	1400	6.08896
0	1408	5.89178
0	1416	6.08608
0	1424	6.40338
0	1432	6.50184
0	1440	6.31505
0	1448	6.77314
0	1456	6.6768
0	1464	6.52969
0	1472	6.52969
0	1480	6.70526
0	1488	6.70526
0	1496	6.67488
0	1504	6.58177
0	1512	6.58177
0	1520	6.23924
0	1528	5.88185
0	1536	5.86176
0	1544	6.06281
0	1552	6.0774
0	1560	6.38708
0	1568	6.56324
0	1576	6.86176
0	1584	6.819
0	1592	6.95318
0	1600	6.77672
0	1608	6.63205
0	1616	6.57562
0	1624	6.64189
0	1632	6.42179
0	1640	6.44222
0	1648	7.03169
0	1656	7.36466
0	1664	7.66574
0	1672	7.92321
0	1676	7.92321
0	1680	7.98254
0	1688	7.98254
0	1696	8.11429
0	1704	7.98138
0	1708	7.97555
0	1716	7.94605
0	1720	7.92604
0	1728	7.8959
0	1744	7.17286
0	1752	7.17286
0	1760	7.27131
0	1768	7.18773
0	1776	7.59451
0	1784	7.98216
0	1788	8.12767
0	1792	8.15027
0	1796	8.12767
0	1800	8.15027
0	1808	8.40801
0	1816	8.71462
0	1840	7.29958
0	1848	7.49533
0	1856	7.672
0	1864	8.40685
0	1872	8.72716
0	1880	9.04492
0	1904	7.85076
0	1912	7.6911
0	1920	7.16469
0	1928	7.06281
0	1936	6.51904
0	1944	6.51904
0	1952	7.17964
0	1960	7.51476
0	1968	7.82593
0	1976	7.82593
0	1984	7.43997
0	1992	6.78207
0	2000	6.37296
0	2008	6.37296
0	2016	7.04807
0	2024	7.18638
0	2032	7.38825
0	2040	7.67296
0	2048	7.60612
0	2056	7.38825
0	2064	7.29397
0	2072	6.90329
0	2080	6.55701
0	2088	6.32487
0	2096	6.56944
0	2104	6.32487
0	2112	6.55909
0	2120	6.71275
0	2128	6.66719
0	2136	6.4888
0	2144	6.60007
0	2152	6.33704
0	2160	5.98448
0	2168	6.26495
0	2176	6.1482
0	2184	6.247
0	2192	6.247
0	2200	6.29522
0	2208	6.11465
0	2216	6.02718
0	2224	5.85839
0	2232	6.02718
0	2240	6.06866
0	2248	6.21569
0	2256	6.19176
0	2264	6.19176
0	2272	6.19176
0	2280	6.19176
0	2288	6.66139
0	2296	6.77672
0	2304	6.91146
0	2312	6.78207
0	2320	6.33461
0	2328	5.68254
0	2336	5.4057
0	2344	5.4057
0	2352	5.52117
0	2360	6.07158
0	2368	6.18099
0	2376	6.31012
0	2384	6.19711
0	2392	5.84139
0	2400	5.48662
0	2408	5.5879
0	2416	5.5879
0	2424	6.05398
0	2432	6.4057
0	2440	6.77314
0	2448	7.06574
0	2456	7.2262
0	2464	7.28269
0	2472	7.55701
0	2480	7.46237
0	2488	7.33704
0	2496	7.28269
0	2504	7.32975
0	2512	7.32975
0	2520	7.32975
0	2528	7.32975
0	2536	6.91308
0	2544	6.31997
0	2552	6.11182
0	2560	6.31259
0	2568	6.31259
0	2576	6.27511
0	2584	6.27511
0	2592	6.57151
0	2600	6.27511
0	2608	6.10329
0	2616	6.74965
0	2624	7.02869
0	2632	6.36347
0	2640	6.36822
0	2648	6.57151
0	2656	6.29022
0	2664	5.78207
0	2672	6.07449
0	2680	6.10898
0	2688	5.95318
0	2696	5.66333
0	2704	6.00599
0	2712	6.45568
0	2720	6.47123
0	2728	6.99988
0	2736	7.05103
0	2744	7.05103
0	2752	6.99374
0	2760	6.99374
0	2768	7.41492
0	2776	7.41721
0	2784	7.57357
0	2792	7.63303
0	2800	7.63303
0	2808	8.28017
0	2816	8.89261
0	2824	8.15578
0	2832	8.56531
0	2840	8.56531
0	2848	7.76054
0	2856	6.73868
0	2864	7.16469
0	2872	7.16469
0	2880	7.34188
0	2888	8.14543
0	2896	8.65751
0	2904	8.7267
0	2912	8.65362
0	2920	8.46292
0	2928	7.81726
0	2936	7.06134
0	2944	5.37768
0	2952	5.37768
0	2960	6.56944
0	2968	7.29022
0	2976	7.39409
0	2984	7.39409
0	2992	7.71742
0	3000	7.9595
0	3008	7.61115
0	3016	7.61115
0	3024	7.61115
0	3032	7.23664
0	3040	7.03169
0	3048	6.95634
0	3056	6.90165
0	3064	6.97204
0	3072	7.12592
0	3080	7.01511
0	3088	6.9595
0	3096	6.65557
0	3104	6.62611
0	3112	6.65557
0	3120	7.63205
0	3128	8.03617
0	3136	8.03617
0	3144	8.03617
0	3152	7.63205
0	3160	7.23664
0	3168	7.01208
0	3176	7.15096
0	3184	7.5392
0	3192	7.47344
0	3200	7.47344
0	3208	7.51476
0	3216	7.17558
0	3224	6.97204
0	3232	6.85839
0	3240	6.65945
0	3248	6.65945
0	3256	6.47123
0	3264	6.65751
0	3272	6.77851
0	3280	6.86849
0	3288	7.01208
0	3296	7.01208
0	3304	6.72206
0	3312	6.66912
0	3320	7.27638
0	3328	6.9082
0	3336	7.29147
0	3344	7.33704
0	3352	7.33704
0	3360	7.23143
0	3368	7.20244
0	3376	6.90656
0	3384	6.6768
0	3392	6.63993
0	3400	6.41031
0	3408	6.38239
0	3416	6.63993
0	3424	6.67104
0	3432	6.504
0	3440	6.31751
0	3448	6.37768
0	3456	7.91146
0	3464	8.75056
0	3472	8.78118
0	3480	8.82463
0	3488	8.78118
0	3496	8.27131
0	3504	7.89508
0	3512	8.06208
0	3520	8.06208
0	3528	8.06208
0	3536	8.19978
0	3544	8.35272
0	3552	8.47454
0	3560	8.71742
0	3568	9.72554
0	3576	10.2871
0	3584	10.677
0	3592	10.9582
0	3600	10.5462
0	3608	10.3599
0	3616	10.2963
0	3624	7.74326
0	3632	7.74326
0	3640	8.82117
0	3648	8.82117
0	3656	8.84736
0	3664	9.19577
0	3672	8.64239
0	3680	8.64239
0	3688	9.40858
0	3696	9.75556
0	3704	10.5592
0	3712	11.0744
0	3720	11.0744
0	3728	10.5839
0	3736	10.5122
0	3744	10.0119
0	3752	9.84011
0	3760	9.58841
0	3768	10.3413
0	3776	10.3413
0	3784	10.0195
0	3792	9.60989
0	3800	10.014
0	3808	9.91816
0	3816	9.94346
0	3824	10.4923
0	3832	10.6778
0	3840	10.8932
0	3848	10.8529
0	3856	10.8932
0	3864	10.5937
0	3872	10.6679
0	3880	10.6679
0	3888	10.9039
0	3896	11.0895
0	3904	11.2155
0	3912	11.2155
0	3920	10.7183
0	3928	10.526
0	3936	10.1606
0	3944	9.35091
0	3952	9.61165
0	3960	10.1654
0	3968	10.6035
0	3976	10.754
0	3984	11.3329
0	3992	11.6476
0	4000	11.6044
0	4008	11.6401
0	4016	11.5727
0	4024	11.0494
0	4032	10.9467
0	4040	10.9467
0	4048	10.8363
0	4056	11.022
0	4064	11.022
0	4072	10.9717
0	4080	11.249
0	4088	11.1491
0	4096	10.9717
0	4104	10.388
0	4112	9.95595
0	4120	9.95595
0	4128	9.86849
0	4136	9.66671
0	4144	9.1104
0	4152	9.66646
0	4160	9.50021
0	4168	10.1746
0	4176	11.0561
0	4184	11.3355
0	4192	11.2066
0	4200	11.2066
0	4208	10.5884
0	4216	10.5884
0	4224	11.0565
0	4232	11.8892
0	4240	12.0319
0	4248	12.0853
0	4256	12.004
0	4264	11.3549
0	4272	10.7486
0	4280	10.7486
0	4288	11.3486
0	4296	11.2813
0	4304	11.2813
0	4312	11.1696
0	4320	10.02
0	4328	10.02
0	4336	11.1977
0	4344	11.3561
0	4352	11.5556
0	4360	11.6855
0	4368	11.3915
0	4376	10.9612
0	4384	10.5471
0	4392	10.6708
0	4400	10.5188
0	4408	10.4846
0	4416	10.2772
0	4424	10.1781
0	4432	10.1785
0	4440	11.0024
0	4448	11.0955
0	4456	11.6881
0	4464	11.7639
0	4472	11.9307
0	4480	11.7431
0	4488	11.6717
0	4496	11.136
0	4504	11.0626
0	4512	11.0626
0	4520	11.0626
0	4528	10.39
0	4536	10.5689
0	4544	9.96657
0	4552	9.96657
0	4560	10.0599
0	4568	10.6031
0	4576	10.9349
0	4584	11.248
0	4592	11.2202
0	4600	11.2202
0	4608	11.2202
0	4616	11.5728
0	4624	11.6241
0	4632	11.7847
0	4640	11.7847
0	4648	11.379
0	4656	10.4449
0	4664	10.4125
0	4672	10.4125
0	4680	10.9207
0	4688	11.2134
0	4696	11.5265
0	4704	11.7836
0	4712	11.6413
0	4720	11.8527
0	4728	11.84
0	4736	11.5572
0	4744	11.4536
0	4752	11.4956
0	4760	11.553
0	4768	12.1174
0	4776	12.1311
0	4784	12.1041
0	4792	11.9076
0	4800	11.9076
0	4808	11.9896
0	4816	12.366
0	4824	12.2213
0	4832	12.1221
0	4840	12.0297
0	4848	11.0614
0	4856	11.0614
0	4864	11.3525
0	4872	11.3525
0	4880	10.8716
0	4888	11.6837
0	4896	11.3985
0	4904	11.3985
0	4912	11.9303
0	4920	12.1962
0	4928	12.2957
0	4936	11.9685
0	4944	11.6724
0	4952	11.3679
0	4960	7.95081
0	4968	7.95081
0	4976	8.21833
0	4984	8.21833
0	4992	8.21833
0	5000	7.74235
0	5008	7.74235
0	5016	7.8567
0	5024	8.02568
0	5032	8.02568
0	5040	9.13362
0	5048	9.13362
0	5056	8.47509
0	5064	8.38649
0	5072	8.72855
0	5080	8.22947
0	5088	8.28269
0	5096	8.08391
0	5104	8.24571
0	5112	8.24571
0	5120	8.74463
0	5128	8.87727
0	5136	8.82636
0	5144	9.19377
0	5152	8.94167
0	5160	8.63402
0	5168	8.16401
0	5176	8.16401
0	5184	8.16401
0	5192	8.33583
0	5200	8.17354
0	5208	8.42122
0	5216	8.57973
0	5224	8.45903
0	5232	8.15784
0	5240	8.37178
0	5248	8.39526
0	5256	8.32853
0	5264	8.77045
0	5272	9.06866
0	5280	9.16844
0	5288	9.07376
0	5296	9.06866
0	5304	8.56427
0	5312	8.94922
0	5320	9.48689
0	5328	9.48689
0	5336	9.48689
0	5344	9.56996
0	5352	8.25344
0	5360	7.63205
0	5368	7.42977
0	5376	7.97594
0	5384	7.63205
0	5392	7.72114
0	5400	7.52437
0	5408	6.88351
0	5416	6.88351
0	5424	7.91715
0	5432	7.91715
0	5440	7.91715
0	5448	7.99911
0	5456	7.40801
0	5464	6.735
0	5472	5.63599
0	5480	5.4057
0	5488	5.4057
0	5496	5.43318
0	5504	5.73868
0	5512	5.90165
0	5520	5.90165
0	5528	5.49967
0	5536	5.53392
0	5544	5.53392
0	5552	5.76415
0	5560	5.70901
0	5568	5.70901
0	5576	5.70901
0	5584	5.27004
0	5592	5.27004
0	5600	5.72021
0	5608	6.12029
0	5616	6.12029
0	5624	6.12029
0	5632	5.84139
0	5640	6.00904
0	5648	6.00904
0	5656	6.09757
0	5664	6.33946
0	5672	6.33946
0	5680	6.09757
0	5688	5.81029
0	5696	6.06281
0	5704	5.72021
0	5712	5.66719
0	5720	5.84139
0	5728	5.71648
0	5736	5.71648
0	5744	6.15372
0	5752	6.65945
0	5760	6.87852
0	5768	6.87852
0	5776	6.63205
0	5784	7.01814
0	5792	7.01814
0	5800	7.01814
0	5808	7.01814
0	5816	6.90329
0	5824	5.92119
0	5832	5.52969
0	5840	5.51261
0	5848	5.46902
0	5856	5.72762
0	5864	5.87518
0	5872	5.79977
0	5880	5.72021
0	5888	5.72021
0	5896	5.4057
0	5904	5.4057
0	5912	5.70526
0	5920	5.79272
0	5928	5.79272
0	5936	6.20244
0	5944	6.23924
0	5952	6.41492
0	5960	6.41492
0	5968	6.41492
0	5976	6.22882
0	5984	6.06574
0	5992	6.01511
0	6000	6.01511
0	6008	6.01511
0	6016	5.94047
0	6024	5.71275
0	6032	5.49533
0	6040	5.46459
0	6048	5.46902
0	6056	5.84481
0	6064	6.24442
0	6072	6.33461
0	6080	6.33461
0	6088	6.24442
0	6096	6.12311
0	6104	6.33461
0	6112	6.07158
0	6120	6.74235
0	6128	6.68063
0	6136	6.68063
0	6144	6.21569
0	6152	6.2675
0	6160	6.2675
0	6168	6.29272
0	6176	6.67488
0	6184	6.56531
0	6192	6.60612
0	6200	5.92765
0	6208	6.53604
0	6216	5.9082
0	6224	5.84821
0	6232	5.77851
0	6240	5.77851
0	6248	5.49967
0	6256	5.77851
0	6264	6.21041
0	6272	6.19444
0	6280	6.19444
0	6288	6.19444
0	6296	6.24442
0	6304	6.06281
0	6312	6.23143
0	6320	6.29022
0	6328	6.31751
0	6336	5.98757
0	6344	5.98757
0	6352	6.06281
0	6360	8.74874
0	6368	9.39001
0	6376	10.0575
0	6384	10.453
0	6392	10.8048
0	6400	11.0739
0	6408	11.4173
0	6416	11.8473
0	6424	11.8473
0	6432	11.8896
0	6440	12.1382
0	6448	12.0339
0	6456	11.9875
0	6464	11.9875
0	6472	11.7144
0	6480	11.408
0	6488	11.3729
0	6496	11.1607
0	6504	11.279
0	6512	11.279
0	6520	11.3391
0	6528	11.3588
0	6536	11.6372
0	6544	11.6372
0	6552	11.8218
0	6560	12.0838
0	6568	12.3642
0	6576	12.3642
0	6584	12.3055
0	6592	12.0965
0	6600	10.9993
0	6608	10.7718
0	6616	10.6877
0	6624	10.6616
0	6632	10.4417
0	6640	10.0752
0	6648	10.4417
0	6656	10.7015
0	6664	11.3907
0	6672	11.8398
0	6680	11.8638
0	6688	12.1837
0	6696	12.2861
0	6704	12.0921
0	6712	12.0921
0	6720	12.0551
0	6728	12.0929
0	6736	12.3239
0	6744	12.3281
0	6752	12.7187
0	6760	12.8759
0	6768	12.8383
0	6776	12.6396
0	6784	12.4894
0	6792	11.8313
0	6800	10.475
0	6808	9.7936
0	6816	9.7936
0	6824	10.4806
0	6832	11.3923
0	6840	11.4315
0	6848	11.4364
0	6856	11.4364
0	6864	11.6774
0	6872	11.246
0	6880	11.1844
0	6888	11.3611
0	6896	11.9384
0	6904	11.4665
0	6912	11.5643
0	6920	11.5643
0	6928	11.5593
0	6936	11.1729
0	6944	11.1729
0	6952	10.8503
0	6960	10.9864
0	6968	11.2667
0	6976	11.2667
0	6984	11.1438
0	6992	11.1438
0	7000	11.1001
0	7008	11.0706
0	7016	11.1001
0	7024	11.392
0	7032	11.6483
0	7040	11.6582
0	7048	11.6002
0	7056	11.3875
0	7064	10.9147
0	7072	10.5711
0	7080	10.3221
0	7088	10.6714
0	7096	10.7911
0	7104	10.9201
0	7112	10.8531
0	7120	10.4182
0	7128	10.6544
0	7136	10.8703
0	7144	11.3277
0	7152	11.7864
0	7160	11.7864
0	7168	11.7325
0	7176	11.5793
0	7184	11.2661
0	7192	11.2661
0	7200	11.5583
0	7208	11.5583
0	7216	11.3702
0	7224	11.621
0	7232	11.723
0	7240	11.873
0	7248	12.4327
0	7256	12.5581
0	7264	12.5287
0	7272	12.3848
0	7280	11.5467
0	7288	11.5467
0	7296	12.5464
0	7304	12.8818
0	7312	13.3124
0	7320	13.3124
0	7328	12.8548
0	7336	12.4591
0	7344	11.6461
0	7352	11.3857
0	7360	11.4301
0	7368	11.5032
0	7376	11.7195
0	7384	11.7195
0	7392	11.969
0	7400	12.1407
0	7408	12.1037
0	7416	12.0864
0	7424	11.835
0	7432	11.179
0	7440	10.6644
0	7448	10.2642
0	7456	10.2642
0	7464	11.0805
0	7472	11.4111
0	7480	11.5303
0	7488	11.9346
0	7496	12.1633
0	7504	12.506
0	7512	12.7763
0	7520	12.7763
0	7528	12.5411
0	7536	12.2054
0	7544	11.8557
0	7552	10.9277
0	7560	10.2688
0	7568	10.2688
0	7576	11.1074
0	7584	11.4396
0	7592	11.4987
0	7600	11.4987
0	7608	10.8445
0	7616	9.73017
0	7624	9.71695
0	7632	9.4784
0	7640	9.48087
0	7648	9.71695
0	7656	10.0317
0	7664	10.0317
0	7672	9.85373
0	7680	9.85373
0	7688	9.82225
0	7696	8.90452
0	7704	7.1482
0	7712	7.1482
0	7720	7.34911
0	7728	7.45009
0	7736	7.45009
0	7744	8.19444
0	7752	7.45009
0	7760	7.41492
0	7768	7.59501
0	7776	7.59501
0	7784	7.50939
0	7792	7.73868
0	7800	8.15578
0	7808	8.09829
0	7816	8.01663
0	7824	8.01663
0	7832	6.69772
0	7840	6.6768
0	7848	6.89178
0	7856	7.29272
0	7864	7.29272
0	7872	7.62809
0	7880	7.61515
0	7888	7.69772
0	7896	7.35152
0	7904	7.65557
0	7912	7.35031
0	7920	7.11182
0	7928	6.746
0	7936	6.855
0	7944	6.73684
0	7952	6.73684
0	7960	6.855
0	7968	6.73868
0	7976	6.58177
0	7984	6.5169
0	7992	6.40801
0	8000	6.06281
0	8008	6.06281
0	8016	6.05693
0	8024	5.70526
0	8032	5.53392
0	8040	5.52117
0	8048	5.30517
0	8056	5.20776
0	8064	5.51261
0	8072	5.51261
0	8080	5.40106
0	8088	5.40106
0	8096	5.40106
0	8104	5.40106
0	8112	5.73868
0	8120	5.68254
0	8128	5.83797
0	8136	5.83797
0	8144	5.36822
0	8152	5.20244
0	8160	5.3002
0	8168	5.2852
0	8176	5.16469
0	8184	5.01511
0	8192	4.99681
0	8200	4.97204
0	8208	5.00294
0	8216	5.00294
0	8224	5.15921
0	8232	5.15921
0	8240	5.14266
0	8248	5.14266
0	8256	5.14266
0	8264	5.24958
0	8272	5.48662
0	8280	5.65945
0	8288	5.65945
0	8296	5.65945
0	8304	5.77135
0	8312	5.88185
0	8320	5.98448
0	8328	6.17829
0	8336	6.18638
0	8344	6.06574
0	8352	5.78563
0	8360	5.22882
0	8368	5.00294
0	8376	4.86849
0	8384	4.92765
0	8392	5.12029
0	8400	5.26495
0	8408	5.68254
0	8416	5.68254
0	8424	5.94047
0	8432	5.70901
0	8440	5.70149
0	8448	5.43318
0	8456	5.58382
0	8464	5.65168
0	8472	5.74235
0	8480	6.10898
0	8488	6.15372
0	8496	6.32487
0	8504	6.09757
0	8512	6.01511
0	8520	5.43318
0	8528	5.64386
0	8536	5.4057
0	8544	5.64386
0	8552	6.18907
0	8560	6.13431
0	8568	6.13431
0	8576	6.18638
0	8584	5.75692
0	8592	5.74235
0	8600	5.86513
0	8608	6.03617
0	8616	6.43318
0	8624	6.3587
0	8632	6.57562
0	8640	6.57973
0	8648	6.25215
0	8656	5.9595
0	8664	5.91796
0	8672	5.18099
0	8680	5.18099
0	8688	6.8311
0	8696	6.92281
0	8704	6.92281
0	8712	6.99834
0	8720	5.90165
0	8728	5.72762
0	8736	5.39642
0	8744	5.69015
0	8752	5.4057
0	8760	5.69772
0	8768	5.87518
0	8776	6.03019
0	8784	5.88848
0	8792	5.87518
0	8800	5.82073
0	8808	5.55492
0	8816	5.49967
0	8824	5.46459
0	8832	5.735
0	8840	5.67488
0	8848	5.735
0	8856	5.58382
0	8864	6.37768
0	8872	5.80329
0	8880	5.80329
0	8888	5.69015
0	8896	5.69015
0	8904	5.36822
0	8912	5.36822
0	8920	5.72392
0	8928	6.42408
0	8936	6.53604
0	8944	6.53604
0	8952	5.94684
0	8960	5.75692
0	8968	5.75692
0	8976	7.37886
0	8984	9.00026
0	8992	9.28959
0	9000	9.28959
0	9008	8.99949
0	9016	7.27638
0	9024	5.61215
0	9032	5.49967
0	9040	5.49967
0	9048	5.40106
0	9056	5.45121
0	9064	5.3002
0	9072	5.21305
0	9080	5.29522
0	9088	5.31012
0	9096	5.43771
0	9104	6.6768
0	9112	7.36585
0	9120	7.36585
0	9128	7.36585
0	9136	7.24958
0	9144	6.76775
0	9152	6.03916
0	9160	5.97516
0	9168	6.59603
0	9176	5.96264
0	9184	6.10329
0	9192	6.10329
0	9200	6.10329
0	9208	5.95318
0	9216	6.10329
0	9224	6.68825
0	9232	7.82679
0	9240	7.82679
0	9248	7.70807
0	9256	7.69299
0	9264	5.79977
0	9272	5.79977
0	9280	6.73868
0	9288	7.07449
0	9296	7.30888
0	9304	7.66719
0	9312	7.47344
0	9320	7.36585
0	9328	7.57254
0	9336	7.57254
0	9344	7.17422
0	9352	6.77851
0	9360	6.31505
0	9368	5.94366
0	9376	5.81378
0	9384	5.67488
0	9392	5.52969
0	9400	5.52117
0	9408	5.42408
0	9416	5.32487
0	9424	5.42408
0	9432	5.42408
0	9440	5.31505
0	9448	5.20244
0	9456	5.19711
0	9464	5.19711
0	9472	5.46902
0	9480	5.69772
0	9488	5.70901
0	9496	5.87184
0	9504	6.01511
0	9512	6.14543
0	9520	6.14543
0	9528	6.24442
0	9536	6.10043
0	9544	6.37059
0	9552	6.23664
0	9560	6.39642
0	9568	6.39642
0	9576	6.39642
0	9584	6.03318
0	9592	5.74235
0	9600	5.74235
0	9608	5.74235
0	9616	5.67488
0	9624	5.91471
0	9632	5.85161
0	9640	5.3587
0	9648	5.56738
0	9656	5.96892
0	9664	5.91796
0	9672	6.21833
0	9680	6.49533
0	9688	6.60813
0	9696	7.01814
0	9704	7.33704
0	9712	7.45457
0	9720	7.07449
0	9728	7.07449
0	9736	6.40338
0	9744	5.60007
0	9752	5.15921
0	9760	5.01511
0	9768	5.5169
0	9776	5.62809
0	9784	5.62809
0	9792	5.89508
0	9800	5.89508
0	9808	5.57973
0	9816	5.53392
0	9824	5.60411
0	9832	5.60411
0	9840	5.855
0	9848	5.93408
0	9856	5.93408
0	9864	5.67488
0	9872	5.83454
0	9880	6.00904
0	9888	5.88517
0	9896	6.46681
0	9904	6.46681
0	9912	6.43544
0	9920	5.65168
0	9928	5.75692
0	9936	5.49533
0	9944	5.39642
0	9952	5.55492
0	9960	5.746
0	9968	5.60411
0	9976	5.60411
0	9984	5.60411
0	9992	5.49533
0	10000	5.22358
0	10008	5.18099
0	10016	5.14266
0	10024	5.14266
0	10032	5.63205
0	10040	5.63599
0	10048	5.63599
0	10056	5.89508
0	10064	5.71648
0	10072	5.33946
0	10080	5.45568
0	10088	5.85839
0	10096	5.33946
0	10104	5.51261
0	10112	5.51261
0	10120	5.36347
0	10128	5.09757
0	10136	5.19711
0	10144	4.98448
0	10152	5.07449
0	10160	5.27511
0	10168	5.30517
0	10176	5.52117
0	10184	5.63599
0	10192	5.82073
0	10200	5.54236
0	10208	5.81378
0	10216	5.76415
0	10224	5.735
0	10232	5.735
0	10240	5.9595
0	10248	5.76415
0	10256	5.9595
0	10264	5.9595
0	10272	5.77851
0	10280	5.38708
0	10288	5.88185
0	10296	5.95002
0	10304	6.91796
0	10312	7.10186
0	10320	7.15784
0	10328	7.21833
0	10336	6.64777
0	10344	6.27004
0	10352	6.3443
0	10360	6.27511
0	10368	5.9595
0	10376	5.70901
0	10384	5.98757
0	10392	5.75329
0	10400	5.63205
0	10408	5.95002
0	10416	6.20776
0	10424	6.33946
0	10432	6.30517
0	10440	6.33218
0	10448	6.16742
0	10456	6.2624
0	10464	6.04807
0	10472	5.97516
0	10480	5.855
0	10488	6.02718
0	10496	5.97828
0	10504	5.79272
0	10512	5.99066
0	10520	6.41031
0	10528	6.46902
0	10536	6.33218
0	10544	6.35152
0	10552	6.33218
0	10560	5.76054
0	10568	5.76054
0	10576	6.39176
0	10584	6.71275
0	10592	6.81378
0	10600	6.81378
0	10608	6.4975
0	10616	6.09184
0	10624	5.73868
0	10632	5.80329
0	10640	5.87184
0	10648	5.76054
0	10656	6.12029
0	10664	6.44672
0	10672	6.4057
0	10680	6.86513
0	10688	6.81029
0	10696	6.81029
0	10704	6.57973
0	10712	7.02116
0	10720	7.40801
0	10728	7.57151
0	10736	7.59906
0	10744	7.61014
0	10752	7.33461
0	10760	6.99681
0	10768	7.08174
0	10776	6.99681
0	10784	6.75147
0	10792	6.32487
0	10800	6.29522
0	10808	6.00904
0	10816	6.20776
0	10824	6.91958
0	10832	6.94843
0	10840	7.01663
0	10848	6.96264
0	10856	6.88848
0	10864	6.62014
0	10872	6.80153
0	10880	6.68063
0	10888	7.1482
0	10896	8.72253
0	10904	10.4504
0	10912	10.5036
0	10920	10.5036
0	10928	10.4474
0	10936	6.97672
0	10944	6.97672
0	10952	7.56116
0	10960	7.56116
0	10968	7.53075
0	10976	7.76685
0	10984	6.94684
0	10992	6.47344
0	11000	6.22882
0	11008	6.32975
0	11016	6.07449
0	11024	6.05398
0	11032	6.19444
0	11040	5.95002
0	11048	6.04511
0	11056	6.12029
0	11064	6.12029
0	11072	6.06281
0	11080	6.39409
0	11088	6.14543
0	11096	6.06281
0	11104	6.31012
0	11112	6.77314
0	11120	6.77314
0	11128	6.9595
0	11136	7.12029
0	11144	7.23664
0	11152	8.65021
0	11160	8.86513
0	11168	9.33401
0	11176	9.40743
0	11184	9.47289
0	11192	9.37739
0	11200	9.42579
0	11208	9.10933
0	11216	9.32731
0	11224	9.32425
0	11232	9.59679
0	11240	9.44279
0	11248	9.44279
0	11256	9.19276
0	11264	8.70291
0	11272	8.70291
0	11280	10.5441
0	11288	10.7607
0	11296	10.9973
0	11304	10.9973
0	11312	10.3197
0	11320	9.81226
0	11328	10.0289
0	11336	10.3915
0	11344	10.4336
0	11352	10.3215
0	11360	10.3215
0	11368	10.5548
0	11376	10.7752
0	11384	10.7752
0	11392	10.8444
0	11400	10.7176
0	11408	9.58586
0	11416	9.12029
0	11424	9.12029
0	11432	9.12029
0	11440	9.12029
0	11448	9.09256
0	11456	8.65703
0	11464	8.03019
0	11472	8.45401
0	11480	8.80986
0	11488	9.21272
0	11496	9.18167
0	11504	9.18167
0	11512	8.78163
0	11520	7.53709
0	11528	7.53709
0	11536	8.17558
0	11544	8.17558
0	11552	8.39409
0	11560	8.2262
0	11568	6.68254
0	11576	6.04214
0	11584	6.21041
0	11592	6.03916
0	11600	5.735
0	11608	5.67488
0	11616	5.735
0	11624	5.64386
0	11632	5.69394
0	11640	5.97828
0	11648	6.88185
0	11656	6.88185
0	11664	6.88185
0	11672	6.84139
0	11680	6.17286
0	11688	5.79272
0	11696	5.94047
0	11704	6.19176
0	11712	6.19176
0	11720	6.01208
0	11728	6.01208
0	11736	5.88848
0	11744	5.5879
0	11752	5.39176
0	11760	5.42863
0	11768	5.63993
0	11776	6.28269
0	11784	6.3443
0	11792	6.37059
0	11800	6.25729
0	11808	5.48662
0	11816	5.19711
0	11824	5.19711
0	11832	5.59197
0	11840	9.27416
0	11848	9.27669
0	11856	9.28111
0	11864	9.28111
0	11872	5.93087
0	11880	5.58382
0	11888	5.93087
0	11896	6.0803
0	11904	6.30269
0	11912	6.65557
0	11920	7.15372
0	11928	7.52331
0	11936	7.76235
0	11944	7.90083
0	11952	8.11606
0	11960	8.3575
0	11968	8.23859
0	11976	8.37532
0	11984	8.37532
0	11992	8.3581
0	12000	8.12451
0	12008	8.08174
0	12016	8.08174
0	12024	8.12451
0	12032	8.29272
0	12040	8.29272
0	12048	8.29272
0	12056	8.00294
0	12064	7.60512
0	12072	7.46459
0	12080	7.05398
0	12088	7.17829
0	12096	7.42863
0	12104	7.48004
0	12112	7.64777
0	12120	7.78118
0	12128	7.78118
0	12136	7.78118
0	12144	7.32242
0	12152	7.32242
0	12160	7.73868
0	12168	8.15509
0	12176	7.89013
0	12184	7.93568
0	12192	8.16058
0	12200	8.16058
0	12208	8.96225
0	12216	9.1681
0	12224	9.33492
0	12232	9.33492
0	12240	8.73868
0	12248	8.39932
0	12256	8.13152
0	12264	7.95477
0	12272	7.68444
0	12280	7.39525
0	12288	6.55284
0	12296	6.18099
0	12304	5.88185
0	12312	5.88185
0	12320	6.18099
0	12328	7.02267
0	12336	7.4975
0	12344	7.53815
0	12352	7.65654
0	12360	7.58484
0	12368	7.58484
0	12376	7.28017
0	12384	7.35152
0	12392	7.53075
0	12400	7.31751
0	12408	6.74235
0	12416	6.43318
0	12424	7.20776
0	12432	6.92443
0	12440	6.92443
0	12448	7.10471
0	12456	7.19042
0	12464	6.746
0	12472	6.3002
0	12480	6.1371
0	12488	5.53392
0	12496	5.32487
0	12504	5.4057
0	12512	6.247
0	12520	6.36109
0	12528	6.56944
0	12536	6.96107
0	12544	6.81726
0	12552	6.90983
0	12560	7.13988
0	12568	7.47234
0	12576	7.38825
0	12584	7.43997
0	12592	7.40801
0	12600	7.40801
0	12608	7.31259
0	12616	7.40916
0	12624	7.40916
0	12632	7.80854
0	12640	7.80854
0	12648	7.75873
0	12656	7.61815
0	12664	7.44672
0	12672	7.22882
0	12680	7.22882
0	12688	7.09757
0	12696	7.31505
0	12704	7.31505
0	12712	7.31505
0	12720	7.48224
0	12728	7.48224
0	12736	6.57973
0	12744	6.74965
0	12752	6.84651
0	12760	6.46237
0	12768	6.28771
0	12776	6.33461
0	12784	6.33461
0	12792	5.79977
0	12800	5.83454
0	12808	6.63599
0	12816	7.16195
0	12824	7.43771
0	12832	7.59095
0	12840	7.66333
0	12848	7.48224
0	12856	7.44785
0	12864	7.25472
0	12872	6.99681
0	12880	6.62213
0	12888	6.50831
0	12896	6.33461
0	12904	6.25985
0	12912	6.45121
0	12920	6.81726
0	12928	7.24053
0	12936	10.3765
0	12944	10.4229
0	12952	10.4229
0	12960	10.3481
0	12968	7.30765
0	12976	6.77672
0	12984	6.77672
0	12992	6.85839
0	13000	6.85839
0	13008	6.23143
0	13016	6.04214
0	13024	5.65168
0	13032	5.57151
0	13040	5.90493
0	13048	6.12029
0	13056	6.12029
0	13064	6.12029
0	13072	6.00599
0	13080	5.57973
0	13088	5.56324
0	13096	5.504
0	13104	5.54656
0	13112	5.4057
0	13120	5.68635
0	13128	5.55075
0	13136	5.93408
0	13144	6.03916
0	13152	6.29022
0	13160	6.29022
0	13168	6.29022
0	13176	6.19711
0	13184	6.1371
0	13192	6.15372
0	13200	6.06574
0	13208	6.21305
0	13216	6.67104
0	13224	6.67104
0	13232	6.40106
0	13240	6.32242
0	13248	6.27004
0	13256	6.21305
0	13264	6.09757
0	13272	5.80329
0	13280	5.84821
0	13288	5.54656
0	13296	5.54656
0	13304	5.79272
0	13312	6.05987
0	13320	6.12311
0	13328	6.23664
0	13336	6.16742
0	13344	5.93408
0	13352	5.74235
0	13360	5.52544
0	13368	5.52544
0	13376	5.55909
0	13384	5.9082
0	13392	6.32487
0	13400	6.80504
0	13408	7.30269
0	13416	7.30269
0	13424	7.21569
0	13432	6.63402
0	13440	5.91471
0	13448	5.91471
0	13456	5.78563
0	13464	5.75692
0	13472	6.33704
0	13480	6.41031
0	13488	5.98138
0	13496	5.98138
0	13504	6.52544
0	13512	6.46681
0	13520	7.15921
0	13528	9.43771
0	13536	10.2808
0	13544	10.6317
0	13552	10.6546
0	13560	10.626
0	13568	9.60512
0	13576	9.78185
0	13584	9.78185
0	13592	10.0551
0	13600	10.6006
0	13608	11.0303
0	13616	11.1116
0	13624	10.9427
0	13632	10.8507
0	13640	11.0386
0	13648	11.1847
0	13656	11.0381
0	13664	10.8325
0	13672	10.642
0	13680	9.71018
0	13688	8.02643
0	13696	7.67488
0	13704	7.06866
0	13712	6.93247
0	13720	5.94684
0	13728	7.256
0	13736	10.2486
0	13744	10.252
0	13752	10.3847
0	13760	10.533
0	13768	9.46292
0	13776	9.46292
0	13784	9.73109
0	13792	9.52809
0	13800	9.47537
0	13808	9.71602
0	13816	9.71602
0	13824	9.71602
0	13832	10.2665
0	13840	10.46
0	13848	10.2665
0	13856	10.1238
0	13864	10.0536
0	13872	10.0536
0	13880	10.3856
0	13888	10.7869
0	13896	11.1022
0	13904	11.1055
0	13912	11.2402
0	13920	11.2402
0	13928	11.2825
0	13936	11.4484
0	13944	11.4862
0	13952	11.4807
0	13960	11.3771
0	13968	11.3158
0	13976	11.1622
0	13984	11.0918
0	13992	10.8885
0	14000	10.7698
0	14008	10.7698
0	14016	10.7865
0	14024	10.6288
0	14032	10.6625
0	14040	10.6625
0	14048	10.6039
0	14056	10.8346
0	14064	10.8346
0	14072	10.6969
0	14080	10.2813
0	14088	10.1051
0	14096	10.1051
0	14104	10.83
0	14112	11.4488
0	14120	11.6656
0	14128	11.6656
0	14136	11.6295
0	14144	11.1519
0	14152	10.9732
0	14160	10.9732
0	14168	10.3423
0	14176	10.3423
0	14184	10.756
0	14192	10.756
0	14200	10.4722
0	14208	10.5076
0	14216	10.4798
0	14224	10.0215
0	14232	9.51342
0	14240	9.08608
0	14248	9.08608
0	14256	9.67152
0	14264	10.0386
0	14272	10.2643
0	14280	10.2106
0	14288	10.4729
0	14296	10.7841
0	14304	10.7841
0	14312	10.7841
0	14320	10.8869
0	14328	10.8594
0	14336	10.3247
0	14344	9.48962
0	14352	9.48962
0	14360	9.9143
0	14368	9.89919
0	14376	9.89919
0	14384	10.0679
0	14392	10.3143
0	14400	10.5246
0	14408	10.1813
0	14416	9.98622
0	14424	9.60864
0	14432	9.99911
0	14440	10.0183
0	14448	10.4467
0	14456	10.6452
0	14464	11.0249
0	14472	11.0986
0	14480	10.7502
0	14488	10.2119
0	14496	10.1303
0	14504	7.90738
0	14512	6.44222
0	14520	6.28269
0	14528	6.35391
0	14536	6.77672
0	14544	8.30826
0	14552	8.30826
0	14560	8.43544
0	14568	8.70479
0	14576	8.27511
0	14584	8.00447
0	14592	8.00294
0	14600	7.91714
0	14608	7.67104
0	14616	7.4456
0	14624	6.74965
0	14632	6.51904
0	14640	6.37532
0	14648	6.77493
0	14656	6.77493
0	14664	6.77493
0	14672	6.35631
0	14680	6.06281
0	14688	5.74965
0	14696	5.74965
0	14704	5.82765
0	14712	5.63599
0	14720	5.63599
0	14728	5.59603
0	14736	5.5879
0	14744	5.46902
0	14752	5.38708
0	14760	5.20776
0	14768	5.20776
0	14776	5.16469
0	14784	5.16469
0	14792	5.33946
0	14800	5.54656
0	14808	5.49533
0	14816	5.65168
0	14824	6.01511
0	14832	5.79977
0	14840	6.09757
0	14848	6.32731
0	14856	6.72392
0	14864	6.72392
0	14872	6.72392
0	14880	6.47344
0	14888	6.21305
0	14896	6.21305
0	14904	7.05399
0	14912	7.68825
0	14920	7.91958
0	14928	7.91958
0	14936	7.81552
0	14944	7.37059
0	14952	6.72947
0	14960	6.54865
0	14968	5.71275
0	14976	5.71275
0	14984	5.78563
0	14992	5.855
0	15000	5.855
0	15008	5.78563
0	15016	5.78563
0	15024	5.93728
0	15032	5.68635
0	15040	5.05693
0	15048	5.60007
0	15056	5.84821
0	15064	6.18099
0	15072	6.63993
0	15080	7.10614
0	15088	7.47895
0	15096	7.47895
0	15104	7.42408
0	15112	7.22489
0	15120	7.13431
0	15128	6.92281
0	15136	7.00294
0	15144	6.86849
0	15152	6.93247
0	15160	6.79977
0	15168	6.49098
0	15176	6.24958
0	15184	6.24958
0	15192	6.03019
0	15200	5.62014
0	15208	5.69772
0	15216	5.69772
0	15224	5.74965
0	15232	6.03617
0	15240	6.05693
0	15248	6.27511
0	15256	6.27511
0	15264	6.27511
0	15272	6.14266
0	15280	6.27004
0	15288	6.15921
0	15296	6.29522
0	15304	6.48443
0	15312	6.62412
0	15320	6.87518
0	15328	6.87518
0	15336	6.87518
0	15344	6.76595
0	15352	6.72392
0	15360	6.59603
0	15368	6.72392
0	15376	6.63205
0	15384	6.19711
0	15392	6.12872
0	15400	6.62611
0	15408	6.56738
0	15416	6.55909
0	15424	6.60411
0	15432	6.60411
0	15440	5.71648
0	15448	5.71648
0	15456	6.11465
0	15464	6.46459
0	15472	6.46459
0	15480	6.46459
0	15488	6.37768
0	15496	6.37768
0	15504	6.24958
0	15512	6.24958
0	15520	6.33461
0	15528	6.33461
0	15536	6.33461
0	15544	6.56116
0	15552	6.53604
0	15560	6.46459
0	15568	6.68635
0	15576	6.13431
0	15584	5.93408
0	15592	5.95634
0	15600	6.27764
0	15608	6.22096
0	15616	5.96264
0	15624	5.96264
0	15632	6.02116
0	15640	5.67104
0	15648	5.67104
0	15656	6.02116
0	15664	6.9082
0	15672	6.93568
0	15680	6.93568
0	15688	6.12029
0	15696	5.98757
0	15704	5.98757
0	15712	6.23924
0	15720	6.18638
0	15728	6.18638
0	15736	6.17014
0	15744	6.17014
0	15752	6.71088
0	15760	7.10043
0	15768	7.21173
0	15776	7.21173
0	15784	7.10043
0	15792	6.57151
0	15800	6.36347
0	15808	6.36347
0	15816	6.94525
0	15824	7.49533
0	15832	7.75873
0	15840	8.26048
0	15848	8.31444
0	15856	8.58535
0	15864	8.69583
0	15872	9.04288
0	15880	9.38474
0	15888	9.82852
0	15896	10.0219
0	15904	10.0219
0	15912	9.50481
0	15920	9.50481
0	15928	9.29553
0	15936	9.13849
0	15944	9.43119
0	15952	9.55753
0	15960	9.44785
0	15968	9.44785
0	15976	9.38268
0	15984	9.31413
0	15992	9.22522
0	16000	9.49153
0	16008	9.37355
0	16016	9.18301
[truncated: 138,605 more rows]
