# Supplementary material for: A Compendium of Nucleosome and Transcript Profiles Reveals Determinants of Chromatin Architecture and Transcription
Source: PLoS Genet. 2013 May 2;9(5):e1003479. doi: 10.1371/journal.pgen.1003479 (PMC3642058; doi:10.1371/journal.pgen.1003479)
Supplement: Dataset S1 — Yeast transcript annotation R script and data files. Please note this file is 81.9 MB and may be difficult for some readers to download due to its size. (GZ) [file pgen.1003479.s001.gz › yeast-transcript-annotation/chr4.orfs.gff]

chr4	SGD	CDS	1802	2953	1000	+	0	COS7
chr4	SGD	CDS	5985	7814	1000	+	0	MPH2
chr4	SGD	CDS	8683	9756	500	-	0	SOR2
chr4	SGD	CDS	11657	13360	1000	-	0	HXT15
chr4	SGD	CDS	16204	17226	1000	+	0	THI13
chr4	SGD	CDS	17577	18566	1000	-	0	AAD4
chr4	SGD	CDS	20635	21006	500	+	0	YDL241W
chr4	SGD	CDS	22823	25876	1000	+	0	LRG1
chr4	SGD	CDS	26403	28775	1000	-	0	ADY3
chr4	SGD	CDS	28985	30454	1000	-	0	GUD1
chr4	SGD	CDS	30657	31829	500	+	0	LRC1
chr4	SGD	CDS	32296	33234	1000	+	0	PHO13
chr4	SGD	CDS	33415	33918	1000	-	0	YPD1
chr4	SGD	CDS	34238	36478	1000	-	0	GYP7
chr4	SGD	CDS	36798	38174	500	+	0	YDL233W
chr4	SGD	CDS	38488	38598	1000	+	0	OST4
chr4	SGD	CDS	38868	42245	1000	-	0	BRE4
chr4	SGD	CDS	42701	43708	1000	+	0	PTP1
chr4	SGD	CDS	44066	45907	1000	+	0	SSB1
chr4	SGD	CDS	46272	48032	1000	-	0	HO
chr4	SGD	CDS	51116	52174	1000	-	0	GCS1
chr4	SGD	CDS	52446	54101	1000	+	0	SHS1
chr4	SGD	CDS	54398	56347	1000	-	0	WHI4
chr4	SGD	CDS	57266	60406	1000	-	0	HBT1
chr4	SGD	CDS	60873	61802	1000	-	0	FMP45
chr4	SGD	CDS	62245	65019	1000	-	0	CDC13
chr4	SGD	CDS	65243	65307	1000	+	0	DTD1
chr4	SGD	CDS	65379	65766	1000	+	1	DTD1
chr4	SGD	CDS	66494	67447	500	+	0	YDL218W
chr4	SGD	CDS	67984	68607	1000	-	0	TIM22
chr4	SGD	CDS	68998	70320	1000	-	0	RRI1
chr4	SGD	CDS	70641	73919	1000	-	0	GDH2
chr4	SGD	CDS	74447	76546	1000	-	0	PRR2
chr4	SGD	CDS	77290	77967	1000	-	0	NOP6
chr4	SGD	CDS	78427	79059	1000	+	0	SHR3
chr4	SGD	CDS	79295	80413	500	-	0	YDL211C
chr4	SGD	CDS	84271	85986	1000	+	0	UGA4
chr4	SGD	CDS	86208	87227	1000	-	0	CWC2
chr4	SGD	CDS	87513	87983	1000	+	0	NHP2
chr4	SGD	CDS	88249	89865	1000	+	0	GLE1
chr4	SGD	CDS	90177	92465	500	+	0	YDL206W
chr4	SGD	CDS	92763	93746	1000	-	0	HEM3
chr4	SGD	CDS	94606	95787	1000	+	0	RTN2
chr4	SGD	CDS	96083	97954	500	-	0	ACK1
chr4	SGD	CDS	98476	99225	1000	+	0	MRPL11
chr4	SGD	CDS	99562	100422	1000	+	0	TRM8
chr4	SGD	CDS	100502	101068	1000	-	0	MGT1
chr4	SGD	CDS	101291	103354	500	-	0	YDL199C
chr4	SGD	CDS	103650	104552	1000	-	0	GGC1
chr4	SGD	CDS	104918	106495	1000	-	0	ASF2
chr4	SGD	CDS	107209	111030	1000	+	0	SEC31
chr4	SGD	CDS	111581	114235	1000	+	0	SNF3
chr4	SGD	CDS	114673	115800	1000	+	0	NUS1
chr4	SGD	CDS	116322	116867	1000	+	0	ARF1
chr4	SGD	CDS	117665	117667	1000	+	0	RPL35A
chr4	SGD	CDS	118159	118518	1000	+	0	RPL35A
chr4	SGD	CDS	118708	121593	1000	-	0	UFD2
chr4	SGD	CDS	122217	123590	1000	+	0	RBS1
chr4	SGD	CDS	123866	124999	1000	-	0	PPH22
chr4	SGD	CDS	125617	126450	500	+	0	YDL186W
chr4	SGD	CDS	126788	130003	1000	+	0	TFP1
chr4	SGD	CDS	130408	130485	1000	-	0	RPL41A
chr4	SGD	CDS	130872	131834	500	-	0	YDL183C
chr4	SGD	CDS	133438	134724	1000	+	0	LYS20
chr4	SGD	CDS	135180	135437	1000	+	0	INH1
chr4	SGD	CDS	135897	137540	500	+	0	YDL180W
chr4	SGD	CDS	138292	139206	1000	+	0	PCL9
chr4	SGD	CDS	139523	141115	1000	+	0	DLD2
chr4	SGD	CDS	141210	141722	500	-	0	YDL177C
chr4	SGD	CDS	142098	144224	500	+	0	YDL176W
chr4	SGD	CDS	144485	145519	1000	-	0	AIR2
chr4	SGD	CDS	145827	147590	1000	-	0	DLD1
chr4	SGD	CDS	148192	149079	500	+	0	YDL173W
chr4	SGD	CDS	149204	155641	1000	-	0	GLT1
chr4	SGD	CDS	156319	157905	1000	+	0	UGA3
chr4	SGD	CDS	158065	158736	1000	-	0	UGX2
chr4	SGD	CDS	159605	160765	1000	+	0	SFA1
chr4	SGD	CDS	160996	163155	1000	-	0	NRP1
chr4	SGD	CDS	163450	164043	1000	-	0	FAP7
chr4	SGD	CDS	164291	164866	1000	+	0	CDC36
chr4	SGD	CDS	164988	167255	1000	-	0	CDC9
chr4	SGD	CDS	167715	169079	1000	+	0	ENT1
chr4	SGD	CDS	169367	169609	500	-	0	YDL160C-A
chr4	SGD	CDS	170411	171931	1000	-	0	DHH1
chr4	SGD	CDS	172183	172314	500	+	0	YDL159W-A
chr4	SGD	CDS	172482	174029	1000	+	0	STE7
chr4	SGD	CDS	174233	174589	500	-	0	YDL157C
chr4	SGD	CDS	174919	176487	500	+	0	YDL156W
chr4	SGD	CDS	176774	178057	1000	+	0	CLB3
chr4	SGD	CDS	178335	181040	1000	+	0	MSH5
chr4	SGD	CDS	181187	183019	1000	-	0	SAS10
chr4	SGD	CDS	183344	184612	1000	+	0	RPC53
chr4	SGD	CDS	184926	187919	1000	+	0	ATG9
chr4	SGD	CDS	188155	190587	1000	-	0	NOP14
chr4	SGD	CDS	190925	192262	1000	+	0	RPN5
chr4	SGD	CDS	192751	194226	1000	+	0	LDB17
chr4	SGD	CDS	194572	198177	1000	-	0	COP1
chr4	SGD	CDS	198663	199733	500	-	0	YDL144C
chr4	SGD	CDS	199997	201583	1000	+	0	CCT4
chr4	SGD	CDS	201720	202571	1000	-	0	CRD1
chr4	SGD	CDS	203040	205112	1000	+	0	BPL1
chr4	SGD	CDS	205361	210562	1000	-	0	RPO21
chr4	SGD	CDS	211376	212047	1000	-	0	SCM3
chr4	SGD	CDS	213352	215643	1000	+	0	RGT2
chr4	SGD	CDS	216529	217074	1000	+	0	ARF2
chr4	SGD	CDS	217600	217602	1000	+	0	RPL35B
chr4	SGD	CDS	218008	218367	1000	+	0	RPL35B
chr4	SGD	CDS	218680	219288	1000	-	0	RDI1
chr4	SGD	CDS	219662	220771	1000	-	0	PPH21
chr4	SGD	CDS	221724	221801	1000	-	0	RPL41B
chr4	SGD	CDS	222427	223740	500	+	0	YDL133W
chr4	SGD	CDS	224304	226751	1000	+	0	CDC53
chr4	SGD	CDS	227393	228715	1000	+	0	LYS21
chr4	SGD	CDS	229171	229431	1000	+	0	STF1
chr4	SGD	CDS	229906	230019	1000	+	0	RPP1B
chr4	SGD	CDS	230321	230527	1000	+	0	RPP1B
chr4	SGD	CDS	231024	231899	500	+	0	YDL129W
chr4	SGD	CDS	232652	233887	1000	+	0	VCX1
chr4	SGD	CDS	234927	235853	1000	+	0	PCL2
chr4	SGD	CDS	236157	238664	1000	-	0	CDC48
chr4	SGD	CDS	239019	239398	1000	-	2	HNT1
chr4	SGD	CDS	239510	239606	1000	-	0	HNT1
chr4	SGD	CDS	240259	241197	1000	+	0	YDL124W
chr4	SGD	CDS	241418	241840	1000	+	0	SNA4
chr4	SGD	CDS	242552	244981	1000	+	0	UBP1
chr4	SGD	CDS	245133	245582	500	-	0	YDL121C
chr4	SGD	CDS	245923	246447	1000	+	0	YFH1
chr4	SGD	CDS	246689	247612	500	-	0	YDL119C
chr4	SGD	CDS	247302	247682	500	+	0	YDL118W
chr4	SGD	CDS	248581	251238	1000	+	0	CYK3
chr4	SGD	CDS	251566	253746	1000	+	0	NUP84
chr4	SGD	CDS	253995	254974	1000	-	2	IWR1
chr4	SGD	CDS	255045	255126	1000	-	0	IWR1
chr4	SGD	CDS	255604	256530	500	+	0	YDL114W
chr4	SGD	CDS	256633	258555	1000	-	0	ATG20
chr4	SGD	CDS	258915	263225	1000	+	0	TRM3
chr4	SGD	CDS	263313	264110	1000	-	0	RRP42
chr4	SGD	CDS	264512	264964	1000	-	0	TMA17
chr4	SGD	CDS	265258	267201	500	-	0	YDL109C
chr4	SGD	CDS	267698	267725	1000	+	0	KIN28
chr4	SGD	CDS	267807	268699	1000	+	2	KIN28
chr4	SGD	CDS	268921	269976	1000	+	0	MSS2
chr4	SGD	CDS	270222	271901	1000	-	0	PHO2
chr4	SGD	CDS	272389	273597	1000	+	0	NSE4
chr4	SGD	CDS	273653	274876	500	-	0	QRI7
chr4	SGD	CDS	275148	276581	1000	-	0	QRI1
chr4	SGD	CDS	276872	280165	1000	+	0	POL3
chr4	SGD	CDS	280307	281848	1000	-	0	DUN1
chr4	SGD	CDS	282112	283176	1000	-	0	GET3
chr4	SGD	CDS	283419	284444	1000	+	0	BUG1
chr4	SGD	CDS	284581	285165	1000	-	0	SNU23
chr4	SGD	CDS	285391	286695	1000	-	0	RPN6
chr4	SGD	CDS	287059	289512	1000	+	0	PMT1
chr4	SGD	CDS	289909	292140	1000	+	0	PMT5
chr4	SGD	CDS	292781	293221	1000	+	0	SRP14
chr4	SGD	CDS	293392	294759	1000	-	0	UBX3
chr4	SGD	CDS	295034	296329	1000	-	0	RAM1
chr4	SGD	CDS	296820	298274	500	+	0	YDL089W
chr4	SGD	CDS	298417	300003	1000	-	0	ASM4
chr4	SGD	CDS	300214	300999	1000	-	0	LUC7
chr4	SGD	CDS	301413	302234	500	+	0	YDL086W
chr4	SGD	CDS	302464	302670	500	-	0	YDL085C-A
chr4	SGD	CDS	303211	304848	1000	+	0	NDE2
chr4	SGD	CDS	305237	306577	1000	+	0	SUB2
chr4	SGD	CDS	306926	307333	1000	-	0	RPS16B
chr4	SGD	CDS	307766	307789	1000	-	0	RPS16B
chr4	SGD	CDS	308424	308427	1000	+	0	RPL13A
chr4	SGD	CDS	308793	309388	1000	+	2	RPL13A
chr4	SGD	CDS	309802	310122	1000	-	0	RPP1A
chr4	SGD	CDS	310642	312471	1000	-	0	THI3
chr4	SGD	CDS	312951	314044	1000	-	2	MRK1
chr4	SGD	CDS	314337	314748	1000	-	0	MRK1
chr4	SGD	CDS	315357	316388	1000	-	0	MDH3
chr4	SGD	CDS	316971	320120	1000	-	0	VAM6
chr4	SGD	CDS	320668	321552	1000	-	0	RXT3
chr4	SGD	CDS	322226	322282	1000	+	0	RPL31A
chr4	SGD	CDS	322704	322988	1000	+	0	RPL31A
chr4	SGD	CDS	324047	326149	1000	-	0	BRE1
chr4	SGD	CDS	326613	329567	500	+	0	YDL073W
chr4	SGD	CDS	329836	330447	1000	-	0	YET3
chr4	SGD	CDS	331025	332941	1000	+	0	BDF2
chr4	SGD	CDS	333121	333810	1000	-	0	CBS1
chr4	SGD	CDS	334217	334396	1000	-	0	COX9
chr4	SGD	CDS	334835	336121	1000	+	0	IDP1
chr4	SGD	CDS	336249	337277	1000	-	0	PEX19
chr4	SGD	CDS	337487	337524	1000	+	0	UBC9
chr4	SGD	CDS	337635	338070	1000	+	1	UBC9
chr4	SGD	CDS	338272	340134	500	-	0	YDL063C
chr4	SGD	CDS	340628	340798	1000	-	0	RPS29B
chr4	SGD	CDS	341619	343985	1000	+	0	TSR1
chr4	SGD	CDS	344237	344953	1000	-	0	RAD59
chr4	SGD	CDS	345665	351037	1000	+	0	USO1
chr4	SGD	CDS	351434	352420	500	+	0	YDL057W
chr4	SGD	CDS	352877	355378	1000	+	0	MBP1
chr4	SGD	CDS	355674	356759	1000	-	0	PSA1
chr4	SGD	CDS	359825	361285	1000	-	0	MCH1
chr4	SGD	CDS	361699	362256	1000	-	0	PBP4
chr4	SGD	CDS	362672	363583	1000	-	0	SLC1
chr4	SGD	CDS	363952	364779	1000	+	0	LHP1
chr4	SGD	CDS	365068	365874	1000	-	0	KNH1
chr4	SGD	CDS	366739	368211	1000	-	0	STP4
chr4	SGD	CDS	369769	370704	1000	+	0	SIT4
chr4	SGD	CDS	371237	371758	1000	+	0	NPC2
chr4	SGD	CDS	372245	372532	1000	+	0	MRP10
chr4	SGD	CDS	372685	373605	1000	-	0	FAD1
chr4	SGD	CDS	373964	375286	1000	-	0	MTF2
chr4	SGD	CDS	375677	376477	1000	-	0	PRP11
chr4	SGD	CDS	376754	378442	1000	-	0	SIR2
chr4	SGD	CDS	378871	381435	1000	-	0	NAT1
chr4	SGD	CDS	381983	382330	1000	-	0	PRM7
chr4	SGD	CDS	382327	384078	500	-	0	YDL038C
chr4	SGD	CDS	384598	385584	1000	-	0	BSC1
chr4	SGD	CDS	387510	388898	1000	-	0	PUS9
chr4	SGD	CDS	389169	392054	1000	-	0	GPR1
chr4	SGD	CDS	392656	393909	1000	-	0	SLM3
chr4	SGD	CDS	394214	397201	1000	+	0	DBP10
chr4	SGD	CDS	397534	399126	1000	+	0	PRP9
chr4	SGD	CDS	399337	399358	1000	+	0	ARP2
chr4	SGD	CDS	399482	400635	1000	+	2	ARP2
chr4	SGD	CDS	400994	403288	1000	-	0	MPS1
chr4	SGD	CDS	403692	404954	500	-	0	YDL027C
chr4	SGD	CDS	405341	407203	500	-	0	YDL025C
chr4	SGD	CDS	408448	409854	1000	-	0	DIA3
chr4	SGD	CDS	411822	412997	1000	+	0	GPD1
chr4	SGD	CDS	413950	414885	1000	+	0	GPM2
chr4	SGD	CDS	415110	416705	1000	-	0	RPN4
chr4	SGD	CDS	417660	421511	1000	-	0	OSH2
chr4	SGD	CDS	422830	423507	1000	-	0	ERP3
chr4	SGD	CDS	424206	425729	1000	+	0	CDC7
chr4	SGD	CDS	425999	426931	1000	-	0	TSC13
chr4	SGD	CDS	427361	428344	1000	+	0	NOP1
chr4	SGD	CDS	429064	430923	1000	+	0	SLX5
chr4	SGD	CDS	431105	431383	500	-	0	YDL012C
chr4	SGD	CDS	431470	431514	500	-	0	YDL012C
chr4	SGD	CDS	432327	433022	1000	+	0	GRX6
chr4	SGD	CDS	433494	433991	1000	+	0	APC11
chr4	SGD	CDS	436564	436821	500	-	0	YDL007C-A
chr4	SGD	CDS	438044	439357	1000	+	0	RPT2
chr4	SGD	CDS	439906	440751	1000	+	0	PTC1
chr4	SGD	CDS	441011	442306	1000	-	0	MED2
chr4	SGD	CDS	443026	443508	1000	+	0	ATP16
chr4	SGD	CDS	444680	446380	1000	+	0	MCD1
chr4	SGD	CDS	446964	447575	1000	-	0	NHP10
chr4	SGD	CDS	447981	449273	1000	+	0	RMD1
chr4	SGD	CDS	450217	452472	1000	-	0	NTH1
chr4	SGD	CDS	453042	453647	1000	+	0	YRB1
chr4	SGD	CDS	454119	454751	1000	+	0	RCR2
chr4	SGD	CDS	454779	454901	500	+	0	YDR003W-A
chr4	SGD	CDS	455198	456580	1000	+	0	RAD57
chr4	SGD	CDS	456833	458014	1000	-	0	MAF1
chr4	SGD	CDS	458095	458100	1000	-	0	MAF1
chr4	SGD	CDS	458539	461244	1000	-	0	SOK1
chr4	SGD	CDS	461839	462513	1000	+	0	TRP1
chr4	SGD	CDS	463431	464993	1000	+	0	GAL3
chr4	SGD	CDS	465916	470421	1000	+	0	SNQ2
chr4	SGD	CDS	471850	472938	1000	+	0	RPL4B
chr4	SGD	CDS	473154	473780	1000	+	0	PSF1
chr4	SGD	CDS	474043	475986	1000	+	0	RAD61
chr4	SGD	CDS	477794	478282	1000	+	0	HED1
chr4	SGD	CDS	478471	478755	1000	-	0	DAD1
chr4	SGD	CDS	479112	482264	1000	-	0	KCS1
chr4	SGD	CDS	482667	483857	500	-	0	YDR018C
chr4	SGD	CDS	484160	485362	1000	-	0	GCV1
chr4	SGD	CDS	485743	486441	500	-	0	DAS2
chr4	SGD	CDS	486801	488000	1000	+	0	FAL1
chr4	SGD	CDS	488069	488659	1000	-	0	CIS1
chr4	SGD	CDS	489505	490893	1000	+	0	SES1
chr4	SGD	CDS	491512	491556	1000	+	0	RPS11A
chr4	SGD	CDS	491896	492321	1000	+	0	RPS11A
chr4	SGD	CDS	492553	494265	1000	-	0	YDR026C
chr4	SGD	CDS	494646	497315	1000	-	0	VPS54
chr4	SGD	CDS	497832	500876	1000	-	0	REG1
chr4	SGD	CDS	501750	503270	1000	-	0	RAD28
chr4	SGD	CDS	503495	503860	1000	+	0	MIC14
chr4	SGD	CDS	504096	504692	1000	-	0	PST2
chr4	SGD	CDS	508144	509106	1000	+	0	MRH1
chr4	SGD	CDS	509734	512106	1000	-	0	LYS14
chr4	SGD	CDS	520513	520689	500	-	0	YDR034C-A
chr4	SGD	CDS	521311	521466	500	+	0	YDR034W-B
chr4	SGD	CDS	521813	522925	1000	+	0	ARO3
chr4	SGD	CDS	523208	524710	1000	-	0	EHD3
chr4	SGD	CDS	525437	527212	1000	+	0	KRS1
chr4	SGD	CDS	527419	530694	1000	-	0	ENA5
chr4	SGD	CDS	531304	534579	1000	-	0	ENA2
chr4	SGD	CDS	535189	538464	1000	-	0	ENA1
chr4	SGD	CDS	539800	540411	1000	+	0	RSM10
chr4	SGD	CDS	540598	541200	500	-	0	YDR042C
chr4	SGD	CDS	542672	543367	1000	-	0	NRG1
chr4	SGD	CDS	546640	547626	1000	+	0	HEM13
chr4	SGD	CDS	547976	548308	1000	-	0	RPC11
chr4	SGD	CDS	548760	550574	1000	-	0	BAP3
chr4	SGD	CDS	551858	552946	1000	+	0	HEM12
chr4	SGD	CDS	553252	555150	500	+	0	YDR049W
chr4	SGD	CDS	555724	556470	1000	-	0	TPI1
chr4	SGD	CDS	557054	558058	500	-	0	YDR051C
chr4	SGD	CDS	558509	560623	1000	-	0	DBF4
chr4	SGD	CDS	561438	562325	1000	-	0	CDC34
chr4	SGD	CDS	563525	564859	1000	+	0	PST1
chr4	SGD	CDS	565021	565638	500	-	0	YDR056C
chr4	SGD	CDS	565925	567553	1000	+	0	YOS9
chr4	SGD	CDS	567721	568701	1000	-	0	TGL2
chr4	SGD	CDS	569232	569631	1000	-	1	UBC5
chr4	SGD	CDS	569722	569768	1000	-	0	UBC5
chr4	SGD	CDS	570646	573723	1000	+	0	MAK21
chr4	SGD	CDS	574161	575780	500	+	0	YDR061W
chr4	SGD	CDS	576471	578156	1000	+	0	LCB2
chr4	SGD	CDS	578661	579110	500	+	0	AIM7
chr4	SGD	CDS	579456	579476	1000	+	0	RPS13
chr4	SGD	CDS	580016	580450	1000	+	0	RPS13
chr4	SGD	CDS	580685	581782	500	+	0	YDR065W
chr4	SGD	CDS	581906	582496	500	-	0	RTR2
chr4	SGD	CDS	582789	583463	500	-	0	OCA6
chr4	SGD	CDS	583711	584643	1000	+	0	DOS2
chr4	SGD	CDS	584937	587717	1000	-	0	DOA4
chr4	SGD	CDS	588096	588377	500	-	0	FMP16
chr4	SGD	CDS	588825	589400	1000	-	0	PAA1
chr4	SGD	CDS	589759	591342	1000	-	0	IPT1
chr4	SGD	CDS	592436	592945	1000	+	0	SNF11
chr4	SGD	CDS	593890	596580	1000	+	0	TPS2
chr4	SGD	CDS	597153	598079	1000	+	0	PPH3
chr4	SGD	CDS	598465	599685	1000	+	0	RAD55
chr4	SGD	CDS	600790	601806	1000	+	0	SED1
chr4	SGD	CDS	602195	602866	1000	-	0	SHU2
chr4	SGD	CDS	603061	603396	1000	+	0	PET100
chr4	SGD	CDS	603590	603808	1000	-	0	TFB5
chr4	SGD	CDS	604005	606983	1000	+	0	VPS41
chr4	SGD	CDS	607301	610078	1000	-	0	PDC2
chr4	SGD	CDS	610438	611922	1000	+	0	STN1
chr4	SGD	CDS	612070	613248	1000	+	0	RRP8
chr4	SGD	CDS	613402	614001	1000	-	0	TVP23
chr4	SGD	CDS	614285	616147	1000	-	0	AFR1
chr4	SGD	CDS	616925	617167	1000	-	0	SSS1
chr4	SGD	CDS	617467	618303	1000	-	0	RRP1
chr4	SGD	CDS	618494	619642	1000	-	0	SLU7
chr4	SGD	CDS	622109	624718	500	+	0	YDR089W
chr4	SGD	CDS	625063	625995	500	-	0	YDR090C
chr4	SGD	CDS	626705	628531	1000	-	0	RLI1
chr4	SGD	CDS	629873	629902	1000	+	0	UBC13
chr4	SGD	CDS	630171	630602	1000	+	0	UBC13
chr4	SGD	CDS	631279	636117	1000	+	0	DNF2
chr4	SGD	CDS	637136	639820	1000	+	0	GIS1
chr4	SGD	CDS	640106	643834	1000	-	0	MSH6
chr4	SGD	CDS	644175	645032	1000	-	0	GRX3
chr4	SGD	CDS	653604	654425	1000	+	0	BMH2
chr4	SGD	CDS	655010	655441	1000	+	0	TVP15
chr4	SGD	CDS	655683	657464	1000	-	0	ARX1
chr4	SGD	CDS	658347	661100	1000	+	0	STE5
chr4	SGD	CDS	661170	664907	1000	-	0	SPO71
chr4	SGD	CDS	665346	666767	1000	-	0	TMS1
chr4	SGD	CDS	667001	667855	1000	+	0	ARP10
chr4	SGD	CDS	669013	671031	1000	-	0	TMN2
chr4	SGD	CDS	671266	673362	1000	+	0	GSG1
chr4	SGD	CDS	673517	675664	500	-	0	YDR109C
chr4	SGD	CDS	676099	677799	1000	+	0	FOB1
chr4	SGD	CDS	678238	679761	500	-	0	ALT2
chr4	SGD	CDS	680493	681614	1000	-	0	PDS1
chr4	SGD	CDS	681921	682223	500	-	0	YDR114C
chr4	SGD	CDS	682172	682489	500	+	0	YDR115W
chr4	SGD	CDS	682721	683578	1000	-	0	MRPL1
chr4	SGD	CDS	683943	685640	1000	-	0	TMA64
chr4	SGD	CDS	685879	687837	1000	+	0	APC4
chr4	SGD	CDS	688224	690530	500	+	0	VBA4
chr4	SGD	CDS	691011	691211	500	+	0	YDR119W-A
chr4	SGD	CDS	691546	693258	1000	-	0	TRM1
chr4	SGD	CDS	693582	694172	1000	+	0	DPB4
chr4	SGD	CDS	694697	697891	1000	+	0	KIN1
chr4	SGD	CDS	698551	699465	1000	-	0	INO2
chr4	SGD	CDS	700312	701286	500	+	0	YDR124W
chr4	SGD	CDS	701394	702755	1000	-	0	ECM18
chr4	SGD	CDS	703231	704241	1000	+	0	SWF1
chr4	SGD	CDS	704481	709247	1000	+	0	ARO1
chr4	SGD	CDS	709546	712992	500	+	0	MTC5
chr4	SGD	CDS	713337	715244	1000	-	0	SAC6
chr4	SGD	CDS	715356	715376	1000	-	0	SAC6
chr4	SGD	CDS	715744	716619	1000	-	0	FIN1
chr4	SGD	CDS	716787	718457	500	-	0	YDR131C
chr4	SGD	CDS	718813	720300	500	-	0	YDR132C
chr4	SGD	CDS	723001	727548	1000	-	0	YCF1
chr4	SGD	CDS	728256	730247	1000	+	0	RGP1
chr4	SGD	CDS	730575	732833	1000	+	0	HPR1
chr4	SGD	CDS	733615	733699	1000	-	1	RUB1
chr4	SGD	CDS	733773	733921	1000	-	0	RUB1
chr4	SGD	CDS	734135	734800	1000	+	0	MTQ2
chr4	SGD	CDS	734898	739994	1000	-	0	DOP1
chr4	SGD	CDS	740470	741597	1000	-	0	PEX7
chr4	SGD	CDS	742039	743871	1000	-	0	SAN1
chr4	SGD	CDS	744308	746098	1000	-	0	MKC7
chr4	SGD	CDS	746735	748354	1000	+	0	TAF12
chr4	SGD	CDS	748610	750739	1000	-	0	SWI5
chr4	SGD	CDS	751628	753232	1000	+	0	EKI1
chr4	SGD	CDS	753672	755063	1000	-	0	KGD2
chr4	SGD	CDS	755625	763871	1000	+	0	NUM1
chr4	SGD	CDS	764175	765152	1000	-	0	CTH1
chr4	SGD	CDS	765703	766500	1000	+	0	GIR2
chr4	SGD	CDS	766733	767968	1000	-	0	ENT5
chr4	SGD	CDS	768509	768997	1000	-	0	CPR1
chr4	SGD	CDS	769522	769935	1000	+	0	RPA14
chr4	SGD	CDS	770354	771451	1000	+	0	HOM2
chr4	SGD	CDS	771874	775779	1000	+	0	SAC3
chr4	SGD	CDS	776160	778718	1000	+	0	SSY1
chr4	SGD	CDS	779040	780203	500	+	0	YDR161W
chr4	SGD	CDS	780387	781097	1000	-	0	NBP2
chr4	SGD	CDS	781420	781947	1000	+	0	CWC15
chr4	SGD	CDS	782038	784212	1000	-	0	SEC1
chr4	SGD	CDS	784868	786202	1000	+	0	TRM82
chr4	SGD	CDS	786303	789218	1000	-	0	SEC5
chr4	SGD	CDS	789446	790066	1000	+	0	TAF10
chr4	SGD	CDS	790325	791845	1000	+	0	CDC37
chr4	SGD	CDS	792345	793886	1000	-	0	STB3
chr4	SGD	CDS	794571	794720	500	-	0	YDR169C-A
chr4	SGD	CDS	796190	802219	1000	-	0	SEC7
chr4	SGD	CDS	806618	807745	1000	+	0	HSP42
chr4	SGD	CDS	808321	810378	1000	+	0	SUP35
chr4	SGD	CDS	810562	811629	1000	-	0	ARG82
chr4	SGD	CDS	812107	812847	1000	+	0	HMO1
chr4	SGD	CDS	813190	814149	1000	-	0	RSM24
chr4	SGD	CDS	814449	816557	1000	+	0	NGG1
chr4	SGD	CDS	816875	817522	1000	+	0	UBC1
chr4	SGD	CDS	817947	818492	1000	+	0	SDH4
chr4	SGD	CDS	818705	819193	1000	-	0	CSN9
chr4	SGD	CDS	819430	820821	500	+	0	YDR179W-A
chr4	SGD	CDS	821292	825773	1000	+	0	SCC2
chr4	SGD	CDS	825907	827352	1000	-	0	SAS4
chr4	SGD	CDS	827579	829054	1000	+	0	CDC1
chr4	SGD	CDS	829148	829351	500	+	0	YDR182W-A
chr4	SGD	CDS	829582	830274	1000	+	0	PLP1
chr4	SGD	CDS	830626	831510	1000	-	0	ATC1
chr4	SGD	CDS	831931	832470	500	-	0	YDR185C
chr4	SGD	CDS	832856	835489	1000	-	0	YDR186C
chr4	SGD	CDS	836418	838058	1000	+	0	CCT6
chr4	SGD	CDS	838389	840389	1000	+	0	SLY1
chr4	SGD	CDS	840601	841992	1000	-	0	RVB1
chr4	SGD	CDS	842334	843446	1000	+	0	HST4
chr4	SGD	CDS	843566	844858	1000	-	0	NUP42
chr4	SGD	CDS	845949	847943	1000	-	0	MSS116
chr4	SGD	CDS	848068	848220	500	+	0	YDR194W-A
chr4	SGD	CDS	848596	850197	1000	+	0	REF2
chr4	SGD	CDS	850271	850996	500	-	0	YDR196C
chr4	SGD	CDS	851225	852394	1000	+	0	CBS2
chr4	SGD	CDS	852530	853969	1000	-	0	RKM2
chr4	SGD	CDS	854276	856090	1000	-	0	VPS64
chr4	SGD	CDS	856314	856811	1000	+	0	SPC19
chr4	SGD	CDS	856895	857950	1000	-	0	RAV2
chr4	SGD	CDS	858134	859141	1000	+	0	COQ4
chr4	SGD	CDS	859343	861517	1000	+	0	MSC2
chr4	SGD	CDS	862051	864705	1000	+	0	EBS1
chr4	SGD	CDS	865009	867519	1000	-	0	UME6
chr4	SGD	CDS	868221	870560	1000	+	0	MSS4
chr4	SGD	CDS	871071	871298	500	+	0	YDR210W
chr4	SGD	CDS	884724	886862	1000	+	0	GCD6
chr4	SGD	CDS	887229	888908	1000	+	0	TCP1
chr4	SGD	CDS	889748	892489	1000	+	0	UPC2
chr4	SGD	CDS	892872	893924	1000	+	0	AHA1
chr4	SGD	CDS	895031	899002	1000	+	0	ADR1
chr4	SGD	CDS	899547	903476	1000	-	0	RAD9
chr4	SGD	CDS	903777	905048	1000	-	0	SPR28
chr4	SGD	CDS	905451	906848	1000	-	0	MFB1
chr4	SGD	CDS	907326	909434	1000	+	0	GTB1
chr4	SGD	CDS	910050	911297	500	+	0	YDR222W
chr4	SGD	CDS	912095	913498	1000	+	0	CRF1
chr4	SGD	CDS	914313	914708	1000	-	0	HTB1
chr4	SGD	CDS	915526	915924	1000	+	0	HTA1
chr4	SGD	CDS	916482	917150	1000	+	0	ADK1
chr4	SGD	CDS	917567	921643	1000	+	0	SIR4
chr4	SGD	CDS	921922	923802	1000	-	0	PCF11
chr4	SGD	CDS	924781	926142	1000	+	0	IVY1
chr4	SGD	CDS	926289	926906	1000	-	0	COX20
chr4	SGD	CDS	927448	929094	1000	+	0	HEM1
chr4	SGD	CDS	929466	930353	1000	-	0	RTN1
chr4	SGD	CDS	931125	933206	1000	+	0	LYS4
chr4	SGD	CDS	933500	935134	1000	+	0	PRP42
chr4	SGD	CDS	935232	935888	1000	-	0	FMN1
chr4	SGD	CDS	936611	937489	1000	+	0	MRPL7
chr4	SGD	CDS	937891	940812	1000	-	0	SEC26
chr4	SGD	CDS	941053	943416	1000	-	0	YDR239C
chr4	SGD	CDS	943670	945148	1000	-	0	SNU56
chr4	SGD	CDS	946803	948452	1000	+	0	AMD2
chr4	SGD	CDS	948514	950280	1000	-	0	PRP28
chr4	SGD	CDS	950559	952397	1000	+	0	PEX5
chr4	SGD	CDS	952796	953977	1000	+	0	MNN10
chr4	SGD	CDS	954284	954943	1000	+	0	TRS23
chr4	SGD	CDS	955129	955329	500	+	0	YDR246W-A
chr4	SGD	CDS	956009	957394	1000	+	0	VHS1
chr4	SGD	CDS	957754	958335	500	-	0	YDR248C
chr4	SGD	CDS	958677	959798	500	-	0	YDR249C
chr4	SGD	CDS	960610	963102	1000	+	0	PAM1
chr4	SGD	CDS	963408	963857	1000	+	0	BTT1
chr4	SGD	CDS	963986	964561	1000	-	0	MET32
chr4	SGD	CDS	965109	966485	1000	+	0	CHL4
chr4	SGD	CDS	966553	967818	1000	-	0	RMD5
chr4	SGD	CDS	968129	969676	1000	-	0	CTA1
chr4	SGD	CDS	969986	971470	1000	-	0	SET7
chr4	SGD	CDS	971804	974239	1000	-	0	HSP78
chr4	SGD	CDS	974627	975778	1000	-	0	YAP6
chr4	SGD	CDS	976713	977225	1000	-	0	SWM1
chr4	SGD	CDS	977517	979205	1000	-	0	EXG2
chr4	SGD	CDS	993130	993948	500	+	0	YDR262W
chr4	SGD	CDS	994238	995530	1000	-	0	DIN7
chr4	SGD	CDS	996025	998319	1000	-	0	AKR1
chr4	SGD	CDS	998860	999873	1000	+	0	PEX10
chr4	SGD	CDS	1000100	1002019	1000	-	0	YDR266C
chr4	SGD	CDS	1002506	1003498	1000	-	0	CIA1
chr4	SGD	CDS	1004000	1005139	1000	+	0	MSW1
chr4	SGD	CDS	1005671	1008685	1000	+	0	CCC2
chr4	SGD	CDS	1009006	1009830	1000	+	0	GLO2
chr4	SGD	CDS	1010172	1011269	1000	+	0	DON1
chr4	SGD	CDS	1012248	1012955	1000	+	0	BSC2
chr4	SGD	CDS	1013472	1013639	1000	-	0	PMP3
chr4	SGD	CDS	1014397	1015698	1000	-	0	MTH1
chr4	SGD	CDS	1019364	1020416	1000	+	0	RNH202
chr4	SGD	CDS	1020743	1021660	1000	+	0	RRP45
chr4	SGD	CDS	1022003	1022317	1000	-	0	PHM6
chr4	SGD	CDS	1023507	1024751	500	-	0	YDR282C
chr4	SGD	CDS	1025066	1030045	1000	-	0	GCN2
chr4	SGD	CDS	1030546	1031415	1000	-	0	DPP1
chr4	SGD	CDS	1032432	1035059	1000	+	0	ZIP1
chr4	SGD	CDS	1035227	1035571	500	-	0	YDR286C
chr4	SGD	CDS	1035991	1036869	1000	+	0	INM2
chr4	SGD	CDS	1037191	1038102	1000	+	0	NSE3
chr4	SGD	CDS	1038276	1039505	1000	-	0	RTT103
chr4	SGD	CDS	1039724	1042957	500	+	0	HRQ1
chr4	SGD	CDS	1043142	1045007	1000	-	0	SRP101
chr4	SGD	CDS	1045636	1049388	1000	-	0	SSD1
chr4	SGD	CDS	1050455	1052224	1000	-	0	DPL1
chr4	SGD	CDS	1052619	1054643	1000	-	0	HDA2
chr4	SGD	CDS	1055208	1055888	1000	+	0	MHR1
chr4	SGD	CDS	1056547	1057596	1000	+	0	SUR2
chr4	SGD	CDS	1058172	1058810	1000	-	0	ATP5
chr4	SGD	CDS	1059623	1061227	1000	+	0	BFR2
chr4	SGD	CDS	1061501	1062787	1000	-	0	PRO1
chr4	SGD	CDS	1063348	1067421	1000	+	0	CFT1
chr4	SGD	CDS	1067727	1068386	1000	+	0	GPI11
chr4	SGD	CDS	1068725	1071382	1000	-	0	RSC3
chr4	SGD	CDS	1071876	1072553	1000	-	0	CPR5
chr4	SGD	CDS	1072742	1073308	1000	-	0	HNT2
chr4	SGD	CDS	1073398	1073484	1000	-	0	HNT2
chr4	SGD	CDS	1073731	1075167	500	-	0	YDR306C
chr4	SGD	CDS	1075861	1077849	500	+	0	YDR307W
chr4	SGD	CDS	1078023	1078445	1000	-	0	SRB7
chr4	SGD	CDS	1079044	1080195	1000	-	0	GIC2
chr4	SGD	CDS	1081124	1084312	1000	-	0	SUM1
chr4	SGD	CDS	1085062	1086990	1000	+	0	TFB1
chr4	SGD	CDS	1087578	1088939	1000	+	0	SSF2
chr4	SGD	CDS	1089216	1090076	1000	-	0	PIB1
chr4	SGD	CDS	1090430	1092508	1000	-	0	RAD34
chr4	SGD	CDS	1092738	1093583	1000	-	0	IPK1
chr4	SGD	CDS	1093760	1095175	1000	+	0	OMS1
chr4	SGD	CDS	1102181	1103425	1000	+	0	HIM1
chr4	SGD	CDS	1103755	1103806	1000	+	0	MCM21
chr4	SGD	CDS	1103890	1104944	1000	+	2	MCM21
chr4	SGD	CDS	1105000	1105824	500	-	0	YFT2
chr4	SGD	CDS	1106092	1108098	1000	-	0	SWA2
chr4	SGD	CDS	1108277	1108495	1000	-	0	DAD4
chr4	SGD	CDS	1108699	1109844	1000	+	0	ASP1
chr4	SGD	CDS	1110586	1111689	1000	+	0	MRPL35
chr4	SGD	CDS	1112000	1112290	1000	-	0	TIM11
chr4	SGD	CDS	1112477	1114024	1000	-	0	PEP7
chr4	SGD	CDS	1114430	1116760	1000	-	0	UTP4
chr4	SGD	CDS	1117121	1120228	1000	+	0	YCG1
chr4	SGD	CDS	1120604	1124920	1000	-	0	YSP2
chr4	SGD	CDS	1125429	1126013	1000	-	0	SKP1
chr4	SGD	CDS	1126265	1127590	1000	-	0	PEX3
chr4	SGD	CDS	1127867	1129369	1000	+	0	UBX5
chr4	SGD	CDS	1129583	1130818	1000	+	0	GPI8
chr4	SGD	CDS	1130996	1133065	1000	+	0	IRC3
chr4	SGD	CDS	1133255	1135426	500	-	0	YDR333C
chr4	SGD	CDS	1135927	1140471	1000	+	0	SWR1
chr4	SGD	CDS	1141162	1144836	1000	+	0	MSN5
chr4	SGD	CDS	1145086	1146030	500	+	0	YDR336W
chr4	SGD	CDS	1146313	1147173	1000	+	0	MRPS28
chr4	SGD	CDS	1147373	1149460	500	-	0	YDR338C
chr4	SGD	CDS	1149945	1150514	1000	-	0	FCF1
chr4	SGD	CDS	1151797	1153620	1000	-	0	YDR341C
chr4	SGD	CDS	1154210	1155922	1000	-	0	HXT7
chr4	SGD	CDS	1159602	1161314	1000	-	0	HXT6
chr4	SGD	CDS	1162951	1164654	1000	-	0	HXT3
chr4	SGD	CDS	1167208	1168653	1000	-	0	SVF1
chr4	SGD	CDS	1169172	1170137	1000	+	0	MRP1
chr4	SGD	CDS	1170320	1171819	500	-	0	YDR348C
chr4	SGD	CDS	1172380	1174170	1000	-	0	YPS7
chr4	SGD	CDS	1176332	1178167	1000	-	0	ATP22
chr4	SGD	CDS	1178659	1181253	1000	+	0	SBE2
chr4	SGD	CDS	1181794	1182747	500	+	0	YDR352W
chr4	SGD	CDS	1183292	1184251	1000	+	0	TRR1
chr4	SGD	CDS	1184740	1185882	1000	+	0	TRP4
chr4	SGD	CDS	1186100	1188934	1000	+	0	SPC110
chr4	SGD	CDS	1189192	1189560	500	-	0	YDR357C
chr4	SGD	CDS	1190052	1191725	1000	+	0	GGA1
chr4	SGD	CDS	1191929	1194877	1000	-	0	EAF1
chr4	SGD	CDS	1195404	1196255	1000	-	0	BCP1
chr4	SGD	CDS	1196671	1198689	1000	-	0	TFC6
chr4	SGD	CDS	1199175	1200545	1000	+	0	ESC2
chr4	SGD	CDS	1202120	1202389	1000	+	0	SEM1
chr4	SGD	CDS	1202835	1204202	1000	-	0	CDC40
chr4	SGD	CDS	1204489	1206375	1000	-	0	ESF1
chr4	SGD	CDS	1212430	1212828	500	-	0	YDR366C
chr4	SGD	CDS	1212840	1212869	500	+	0	KEI1
chr4	SGD	CDS	1212971	1213606	500	+	0	KEI1
chr4	SGD	CDS	1213896	1214834	1000	+	0	YPR1
chr4	SGD	CDS	1215008	1217572	1000	-	0	XRS2
chr4	SGD	CDS	1217774	1219102	500	-	0	YDR370C
chr4	SGD	CDS	1219405	1220940	500	+	0	CTS2
chr4	SGD	CDS	1221104	1222141	1000	-	0	VPS74
chr4	SGD	CDS	1222751	1223323	1000	+	0	FRQ1
chr4	SGD	CDS	1223466	1224386	500	-	0	YDR374C
chr4	SGD	CDS	1224749	1225018	500	+	0	YDR374W-A
chr4	SGD	CDS	1225158	1226528	1000	-	0	BCS1
chr4	SGD	CDS	1226814	1228295	1000	+	0	ARH1
chr4	SGD	CDS	1228603	1228908	1000	+	0	ATP17
chr4	SGD	CDS	1229341	1229601	1000	-	0	LSM6
chr4	SGD	CDS	1230159	1233188	1000	+	0	RGA2
chr4	SGD	CDS	1233270	1233509	500	-	0	YDR379C-A
chr4	SGD	CDS	1234210	1236117	1000	+	0	ARO10
chr4	SGD	CDS	1236550	1236834	1000	+	0	YRA1
chr4	SGD	CDS	1237601	1237996	1000	+	0	YRA1
chr4	SGD	CDS	1238304	1238622	1000	-	1	YDR381C-A
chr4	SGD	CDS	1238817	1238842	1000	-	0	YDR381C-A
chr4	SGD	CDS	1239484	1239816	1000	+	0	RPP2B
chr4	SGD	CDS	1239952	1240668	1000	-	0	NKP1
chr4	SGD	CDS	1241196	1242023	1000	-	0	ATO3
chr4	SGD	CDS	1243222	1245750	1000	+	0	EFT2
chr4	SGD	CDS	1246076	1247974	1000	+	0	MUS81
chr4	SGD	CDS	1248146	1249813	500	-	0	YDR387C
chr4	SGD	CDS	1250178	1251626	1000	+	0	RVS167
chr4	SGD	CDS	1252529	1254493	1000	+	0	SAC7
chr4	SGD	CDS	1254929	1256839	1000	-	0	UBA2
chr4	SGD	CDS	1257350	1258048	500	-	0	YDR391C
chr4	SGD	CDS	1258688	1259701	1000	+	0	SPT3
chr4	SGD	CDS	1259893	1261263	1000	+	0	SHE9
chr4	SGD	CDS	1261673	1262959	1000	+	0	RPT3
chr4	SGD	CDS	1263316	1266150	1000	+	0	SXM1
chr4	SGD	CDS	1266358	1266761	1000	-	2	NCB2
chr4	SGD	CDS	1266854	1266890	1000	-	0	NCB2
chr4	SGD	CDS	1267463	1269394	1000	+	0	UTP5
chr4	SGD	CDS	1270060	1270725	1000	+	0	HPT1
chr4	SGD	CDS	1271055	1272077	1000	+	0	URH1
chr4	SGD	CDS	1272226	1273695	1000	-	0	DIT2
chr4	SGD	CDS	1274594	1276204	1000	+	0	DIT1
chr4	SGD	CDS	1276646	1277161	1000	-	0	RPB7
chr4	SGD	CDS	1277638	1278429	1000	+	0	MRP20
chr4	SGD	CDS	1279202	1283791	1000	+	0	PDR15
chr4	SGD	CDS	1284061	1287930	1000	-	0	TRS120
chr4	SGD	CDS	1288207	1288851	1000	-	0	ADE8
chr4	SGD	CDS	1289398	1292112	1000	+	0	SIZ1
chr4	SGD	CDS	1292364	1293083	1000	-	0	STE14
chr4	SGD	CDS	1293361	1294386	1000	-	0	DFM1
chr4	SGD	CDS	1294685	1295392	500	+	0	RRP17
chr4	SGD	CDS	1295590	1296678	1000	-	0	ERD1
chr4	SGD	CDS	1297029	1298153	500	-	0	YDR415C
chr4	SGD	CDS	1298424	1301003	1000	+	0	SYF1
chr4	SGD	CDS	1301608	1302105	1000	+	0	RPL12B
chr4	SGD	CDS	1303166	1305064	1000	+	0	RAD30
chr4	SGD	CDS	1306259	1311667	1000	+	0	HKR1
chr4	SGD	CDS	1312032	1314884	1000	+	0	ARO80
chr4	SGD	CDS	1315318	1317765	1000	-	0	SIP1
chr4	SGD	CDS	1318038	1319267	1000	-	0	CAD1
chr4	SGD	CDS	1319379	1319609	1000	-	0	DYN2
chr4	SGD	CDS	1319690	1319712	1000	-	2	DYN2
chr4	SGD	CDS	1319809	1319833	1000	-	0	DYN2
chr4	SGD	CDS	1320056	1321933	1000	+	0	SNX41
chr4	SGD	CDS	1322197	1323378	1000	+	0	RPN9
chr4	SGD	CDS	1323446	1324231	1000	-	0	BNA7
chr4	SGD	CDS	1324469	1325293	1000	-	0	TIF35
chr4	SGD	CDS	1325493	1328462	1000	-	0	CYM1
chr4	SGD	CDS	1328775	1330019	1000	+	0	NPL3
chr4	SGD	CDS	1331229	1332833	1000	+	0	GPI17
chr4	SGD	CDS	1332975	1333961	1000	-	0	PPM1
chr4	SGD	CDS	1334813	1336945	1000	+	0	PPZ2
chr4	SGD	CDS	1337344	1337766	1000	+	0	GPI19
chr4	SGD	CDS	1338266	1339378	1000	+	0	THI74
chr4	SGD	CDS	1339668	1340711	1000	+	0	LRS4
chr4	SGD	CDS	1342485	1344233	1000	+	0	DOT1
chr4	SGD	CDS	1344509	1345054	1000	-	0	APT2
chr4	SGD	CDS	1345668	1349930	1000	-	0	SSN2
chr4	SGD	CDS	1350282	1352345	500	+	0	YDR444W
chr4	SGD	CDS	1353717	1354625	1000	+	0	ECM11
chr4	SGD	CDS	1354821	1355228	1000	-	0	RPS17B
chr4	SGD	CDS	1355543	1355545	1000	-	0	RPS17B
chr4	SGD	CDS	1356057	1357361	1000	+	0	ADA2
chr4	SGD	CDS	1357572	1358894	1000	-	0	UTP6
chr4	SGD	CDS	1359915	1359961	1000	+	0	RPS18A
chr4	SGD	CDS	1360397	1360790	1000	+	1	RPS18A
chr4	SGD	CDS	1361112	1362173	1000	-	0	YHP1
chr4	SGD	CDS	1362870	1364894	1000	+	0	PPN1
chr4	SGD	CDS	1365064	1365654	1000	-	0	TSA2
chr4	SGD	CDS	1366256	1366819	1000	-	0	GUK1
chr4	SGD	CDS	1367477	1369378	1000	+	0	NHX1
chr4	SGD	CDS	1369782	1379588	1000	+	0	TOM1
chr4	SGD	CDS	1380047	1382038	1000	-	0	HEH2
chr4	SGD	CDS	1382311	1383435	1000	-	0	PFA5
chr4	SGD	CDS	1383803	1384768	1000	+	0	TFB3
chr4	SGD	CDS	1385168	1385278	1000	+	0	MFA1
chr4	SGD	CDS	1385516	1385758	500	-	0	YDR461C-A
chr4	SGD	CDS	1386065	1386508	1000	+	0	MRPL28
chr4	SGD	CDS	1386808	1388367	1000	+	0	STP1
chr4	SGD	CDS	1388864	1393171	1000	+	0	SPP41
chr4	SGD	CDS	1393328	1394566	1000	-	0	RMT2
chr4	SGD	CDS	1395113	1397809	1000	+	0	PKH3
chr4	SGD	CDS	1398018	1398692	1000	-	0	TLG1
chr4	SGD	CDS	1399007	1399534	1000	+	0	SDC1
chr4	SGD	CDS	1399698	1401206	1000	-	0	UGO1
chr4	SGD	CDS	1401762	1401792	1000	+	0	RPL27B
chr4	SGD	CDS	1402177	1402556	1000	+	2	RPL27B
chr4	SGD	CDS	1403314	1404165	1000	+	0	TRS31
chr4	SGD	CDS	1404437	1405846	1000	-	0	PRP3
chr4	SGD	CDS	1407456	1410086	1000	-	0	JIP4
chr4	SGD	CDS	1410445	1411119	500	-	0	YDR476C
chr4	SGD	CDS	1412365	1414266	1000	+	0	SNF1
chr4	SGD	CDS	1414567	1415163	1000	+	0	SNM1
chr4	SGD	CDS	1415202	1416866	1000	-	0	PEX29
chr4	SGD	CDS	1417391	1418362	1000	+	0	DIG2
chr4	SGD	CDS	1418542	1420242	1000	-	0	PHO8
chr4	SGD	CDS	1420423	1420830	1000	-	0	CWC21
chr4	SGD	CDS	1421149	1422477	1000	+	0	KRE2
chr4	SGD	CDS	1422755	1424680	1000	+	0	VPS52
chr4	SGD	CDS	1424812	1427199	1000	-	0	VPS72
chr4	SGD	CDS	1427423	1428112	1000	-	0	VPS60
chr4	SGD	CDS	1428346	1428972	1000	-	0	RIB3
chr4	SGD	CDS	1429180	1430781	1000	-	0	PAC11
chr4	SGD	CDS	1431004	1431888	1000	+	0	SLD5
chr4	SGD	CDS	1431960	1434260	1000	-	0	PKH1
chr4	SGD	CDS	1434916	1435866	1000	+	0	IZH1
chr4	SGD	CDS	1436209	1436580	500	+	0	AIM8
chr4	SGD	CDS	1436922	1438007	1000	+	0	RSM28
chr4	SGD	CDS	1438107	1441142	1000	-	0	VPS3
chr4	SGD	CDS	1441425	1443395	1000	-	0	PUF6
chr4	SGD	CDS	1443705	1445459	1000	-	0	ITR1
chr4	SGD	CDS	1445835	1446986	1000	-	0	SEC20
chr4	SGD	CDS	1447822	1450065	1000	+	0	LCD1
chr4	SGD	CDS	1450190	1450449	1000	-	2	RPL37B
chr4	SGD	CDS	1450839	1450845	1000	-	0	RPL37B
chr4	SGD	CDS	1451345	1452910	1000	+	0	PLM2
chr4	SGD	CDS	1453302	1454456	1000	-	0	SAM2
chr4	SGD	CDS	1455034	1455858	1000	-	0	LPP1
chr4	SGD	CDS	1456303	1456686	1000	-	0	SPG3
chr4	SGD	CDS	1456687	1459212	1000	-	0	PSP1
chr4	SGD	CDS	1459720	1461546	500	-	0	YDR506C
chr4	SGD	CDS	1462350	1465778	1000	-	0	GIN4
chr4	SGD	CDS	1466445	1468436	1000	-	0	GNP1
chr4	SGD	CDS	1469392	1469697	1000	+	0	SMT3
chr4	SGD	CDS	1470009	1470410	1000	+	0	ACN9
chr4	SGD	CDS	1470492	1471055	1000	-	0	EMI1
chr4	SGD	CDS	1471009	1471440	1000	+	0	GRX2
chr4	SGD	CDS	1471540	1472991	500	-	0	YDR514C
chr4	SGD	CDS	1473421	1474764	1000	+	0	SLF1
chr4	SGD	CDS	1474966	1476468	1000	-	0	EMI2
chr4	SGD	CDS	1477231	1478349	1000	+	0	GRH1
chr4	SGD	CDS	1478600	1480153	1000	+	0	EUG1
chr4	SGD	CDS	1480417	1480824	1000	+	0	FPR2
chr4	SGD	CDS	1481077	1483395	500	-	0	YDR520C
chr4	SGD	CDS	1483787	1485295	1000	-	0	SPS2
chr4	SGD	CDS	1485558	1487030	1000	-	0	SPS1
chr4	SGD	CDS	1487534	1488982	1000	-	0	AGE1
chr4	SGD	CDS	1489395	1489484	500	+	0	YDR524W-C
chr4	SGD	CDS	1489590	1489790	500	-	0	YDR524C-B
chr4	SGD	CDS	1490588	1490827	1000	+	0	SNA2
chr4	SGD	CDS	1491086	1492405	1000	+	0	RBA50
chr4	SGD	CDS	1494578	1495849	1000	+	0	HLR1
chr4	SGD	CDS	1496157	1496540	1000	-	0	QCR7
chr4	SGD	CDS	1496783	1497760	1000	-	0	APA2
chr4	SGD	CDS	1498224	1499327	500	+	0	YDR531W
chr4	SGD	CDS	1499388	1500545	500	-	0	YDR532C
chr4	SGD	CDS	1501439	1502152	1000	-	0	HSP31
chr4	SGD	CDS	1503305	1504891	1000	-	0	FIT1
chr4	SGD	CDS	1507996	1509705	1000	+	0	STL1
chr4	SGD	CDS	1510892	1511620	1000	+	0	PAD1
chr4	SGD	CDS	1512084	1513595	500	+	0	YDR539W
chr4	SGD	CDS	1517120	1517659	1000	-	0	IRC4
chr4	SGD	CDS	1519648	1520682	500	-	0	YDR541C
chr4	SGD	CDS	1523234	1523596	500	+	0	PAU10
chr4	SGD	CDS	1526306	1531696	1000	+	0	YRF1-1
