# Supplementary material for: A Compendium of Nucleosome and Transcript Profiles Reveals Determinants of Chromatin Architecture and Transcription
Source: PLoS Genet. 2013 May 2;9(5):e1003479. doi: 10.1371/journal.pgen.1003479 (PMC3642058; doi:10.1371/journal.pgen.1003479)
Supplement: Dataset S1 — Yeast transcript annotation R script and data files. Please note this file is 81.9 MB and may be difficult for some readers to download due to its size. (GZ) [file pgen.1003479.s001.gz › yeast-transcript-annotation/chr2.orfs.gff]

chr2	SGD	CDS	280	2658	500	-	0	YBL113C
chr2	SGD	CDS	2582	2899	500	-	0	YBL112C
chr2	SGD	CDS	2907	4116	500	-	1	YBL111C
chr2	SGD	CDS	4216	5009	500	-	0	YBL111C
chr2	SGD	CDS	7605	7733	500	-	0	PAU9
chr2	SGD	CDS	9961	10551	500	-	0	YBL107C
chr2	SGD	CDS	10847	13879	1000	-	0	SRO77
chr2	SGD	CDS	14241	17696	1000	-	0	PKC1
chr2	SGD	CDS	18177	21293	500	-	0	YBL104C
chr2	SGD	CDS	22075	23535	1000	-	0	RTG3
chr2	SGD	CDS	24098	24745	1000	+	0	SFT2
chr2	SGD	CDS	24946	28299	1000	-	0	ECM21
chr2	SGD	CDS	28427	28546	500	+	0	YBL100W-C
chr2	SGD	CDS	37050	38687	1000	+	0	ATP1
chr2	SGD	CDS	39142	40524	1000	+	0	BNA4
chr2	SGD	CDS	40828	43092	1000	+	0	BRN1
chr2	SGD	CDS	43274	44086	500	+	0	YBL095W
chr2	SGD	CDS	44253	44915	1000	-	0	ROX3
chr2	SGD	CDS	45975	46367	1000	+	0	RPL32
chr2	SGD	CDS	46562	47055	1000	-	2	SCS22
chr2	SGD	CDS	47144	47177	1000	-	0	SCS22
chr2	SGD	CDS	47360	48625	1000	-	0	MAP2
chr2	SGD	CDS	48822	49355	1000	+	0	MRP21
chr2	SGD	CDS	49571	50950	1000	+	0	AVT5
chr2	SGD	CDS	51016	59379	1000	-	0	TEL1
chr2	SGD	CDS	59818	60189	1000	-	0	RPL23A
chr2	SGD	CDS	60694	60735	1000	-	0	RPL23A
chr2	SGD	CDS	61199	62599	500	-	0	YBL086C
chr2	SGD	CDS	63873	66815	1000	+	0	BOI1
chr2	SGD	CDS	67166	69442	1000	-	0	CDC27
chr2	SGD	CDS	69748	71124	1000	-	0	ALG3
chr2	SGD	CDS	71863	72969	500	+	0	YBL081W
chr2	SGD	CDS	73067	74692	1000	-	0	PET112
chr2	SGD	CDS	75256	79764	1000	+	0	NUP170
chr2	SGD	CDS	80375	80728	1000	-	0	ATG8
chr2	SGD	CDS	81041	84259	1000	-	0	ILS1
chr2	SGD	CDS	84497	86446	1000	-	0	SSA3
chr2	SGD	CDS	86720	87787	1000	-	0	AAR2
chr2	SGD	CDS	88521	89123	1000	-	0	RPS8A
chr2	SGD	CDS	89456	89554	500	-	0	YBL071C-B
chr2	SGD	CDS	89976	90224	1000	+	0	KTI11
chr2	SGD	CDS	90739	92028	1000	+	0	AST1
chr2	SGD	CDS	92412	93395	1000	+	0	PRS4
chr2	SGD	CDS	93641	95884	1000	-	0	UBP13
chr2	SGD	CDS	96671	100117	1000	-	0	SEF1
chr2	SGD	CDS	100373	101158	1000	-	0	PRX1
chr2	SGD	CDS	101888	105223	1000	+	0	KIP1
chr2	SGD	CDS	105318	107408	1000	-	0	SKT5
chr2	SGD	CDS	107934	109997	500	+	0	YEL1
chr2	SGD	CDS	110127	110422	500	-	2	YBL059C-A
chr2	SGD	CDS	110508	110541	500	-	0	YBL059C-A
chr2	SGD	CDS	110596	110881	500	+	0	YBL059W
chr2	SGD	CDS	110951	111246	500	+	2	YBL059W
chr2	SGD	CDS	111439	112710	1000	+	0	SHP1
chr2	SGD	CDS	112803	113447	1000	-	0	PTH2
chr2	SGD	CDS	113765	115171	1000	+	0	PTC3
chr2	SGD	CDS	115576	116832	1000	-	0	YBL055C
chr2	SGD	CDS	117592	119169	500	+	0	YBL054W
chr2	SGD	CDS	119382	121877	1000	-	0	SAS3
chr2	SGD	CDS	122756	124762	1000	-	0	PIN4
chr2	SGD	CDS	125128	125157	1000	+	0	SEC17
chr2	SGD	CDS	125274	126122	1000	+	0	SEC17
chr2	SGD	CDS	126831	127247	1000	+	0	MOH1
chr2	SGD	CDS	127898	132043	1000	-	0	EDE1
chr2	SGD	CDS	132427	133752	1000	+	0	PSY4
chr2	SGD	CDS	134146	135519	1000	-	0	COR1
chr2	SGD	CDS	136001	136369	500	+	0	YBL044W
chr2	SGD	CDS	136691	137464	1000	+	0	ECM13
chr2	SGD	CDS	138344	140263	1000	-	0	FUI1
chr2	SGD	CDS	141250	141975	1000	+	0	PRE7
chr2	SGD	CDS	142115	142752	1000	-	2	ERD2
chr2	SGD	CDS	142850	142871	1000	-	0	ERD2
chr2	SGD	CDS	143396	143575	500	+	0	YBL039W-B
chr2	SGD	CDS	143992	145731	1000	-	0	URA7
chr2	SGD	CDS	146190	146888	1000	+	0	MRPL16
chr2	SGD	CDS	147212	150289	1000	+	0	APL3
chr2	SGD	CDS	150450	151223	1000	-	0	YBL036C
chr2	SGD	CDS	151496	153613	1000	-	0	POL12
chr2	SGD	CDS	153851	158392	1000	-	0	STU1
chr2	SGD	CDS	158659	159696	1000	-	0	RIB1
chr2	SGD	CDS	160187	161332	1000	+	0	HEK2
chr2	SGD	CDS	161702	162718	1000	+	0	SHE1
chr2	SGD	CDS	163044	164000	1000	-	0	PET9
chr2	SGD	CDS	164491	164775	500	-	0	YBL029C-A
chr2	SGD	CDS	166137	167267	500	+	0	YBL029W
chr2	SGD	CDS	167521	167841	1000	-	0	YBL028C
chr2	SGD	CDS	168426	168427	1000	+	0	RPL19B
chr2	SGD	CDS	168812	169379	1000	+	1	RPL19B
chr2	SGD	CDS	170626	170679	1000	+	0	LSM2
chr2	SGD	CDS	170808	171041	1000	+	0	LSM2
chr2	SGD	CDS	171484	171921	1000	+	0	RRN10
chr2	SGD	CDS	172537	174591	1000	+	0	NCL1
chr2	SGD	CDS	174923	177529	1000	-	0	MCM2
chr2	SGD	CDS	177877	181278	1000	-	0	PIM1
chr2	SGD	CDS	181663	182097	1000	-	0	HAP3
chr2	SGD	CDS	182404	184128	1000	+	0	RFT1
chr2	SGD	CDS	184356	185918	1000	+	0	APN2
chr2	SGD	CDS	186001	186355	1000	-	1	POP8
chr2	SGD	CDS	186431	186477	1000	-	0	POP8
chr2	SGD	CDS	186847	191586	1000	-	0	PEP1
chr2	SGD	CDS	192454	193515	1000	+	0	FUS3
chr2	SGD	CDS	194125	195705	1000	+	0	ACH1
chr2	SGD	CDS	199067	201751	1000	-	0	RRN6
chr2	SGD	CDS	202059	203264	1000	+	0	FMT1
chr2	SGD	CDS	203541	205820	1000	+	0	SCT1
chr2	SGD	CDS	206110	206952	500	-	0	YBL010C
chr2	SGD	CDS	207197	209227	1000	+	0	ALK2
chr2	SGD	CDS	209412	209651	500	+	0	YBL008W-A
chr2	SGD	CDS	209656	212178	1000	+	0	HIR1
chr2	SGD	CDS	212635	216369	1000	-	0	SLA1
chr2	SGD	CDS	216590	217132	1000	-	0	LDB7
chr2	SGD	CDS	217473	220403	1000	+	0	PDR3
chr2	SGD	CDS	227639	235120	1000	+	0	UTP20
chr2	SGD	CDS	235397	235795	1000	-	0	HTA2
chr2	SGD	CDS	236495	236890	1000	+	0	HTB2
chr2	SGD	CDS	237155	237469	1000	-	0	ECM15
chr2	SGD	CDS	238943	241285	1000	-	0	NTH2
chr2	SGD	CDS	241710	242570	1000	-	0	RER2
chr2	SGD	CDS	242811	244232	1000	+	0	COQ1
chr2	SGD	CDS	244368	245669	1000	-	0	GPI18
chr2	SGD	CDS	245908	246549	1000	+	0	RCR1
chr2	SGD	CDS	247012	248505	1000	+	0	UGA2
chr2	SGD	CDS	248807	251017	500	-	0	DSF2
chr2	SGD	CDS	252564	254210	1000	-	0	FLR1
chr2	SGD	CDS	255371	255682	1000	-	0	HHF1
chr2	SGD	CDS	256329	256739	1000	+	0	HHT1
chr2	SGD	CDS	257110	257973	1000	-	0	IPP1
chr2	SGD	CDS	265490	265879	500	-	0	YBR013C
chr2	SGD	CDS	266725	267336	1000	-	0	GRX7
chr2	SGD	CDS	267710	269503	1000	-	0	MNN2
chr2	SGD	CDS	270247	270633	500	+	0	YBR016W
chr2	SGD	CDS	270947	273703	1000	-	0	KAP104
chr2	SGD	CDS	274427	275527	1000	-	0	GAL7
chr2	SGD	CDS	276253	278352	1000	-	0	GAL10
chr2	SGD	CDS	279021	280607	1000	+	0	GAL1
chr2	SGD	CDS	281443	283344	1000	+	0	FUR4
chr2	SGD	CDS	283738	284271	1000	+	0	POA1
chr2	SGD	CDS	284428	287925	1000	-	0	CHS3
chr2	SGD	CDS	289445	290350	1000	+	0	SCO2
chr2	SGD	CDS	290681	291865	1000	-	0	OLA1
chr2	SGD	CDS	292877	294019	1000	-	0	ETR1
chr2	SGD	CDS	294425	296002	500	-	0	YBR028C
chr2	SGD	CDS	296369	297742	1000	-	0	CDS1
chr2	SGD	CDS	298292	299950	500	+	0	YBR030W
chr2	SGD	CDS	300166	301254	1000	+	0	RPL4A
chr2	SGD	CDS	301944	304703	500	+	0	EDS1
chr2	SGD	CDS	304930	305976	1000	-	0	HMT1
chr2	SGD	CDS	306269	306955	1000	-	0	PDX3
chr2	SGD	CDS	309081	310313	1000	-	0	CSG2
chr2	SGD	CDS	310564	311451	1000	-	0	SCO1
chr2	SGD	CDS	311897	314788	1000	+	0	CHS2
chr2	SGD	CDS	315575	316510	1000	+	0	ATP3
chr2	SGD	CDS	316968	317864	1000	+	0	FIG1
chr2	SGD	CDS	318266	320275	1000	+	0	FAT1
chr2	SGD	CDS	320416	321609	1000	-	0	CST26
chr2	SGD	CDS	321876	323945	1000	-	0	QDR3
chr2	SGD	CDS	324337	326058	1000	-	0	TCM62
chr2	SGD	CDS	328369	330090	1000	-	0	GIP1
chr2	SGD	CDS	330505	331509	1000	-	0	ZTA1
chr2	SGD	CDS	331831	332358	500	+	0	FMP23
chr2	SGD	CDS	332829	332873	1000	+	0	RPS11B
chr2	SGD	CDS	333385	333810	1000	+	0	RPS11B
chr2	SGD	CDS	334384	336816	1000	-	0	REB1
chr2	SGD	CDS	337181	338197	1000	-	0	REG2
chr2	SGD	CDS	338718	339350	1000	-	0	RFS1
chr2	SGD	CDS	339673	340749	500	-	0	YBR053C
chr2	SGD	CDS	343099	344133	1000	+	0	YRO2
chr2	SGD	CDS	344600	347299	1000	-	0	PRP6
chr2	SGD	CDS	347877	349382	500	+	0	YBR056W
chr2	SGD	CDS	352191	353291	1000	-	0	MUM2
chr2	SGD	CDS	353670	356015	1000	-	0	UBP14
chr2	SGD	CDS	356322	356564	1000	-	0	TSC3
chr2	SGD	CDS	356859	360185	1000	-	0	AKL1
chr2	SGD	CDS	360650	362512	1000	-	0	ORC2
chr2	SGD	CDS	364785	365717	1000	-	0	TRM7
chr2	SGD	CDS	365974	366500	500	-	2	YBR062C
chr2	SGD	CDS	366583	366598	500	-	0	YBR062C
chr2	SGD	CDS	366968	368182	500	-	0	YBR063C
chr2	SGD	CDS	368582	369676	1000	-	0	ECM2
chr2	SGD	CDS	370035	370697	1000	-	0	NRG2
chr2	SGD	CDS	372100	372732	1000	-	0	TIP1
chr2	SGD	CDS	373858	375687	1000	-	0	BAP2
chr2	SGD	CDS	376571	378430	1000	-	0	TAT1
chr2	SGD	CDS	379218	379931	1000	-	0	ALG14
chr2	SGD	CDS	380408	381043	500	+	0	YBR071W
chr2	SGD	CDS	382027	382671	1000	+	0	HSP26
chr2	SGD	CDS	382855	383016	500	-	0	YBR072C-A
chr2	SGD	CDS	383209	385983	1000	+	0	RDH54
chr2	SGD	CDS	386281	389211	500	+	0	YBR074W
chr2	SGD	CDS	390369	391388	1000	+	0	ECM8
chr2	SGD	CDS	391799	392287	1000	-	0	SLM4
chr2	SGD	CDS	393118	393175	1000	+	0	ECM33
chr2	SGD	CDS	393506	394854	1000	+	2	ECM33
chr2	SGD	CDS	395377	398271	1000	-	0	RPG1
chr2	SGD	CDS	398608	400884	1000	-	0	SEC18
chr2	SGD	CDS	401247	405245	1000	-	0	SPT7
chr2	SGD	CDS	406622	407021	1000	-	1	UBC4
chr2	SGD	CDS	407117	407163	1000	-	0	UBC4
chr2	SGD	CDS	409163	410623	1000	+	0	TEC1
chr2	SGD	CDS	411048	413975	1000	+	0	MIS1
chr2	SGD	CDS	414180	414747	1000	-	1	RPL19A
chr2	SGD	CDS	415254	415255	1000	-	0	RPL19A
chr2	SGD	CDS	415977	416900	1000	+	0	AAC3
chr2	SGD	CDS	418901	419158	500	-	0	YBR085C-A
chr2	SGD	CDS	420195	423035	1000	-	0	IST2
chr2	SGD	CDS	423759	424823	1000	+	0	RFC5
chr2	SGD	CDS	424984	425760	1000	-	0	POL30
chr2	SGD	CDS	426184	426483	1000	-	0	NHP6B
chr2	SGD	CDS	426327	426510	500	-	1	YBR090C
chr2	SGD	CDS	426868	427052	500	-	0	YBR090C
chr2	SGD	CDS	427149	427478	1000	-	0	MRS5
chr2	SGD	CDS	427692	429095	1000	-	0	PHO3
chr2	SGD	CDS	429542	430945	1000	-	0	PHO5
chr2	SGD	CDS	432030	434291	1000	+	0	PBY1
chr2	SGD	CDS	434400	435692	1000	-	0	RXT2
chr2	SGD	CDS	436015	436707	500	+	0	YBR096W
chr2	SGD	CDS	436945	441309	1000	+	0	VPS15
chr2	SGD	CDS	441509	443584	1000	+	0	MMS4
chr2	SGD	CDS	443815	444687	1000	-	0	FES1
chr2	SGD	CDS	445056	447317	1000	-	0	EXO84
chr2	SGD	CDS	447703	449310	1000	+	0	SIF2
chr2	SGD	CDS	449661	450650	1000	+	0	YMC2
chr2	SGD	CDS	450875	451963	1000	-	0	VID24
chr2	SGD	CDS	452652	453218	1000	+	0	PHO88
chr2	SGD	CDS	453787	454524	1000	-	0	IML3
chr2	SGD	CDS	454816	457659	500	+	0	AIM3
chr2	SGD	CDS	457913	458356	1000	-	0	CMD1
chr2	SGD	CDS	458866	460215	1000	+	0	ALG1
chr2	SGD	CDS	461172	461867	1000	-	0	YSA1
chr2	SGD	CDS	462133	462203	1000	+	0	SUS1
chr2	SGD	CDS	462284	462423	1000	+	1	SUS1
chr2	SGD	CDS	462494	462573	1000	+	2	SUS1
chr2	SGD	CDS	462864	465764	1000	-	0	CYC8
chr2	SGD	CDS	467242	469614	1000	+	0	RAD16
chr2	SGD	CDS	469742	473920	1000	-	0	LYS2
chr2	SGD	CDS	474386	476431	1000	-	0	TKL2
chr2	SGD	CDS	477665	479041	1000	+	0	TEF2
chr2	SGD	CDS	479332	479339	1000	+	0	MUD1
chr2	SGD	CDS	479429	480317	1000	+	1	MUD1
chr2	SGD	CDS	480429	480917	1000	-	0	CBP6
chr2	SGD	CDS	481358	483361	1000	-	0	GRS1
chr2	SGD	CDS	483964	484497	1000	-	0	MRPL36
chr2	SGD	CDS	484736	486685	1000	-	0	TFC1
chr2	SGD	CDS	487193	488374	1000	-	0	PTC4
chr2	SGD	CDS	488899	490386	1000	-	0	TPS1
chr2	SGD	CDS	491263	492816	1000	-	0	VMA2
chr2	SGD	CDS	493075	494109	1000	-	0	ATG14
chr2	SGD	CDS	494347	495333	1000	-	0	OPY1
chr2	SGD	CDS	495586	496863	1000	-	0	SHE3
chr2	SGD	CDS	497157	499271	1000	+	0	CCZ1
chr2	SGD	CDS	499646	501436	1000	-	0	AGP2
chr2	SGD	CDS	501798	504281	1000	-	0	HSL7
chr2	SGD	CDS	504848	505300	1000	+	0	CKS1
chr2	SGD	CDS	505662	512768	1000	+	0	MEC1
chr2	SGD	CDS	513038	513577	500	+	0	YBR137W
chr2	SGD	CDS	513756	515330	500	-	0	YBR138C
chr2	SGD	CDS	515658	517184	1000	+	0	YBR139W
chr2	SGD	CDS	517344	526622	1000	-	0	IRA1
chr2	SGD	CDS	527019	528032	500	-	0	YBR141C
chr2	SGD	CDS	528311	530632	1000	+	0	MAK5
chr2	SGD	CDS	530863	532176	1000	-	0	SUP45
chr2	SGD	CDS	533756	534811	1000	+	0	ADH5
chr2	SGD	CDS	535254	536090	1000	+	0	MRPS9
chr2	SGD	CDS	536569	537459	500	+	0	RTC2
chr2	SGD	CDS	537870	539699	1000	+	0	YSW1
chr2	SGD	CDS	539981	541015	1000	+	0	ARA1
chr2	SGD	CDS	541203	544487	1000	-	0	TBS1
chr2	SGD	CDS	545022	545972	1000	+	0	APD1
chr2	SGD	CDS	546370	547245	1000	+	0	SPP381
chr2	SGD	CDS	547454	548188	1000	+	0	RIB7
chr2	SGD	CDS	548356	549003	1000	-	0	RPB5
chr2	SGD	CDS	549765	550922	1000	+	0	CNS1
chr2	SGD	CDS	551098	553194	1000	-	0	SLI15
chr2	SGD	CDS	553537	554304	1000	-	0	ICS2
chr2	SGD	CDS	556543	558192	1000	+	0	AMN1
chr2	SGD	CDS	558679	559722	1000	+	0	IFA38
chr2	SGD	CDS	560072	560968	1000	+	0	CDC28
chr2	SGD	CDS	561629	562759	1000	+	0	CSH1
chr2	SGD	CDS	563198	564565	1000	-	0	TOS1
chr2	SGD	CDS	565226	565423	1000	+	0	YSY6
chr2	SGD	CDS	565718	567475	1000	+	0	DEM1
chr2	SGD	CDS	567870	568421	1000	-	0	ARL1
chr2	SGD	CDS	568847	569680	1000	+	0	UBS1
chr2	SGD	CDS	569837	571195	1000	-	0	TYR1
chr2	SGD	CDS	571463	571885	1000	-	0	POP7
chr2	SGD	CDS	572366	573607	1000	+	0	PEX32
chr2	SGD	CDS	573910	575991	1000	-	0	SSE2
chr2	SGD	CDS	576339	578081	1000	-	0	NPL4
chr2	SGD	CDS	578359	578979	1000	+	0	SEC66
chr2	SGD	CDS	579145	581367	1000	-	0	SMY2
chr2	SGD	CDS	581721	582167	1000	-	0	UMP1
chr2	SGD	CDS	582403	583350	1000	+	0	SWD3
chr2	SGD	CDS	583715	584653	1000	+	0	ECM31
chr2	SGD	CDS	584802	586157	1000	-	0	EHT1
chr2	SGD	CDS	586542	589109	1000	-	0	FZO1
chr2	SGD	CDS	589736	591454	1000	+	0	DTR1
chr2	SGD	CDS	591707	592411	1000	-	0	RPS6B
chr2	SGD	CDS	592764	592769	1000	-	0	RPS6B
chr2	SGD	CDS	593501	594859	1000	-	0	SMP1
chr2	SGD	CDS	595356	595550	500	-	0	YBR182C-A
chr2	SGD	CDS	596110	597060	1000	+	0	YPC1
chr2	SGD	CDS	597358	598929	500	+	0	YBR184W
chr2	SGD	CDS	599118	599954	1000	-	0	MBA1
chr2	SGD	CDS	600548	602098	1000	+	0	PCH2
chr2	SGD	CDS	602212	602355	1000	+	0	PCH2
chr2	SGD	CDS	602629	603471	500	+	0	GDT1
chr2	SGD	CDS	603680	604102	1000	-	0	NTC20
chr2	SGD	CDS	604503	604509	1000	+	0	RPS9B
chr2	SGD	CDS	604923	605503	1000	+	2	RPS9B
chr2	SGD	CDS	606265	606275	1000	+	0	RPL21A
chr2	SGD	CDS	606664	607135	1000	+	1	RPL21A
chr2	SGD	CDS	607647	608780	1000	+	0	RIM2
chr2	SGD	CDS	609077	609748	1000	-	0	MED8
chr2	SGD	CDS	610033	610404	500	+	0	AIM4
chr2	SGD	CDS	610609	611877	1000	-	0	MSI1
chr2	SGD	CDS	612231	613895	1000	-	0	PGI1
chr2	SGD	CDS	614019	614168	500	-	0	YBR196C-A
chr2	SGD	CDS	614521	614625	500	-	0	YBR196C-B
chr2	SGD	CDS	615198	615851	500	-	0	YBR197C
chr2	SGD	CDS	616122	618518	1000	-	0	TAF5
chr2	SGD	CDS	618904	620298	1000	+	0	KTR4
chr2	SGD	CDS	620867	622522	1000	+	0	BEM1
chr2	SGD	CDS	622978	623142	500	+	0	YBR200W-A
chr2	SGD	CDS	623572	624207	1000	+	0	DER1
chr2	SGD	CDS	624489	624692	500	-	0	YBR201C-A
chr2	SGD	CDS	625767	628304	1000	+	0	MCM7
chr2	SGD	CDS	629163	631937	1000	+	0	COS111
chr2	SGD	CDS	632249	633376	500	-	0	YBR204C
chr2	SGD	CDS	633617	634831	1000	+	0	KTR3
chr2	SGD	CDS	635141	636538	1000	+	0	FTH1
chr2	SGD	CDS	636698	642205	1000	-	0	DUR1,2
chr2	SGD	CDS	645545	645973	1000	+	0	ERV15
chr2	SGD	CDS	646153	647127	1000	-	0	AME1
chr2	SGD	CDS	647881	649899	1000	+	0	NGR1
chr2	SGD	CDS	650363	651187	1000	+	0	MET8
chr2	SGD	CDS	651410	652993	1000	+	0	SDS24
chr2	SGD	CDS	653351	653363	1000	+	0	HPC2
chr2	SGD	CDS	653448	655312	1000	+	2	HPC2
chr2	SGD	CDS	655571	657595	1000	-	0	YBP1
chr2	SGD	CDS	657827	658387	1000	+	0	ATG12
chr2	SGD	CDS	658702	662244	1000	-	0	PYC2
chr2	SGD	CDS	662494	662576	500	-	2	YBR219C
chr2	SGD	CDS	662998	663298	500	-	0	YBR219C
chr2	SGD	CDS	662990	664672	500	-	0	YBR220C
chr2	SGD	CDS	665148	666248	1000	-	0	PDB1
chr2	SGD	CDS	666533	666637	500	+	0	YBR221W-A
chr2	SGD	CDS	666715	668346	1000	-	0	PCS60
chr2	SGD	CDS	668658	670292	1000	-	0	TDP1
chr2	SGD	CDS	670622	673324	500	+	0	YBR225W
chr2	SGD	CDS	673567	675129	1000	-	0	MCX1
chr2	SGD	CDS	675308	676222	1000	+	0	SLX1
chr2	SGD	CDS	676352	679216	1000	-	0	ROT2
chr2	SGD	CDS	679544	679937	1000	-	1	OM14
chr2	SGD	CDS	680035	680045	1000	-	0	OM14
chr2	SGD	CDS	680357	680557	500	+	0	YBR230W-A
chr2	SGD	CDS	682174	683085	1000	-	0	SWC5
chr2	SGD	CDS	683423	684664	1000	+	0	PBP2
chr2	SGD	CDS	684972	685256	1000	+	0	DAD3
chr2	SGD	CDS	685433	686587	1000	-	0	ARC40
chr2	SGD	CDS	686896	690258	500	+	0	YBR235W
chr2	SGD	CDS	690378	691688	1000	-	0	ABD1
chr2	SGD	CDS	691964	694513	1000	+	0	PRP5
chr2	SGD	CDS	695102	697297	1000	-	0	YBR238C
chr2	SGD	CDS	698349	699938	500	-	0	ERT1
chr2	SGD	CDS	700485	701837	1000	-	0	THI2
chr2	SGD	CDS	702584	704050	500	-	0	YBR241C
chr2	SGD	CDS	704665	705381	500	+	0	YBR242W
chr2	SGD	CDS	705442	706788	1000	-	0	ALG7
chr2	SGD	CDS	707523	708011	1000	+	0	GPX2
chr2	SGD	CDS	708145	711534	1000	-	0	ISW1
chr2	SGD	CDS	711586	712749	500	+	0	YBR246W
chr2	SGD	CDS	712999	714450	1000	-	0	ENP1
chr2	SGD	CDS	714802	716460	1000	-	0	HIS7
chr2	SGD	CDS	716877	717989	1000	-	0	ARO4
chr2	SGD	CDS	719028	720599	1000	+	0	SPO23
chr2	SGD	CDS	721385	722308	1000	+	0	MRPS5
chr2	SGD	CDS	722606	723049	1000	+	0	DUT1
chr2	SGD	CDS	723265	723630	1000	+	0	SRB6
chr2	SGD	CDS	723731	724258	1000	-	0	TRS20
chr2	SGD	CDS	724451	726535	500	+	0	MTC4
chr2	SGD	CDS	726613	726912	500	-	0	YBR255C-A
chr2	SGD	CDS	727007	727069	500	-	0	YBR255C-A
chr2	SGD	CDS	727381	728097	1000	-	0	RIB5
chr2	SGD	CDS	728880	729719	1000	+	0	POP4
chr2	SGD	CDS	729729	730157	1000	-	0	SHG1
chr2	SGD	CDS	730382	732448	500	+	0	YBR259W
chr2	SGD	CDS	732634	734634	1000	-	0	RGD1
chr2	SGD	CDS	734827	735525	500	-	0	YBR261C
chr2	SGD	CDS	735715	736035	500	-	0	AIM5
chr2	SGD	CDS	736259	737731	1000	+	0	SHM1
chr2	SGD	CDS	737765	738364	1000	-	0	YPT10
chr2	SGD	CDS	738577	739539	1000	+	0	TSC10
chr2	SGD	CDS	739836	741017	1000	+	0	REI1
chr2	SGD	CDS	741294	741611	1000	+	0	MRPL37
chr2	SGD	CDS	742155	742571	500	-	0	FMP21
chr2	SGD	CDS	742756	744393	500	-	0	BIT2
chr2	SGD	CDS	744847	746106	500	+	0	YBR271W
chr2	SGD	CDS	746356	747798	1000	-	0	HSM3
chr2	SGD	CDS	748056	749366	1000	-	0	UBX7
chr2	SGD	CDS	749589	751172	1000	+	0	CHK1
chr2	SGD	CDS	751351	757101	1000	-	0	RIF1
chr2	SGD	CDS	757616	760039	1000	-	0	PPS1
chr2	SGD	CDS	760290	760895	1000	+	0	DPB3
chr2	SGD	CDS	761253	762590	1000	+	0	PAF1
chr2	SGD	CDS	762780	764693	1000	-	0	SAF1
chr2	SGD	CDS	764966	767602	1000	-	0	DUG2
chr2	SGD	CDS	768236	768676	1000	+	0	MRPL27
chr2	SGD	CDS	768939	770411	1000	-	0	SSH1
chr2	SGD	CDS	771235	773628	500	+	0	YBR284W
chr2	SGD	CDS	773918	774352	500	+	0	YBR285W
chr2	SGD	CDS	774696	776309	1000	+	0	APE3
chr2	SGD	CDS	776567	777850	500	+	0	YBR287W
chr2	SGD	CDS	778008	779459	1000	-	0	APM3
chr2	SGD	CDS	779663	782380	1000	+	0	SNF5
chr2	SGD	CDS	782587	783552	1000	+	0	BSD2
chr2	SGD	CDS	783669	784568	1000	-	0	CTP1
chr2	SGD	CDS	787001	788425	1000	+	0	VBA2
chr2	SGD	CDS	789230	791809	1000	+	0	SUL1
chr2	SGD	CDS	792843	796493	1000	+	0	PCA1
chr2	SGD	CDS	796792	798516	1000	-	0	PHO89
chr2	SGD	CDS	800117	800236	500	-	0	YBR296C-A
chr2	SGD	CDS	800517	801923	1000	+	0	MAL33
chr2	SGD	CDS	802625	804469	1000	-	0	MAL31
chr2	SGD	CDS	805029	805250	500	-	0	YBR298C-A
chr2	SGD	CDS	805345	807099	1000	+	0	MAL32
chr2	SGD	CDS	809051	809413	1000	+	0	DAN3
chr2	SGD	CDS	810334	811473	1000	-	0	COS2
