# Supplementary material for: A Compendium of Nucleosome and Transcript Profiles Reveals Determinants of Chromatin Architecture and Transcription
Source: PLoS Genet. 2013 May 2;9(5):e1003479. doi: 10.1371/journal.pgen.1003479 (PMC3642058; doi:10.1371/journal.pgen.1003479)
Supplement: Dataset S1 — Yeast transcript annotation R script and data files. Please note this file is 81.9 MB and may be difficult for some readers to download due to its size. (GZ) [file pgen.1003479.s001.gz › yeast-transcript-annotation/chr10.noncoding.gff]

chr10	SGD	tRNA	59100	59172	1000	-	.	tT(AGU)J
chr10	SGD	tRNA	115935	116006	1000	-	.	tE(UUC)J
chr10	SGD	snoRNA	139563	139688	1000	-	.	SNR128
chr10	SGD	snoRNA	139758	139947	1000	-	.	SNR190
chr10	SGD	tRNA	197311	197383	1000	-	.	tA(AGC)J
chr10	SGD	tRNA	204731	204802	1000	+	.	tD(GUC)J1
chr10	SGD	snoRNA	228090	228475	1000	-	.	SNR37
chr10	SGD	tRNA	233935	234007	1000	+	.	tR(ACG)J
chr10	SGD	snoRNA	349125	349228	1000	-	.	SNR60
chr10	SGD	tRNA	354239	354327	1000	+	.	SUP7
chr10	SGD	tRNA	355369	355440	1000	+	.	tR(UCU)J1
chr10	SGD	tRNA	355451	355522	1000	+	.	tD(GUC)J2
chr10	SGD	tRNA	374419	374490	1000	-	.	tD(GUC)J3
chr10	SGD	tRNA	374501	374572	1000	-	.	tR(UCU)J2
chr10	SGD	tRNA	378355	378428	1000	+	.	tV(AAC)J
chr10	SGD	tRNA	391038	391110	1000	-	.	EMT5
chr10	SGD	tRNA	396721	396791	1000	-	.	tG(GCC)J1
chr10	SGD	tRNA	414960	415032	1000	+	.	tK(CUU)J
chr10	SGD	tRNA	415925	416030	1000	-	.	tW(CCA)J
chr10	SGD	tRNA	422931	423003	1000	+	.	EMT3
chr10	SGD	tRNA	424426	424509	1000	-	.	SUP51
chr10	SGD	tRNA	517806	517877	1000	-	.	IMT3
chr10	SGD	tRNA	524005	524086	1000	-	.	tS(AGA)J
chr10	SGD	tRNA	531821	531891	1000	+	.	tG(GCC)J2
chr10	SGD	tRNA	538548	538619	1000	+	.	HSX1
chr10	SGD	tRNA	541501	541572	1000	+	.	tD(GUC)J4
chr10	SGD	tRNA	542949	543037	1000	-	.	SUP4
chr10	SGD	tRNA	617912	618012	1000	+	.	tL(UAG)J
chr10	SGD	snoRNA	663743	663936	1000	+	.	SNR3
