# Supplementary material for: A Compendium of Nucleosome and Transcript Profiles Reveals Determinants of Chromatin Architecture and Transcription
Source: PLoS Genet. 2013 May 2;9(5):e1003479. doi: 10.1371/journal.pgen.1003479 (PMC3642058; doi:10.1371/journal.pgen.1003479)
Supplement: Dataset S1 — Yeast transcript annotation R script and data files. Please note this file is 81.9 MB and may be difficult for some readers to download due to its size. (GZ) [file pgen.1003479.s001.gz › yeast-transcript-annotation/chr6.data.polA.rest]

0	16	6.54131
0	24	6.60914
0	32	6.67488
0	40	7.62809
0	48	7.69205
0	56	7.68444
0	64	7.68444
0	72	7.20377
0	80	6.89343
0	88	6.74965
0	96	6.9922
0	104	7.27258
0	112	7.62213
0	120	7.62213
0	128	7.77224
0	136	7.9082
0	144	8.17761
0	152	7.83196
0	160	7.7542
0	168	7.7542
0	176	7.31628
0	184	7.12451
0	192	7.37414
0	200	7.43997
0	208	7.12732
0	216	6.95318
0	224	6.95318
0	232	7.22751
0	240	7.18234
0	248	7.15372
0	256	7.10614
0	264	6.99988
0	272	6.99988
0	280	7.0774
0	288	7.70149
0	296	7.9868
0	304	7.99451
0	312	7.99451
0	320	7.9868
0	328	7.72577
0	336	7.26112
0	344	6.66526
0	352	6.42863
0	360	6.00599
0	368	6.03617
0	376	6.25985
0	384	6.62213
0	392	6.51046
0	400	6.38942
0	408	6.78741
0	416	6.78741
0	424	6.67104
0	432	6.67104
0	440	6.72577
0	448	6.27004
0	456	6.43771
0	464	6.43771
0	472	6.43771
0	480	6.43771
0	488	6.14543
0	496	7.01663
0	504	6.47565
0	512	6.54865
0	520	6.62611
0	528	6.94366
0	536	6.93247
0	544	6.81726
0	552	6.97516
0	560	7.06574
0	568	7.20776
0	576	6.99374
0	584	6.97516
0	592	6.88517
0	600	6.88185
0	608	6.88185
0	616	6.88185
0	624	6.88185
0	632	6.74965
0	640	6.74965
0	648	6.32242
0	656	6.49316
0	664	6.36585
0	672	6.43997
0	680	6.13152
0	688	6.46237
0	696	6.46237
0	704	6.48443
0	712	6.46237
0	720	6.43771
0	728	6.54236
0	736	6.47565
0	744	6.47565
0	752	6.46681
0	760	6.68063
0	768	6.44672
0	776	6.16469
0	784	6.60209
0	792	6.55492
0	800	5.88848
0	808	6.0803
0	816	6.63599
0	824	6.33461
0	832	6.39176
0	840	6.39176
0	848	6.8431
0	856	6.39176
0	864	6.67104
0	872	6.8431
0	880	7.34188
0	888	8.03393
0	896	8.03841
0	904	8.03841
0	908	8.03206
0	912	8.32242
0	920	8.30517
0	928	8.1371
0	932	8.22686
0	936	8.30888
0	940	8.22686
0	944	8.30888
0	952	8.38327
0	960	8.17082
0	984	8.16093
0	992	7.93848
0	1000	7.92281
0	1008	7.92281
0	1016	7.44335
0	1024	7.6414
0	1032	7.91836
0	1048	7.76235
0	1056	8.27004
0	1064	8.76235
0	1072	8.58049
0	1080	8.58764
0	1096	9.8069
0	1104	9.20908
0	1112	8.59603
0	1120	8.59603
0	1128	7.8567
0	1132	7.75556
0	1136	7.5169
0	1144	7.5169
0	1152	7.70995
0	1160	7.58739
0	1176	6.73776
0	1184	6.34309
0	1192	6.34671
0	1200	6.23924
0	1208	6.26495
0	1216	6.38239
0	1224	6.38239
0	1232	5.99681
0	1240	5.94047
0	1248	5.46902
0	1256	5.46902
0	1264	5.68635
0	1272	6.52331
0	1280	7.4975
0	1288	7.78296
0	1296	7.78296
0	1304	7.65751
0	1312	7.1715
0	1320	6.74235
0	1328	6.43318
0	1336	6.5879
0	1344	6.95634
0	1352	6.99988
0	1360	7.17829
0	1368	7.28646
0	1376	7.39642
0	1384	7.38708
0	1392	7.17829
0	1400	7.1482
0	1408	6.62412
0	1416	6.22358
0	1424	6.45568
0	1432	6.66719
0	1440	6.80329
0	1448	7.02718
0	1456	7.04362
0	1464	6.98603
0	1472	6.77672
0	1480	6.53604
0	1488	6.41031
0	1496	6.24958
0	1504	6.35391
0	1512	6.35391
0	1520	6.35391
0	1528	6.24958
0	1536	6.43997
0	1544	7.05103
0	1552	8.00141
0	1560	8.00141
0	1568	7.89343
0	1576	7.89343
0	1584	7.48224
0	1592	6.96892
0	1600	6.62611
0	1608	6.96892
0	1616	6.819
0	1624	6.42863
0	1632	6.02718
0	1640	5.66333
0	1648	5.56738
0	1656	5.67104
0	1664	5.88848
0	1672	5.88848
0	1680	6.02116
0	1688	6.02116
0	1696	6.28771
0	1704	6.28771
0	1712	6.38004
0	1720	6.09184
0	1728	6.53604
0	1736	6.41262
0	1744	6.41262
0	1752	6.65945
0	1760	6.9736
0	1768	6.94525
0	1776	7.18369
0	1784	7.51046
0	1792	7.51046
0	1800	7.23143
0	1808	7.23143
0	1816	7.2624
0	1824	6.735
0	1832	6.74965
0	1840	6.74965
0	1848	7.03019
0	1856	6.65168
0	1864	6.39176
0	1872	6.67871
0	1880	6.735
0	1888	6.41492
0	1896	6.63599
0	1904	6.63993
0	1912	6.38474
0	1920	6.53815
0	1928	6.5879
0	1936	7.04807
0	1944	6.86007
0	1952	7.06574
0	1960	6.5879
0	1968	6.38239
0	1976	5.58382
0	1984	5.735
0	1992	5.59197
0	2000	5.67104
0	2008	5.80679
0	2016	6.38708
0	2024	6.47344
0	2032	6.855
0	2040	7.03169
0	2048	7.10471
0	2056	7.3575
0	2064	7.3575
0	2072	7.36228
0	2080	7.52756
0	2088	7.55075
0	2096	7.45121
0	2104	7.45121
0	2112	7.52756
0	2120	7.29647
0	2128	6.80679
0	2136	6.92443
0	2144	7.18099
0	2152	6.83454
0	2160	6.68635
0	2168	6.83454
0	2176	7.14543
0	2184	7.25985
0	2192	7.77045
0	2200	8.06574
0	2208	8.3581
0	2216	8.08752
0	2224	8.05103
0	2232	7.41836
0	2240	6.65751
0	2248	6.26495
0	2256	6.26495
0	2264	6.56738
0	2272	7.23924
0	2280	7.32853
0	2288	7.32853
0	2296	7.27258
0	2304	7.48333
0	2312	7.09614
0	2320	7.0774
0	2328	7.0774
0	2336	6.70149
0	2344	6.56531
0	2352	6.77672
0	2360	6.92281
0	2368	7.05103
0	2376	7.05103
0	2384	7.05103
0	2392	7.00904
0	2400	6.75147
0	2408	6.43771
0	2416	6.93728
0	2424	7.16469
0	2432	7.94525
0	2440	7.92443
0	2448	7.85923
0	2456	7.03916
0	2464	6.74235
0	2472	6.70526
0	2480	6.855
0	2488	7.56841
0	2496	7.59906
0	2504	7.64679
0	2512	7.61515
0	2520	6.89837
0	2528	6.76415
0	2536	6.76415
0	2544	6.52117
0	2552	6.65557
0	2560	6.56944
0	2568	7.0774
0	2576	6.89673
0	2584	7.2675
0	2592	7.21173
0	2600	7.2675
0	2608	6.98757
0	2616	6.98757
0	2624	6.98757
0	2632	7.01663
0	2640	7.28897
0	2648	7.38825
0	2656	7.79095
0	2664	7.48662
0	2672	7.43204
0	2680	6.96107
0	2688	6.96107
0	2696	6.66719
0	2704	6.48224
0	2712	6.48224
0	2720	6.31505
0	2728	6.31012
0	2736	5.82073
0	2744	5.76415
0	2752	5.76415
0	2760	7.27638
0	2768	8.72206
0	2776	8.87768
0	2784	9.01511
0	2792	8.87768
0	2800	7.87184
0	2808	7.3587
0	2816	7.87184
0	2824	7.93967
0	2832	7.90738
0	2840	8.29709
0	2848	8.29709
0	2856	8.29709
0	2864	8.52384
0	2872	9.70995
0	2880	10.3638
0	2888	10.7132
0	2896	11.1114
0	2904	10.7194
0	2912	10.6249
0	2920	10.1638
0	2928	7.51368
0	2936	7.51368
0	2944	8.96578
0	2952	8.96578
0	2960	8.98989
0	2968	9.79139
0	2976	9.11075
0	2984	8.39874
0	2992	10.498
0	3000	10.6941
0	3008	10.6382
0	3016	11.4703
0	3024	11.4703
0	3032	11.1445
0	3040	10.4462
0	3048	10.2431
0	3056	9.73132
0	3064	8.74646
0	3072	9.63254
0	3080	9.73132
0	3088	9.7894
0	3096	9.61465
0	3104	9.91714
0	3112	10.1998
0	3120	10.594
0	3128	11.046
0	3136	11.046
0	3144	11.046
0	3152	10.789
0	3160	10.5109
0	3168	10.2525
0	3176	10.4719
0	3184	10.6234
0	3192	10.9424
0	3200	11.1345
0	3208	11.2182
0	3216	11.1423
0	3224	10.6339
0	3232	10.2982
0	3240	9.86995
0	3248	9.43516
0	3256	9.43516
0	3264	9.87163
0	3272	10.2175
0	3280	10.7737
0	3288	11.1682
0	3296	11.5759
0	3304	11.6964
0	3312	11.5911
0	3320	11.5759
0	3328	11.3992
0	3336	11.1001
0	3344	10.8274
0	3352	10.8274
0	3360	10.8916
0	3368	11.0298
0	3376	10.8509
0	3384	11.0298
0	3392	10.8509
0	3400	10.4296
0	3408	9.77179
0	3416	9.12802
0	3424	9.12802
0	3432	9.40367
0	3440	9.42007
0	3448	9.42007
0	3456	9.90472
0	3464	9.35601
0	3472	9.85923
0	3480	10.4975
0	3488	10.7919
0	3496	10.7501
0	3504	10.7501
0	3512	10.6046
0	3520	10.3859
0	3528	10.5246
0	3536	11.8733
0	3544	11.9859
0	3552	12.1669
0	3560	12.1669
0	3568	11.8675
0	3576	11.1645
0	3584	11.1645
0	3592	11.506
0	3600	11.506
0	3608	11.5871
0	3616	11.5871
0	3624	11.1157
0	3632	10.8095
0	3640	10.546
0	3648	10.6803
0	3656	10.3526
0	3664	11.1206
0	3672	11.1206
0	3680	11.1858
0	3688	10.6241
0	3696	10.6669
0	3704	10.4885
0	3712	10.3721
0	3720	10.2646
0	3728	10.2899
0	3736	10.5363
0	3744	10.6898
0	3752	11.1737
0	3760	11.3839
0	3768	11.5106
0	3776	11.7284
0	3784	11.7284
0	3792	11.5106
0	3800	11.2342
0	3808	11.1321
0	3816	10.8877
0	3824	10.6124
0	3832	10.0599
0	3840	10.0599
0	3848	9.22947
0	3856	9.17388
0	3864	8.43884
0	3872	9.22947
0	3880	10.2751
0	3888	11.2058
0	3896	11.5591
0	3904	11.5591
0	3912	11.5799
0	3920	11.7865
0	3928	11.94
0	3936	11.94
0	3944	11.8397
0	3952	11.7914
0	3960	10.9132
0	3968	9.7794
0	3976	9.7794
0	3984	10.6666
0	3992	11.1056
0	4000	11.5553
0	4008	11.7621
0	4016	11.8244
0	4024	11.9381
0	4032	11.9381
0	4040	11.4783
0	4048	11.4783
0	4056	11.4783
0	4064	11.4263
0	4072	11.5949
0	4080	11.6996
0	4088	11.6936
0	4096	11.6422
0	4104	11.6996
0	4112	11.6996
0	4120	11.8154
0	4128	12.2099
0	4136	12.3367
0	4144	12.1684
0	4152	11.9351
0	4160	11.3528
0	4168	11.3528
0	4176	11.1113
0	4184	11.48
0	4192	11.8469
0	4200	12.1147
0	4208	12.1147
0	4216	11.9602
0	4224	11.6151
0	4232	11.3803
0	4240	9.43005
0	4248	8.96068
0	4256	9.63895
0	4264	10.1138
0	4272	11.1614
0	4280	11.8929
0	4288	12.4673
0	4296	12.4197
0	4304	12.4197
0	4312	12.3142
0	4320	11.8605
0	4328	8.99643
0	4336	8.47565
0	4344	9.3443
0	4352	11.353
0	4360	11.353
0	4368	11.8047
0	4376	11.9803
0	4384	11.9203
0	4392	11.8047
0	4400	11.9286
0	4408	12.0427
0	4416	12.2983
0	4424	12.2683
0	4432	12.5154
0	4440	12.8623
0	4448	12.9771
0	4456	12.8425
0	4464	12.8786
0	4472	12.8425
0	4480	12.5567
0	4488	12.1061
0	4496	12.1061
0	4504	12.1061
0	4512	11.9488
0	4520	12.2879
0	4528	12.3653
0	4536	12.2794
0	4544	12.0138
0	4552	11.5495
0	4560	11.4705
0	4568	11.5771
0	4576	11.4973
0	4584	11.7425
0	4592	12.1444
0	4600	12.1452
0	4608	11.864
0	4616	11.8704
0	4624	11.864
0	4632	12.0293
0	4640	12.0072
0	4648	12.0485
0	4656	11.9997
0	4664	11.8076
0	4672	11.178
0	4680	10.2999
0	4688	8.94207
0	4696	8.08174
0	4704	7.97594
0	4712	8.19845
0	4720	8.26112
0	4728	8.34188
0	4729	8.34188
0	4736	8.31382
0	4744	8.30579
0	4760	8.37827
0	4768	8.37768
0	4776	8.36822
0	4784	8.29647
0	4792	8.30517
0	4800	8.30207
0	4816	7.46958
0	4824	6.01056
0	4832	5.88185
0	4840	5.77851
0	4848	5.79977
0	4856	6.02718
0	4864	8.67919
0	4872	8.69583
0	4880	9.0868
0	4888	9.18739
0	4896	8.6507
0	4904	8.6507
0	4912	8.71928
0	4920	8.50454
0	4928	8.11394
0	4936	8.11394
0	4944	8.48552
0	4952	7.93327
0	4960	7.97983
0	4968	8.03617
0	4976	8.11747
0	4984	7.81378
0	4992	8.06427
0	5000	8.19444
0	5008	8.19444
0	5016	7.75238
0	5024	7.72114
0	5032	7.68349
0	5040	7.64288
0	5048	8.07594
0	5056	8.07594
0	5064	8.07594
0	5072	7.4568
0	5080	6.66333
0	5088	6.66333
0	5096	6.62611
0	5104	6.62611
0	5112	6.19176
0	5120	7.1104
0	5128	6.19176
0	5136	7.1104
0	5144	7.81552
0	5152	8.28834
0	5160	8.18773
0	5168	8.12802
0	5176	7.52117
0	5184	6.95477
0	5192	6.57151
0	5200	6.92443
0	5208	7.30765
0	5216	7.46681
0	5224	7.1371
0	5232	6.69583
0	5240	7.23404
0	5248	7.39642
0	5256	7.88351
0	5264	8.27575
0	5272	8.77045
0	5280	8.73454
0	5288	8.39409
0	5296	8.42236
0	5304	7.96264
0	5312	7.51154
0	5320	7.13988
0	5328	6.19176
0	5336	5.63993
0	5344	5.63993
0	5352	6.91471
0	5360	6.91471
0	5368	7.12732
0	5376	7.60813
0	5384	6.82765
0	5392	6.77135
0	5400	7.27004
0	5408	7.71928
0	5416	7.71928
0	5424	7.82593
0	5432	7.80241
0	5440	7.72021
0	5448	7.72021
0	5456	7.75692
0	5464	8.87893
0	5472	8.87893
0	5480	8.64091
0	5488	7.09614
0	5496	5.95002
0	5504	5.66333
0	5512	5.72762
0	5520	5.72762
0	5528	6.247
0	5536	6.27004
0	5544	6.31997
0	5552	6.26495
0	5560	5.62412
0	5568	5.44222
0	5576	5.57973
0	5584	5.33946
0	5592	5.06281
0	5600	5.46459
0	5608	5.49533
0	5616	5.22882
0	5624	5.49967
0	5632	5.8242
0	5640	5.61215
0	5648	5.47344
0	5656	5.62412
0	5664	5.46014
0	5672	5.46014
0	5680	10.2513
0	5688	10.2587
0	5696	10.2584
0	5704	10.2587
0	5712	5.70526
0	5720	5.70526
0	5728	6.247
0	5736	6.22096
0	5744	6.21305
0	5752	6.15647
0	5760	5.29022
0	5768	5.29022
0	5776	5.70901
0	5784	6.21833
0	5792	6.24958
0	5800	6.61815
0	5808	6.30517
0	5816	6.5169
0	5824	6.5169
0	5832	6.5169
0	5840	6.15372
0	5848	6.24183
0	5856	5.65945
0	5864	5.65945
0	5872	5.5879
0	5880	5.88517
0	5888	6.78029
0	5896	6.78029
0	5904	6.67488
0	5912	6.67488
0	5920	5.57151
0	5928	5.23404
0	5936	5.41492
0	5944	5.52969
0	5952	5.52969
0	5960	5.69015
0	5968	5.95634
0	5976	6.02418
0	5984	6.12029
0	5992	5.97828
0	6000	5.78563
0	6008	5.62809
0	6016	5.23404
0	6024	5.16469
0	6032	5.16469
0	6040	5.18638
0	6048	5.43771
0	6056	5.65945
0	6064	6.17558
0	6072	6.34188
0	6080	6.5169
0	6088	6.5169
0	6096	6.66719
0	6104	6.5169
0	6112	6.17558
0	6120	6.26495
0	6128	6.39642
0	6136	6.37296
0	6144	6.39176
0	6152	6.39176
0	6160	5.95318
0	6168	5.94047
0	6176	5.43771
0	6184	5.43771
0	6192	5.67871
0	6200	5.92119
0	6208	6.16742
0	6216	6.22358
0	6224	6.28269
0	6232	6.03916
0	6240	5.97516
0	6248	5.55075
0	6256	5.77135
0	6264	5.77135
0	6272	6.08608
0	6280	6.24183
0	6288	6.24183
0	6296	6.77314
0	6304	6.21041
0	6312	5.92119
0	6320	6.31997
0	6328	6.64386
0	6336	6.32731
0	6344	6.23924
0	6352	6.64386
0	6360	6.44897
0	6368	6.29022
0	6376	7.01511
0	6384	7.63205
0	6392	7.63205
0	6400	8.27575
0	6408	8.27575
0	6416	8.57254
0	6424	8.84396
0	6432	8.97087
0	6440	8.71369
0	6448	8.71369
0	6456	8.5249
0	6464	8.5249
0	6472	10.2353
0	6480	10.5052
0	6488	11.1082
0	6496	11.572
0	6504	11.6641
0	6512	11.7405
0	6520	12.1033
0	6528	12.0495
0	6536	11.8864
0	6544	12.0495
0	6552	12.063
0	6560	12.0459
0	6568	12.063
0	6576	12.3618
0	6584	12.5791
0	6592	12.4396
0	6600	12.341
0	6608	12.1585
0	6616	11.7833
0	6624	11.304
0	6632	11.304
0	6640	11.337
0	6648	11.5793
0	6656	11.2799
0	6664	10.558
0	6672	10.3518
0	6680	9.75737
0	6688	9.41175
0	6696	9.79294
0	6704	10.089
0	6712	10.5796
0	6720	11.2181
0	6728	11.4517
0	6736	11.2475
0	6744	10.8722
0	6752	10.8722
0	6760	11.4371
0	6768	11.525
0	6776	12.2535
0	6784	12.7036
0	6792	12.8659
0	6800	12.7036
0	6808	12.24
0	6816	11.9908
0	6824	9.77784
0	6832	8.61565
0	6840	7.01814
0	6848	8.63599
0	6856	9.98835
0	6864	10.2732
0	6872	11.0812
0	6880	11.7109
0	6888	12.3182
0	6896	12.5874
0	6904	12.5874
0	6912	12.3704
0	6920	12.5874
0	6928	12.5874
0	6936	12.5675
0	6944	12.8334
0	6952	12.9573
0	6960	12.7878
0	6968	12.3999
0	6976	12.0974
0	6984	11.7143
0	6992	11.4665
0	7000	11.1558
0	7008	10.8573
0	7016	10.7708
0	7024	11.5366
0	7032	11.8907
0	7040	12.4401
0	7048	12.9138
0	7056	12.9766
0	7064	12.9054
0	7072	12.4535
0	7080	11.8937
0	7088	10.7944
0	7096	9.61765
0	7104	10.3083
0	7112	9.83733
0	7120	9.83733
0	7128	10.1759
0	7136	10.4337
0	7144	11.0671
0	7152	11.6139
0	7160	12.1064
0	7168	12.4002
0	7176	12.4633
0	7184	12.2565
0	7192	12.1834
0	7200	12.1214
0	7208	12.1214
0	7216	12.2469
0	7224	12.393
0	7232	12.2469
0	7240	11.9679
0	7248	11.8578
0	7256	11.8578
0	7264	12.1949
0	7272	12.4263
0	7280	12.5348
0	7288	12.4039
0	7296	12.0599
0	7304	12.0799
0	7312	12.462
0	7320	12.7797
0	7328	13.3413
0	7336	13.3413
0	7344	13.2435
0	7352	12.9684
0	7360	12.5799
0	7368	12.3074
0	7376	12.1602
0	7384	12.3074
0	7392	12.1575
0	7400	12.2391
0	7408	12.4706
0	7416	12.5892
0	7424	12.6849
0	7432	12.784
0	7440	12.8769
0	7448	12.8769
0	7456	12.8356
0	7464	12.4913
0	7472	12.4913
0	7480	12.481
0	7488	12.3792
0	7496	12.4316
0	7504	12.6228
0	7512	12.4316
0	7520	12.559
0	7528	12.2379
0	7536	12.4288
0	7544	12.1816
0	7552	12.1816
0	7560	11.6012
0	7568	11.4438
0	7576	9.855
0	7584	9.855
0	7592	10.9882
0	7600	12.1935
0	7608	13.011
0	7616	13.1792
0	7624	13.1792
0	7632	12.6246
0	7640	11.8307
0	7648	6.31505
0	7656	6.31505
0	7664	6.38004
0	7672	6.67871
0	7680	6.75873
0	7688	6.95002
0	7696	6.87184
0	7704	6.735
0	7712	6.735
0	7720	6.61215
0	7728	6.35631
0	7736	6.04511
0	7744	5.87852
0	7752	5.87852
0	7760	6.46681
0	7768	6.69772
0	7776	6.75329
0	7784	7.11606
0	7792	7.02116
0	7800	6.93087
0	7808	6.70338
0	7816	6.95318
0	7824	7.00599
0	7832	7.47785
0	7840	7.86176
0	7848	7.86176
0	7856	7.60813
0	7864	7.36941
0	7872	5.9595
0	7880	5.9595
0	7888	6.15647
0	7896	6.47565
0	7904	6.48662
0	7912	6.65557
0	7920	6.47344
0	7928	6.21041
0	7936	6.15372
0	7944	6.15372
0	7952	6.23664
0	7960	6.33946
0	7968	6.2262
0	7976	6.5169
0	7984	6.33946
0	7992	6.54025
0	8000	6.41031
0	8008	6.55701
0	8016	5.91471
0	8024	5.71275
0	8032	5.55075
0	8040	5.55075
0	8048	5.32975
0	8056	5.3587
0	8064	5.62809
0	8072	5.57151
0	8080	6.04807
0	8088	6.06866
0	8096	6.06866
0	8104	5.76415
0	8112	5.84139
0	8120	5.5169
0	8128	5.32975
0	8136	5.32975
0	8144	5.61615
0	8152	6.23664
0	8160	6.23664
0	8168	6.25729
0	8176	6.25729
0	8184	5.84139
0	8192	5.52544
0	8200	5.63205
0	8208	5.92443
0	8216	6.03617
0	8224	6.19176
0	8232	6.03617
0	8240	6.2852
0	8248	6.46459
0	8256	7.28394
0	8264	7.28394
0	8272	7.43771
0	8280	8.46515
0	8288	9.75556
0	8296	11.8742
0	8304	12.3199
0	8312	12.3062
0	8320	12.3054
0	8328	12.0196
0	8336	6.21833
0	8344	5.90493
0	8352	5.68254
0	8360	5.81029
0	8368	5.60411
0	8376	5.86176
0	8384	5.86176
0	8392	6.29272
0	8400	6.23924
0	8408	6.41031
0	8416	6.19711
0	8424	6.46014
0	8432	6.19176
0	8440	6.23924
0	8448	8.80854
0	8456	8.86807
0	8464	8.89178
0	8472	8.89178
0	8480	7.45233
0	8488	6.15921
0	8496	6.05103
0	8504	6.1482
0	8512	6.37768
0	8520	6.37768
0	8528	6.37768
0	8536	6.09184
0	8544	6.09184
0	8552	5.86849
0	8560	5.86849
0	8568	5.86849
0	8576	5.9595
0	8584	5.9595
0	8592	6.33946
0	8600	7.20111
0	8608	7.36228
0	8616	7.36228
0	8624	7.06574
0	8632	5.97516
0	8640	5.31997
0	8648	5.31997
0	8656	6.18907
0	8664	6.18907
0	8672	6.72762
0	8680	8.16946
0	8688	9.90901
0	8696	9.81552
0	8704	9.81247
0	8712	9.81247
0	8720	5.73868
0	8728	5.27004
0	8736	5.60411
0	8744	5.69772
0	8752	5.67104
0	8760	5.45568
0	8768	5.74965
0	8776	6.17286
0	8784	6.48224
0	8792	6.48224
0	8800	6.48224
0	8808	6.43318
0	8816	6.05693
0	8824	6.02116
0	8832	6.00294
0	8840	5.96892
0	8848	5.58382
0	8856	5.58382
0	8864	5.49098
0	8872	5.61215
0	8880	5.91471
0	8888	6.09184
0	8896	6.32975
0	8904	6.32975
0	8912	6.3587
0	8920	6.25215
0	8928	6.21833
0	8936	5.9082
0	8944	5.99066
0	8952	6.39176
0	8960	6.73868
0	8968	6.73868
0	8976	6.88517
0	8984	7.10898
0	8992	6.82593
0	9000	6.99681
0	9008	7.25985
0	9016	7.1217
0	9024	7.1217
0	9032	7.1217
0	9040	5.70526
0	9048	5.46459
0	9056	5.735
0	9064	5.97204
0	9072	6.09757
0	9080	6.09757
0	9088	6.09757
0	9096	5.70526
0	9104	5.59603
0	9112	5.49967
0	9120	5.74965
0	9128	5.9595
0	9136	6.10614
0	9144	6.10614
0	9152	6.10614
0	9160	6.04511
0	9168	5.80679
0	9176	5.82073
0	9184	6.00599
0	9192	6.33461
0	9200	6.33461
0	9208	6.46902
0	9216	6.38942
0	9224	6.38942
0	9232	6.38942
0	9240	6.31751
0	9248	6.31012
0	9256	6.32487
0	9264	6.32487
0	9272	6.70149
0	9280	7.23012
0	9288	7.71835
0	9296	7.71835
0	9304	7.71462
0	9312	7.61615
0	9320	6.88185
0	9328	5.69772
0	9336	5.35391
0	9344	5.69772
0	9352	6.31751
0	9360	6.31751
0	9368	6.4975
0	9376	6.88517
0	9384	6.69394
0	9392	6.55909
0	9400	6.55909
0	9408	6.47344
0	9416	6.13152
0	9424	6.05398
0	9432	5.76775
0	9440	5.62412
0	9448	5.62412
0	9456	5.53392
0	9464	5.53392
0	9472	5.45121
0	9480	5.53392
0	9488	5.82765
0	9496	5.83454
0	9504	5.77135
0	9512	5.82073
0	9520	5.56324
0	9528	5.66333
0	9536	5.66333
0	9544	6.51046
0	9552	6.55075
0	9560	6.74051
0	9568	7.21305
0	9576	7.21305
0	9584	6.75511
0	9592	6.92281
0	9600	6.92281
0	9608	6.75692
0	9616	6.75692
0	9624	7.4456
0	9632	7.36585
0	9640	7.28017
0	9648	7.28017
0	9656	6.68635
0	9664	6.32975
0	9672	6.72947
0	9680	7.56531
0	9688	7.5828
0	9696	7.5828
0	9704	7.43997
0	9712	6.68444
0	9720	6.56944
0	9728	6.56531
0	9736	6.90329
0	9744	7.11182
0	9752	7.11606
0	9760	7.10329
0	9768	7.03617
0	9776	6.84821
0	9784	6.68254
0	9792	6.68254
0	9800	6.53604
0	9808	6.53604
0	9816	6.78741
0	9824	7.04511
0	9832	7.26495
0	9840	7.26495
0	9848	7.04511
0	9856	6.72577
0	9864	6.51261
0	9872	6.15921
0	9880	6.51261
0	9888	6.88848
0	9896	7.18638
0	9904	7.18638
0	9912	7.18638
0	9920	7.05251
0	9928	6.67871
0	9936	6.60612
0	9944	6.54236
0	9952	6.8311
0	9960	6.82073
0	9968	6.74235
0	9976	6.48224
0	9984	6.60209
0	9992	6.48224
0	10000	6.41492
0	10008	6.54236
0	10016	6.71275
0	10024	6.57151
0	10032	6.47565
0	10040	6.36822
0	10048	6.03617
0	10056	6.03617
0	10064	6.30517
0	10072	6.76415
0	10080	7.10329
0	10088	7.10329
0	10096	6.96107
0	10104	7.37768
0	10112	7.76865
0	10120	7.73132
0	10128	7.76865
0	10136	7.82506
0	10144	6.66139
0	10152	6.504
0	10160	6.57767
0	10168	6.504
0	10176	6.27511
0	10184	6.43771
0	10192	6.14266
0	10200	6.36822
0	10208	6.36822
0	10216	6.594
0	10224	6.80153
0	10232	7.01208
0	10240	6.72762
0	10248	6.77851
0	10256	6.49967
0	10264	6.14266
0	10272	5.66719
0	10280	5.32487
0	10288	5.12029
0	10296	4.99066
0	10304	5.12029
0	10312	5.01511
0	10320	5.42863
0	10328	5.54236
0	10336	5.51261
0	10344	5.63599
0	10352	6.03617
0	10360	6.19711
0	10368	6.49316
0	10376	6.56738
0	10384	6.33218
0	10392	6.19711
0	10400	5.77493
0	10408	5.55075
0	10416	5.77493
0	10424	5.78563
0	10432	5.48662
0	10440	5.61215
0	10448	5.52117
0	10456	5.61215
0	10464	5.61215
0	10472	6.0774
0	10480	6.79272
0	10488	6.74965
0	10496	6.74965
0	10504	7.05546
0	10512	6.43318
0	10520	6.36347
0	10528	6.44672
0	10536	6.58382
0	10544	6.29022
0	10552	6.52331
0	10560	6.3587
0	10568	6.55909
0	10576	6.5169
0	10584	6.48224
0	10592	6.3587
0	10600	6.00294
0	10608	5.36347
0	10616	5.16469
0	10624	5.19711
0	10632	5.31012
0	10640	5.2852
0	10648	5.22358
0	10656	5.22358
0	10664	5.10898
0	10672	5.10898
0	10680	5.39642
0	10688	5.72762
0	10696	6.03318
0	10704	6.16469
0	10712	6.53392
0	10720	6.2262
0	10728	6.2852
0	10736	6.25985
0	10744	6.2624
0	10752	6.15921
0	10760	6.19176
0	10768	6.15921
0	10776	6.52969
0	10784	6.88351
0	10792	6.98912
0	10800	6.88351
0	10808	6.81552
0	10816	6.25985
0	10824	5.88185
0	10832	5.57151
0	10840	5.44222
0	10848	5.47785
0	10856	5.22882
0	10864	5.44222
0	10872	5.78207
0	10880	5.78207
0	10888	6.24442
0	10896	6.24442
0	10904	6.24442
0	10912	5.60813
0	10920	6.75873
0	10928	6.66333
0	10936	6.87852
0	10944	7.4057
0	10952	7.43318
0	10960	7.29022
0	10968	6.90493
0	10976	6.99834
0	10984	6.99834
0	10992	7.06574
0	11000	7.47565
0	11008	7.72392
0	11016	7.72392
0	11024	7.96107
0	11032	7.95081
0	11040	7.95081
0	11048	7.46014
0	11056	7.13988
0	11064	6.44897
0	11072	6.17829
0	11080	6.17829
0	11088	7.35031
0	11096	7.65945
0	11104	7.69961
0	11112	8.02418
0	11120	8.18167
0	11128	8.3095
0	11136	8.37237
0	11144	8.48498
0	11152	8.4028
0	11160	8.1371
0	11168	8.1371
0	11176	8.25857
0	11184	8.84906
0	11192	8.9037
0	11200	8.9037
0	11208	8.82852
0	11216	8.57767
0	11224	8.21305
0	11232	8.11323
0	11240	7.72392
0	11248	7.56531
0	11256	7.41031
0	11264	7.74326
0	11272	7.86681
0	11280	7.86681
0	11288	7.86681
0	11296	8.08536
0	11304	7.56012
0	11312	7.01208
0	11320	6.35391
0	11328	6.29272
0	11336	6.29272
0	11344	7.26623
0	11352	7.92443
0	11360	8.7709
0	11368	9.17659
0	11376	9.0683
0	11384	9.1015
0	11392	9.11924
0	11400	9.22391
0	11408	8.92119
0	11416	8.99873
0	11424	9.08536
0	11432	9.42636
0	11440	9.34249
0	11448	9.57511
0	11456	9.59222
0	11464	9.68873
0	11472	9.55362
0	11480	9.23599
0	11488	8.70432
0	11496	8.55857
0	11504	8.70432
0	11512	9.22161
0	11520	9.40338
0	11528	9.54944
0	11536	9.71695
0	11544	9.71695
0	11552	9.46042
0	11560	9.49669
0	11568	9.86239
0	11576	10.1887
0	11584	10.1501
0	11592	9.88599
0	11600	9.81509
0	11608	9.511
0	11616	9.47179
0	11624	9.67824
0	11632	9.69701
0	11640	9.91755
0	11648	10.1228
0	11656	10.0832
0	11664	10.2019
0	11672	10.3488
0	11680	10.1011
0	11688	10.1466
0	11696	10.0573
0	11704	10.0573
0	11712	10.2308
0	11720	10.743
0	11728	11.1014
0	11736	11.1014
0	11744	10.9667
0	11752	10.9667
0	11760	10.9766
0	11768	10.9736
0	11776	11.3346
0	11784	11.4497
0	11792	11.4497
0	11800	11.1361
0	11808	10.7961
0	11816	10.2786
0	11824	10.2786
0	11832	10.0077
0	11840	10.5188
0	11848	10.9016
0	11856	10.9115
0	11864	10.6988
0	11872	11.0056
0	11880	11.0195
0	11888	11.3447
0	11896	11.3447
0	11904	11.2205
0	11912	11.0836
0	11920	10.396
0	11928	10.2028
0	11936	10.2028
0	11944	10.3725
0	11952	10.459
0	11960	10.7684
0	11968	11.023
0	11976	11.3842
0	11984	11.4951
0	11992	11.3842
0	12000	11.0265
0	12008	10.7604
0	12016	9.96578
0	12024	9.96578
0	12032	10.7153
0	12040	11.3364
0	12048	11.5134
0	12056	11.5134
0	12064	11.2043
0	12072	11.2043
0	12080	11.2409
0	12088	10.9212
0	12096	10.8221
0	12104	11.0271
0	12112	11.1787
0	12120	10.9699
0	12128	11.2466
0	12136	11.2466
0	12144	10.8411
0	12152	11.0006
0	12160	11.1108
0	12168	11.1503
0	12176	11.2788
0	12184	11.163
0	12192	10.8879
0	12200	10.3852
0	12208	10.776
0	12216	11.4097
0	12224	11.7742
0	12232	11.9672
0	12240	12.2029
0	12248	12.1761
0	12256	11.9672
0	12264	11.7165
0	12272	10.9775
0	12280	10.4614
0	12288	10.4229
0	12296	10.4551
0	12304	10.4165
0	12312	10.4501
0	12320	10.4501
0	12328	10.4915
0	12336	10.3243
0	12344	10.7993
0	12352	10.7414
0	12360	10.6631
0	12368	10.2355
0	12376	9.62511
0	12384	8.735
0	12392	6.66139
0	12400	5.94684
0	12408	5.76775
0	12416	5.76775
0	12424	5.86176
0	12432	6.8311
0	12440	6.91308
0	12448	6.70149
0	12456	6.60612
0	12464	5.58382
0	12472	5.58382
0	12480	5.81726
0	12488	5.92119
0	12496	6.19711
0	12504	6.19711
0	12512	5.95002
0	12520	5.88517
0	12528	6.08608
0	12536	5.87852
0	12544	5.8311
0	12552	6.05103
0	12560	6.43771
0	12568	6.82765
0	12576	6.82765
0	12584	6.91146
0	12592	6.91146
0	12600	6.10043
0	12608	5.69394
0	12616	5.74965
0	12624	5.74965
0	12632	5.74965
0	12640	6.46014
0	12648	6.51904
0	12656	6.51904
0	12664	6.67104
0	12672	6.27004
0	12680	5.95318
0	12688	5.95002
0	12696	6.28269
0	12704	6.67296
0	12712	6.67296
0	12720	6.60411
0	12728	6.60411
0	12736	6.46014
0	12744	6.46014
0	12752	6.50831
0	12760	7.1104
0	12768	7.13012
0	12776	7.59197
0	12784	7.30517
0	12792	7.59197
0	12800	7.44222
0	12808	7.50508
0	12816	7.50508
0	12824	7.32119
0	12832	6.82073
0	12840	6.0774
0	12848	5.71275
0	12856	5.50831
0	12864	5.87518
0	12872	5.93408
0	12880	6.35152
0	12888	7.08464
0	12896	7.23664
0	12904	7.55805
0	12912	7.82073
0	12920	7.5787
0	12928	7.5169
0	12936	7.84736
0	12944	7.88185
0	12952	8.16058
0	12960	8.6854
0	12968	8.52117
0	12976	8.3461
0	12984	8.3461
0	12992	8.08463
0	13000	7.83196
0	13008	8.29896
0	13016	8.29896
0	13024	7.93728
0	13032	7.82765
0	13040	7.93728
0	13048	8.01132
0	13056	8.20311
0	13064	8.42863
0	13072	8.73822
0	13080	8.86007
0	13088	8.87435
0	13096	8.87435
0	13104	8.77448
0	13112	8.56324
0	13120	8.09327
0	13128	8.16605
0	13136	8.65362
0	13144	8.60813
0	13152	8.60813
0	13160	8.80285
0	13168	8.84097
0	13176	8.4773
0	13184	8.37591
0	13192	8.37591
0	13200	8.16674
0	13208	7.58382
0	13216	7.58382
0	13224	7.58382
0	13232	7.43997
0	13240	7.46459
0	13248	7.75056
0	13256	8.70338
0	13264	8.86471
0	13272	9.35989
0	13280	9.35989
0	13288	9.35989
0	13296	9.72786
0	13304	9.94505
0	13312	10.2855
0	13320	10.2855
0	13328	9.8957
0	13336	9.8957
0	13344	10.1235
0	13352	9.69039
0	13360	9.68039
0	13368	9.68039
0	13376	9.47565
0	13384	9.03767
0	13392	9.20676
0	13400	9.47565
0	13408	9.85733
0	13416	10.023
0	13424	10.023
0	13432	9.54394
0	13440	9.54394
0	13448	8.9736
0	13456	8.82852
0	13464	9.08824
0	13472	9.43119
0	13480	9.59755
0	13488	9.91451
0	13496	10.1079
0	13504	10.1187
0	13512	9.90472
0	13520	9.80329
0	13528	9.38327
0	13536	8.98061
0	13544	8.72485
0	13552	8.95002
0	13560	9.37591
0	13568	9.6149
0	13576	9.814
0	13584	10.1489
0	13592	10.1489
0	13600	10.1835
0	13608	10.4594
0	13616	10.5573
0	13624	10.3024
0	13632	10.4608
0	13640	10.5303
0	13648	10.5303
0	13656	10.8992
0	13664	10.8992
0	13672	10.8547
0	13680	10.5172
0	13688	10.5172
0	13696	10.1076
0	13704	10.5487
0	13712	10.1966
0	13720	10.3496
0	13728	10.3703
0	13736	10.6055
0	13744	10.6055
0	13752	10.6055
0	13760	10.6894
0	13768	10.285
0	13776	10.1451
0	13784	9.72114
0	13792	9.85606
0	13800	9.99258
0	13808	10.2783
0	13816	10.4704
0	13824	10.4704
0	13832	10.5234
0	13840	10.0149
0	13848	10.1219
0	13856	9.73914
0	13864	10.1671
0	13872	10.2557
0	13880	10.5236
0	13888	10.857
0	13896	11.1354
0	13904	11.1354
0	13912	11.2305
0	13920	11.2685
0	13928	11.0429
0	13936	10.7207
0	13944	10.1243
0	13952	9.84715
0	13960	8.54236
0	13968	8.54236
0	13976	7.64972
0	13984	7.48662
0	13992	7.28269
0	14000	7.12311
0	14008	7.12311
0	14016	7.01208
0	14024	6.51046
0	14032	6.33461
0	14040	5.735
0	14048	5.40106
0	14056	5.45568
0	14064	5.74235
0	14072	6.05987
0	14080	5.96578
0	14088	6.04214
0	14096	5.96578
0	14104	6.04214
0	14112	5.83454
0	14120	5.83454
0	14128	6.10898
0	14136	5.96264
0	14144	5.83454
0	14152	6.03019
0	14160	6.04511
0	14168	5.88848
0	14176	6.24442
0	14184	6.10898
0	14192	5.88848
0	14200	6.10898
0	14208	5.95002
0	14216	5.70526
0	14224	5.65168
0	14232	5.855
0	14240	5.48224
0	14248	5.33946
0	14256	6.05103
0	14264	6.52544
0	14272	7.56634
0	14280	11.7398
0	14288	11.7845
0	14296	11.7845
0	14304	11.7339
0	14312	10.0772
0	14320	6.28269
0	14328	6.13152
0	14336	5.99988
0	14344	6.04214
0	14352	6.01511
0	14360	5.97204
0	14368	5.96264
0	14376	6.06281
0	14384	6.46014
0	14392	6.25215
0	14400	6.35631
0	14408	6.17558
0	14416	5.49533
0	14424	5.32975
0	14432	5.3587
0	14440	5.28017
0	14448	5.37296
0	14456	5.69015
0	14464	6.03318
0	14472	6.03318
0	14480	6.03318
0	14488	6.18638
0	14496	5.80679
0	14504	6.25729
0	14512	6.20244
0	14520	6.20244
0	14528	6.20244
0	14536	6.69394
0	14544	6.54656
0	14552	6.63402
0	14560	6.63402
0	14568	6.29022
0	14576	5.92119
0	14584	5.88848
0	14592	5.81029
0	14600	5.59197
0	14608	5.72762
0	14616	5.57151
0	14624	6.16742
0	14632	6.66719
0	14640	6.95318
0	14648	6.95318
0	14656	6.97828
0	14664	6.87852
0	14672	6.61615
0	14680	6.29522
0	14688	6.22358
0	14696	6.26495
0	14704	7.04807
0	14712	6.87351
0	14720	7.03617
0	14728	7.03617
0	14736	6.96892
0	14744	6.57151
0	14752	6.57151
0	14760	6.47565
0	14768	5.96264
0	14776	5.69015
0	14784	5.42863
0	14792	5.54656
0	14800	5.3587
0	14808	5.4057
0	14816	5.39642
0	14824	5.61215
0	14832	5.82073
0	14840	6.12592
0	14848	6.72392
0	14856	7.34188
0	14864	7.60108
0	14872	7.74509
0	14880	7.74509
0	14888	7.51046
0	14896	6.9516
0	14904	6.69015
0	14912	6.21041
0	14920	6.16469
0	14928	6.13152
0	14936	5.5879
0	14944	5.56324
0	14952	6.2852
0	14960	6.49533
0	14968	6.15921
0	14976	6.19444
0	14984	6.79272
0	14992	6.79272
0	15000	6.97672
0	15008	7.25985
0	15016	7.44672
0	15024	7.40801
0	15032	7.19577
0	15040	7.06866
0	15048	6.9595
0	15056	6.45792
0	15064	5.84821
0	15072	6.5169
0	15080	6.21569
0	15088	6.17286
0	15096	6.17286
0	15104	6.17286
0	15112	6.05987
0	15120	6.27258
0	15128	6.19978
0	15136	6.746
0	15144	6.746
0	15152	6.746
0	15160	6.27258
0	15168	6.53392
0	15176	6.27258
0	15184	6.2852
0	15192	5.92765
0	15200	5.45121
0	15208	5.1371
0	15216	5.45121
0	15224	5.46902
0	15232	5.57562
0	15240	6.18638
0	15248	6.30517
0	15256	6.30517
0	15264	6.52117
0	15272	6.52117
0	15280	6.3443
0	15288	6.57973
0	15296	6.36109
0	15304	6.36109
0	15312	6.36109
0	15320	6.15372
0	15328	5.93087
0	15336	5.735
0	15344	5.42863
0	15352	5.42863
0	15360	5.80679
0	15368	5.80679
0	15376	5.73132
0	15384	6.31751
0	15392	6.41031
0	15400	7.48443
0	15408	7.53709
0	15416	7.53709
0	15424	7.53709
0	15432	5.86176
0	15440	5.50831
0	15448	5.35391
0	15456	5.38708
0	15464	5.35391
0	15472	5.2852
0	15480	5.43318
0	15488	5.63599
0	15496	5.81378
0	15504	6.00294
0	15512	6.11747
0	15520	6.11747
0	15528	6.247
0	15536	6.56531
0	15544	6.33946
0	15552	6.33946
0	15560	6.32242
0	15568	5.29022
0	15576	5.02718
0	15584	5.29022
0	15592	5.29022
0	15600	6.03916
0	15608	5.95634
0	15616	6.00599
0	15624	5.5879
0	15632	5.31997
0	15640	5.31997
0	15648	5.504
0	15656	5.5879
0	15664	5.77135
0	15672	5.77135
0	15680	5.60411
0	15688	5.45568
0	15696	5.88848
0	15704	5.88848
0	15712	6.46237
0	15720	7.05398
0	15728	7.37178
0	15736	7.38239
0	15744	7.16469
0	15752	7.04659
0	15760	6.20244
0	15768	5.87518
0	15776	5.60007
0	15784	5.25985
0	15792	5.09757
0	15800	5.14266
0	15808	5.36822
0	15816	5.49533
0	15824	5.83454
0	15832	5.99681
0	15840	6.20776
0	15848	6.4057
0	15856	7.3765
0	15864	7.29647
0	15872	7.11606
0	15880	7.11606
0	15888	6.25985
0	15896	5.86849
0	15904	6.20244
0	15912	6.44222
0	15920	6.95477
0	15928	6.8567
0	15936	6.83626
0	15944	6.87685
0	15952	6.57151
0	15960	5.93408
0	15968	6.10898
0	15976	6.65945
0	15984	6.68444
0	15992	6.60612
0	16000	7.09471
0	16008	7.09471
0	16016	6.46237
0	16024	5.60813
[truncated: 65,512 more rows]
