# Supplementary material for: A Compendium of Nucleosome and Transcript Profiles Reveals Determinants of Chromatin Architecture and Transcription
Source: PLoS Genet. 2013 May 2;9(5):e1003479. doi: 10.1371/journal.pgen.1003479 (PMC3642058; doi:10.1371/journal.pgen.1003479)
Supplement: Dataset S1 — Yeast transcript annotation R script and data files. Please note this file is 81.9 MB and may be difficult for some readers to download due to its size. (GZ) [file pgen.1003479.s001.gz › yeast-transcript-annotation/chr17.data.lior]

0	81	-1.64985949651213
0	89	-0.915897184442973
0	96	-1.13261951499369
0	103	-1.18269955858306
0	110	-1.49601355775112
0	121	-1.12043442317862
0	441	-1.98676803368549
0	465	-1.61471519071527
0	513	-1.49841317344499
0	537	2.08781048476070
0	545	-0.827442950557476
0	553	-1.53664574916467
0	737	-2.15913818993863
0	745	-1.35037973692333
0	753	-1.83942844748323
0	761	-1.81901393813777
0	769	-1.76157819582019
0	777	-2.00176979348253
0	785	-2.27615426789205
0	793	-1.65773273340441
0	865	-1.62490311891891
0	873	-1.80999008343682
0	881	-1.94222200507272
0	905	-1.76408922472412
0	913	-1.12717578232385
0	921	-1.11592011482387
0	935	2.20743749437727
0	945	0.825688760615266
0	1017	-3.02092882380654
0	1025	-1.94071361882796
0	1033	-1.55400799975614
0	1041	-2.46741056109391
0	1049	-1.06876098827492
0	1057	-1.51389671739409
0	1065	-1.70456406723723
0	1073	-1.96547194830222
0	1217	-0.966070015721076
0	1225	-1.22511629975631
0	1233	-0.9853522422492
0	1257	-2.52066251666386
0	1265	-1.90219586350263
0	1273	-1.83128073037152
0	1281	-1.88787422455663
0	1417	-2.40656274470736
0	1425	-1.48721064682746
0	1432	-1.90161486318703
0	1441	-2.13820009519005
0	1472	-2.26182134307612
0	1481	-1.64478976478276
0	1489	-1.71942590733142
0	1497	-1.53973570820425
0	1505	-1.67253923953452
0	1513	-2.21856251387075
0	1521	-1.60413458493963
0	1641	-1.14809729185839
0	1649	-0.234826367881158
0	1681	-1.98780571231127
0	1689	-1.81525075544077
0	1881	-1.30223587234197
0	1889	-0.641586308465487
0	1897	-0.94961665230738
0	1904	-1.10600802437505
0	2089	-1.04861745987072
0	2097	0.273500298984267
0	2104	-0.932399970287102
0	2111	-1.04267518970031
0	2118	-0.629801949499818
0	2125	0.387320460249951
0	2137	-1.45541415430406
0	2201	-1.93426926212398
0	2313	0.293422980944465
0	2321	-1.28772092562812
0	2329	-1.17286624548034
0	2337	-1.99094215641687
0	2345	-2.06476526573896
0	2353	-1.52522518146858
0	2361	-2.53353399001413
0	2369	-1.68613663126114
0	2377	-1.78501356583031
0	2465	-1.50212374954264
0	2473	-1.63732175211139
0	2529	-1.76280920450982
0	2537	-1.47254386719579
0	2545	-0.171596657692213
0	2552	-0.863661011770245
0	2560	-1.45857138957977
0	2569	-1.88318201726559
0	2577	-1.31875418891417
0	2593	0.660460576630292
0	2601	-0.425064021016625
0	2609	-1.51976758395846
0	2616	0.795378426861356
0	2630	2.30917192858024
0	2641	-0.871051519949073
0	2753	-0.200121836571411
0	2761	-1.59378808147750
0	2768	-1.18612684535108
0	2775	-1.67681669292473
0	2782	-1.61942814187697
0	2790	-1.78462632439323
0	2809	-1.68989472441637
0	2849	-1.60020154429552
0	2857	-0.832669079995757
0	2864	0.370933315687979
0	2872	-0.997921032070755
0	2881	-1.09237743734176
0	3025	-1.88142665955989
0	3033	-2.20779431377605
0	3065	-1.17011708996701
0	3072	-0.578469395037888
0	3079	-0.862471298623914
0	3086	-0.602041175509146
0	3097	-0.332638639542042
0	3449	-1.29731796492812
0	3513	-1.64309707450855
0	3521	-1.92468951061334
0	3529	-2.17418185170513
0	3537	-2.00610516097966
0	3633	-1.56679535689464
0	3641	-1.13443990371545
0	3657	0.850717878098597
0	3665	0.231340660185891
0	3689	-0.79215799802331
0	3697	-1.70210514948396
0	3705	-1.86840426739406
0	4017	1.04505528660059
0	4025	1.86165268357661
0	4032	-2.43531727178310
0	4053	-1.43114242536842
0	4061	-2.08797777811968
0	4069	-1.44772758657334
0	4153	-1.28166553680441
0	4160	-1.02343822206014
0	4167	-0.416117149686372
0	4249	-1.84271187075236
0	4257	-1.69454756006348
0	4284	-0.966177284946867
0	4292	-0.309293882705875
0	4300	-0.855243760708096
0	4309	-1.02839090454355
0	4317	-1.86552116149919
0	4325	-1.92171047421859
0	4333	-1.5348120585716
0	4341	-1.52839797640718
0	4349	-1.31968138806693
0	4545	-1.39118470817699
0	4553	-0.677011849447577
0	4561	0.0862099521847446
0	4569	-0.684246722170438
0	4577	0.705684080870935
0	4745	-1.60385245968801
0	4753	-1.33309377502735
0	4825	-1.40784914793634
0	4833	-1.30499935134366
0	4905	-1.44640239438817
0	4913	-0.189549872073253
0	4937	-1.81832096499633
0	4945	-1.91878912034818
0	4953	-1.73675307122771
0	5153	-0.305794351105201
0	5161	-1.05156770358718
0	5169	-0.151800285157998
0	5177	-0.571705071190459
0	5185	-0.8256728778363
0	5217	-1.76307519189967
0	5225	-0.413384598637371
0	5241	2.91444574072907
0	5249	1.40390623969286
0	5257	-1.48295058796378
0	5273	-1.14906999473516
0	5281	-1.11085938822346
0	5465	-1.9455942674337
0	5473	1.00096396501608
0	6065	-2.18423953605963
0	6073	-2.16224281366981
0	6081	-1.86704672089405
0	6089	-2.29126953256109
0	6097	-2.39327228861692
0	6137	-0.313761748405427
0	6177	1.28957879205346
0	6185	-1.63018020462839
0	6193	-1.45491252036050
0	6200	-1.18144686894606
0	6207	-0.0329520846501303
0	6217	2.20743749437727
0	6225	2.51610235024213
0	6233	-1.18417346082201
0	6561	5.55591514716707
0	6569	4.47479870156321
0	6577	4.59609369802622
0	6585	4.70527623334327
0	6593	4.43086304677629
0	6601	3.78238494860285
0	6609	4.03540542861106
0	6617	3.72151624389664
0	6625	3.34689797476438
0	6641	2.10094295328951
0	6649	3.87533857217392
0	6657	4.41381305683773
0	6665	3.77099532359338
0	6673	2.61777668683475
0	6681	2.40405607527822
0	6689	3.3083181538715
0	6777	2.82529147498861
0	6785	3.50277648689617
0	6793	4.63235472072192
0	6801	4.56736803038812
0	6809	5.2458473258318
0	6817	3.57456611197657
0	6825	4.20957974050512
0	6833	4.18428048269586
0	6841	3.36473427393744
0	6848	4.12150780210152
0	6856	4.00244897936665
0	6864	3.67324769279716
0	6872	4.02229326266103
0	6881	2.08949039748778
0	6897	2.68867753673394
0	6905	4.28067516212486
0	6913	4.41949119624653
0	6921	4.17769160378309
0	6929	3.79970610617961
0	6937	2.78304743694595
0	6945	3.48429517319203
0	6953	3.6250027932887
0	7041	2.29404529080286
0	7153	2.27239376631168
0	7161	2.24021485226552
0	7169	3.49140863609987
0	7177	4.45603903518790
0	7185	4.54744774724051
0	7193	4.16573320345798
0	7201	3.83997892654512
0	7209	3.96378322609024
0	7217	3.77990593648745
0	7225	3.81637252092289
0	7233	4.37274440823372
0	7241	4.37638541731454
0	7361	3.46398069107867
0	7369	3.73264433533749
0	7377	4.31770481064014
0	7385	4.50942437074049
0	7393	3.57688883510524
0	7401	3.25618800118455
0	7409	3.66370679913197
0	7417	3.88577481429588
0	7425	1.35928465094194
0	7433	2.27860488864900
0	7473	2.81872235116127
0	7481	3.73893643878328
0	7489	4.12445520843961
0	7497	3.75527604231940
0	7505	3.83704322580985
0	7513	3.12968500011705
0	7521	3.81811173083109
0	7529	4.2600125993901
0	7537	4.10546509600366
0	7545	3.9513549900608
0	7553	3.62043173696286
0	7561	2.62805015149413
0	7569	2.94031402855463
0	7577	2.77127117837481
0	7585	3.26586859654449
0	7593	3.25948526816625
0	7633	1.29080730890041
0	7641	2.8521779341471
0	7649	3.48460830076208
0	7657	2.96711914339804
0	7665	3.12544542935564
0	7673	3.11906019889333
0	7681	2.58265878290961
0	7689	-0.254901206517908
0	7697	1.16485429455600
0	7705	2.73485633838609
0	7761	1.85784366667047
0	7769	2.99577176129310
0	7777	0.992749532007848
0	7785	-0.251505878432559
0	7793	2.65488790663445
0	7801	4.09432074701017
0	7809	2.14363378819976
0	7817	1.94070681563949
0	7929	-0.431568729820293
0	7937	-0.308487475699967
0	7945	0.319730181226353
0	7953	1.50338557612443
0	7961	1.25926309143877
0	7969	-1.27998856357882
0	7977	0.135654645952187
0	7985	1.19567816383923
0	7993	2.23912708766406
0	8001	2.73263977105434
0	8009	2.09031831575305
0	8017	1.79609766777086
0	8025	0.0791856366293127
0	8033	-0.513544766452529
0	8121	0.0838934816899322
0	8129	0.8988157317266
0	8137	1.20093348357015
0	8145	0.334361996770146
0	8153	-0.655955469675462
0	8161	-0.150631424526739
0	8169	-0.160257116920676
0	8237	-1.36032801070414
0	8245	-0.837439267050783
0	8252	-1.04267518970031
0	8259	-0.629801949499818
0	8266	0.387320460249951
0	8273	0.0305169183758975
0	8553	-0.985463467273465
0	8649	-1.39154363805152
0	8657	-1.82030981317297
0	8665	-2.06416880813975
0	8673	-1.3047426183646
0	8857	-0.56464907510963
0	8865	0.0916128674687764
0	8873	-1.35856320809847
0	9033	-0.617207702659232
0	9041	-0.837439267050783
0	9048	-1.04267518970031
0	9055	-0.629801949499818
0	9062	0.387320460249951
0	9073	-1.36085716166745
0	9385	-2.04644234788296
0	9393	-1.72973768608740
0	9401	-1.71965173743616
0	9409	-2.00631740914704
0	9417	-1.85674457522292
0	9425	-1.97665000452749
0	9433	-1.17874780397729
0	9489	-1.08196280645965
0	9497	-1.59378808147750
0	9504	-1.23567828350771
0	9511	-1.34278599835299
0	9518	-1.64702835384339
0	9525	-1.59375027155738
0	9937	-1.50362892929690
0	9945	-1.87752645772403
0	9953	-1.99513089586546
0	9961	-1.43560611296655
0	10081	-1.47724777079067
0	10089	-1.84363645077932
0	10097	-1.99837652955459
0	10129	-1.70199705280271
0	10393	-0.740293019055212
0	10401	-0.63530059379999
0	10409	-0.283233308696344
0	10417	-0.742987183389174
0	10424	0.565609712521687
0	10432	-1.29454097171352
0	10753	-0.932399970287102
0	10760	-0.74410321769358
0	10767	-1.08356720474185
0	10774	-0.686806341696546
0	10782	-1.43318424773133
0	10825	-1.07414839824774
0	10833	-1.96130968366455
0	10841	-1.89191423531790
0	10857	-1.83946131430614
0	10865	-1.81069120181481
0	10873	-1.48751856492726
0	10977	-1.83095034259937
0	10985	-1.45640433749029
0	10993	-1.91904706725120
0	11001	-1.92720921744365
0	11009	-1.54297990929052
0	11049	-1.09008714546002
0	11056	-0.837439267050783
0	11063	-1.04267518970031
0	11070	-0.629801949499818
0	11077	0.387320460249951
0	11089	-1.55519053680661
0	11449	-0.913620083033453
0	11457	-1.25536649724507
0	11510	-1.69451544561799
0	11517	-0.578469395037888
0	11524	-0.661039658661005
0	11531	-0.587306633683042
0	11538	0.792613068355946
0	11545	-1.29454097171352
0	11705	-1.52300586549278
0	11713	-1.46812448728344
0	11785	-1.64870112475522
0	11793	-1.37217160093793
0	12177	-1.90354475849282
0	12185	-1.46866990963831
0	12193	-2.35435866939059
0	12265	-1.81779534578979
0	12273	-0.647517050904987
0	12280	-1.36246623806333
0	12287	-1.18269955858306
0	12294	-1.49601355775112
0	12301	-1.85302879701166
0	12353	-1.80390594929046
0	12361	0.0164384146713195
0	12369	-0.881868149293352
0	12385	0.524978786276091
0	12393	-1.48568395747218
0	12513	0.0943676461989131
0	12521	1.70723132618735
0	12528	-0.606107095186018
0	12545	-1.93631318591485
0	12553	-1.86061719662686
0	12561	-2.36724416814404
0	12569	-0.675377108758704
0	12641	-1.64934922799137
0	12721	-1.91726084099409
0	12729	-1.84964875832394
0	12737	-1.85921294466843
0	12745	-1.34722153300459
0	12753	-1.56385180524343
0	12761	-0.899180857549403
0	12768	-0.855243760708096
0	12777	-1.02839090454355
0	12785	-1.86552116149919
0	12793	-1.92171047421859
0	12801	-1.5348120585716
0	12809	-1.52839797640718
0	12817	-1.31968138806693
0	12841	-1.62748951726258
0	13281	-1.54417031219925
0	13289	-1.14650212173194
0	13297	-1.02897503649542
0	13305	-1.00344276758692
0	13417	0.643743703118586
0	13425	0.859715165502904
0	13601	0.450757144419045
0	13817	1.80945755941360
0	13825	2.07225363218229
0	13833	1.67235224288936
0	13841	1.2411865319175
0	13849	1.11020077990243
0	13857	-1.04065046303283
0	13865	-0.7095233290205
0	13873	0.269563532422818
0	13881	0.460580687730278
0	13889	3.04028403335231
0	13897	1.51525214396991
0	13905	1.16520894850666
0	13913	0.634517093558586
0	13921	-0.78884729978329
0	13929	-0.0812442386264545
0	13937	0.557559346722809
0	13945	1.26710947464077
0	13953	1.90485552345395
0	13961	0.670408623488805
0	13969	0.213370488654427
0	13977	-0.233016028842497
0	13985	0.154168963949434
0	13993	0.578390175730373
0	14001	1.06576029779374
0	14009	1.92164104805089
0	14017	1.26361141144667
0	14025	0.0623332046366283
0	14033	0.0429228632998955
0	14041	-1.55343408653077
0	14049	-0.637594516703047
0	14057	0.102451381307803
0	14065	0.811708638838899
0	14073	1.79048402342334
0	14081	2.03093541602743
0	14089	2.24383690748244
0	14097	1.58816187246983
0	14105	0.93091132854827
0	14113	-0.185725680551994
0	14121	-0.152564376871322
0	14129	0.891585827237033
0	14137	1.13844487573257
0	14145	2.22351976391195
0	14153	1.96759541688483
0	14161	0.97558458685287
0	14169	0.423204247305209
0	14177	-0.0189919075415945
0	14185	1.11257127224305
0	14193	0.0872654024177324
0	14201	0.406442576609119
0	14209	0.652119290904933
0	14217	-0.755751138961725
0	14225	0.730115512910265
0	14233	-0.417335077113258
0	14241	1.2586353217206
0	14249	1.60532165925408
0	14257	0.165090047840869
0	14265	-0.358785783741977
0	14273	1.52647602163742
0	14281	1.91087690093937
0	14289	1.32316978094145
0	14297	1.63631682038518
0	14305	0.697641082185811
0	14313	1.65068102809362
0	14321	1.73360843961233
0	14329	2.28703270739969
0	14337	2.4331400854599
0	14345	1.49823412503329
0	14353	1.14315715580289
0	14361	0.00886777639062952
0	14369	-0.0412263278357248
0	14377	0.695869422220024
0	14385	0.790522867299172
0	14393	-0.00982294262563421
0	14401	0.0707217962181517
0	14409	-0.237599144218359
0	14417	-1.48853560980361
0	14425	-1.68822443778437
0	14433	-0.0621714566576088
0	14465	0.578527762448616
0	14473	2.15383834842305
0	14481	0.059370656907519
0	14489	-1.27815636922872
0	14497	-0.70443982341059
0	14505	-0.306827177336794
0	14513	-0.043575976976947
0	14521	-1.21719528318867
0	14529	-0.831879805000878
0	14585	-0.030404226663757
0	14601	0.567784770744821
0	14617	-0.679688627823929
0	14625	-0.194511848352248
0	14633	0.00681268668384494
0	14641	-0.405986328827724
0	14649	-0.636206764332739
0	14657	0.569526119669801
0	14665	1.22732253853082
0	14673	1.36900649439437
0	14713	1.64683668894539
0	14721	-0.465039072836016
0	14729	-0.242436158639228
0	14737	-0.244731717960272
0	14745	0.81958750153383
0	14753	-0.290777615167690
0	14761	-0.236709388166910
0	14769	-0.796904734590913
0	14777	-0.674051226710917
0	14785	-0.746538147867727
0	14793	-0.527028357560351
0	14801	0.755166601795459
0	14809	0.893472760744308
0	14817	0.292668713698109
0	14825	0.688668528766708
0	14833	-0.832591658935669
0	14849	-0.854228376096245
0	14857	-0.8339213325778
0	14865	-1.31929774585119
0	14873	-0.136201245926362
0	14881	-0.89847428920697
0	14889	-0.693241814523703
0	14897	0.5053090354024
0	14905	0.707610317021043
0	14913	0.0249146498848782
0	14921	-0.175790066039506
0	14929	-0.905243204359077
0	14937	0.748251565000744
0	14945	0.900693398302043
0	14953	1.10952640186064
0	14961	0.291502538930900
0	14977	-0.777773434080398
0	14985	-0.614233670454479
0	14993	0.0819380715000655
0	15001	-1.74673801821704
0	15009	-1.59002422106094
0	15041	0.58923350447975
0	15049	0.073547163378648
0	15073	0.240973467309478
0	15081	1.31542836040089
0	15089	2.12830677647115
0	15097	0.157260580933352
0	15105	-1.30528353438494
0	15113	-0.539985426620589
0	15129	-0.507308453589891
0	15137	0.860165603096655
0	15145	0.296837491469235
0	15169	-0.205834276641825
0	15177	-0.651843977008395
0	15185	0.504311087325295
0	15233	1.45542223088726
0	15241	2.17672317007035
0	15249	0.838016417147395
0	15265	-0.820770640331797
0	15273	-0.496879629676233
0	15281	-0.709308200467788
0	15289	0.88994730069148
0	15297	0.710378212155802
0	15305	-0.257213569439326
0	15313	-0.722952302964567
0	15321	1.74330665836611
0	15329	1.11561368559367
0	15337	-1.06666929243417
0	15353	0.0507742096406893
0	15361	-0.584782030481438
0	15369	-0.610177990405203
0	15377	0.906987592654025
0	15385	1.05190046405304
0	15393	-0.49791797966511
0	15409	2.71855187447263
0	15417	1.22412148182749
0	15425	-1.20953297177403
0	15433	-0.398995042172469
0	15441	0.0127990608718127
0	15449	-0.462465931920707
0	15489	-0.228907778185258
0	15497	0.396558670531376
0	15505	1.13589745914851
0	15513	1.87817379318847
0	15521	1.87860052552293
0	15529	1.41537735722500
0	15537	0.794769480849395
0	15553	-0.621249935605055
0	15561	-0.245809734621592
0	15569	-0.495739099525288
0	15577	-0.298641145660255
0	15585	-0.99115663121799
0	15593	-0.968320953191582
0	15601	-1.02716983179337
0	15609	-0.514466711915623
0	15617	0.00542682958255547
0	15625	1.21274304582742
0	15633	1.79217042912861
0	15641	-0.536941679521344
0	15649	-0.0953265565733261
0	15657	-1.39269699282601
0	15665	-1.27961084323409
0	15673	-1.03628273973127
0	15681	-1.17641304189858
0	15689	-0.7547344640944
0	15697	-1.37522447643632
0	15705	0.715466992534457
0	15713	0.458529858369234
0	15721	0.200917582622382
0	15729	-0.763360598825259
0	15737	-0.576693682977068
0	15745	0.124572041209912
0	15753	0.466660981860509
0	15761	-0.284522604809161
0	15777	-1.26966095626629
0	15785	1.03576866100976
0	15793	1.05471342640381
0	15809	-2.26906033227856
0	15849	-0.440046436640888
0	15865	-2.07238119847143
0	15873	-1.89368844197298
0	15881	0.0169471684401818
0	15897	-1.97604448607634
0	15961	-0.566239006383315
0	15969	-1.06943305522649
0	15977	-0.257122241758150
0	15985	-0.125236172949886
0	15993	-0.667728964460967
0	16009	0.251101124279424
0	16017	0.846835197350433
0	16025	-1.20655417529577
0	16049	0.135320924640842
0	16057	-0.469241891801161
0	16065	-0.176105096137902
0	16073	-1.41067552728755
0	16105	-0.983659228378402
0	16113	-1.38261653373380
0	16121	-1.29764726992458
0	16129	-0.213408718222819
0	16137	-0.532509554728412
0	16145	-0.734712483783501
0	16153	-0.457156886525451
0	16169	-1.06120719587774
0	16177	-1.01719592199617
0	16185	-2.24060139402644
0	16193	0.147106255901232
0	16201	0.920205797143323
0	16209	0.910176282858638
0	16233	-0.895567216490122
0	16241	1.0621813106731
0	16249	0.174860909853808
0	16257	0.245416419488468
0	16265	-0.579565412267369
0	16273	-0.424965688011988
0	16281	-0.287723203247938
0	16305	1.04927899711427
0	16313	-0.804367079063033
0	16321	-0.581842009437563
0	16337	-0.358042213997893
0	16345	0.180175791847104
0	16353	0.958106616729812
0	16361	1.28086931742042
0	16369	-0.684825751365464
0	16377	-0.131980083914664
0	16385	0.790161246030345
0	16393	0.528141478950436
0	16401	0.0782602164454165
0	16409	0.245748892897495
0	16417	-1.23063800044191
0	16425	-1.40968180674865
0	16433	-1.21590394768822
0	16441	0.504908621939412
0	16449	1.81244310942489
0	16457	1.07925017939342
0	16465	0.335362998323045
0	16473	0.567915985962605
0	16481	0.252059220623802
0	16489	-1.09105269411207
0	16497	-1.11852236002330
0	16505	-0.401295183516747
0	16513	-1.42398512995944
0	16521	-2.06649543502601
0	16529	-1.65501253208213
0	16545	-1.43252014488388
0	16553	-0.930307816928964
0	16561	0.112726947318689
0	16569	-0.2587855595464
0	16577	-0.52062687543956
0	16585	-0.217917515690626
0	16593	-0.862231222491505
0	16601	-0.565763665850089
0	16609	-0.948421291183994
0	16617	-1.34607428308133
0	16625	-1.64731740665936
0	16633	-1.20108058148667
0	16641	-0.137370849977172
0	16649	0.818083147228166
0	16657	0.715306870891944
0	16665	-0.811297693744184
0	16673	0.356610385955937
0	16681	-0.690105093057553
0	16689	-0.739745751201222
0	16697	0.716209467273914
0	16705	0.666517231655394
0	16713	0.462231574859469
0	16721	0.124630704415366
0	16729	-0.433833487596385
0	16737	-1.26406110370753
0	16745	0.549174808863392
0	16753	-0.768805262166175
0	16761	0.0592755459324472
0	16769	-1.2433125952373
0	16777	-0.807919754364507
0	16785	0.655061705811063
0	16793	-0.00718671078297195
0	16801	0.673500769547163
0	16809	0.941331713350677
0	16817	-0.174274025969018
0	16825	-0.613435995697282
0	16833	-0.689521785921864
0	16841	-1.12305288821700
0	16849	-0.604192587736256
0	16857	0.205078242410282
0	16865	0.202346990321614
0	16873	0.548539888131822
0	16881	-1.05489688048985
0	16889	-0.568361278665617
0	16897	-0.50165127567881
0	16905	-0.438659751076497
0	16913	-1.21404141562243
0	16921	-0.197960302907156
0	16929	-0.884237815943623
0	16937	-0.277993056416256
0	16945	-0.506850428630677
0	16953	-0.799796925468983
0	16977	-1.65152654645803
0	16993	-2.14549453950375
0	17001	-0.728070602979674
0	17009	0.687877106272526
0	17017	1.19812562747839
0	17025	0.132997162419235
0	17033	-0.358038937168928
0	17041	-1.03965307196117
0	17049	-1.39483283883508
0	17057	-1.9237050002736
0	17089	-0.623651541644583
0	17097	-0.322690809184054
0	17105	-0.181822386833657
0	17129	-0.0448758992659091
0	17137	-0.91180181834355
0	17145	-1.37731227070141
0	17177	-0.538448789533032
0	17193	-0.521727796094519
0	17217	-2.08468124952611
0	17225	-0.132381063293693
0	17281	-1.19021052220519
0	17289	-1.00213423144966
0	17297	-0.408287948740376
0	17305	-1.04683331280567
0	17313	-1.15249187878819
0	17321	-1.56635616313978
0	17329	-1.07509550547280
0	17337	-0.262892333816857
0	17345	-1.43560902751503
0	17353	-1.66927629116207
0	17361	-1.10784581136133
0	17369	0.260067978540861
0	17377	-0.120103108819553
0	17425	-1.40706829424686
0	17433	-0.635538690747073
0	17441	-0.106604872159099
0	17449	-0.96383071994142
0	17457	-0.944512952399413
0	17465	-0.600103632026783
0	17473	-0.899872787297613
0	17481	-1.03806440732464
0	17489	-1.37199042306095
0	17497	-1.18830835845069
0	17505	-1.50388935047196
0	17521	-1.76742944258504
0	17529	-1.16578441498615
0	17537	0.0649877176153222
0	17545	-0.873741029751553
0	17553	-1.91725800777496
0	17577	-0.594728721256004
0	17585	-0.357366285463126
0	17593	-0.608062418834935
0	17601	-0.490775536753048
0	17617	-1.57037975301522
0	17625	-0.113548635736625
0	17633	-0.181533699360048
0	17665	-1.26335584778711
0	17673	-1.06870698301595
0	17681	-0.516620579867984
0	17689	0.20389556546072
0	17697	0.477658293762275
0	17753	-1.08102524841934
0	17761	-1.04358531388072
0	17769	-1.0423469321198
0	17777	-0.805964134572432
0	17785	-0.511535734546005
0	17793	-0.533305222346252
0	17801	-0.392401513192463
0	17857	-1.32532235758134
0	17865	-0.180300856399951
0	17873	-0.219223178824626
0	17881	0.339176091745943
0	17889	-0.949279650562786
0	17897	-1.47410704695799
0	17905	-0.897400526848887
0	17913	-0.85244213578344
0	17921	-1.00354537802358
0	17929	-0.59642409037225
0	17937	-0.106178965817199
0	17945	-1.08495086369153
0	17953	-1.27491690411794
0	17961	-0.266184064959125
0	17969	0.234858429423802
0	17977	-0.0208805349627275
0	17993	-1.12116014916466
0	18025	-1.09687317657638
0	18033	-0.751708997607115
0	18049	-1.05115991853767
0	18057	-0.91418341223455
0	18065	-1.68044230950471
0	18073	-1.12231109100193
0	18081	-0.72932076765809
0	18089	-0.172288035729190
0	18097	-1.13485863605666
0	18105	-0.453024700883722
0	18113	-1.03756336920687
0	18121	0.0576212489950478
0	18129	-0.884167947277518
0	18137	-1.31498711146660
0	18145	-0.577434334959057
0	18153	-1.48769131914686
0	18161	-0.928612710313966
0	18169	-0.0284948447183924
0	18177	0.61337747750948
0	18185	-0.80570152498195
0	18193	-0.669522580867933
0	18201	0.697337050975025
0	18209	0.4453581044648
0	18233	-0.900491896938177
0	18241	-1.15216090103424
0	18249	-0.64250157895415
0	18257	-1.57817678611903
0	18265	-1.27251796480416
0	18273	-0.75199021649847
0	18281	0.212256564724005
0	18289	-0.913124727355141
0	18297	-1.03730265581687
0	18305	-1.53744209693631
0	18313	-1.09997248476588
0	18321	-1.08557945104248
0	18329	0.470176628961593
0	18337	0.39069381110559
0	18345	0.600040126435864
0	18361	-0.656160440811894
0	18369	-0.531059589028798
0	18377	-0.433823603749677
0	18385	-1.39254019322130
0	18393	-1.30343417055493
0	18409	-1.04523136360782
0	18425	-1.46444892540377
0	18433	-0.941658594299372
0	18441	-0.933228816377336
0	18457	-1.81892753765896
0	18473	-1.58700950214102
0	18481	-1.74421517039671
0	18489	-0.671681889504774
0	18497	-1.09504354063243
0	18505	-0.423296497683594
0	18513	-1.29082165565589
0	18521	-0.00232619581592797
0	18529	-1.09206820805641
0	18537	-2.36467168326901
0	18553	-0.888191212446179
0	18569	-0.432404103326846
0	18577	-0.686903620508786
0	18585	0.084694866874555
0	18609	-1.92837649509267
0	18617	-0.71965026517941
0	18625	-1.27813990827069
0	18633	-0.286447127798637
0	18641	0.207226819572323
0	18649	0.709906580039197
0	18657	-0.141882058727711
0	18665	-1.40586512481376
0	18673	-0.96913360055885
0	18681	-0.0777741127949447
0	18689	0.0880057473689009
0	18697	-0.993857462362572
0	18705	-1.05717485794526
0	18713	1.08665473543161
0	18737	-2.06269330044865
0	18745	-0.793411756389408
0	18761	-0.121145735075858
0	18769	-0.92558728148115
0	18777	-0.560981720143508
0	18785	-1.45238733809378
0	18793	-0.426413831928556
0	18801	-0.178762756288281
0	18809	0.764823495558987
0	18817	1.38380707993736
0	18825	0.688040635353346
0	18849	-2.2153627913235
0	18857	1.22725373455599
0	18865	1.58132649044920
0	18873	0.443433235865882
0	18881	-1.50077924658049
0	18889	-0.484314338952517
0	18897	0.688733303762682
0	18905	0.664760911749997
0	18913	0.413664121511473
0	18937	-0.00339934337142012
0	18945	-0.467239432871507
0	18953	-0.775448928164828
0	18961	-0.968375897428293
0	18969	0.777799462671278
0	18977	1.99990944169484
0	18985	-1.20183135384645
0	18993	-1.35341388312550
0	19001	-1.43657825531913
0	19065	-1.43050660475119
0	19073	-0.834495716150112
0	19081	-1.16512259437106
0	19089	-0.590100130842314
0	19097	-0.338803926207022
0	19105	-0.390056203539377
0	19113	-0.997758309358791
0	19121	-0.908584441987715
0	19129	-1.54460506012043
0	19137	-1.22770660747222
0	19153	-0.736205199912356
0	19161	-1.04972791763891
0	19169	-0.0147589748065462
0	19193	-1.60732032932753
0	19225	-1.61382133969018
0	19233	-0.93219643898423
0	19241	-0.404488452607985
0	19249	-1.22943455385353
0	19257	-1.42530209317123
0	19265	-1.58771042956815
0	19273	-0.702037413984064
0	19281	-1.41621820250498
0	19289	-0.996191420310246
0	19329	-1.09214883300577
0	19337	-0.694131566203596
0	19345	-1.08767277791255
0	19353	-0.981113609731332
0	19361	-0.463139013931603
0	19369	-0.0804662787285837
0	19393	-1.53819616583020
0	19401	-0.760320978334473
0	19449	-0.513889521461907
0	19457	-1.53271376575982
0	19465	-1.03202621265439
0	19473	-1.15207960763400
0	19481	-1.16251214742149
0	19489	-1.28545621695149
0	19497	-0.655412509436788
0	19505	-0.385411697688631
0	19513	-1.72637108158200
0	19537	-0.690632319814213
0	19545	-0.0793597021759131
0	19553	-0.45034781697103
0	19561	-1.00776288121455
0	19569	-1.63318245431221
0	19577	-0.874071782405986
0	19585	-0.91527492907261
0	19593	-0.649535249645221
0	19641	-1.08474467978598
0	19649	-1.14081395927970
0	19657	-1.59746305475715
0	19681	-2.13668126218664
0	19689	-0.253846636693386
0	19713	-2.22812251079758
0	19745	-1.01691792235441
0	19753	-0.536990645158872
0	19761	-0.814094824751686
0	19817	-1.68959434499138
0	19825	-1.97333266914122
0	19833	-1.02979033831088
0	19841	-2.20252695554275
0	19849	-2.38617464906844
0	19865	-1.23091161956591
0	19873	-0.638400608916491
0	19881	-0.920569242596207
0	19889	-1.41948941365758
0	19897	-1.36618489754432
0	19905	-0.391262285641047
0	19913	-0.431997369251837
0	19921	-1.02311954570681
0	19937	-1.05197971593851
0	19945	-1.81049682284263
0	19953	-1.18505257434785
0	19961	-0.81156602293047
0	19969	-1.20245538564959
0	20009	-1.03744919005128
0	20017	0.233273497794774
0	20025	0.534098700651697
0	20033	-0.596457651518858
0	20049	-1.31132527973662
0	20057	-1.35493302518563
0	20065	0.193483909266524
0	20073	-1.13007864414832
0	20081	-0.574986759668326
0	20089	-0.502321553874767
0	20097	-0.462077233958873
0	20129	-1.07506430761842
0	20137	-0.79076566532703
0	20145	-1.07832547224419
0	20153	-0.320934357283896
0	20169	-1.71995527746843
0	20177	-0.197564915948361
0	20185	-0.331283178098221
0	20193	0.705966587588427
0	20201	-0.406420412604951
0	20209	0.876394135342438
0	20217	-0.637425953254349
0	20265	-0.377543371253067
0	20273	-0.0526275479143221
0	20281	-0.389064444663157
0	20305	0.419730445293207
0	20313	-0.26404900235402
0	20321	-0.98609107437642
0	20329	-0.423198038888619
0	20345	-1.29973189129002
0	20353	-0.816104910840761
0	20361	-1.09122723232065
0	20369	-1.40852105582439
0	20409	-1.39730338665915
0	20417	-1.48522270511135
0	20425	-1.08821395793758
0	20433	-1.11082799653328
0	20441	-0.984674978188387
0	20457	-1.39489609979680
0	20465	0.228657323858841
0	20473	-0.56467548787181
0	20481	-1.10489210203968
0	20497	-1.12445413681500
0	20521	-1.28172642809085
0	20529	0.507295280071058
0	20537	1.48833983127225
0	20545	0.884309226743342
0	20553	1.30916902212166
0	20561	-0.76962961724398
0	20569	0.303632956087094
0	20577	0.591743940611993
0	20585	0.32997486468271
0	20593	1.52348345333659
0	20601	0.884812120126468
0	20609	0.357258138370285
0	20617	1.30204445057386
0	20625	1.82669503992506
0	20633	2.08870675938655
0	20641	1.43570145767205
0	20649	0.689960957675056
0	20657	1.17890284163682
0	20665	1.54976008466767
0	20673	0.658684696994527
0	20681	1.34948971396494
0	20689	1.55891736962418
0	20697	1.84064268219226
0	20705	-0.628519346444467
0	20713	-0.183494556733687
0	20721	0.476093121338191
0	20729	-0.127375836904355
0	20737	1.77302546058253
0	20745	1.83103081546652
0	20753	0.803658841917959
0	20761	-0.161286257023049
0	20769	-0.649214638189834
0	20777	0.65962967034435
0	20785	1.4359167705391
0	20793	1.52484324283975
0	20801	-0.0854922358418131
0	20809	-0.944867921130037
0	20817	0.0425826585658999
0	20825	0.425979289376467
0	20833	0.365091042164956
0	20841	0.699484556185434
0	20849	0.862035609685377
0	20865	0.466352891192422
0	20873	1.86051650808394
0	20881	0.57403516345278
0	20889	0.359522010633159
0	20897	-2.03571468731074
0	20905	0.79026047018135
0	20913	0.455586563888644
0	20937	1.69754707300781
0	20945	1.32945992272478
0	20953	1.92403738980297
0	20961	1.47746073980875
0	20969	1.16556516069033
0	20977	-0.580056422510755
0	20985	0.521816264164756
0	20993	0.35115173197729
0	21001	-0.356520281769717
0	21025	-0.787921487252337
0	21041	-1.23529889372576
0	21049	-0.714495799995055
0	21057	-0.653387764647207
0	21089	-0.831509348856422
0	21097	-1.79319916678229
0	21105	-0.660319475528645
0	21129	-0.22550346379335
0	21137	0.126971464083761
0	21145	-0.593857140700271
0	21185	-0.806680689815782
0	21193	1.12172338040894
0	21201	0.713034369307056
0	21241	-1.36265217733680
0	21249	-0.935706970758424
0	21257	0.702762936253989
0	21265	0.297974880191762
0	21273	0.00622897725988381
0	21281	-0.214651234903034
0	21289	0.268816721645532
0	21297	-0.903780644990246
0	21305	-0.993054497901917
0	21313	-0.7629281105896
0	21321	-0.112406550828733
0	21329	0.238217244924947
0	21337	-0.924380659201285
0	21345	-1.34964000011253
0	21361	-0.177760888505533
0	21369	-0.759517404062415
0	21377	0.255138919628134
0	21385	0.468885174217559
0	21393	1.00199639210449
0	21401	0.566918095386836
0	21417	-1.31299593732865
0	21449	-1.21623893301937
0	21457	-0.154526655597865
0	21465	-2.2888858074229
0	21481	-1.21165963705513
0	21489	-0.148869063161725
0	21513	-0.84326120772864
0	21529	-0.266438224459724
0	21561	-1.15437533748958
0	21569	0.415121406438983
0	21577	0.98636807982484
0	21585	1.01904777295518
0	21593	0.556167274803527
0	21617	-0.272798715642569
0	21625	-0.247258035222568
0	21633	-1.20120073520624
0	21641	-1.66333065829494
0	21657	-1.12930908664778
0	21665	-0.542396995257445
0	21681	-0.116417695800435
0	21697	1.33279586589743
0	21713	-1.33854017996586
0	21721	-1.08996528512228
0	21729	-1.88530392850018
0	21737	-1.40198314581967
0	21745	0.0375012238942052
0	21785	-1.32292674327512
0	21793	0.857593792001939
0	21801	0.37061190641331
0	21865	-3.38720425510611
0	21873	-2.19007955952595
0	21881	-0.788148754237044
0	21889	0.162713958137644
0	21897	-1.60094126146915
0	21905	-1.03633331953409
0	21913	-0.078475158581603
0	21953	0.326933849025105
0	21993	0.519932159088535
0	22001	0.8985002152306
0	22025	0.296377764386266
0	22033	0.875429794039841
0	22041	0.337869091150894
0	22049	-1.39770113253680
0	22057	-1.49882307120495
0	22065	-0.586369913715269
0	22073	0.335091212965348
0	22081	-0.191542671112344
0	22089	-0.0882649815744285
0	22097	-0.0173668617198439
0	22105	0.643727944665622
0	22113	0.0533308621458923
0	22121	0.428372351260753
0	22129	0.716924971030537
0	22137	-0.126717191374236
0	22145	-0.961023365894056
0	22153	-0.920977438969664
0	22161	0.929106812503546
0	22169	0.104555124441686
0	22177	-0.145984351675944
0	22185	-1.06395583388848
0	22193	-0.363266625145712
0	22201	-1.05676935649625
0	22209	-0.622602354006718
0	22217	-0.412740760776185
0	22233	-0.672009638891877
0	22241	-2.09833516689931
0	22249	-1.53269781232689
0	22257	-2.18931250594944
0	22265	-1.67310939353380
0	22289	0.2768383379917
0	22297	-1.39184137403976
0	22305	-1.44861315971721
0	22401	-1.49020231586843
0	22409	-1.63175254953886
0	22417	-1.83383115384953
0	22425	-1.48296266371395
0	22457	-1.01730180534154
0	22473	-1.07838440731724
0	22481	0.0344318721667172
0	22489	-0.887244795570242
0	22505	-2.40808655139404
0	22521	-1.57292112733038
0	22561	-2.50149039084020
0	22569	-0.849370655591115
0	22577	-0.692762064144122
0	22585	0.195654230872952
0	22593	-2.04785122849832
0	22609	-1.19744773097526
0	22649	-1.48405466732298
0	22657	-1.46139374299848
0	22665	-0.703505408869561
0	22713	-0.858639423100594
0	22729	-1.03084352135228
0	22737	-0.656088204716671
0	22745	-0.381683522383883
0	22753	-0.143974440269215
0	22761	-1.93545316386162
0	22777	-1.43112564116854
0	22785	-1.03440744368377
0	22793	-0.917058367113111
0	22801	-1.58892158995674
0	22833	-1.17555835009032
0	22841	-0.509828284426424
0	22881	-0.812085241826686
0	22889	-0.913211414668286
0	22897	-1.39360614719795
0	22905	-0.922023705382202
0	22913	0.273568734159043
0	22921	-0.240709817848431
0	22929	0.328297569581467
0	22937	-0.224354361345522
0	22953	-0.492775442825004
0	23017	-1.01222496396121
0	23025	-1.32298307837196
0	23057	-1.59113695297413
0	23065	-1.30194984590680
0	23073	-1.16366476824036
0	23209	0.533844364269514
0	23217	-0.843937290997914
0	23225	0.501392862211268
0	23233	-0.0792614796104862
0	23241	-0.742654558518389
0	23265	-1.28355405725329
0	23273	-0.406882245037079
0	23281	-1.00011160163831
0	23289	-1.16111326342686
0	23305	-1.52237320672985
0	23313	-1.17124974588156
0	23321	-0.899376862213664
0	23329	-0.722105528870863
0	23337	-1.09043561036276
0	23377	-1.71113405252511
0	23385	-1.13344886387495
0	23393	-0.207745110091563
0	23401	-1.38519313222478
0	23409	-1.44029245872487
0	23449	-1.19187037666491
0	23457	-1.71211462027037
0	23465	-2.34656772310874
0	23505	-1.59399677219669
0	23577	-1.745401493086
0	23585	-1.50636564139043
0	23593	-2.5919573391835
0	23601	-1.14962107239863
0	23609	-0.953450981348164
0	23617	-0.787444745430558
0	23625	0.926741347534734
0	23633	0.740701205727044
0	23641	-0.146645055282644
0	23649	-0.323631506480999
0	23657	-1.24225198668393
0	23673	-0.342297313285515
0	23681	0.0561588263161639
0	23689	0.25193709814271
0	23697	1.11513832105205
0	23705	1.03768104380102
0	23713	-0.429216220634113
0	23721	-0.96496095077516
0	23729	0.32417283285214
0	23737	0.441289594763759
0	23745	-0.754153034698797
0	23753	-1.61863593908946
0	23761	-1.20077581021673
0	23769	-1.49479472652685
0	23777	-1.66053589214123
0	23945	0.85509147614367
0	23953	1.03989007248521
0	23985	-1.45709469872759
0	23993	-0.244428791351491
0	24001	-0.705295811200441
0	24033	-1.49324016990259
0	24041	-1.13833012457771
0	24049	-0.56255283187731
0	24057	-2.00532973978793
0	24089	-1.11271728931802
0	24097	-0.920533114617927
0	24249	-0.679842904401913
0	24257	-0.436885769728947
0	24265	-0.0935516458005372
0	24273	-0.591772862920785
0	24281	-1.37261510149
0	24289	-0.727600794413494
0	24409	-1.09206518926258
0	24417	0.200468609856419
0	24425	-1.01101157605886
0	24433	-1.88811385016943
0	24441	-0.550143542268644
0	24449	-0.179893999391899
0	24457	-0.685316232700127
0	24465	-1.67620834463754
0	24473	-1.43829583291940
0	24481	-1.43639507826452
0	24489	-2.05166026443870
0	24505	-1.17505931672242
0	24513	-2.01416440058463
0	24537	-0.959392524315157
0	24545	-1.00594369286981
0	24553	-1.22770702750368
0	24617	0.989188449123457
0	24729	-1.54083160780212
0	24753	-1.17713399802958
0	24761	-1.79666640017515
0	24769	-0.714641053270912
0	24777	-0.975403743844216
0	24785	-0.300829706141154
0	24793	-0.431267834184618
0	24801	-1.39242160593151
0	24809	-1.03039597103516
0	24817	-1.62851653494798
0	24825	-1.41955221593706
0	24841	-1.93473045415518
0	24849	-1.32545479074950
0	24857	-1.10566029848557
0	24865	-0.584915949034848
0	24873	-0.00872819409048642
0	24880	-0.0943385178248697
0	24887	0.0445507389956159
0	24897	0.472260643315156
0	24905	-0.0817394606192803
0	24929	-1.45787297578859
0	24937	-0.90566179505163
0	24945	-0.675460085945765
0	24953	-1.04453526555198
0	24961	-1.13554149138406
0	24969	-0.602987317740468
0	24977	-1.19008085188544
0	24985	-1.53205829788276
0	24993	-1.077048107506
0	25001	-0.838940900684794
0	25009	-1.17690041277297
0	25041	-1.60561428893371
0	25049	-0.6249581500258
0	25057	-0.803146790265526
0	25169	-0.985699759197814
0	25241	-1.26716938643167
0	25249	-1.70853191668869
0	25273	-0.73465914034852
0	25281	-0.498624954745359
0	25313	-1.82131402381624
0	25321	-0.647881940237489
0	25329	0.0908478789543583
0	25337	0.442120110208549
0	25345	-1.27296935272552
0	25353	0.583784367739559
0	25417	-1.24891998469295
0	25425	-1.74946951506193
0	25433	-0.785207954217638
0	25441	-1.56614087428594
0	25449	-1.09640882862997
0	25457	-0.995007260270302
0	25465	-0.263399157405906
0	25473	-0.875954179562871
0	25481	-0.0596561164860416
0	25489	-1.14430399560606
0	25513	-0.231046305691465
0	25521	-0.934329937350109
0	25529	-1.35236019306186
0	25537	-0.81686301299907
0	25545	-0.858328338473197
0	25553	-1.24599032770101
0	25561	-1.50722008443354
0	25569	-0.269444772552492
0	25577	-1.20020319752764
0	25585	-0.163117605151017
0	25593	-0.757762477885158
0	25601	-1.05582692069185
0	25649	-0.720646368369142
0	25657	-0.676950250566057
0	25665	-0.376007243761264
0	25673	-0.57128302959736
0	25681	-1.01206179613153
0	25689	-1.15622545360751
0	25705	-1.48967379584206
0	25713	-0.942649353296169
0	25721	-0.842776340094725
0	25729	-0.545522873955554
0	25737	-0.634292636329994
0	25745	-1.27349396828637
0	25753	-0.135211467034781
0	25905	0.00240013103331282
0	25921	-0.836224101092954
0	25929	-1.01899493829125
0	25937	-1.72498975977765
0	25945	-1.89946306243797
0	25953	-1.48171918477137
0	25961	-1.79511687010389
0	25985	-2.135099603123
0	25993	-2.12713618105609
0	26001	-1.09257989353916
0	26009	-1.51319477149977
0	26017	-1.58490951697248
0	26025	-1.42440342818941
0	26081	-0.217701069593219
0	26089	-1.48335832719211
0	26145	-1.78645929973918
0	26153	-0.95739519289164
0	26161	-1.45539644894777
0	26169	-1.49543058526635
0	26177	-1.60366142907916
0	26185	-1.99738278687356
0	26193	0.158920409413573
0	26201	1.18681872165132
0	26209	-0.98459224867399
0	26217	-1.72521248472516
0	26225	-2.12899370082036
0	26233	-1.10951146969529
0	26241	0.340195338964215
0	26249	0.933083399862102
0	26257	1.36936299501103
0	26265	0.0405615792657628
0	26273	0.0301114164546146
0	26281	1.06188438745410
0	26289	-0.773967852294678
0	26297	-0.409629123747611
0	26305	-1.96960486134225
0	26313	-0.271256647730685
0	26321	-0.192022567003619
0	26329	0.608900988379135
0	26336	0.736208757141031
0	26343	-1.21261685544706
0	26353	0.316449458946731
0	26361	0.253532573043116
0	26369	0.0449865136342513
0	26377	0.143910485951998
0	26385	-0.233523123215754
0	26393	0.842236662614453
0	26401	1.12305716350681
0	26409	0.67331709668921
0	26417	0.329885024374782
0	26425	0.906127299902905
0	26433	-0.193388761042249
0	26441	-0.701910018287224
0	26449	1.01215367745232
0	26457	1.17939016354615
0	26465	1.54261294670043
0	26473	0.957408549373138
0	26481	0.161599507423556
0	26489	-0.183534593644684
0	26521	-0.422143610577634
0	26529	-1.31735382692247
0	26537	-0.200763518862845
0	26569	-0.668361758531121
0	26577	-0.231078838665999
0	26585	1.02938845556702
0	26593	-1.01662470483323
0	26625	-0.878854894988757
0	26633	0.599496615975945
0	26641	0.0416504584952184
0	26649	1.34007903408214
0	26657	-0.373675285231046
0	26665	-0.140338422220346
0	26673	-0.119366350533634
0	26681	-0.0172419862511353
0	26689	-2.01264106891124
0	26697	-1.77181156264161
0	26825	-1.48969464383913
0	26833	-1.68368054302666
0	27129	-1.03322493801335
0	27137	-1.82375827828001
0	27193	-1.30329487294141
0	27313	-1.33534166909590
0	27321	-1.21669585660381
0	27329	-0.0403270526797552
0	27337	-0.386519169205148
0	27385	-1.39453099638312
0	27393	-1.05508865504448
0	27401	-1.46849900978496
0	27409	-0.425200302744591
0	27489	0.008059818769798
0	27665	-0.497208361682053
0	27673	0.249244237297424
0	27681	-1.1381539248986
0	27689	-0.615923725460313
0	27705	-1.10610821414546
0	27713	-1.39266634624519
0	27721	-0.597452380884257
0	27745	-0.78189169771208
0	27753	0.211667827472167
0	27761	-0.682927027631012
0	27937	-0.286742842361942
0	27945	-0.557130482254939
0	28145	1.13508966406639
0	28153	0.676481868113216
0	28161	-0.270052044089558
0	28169	-0.539784252806432
0	28177	0.407803632216670
0	28185	0.588079523761753
0	28329	0.112057560231501
0	28345	-0.340521214006834
0	28353	-1.77368314218578
0	28369	3.03556078222537
0	28377	0.823853582749093
0	28513	0.0336999617022995
0	28521	1.16262974037101
0	28529	0.169403805609034
0	28537	-0.314751441886282
0	28545	-0.141468633396996
0	28553	-0.408972659487339
0	28561	0.752083216379874
0	28569	-1.49685690289134
0	28585	-1.93508964264318
0	28601	-1.60458242269797
0	28673	-1.80143064110512
0	28681	-0.134750891429111
0	28689	0.19707281709098
0	28697	0.514079784594974
0	28705	-0.385623871805592
0	28713	0.254127315754078
0	28737	0.721187392196635
0	28745	1.43769406223789
0	28753	1.51366717598566
0	28761	0.939061315270641
0	28769	0.308825908847392
0	28777	-1.83139330714843
0	28785	-0.130362977327826
0	28801	0.127507527864751
0	28833	-1.15374193329772
0	28841	-0.0641804762300815
0	28849	0.40677092673106
0	28857	-0.546698961504859
0	28865	-1.83180118601497
0	28889	1.00485775408393
0	28897	-2.19877823985469
0	28905	-0.820170888766318
0	28921	-0.532135904862967
0	28929	-0.247864996496747
0	28937	-0.393370672137238
0	28945	0.858625158979422
0	28953	2.46164552019275
0	28961	0.108050151742555
0	28969	-1.00891805346118
0	28977	-0.831488441608298
0	29009	-0.747596850594652
0	29017	-0.851478310312277
0	29025	-0.532432051283896
0	29033	0.0426080022567747
0	29041	1.28591348439004
0	29049	-1.43825818666166
0	29057	-0.373151810826901
0	29065	1.16939127076805
0	29073	0.818400166565292
0	29081	-0.0333673889730166
0	29089	1.78002420823032
0	29097	-0.236821975770787
0	29105	0.256698169754306
0	29137	0.330461196584302
0	29145	0.764366295948252
0	29152	-0.00918419050300567
0	29161	-0.690864587798046
0	29169	0.131294095768984
0	29177	0.443122002240155
0	29185	0.381747813479762
0	29193	0.0541257180508721
0	29201	1.00974195527781
0	29209	1.49351368840307
0	29217	0.99402825888231
0	29225	0.606760858114461
0	29233	-2.01793322336430
0	29241	-1.18719697579425
0	29249	-1.27697215641319
0	29257	-0.724617823994617
0	29297	-0.486260968717844
0	29305	-1.75230572632225
0	29329	2.49929151960642
0	29337	-0.760177621979154
0	29345	-1.44600729964140
0	29409	-1.84907561135204
0	29489	-2.17315266841989
0	29497	-0.634799603385525
0	29505	-0.869020231288204
0	29529	-0.209040247235381
0	29537	1.26746552690487
0	29545	-1.94012684101865
0	29553	0.101952243915675
0	29561	2.93477995393459
0	29633	-0.657182789214859
0	29841	-1.00381417552526
0	29849	-0.932399970287102
0	29856	-1.22979133616408
0	29863	-0.79893340318095
0	29872	-0.619740777221621
0	29881	-2.08848352492794
0	30105	-1.31709063728577
0	30177	-2.04384778679888
0	30185	-1.67374988475930
0	30193	-0.48574020491353
0	30201	-1.76575239703011
0	30209	-1.48262265688702
0	30217	-1.48407696050626
0	30225	3.08010525030181
0	30239	3.21324170555573
0	30247	0.25937330946632
0	30257	-1.60883285169647
0	30265	-0.563712128003065
0	30273	-1.31099705783756
0	30281	-1.73528926187356
0	30525	-0.900326261188361
0	30537	-0.0681996419579267
0	30545	-0.0996816100002773
0	30577	-1.76588894733497
0	30585	-1.70502092507185
0	30593	-1.70320753301549
0	30833	-2.09881241113682
0	30929	-1.55836147993687
0	30945	-2.28495591117029
0	30953	-1.21734049824023
0	30961	-1.13668405986311
0	31041	-0.075409773839195
0	31049	-1.3868472974187
0	31056	-1.18612684535108
0	31065	-1.86132816696535
0	31073	-1.16827986142432
0	31081	-1.74238465732356
0	31145	-1.77483675032183
0	31153	-1.87599983647023
0	31161	-2.12626625782293
0	31169	-2.00294324213828
0	31177	-0.852704263384462
0	31201	2.16147819712414
0	31209	1.13909315978053
0	31217	-0.590322558183277
0	31225	-0.745315352420069
0	31233	-1.16523009566936
0	31241	-2.01739837937027
0	31249	-1.86175184801
0	31257	-1.85397614283679
0	31265	-1.23390356029824
0	31273	-0.797644498805417
0	31281	-2.14852283349487
0	31289	-2.10305436849576
0	31297	-1.86532058688030
0	31305	-0.476107519282876
0	31521	-1.02016543989496
0	31593	-1.75775585739275
0	31601	-2.29909481173373
0	31609	-2.25775601583244
0	31617	-2.27992307563664
0	31625	-1.71785704280905
0	31641	-1.36078118120332
0	31649	-0.965265478969275
0	31657	-1.61001439348156
0	31665	-1.71228105025971
0	31681	-1.11730749962712
0	31689	-1.60259036731784
0	31697	-1.74811576413104
0	31705	-2.1628318724857
0	31713	-1.80766370355344
0	31721	-1.63994737933400
0	31737	-1.77651561913062
0	31809	-2.22980353974332
0	31817	-2.34718182685151
0	31825	-2.27371976353273
0	31833	-1.94804153507173
0	31857	-2.19969711227307
0	32049	-1.39532834789025
0	32057	-1.53190245319305
0	32065	-2.64563713940155
0	32257	0.0296808744616666
0	32265	-1.50863126470766
0	32401	0.581746693830185
0	32437	-0.156466907247406
0	32444	1.07607876000345
0	32452	0.352660796112596
0	32460	-1.04691819364398
0	32482	-1.23822356144116
0	32489	-1.22007047890894
0	32497	-1.57044430126005
0	32641	-1.64374962577689
0	32649	-1.85140914702829
0	32657	-1.62952238536615
0	32665	-2.04481760684473
0	33041	-0.271838908527288
0	33049	0.624447713519884
0	33057	0.273487378713506
0	33065	-1.10600802437505
0	33089	-2.11559802874069
0	33097	-0.94649373097562
0	33105	0.359793562129441
0	33121	-1.05732362312576
0	33129	-0.226716989163477
0	33193	-0.819386970932995
0	33201	-0.988189923399363
0	33233	2.27236591445072
0	33241	-0.96600321744319
0	33249	-0.697582470447633
0	33297	-1.33562090284014
0	33305	-1.84192431294490
0	33313	-1.70495328461974
0	33377	-0.955631532815857
0	33385	-1.60584661534944
0	33441	-2.52025737781905
0	33449	-1.13661911855157
0	33457	-0.584497775681656
0	33465	1.89536200186021
0	33473	0.701255299324422
0	33481	-1.88207365046935
0	33489	-0.521875102234392
0	33529	-1.58689923052675
0	33537	-1.91358075643801
0	33545	-2.30897239471702
0	33553	-2.03745123107796
0	33561	-2.33186882119007
0	33569	-1.46507165262480
0	33609	-1.35251786152372
0	33769	-1.82584481704214
0	33777	-1.63177463030211
0	33805	-0.0146998257843416
0	33813	-1.6867781912768
0	33993	-2.240298686929
0	34001	-1.54507206280030
0	34009	0.516906224229862
0	34041	-1.86725015207323
0	34049	-1.88908900369786
0	34169	-0.733647161552613
0	34177	-0.818244237719479
0	34185	-1.13472161446859
0	34193	-1.19167790334416
0	34201	-1.80816716607549
0	34209	-2.12063288778623
0	34217	-0.844303544044323
0	34229	0.513919776468746
0	34241	-1.28650570153955
0	34249	-0.733389114008053
0	34289	-0.971079978093647
0	34296	-0.837439267050783
0	34303	-1.04267518970031
0	34310	-0.629801949499818
0	34317	0.387320460249951
0	34329	-2.01354150141101
0	34401	-1.87318173474456
0	34409	-1.99703419012571
0	34417	-2.08293630047429
0	34505	-1.30497773989342
0	34513	-1.69087350227370
0	34521	-1.36299712146819
0	34529	-0.865788847632923
0	34537	-2.19535913412733
0	34929	-2.45216701262369
0	34937	-1.04093316388647
0	34944	-0.837439267050783
0	34951	-1.04267518970031
0	34958	-0.629801949499818
0	34965	0.387320460249951
0	34977	-1.68783186934249
0	35089	-1.78782077333049
0	35097	-1.48252202451214
0	35105	-0.753616216698894
0	35113	-0.383719460859025
0	35121	-0.358502328415657
0	35129	-2.04879953517002
0	35137	-0.254407213443426
0	35145	-0.463611695385628
0	35153	-0.802460915334512
0	35377	-1.39120013777772
0	35385	-1.22025399192405
0	35393	-0.617388595347647
0	35401	-1.60567072265179
0	35409	-1.74094975274997
0	35417	-2.00915525259699
0	35425	-1.86030820016493
0	35433	-1.12618414599826
0	35441	-1.59486782660921
0	35593	-0.684183175157094
0	35601	-1.71980333505639
0	35809	-0.533562170757671
0	35817	-0.411992158622013
0	35825	-0.54572470301815
0	35833	-0.392286206194253
0	35841	1.08677044454712
0	35849	-0.386763251659775
0	36169	-0.845477300427059
0	36177	0.687376985531238
0	36185	1.01317396858329
0	36193	0.0919380199372206
0	36201	-0.0246799392976165
0	36209	0.432675470108066
0	36217	-0.602321534552254
0	36225	-0.410924706456388
0	36297	-0.711547672351685
0	36305	-0.150001729601442
0	36545	-0.319092160136830
0	36553	-1.22353334831768
0	36561	-0.468688557858509
0	36569	-0.825287134608419
0	36593	0.694205851675445
0	36601	0.383661448333625
0	36609	-0.182714474642806
0	36625	-1.30108246534706
0	36633	-1.53389667998914
0	36641	-0.640615650209121
0	36649	-1.17224298025788
0	36657	-0.551149000602252
0	36665	-0.795326967488139
0	36673	-0.358776871981888
0	36681	0.495671708227628
0	36689	0.426934319849912
0	36697	-0.812687319916098
0	36705	-1.78430158708475
0	36713	-2.07498315052398
0	36721	-1.46444924977716
0	36729	-0.484511146963068
0	36737	-1.07185116612454
0	36745	-1.11672166823186
0	36753	-1.18845783539166
0	36761	0.230215545142176
0	36777	-1.17568368468024
0	36785	-0.853342109289397
0	36793	-1.24162684739617
0	36801	-1.33911012996038
0	36809	0.0191589797763552
0	36817	-0.926591599519732
0	36825	-0.583868844696921
0	36833	-0.091570947304275
0	36841	0.083740719083921
0	36849	-1.16753212770952
0	36857	-1.42636484057382
0	36865	-0.63031222684169
0	36873	-1.43175436718912
0	36881	-0.589286727709522
0	36889	-0.382292756024221
0	36897	0.10875719841171
0	36905	-1.43026008482756
0	36913	-1.36705319195631
0	36921	-0.704447463355083
0	36929	0.168984223182694
0	36937	-0.135110245141743
0	36945	-0.289740208024799
0	36953	-1.12731893284197
0	36961	-0.942394546939906
0	37017	-2.86244879477031
0	37025	-1.77367464791570
0	37041	-1.53404260621962
0	37049	-0.778248493476766
0	37057	-1.11703904661776
0	37073	-1.49180308847114
0	37081	-1.22920970432811
0	37121	-0.994587725371338
0	37129	0.656656233959945
0	37137	0.51725488897663
0	37145	-0.479125786134712
0	37153	-1.11483085324232
0	37169	-1.46966521460878
0	37233	-1.00794109024323
0	37241	-0.0379322214453621
0	37249	-1.0121382098013
0	37257	-2.38119164178412
0	37273	-1.04826246837509
0	37281	-0.938342899171538
0	37289	-0.991556784024124
0	37297	-0.653133315010984
0	37305	-1.38168496880249
0	37313	-0.157485282686404
0	37337	-0.79557295927981
0	37345	-0.84538363805508
0	37353	-0.824748251611378
0	37441	-0.433939887339972
0	37449	-0.0388518560484101
0	37457	-0.0307168495647225
0	37465	-0.48472320936679
0	37473	-0.359909720340195
0	37585	-1.03306270237387
0	37593	-0.140157626972036
0	37601	-0.696635599359808
0	37609	-0.928475544033497
0	37617	-0.296094597376185
0	37625	-0.272856871734967
0	37641	-0.5308100458824
0	37649	0.326752976334398
0	37657	0.0115150046635009
0	37665	-0.94040294977727
0	37673	-1.02956672923767
0	37681	0.400124811820131
0	37689	0.255743774436184
0	37697	1.71441780494125
0	37705	-1.66230679723885
0	37713	-2.22505789695675
0	37721	-2.16587721472228
0	37729	-1.86188118467868
0	37737	-1.70186792764186
0	37745	-1.75681643893494
0	37753	-1.03850272734122
0	37945	-1.20262152057957
0	37961	-1.36386768313228
0	37993	-0.851311617569534
0	38001	0.0161038193477197
0	38009	-0.0490136558877809
0	38017	0.0428267180031421
0	38025	0.87629962133538
0	38033	0.78667966665851
0	38041	-0.0642861137093034
0	38049	-0.978251299388407
0	38057	-1.70895776649212
0	38097	-1.72000852712668
0	38105	-1.78746755558881
0	38113	-2.44021224468175
0	38169	-0.437365828198814
0	38201	-1.56320048916565
0	38225	-1.79527340359899
0	38233	-1.98655507614195
0	38257	-1.08310325775278
0	38265	-1.01001842997650
0	38273	-2.06502620984772
0	38281	-1.99455903810144
0	38289	-1.56257345062252
0	38297	-1.49399502481226
0	38305	-0.942163475427735
0	38313	-2.2471704292354
0	38329	-0.945327057640432
0	38337	-0.237465017899646
0	38345	0.0643761999266328
0	38353	-0.485560423106484
0	38361	-0.84926530261957
0	38369	-0.912635183185114
0	38377	-1.91085733842013
0	38385	-1.94226275722230
0	38401	-1.02660338872603
0	38409	-1.15262603509561
0	38449	-0.630598670090558
0	38457	-0.944808999859329
0	38465	-0.47041354698594
0	38473	-1.0129480145749
0	38489	-1.55532662419187
0	38497	-1.59660979909980
0	38505	-0.918681420831089
0	38521	-1.92458268596254
0	38529	-1.44429923046161
0	38537	-0.717959815649888
0	38625	-1.41380503447471
0	38633	-0.823328715478534
0	38641	-1.19745431717625
0	38657	0.761446254676422
0	38665	-0.495980918179684
0	38673	-0.215540385511964
0	38689	-1.56102249627260
0	38697	0.412133465839143
0	38705	-0.304140519159395
0	38753	-1.65950966191381
0	38793	-1.78624193132784
0	38841	-1.67537196169635
0	38913	-0.0331651157291661
0	39001	-1.05218602259827
0	39009	-1.00430169103343
0	39041	-0.386055652673005
0	39137	-0.922830285706479
0	39145	-1.30400168045218
0	39153	-1.03768659291743
0	39161	-1.13846895084686
0	39169	-0.76789843819213
[truncated: 5,748 more rows]
