# Supplementary material for: A Compendium of Nucleosome and Transcript Profiles Reveals Determinants of Chromatin Architecture and Transcription
Source: PLoS Genet. 2013 May 2;9(5):e1003479. doi: 10.1371/journal.pgen.1003479 (PMC3642058; doi:10.1371/journal.pgen.1003479)
Supplement: Dataset S1 — Yeast transcript annotation R script and data files. Please note this file is 81.9 MB and may be difficult for some readers to download due to its size. (GZ) [file pgen.1003479.s001.gz › yeast-transcript-annotation/chr4.noncoding.gff]

chr4	SGD	tRNA	83549	83619	1000	+	.	tG(GCC)D1
chr4	SGD	snoRNA	323217	323471	1000	-	.	SNR63
chr4	SGD	tRNA	359577	359672	1000	+	.	tK(UUU)D
chr4	SGD	tRNA	410376	410448	1000	+	.	tA(AGC)D
chr4	SGD	tRNA	434261	434333	1000	-	.	tT(AGU)D
chr4	SGD	tRNA	437769	437850	1000	+	.	tS(AGA)D1
chr4	SGD	tRNA	488794	488867	1000	-	.	tV(UAC)D
chr4	SGD	tRNA	519740	519823	1000	+	.	tL(UAA)D
chr4	SGD	tRNA	520969	521040	1000	+	.	tQ(UUG)D1
chr4	SGD	snoRNA	541599	541697	1000	-	.	SNR47
chr4	SGD	tRNA	568880	568951	1000	+	.	tR(UCU)D
chr4	SGD	tRNA	568962	569033	1000	+	.	tD(GUC)D
chr4	SGD	tRNA	619966	620038	1000	-	.	tR(ACG)D
chr4	SGD	tRNA	645150	645221	1000	-	.	tQ(UUG)D2
chr4	SGD	tRNA	668004	668077	1000	-	.	tI(AAU)D
chr4	SGD	tRNA	802728	802799	1000	-	.	tQ(UUG)D3
chr4	SGD	tRNA	884358	884490	1000	+	.	tI(UAU)D
chr4	SGD	tRNA	946308	946396	1000	+	.	SUP2
chr4	SGD	tRNA	980970	981051	1000	-	.	tS(AGA)D2
chr4	SGD	tRNA	992828	992898	1000	+	.	tG(GCC)D2
chr4	SGD	tRNA	1017203	1017274	1000	-	.	tE(CUC)D
chr4	SGD	tRNA	1075468	1075540	1000	-	.	tV(CAC)D
chr4	SGD	tRNA	1095367	1095458	1000	-	.	tF(GAA)D
chr4	SGD	tRNA	1150836	1150935	1000	-	.	tX(XXX)D
chr4	SGD	tRNA	1175823	1175895	1000	+	.	EMT1
chr4	SGD	tRNA	1201742	1201814	1000	+	.	tK(CUU)D1
chr4	SGD	tRNA	1257000	1257071	1000	-	.	SUF3
chr4	SGD	tRNA	1305622	1305704	1000	+	.	tS(AGA)D3
chr4	SGD	tRNA	1352458	1352530	1000	-	.	tK(CUU)D2
chr4	SGD	snoRNA	1402911	1403034	1000	+	.	SNR13
chr4	SGD	tRNA	1461707	1461821	1000	-	.	tL(CAA)D
chr4	SGD	snoRNA	1492469	1493018	1000	-	.	SNR84
