# Supplementary material for: A Compendium of Nucleosome and Transcript Profiles Reveals Determinants of Chromatin Architecture and Transcription
Source: PLoS Genet. 2013 May 2;9(5):e1003479. doi: 10.1371/journal.pgen.1003479 (PMC3642058; doi:10.1371/journal.pgen.1003479)
Supplement: Dataset S1 — Yeast transcript annotation R script and data files. Please note this file is 81.9 MB and may be difficult for some readers to download due to its size. (GZ) [file pgen.1003479.s001.gz › yeast-transcript-annotation/chr12.noncoding.gff]

chr12	SGD	tRNA	92547	92649	1000	+	.	tP(UGG)L
chr12	SGD	tRNA	167943	168024	1000	-	.	tS(AGA)L
chr12	SGD	snoRNA	198785	199390	1000	+	.	SNR30
chr12	SGD	tRNA	214884	214956	1000	-	.	tA(UGC)L
chr12	SGD	snoRNA	348428	348511	1000	-	.	SNR79
chr12	SGD	snRNA	366236	366347	1000	+	.	SNR6
chr12	SGD	tRNA	374356	374428	1000	+	.	tR(ACG)L
chr12	SGD	tRNA	427133	427204	1000	+	.	tD(GUC)L1
chr12	SGD	tRNA	448651	448722	1000	-	.	tQ(UUG)L
chr12	SGD	rRNA	451576	451786	1000	-	.	ETS2-1
chr12	SGD	rRNA	451576	458433	1000	-	.	RDN37-1
chr12	SGD	rRNA	451787	455182	1000	-	.	RDN25-1
chr12	SGD	rRNA	455183	455414	1000	-	.	ITS2-1
chr12	SGD	rRNA	455415	455572	1000	-	.	RDN58-1
chr12	SGD	rRNA	455573	455933	1000	-	.	ITS1-1
chr12	SGD	rRNA	455934	457733	1000	-	.	RDN18-1
chr12	SGD	rRNA	457734	458433	1000	-	.	ETS1-1
chr12	SGD	rRNA	458434	459676	1000	-	.	NTS2-1
chr12	SGD	rRNA	459677	459797	1000	+	.	RDN5-1
chr12	SGD	rRNA	459798	460712	1000	-	.	NTS1-2
chr12	SGD	rRNA	460713	460923	1000	-	.	ETS2-2
chr12	SGD	rRNA	460713	467570	1000	-	.	RDN37-2
chr12	SGD	rRNA	460924	464319	1000	-	.	RDN25-2
chr12	SGD	rRNA	464320	464551	1000	-	.	ITS2-2
chr12	SGD	rRNA	464552	464709	1000	-	.	RDN58-2
chr12	SGD	rRNA	464710	465070	1000	-	.	ITS1-2
chr12	SGD	rRNA	465071	466870	1000	-	.	RDN18-2
chr12	SGD	rRNA	466871	467570	1000	-	.	ETS1-2
chr12	SGD	rRNA	467571	468813	1000	-	.	NTS2-2
chr12	SGD	rRNA	468814	468932	1000	+	.	RDN5-2
chr12	SGD	rRNA	472466	472584	1000	+	.	RDN5-3
chr12	SGD	rRNA	482046	482164	1000	+	.	RDN5-4
chr12	SGD	rRNA	485698	485816	1000	+	.	RDN5-5
chr12	SGD	rRNA	489350	489470	1000	+	.	RDN5-6
chr12	SGD	tRNA	592521	592621	1000	-	.	tL(UAG)L1
chr12	SGD	tRNA	605302	605434	1000	-	.	tI(UAU)L
chr12	SGD	tRNA	628385	628499	1000	+	.	tL(CAA)L
chr12	SGD	tRNA	656936	657008	1000	-	.	tA(AGC)L
chr12	SGD	tRNA	687861	687934	1000	-	.	tV(AAC)L
chr12	SGD	tRNA	732092	732192	1000	+	.	tL(UAG)L2
chr12	SGD	tRNA	734804	734877	1000	+	.	tI(AAU)L1
chr12	SGD	tRNA	784354	784453	1000	+	.	tS(GCU)L
chr12	SGD	tRNA	793918	793989	1000	+	.	tD(GUC)L2
chr12	SGD	snoRNA	794486	794575	1000	-	.	SNR61
chr12	SGD	snoRNA	794697	794794	1000	-	.	SNR55
chr12	SGD	snoRNA	794937	795024	1000	-	.	SNR57
chr12	SGD	tRNA	797178	797249	1000	+	.	tE(UUC)L
chr12	SGD	tRNA	818609	818680	1000	+	.	TRR4
chr12	SGD	snoRNA	856709	856919	1000	+	.	SNR44
chr12	SGD	tRNA	875375	875470	1000	+	.	tK(UUU)L
chr12	SGD	snoRNA	899180	899382	1000	+	.	SNR34
chr12	SGD	tRNA	962969	963052	1000	-	.	tL(UAA)L
chr12	SGD	tRNA	975980	976053	1000	-	.	tN(GUU)L
chr12	SGD	tRNA	1052069	1052142	1000	-	.	tI(AAU)L2
