# Supplementary material for: A Compendium of Nucleosome and Transcript Profiles Reveals Determinants of Chromatin Architecture and Transcription
Source: PLoS Genet. 2013 May 2;9(5):e1003479. doi: 10.1371/journal.pgen.1003479 (PMC3642058; doi:10.1371/journal.pgen.1003479)
Supplement: Dataset S1 — Yeast transcript annotation R script and data files. Please note this file is 81.9 MB and may be difficult for some readers to download due to its size. (GZ) [file pgen.1003479.s001.gz › yeast-transcript-annotation/chr3.noncoding.gff]

chr3	SGD	tRNA	82462	82533	1000	-	.	tE(UUC)C
chr3	SGD	tRNA	90859	90972	1000	+	.	SUP53
chr3	SGD	snoRNA	107504	107712	1000	-	.	SNR43
chr3	SGD	tRNA	123575	123646	1000	-	.	SUF2
chr3	SGD	tRNA	127714	127787	1000	+	.	tN(GUU)C
chr3	SGD	snoRNA	142362	142544	1000	-	.	SNR33
chr3	SGD	tRNA	142699	142769	1000	-	.	SUF16
chr3	SGD	tRNA	149918	149989	1000	+	.	tM(CAU)C
chr3	SGD	tRNA	151282	151354	1000	-	.	tK(CUU)C
chr3	SGD	tRNA	168297	168368	1000	-	.	tQ(UUG)C
chr3	SGD	snoRNA	177179	177278	1000	+	.	SNR65
chr3	SGD	snoRNA	178606	178794	1000	-	.	SNR189
chr3	SGD	tRNA	227938	228038	1000	+	.	SUP61
chr3	SGD	tRNA	295481	295553	1000	+	.	tT(AGU)C
