# Supplementary material for: A Compendium of Nucleosome and Transcript Profiles Reveals Determinants of Chromatin Architecture and Transcription
Source: PLoS Genet. 2013 May 2;9(5):e1003479. doi: 10.1371/journal.pgen.1003479 (PMC3642058; doi:10.1371/journal.pgen.1003479)
Supplement: Dataset S1 — Yeast transcript annotation R script and data files. Please note this file is 81.9 MB and may be difficult for some readers to download due to its size. (GZ) [file pgen.1003479.s001.gz › yeast-transcript-annotation/chr17.orfs.gff]

chr17	SGD	CDS	13818	16322	1000	+	0	AI1
chr17	SGD	CDS	13818	13986	1000	+	0	AI2
chr17	SGD	CDS	16435	18830	1000	+	2	AI2
chr17	SGD	CDS	13818	13986	1000	+	0	AI3
chr17	SGD	CDS	16435	16470	1000	+	2	AI3
chr17	SGD	CDS	18954	19996	1000	+	2	AI3
chr17	SGD	CDS	13818	13986	1000	+	0	AI4
chr17	SGD	CDS	16435	16470	1000	+	2	AI4
chr17	SGD	CDS	18954	18991	1000	+	2	AI4
chr17	SGD	CDS	20508	21935	1000	+	0	AI4
chr17	SGD	CDS	13818	13986	1000	+	0	AI5_ALPHA
chr17	SGD	CDS	16435	16470	1000	+	2	AI5_ALPHA
chr17	SGD	CDS	18954	18991	1000	+	2	AI5_ALPHA
chr17	SGD	CDS	20508	20984	1000	+	0	AI5_ALPHA
chr17	SGD	CDS	21995	23167	1000	+	0	AI5_ALPHA
chr17	SGD	CDS	13818	13986	1000	+	0	COX1
chr17	SGD	CDS	16435	16470	1000	+	2	COX1
chr17	SGD	CDS	18954	18991	1000	+	2	COX1
chr17	SGD	CDS	20508	20984	1000	+	0	COX1
chr17	SGD	CDS	21995	22246	1000	+	0	COX1
chr17	SGD	CDS	23612	23746	1000	+	0	COX1
chr17	SGD	CDS	25318	25342	1000	+	0	COX1
chr17	SGD	CDS	26229	26701	1000	+	2	COX1
chr17	SGD	CDS	24156	24870	500	+	0	AI5_BETA
chr17	SGD	CDS	24906	25255	500	+	2	AI5_BETA
chr17	SGD	CDS	27666	27812	1000	+	0	ATP8
chr17	SGD	CDS	28487	29266	1000	+	0	ATP6
chr17	SGD	CDS	36540	36954	1000	+	0	BI2
chr17	SGD	CDS	37723	38579	1000	+	2	BI2
chr17	SGD	CDS	36540	36954	1000	+	0	BI3
chr17	SGD	CDS	37723	37736	1000	+	2	BI3
chr17	SGD	CDS	39141	40265	1000	+	0	BI3
chr17	SGD	CDS	36540	36954	1000	+	0	BI4
chr17	SGD	CDS	37723	37736	1000	+	2	BI4
chr17	SGD	CDS	39141	39217	1000	+	0	BI4
chr17	SGD	CDS	40841	42251	1000	+	1	BI4
chr17	SGD	CDS	36540	36954	1000	+	0	COB
chr17	SGD	CDS	37723	37736	1000	+	2	COB
chr17	SGD	CDS	39141	39217	1000	+	0	COB
chr17	SGD	CDS	40841	41090	1000	+	1	COB
chr17	SGD	CDS	42508	42558	1000	+	0	COB
chr17	SGD	CDS	43297	43647	1000	+	0	COB
chr17	SGD	CDS	46723	46953	1000	+	0	OLI1
chr17	SGD	CDS	48901	50097	1000	+	0	VAR1
chr17	SGD	CDS	61022	61729	1000	+	0	SCEI
chr17	SGD	CDS	73758	74513	1000	+	0	COX2
chr17	SGD	CDS	74495	75622	500	+	0	Q0255
chr17	SGD	CDS	75663	75872	500	+	0	Q0255
chr17	SGD	CDS	75904	75984	500	+	0	Q0255
chr17	SGD	CDS	79213	80022	1000	+	0	COX3
