# Supplementary material for: A Compendium of Nucleosome and Transcript Profiles Reveals Determinants of Chromatin Architecture and Transcription
Source: PLoS Genet. 2013 May 2;9(5):e1003479. doi: 10.1371/journal.pgen.1003479 (PMC3642058; doi:10.1371/journal.pgen.1003479)
Supplement: Dataset S1 — Yeast transcript annotation R script and data files. Please note this file is 81.9 MB and may be difficult for some readers to download due to its size. (GZ) [file pgen.1003479.s001.gz › yeast-transcript-annotation/chr17.data.snyder.end3]

2168	1
2372	1
2734	1
2906	1
3155	1
3196	1
3240	1
3251	1
3290	1
3825	1
4496	2
4701	1
5344	1
5918	1.58496250072116
8101	1
8749	1
8813	1
10250	1
11255	1
12334	2.58496250072116
12674	1
13842	1
16241	1
22134	1
22308	1
23544	1.58496250072116
23841	1.58496250072116
24074	1
24140	1
24347	1
26075	1.58496250072116
27663	1
28092	1
33738	1
34360	2
34615	1
34780	1
35340	1
35803	1
36943	1
37208	1
38724	1
40511	2
40693	1
42626	1
45481	1
45946	1
45982	1.58496250072116
46237	1
46530	1
46595	1
48373	1
48660	1
51004	1
51239	1
54031	2.32192809488736
54602	1
57133	1
57221	1
57398	1
58199	1.58496250072116
58215	1
58325	1
59037	2
59306	1
59594	1
59656	1
60702	1
61743	1
63251	1
64718	1
65013	1
65641	1
67657	1
67697	1
67883	1
67895	1
68452	1
70438	1
71131	1
72082	1
73526	1.58496250072116
74804	1
74846	1
75620	1
76495	1
78550	1
81676	1
83301	1
83484	1
84819	1
84954	1
85352	1
85501	1.58496250072116
