# Supplementary material for: A Compendium of Nucleosome and Transcript Profiles Reveals Determinants of Chromatin Architecture and Transcription
Source: PLoS Genet. 2013 May 2;9(5):e1003479. doi: 10.1371/journal.pgen.1003479 (PMC3642058; doi:10.1371/journal.pgen.1003479)
Supplement: Dataset S1 — Yeast transcript annotation R script and data files. Please note this file is 81.9 MB and may be difficult for some readers to download due to its size. (GZ) [file pgen.1003479.s001.gz › yeast-transcript-annotation/chr14.orfs.gff]

chr14	SGD	CDS	371	5931	1000	-	2	YRF1-6
chr14	SGD	CDS	6080	6098	1000	-	0	YRF1-6
chr14	SGD	CDS	8330	9475	1000	+	0	COS1
chr14	SGD	CDS	11452	12129	500	+	0	DDI3
chr14	SGD	CDS	12208	12876	1000	-	0	SNO2
chr14	SGD	CDS	13267	14163	1000	+	0	SNZ2
chr14	SGD	CDS	14832	15854	1000	+	0	THI12
chr14	SGD	CDS	16118	17248	1000	-	0	AAD14
chr14	SGD	CDS	18001	19302	1000	-	0	RPD3
chr14	SGD	CDS	19541	22633	1000	-	0	PEX6
chr14	SGD	CDS	22834	23274	1000	-	0	MDJ2
chr14	SGD	CDS	24047	27172	1000	+	0	EGT2
chr14	SGD	CDS	27336	28346	1000	-	0	PFA3
chr14	SGD	CDS	28738	31377	1000	-	0	FIG4
chr14	SGD	CDS	31943	33187	1000	+	0	LEM3
chr14	SGD	CDS	33293	34234	1000	-	0	KRE1
chr14	SGD	CDS	34695	37421	1000	+	0	VNX1
chr14	SGD	CDS	37699	38553	500	+	0	YNL320W
chr14	SGD	CDS	38706	40328	1000	-	0	HXT14
chr14	SGD	CDS	40618	42015	1000	+	0	PFS2
chr14	SGD	CDS	42070	43074	1000	-	0	PHA2
chr14	SGD	CDS	43323	44279	1000	-	0	ATP11
chr14	SGD	CDS	44446	45213	1000	+	0	DAL82
chr14	SGD	CDS	45307	48021	500	-	0	YNL313C
chr14	SGD	CDS	48286	48292	1000	+	0	RFA2
chr14	SGD	CDS	48401	49215	1000	+	2	RFA2
chr14	SGD	CDS	49396	51687	1000	-	0	SKP2
chr14	SGD	CDS	51906	52430	1000	-	0	ZIM17
chr14	SGD	CDS	52661	53923	1000	+	0	STB1
chr14	SGD	CDS	54121	55896	1000	-	0	KRI1
chr14	SGD	CDS	56446	57573	1000	-	0	MCK1
chr14	SGD	CDS	58155	58808	1000	+	0	MRPS18
chr14	SGD	CDS	58898	59791	500	-	0	YNL305C
chr14	SGD	CDS	60297	61550	1000	+	0	YPT11
chr14	SGD	CDS	61958	62372	1000	-	1	RPS19B
chr14	SGD	CDS	62924	62943	1000	-	0	RPS19B
chr14	SGD	CDS	63570	64018	1000	-	2	RPL18B
chr14	SGD	CDS	64451	64562	1000	-	0	RPL18B
chr14	SGD	CDS	65744	66052	500	+	0	YNL300W
chr14	SGD	CDS	66517	68445	1000	+	0	TRF5
chr14	SGD	CDS	68915	71443	1000	+	0	CLA4
chr14	SGD	CDS	71673	76583	1000	-	0	MON2
chr14	SGD	CDS	76946	78520	500	+	0	YNL295W
chr14	SGD	CDS	78659	80260	1000	-	0	RIM21
chr14	SGD	CDS	80640	82541	1000	+	0	MSB3
chr14	SGD	CDS	82806	84017	1000	+	0	PUS4
chr14	SGD	CDS	84169	85815	1000	-	0	MID1
chr14	SGD	CDS	86218	87240	1000	+	0	RFC3
chr14	SGD	CDS	87897	88736	1000	+	0	PCL1
chr14	SGD	CDS	90303	91424	1000	+	0	CAF40
chr14	SGD	CDS	91994	94801	1000	+	0	SEC21
chr14	SGD	CDS	95223	96080	1000	+	0	CUS2
chr14	SGD	CDS	103134	104102	1000	-	0	MRPL10
chr14	SGD	CDS	105184	106695	1000	-	0	WSC2
chr14	SGD	CDS	107687	108274	1000	+	0	POP3
chr14	SGD	CDS	108467	108928	1000	+	0	HCH1
chr14	SGD	CDS	109095	110411	1000	-	0	ERG24
chr14	SGD	CDS	110917	112902	1000	+	0	PRM1
chr14	SGD	CDS	113271	116453	1000	+	0	CAF120
chr14	SGD	CDS	116679	116867	500	+	0	YNL277W-A
chr14	SGD	CDS	117349	118809	1000	+	0	MET2
chr14	SGD	CDS	119268	120998	1000	+	0	BOR1
chr14	SGD	CDS	121118	122170	1000	-	0	GOR1
chr14	SGD	CDS	122883	126599	1000	+	0	TOF1
chr14	SGD	CDS	126805	129084	1000	-	0	SEC2
chr14	SGD	CDS	129523	135384	1000	-	0	BNI1
chr14	SGD	CDS	135941	137662	1000	-	0	ALP1
chr14	SGD	CDS	137700	138095	1000	+	0	BSC4
chr14	SGD	CDS	138551	140386	1000	+	0	LYP1
chr14	SGD	CDS	140879	144079	1000	+	0	PIK1
chr14	SGD	CDS	144281	145150	1000	-	0	IST1
chr14	SGD	CDS	145256	145282	1000	-	0	IST1
chr14	SGD	CDS	145564	146616	1000	-	0	PDR17
chr14	SGD	CDS	146897	147841	1000	-	0	YIF1
chr14	SGD	CDS	148213	154881	1000	+	0	POL2
chr14	SGD	CDS	155101	156540	1000	+	0	ORC5
chr14	SGD	CDS	156860	157456	500	-	0	YNL260C
chr14	SGD	CDS	157645	157866	1000	-	0	ATX1
chr14	SGD	CDS	158110	160374	1000	-	0	DSL1
chr14	SGD	CDS	160632	164321	1000	-	0	SIP3
chr14	SGD	CDS	164624	167098	1000	+	0	FOL1
chr14	SGD	CDS	167330	167791	1000	-	0	GIS2
chr14	SGD	CDS	168044	169249	500	-	0	RTC4
chr14	SGD	CDS	170019	171287	1000	+	0	TEX1
chr14	SGD	CDS	171442	172287	1000	-	0	MRPL17
chr14	SGD	CDS	172589	174316	1000	-	0	NRD1
chr14	SGD	CDS	175411	179349	1000	+	0	RAD50
chr14	SGD	CDS	179395	181023	1000	-	0	MPA43
chr14	SGD	CDS	181362	182609	1000	-	0	RPA49
chr14	SGD	CDS	182876	185179	1000	+	0	YNL247W
chr14	SGD	CDS	185461	185492	1000	+	0	VPS75
chr14	SGD	CDS	185588	186350	1000	+	1	VPS75
chr14	SGD	CDS	186347	186886	1000	-	0	CWC25
chr14	SGD	CDS	187171	187497	1000	-	0	SUI1
chr14	SGD	CDS	188052	190958	1000	+	0	SLA2
chr14	SGD	CDS	191325	196103	1000	+	0	ATG2
chr14	SGD	CDS	196427	197944	1000	-	0	ZWF1
chr14	SGD	CDS	198503	199978	1000	-	0	NAR1
chr14	SGD	CDS	200570	201934	1000	+	0	LAP3
chr14	SGD	CDS	202429	204873	1000	+	0	KEX2
chr14	SGD	CDS	205189	206568	1000	+	0	YTP1
chr14	SGD	CDS	206931	209855	1000	+	0	SIN4
chr14	SGD	CDS	210234	211514	500	+	0	YNL234W
chr14	SGD	CDS	211923	214601	1000	+	0	BNI4
chr14	SGD	CDS	214924	215802	1000	+	0	CSL4
chr14	SGD	CDS	215988	217043	1000	-	0	PDR16
chr14	SGD	CDS	217524	218663	1000	-	0	ELA1
chr14	SGD	CDS	219138	220202	1000	-	0	URE2
chr14	SGD	CDS	220660	222432	1000	-	0	JJJ1
chr14	SGD	CDS	222725	224470	1000	-	0	CNM67
chr14	SGD	CDS	224797	227100	1000	-	0	SQS1
chr14	SGD	CDS	227371	228855	1000	+	0	ATG4
chr14	SGD	CDS	229095	229715	1000	+	0	SSU72
chr14	SGD	CDS	231069	233696	1000	-	0	POP1
chr14	SGD	CDS	234414	235715	1000	+	0	ADE12
chr14	SGD	CDS	235997	237664	1000	-	0	ALG9
chr14	SGD	CDS	238239	240002	1000	+	0	MGS1
chr14	SGD	CDS	240332	241312	500	+	0	YNL217W
chr14	SGD	CDS	241690	244173	1000	+	0	RAP1
chr14	SGD	CDS	244469	245431	1000	+	0	IES2
chr14	SGD	CDS	245618	246217	1000	+	0	PEX17
chr14	SGD	CDS	246461	247105	1000	-	0	YNL213C
chr14	SGD	CDS	247462	249810	1000	+	0	VID27
chr14	SGD	CDS	250056	250316	500	-	0	YNL211C
chr14	SGD	CDS	250932	251744	1000	+	0	MER1
chr14	SGD	CDS	252060	253901	1000	+	0	SSB2
chr14	SGD	CDS	254419	255018	1000	+	0	YNL208W
chr14	SGD	CDS	255354	256631	1000	+	0	RIO2
chr14	SGD	CDS	256789	258156	1000	-	0	RTT106
chr14	SGD	CDS	258376	259278	1000	-	0	SPS18
chr14	SGD	CDS	259579	260457	1000	+	0	SPS19
chr14	SGD	CDS	260628	263204	1000	-	0	PSY2
chr14	SGD	CDS	263714	264454	500	-	0	YNL200C
chr14	SGD	CDS	264927	266531	1000	-	0	GCR2
chr14	SGD	CDS	267609	269594	1000	-	0	WHI3
chr14	SGD	CDS	270276	271172	500	-	0	SLZ1
chr14	SGD	CDS	271524	272309	500	-	0	YNL195C
chr14	SGD	CDS	272711	273616	1000	-	0	YNL194C
chr14	SGD	CDS	274369	276045	500	+	0	YNL193W
chr14	SGD	CDS	276503	279898	1000	+	0	CHS1
chr14	SGD	CDS	280433	281506	1000	+	0	DUG3
chr14	SGD	CDS	282396	283010	500	+	0	YNL190W
chr14	SGD	CDS	284261	285889	1000	+	0	SRP1
chr14	SGD	CDS	286309	287610	1000	+	0	KAR1
chr14	SGD	CDS	287996	289069	500	+	0	YNL187W
chr14	SGD	CDS	289500	291878	1000	+	0	UBP10
chr14	SGD	CDS	292195	292671	1000	-	0	MRPL19
chr14	SGD	CDS	293139	295511	1000	-	0	NPR1
chr14	SGD	CDS	295962	297629	1000	-	0	IPI3
chr14	SGD	CDS	298337	299560	500	+	0	YNL181W
chr14	SGD	CDS	299656	300651	1000	-	0	RHO5
chr14	SGD	CDS	302682	303404	1000	+	0	RPS3
chr14	SGD	CDS	303688	304617	1000	-	0	MRPL22
chr14	SGD	CDS	305072	306982	500	-	0	YNL176C
chr14	SGD	CDS	307403	308614	1000	-	0	NOP13
chr14	SGD	CDS	308959	310059	1000	-	0	MDG1
chr14	SGD	CDS	310638	315884	1000	+	0	APC1
chr14	SGD	CDS	316171	317673	1000	-	0	PSD1
chr14	SGD	CDS	318032	318811	500	-	0	FMP41
chr14	SGD	CDS	319418	321361	1000	-	0	SKO1
chr14	SGD	CDS	322221	323567	1000	-	0	BNI5
chr14	SGD	CDS	323834	325054	500	+	0	YNL165W
chr14	SGD	CDS	325267	326322	1000	-	0	IBD2
chr14	SGD	CDS	326743	330075	1000	-	0	RIA1
chr14	SGD	CDS	330331	330549	500	+	0	YNL162W-A
chr14	SGD	CDS	331324	331327	1000	+	0	RPL42A
chr14	SGD	CDS	331840	332156	1000	+	2	RPL42A
chr14	SGD	CDS	332599	334869	1000	+	0	CBK1
chr14	SGD	CDS	336547	337611	1000	+	0	YGP1
chr14	SGD	CDS	338480	339349	1000	-	0	ASI2
chr14	SGD	CDS	339614	340210	1000	+	0	PGA1
chr14	SGD	CDS	340354	340860	500	+	0	IGO1
chr14	SGD	CDS	341071	341970	1000	-	0	NSG2
chr14	SGD	CDS	342518	343342	500	+	0	YNL155W
chr14	SGD	CDS	343638	345278	1000	-	0	YCK2
chr14	SGD	CDS	345671	346060	1000	-	0	GIM3
chr14	SGD	CDS	346315	347544	1000	+	0	INN1
chr14	SGD	CDS	347768	348523	1000	-	0	RPC31
chr14	SGD	CDS	349369	349758	500	-	0	PGA2
chr14	SGD	CDS	349909	350673	1000	-	0	ALF1
chr14	SGD	CDS	350942	350959	1000	+	0	LSM7
chr14	SGD	CDS	351056	351385	1000	+	0	LSM7
chr14	SGD	CDS	351388	351582	500	-	0	YNL146C-A
chr14	SGD	CDS	351717	352019	500	+	0	YNL146W
chr14	SGD	CDS	352416	352532	1000	+	0	MFA2
chr14	SGD	CDS	352822	355044	500	-	0	YNL144C
chr14	SGD	CDS	357455	358954	1000	+	0	MEP2
chr14	SGD	CDS	359598	360641	1000	+	0	AAH1
chr14	SGD	CDS	360926	365719	1000	-	0	RLR1
chr14	SGD	CDS	366035	366037	1000	+	0	YSF3
chr14	SGD	CDS	366160	366414	1000	+	0	YSF3
chr14	SGD	CDS	366743	368323	1000	+	0	SRV2
chr14	SGD	CDS	368597	370057	1000	-	0	NAM9
chr14	SGD	CDS	370370	371647	1000	+	0	EAF7
chr14	SGD	CDS	371884	372228	1000	-	0	FPR1
chr14	SGD	CDS	372453	373583	500	-	0	YNL134C
chr14	SGD	CDS	374173	374694	1000	-	0	FYV6
chr14	SGD	CDS	375323	378493	1000	+	0	KRE33
chr14	SGD	CDS	378769	379227	1000	+	0	TOM22
chr14	SGD	CDS	379560	380691	1000	-	1	CPT1
chr14	SGD	CDS	380784	380833	1000	-	0	CPT1
chr14	SGD	CDS	381247	381393	500	-	0	YNL130C-A
chr14	SGD	CDS	381482	382204	1000	+	0	NRK1
chr14	SGD	CDS	382361	383665	1000	+	0	TEP1
chr14	SGD	CDS	383989	386850	1000	+	0	FAR11
chr14	SGD	CDS	387229	389769	1000	+	0	SPC98
chr14	SGD	CDS	390148	392169	1000	-	0	ESBP6
chr14	SGD	CDS	392894	394372	1000	+	0	NAF1
chr14	SGD	CDS	394687	397680	1000	+	0	NMA111
chr14	SGD	CDS	398025	398372	500	-	0	YNL122C
chr14	SGD	CDS	398686	400539	1000	-	0	TOM70
chr14	SGD	CDS	401042	402523	500	+	0	NCS2
chr14	SGD	CDS	402654	405566	1000	-	0	DCP2
chr14	SGD	CDS	406360	408024	1000	+	0	MLS1
chr14	SGD	CDS	408343	409911	1000	+	0	DMA2
chr14	SGD	CDS	410121	412055	500	-	0	YNL115C
chr14	SGD	CDS	412773	413201	1000	+	0	RPC19
chr14	SGD	CDS	413641	414913	1000	+	0	DBP2
chr14	SGD	CDS	415916	416283	1000	+	2	DBP2
chr14	SGD	CDS	416942	417304	1000	-	0	CYB5
chr14	SGD	CDS	417828	418490	1000	-	0	NOP15
chr14	SGD	CDS	419016	419828	500	-	0	YNL108C
chr14	SGD	CDS	420100	420780	1000	+	0	YAF9
chr14	SGD	CDS	420946	424497	1000	-	0	INP52
chr14	SGD	CDS	424897	426756	1000	-	0	LEU4
chr14	SGD	CDS	427737	429755	1000	+	0	MET4
chr14	SGD	CDS	430089	434495	1000	+	0	POL1
chr14	SGD	CDS	435001	437142	1000	+	0	AVT4
chr14	SGD	CDS	437615	438319	500	+	0	AIM37
chr14	SGD	CDS	438569	439285	1000	-	0	OCA1
chr14	SGD	CDS	439604	440572	1000	-	0	RAS2
chr14	SGD	CDS	440799	440921	500	-	0	YNL097C-B
chr14	SGD	CDS	441368	442360	1000	-	0	PHO23
chr14	SGD	CDS	443400	443828	1000	-	0	RPS7B
chr14	SGD	CDS	444174	444317	1000	-	0	RPS7B
chr14	SGD	CDS	444914	446842	500	-	0	YNL095C
chr14	SGD	CDS	447613	449376	1000	+	0	APP1
chr14	SGD	CDS	449870	450532	1000	+	0	YPT53
chr14	SGD	CDS	450873	452075	500	+	0	YNL092W
chr14	SGD	CDS	452410	456132	1000	+	0	NST1
chr14	SGD	CDS	456567	457145	1000	+	0	RHO2
chr14	SGD	CDS	457706	461992	1000	+	0	TOP2
chr14	SGD	CDS	462413	465949	1000	+	0	TCB2
chr14	SGD	CDS	466336	466644	500	+	0	YNL086W
chr14	SGD	CDS	467133	469625	1000	+	0	MKT1
chr14	SGD	CDS	470055	471104	1000	-	0	END3
chr14	SGD	CDS	471379	473016	1000	+	0	SAL1
chr14	SGD	CDS	473392	476013	1000	+	0	PMS1
chr14	SGD	CDS	476189	476620	1000	-	0	SWS2
chr14	SGD	CDS	476933	478033	1000	-	0	EOS1
chr14	SGD	CDS	478567	479166	1000	-	0	TPM1
chr14	SGD	CDS	479769	480992	1000	+	0	NIS1
chr14	SGD	CDS	481392	482978	1000	+	0	APJ1
chr14	SGD	CDS	483557	485311	1000	+	0	MKS1
chr14	SGD	CDS	485608	486480	1000	+	0	IMP4
chr14	SGD	CDS	486767	488125	1000	-	0	MLF3
chr14	SGD	CDS	488387	490117	1000	+	0	MSK1
chr14	SGD	CDS	490318	491241	1000	+	0	RNH201
chr14	SGD	CDS	491524	492972	1000	+	0	LAT1
chr14	SGD	CDS	493367	493549	1000	+	0	TOM7
chr14	SGD	CDS	493957	494525	1000	-	2	RPL16B
chr14	SGD	CDS	494975	495002	1000	-	0	RPL16B
chr14	SGD	CDS	495702	498290	1000	-	0	FKH2
chr14	SGD	CDS	499418	499558	500	+	0	YNL067W-B
chr14	SGD	CDS	499682	500257	1000	+	0	RPL9B
chr14	SGD	CDS	501516	502778	1000	+	0	SUN4
chr14	SGD	CDS	503725	505485	1000	+	0	AQR1
chr14	SGD	CDS	505869	507098	1000	-	0	YDJ1
chr14	SGD	CDS	507759	508703	1000	+	0	MTQ1
chr14	SGD	CDS	508777	510213	1000	-	0	GCD10
chr14	SGD	CDS	510541	512397	1000	+	0	NOP2
chr14	SGD	CDS	512669	514936	1000	-	0	ARP5
chr14	SGD	CDS	515764	516714	500	-	0	YNL058C
chr14	SGD	CDS	517250	517843	1000	+	0	OCA2
chr14	SGD	CDS	517995	518846	1000	-	0	POR1
chr14	SGD	CDS	526087	529584	1000	+	0	VAC7
chr14	SGD	CDS	529943	531412	1000	+	0	MSG5
chr14	SGD	CDS	531726	532187	1000	+	0	COX5A
chr14	SGD	CDS	532660	533871	1000	+	0	COG5
chr14	SGD	CDS	534080	534875	500	-	1	YNL050C
chr14	SGD	CDS	534967	534983	500	-	0	YNL050C
chr14	SGD	CDS	535282	537912	1000	-	0	SFB2
chr14	SGD	CDS	538174	539820	1000	+	0	ALG11
chr14	SGD	CDS	539912	541882	1000	-	0	SLM2
chr14	SGD	CDS	542305	542823	500	+	0	YNL046W
chr14	SGD	CDS	542964	544979	1000	+	0	YNL045W
chr14	SGD	CDS	545269	545292	1000	+	0	YIP3
chr14	SGD	CDS	545372	545878	1000	+	0	YIP3
chr14	SGD	CDS	547114	547371	500	+	0	YNL042W-B
chr14	SGD	CDS	548101	549291	1000	+	0	BOP3
chr14	SGD	CDS	549469	551988	1000	-	0	COG6
chr14	SGD	CDS	553381	554751	500	+	0	YNL040W
chr14	SGD	CDS	555049	556833	1000	+	0	BDP1
chr14	SGD	CDS	557021	557611	1000	+	0	GPI15
chr14	SGD	CDS	557686	557784	1000	+	0	GPI15
chr14	SGD	CDS	557921	559003	1000	-	0	IDH1
chr14	SGD	CDS	559815	560480	1000	+	0	NCE103
chr14	SGD	CDS	568523	569692	500	-	0	YNL035C
chr14	SGD	CDS	570478	572316	500	+	0	YNL034W
chr14	SGD	CDS	573000	573854	500	+	0	YNL033W
chr14	SGD	CDS	574507	575352	1000	+	0	SIW14
chr14	SGD	CDS	575641	576051	1000	-	0	HHT2
chr14	SGD	CDS	576728	577039	1000	+	0	HHF2
chr14	SGD	CDS	577206	578774	1000	-	0	KTR5
chr14	SGD	CDS	579581	581617	1000	+	0	CRZ1
chr14	SGD	CDS	581921	583375	1000	+	0	SAM50
chr14	SGD	CDS	584321	585292	1000	-	0	SSN8
chr14	SGD	CDS	586603	586821	500	-	0	YNL024C-A
chr14	SGD	CDS	587108	587848	500	-	0	YNL024C
chr14	SGD	CDS	588264	591161	1000	-	0	FAP1
chr14	SGD	CDS	591428	592900	500	-	0	YNL022C
chr14	SGD	CDS	593228	595348	1000	+	0	HDA1
chr14	SGD	CDS	595624	597540	1000	-	0	ARK1
chr14	SGD	CDS	598377	599231	500	-	0	YNL019C
chr14	SGD	CDS	599937	601775	500	-	0	YNL018C
chr14	SGD	CDS	602908	604269	1000	+	0	PUB1
chr14	SGD	CDS	605385	605612	1000	+	0	PBI2
chr14	SGD	CDS	606320	609454	1000	+	0	HEF3
chr14	SGD	CDS	609687	609791	1000	+	0	SPO1
chr14	SGD	CDS	609876	611666	1000	+	0	SPO1
chr14	SGD	CDS	611837	613171	500	-	0	YNL011C
chr14	SGD	CDS	613636	614361	500	+	0	YNL010W
chr14	SGD	CDS	614822	616084	1000	+	0	IDP3
chr14	SGD	CDS	616212	618221	1000	-	0	ASI3
chr14	SGD	CDS	618509	619567	1000	-	0	SIS1
chr14	SGD	CDS	620069	620980	1000	+	0	LST8
chr14	SGD	CDS	621315	622430	1000	-	0	MRP7
chr14	SGD	CDS	622917	622946	1000	+	0	HRB1
chr14	SGD	CDS	623289	624623	1000	+	0	HRB1
chr14	SGD	CDS	624977	625831	1000	-	0	PET8
chr14	SGD	CDS	626176	627144	1000	-	0	RLP7
chr14	SGD	CDS	627458	628618	1000	+	0	DOM34
chr14	SGD	CDS	629624	631063	1000	-	0	CIT1
chr14	SGD	CDS	633010	633858	1000	-	0	ATO2
chr14	SGD	CDS	634346	635299	1000	-	0	RPC34
chr14	SGD	CDS	635945	636385	500	+	0	YNR004W
chr14	SGD	CDS	636988	638856	1000	+	0	VPS27
chr14	SGD	CDS	639184	640116	1000	-	0	ATG3
chr14	SGD	CDS	640398	642383	1000	+	0	LRO1
chr14	SGD	CDS	642692	643441	1000	+	0	NRM1
chr14	SGD	CDS	643746	644195	1000	+	0	CSE2
chr14	SGD	CDS	644322	646952	1000	-	0	PRP2
chr14	SGD	CDS	647434	648939	1000	+	0	URK1
chr14	SGD	CDS	649030	651714	1000	-	0	PHO91
chr14	SGD	CDS	652467	653105	500	+	0	YNR014W
chr14	SGD	CDS	653389	654543	1000	+	0	SMM1
chr14	SGD	CDS	654675	661376	1000	-	0	ACC1
chr14	SGD	CDS	662915	663583	1000	+	0	TIM23
chr14	SGD	CDS	664272	664946	500	+	0	AIM38
chr14	SGD	CDS	665341	667269	1000	+	0	ARE2
chr14	SGD	CDS	667412	668224	1000	-	0	ATP23
chr14	SGD	CDS	668379	669593	500	+	0	YNR021W
chr14	SGD	CDS	669776	670195	1000	-	0	MRPL50
chr14	SGD	CDS	670420	672120	1000	+	0	SNF12
chr14	SGD	CDS	672411	672971	1000	+	0	YNR024W
chr14	SGD	CDS	673276	674691	1000	-	0	SEC12
chr14	SGD	CDS	674925	675878	1000	+	0	BUD17
chr14	SGD	CDS	676179	677105	1000	+	0	CPR8
chr14	SGD	CDS	677201	678490	500	-	0	YNR029C
chr14	SGD	CDS	678801	680456	1000	+	0	ALG12
chr14	SGD	CDS	680696	685435	1000	-	0	SSK2
chr14	SGD	CDS	686012	687118	1000	+	0	PPG1
chr14	SGD	CDS	687245	687466	1000	-	0	HUB1
chr14	SGD	CDS	687637	690000	1000	+	0	ABZ1
chr14	SGD	CDS	690323	691288	1000	+	0	SOL1
chr14	SGD	CDS	692563	692859	500	+	0	YNR034W-A
chr14	SGD	CDS	693021	694049	1000	-	0	ARC35
chr14	SGD	CDS	694363	694824	1000	-	0	YNR036C
chr14	SGD	CDS	695054	695329	1000	-	0	RSM19
chr14	SGD	CDS	695597	697486	1000	+	0	DBP6
chr14	SGD	CDS	697616	699433	1000	-	0	ZRG17
chr14	SGD	CDS	699692	700462	500	+	0	YNR040W
chr14	SGD	CDS	700543	701661	1000	-	0	COQ2
chr14	SGD	CDS	701897	703087	1000	+	0	MVD1
chr14	SGD	CDS	703701	705878	1000	+	0	AGA1
chr14	SGD	CDS	706141	707610	1000	+	0	PET494
chr14	SGD	CDS	707790	708197	1000	+	0	TRM112
chr14	SGD	CDS	708525	711206	500	+	0	YNR047W
chr14	SGD	CDS	711632	712813	1000	+	0	YNR048W
chr14	SGD	CDS	713025	713657	1000	-	0	MSO1
chr14	SGD	CDS	714050	715390	1000	-	0	LYS9
chr14	SGD	CDS	716782	718329	1000	-	0	BRE5
chr14	SGD	CDS	719348	720649	1000	-	0	POP2
chr14	SGD	CDS	721122	721772	1000	-	0	NOG2
chr14	SGD	CDS	722304	723113	1000	-	0	NOG2
chr14	SGD	CDS	723357	724307	1000	-	0	ESF2
chr14	SGD	CDS	728427	730187	1000	-	0	HOL1
chr14	SGD	CDS	731618	733303	1000	-	0	BIO5
chr14	SGD	CDS	733356	734069	1000	-	0	BIO4
chr14	SGD	CDS	734291	735733	1000	+	0	BIO3
chr14	SGD	CDS	736803	738545	1000	+	0	MNT4
chr14	SGD	CDS	739951	742110	1000	+	0	FRE4
chr14	SGD	CDS	742881	743540	500	-	0	YNR061C
chr14	SGD	CDS	744360	745343	500	-	0	YNR062C
chr14	SGD	CDS	746943	748766	500	+	0	YNR063W
chr14	SGD	CDS	749136	750008	1000	-	0	YNR064C
chr14	SGD	CDS	750350	753700	500	-	0	YNR065C
chr14	SGD	CDS	753725	755035	500	-	0	YNR066C
chr14	SGD	CDS	755746	759099	1000	-	0	DSE4
chr14	SGD	CDS	760067	760885	500	-	0	YNR068C
chr14	SGD	CDS	761123	762592	1000	-	0	BSC5
chr14	SGD	CDS	765375	769376	500	+	0	YNR070W
chr14	SGD	CDS	770440	771468	500	-	0	YNR071C
chr14	SGD	CDS	772657	774351	1000	+	0	HXT17
chr14	SGD	CDS	774792	776300	500	-	0	YNR073C
chr14	SGD	CDS	777602	778738	1000	-	0	AIF1
chr14	SGD	CDS	779916	781040	1000	+	0	COS10
chr14	SGD	CDS	781511	781603	500	-	0	YNR075C-A
chr14	SGD	CDS	781918	782280	1000	+	0	PAU6
