# Supplementary material for: A Compendium of Nucleosome and Transcript Profiles Reveals Determinants of Chromatin Architecture and Transcription
Source: PLoS Genet. 2013 May 2;9(5):e1003479. doi: 10.1371/journal.pgen.1003479 (PMC3642058; doi:10.1371/journal.pgen.1003479)
Supplement: Dataset S1 — Yeast transcript annotation R script and data files. Please note this file is 81.9 MB and may be difficult for some readers to download due to its size. (GZ) [file pgen.1003479.s001.gz › yeast-transcript-annotation/chr5.data.lior]

0	13	-0.812874609073514
0	20	-1.91212387401952
0	27	-1.88711097500267
0	34	-2.12800454294170
0	41	-1.81816118027264
0	49	-2.12795685557162
0	57	-1.84971636344006
0	79	-2.57775423681312
0	89	-2.14945855440079
0	97	-1.82933371828776
0	105	-2.15622557225232
0	113	-1.91727020628035
0	121	-1.89171624082446
0	129	-1.75803884657174
0	137	-1.81002711530659
0	145	0.351092023499229
0	153	0.263074999876266
0	161	0.72338488887742
0	169	1.68834318261909
0	177	1.31718284981622
0	185	0.96988130377331
0	193	0.0902791670407703
0	201	-0.81692108083739
0	209	-0.326935145999931
0	217	0.302044347440305
0	225	-0.122412902550415
0	233	0.84029255689873
0	241	0.490878156714978
0	249	0.626507719844125
0	257	-0.096647613530008
0	265	1.54166481033184
0	273	-0.923075839100266
0	281	-0.896283937620898
0	289	-0.94604798277759
0	297	-1.53925181589660
0	309	-1.30264014501598
0	316	-1.31211139085592
0	324	-0.650294946473245
0	332	-0.168074968323585
0	340	-1.38829628964264
0	348	-1.11283061287004
0	356	-0.826770339302535
0	364	-0.272184085522073
0	377	-1.17259445155033
0	385	-1.23304202023861
0	393	-1.07991823230869
0	401	-1.15713026967058
0	409	-0.478798977633971
0	417	-0.565807986780362
0	425	-0.611280646905901
0	433	-0.445373649255938
0	441	-0.468092837445522
0	449	-0.639284809554169
0	457	-0.676437674169068
0	465	-0.530337945270033
0	473	-0.990781853653548
0	481	-1.47117863858877
0	489	-1.68861187502598
0	497	-1.63570056436280
0	505	-0.412827996031989
0	513	-0.52999265909703
0	521	-1.55416112943506
0	529	-1.76250532241360
0	537	-1.34109192662392
0	545	-1.45125419685784
0	553	-1.48308236932699
0	561	-1.30425901582297
0	569	-0.903064476686026
0	577	-1.59297340820197
0	585	-1.04717713590717
0	593	-1.21754822522015
0	601	-1.22866457336918
0	609	-0.403271867202553
0	617	0.195117941411624
0	625	-0.470463458333231
0	633	-0.548873914903462
0	641	-0.88429479999493
0	649	-1.67310426474103
0	657	-1.28404543113414
0	665	-0.744149816268297
0	673	-1.63647245511808
0	681	-1.29046028629339
0	689	-1.30837697582905
0	697	-0.692917319714486
0	705	-0.317383553756428
0	713	-0.400542199445012
0	721	-0.468772861570571
0	729	-0.270998555254900
0	737	0.243983340935594
0	745	-0.788458090904858
0	753	-0.0459432609963129
0	761	0.0657072048029521
0	769	-1.67344930393661
0	777	-1.3201463840527
0	785	-1.39938385038158
0	793	-1.45060007734948
0	801	-1.49036206740514
0	809	-1.59401379896317
0	817	-0.934682199426518
0	825	-1.70762559607185
0	833	-1.90896546501739
0	841	-1.26912175223052
0	849	-1.31747786879881
0	857	-1.44240445154069
0	865	-0.912312578134786
0	873	-1.27155017112750
0	881	-0.781530807039672
0	889	0.592078323723704
0	897	-1.24166057211792
0	905	-1.01911261982794
0	913	-1.09325917189743
0	921	-1.66457227667018
0	929	-1.60052410309076
0	937	-1.64666877328667
0	945	-2.0351096445477
0	953	-1.1071423694247
0	961	-1.33406235334433
0	969	-1.11751888645201
0	977	-1.27100570055749
0	985	-1.36241661801963
0	996	-1.03884367808316
0	1004	-1.38848928231617
0	1011	-1.91725993218051
0	1018	-1.53617953134997
0	1025	-1.19108695151295
0	1033	0.43112446903314
0	1041	-1.90879838013059
0	1049	-1.81293104539890
0	1057	-1.16136248564038
0	1065	-1.21927476076881
0	1073	-1.38106483481831
0	1081	-1.81113288736183
0	1089	-1.00567736877151
0	1097	-0.91361482520374
0	1105	-1.05364249578807
0	1113	-1.57154432449993
0	1121	-1.01503525841079
0	1129	-0.97452457517479
0	1137	-1.21271176842531
0	1145	-1.20356775081356
0	1153	-0.8074278132985
0	1161	-0.219109557934758
0	1169	-1.19337828481600
0	1177	-1.93393786351539
0	1185	-1.31221733998678
0	1193	-1.15281182182157
0	1201	-1.30189440297084
0	1209	-1.06968007114425
0	1217	-1.63908908359225
0	1225	-1.55020427590975
0	1233	-1.83799401527763
0	1241	-1.53575011506877
0	1249	-1.33814893391565
0	1257	-0.511225639854618
0	1265	-1.46297439046056
0	1273	-2.0580414088397
0	1281	-1.64330854794600
0	1289	-0.552774372219885
0	1297	-1.53635166307652
0	1305	-1.87132574313170
0	1313	-1.61486265396270
0	1321	-1.37298949686543
0	1329	-1.6834696430309
0	1337	-1.65496407550868
0	1345	-1.92234756055843
0	1353	-1.79517471921317
0	1361	-1.89752784157158
0	1369	-1.74298052395049
0	1377	-1.24496908951604
0	1385	-1.58454620302247
0	1393	-2.03814197496950
0	1401	-0.662141922790226
0	1409	-0.716107151982236
0	1417	-1.58768654580755
0	1425	-1.59928551173875
0	1433	-1.48523140837358
0	1441	-1.57289035278214
0	1449	-1.47975746693522
0	1457	-1.13686955982200
0	1465	-1.33866303500257
0	1473	-1.8614335797445
0	1481	-0.995129254569268
0	1488	-0.261259138112254
0	1495	0.190906495563802
0	1504	0.544440884874391
0	1511	0.569479193154168
0	1518	0.478018518417295
0	1525	-1.08495636698173
0	1532	-0.724409715959973
0	1539	-0.565348888730108
0	1546	-0.345250529181650
0	1553	1.01628526834038
0	1560	0.827278386180432
0	1567	-0.716305895100897
0	1577	-0.315972193045937
0	1585	0.64185015502133
0	1592	-0.834308883525796
0	1601	-0.568162730511257
0	1609	-0.720447310471203
0	1617	0.108430097585429
0	1625	1.01628526834038
0	1632	0.827278386180432
0	1639	-0.716305895100897
0	1649	-0.315972193045937
0	1657	0.64185015502133
0	1664	-0.834308883525796
0	1673	-0.568162730511257
0	1681	-0.720447310471203
0	1689	-0.62679464003454
0	1696	-1.14333807628701
0	1704	-0.261259138112254
0	1712	-0.913359826839645
0	1720	-0.0316131184591981
0	1727	-1.04684992925453
0	1737	-1.18216228912665
0	1745	-0.66939532453588
0	1753	-0.652333905977603
0	1761	-0.572826584283762
0	1769	-1.30562760872065
0	1777	-1.27396206841778
0	1784	-1.55595397340040
0	1792	-1.28345588078897
0	1799	-0.184566360562508
0	1806	-0.0208630354519528
0	1814	-0.790299115274178
0	1822	-0.382330276408450
0	1829	-0.155520903739948
0	1836	-1.23164195266542
0	1843	-0.86809200553054
0	1850	-1.46921024885354
0	1857	-1.68124728246415
0	1864	-1.28345588078897
0	1871	-0.184566360562508
0	1878	0.0450548138258382
0	1885	-0.670250940612427
0	1892	-1.55595397340040
0	1899	-0.963112471038662
0	1906	0.99264383639371
0	1913	1.13912939812982
0	1920	0.100620014423026
0	1927	0.190906495563802
0	1934	-0.534858234746855
0	1941	-0.157451487108838
0	1948	-0.351367925828429
0	1958	-1.16806629690565
0	1965	-1.55562249385823
0	1973	-2.02891864280928
0	1981	-1.91693211162529
0	1989	-2.0631740502435
0	1997	-1.87173737335916
0	2005	-1.70311543879396
0	2013	-1.50374120948762
0	2021	-1.657960793738
0	2029	-1.67931521682365
0	2037	-1.79548276303008
0	2045	-1.48236755330576
0	2053	-1.76737211216186
0	2061	-1.86408699388291
0	2068	-1.73368073001184
0	2077	-1.55158344816098
0	2085	-1.27806655983985
0	2093	-0.816284219862258
0	2100	-1.29961670614899
0	2109	-1.90176828402385
0	2117	-1.79922211207578
0	2125	-1.298141282552
0	2132	-1.19336156018017
0	2145	-0.208456351384878
0	2153	-1.22200724893781
0	2160	-0.805890038242042
0	2167	-0.99058347901163
0	2174	-1.00235117510929
0	2181	-0.362893612751996
0	2188	-0.135598210546747
0	2196	-1.25838681290512
0	2204	-1.38764035847617
0	2212	-1.49973545238769
0	2220	-1.41132860992718
0	2228	-1.69427297384752
0	2236	-1.10438323447906
0	2244	-0.86670637379402
0	2252	-1.00350674897464
0	2260	-1.20797008390208
0	2267	-1.32596816613316
0	2274	-1.16554215410609
0	2281	-1.37795516130424
0	2288	-1.39861047102618
0	2295	-1.84219204585287
0	2302	-1.76611309113426
0	2309	-1.50991349713586
0	2316	-1.18810117568738
0	2323	-1.63620038134664
0	2330	-1.61109900126698
0	2337	-1.88896742426943
0	2345	-1.02998972150933
0	2353	-1.76246605139992
0	2360	-1.97021489893931
0	2367	-0.487156461855874
0	2374	0.253092061779292
0	2381	-0.414939742631273
0	2388	-0.731586135849513
0	2395	-1.24248159234572
0	2402	-1.01775461334575
0	2409	0.293446211142207
0	2416	0.733325924640205
0	2423	-2.16107145470257
0	2430	-0.253781948179991
0	2437	-0.655793197882316
0	2444	-1.39893928571635
0	2451	-1.65776391960756
0	2463	-1.37796076133096
0	2470	-1.33779472406269
0	2477	-1.37829907507242
0	2484	-1.52614647902715
0	2491	-1.58009341843955
0	2498	-1.66027292102549
0	2505	-1.91269446129241
0	2512	-1.48289005194322
0	2519	-1.62567469131798
0	2526	-1.74965363973510
0	2533	-1.86462159737602
0	2545	-1.50327129203171
0	2553	-1.47494869247533
0	2561	-1.68087139075602
0	2569	-1.19134960108182
0	2576	-0.86121843633354
0	2583	-1.24775851970785
0	2593	-0.908576743150265
0	2601	0.261293274633019
0	2609	1.06739712074173
0	2616	0.43003760903262
0	2623	-1.65048757389875
0	2630	-1.61608275677876
0	2637	-1.60084367638350
0	2644	1.08802829085382
0	2651	-1.38529907162883
0	2658	-1.30683103290800
0	2665	-1.77324198001790
0	2672	-1.53607713635697
0	2679	-1.84926054806614
0	2686	-1.47375278307492
0	2693	-1.57730483818635
0	2700	-1.25489350488390
0	2708	-1.96748375288604
0	2716	-1.59489356069882
0	2723	-1.18310392741184
0	2730	-1.64468889739482
0	2737	-1.59038538630204
0	2744	-1.01193506142650
0	2751	-0.903715342826827
0	2758	-1.22808445031771
0	2765	-1.49281825199959
0	2772	-1.76519857609009
0	2780	-0.91557995462529
0	2787	-1.82574681618156
0	2794	-1.627530884517
0	2801	-1.32504708917652
0	2808	-1.68881109218319
0	2815	-1.38526557135734
0	2822	-1.60075658230392
0	2829	-1.65926902952688
0	2836	-0.72292702220351
0	2843	-1.34348694377321
0	2850	-1.53797638812031
0	2857	-1.38721575463802
0	2864	-0.662951608960467
0	2871	-1.23814528071734
0	2878	-1.26785194425170
0	2885	-1.31743495077466
0	2893	-1.79263110296704
0	2901	-1.36739029329568
0	2908	-1.43488425657306
0	2915	0.0544217412568297
0	2922	-0.647686758203818
0	2929	-0.509977901173088
0	2936	-0.484939725285035
0	2943	-1.00156245694726
0	2950	-0.707878223926908
0	2957	-1.12893247407793
0	2964	-0.885455353258807
0	2971	-0.787229721070838
0	2978	-1.66766992752584
0	2985	-1.55088042275588
0	2992	-1.19934384508859
0	2999	-0.715337303312086
0	3006	0.205099705593732
0	3013	-0.0977295644206864
0	3020	-0.531128698627319
0	3027	-0.367016664184503
0	3034	-0.471767525500867
0	3041	-0.403855039856505
0	3048	-0.52378688684573
0	3055	-1.60473244644517
0	3062	-1.72722810236263
0	3069	-1.20771622029431
0	3076	-1.53626220769388
0	3083	-1.50976620768617
0	3090	-0.691993902315788
0	3097	-0.195631236229779
0	3104	-0.219926934660417
0	3111	-0.986408600359215
0	3118	-0.717764890914222
0	3125	-0.181965170463278
0	3132	-0.288622342195393
0	3139	-1.61853884321030
0	3146	-1.32375081730945
0	3153	-0.382888360432089
0	3160	-1.16259805962890
0	3167	-0.778824848117598
0	3174	-1.12932164202749
0	3181	-1.09208566728359
0	3188	-0.734280632268791
0	3195	-1.14922361747367
0	3203	-1.58711656253378
0	3211	-1.77714059562895
0	3218	-1.58480518722576
0	3225	-1.61389571960744
0	3232	-1.16260848108322
0	3239	-0.395140322582550
0	3246	-0.150908655461492
0	3253	-0.274634194371877
0	3260	-0.687198719753794
0	3267	-1.5614368769948
0	3274	-1.78246241180129
0	3281	-1.67515419192920
0	3288	-1.30787258819415
0	3295	-1.48340245384551
0	3302	-1.42358609302237
0	3309	-0.211351420610363
0	3316	-1.25575269026456
0	3323	-1.62853248762928
0	3330	-1.55411116548800
0	3337	-1.53887978343978
0	3344	-1.28814989023129
0	3351	-0.894531363717643
0	3358	-0.602116443234427
0	3365	-0.866238243623888
0	3372	-1.86951916109019
0	3379	-1.25738561270927
0	3386	-1.38249938219754
0	3393	-0.544635418405219
0	3400	-1.44681398711726
0	3407	-0.964300400088092
0	3414	-1.17099685154702
0	3421	-0.789669314178975
0	3429	-1.24444723526053
0	3437	-1.8081222136243
0	3445	-1.61981348048481
0	3452	-1.19414237018422
0	3459	-0.903812336421678
0	3466	-1.08128754529361
0	3473	-0.898746217957501
0	3480	-0.984521484897253
0	3487	-1.02443889583876
0	3497	-0.764567526054918
0	3505	-0.885221974178885
0	3513	-1.65780273180035
0	3520	-1.25243173374058
0	3527	-1.59014871227715
0	3534	-0.442154056974997
0	3541	-0.511116277197444
0	3553	-1.70357605093964
0	3561	-1.24394210340124
0	3569	-1.07677921505129
0	3577	-0.404448650255500
0	3584	0.533957849997303
0	3591	0.139647500000268
0	3598	-0.555764255171428
0	3605	-0.487029330224297
0	3612	-0.354649130602954
0	3619	-1.34985924499343
0	3626	-0.944959480409453
0	3633	-1.03871265694734
0	3640	-0.580335293644814
0	3647	-0.380618952106438
0	3654	-0.208761827806452
0	3661	-0.911257222595675
0	3668	0.283886134523949
0	3676	-0.0839741177985411
0	3684	0.151023613852392
0	3692	1.43252756829041
0	3700	1.96331588015252
0	3708	1.51167321457569
0	3716	1.61730314785271
0	3724	1.85126512470604
0	3732	2.88530253786808
0	3740	3.13633025919054
0	3748	2.60860638258204
0	3756	2.3625101565726
0	3764	2.31833662020535
0	3772	2.10535639797273
0	3780	2.08087464493311
0	3788	0.968328483383153
0	3796	0.578058035679713
0	3804	-0.0269650934944847
0	3812	1.40278247539105
0	3820	1.87645207032063
0	3828	1.84331214166677
0	3836	1.17338334740142
0	3844	1.11218272333613
0	3852	1.25333067637372
0	3860	0.478059300547519
0	3868	2.42061357740035
0	3876	2.2784922495013
0	3884	1.82929699547683
0	3892	2.29051354920040
0	3900	2.22198700641335
0	3908	1.99457517133452
0	3916	1.43052931945822
0	3924	2.68412334895458
0	3932	2.93494418327341
0	3940	1.60454107345529
0	3948	1.8087907157697
0	3956	2.48168831636957
0	3964	2.26193368285133
0	3972	3.16583701010941
0	3980	1.58184396241960
0	3988	0.659213946590469
0	3996	2.47824595057656
0	4004	2.07611242055229
0	4012	2.124162629864
0	4021	1.82185220727943
0	4029	0.900364198815636
0	4037	2.43681793732915
0	4044	2.61703125580957
0	4052	2.09380469855655
0	4060	-0.0970466529867613
0	4068	2.11986046150378
0	4076	2.08206095076047
0	4089	0.0191112740602675
0	4097	1.45288960379989
0	4104	1.61235056408397
0	4111	2.10997305367298
0	4119	1.48979391516676
0	4127	1.33632623731210
0	4135	1.69677981634681
0	4143	2.04106944147792
0	4151	1.70064930151682
0	4159	2.05817300364380
0	4167	2.25903706261948
0	4175	1.58681466784603
0	4183	1.07394543546836
0	4191	1.38089516114307
0	4199	1.69394090435182
0	4207	2.15983009789584
0	4215	2.55863685801917
0	4223	2.49700954446692
0	4231	2.43504828550797
0	4239	2.1647676299293
0	4247	1.46869456773220
0	4255	0.71467073828839
0	4263	-0.227832657044817
0	4271	1.82225473063132
0	4279	2.03039939970796
0	4287	2.12935703037512
0	4295	1.23089218448211
0	4303	1.81397986353513
0	4310	2.65290551984063
0	4317	1.76475237408021
0	4324	2.34656514177994
0	4332	1.91199855429789
0	4340	1.86791740957407
0	4348	0.43511271195847
0	4356	1.40459233778383
0	4364	2.46519117663216
0	4376	1.38747285395223
0	4384	1.5793036855793
0	4392	2.31043864250876
0	4399	2.29287885971114
0	4406	2.38646503343353
0	4413	2.49914456719229
0	4420	0.990210260379719
0	4428	1.27125057044928
0	4436	1.41774793192159
0	4444	2.38014140110225
0	4452	2.47727301030229
0	4460	1.8138985212877
0	4471	1.33948260254291
0	4479	0.963495687714658
0	4487	2.07918797931238
0	4495	1.86080063872535
0	4504	1.55426881599545
0	4512	1.52835939476958
0	4520	1.06707326175654
0	4528	1.35294683636266
0	4535	2.79201102760877
0	4543	2.50731756759578
0	4552	2.30474753001286
0	4560	0.33862299383034
0	4568	-0.20791001858077
0	4576	1.51201402833456
0	4584	0.973214000808333
0	4592	0.056052775461775
0	4600	1.74249671379917
0	4608	-0.283465320196839
0	4616	0.164108849684222
0	4624	1.43780312143727
0	4632	1.70119179586554
0	4640	-0.0650572291794163
0	4648	2.13372224276328
0	4656	2.37103155174062
0	4664	1.89000729404691
0	4672	1.74670359677108
0	4680	2.15025353919121
0	4688	2.73719628339729
0	4696	2.18951898621484
0	4704	2.18800044180312
0	4712	0.704655264814606
0	4720	0.889998976841827
0	4728	1.78884067633294
0	4736	1.90956041043422
0	4744	1.08486827423318
0	4752	1.73151735369675
0	4760	2.67795437737045
0	4768	1.68920246859436
0	4776	1.99201073111688
0	4784	2.10587172120777
0	4792	2.37133935902420
0	4800	2.26459965407747
0	4808	2.63622592520983
0	4816	1.62542490090860
0	4824	0.666688486405428
0	4832	1.74717584457163
0	4840	0.0882685219043022
0	4848	0.134828524272786
0	4856	1.61215452434052
0	4864	1.38765621682285
0	4872	1.38223964323030
0	4880	2.07830404055559
0	4888	1.45582527025525
0	4896	1.30420382740988
0	4903	1.36676193756039
0	4910	1.32171981649628
0	4917	1.01602985146362
0	4925	1.46201626672700
0	4933	0.533522673052655
0	4944	1.76514933894357
0	4952	0.78150441942965
0	4960	1.31381631492756
0	4968	0.869696545094528
0	4976	1.26195649445158
0	4984	1.67626677187684
0	4991	1.64829523226887
0	4998	0.857138264159357
0	5005	0.89194973686267
0	5012	0.870907135488769
0	5019	0.724870632582359
0	5026	-0.143395583599113
0	5033	0.252242681249623
0	5040	2.24720889290396
0	5047	2.54337458958392
0	5054	1.26487006665035
0	5061	1.12616235047621
0	5068	1.12355728677377
0	5075	1.69970102017962
0	5082	1.66899994399939
0	5089	0.853054036371616
0	5096	1.10751991733313
0	5104	0.0166450302688910
0	5112	-0.631184678771844
0	5120	-0.217277369813822
0	5128	-0.677322005934677
0	5136	0.120052475534284
0	5144	0.901561021158015
0	5151	-0.0243948513652903
0	5158	0.0917073421523815
0	5165	1.15078286393384
0	5172	1.70812502277439
0	5179	1.27913320666131
0	5186	1.77079049363895
0	5193	1.62389722055042
0	5200	1.75419059783354
0	5208	1.50520709371135
0	5215	1.46469086495967
0	5222	1.34324461464285
0	5229	0.840080019830003
0	5240	1.23438168303339
0	5248	0.709132094583128
0	5256	1.12558413177674
0	5263	1.39447376189376
0	5270	1.68575034004585
0	5277	1.19260408536122
0	5284	1.72290097032118
0	5291	2.11374319700659
0	5298	1.22185439155964
0	5305	0.1195956884001
0	5312	-0.280293947928683
0	5319	1.12071434156524
0	5326	2.27123552281875
0	5333	2.01017896115355
0	5340	1.52560596623597
0	5347	0.721524916877985
0	5354	0.314780297265396
0	5361	-0.0388739896154142
0	5368	0.463994353316473
0	5375	1.53062108569115
0	5385	0.848665114086885
0	5393	-0.104316846343051
0	5401	-0.0503435464923667
0	5409	2.24196881226403
0	5416	2.90173026265470
0	5423	2.86148035951548
0	5430	1.80718155000576
0	5437	1.49608883143877
0	5444	1.00414610890576
0	5455	0.615754925024928
0	5463	1.30143589353566
0	5471	2.62571596067861
0	5479	1.94699216448378
0	5487	1.53423143494949
0	5495	1.27698772388691
0	5503	-0.182203732881208
0	5510	1.36654991548543
0	5517	2.26403472758918
0	5524	1.80010968708600
0	5531	1.82424502383135
0	5538	1.76389762780950
0	5545	2.05880815265828
0	5552	2.24787084612363
0	5559	1.27445224600441
0	5566	0.813161712590349
0	5573	0.252960730182422
0	5580	1.07027205010316
0	5587	0.864954834829525
0	5594	0.787120996549638
0	5601	0.741151486200438
0	5608	1.25841492832245
0	5615	0.597697341271632
0	5622	1.06492600589688
0	5629	1.43237166905413
0	5636	2.08591301136352
0	5643	2.05476653034112
0	5650	2.37295140505213
0	5657	1.38799126351681
0	5664	1.18106049301760
0	5671	-0.00425179213197957
0	5678	0.97429868119762
0	5685	-0.515882293624607
0	5692	1.31962938030965
0	5699	1.40081953025448
0	5706	2.02303723244718
0	5713	1.92278844788439
0	5720	0.89227713829132
0	5727	1.20910208256315
0	5734	0.928228312002749
0	5741	0.919541791068893
0	5748	-0.847511314301827
0	5755	0.430918359428492
0	5762	1.57758603838377
0	5769	1.83853321194330
0	5776	1.96223932026337
0	5783	2.10691754714809
0	5790	1.22703955794525
0	5797	1.10954837022051
0	5804	2.83036763647396
0	5811	2.42694269935647
0	5818	2.01339628053407
0	5825	1.26216377496796
0	5832	1.14121763031415
0	5839	1.34340796331835
0	5847	0.856096408413591
0	5855	1.47452729157271
0	5863	0.768419226797636
0	5870	0.829225484845814
0	5879	0.299605467491296
0	5887	0.731206177291134
0	5895	1.15564081065649
0	5903	1.46578026643890
0	5910	1.76993318038050
0	5917	1.14144714978627
0	5924	1.84192928059882
0	5931	2.04914505405937
0	5938	2.08360408164572
0	5945	2.29320675726203
0	5952	1.80276024336383
0	5959	1.13822961696778
0	5966	1.86869512423252
0	5973	1.84862613549643
0	5980	2.25982691259329
0	5987	2.26797240494691
0	5994	2.56368308630929
0	6001	1.62510662534724
0	6008	1.20114330323972
0	6015	0.609761445806037
0	6023	1.78986283185487
0	6030	1.90789859069043
0	6037	1.61011173994168
0	6044	1.05053842068196
0	6051	1.69667422260028
0	6058	2.77562633588871
0	6065	2.7679556379577
0	6072	1.81304317241122
0	6079	1.81526522854458
0	6086	2.19887449072256
0	6093	1.77745974474033
0	6105	1.83785212424517
0	6113	1.30602452739698
0	6121	2.30921590946192
0	6129	1.68179976289814
0	6137	0.397241160983008
0	6145	1.827786200913
0	6153	1.39719789833013
0	6175	0.502088926845239
0	6182	-1.22593927297616
0	6189	1.21376361263196
0	6196	2.17528004271192
0	6203	2.38464934351655
0	6212	1.86294297382976
0	6220	0.959625046721877
0	6228	1.24539632078833
0	6235	1.76644280376161
0	6242	2.16685521344888
0	6249	2.48984007356157
0	6257	0.76162110580155
0	6265	0.31250290784463
0	6273	0.0494479687445324
0	6281	3.02094785991414
0	6288	3.53711076062472
0	6297	3.75603753708625
0	6305	1.71832104866917
0	6313	2.88902123518988
0	6321	2.42482006217077
0	6329	1.10534029916199
0	6337	0.600547076877011
0	6345	-0.600811261570826
0	6353	-0.086132251460695
0	6361	0.439869235829734
0	6369	-0.209450896183485
0	6377	-0.364835481588333
0	6385	-0.624831321520789
0	6393	-1.05382290001584
0	6401	0.700094155656572
0	6409	0.397390425715179
0	6417	-0.63766790817751
0	6425	-0.710717486748996
0	6432	-1.52514401136299
0	6441	0.243114128673964
0	6449	-1.00215434884781
0	6457	-1.09649778925928
0	6465	-1.30734339615225
0	6473	-1.56655848679467
0	6481	-0.626399638320815
0	6489	-0.721105469382334
0	6497	-1.32850631463408
0	6505	-0.093567495851917
0	6521	-1.36917745453034
0	6529	-0.95943188129261
0	6537	-0.488807139097081
0	6569	-1.30308876705252
0	6577	-1.19923625864127
0	6585	-0.514244384298753
0	6593	0.497747436999125
0	6601	-1.69055467194382
0	6609	-1.49909500280348
0	6617	-1.55565727987076
0	6625	-1.23610705284569
0	6632	-1.62447924606093
0	6639	-1.59943793169490
0	6647	-2.05230871671707
0	6665	-1.05099119958150
0	6673	-1.11092305897043
0	6680	-1.15679117315156
0	6688	-1.73511122959210
0	6697	-1.59792341487570
0	6705	-0.768564706566217
0	6713	-1.37049749838003
0	6721	-1.54092992513444
0	6729	-1.22211372355781
0	6737	-0.60166785355175
0	6745	-1.34418825542019
0	6753	-1.28805418247275
0	6760	-1.85732790626781
0	6768	-1.30715945131370
0	6776	-0.986002409473656
0	6785	-1.26680614836562
0	6793	-1.38449623849665
0	6801	3.19619692054170
0	6809	3.44681802934608
0	6817	2.42487866947813
0	6825	3.6465582210432
0	6833	-0.246040521603352
0	6841	-1.71530748551921
0	6849	-0.275741286486218
0	6857	3.05632485332138
0	6865	3.3509764869275
0	6873	3.16995227119114
0	6881	3.46641821831809
0	6889	3.13324040134142
0	6897	2.83327095693067
0	6905	3.22194882682326
0	6913	1.88972510544060
0	6921	-0.351480621505664
0	6929	-1.21700222315843
0	6945	-0.947022445263844
0	6953	3.23928596173153
0	6961	1.55198826555029
0	6969	-0.292058868996087
0	6977	0.0648879528064761
0	6985	-1.83427042404822
0	7009	-1.15595842714722
0	7017	-0.252566742653313
0	7025	-1.22739230400303
0	7033	-0.772274795807312
0	7041	-0.930578671641814
0	7049	0.139164646274042
0	7057	2.99765400641321
0	7065	0.609924626618299
0	7073	-1.44348410654323
0	7081	0.169962115720349
0	7088	2.88289302529681
0	7095	2.46510695844806
0	7103	1.42607827639984
0	7113	0.224189777350677
0	7121	-1.22954512278760
0	7129	-1.34404366417974
0	7137	2.38618932712516
0	7145	2.09824054926037
0	7153	0.839755263911676
0	7177	1.49207358955586
0	7185	1.10608670163726
0	7193	1.65159044531649
0	7201	0.577275988940615
0	7209	-1.43464741482182
0	7217	-1.63367584222422
0	7225	-1.55157733650045
0	7233	-1.31485515300577
0	7241	-1.31795473945051
0	7249	-1.43710434202706
0	7257	-1.52773827258029
0	7273	-0.586009437805548
0	7281	-1.29738067865598
0	7289	-1.57641848653016
0	7297	-1.53559416222854
0	7305	-0.751533957414684
0	7313	1.53961642467681
0	7321	1.8474966730177
0	7329	1.51825151777054
0	7337	1.71724075283450
0	7345	1.33566054159090
0	7353	0.544606828952389
0	7361	1.04914288220230
0	7369	2.29440767350428
0	7377	1.58292174164005
0	7385	1.79936038788385
0	7393	0.570123632416967
0	7401	-1.59891710121692
0	7409	1.08327245520762
0	7417	0.00712252118695389
0	7425	-1.30333474366027
0	7433	-0.704405967515132
0	7441	-1.01332273038570
0	7449	0.167575026542075
0	7457	-0.79738959163883
0	7465	0.128968684257940
0	7473	-1.44317906561717
0	7481	-1.36254141375914
0	7489	0.852032698203239
0	7497	1.47627034969635
0	7505	0.216785187738719
0	7513	1.41666568990429
0	7521	0.80841398709417
0	7529	-1.05676031188392
0	7537	-1.77891956308828
0	7545	-1.36912925050506
0	7553	-1.23545980818890
0	7561	-1.33824829982168
0	7569	-1.43250184863516
0	7577	-1.07804932049899
0	7593	-0.99539600219188
0	7601	-1.35434359051322
0	7609	-0.265345229060302
0	7617	-1.33604958876727
0	7625	-1.11611333099396
0	7633	-1.46165437895965
0	7641	-1.31608603696637
0	7649	-1.37515711426290
0	7657	-0.868108622261103
0	7665	-0.937334107831987
0	7673	-1.03155627689619
0	7681	-0.96288119353664
0	7689	-1.05849384099177
0	7697	-0.8872107738124
0	7705	-0.999252868853525
0	7713	-0.904524859733467
0	7721	-0.799350752362098
0	7729	-0.823466015760403
0	7737	0.144825564364595
0	7745	0.70955365601269
0	7753	-0.710203163895887
0	7761	-0.468283114170679
0	7769	-0.35516248327988
0	7777	-0.988833442120892
0	7785	-0.0425620533016051
0	7793	-0.123807153761417
0	7801	-2.42911973954470
0	7809	-1.82633706968157
0	7817	-0.72391643966183
0	7825	-0.508906784768707
0	7833	-0.513805072918725
0	7841	-0.288353303710398
0	7849	-0.349378343914083
0	7857	0.0891859333637948
0	7865	0.565356355510593
0	7873	0.339499217089331
0	7881	0.0655519726729974
0	7889	-0.738241341901572
0	7897	-0.324490881720683
0	7905	-0.609471261501188
0	7913	0.902854080905088
0	7921	0.978849337835656
0	7929	0.233125377916688
0	7937	0.317197806434251
0	7945	-0.407047816509458
0	7953	-0.0192375852815365
0	7961	0.144882782737747
0	7969	0.0948003909161663
0	7993	0.451363699255006
0	8001	-0.5163142079485
0	8009	0.295486835211451
0	8017	-0.31091611746686
0	8025	-0.186094742516374
0	8033	-0.452439449464209
0	8041	0.573325663335734
0	8049	-0.964528068970465
0	8065	-0.793665352807923
0	8073	0.117053776188675
0	8081	0.643861259490099
0	8089	0.869467471422938
0	8097	0.215513980240798
0	8105	-1.57976502278412
0	8129	-1.44178140946197
0	8137	-1.27192797976907
0	8145	-1.85541320176648
0	8153	-1.63922844394494
0	8161	-1.25943209831440
0	8169	-1.64560744930298
0	8177	-1.61459241341219
0	8185	-2.04483070314293
0	8193	-1.52476364731524
0	8209	-1.44855628596966
0	8217	-1.61693390304787
0	8225	-1.86642447091464
0	8241	-1.78857552940118
0	8249	-1.73095898401021
0	8257	-1.59326605606025
0	8265	-1.96796567028772
0	8273	-2.07864947921575
0	8281	-1.50903862533284
0	8289	-1.01117035119079
0	8297	-1.24612347888353
0	8305	-1.54928794194038
0	8313	-1.98103063018363
0	8321	-1.25043431258241
0	8329	-1.84420535777598
0	8337	-1.63999029603212
0	8345	-1.49607849205758
0	8353	-0.462294147489845
0	8361	-1.63974294952812
0	8369	-1.57447822559915
0	8377	-1.85637659786077
0	8385	-1.15600556386390
0	8393	-1.20999927229189
0	8401	-1.99339906428366
0	8409	-1.32989556958639
0	8417	-1.53653629567720
0	8425	-1.84232481513973
0	8433	-1.54976953544637
0	8457	-0.262074543524308
0	8465	-1.72054331093525
0	8473	-1.87601614312629
0	8481	-2.20651638038964
0	8489	-1.73299656099079
0	8497	-1.95249624173435
0	8505	-1.07606714407719
0	8513	-1.74609810928823
0	8521	-2.09848344384507
0	8529	-1.47248366870353
0	8537	-1.68364851429646
0	8545	-1.89361376284787
0	8553	-1.55407118196511
0	8561	-1.34502919550607
0	8569	0.902875785389754
0	8577	-1.05456712937415
0	8585	1.35233787437987
0	8593	-0.360583516083043
0	8601	-2.06763794642402
0	8609	-0.775656598206564
0	8617	-0.986257045139244
0	8625	-1.81812446379797
0	8633	-1.19864279761742
0	8641	-1.75645142488923
0	8649	-2.10685884817010
0	8657	-1.26100661209814
0	8665	-1.02699715875279
0	8673	3.38198498644447
0	8681	3.47541673378608
0	8689	-1.85912098023062
0	8697	-2.24895348612742
0	8705	-1.81286450326438
0	8713	-0.512984236383813
0	8721	-1.41557750308324
0	8729	-1.19121966474398
0	8737	-1.84710732019012
0	8745	-1.60328005560529
0	8753	-1.31042622896962
0	8761	-1.21556955379783
0	8769	-1.86677936783627
0	8777	-1.55046019583917
0	8785	-1.98233369312003
0	8793	-1.88780262500533
0	8801	-0.395368887646429
0	8833	-2.54506453993018
0	8841	-1.29962921314356
0	8849	-1.82417345730704
0	8857	-1.78114070526538
0	8865	-1.29260861620233
0	8873	-2.08708928914386
0	8881	-1.82543972630081
0	8889	-1.82041493711441
0	8897	-1.76621514713906
0	8913	-1.96529614911315
0	8921	-1.64591567693393
0	8929	-1.53560462221171
0	8937	-0.472870625160782
0	8945	-0.457467099029471
0	8953	-1.93806156931526
0	8961	-1.94784285921884
0	8969	-1.89331676176060
0	8977	-1.64431988815667
0	8985	-1.62833045188999
0	8993	-2.02695994440056
0	9001	-1.96287329214659
0	9009	-1.64383232060639
0	9017	-1.50537083719825
0	9025	-1.52828236770017
0	9033	-1.80113439236743
0	9041	-1.47116702418157
0	9049	-1.23408780680203
0	9057	-1.35991975448722
0	9065	-1.62591680944261
0	9081	-1.11839645778703
0	9089	-1.54014941723702
0	9097	-1.16238823093857
0	9105	-1.53131013718581
0	9113	-1.15068698885938
0	9121	-0.841031904795837
0	9129	-1.72304801320624
0	9137	-1.83202538978138
0	9145	-1.55982068127268
0	9153	-1.58697855540674
0	9161	-1.46242156711438
0	9177	-1.18830382630337
0	9185	-1.82595835220983
0	9193	-1.45167602032152
0	9201	-1.58045336510726
0	9217	0.130337709605638
0	9225	-0.339362326719238
0	9233	-1.97521621339761
0	9241	-2.09922786806105
0	9249	-1.65290806352756
0	9257	-1.56606142694413
0	9265	-1.00557849636190
0	9273	-1.22625295768267
0	9281	-0.964215764649215
0	9289	-1.79285789889896
0	9297	-1.11904795954690
0	9305	-1.73413481949848
0	9313	-1.86179015914348
0	9321	-1.89102984555647
0	9329	-1.55736189991711
0	9337	-1.40215385719605
0	9345	-1.70719220200192
0	9353	-2.03995791367539
0	9361	-2.23222108667393
0	9369	-2.04778252529535
0	9377	-1.61596669729780
0	9385	-1.43900299561470
0	9393	-1.39354888184943
0	9401	-1.08497813543831
0	9409	-1.19695240812252
0	9417	-1.36110198113366
0	9441	-1.39136249471628
0	9449	-1.67426945717835
0	9457	-0.827717221385766
0	9465	-2.04870720951107
0	9473	-1.67813275807302
0	9481	-1.46036602170880
0	9489	-1.28301385102233
0	9497	-2.11809157981823
0	9505	-1.98622495874946
0	9513	-1.59528845855642
0	9521	-1.48751484264901
0	9529	-1.01746699881030
0	9537	-1.81647736937810
0	9545	-2.18793671072181
0	9553	-1.55705574285809
0	9569	-1.87674452182366
0	9577	-1.65570447379715
0	9585	-2.02635391610352
0	9593	-1.75918611772494
0	9601	-1.58345260646356
0	9609	-1.66496227848813
0	9617	-1.66837936358884
0	9625	-1.28609117123507
0	9633	-1.76759024381682
0	9641	-1.67437662241518
0	9649	-1.56143044642341
0	9657	-1.58161136789229
0	9665	-1.61922167866233
0	9673	-1.76421384251232
0	9681	-1.25126797733909
0	9689	-1.76020501284178
0	9697	-1.71147639219592
0	9705	-2.03723802998066
0	9713	-1.27303583986122
0	9721	-0.778582348003523
0	9729	-0.16659256043122
0	9737	-0.0921451321188336
0	9745	-1.52571924495665
0	9753	-1.59094992208229
0	9761	-1.62050175274451
0	9769	-0.880117700999519
0	9777	0.242598945322969
0	9785	-1.59140186277181
0	9793	-1.19673012527408
0	9801	-1.59441880024847
0	9809	-1.46517891042101
0	9817	-0.589199290038284
0	9825	-1.16162590983119
0	9833	-0.992041543601937
0	9841	-1.44595980992627
0	9849	-0.84040434548182
0	9857	-0.19525702904631
0	9865	-0.143570664670217
0	9873	-1.7068406521961
0	9881	-1.41440262693645
0	9889	-1.69943519639194
0	9897	-1.27172752447110
0	9905	-1.40766953269599
0	9913	-1.31353157110327
0	9921	-1.27803712682113
0	9929	-1.66733126015130
0	9937	-1.62569827265078
0	9945	-1.16753282863635
0	9953	-1.20119068922405
0	9961	-0.880774308281212
0	9969	-0.519564267014342
0	9977	-0.0161978330054664
0	9985	0.173574256687697
0	9993	0.0603199614676813
0	10001	0.0297995851963373
0	10009	0.239342171978327
0	10017	-0.198580915256066
0	10025	-0.776477480489744
0	10033	-0.325915804005040
0	10065	-0.42978696276147
0	10073	-0.56539432728587
0	10081	-0.79391726446533
0	10089	-0.252554113361084
0	10097	-0.0921168121712572
0	10105	-0.0318923629586685
0	10113	-0.822585909097391
0	10121	-0.831904616093164
0	10129	0.0230757070047369
0	10137	-0.221738257697642
0	10145	-0.0062596994614994
0	10153	-0.686906953490904
0	10161	-0.646989211619126
0	10169	-0.99656382471009
0	10177	-0.194546062096912
0	10185	-0.712097769463175
0	10201	-0.664605645619113
0	10209	-1.07587880915489
0	10217	-0.0982480858366985
0	10225	0.0446166524575551
0	10233	-0.361866896554692
0	10241	-0.171125249343876
0	10249	-1.12036237244102
0	10257	-0.68866798945109
0	10265	-0.758675075354835
0	10297	-0.665068347413938
0	10305	-0.433408336276481
0	10313	-1.81297689067193
0	10321	-1.65423395370637
0	10329	-1.25393535846253
0	10337	-1.71873779424383
0	10345	-2.02699138820490
0	10353	-1.60628852391497
0	10361	-2.21216626603027
0	10369	-0.933776084567135
0	10377	-0.76263431941388
0	10385	-1.18224152312392
0	10401	-1.91488736589039
0	10409	-1.60728003141014
0	10417	-0.801397386994709
0	10425	-1.28247224338168
0	10433	-1.79917798639341
0	10441	-1.90315297027474
0	10449	-1.96416093383669
0	10457	-1.66342033272582
0	10465	-1.82001531871558
0	10473	-1.65917451463944
0	10481	-1.97257302338477
0	10489	-1.57694771620587
0	10497	-1.41708281500941
0	10505	-1.96361341652224
0	10513	-1.97418269416796
0	10521	-1.29368414640061
0	10529	-1.39196998965662
0	10537	0.356966791903148
0	10545	-1.36164929043355
0	10553	-1.3524716380905
0	10561	-2.12556668427302
0	10569	-1.81064187259853
0	10577	-1.65036077517923
0	10585	-1.55527301510752
0	10593	-1.84213849393967
0	10601	-1.53322140994294
0	10609	-1.95232839968181
0	10617	-1.59765206415284
0	10625	-1.77620164458152
0	10633	-1.79685377968771
0	10641	-1.99049323140391
0	10649	-1.17293463314604
0	10657	0.305013941129331
0	10665	-0.0493663981425083
0	10673	-1.21256240757257
0	10681	-1.51212554561527
0	10689	-1.90954408720287
0	10697	-1.76020979591442
0	10705	-1.58735844279938
0	10713	-0.8063257968895
0	10721	-1.13945419582950
0	10729	-1.2497156584944
0	10737	-1.38446601559848
0	10745	-0.68759882494526
0	10753	-1.90990626165514
0	10761	-1.62805615900021
0	10769	-0.86653752031732
0	10777	-1.51691988519058
0	10785	-1.73505393552196
0	10793	-1.75344406856778
0	10801	-1.86659341858841
0	10809	-1.51696571929124
0	10817	-1.90174927669817
0	10841	-1.64522582083442
0	10849	-1.19168055231046
0	10857	-1.63203049597447
0	10865	-1.69592191251820
0	10873	-1.51381784981440
0	10881	-1.73231826144052
0	10889	-1.76206259705778
0	10897	-1.31701010464606
0	10905	-1.28230492242348
0	10913	-2.13926153693812
0	10921	-1.82537316840954
0	10929	-1.69751628817749
0	10937	-1.65137458895720
0	10945	-0.786043923130825
0	10953	-0.225313134775233
0	10961	-1.03742648047839
0	10969	-1.72071198110016
0	10985	-1.42524543989194
0	10993	-2.06557903200193
0	11001	-1.43297319971478
0	11009	-1.57064869263445
0	11017	-1.93165730455481
0	11025	-1.71030398305461
0	11033	-1.84783104289088
0	11041	-2.00315514218733
0	11049	-1.63168766088165
0	11057	-0.205500574756975
0	11065	-1.71777638480533
0	11073	-1.39258622673034
0	11081	-1.60207064417205
0	11089	-1.09119677737037
0	11097	-1.2653831948189
0	11105	-1.67206191538813
0	11113	-1.95686363941615
0	11121	-1.52681155604191
0	11129	-1.38704325856221
0	11137	-0.607628391817558
0	11145	-1.63199613514027
0	11153	-0.64359614518921
0	11161	-1.57046575765601
0	11169	-1.47987022247158
0	11177	-1.34324012495265
0	11193	-2.43569270026199
0	11201	-1.572545095839
0	11209	-1.74156579238430
0	11217	-0.682841547622613
0	11225	-0.899999422033257
0	11233	-1.31051216107811
0	11241	-1.50722654937613
0	11249	-1.62232490348494
0	11257	-1.24150109357824
0	11265	-1.1078176081589
0	11273	-1.94703199499948
0	11289	-1.83467737251592
0	11297	-1.64592301092298
0	11305	-0.646634173932497
0	11313	0.0375536825682383
0	11321	-1.39351942398878
0	11329	-1.38186484456470
0	11337	-1.01059318645227
0	11345	-0.565181265467674
0	11353	-1.25089829681434
0	11361	-1.38343889115189
0	11369	-1.33734602271855
0	11377	-1.05014225314688
0	11385	-1.23824712715662
0	11393	-1.30324739410671
0	11401	-1.78215348348738
0	11409	-1.21824950704595
0	11417	-0.876455834152587
0	11425	-1.93505389724009
0	11433	-1.72612048285529
0	11441	-0.97271082359409
0	11449	0.208098604542835
0	11457	2.5057942269115
0	11465	-1.09598791029062
0	11473	-1.13011527757052
0	11481	-1.13830157237318
0	11489	-1.42848733831025
0	11497	-0.99106158104242
0	11505	-0.624137372549275
0	11513	-0.773168426272572
0	11521	-0.902757708074181
0	11529	0.0820654741873437
0	11537	-1.05575973415204
0	11545	-0.718115697535323
0	11553	-0.236982042150588
0	11561	-2.04526000089229
0	11569	0.570435628582485
0	11577	-0.317424987710619
0	11585	0.219675355869225
0	11593	-0.0163784036241692
0	11601	0.8306106604339
0	11609	2.07206503277137
0	11617	2.17322713968805
0	11625	-0.332935934253575
0	11633	-0.597799203222427
0	11641	-0.761937783630631
0	11649	0.0855155282401325
0	11657	0.412147035572823
0	11665	0.196391236997774
0	11673	-0.17182378601822
0	11681	-0.338719356050327
0	11689	-0.343267598145726
0	11697	0.165193484926697
0	11705	-0.0397374151125165
0	11713	0.195068616168293
0	11721	0.49023835192472
0	11729	0.36932474614143
0	11737	-0.102647763018102
0	11745	-0.61815263220564
0	11753	0.304869764887104
0	11761	-0.0113809653538555
0	11769	0.248353007853541
0	11777	0.119575596295030
0	11785	-0.234689760307990
0	11793	-0.243954955466299
0	11801	-1.27162709399477
0	11809	0.0163726493838183
0	11817	-0.269322640711634
0	11825	-0.452829345722963
0	11833	-0.287349963401559
0	11841	0.305613983498948
0	11849	-0.614526267397387
0	11857	-0.111576424341361
0	11865	0.138466299752560
0	11889	-0.158989232955529
0	11897	0.352249358092633
0	11905	0.622851507223816
0	11913	-0.690168095130533
0	11921	-1.01343987047418
0	11929	-1.59793569376224
0	11953	-1.56364815780100
0	11961	-0.883119377935738
0	11969	-1.65725966143725
0	11977	-1.31491637188731
0	11985	-1.12329139138954
0	11993	-0.773552696477247
0	12001	1.14843420456093
0	12009	-0.340885073782466
0	12017	-1.02739828901359
0	12025	-1.62035390585449
0	12033	-1.26750396607609
0	12041	-1.70944678529764
0	12049	-1.35927776251777
0	12057	-1.72228299205784
0	12081	0.911042216425662
0	12089	1.57170045681682
0	12097	-1.2189000539814
0	12105	0.833632730058993
0	12113	-1.33957722053435
0	12121	-0.185030416682279
0	12129	-2.28688920432142
0	12137	-1.33504090205564
0	12145	-1.65754238385953
0	12153	-1.23969840561560
0	12161	-1.88096018697724
0	12169	-1.55672504011131
0	12177	-1.82703076998766
0	12185	-1.68922731602751
0	12193	-1.12205036138713
0	12201	-1.51636737139911
0	12209	-1.77536206425651
0	12217	-1.70301146408182
0	12225	-1.25151133690228
0	12233	-1.36208669975696
0	12241	-1.70034708419162
0	12249	-1.79894112973524
0	12257	-1.58887464266141
0	12265	-1.85923819169369
0	12273	-1.65324537735430
0	12281	-1.40477737030958
0	12289	-1.36181543273258
0	12297	-1.62409182598379
0	12305	-1.53117563934677
0	12313	-1.65092915099255
0	12329	-1.54229992545104
0	12337	-1.69659921248882
0	12361	-1.72260922801406
0	12369	-1.62958528764943
0	12377	-0.866014503179645
0	12385	-1.45557093470087
0	12393	-1.60084850391799
0	12401	-1.7735215331811
0	12409	-1.65770790237369
0	12417	-0.967383158609306
0	12425	-0.603020915524687
0	12433	-0.126149191561185
0	12441	-1.62585601184870
0	12449	-1.48880197506339
0	12457	-0.975449972008906
0	12465	-1.64471482212572
0	12473	-1.30950792904879
0	12481	-1.56914929040441
0	12489	-1.94015690998280
0	12497	-1.28962870578319
0	12505	-1.65320758948726
0	12529	-1.91441322029109
0	12537	-1.95933430010840
0	12545	-1.69791089197003
0	12553	-0.739278419507177
0	12561	-1.41736228269154
0	12569	-1.46346236372557
0	12577	-0.686956385950032
0	12585	-1.68570971309315
0	12593	-1.98385274338185
0	12601	-1.62668187788878
0	12609	-1.38252451484564
0	12617	-0.516709538152469
0	12625	0.424264781898082
0	12633	-0.464601385179747
0	12641	-0.707407856767758
0	12649	-0.356351528190078
0	12657	-0.700492496289601
0	12665	-1.01977364647689
0	12673	-1.02465328898208
0	12681	-0.700121608760962
0	12689	-1.86990740014743
0	12697	-2.06687118426029
0	12705	-1.52110901290407
0	12713	-1.35042549111738
0	12721	-1.49633582064721
0	12729	-0.768226159198313
0	12737	0.400404159967866
0	12745	-0.390467401494394
0	12753	-0.986789988087908
0	12761	-1.99722719579537
0	12769	-1.8316184325907
0	12777	-1.83803297575044
0	12785	-1.39768346742537
0	12793	-1.40637845575103
0	12801	-1.61162708616604
0	12809	-1.86141950166280
0	12817	-1.41248705287299
0	12825	-1.38136307703495
0	12833	-1.29140102905487
0	12841	-1.53459203234159
0	12849	-1.76794543531512
0	12857	-1.84018481475619
0	12865	-1.78465813503236
0	12889	-1.82670575096098
0	12897	-1.77345186904575
0	12905	-1.75395792781564
0	12913	-1.9696415751244
0	12921	-1.54621656863399
0	12929	-0.916762389613791
0	12937	-1.67439707748947
0	12945	-2.10657611603853
0	12953	-1.79400486132697
0	12961	-1.404183654395
0	12969	-1.91388959339445
0	12977	-1.20223022637604
0	12985	-1.85189326850281
0	12993	-0.917778414894097
0	13001	-1.23723437690461
0	13009	-2.08028219442277
0	13017	-2.08230295008858
0	13025	-1.99790355616109
0	13033	-1.92002383931455
0	13041	-2.38737450205937
0	13049	-1.07840230510423
0	13057	-1.85038821220033
0	13065	-0.987530489534607
0	13073	-0.947718152348886
0	13081	-1.14033393944885
0	13089	-1.92891345248548
0	13097	-1.20359666541536
0	13105	-1.26592167379192
0	13113	-1.34638559180703
0	13121	-1.45445852314665
0	13129	-1.87258533863096
0	13137	-1.52910452950751
0	13145	-1.28059696027868
0	13153	-1.35263350639936
0	13161	-1.41799101919396
0	13169	-1.90752023477643
0	13177	-1.41173158130136
0	13185	-1.48507678601803
0	13193	-1.10245146526648
0	13201	-1.76557840491358
0	13209	-1.74661028139174
0	13217	-1.69955146906729
0	13225	-0.0420563598315002
0	13233	-1.67294448570843
0	13241	-1.66281732920456
0	13249	-0.897980448014959
0	13257	-1.54392875649615
0	13265	-1.44633754850132
0	13273	-1.51350797957967
0	13281	-1.45432791392514
0	13289	-1.26817836487673
0	13297	-1.56283594632562
0	13305	-1.31466171034527
0	13313	-1.67775018554753
0	13321	-1.91733164042751
0	13329	-1.54694874353448
0	13337	-1.40064881751317
0	13345	-1.85349663331072
0	13353	-1.4176953697511
0	13361	-1.52890497344085
0	13369	-1.43310257285311
0	13377	-0.910016691843307
0	13385	-1.32672546661182
0	13393	-1.31993514490981
0	13401	-1.54618870122243
0	13409	-1.80014283493295
0	13417	-1.54603308471061
0	13425	-0.970743324005609
0	13433	-1.71699155354312
0	13441	-1.92297802200097
0	13449	-1.88828383712941
0	13457	-1.79519384356304
0	13473	-1.09061415968087
0	13481	-1.50755662274708
0	13489	-1.53749403838156
0	13497	-1.04743416401539
0	13505	-0.0697331799533885
0	13513	-1.50043816458525
0	13521	-1.22472115448610
0	13529	-1.75168852762478
0	13537	-1.70862686538756
0	13545	-1.71813534628914
0	13553	-1.58009941268739
0	13561	-1.65843509984636
0	13569	-0.218046968776266
0	13577	-1.26311811524731
0	13585	-0.52139952164235
0	13593	0.434056861124656
0	13601	1.13432880867252
0	13609	0.32803764193952
0	13617	0.840834081807437
0	13625	1.83417087743389
0	13633	1.98255400273935
0	13641	0.142118978047785
0	13649	0.741658049092536
0	13657	0.88244981472888
0	13665	0.404979971683592
0	13673	1.27923595180449
0	13681	1.98340987383262
0	13689	1.57059261829591
0	13697	2.40861998150652
0	13705	2.61555416628868
0	13713	1.71877384357384
0	13721	2.13398641104852
0	13729	2.09157342286533
0	13737	1.76874775887866
0	13745	2.06041781212017
0	13753	1.79284966284903
0	13761	1.75577713435657
0	13769	0.864823807901646
0	13777	-0.520815524860269
0	13785	0.295488202279517
0	13809	1.12225097823897
0	13817	2.08933027658732
0	13825	2.01728589343289
0	13833	1.08725823884054
0	13841	2.17512768395442
0	13849	1.64734007129545
0	13857	2.02923328156835
0	13865	2.11577694787070
0	13873	1.75485752296170
0	13881	1.89002106082121
0	13889	1.81209973388045
0	13897	2.02712184003079
0	13905	2.14814269027968
0	13913	1.30604247296891
0	13921	1.93916997362780
0	13929	1.53443367594278
0	13937	1.68895122224054
0	13945	1.93245922452345
0	13953	2.23686090656769
0	13961	2.39117482609248
0	13969	2.33851145710164
0	13977	1.71329806152729
0	13985	2.06380577400517
0	13993	2.43727156846096
0	14001	1.86300264956734
0	14009	2.57913648535506
0	14017	1.74008558253757
0	14025	1.42224059016089
0	14033	1.62788662999169
0	14041	0.581737631008561
0	14049	1.58105208832487
0	14057	2.00902089988576
0	14065	1.32630268180227
0	14073	1.96471043439512
0	14081	2.02812116658284
0	14089	1.39214455495819
0	14097	1.13844909742456
0	14105	0.681254310349285
0	14113	1.36167274785684
0	14121	0.853959385068916
0	14129	1.83363198048308
0	14137	1.21876523040465
0	14145	0.766320496894822
0	14153	1.41060279699023
0	14161	0.712487102060582
0	14169	0.0562687702026015
0	14177	0.986220214401232
0	14193	0.825313966658556
0	14201	1.36004536595924
0	14209	1.37470122688420
0	14217	1.37862030257284
0	14225	1.75498550595467
0	14233	1.83561377041127
0	14241	1.45923507866618
0	14249	0.175387044746452
0	14257	0.635510068289429
0	14265	0.587040332633633
0	14273	0.583243760339097
0	14281	1.07436536758716
0	14289	1.71728096422986
0	14297	1.33665711955066
0	14305	1.04525422986645
0	14313	1.05136676159821
0	14321	1.26220632468063
0	14329	1.23467672790252
0	14337	0.815819517700401
0	14345	1.12732164287988
0	14353	-0.281751327632817
0	14361	0.0135203505898351
0	14369	0.773278790734303
0	14377	0.669901392171663
0	14385	0.503716803884504
0	14393	0.966304799407774
0	14401	1.22347713435799
0	14409	0.438743173167044
0	14417	0.838089783762832
0	14425	1.59781865076405
0	14433	0.98958870672965
0	14441	0.801974644183893
0	14449	-1.04969114734577
0	14457	0.497157576800334
0	14465	0.837516778105831
0	14473	0.570615820392836
0	14489	0.723970753052096
0	14497	0.748284077362463
0	14505	0.986019177382354
0	14513	0.0681338197362189
0	14521	0.666796317796403
0	14529	0.604760377378103
0	14537	0.985296363815678
0	14545	1.15898823382749
0	14553	1.00882280286249
0	14561	-0.69445592659222
0	14577	0.0199169482303132
0	14585	0.702683751278922
0	14593	0.80408570773105
0	14601	-0.236563150260500
0	14609	0.107632072552570
0	14617	0.124926409111032
0	14649	-1.22891559023139
0	14657	0.395462126673421
0	14665	-0.256103578350696
0	14673	-0.720779618539446
0	14681	-0.46429644894904
0	14689	0.902775337172926
0	14705	-0.220472177728902
0	14713	-1.36845679132762
0	14721	-1.55839633546315
0	14729	2.44198961977462
0	14745	-0.555453325379865
0	14753	-2.09132604067199
0	14769	-1.4663022428884
0	14777	-0.984116219156951
0	14801	-1.32891365957505
0	14809	-1.37934267824611
0	14817	-1.49495482902222
0	14825	-1.64203911285160
0	14833	-1.70496336456533
0	14841	-1.45491070154511
0	14849	-1.73973938858523
0	14857	-2.02939594536057
0	14865	-0.522526590297446
0	14873	-0.514580891970614
0	14881	-2.01710982833173
0	14889	-1.78478525842167
0	14897	-0.969106599972637
0	14905	-1.14542311400336
0	14913	-0.841291148984351
0	14921	-1.65058121413588
0	14929	-1.73689352170126
0	14937	-1.39920405435606
0	14945	-0.944007113314512
0	14961	-1.57395827959842
0	14969	-1.60815277933419
0	14977	-1.71793479647648
0	14985	-1.65908610798777
0	14993	-1.80669507868964
0	15001	-1.85733164681625
0	15009	-1.55000338387774
0	15017	-1.96024863606408
0	15025	-0.514589408286835
0	15033	-2.04109717751379
0	15041	1.95417481497537
0	15049	-1.54060189764402
0	15057	-1.69739861782888
0	15065	-1.19599217597716
0	15073	-1.30644729651257
0	15097	0.0993013068155992
0	15105	-2.66516696039848
0	15113	-1.69753952717764
0	15121	-1.89647009649530
0	15129	-1.67043100785820
0	15137	-1.80627985303096
0	15145	-1.81545737426983
0	15161	-1.18467190775164
0	15169	-1.97865485016151
0	15177	-1.46698951270681
0	15185	-0.662700798370987
0	15193	-1.36259924875654
0	15201	-1.51646980148766
0	15209	-1.60000052471471
0	15217	-1.20814324147860
0	15225	-1.57330032443128
0	15233	-1.77627428122344
0	15241	-1.63881363656286
0	15249	-1.77692192520741
0	15257	-1.86671164356295
0	15265	-1.65563850301434
0	15273	-2.04568207160193
0	15281	-1.50944437745278
0	15289	-1.20686043493102
0	15305	-1.65331283221550
0	15313	-1.36787521946332
0	15321	-0.97496267758969
0	15329	-1.56504950410519
0	15337	-1.47801181919896
0	15345	-1.87758001653838
0	15353	-1.68673549222884
0	15361	-1.96944930117546
0	15369	-1.72696554352958
0	15377	-1.51536604903500
0	15385	-1.54372519610917
0	15393	-1.51271324660372
0	15401	-1.39156583598883
0	15409	-1.29785262120002
0	15417	-1.62886073725451
0	15425	-1.50687767418012
0	15433	-1.72021023031745
0	15441	-1.6453109826888
0	15449	-1.30414465897494
0	15457	0.683630504954341
0	15465	-1.35243878351749
0	15473	-1.2751674739548
0	15481	-1.62010431343973
0	15497	-1.36754160445999
0	15505	-0.745324816214379
0	15513	-1.49363514997674
0	15521	-1.71858458456535
0	15529	-1.64884074245724
0	15537	-0.837955318356042
0	15545	-0.857678881516804
0	15553	-1.49716200498307
0	15561	-1.21279970712789
0	15569	-1.77379681153911
0	15577	-1.60932241417620
0	15585	-1.37253542876056
0	15593	0.359442745826733
0	15601	-0.729972996655347
0	15609	-1.75560418621523
0	15617	-1.32793678767361
0	15625	-1.43346937635222
0	15633	-1.71537270017274
0	15641	-1.07938218354015
0	15649	-1.32049960260920
0	15657	-1.49901468108284
0	15665	-1.51218858366410
0	15673	-0.93442295809992
0	15681	-1.49727268887263
0	15689	-1.91488464313673
0	15697	-1.8642453393624
0	15705	-1.58460608362947
0	15713	-1.37590823321305
0	15721	-1.22431691278039
0	15729	-1.27138457098935
0	15737	-2.15640370096315
0	15745	-1.06403417827905
0	15753	-1.53391854771309
0	15761	-1.05847427382917
0	15769	-1.84804253773082
0	15777	-1.59930149565121
0	15785	-1.6933330096887
0	15793	-1.30648866893278
0	15801	-1.08197533156145
0	15809	-1.77174655954953
0	15817	-0.987926616141705
0	15825	-1.61567532462008
0	15833	-1.35336160341580
0	15841	-1.24980488867425
0	15849	-1.24269937759156
0	15857	-1.69416184957160
0	15865	-1.76435897898543
0	15873	-1.23696618112083
0	15881	-1.73883445843525
0	15889	-1.65002281387673
0	15897	-2.01514757210292
0	15905	-1.64137796512143
0	15913	-1.18586814906919
0	15921	-1.61587240411871
0	15929	-1.49327732013165
0	15937	-1.93745741008411
0	15945	-1.58782993347590
0	15953	-1.37655725019020
0	15961	-1.43138564383363
0	15969	-1.59610292759233
0	15977	-1.64255221671101
0	15985	-1.54460370967443
0	16001	-2.34798442350075
0	16009	-1.18155451296443
0	16017	1.49831853589059
0	16025	-0.884364273515849
0	16033	-1.38201539797281
0	16041	-1.84616626646969
0	16049	-1.22932862813027
0	16057	-0.659609434610755
0	16065	-1.02881574817271
0	16081	-1.48968707931957
0	16089	-1.61159104902830
0	16097	-2.04929779013838
0	16105	-1.32839051047983
0	16113	-0.94749323023397
0	16121	-1.29154004189816
0	16137	-1.53052045855628
0	16145	-1.35682297308956
0	16153	-1.32131821331376
0	16161	-1.49967180458999
0	16169	-1.03957368385498
0	16177	-0.445123737988558
0	16185	0.132514129081087
0	16193	1.28703365808705
0	16201	1.29079893889371
0	16209	1.08655618529827
0	16217	1.19284755710669
0	16225	1.43177095521395
0	16233	1.75172225183274
0	16241	0.980176601573183
0	16249	0.534840457676149
0	16257	0.922571403036129
0	16265	0.69456457229338
0	16273	1.03567357791873
0	16281	1.62413901989929
0	16289	1.83652424059991
0	16297	2.1326503925379
0	16305	2.53603219982953
0	16321	3.15323397862018
0	16329	3.95006040437708
0	16337	3.93515356573191
0	16345	4.05440247813249
0	16353	5.26803570324236
0	16361	4.96643582142592
0	16369	4.93103961755752
0	16377	4.2755140944018
0	16385	4.75935353003063
0	16393	4.31182295583355
[truncated: 135,843 more rows]
