# Supplementary material for: A Compendium of Nucleosome and Transcript Profiles Reveals Determinants of Chromatin Architecture and Transcription
Source: PLoS Genet. 2013 May 2;9(5):e1003479. doi: 10.1371/journal.pgen.1003479 (PMC3642058; doi:10.1371/journal.pgen.1003479)
Supplement: Dataset S1 — Yeast transcript annotation R script and data files. Please note this file is 81.9 MB and may be difficult for some readers to download due to its size. (GZ) [file pgen.1003479.s001.gz › yeast-transcript-annotation/chr5.data.polA.rest]

0	16	9.36689
0	24	9.2262
0	32	9.0117
0	40	8.44841
0	48	7.8242
0	56	6.53181
0	64	5.62809
0	72	5.62809
0	80	5.62809
0	88	6.09757
0	96	6.42863
0	104	6.93728
0	112	7.1104
0	120	7.21173
0	128	7.31259
0	136	7.31259
0	144	7.48443
0	152	8.4292
0	160	8.73178
0	168	8.71602
0	176	9.27131
0	184	9.98545
0	192	9.68754
0	200	9.52915
0	208	9.52862
0	216	6.65362
0	224	6.65362
0	232	7.06281
0	240	7.14543
0	248	7.29147
0	256	7.42636
0	264	7.28017
0	272	7.35391
0	280	7.30641
0	288	6.87184
0	296	6.55284
0	304	6.82938
0	312	7.57254
0	320	7.59095
0	328	7.65168
0	336	7.72855
0	344	7.70149
0	352	7.44222
0	360	7.16878
0	368	7.16878
0	376	7.09471
0	384	6.54865
0	392	6.54865
0	400	6.90493
0	408	7.27638
0	416	7.34671
0	424	7.34671
0	432	7.34671
0	440	7.73408
0	448	7.44447
0	456	7.44447
0	464	7.44447
0	472	7.2624
0	480	6.88848
0	488	6.88848
0	496	7.06574
0	504	7.1217
0	512	7.1217
0	520	7.10614
0	528	6.72206
0	536	6.39409
0	544	6.37768
0	552	6.60209
0	560	6.75329
0	568	6.69394
0	576	6.76415
0	584	6.71275
0	592	6.44672
0	600	6.44672
0	608	6.94684
0	616	7.42065
0	624	7.46681
0	632	7.46681
0	640	7.44109
0	648	7.50723
0	656	7.25985
0	664	7.25985
0	672	7.25985
0	680	7.25985
0	688	7.25985
0	696	7.39176
0	704	7.39176
0	712	7.7936
0	720	8.17422
0	728	7.7936
0	736	7.52437
0	744	7.52437
0	752	6.746
0	760	6.3587
0	768	6.66526
0	776	6.73868
0	784	6.57151
0	792	6.57151
0	800	6.84651
0	808	7.33461
0	816	7.33461
0	824	7.33461
0	832	7.19041
0	840	6.47344
0	848	6.47344
0	856	6.79977
0	864	7.3002
0	872	7.70713
0	880	7.81291
0	888	7.67871
0	896	7.67871
0	904	7.43318
0	912	6.99988
0	920	6.52117
0	928	6.3002
0	936	6.15372
0	944	6.18099
0	952	6.66912
0	960	6.68444
0	968	6.68825
0	976	6.65362
0	984	6.26495
0	992	6.08319
0	1000	6.04511
0	1008	5.9082
0	1016	6.14266
0	1024	6.38474
0	1032	6.20776
0	1040	6.44672
0	1048	6.44672
0	1056	6.28269
0	1064	6.49533
0	1072	6.81726
0	1080	7.19444
0	1088	7.23664
0	1096	7.27511
0	1104	7.27511
0	1112	6.76775
0	1120	6.51476
0	1128	6.52969
0	1136	6.82765
0	1144	7.29522
0	1152	7.29522
0	1160	7.29522
0	1168	6.99988
0	1176	6.99988
0	1184	6.69583
0	1192	6.31012
0	1200	6.35631
0	1208	6.29771
0	1216	6.23404
0	1224	6.03019
0	1232	5.87518
0	1240	5.87518
0	1248	5.87518
0	1256	5.60411
0	1264	5.77493
0	1272	6.19176
0	1280	6.47785
0	1288	6.62809
0	1296	6.79095
0	1304	7.31751
0	1312	7.2852
0	1320	7.2852
0	1328	7.08319
0	1336	7.01208
0	1344	6.03318
0	1352	6.03318
0	1360	6.78563
0	1368	7.1482
0	1376	7.1482
0	1384	7.1482
0	1392	7.1482
0	1400	7.06281
0	1408	6.65362
0	1416	6.62412
0	1424	6.78207
0	1432	6.43997
0	1440	6.09184
0	1448	6.12872
0	1456	6.12872
0	1464	6.12872
0	1472	6.25985
0	1480	7.14266
0	1488	7.7304
0	1496	8.40801
0	1504	8.40801
0	1512	8.09076
0	1520	7.91593
0	1528	7.80548
0	1532	7.81726
0	1536	7.75284
0	1544	7.735
0	1552	7.75011
0	1560	7.88018
0	1576	7.72762
0	1584	7.25729
0	1592	6.99835
0	1600	6.81378
0	1608	6.72299
0	1616	6.57562
0	1656	9.45457
0	1688	7.29147
0	1696	7.26495
0	1704	7.21701
0	1712	7.06574
0	1720	6.735
0	1728	6.73684
0	1736	7.09184
0	1744	7.09471
0	1752	7.09471
0	1760	7.09471
0	1768	7.01814
0	1776	7.30703
0	1784	8.2608
0	1792	8.44138
0	1800	8.47344
0	1808	8.52623
0	1816	8.99181
0	1824	8.43488
0	1832	8.20311
0	1848	7.83711
0	1852	7.83711
0	1880	7.9595
0	1896	8.80745
0	1904	8.76843
0	1912	8.7428
0	1920	8.86555
0	1928	8.66912
0	1936	8.03916
0	1944	7.98603
0	1952	7.52544
0	1960	6.99066
0	1968	6.78207
0	1976	6.46014
0	1984	6.71088
0	1992	6.49533
0	2000	6.71088
0	2008	6.76054
0	2016	6.4057
0	2024	5.735
0	2032	5.74965
0	2040	5.64386
0	2048	5.64386
0	2056	5.92443
0	2064	6.2852
0	2072	6.56944
0	2080	6.89508
0	2088	6.92765
0	2096	6.92765
0	2104	6.75692
0	2112	7.17558
0	2120	6.37296
0	2128	7.19711
0	2136	7.29022
0	2144	7.70338
0	2152	7.46792
0	2160	7.46792
0	2168	7.46792
0	2176	7.45121
0	2184	7.3002
0	2192	7.13152
0	2200	6.66719
0	2208	6.37768
0	2216	6.15647
0	2224	6.13152
0	2232	6.50831
0	2240	6.9082
0	2248	6.73316
0	2256	6.99988
0	2264	7.00751
0	2272	6.77135
0	2280	6.64386
0	2288	6.33218
0	2296	6.18099
0	2304	6.18099
0	2312	6.37059
0	2320	6.37059
0	2328	6.45568
0	2336	6.38239
0	2344	6.17558
0	2352	6.17558
0	2360	7.60713
0	2368	7.64972
0	2376	7.64972
0	2384	7.64972
0	2392	7.09471
0	2400	6.90165
0	2408	6.53604
0	2416	6.53604
0	2424	6.53604
0	2432	6.4057
0	2440	6.00904
0	2448	5.56738
0	2456	5.92119
0	2464	6.17014
0	2472	6.17014
0	2480	6.17014
0	2488	6.52117
0	2496	6.02418
0	2504	5.86176
0	2512	5.86176
0	2520	6.16742
0	2528	6.11465
0	2536	6.07158
0	2544	6.11465
0	2552	5.99066
0	2560	5.99681
0	2568	6.04214
0	2576	6.19978
0	2584	6.46681
0	2592	6.76955
0	2600	6.70526
0	2608	6.70526
0	2616	6.70713
0	2624	6.70713
0	2632	6.60411
0	2640	6.66333
0	2648	6.66333
0	2656	6.66333
0	2664	6.39642
0	2672	6.69394
0	2680	6.52756
0	2688	6.52756
0	2696	6.5879
0	2704	6.47344
0	2712	6.47344
0	2720	6.18907
0	2728	6.504
0	2736	6.45121
0	2744	6.45121
0	2752	6.17014
0	2760	6.18638
0	2768	6.15647
0	2776	5.84821
0	2784	5.84481
0	2792	5.99988
0	2800	6.15921
0	2808	5.91146
0	2816	6.35391
0	2824	6.74235
0	2832	6.87351
0	2840	6.87351
0	2848	7.11182
0	2856	7.18369
0	2864	7.1482
0	2872	7.07449
0	2880	7.08174
0	2888	6.75692
0	2896	7.13152
0	2904	7.41721
0	2912	7.43658
0	2920	7.41721
0	2928	7.39874
0	2936	6.68444
0	2944	6.68444
0	2952	7.17014
0	2960	7.37178
0	2968	7.32975
0	2976	7.22751
0	2984	7.36109
0	2992	7.36109
0	3000	7.53709
0	3008	8.16742
0	3016	8.16742
0	3024	8.07376
0	3032	7.86765
0	3040	7.16332
0	3048	6.72206
0	3056	6.21305
0	3064	6.21305
0	3072	6.57562
0	3080	7.26368
0	3088	7.44672
0	3096	7.44672
0	3104	7.03468
0	3112	7.54025
0	3120	7.19444
0	3128	7.45009
0	3136	7.56944
0	3144	7.44335
0	3152	7.17286
0	3160	7.33097
0	3168	7.03318
0	3176	7.0803
0	3184	7.21173
0	3192	7.2051
0	3200	6.87685
0	3208	6.56116
0	3216	6.45568
0	3224	6.45568
0	3232	7.01208
0	3240	7.6911
0	3248	7.83454
0	3256	7.91064
0	3264	7.36466
0	3272	7.23143
0	3280	6.9736
0	3288	7.19711
0	3296	7.20776
0	3304	7.48771
0	3312	7.39874
0	3320	7.32609
0	3328	6.97983
0	3336	6.70901
0	3344	6.32487
0	3352	6.21305
0	3360	6.27004
0	3368	6.3443
0	3376	6.37768
0	3384	6.48004
0	3392	6.76595
0	3400	6.97672
0	3408	7.06866
0	3416	7.03617
0	3424	6.91308
0	3432	7.03617
0	3440	7.03617
0	3448	6.80153
0	3456	7.21569
0	3464	7.21569
0	3472	6.92443
0	3480	6.76415
0	3488	6.76415
0	3496	6.64972
0	3504	6.61615
0	3512	6.4057
0	3520	6.42863
0	3528	6.42863
0	3536	6.38239
0	3544	6.05103
0	3552	6.14266
0	3560	6.14266
0	3568	6.45568
0	3576	9.48689
0	3584	9.56013
0	3592	9.59805
0	3600	9.59805
0	3608	7.61715
0	3616	7.33218
0	3624	7.54341
0	3632	8.01284
0	3640	8.01284
0	3648	8.121
0	3656	8.4762
0	3664	8.43771
0	3672	8.53286
0	3680	8.95832
0	3688	9.6463
0	3696	10.1596
0	3704	10.3769
0	3712	10.6529
0	3720	10.9909
0	3728	11.1189
0	3736	11.0784
0	3744	11.2475
0	3752	11.375
0	3760	11.225
0	3768	11.225
0	3776	11.1095
0	3784	10.6328
0	3792	10.2904
0	3800	10.2339
0	3808	10.6191
0	3816	10.7386
0	3824	10.7753
0	3832	10.7748
0	3840	10.7364
0	3848	10.7364
0	3856	10.8297
0	3864	11.1567
0	3872	11.2996
0	3880	11.3127
0	3888	11.2512
0	3896	10.8592
0	3904	10.8592
0	3912	10.9923
0	3920	11.3609
0	3928	11.3774
0	3936	11.5846
0	3944	11.5732
0	3952	11.4871
0	3960	11.1439
0	3968	11.0078
0	3976	10.8696
0	3984	10.8102
0	3992	10.5764
0	4000	10.7341
0	4008	10.5746
0	4016	10.278
0	4024	10.278
0	4032	11.042
0	4040	11.0719
0	4048	11.1248
0	4056	11.2943
0	4064	11.2943
0	4072	10.7936
0	4080	10.7936
0	4088	10.9901
0	4096	10.9901
0	4104	10.6963
0	4112	10.7176
0	4120	10.7818
0	4128	10.7818
0	4136	10.7171
0	4144	11.0138
0	4152	11.3087
0	4160	11.4264
0	4168	11.3087
0	4176	11.1177
0	4184	11.0862
0	4192	11.0503
0	4200	11.0503
0	4208	11.4437
0	4216	11.4437
0	4224	11.4431
0	4232	11.3057
0	4240	11.1872
0	4248	10.4986
0	4256	10.4758
0	4264	10.6105
0	4272	11.018
0	4280	11.1119
0	4288	11.4729
0	4296	11.2688
0	4304	11.1683
0	4312	11.1683
0	4320	11.4514
0	4328	11.0703
0	4336	11.0703
0	4344	11.1409
0	4352	11.1058
0	4360	11.0086
0	4368	10.925
0	4376	10.9712
0	4384	10.8854
0	4392	10.9736
0	4400	10.9736
0	4408	11.3392
0	4416	11.6853
0	4424	11.6853
0	4432	11.7163
0	4440	11.7163
0	4448	11.3612
0	4456	10.8702
0	4464	10.3906
0	4472	10.2451
0	4480	10.2451
0	4488	10.488
0	4496	10.459
0	4504	10.2977
0	4512	10.096
0	4520	10.2977
0	4528	11.156
0	4536	11.4604
0	4544	11.4604
0	4552	11.1221
0	4560	10.9885
0	4568	9.7682
0	4576	8.17422
0	4584	9.75193
0	4592	9.7682
0	4600	8.77761
0	4608	9.30826
0	4616	9.55414
0	4624	9.30826
0	4632	9.56944
0	4640	10.3937
0	4648	10.7525
0	4656	11.0096
0	4664	11.2394
0	4672	11.3282
0	4680	11.2352
0	4688	11.2352
0	4696	11.1969
0	4704	10.8234
0	4712	10.3041
0	4720	9.63254
0	4728	9.63254
0	4736	10.5705
0	4744	10.9481
0	4752	11.1341
0	4760	11.334
0	4768	11.4289
0	4776	11.4289
0	4784	11.4289
0	4792	11.6708
0	4800	11.6074
0	4808	11.2572
0	4816	11.1904
0	4824	10.3126
0	4832	9.62809
0	4840	9.89673
0	4848	10.164
0	4856	10.164
0	4864	10.4339
0	4872	10.5347
0	4880	10.4339
0	4888	10.5161
0	4896	10.8604
0	4904	10.8604
0	4912	10.7917
0	4920	10.8358
0	4928	10.6719
0	4936	10.6129
0	4944	10.7287
0	4952	10.7287
0	4960	10.9076
0	4968	10.887
0	4976	10.6797
0	4984	10.2971
0	4992	10.6361
0	5000	10.2971
0	5008	9.98332
0	5016	9.85796
0	5024	10.2863
0	5032	10.7353
0	5040	10.7665
0	5048	10.8147
0	5056	11.2287
0	5064	11.2728
0	5072	10.8684
0	5080	10.8147
0	5088	10.4967
0	5096	10.0388
0	5104	9.36406
0	5112	8.70526
0	5120	8.59603
0	5128	8.60964
0	5136	9.24183
0	5144	9.96029
0	5152	10.4176
0	5160	10.477
0	5168	10.9763
0	5176	11.0766
0	5184	11.3881
0	5192	11.3393
0	5200	11.4667
0	5208	11.1703
0	5216	11.048
0	5224	10.9071
0	5232	10.689
0	5240	10.689
0	5248	10.8771
0	5256	11.0087
0	5264	11.0434
0	5272	11.3491
0	5280	11.2822
0	5288	10.973
0	5296	10.723
0	5304	9.64288
0	5312	9.64288
0	5320	8.92805
0	5328	9.14785
0	5336	8.76685
0	5344	9.36585
0	5352	9.36585
0	5360	9.91064
0	5368	10.0457
0	5376	10.0457
0	5384	9.66139
0	5392	10.9039
0	5400	11.0893
0	5408	11.7753
0	5416	12.035
0	5424	12.0956
0	5432	11.9557
0	5440	11.032
0	5448	10.0462
0	5456	10.0462
0	5464	10.8077
0	5472	10.8077
0	5480	11.0677
0	5488	11.0677
0	5496	10.7993
0	5504	10.8427
0	5512	11.0727
0	5520	11.5395
0	5528	11.6461
0	5536	11.7412
0	5544	11.6267
0	5552	11.309
0	5560	11.0195
0	5568	10.9008
0	5576	10.4335
0	5584	9.92362
0	5592	10.3658
0	5600	10.5209
0	5608	10.7038
0	5616	11.4061
0	5624	11.6962
0	5632	11.78
0	5640	12.0915
0	5648	12.1717
0	5656	11.9438
0	5664	11.5953
0	5672	11.5313
0	5680	11.0645
0	5688	10.9504
0	5696	10.9504
0	5704	10.9238
0	5712	10.9238
0	5720	10.5292
0	5728	10.0586
0	5736	9.67152
0	5744	10.3524
0	5752	11.2885
0	5760	11.2885
0	5768	11.3202
0	5776	11.4529
0	5784	11.4529
0	5792	11.8984
0	5800	11.8984
0	5808	11.8655
0	5816	11.7764
0	5824	11.0071
0	5832	9.89652
0	5840	9.89652
0	5848	10.1449
0	5856	10.6609
0	5864	10.6609
0	5872	10.607
0	5880	10.4938
0	5888	10.6277
0	5896	10.8375
0	5904	11.3544
0	5912	11.5328
0	5920	11.5769
0	5928	11.7196
0	5936	11.671
0	5944	11.6539
0	5952	11.7601
0	5960	11.8685
0	5968	12.2152
0	5976	12.2951
0	5984	12.2614
0	5992	12.1861
0	6000	11.6102
0	6008	11.6102
0	6016	11.4003
0	6024	11.4758
0	6032	11.681
0	6040	12.0179
0	6048	12.0882
0	6056	12.0879
0	6064	12.1059
0	6072	12.3603
0	6080	12.3603
0	6088	12.0819
0	6096	11.7091
0	6104	11.4428
0	6112	10.0935
0	6120	9.77761
0	6128	9.82636
0	6136	11.4759
0	6144	11.3223
0	6152	11.2916
0	6160	11.2916
0	6168	7.43771
0	6176	7.43771
0	6184	9.51422
0	6192	11.6134
0	6200	11.7039
0	6208	11.9515
0	6216	11.9983
0	6224	11.9506
0	6232	11.6095
0	6240	11.5734
0	6248	11.3076
0	6256	11.0333
0	6264	11.0333
0	6272	11.2753
0	6280	12.0299
0	6288	12.1858
0	6296	12.4096
0	6304	12.4096
0	6312	12.217
0	6320	11.2866
0	6328	11.2843
0	6336	9.50696
0	6344	8.06574
0	6352	7.70526
0	6360	7.70526
0	6368	7.42408
0	6376	6.95002
0	6384	7.15096
0	6392	6.98293
0	6400	6.98293
0	6408	7.21173
0	6416	7.47123
0	6424	7.02116
0	6432	7.1104
0	6440	7.1104
0	6448	7.16058
0	6456	6.85331
0	6464	6.85331
0	6472	6.20776
0	6480	6.62213
0	6488	6.13152
0	6496	6.03318
0	6504	6.13152
0	6512	6.13152
0	6520	6.13152
0	6528	6.1371
0	6536	6.04214
0	6544	5.78207
0	6552	5.78207
0	6560	5.78207
0	6568	5.06866
0	6576	6.05693
0	6584	6.34671
0	6592	6.70149
0	6600	6.43091
0	6608	6.50831
0	6616	6.50831
0	6624	6.50831
0	6632	6.28269
0	6640	6.28269
0	6648	6.12029
0	6656	5.77135
0	6664	5.77135
0	6672	6.08319
0	6680	6.26495
0	6688	6.32487
0	6696	6.39176
0	6704	6.04214
0	6712	6.04214
0	6720	6.84992
0	6728	7.3443
0	6736	7.3443
0	6744	7.3443
0	6752	6.819
0	6760	6.63993
0	6768	6.58994
0	6776	6.86849
0	6784	7.35631
0	6792	9.65873
0	6800	9.74874
0	6808	10.5126
0	6816	10.5126
0	6824	9.99124
0	6832	8.85161
0	6840	9.36674
0	6848	9.36674
0	6856	10.6598
0	6864	11.1127
0	6872	11.5449
0	6880	11.5449
0	6888	11.5449
0	6896	11.3027
0	6904	11.0006
0	6912	10.6865
0	6920	9.8957
0	6928	7.17829
0	6936	7.17829
0	6944	7.43544
0	6952	7.3443
0	6960	7.43771
0	6968	7.36822
0	6976	6.40801
0	6984	5.79625
0	6992	5.746
0	7000	5.746
0	7008	5.60411
0	7016	5.60411
0	7024	5.77493
0	7032	6.97516
0	7040	7.7062
0	7048	8.37532
0	7056	8.37532
0	7064	8.37532
0	7072	10.6408
0	7080	10.024
0	7088	10.024
0	7096	10.0384
0	7104	10.0384
0	7112	6.72762
0	7120	6.72762
0	7128	9.32058
0	7136	10.0373
0	7144	10.0373
0	7152	10.0373
0	7160	10.0373
0	7168	9.71299
0	7176	10.5889
0	7184	10.5889
0	7192	10.5889
0	7200	9.78007
0	7208	8.43658
0	7216	6.17558
0	7224	5.61615
0	7232	5.61615
0	7240	6.32975
0	7248	6.37768
0	7256	6.68635
0	7264	6.66526
0	7272	6.27511
0	7280	6.22882
0	7288	6.05103
0	7296	6.05103
0	7304	7.94207
0	7312	8.77493
0	7320	9.05251
0	7328	9.36495
0	7336	9.19711
0	7344	9.19711
0	7352	9.38033
0	7360	9.15372
0	7368	9.18907
0	7376	9.18907
0	7384	9.15372
0	7392	8.29709
0	7400	6.43771
0	7408	6.12872
0	7416	6.43771
0	7424	6.61815
0	7432	6.89837
0	7440	6.89837
0	7448	7.28646
0	7456	7.44335
0	7464	7.24571
0	7472	7.56324
0	7480	8.39816
0	7488	8.39816
0	7496	8.30703
0	7504	8.38591
0	7512	7.00904
0	7520	6.56944
0	7528	6.05103
0	7536	6.24958
0	7544	6.03019
0	7552	6.09757
0	7560	6.42408
0	7568	6.31259
0	7576	6.10614
0	7584	6.31259
0	7592	6.41721
0	7600	6.3443
0	7608	6.3443
0	7616	6.59805
0	7624	6.59603
0	7632	6.3587
0	7640	6.13431
0	7648	6.3587
0	7656	6.63205
0	7664	6.64972
0	7672	6.48443
0	7680	6.64972
0	7688	6.5879
0	7696	6.5879
0	7704	6.9516
0	7712	7.18234
0	7720	7.16469
0	7728	7.00141
0	7736	7.00141
0	7744	7.14127
0	7752	7.43091
0	7760	7.55492
0	7768	7.93488
0	7776	8.16058
0	7784	8.16058
0	7792	7.55701
0	7800	8.28708
0	7808	8.28708
0	7816	8.28708
0	7824	8.28708
0	7832	8.37237
0	7840	8.32792
0	7848	8.32792
0	7856	9.27953
0	7864	9.7267
0	7872	9.79316
0	7880	9.71974
0	7888	9.24118
0	7896	9.24118
0	7904	9.35091
0	7912	10.0819
0	7920	10.1028
0	7928	10.1028
0	7936	10.1028
0	7944	9.27036
0	7952	8.80285
0	7960	8.56789
0	7968	8.30393
0	7976	7.47123
0	7984	7.91227
0	7992	8.09972
0	8000	9.8463
0	8008	9.91308
0	8016	10.1584
0	8024	10.7471
0	8032	10.4359
0	8040	9.91349
0	8048	9.91349
0	8056	9.77538
0	8064	9.5169
0	8072	9.77538
0	8080	10.545
0	8088	10.6879
0	8096	10.3351
0	8104	10.2352
0	8112	9.01132
0	8120	7.36228
0	8128	7.22489
0	8136	7.36228
0	8144	7.42863
0	8152	7.51797
0	8160	7.39525
0	8168	7.11465
0	8176	7.11465
0	8184	7.11465
0	8192	6.99681
0	8200	6.63993
0	8208	6.16469
0	8216	5.88185
0	8224	6.16469
0	8232	6.49967
0	8240	6.60813
0	8248	7.05398
0	8256	7.05398
0	8264	6.79625
0	8272	6.60813
0	8280	6.26495
0	8288	6.11182
0	8296	5.88185
0	8304	5.88185
0	8312	6.19711
0	8320	6.27004
0	8328	6.37768
0	8336	6.71275
0	8344	6.71275
0	8352	6.75692
0	8360	6.41031
0	8368	6.41031
0	8376	5.55909
0	8384	5.55909
0	8392	5.47785
0	8400	5.55492
0	8408	5.57151
0	8416	5.70526
0	8424	6.55492
0	8432	6.5879
0	8440	6.5879
0	8448	6.17286
0	8456	6.11747
0	8464	5.9082
0	8472	5.93087
0	8480	5.99681
0	8488	5.96578
0	8496	5.96578
0	8504	5.83797
0	8512	5.60411
0	8520	5.51261
0	8528	5.45568
0	8536	5.68635
0	8544	6.05693
0	8552	6.36822
0	8560	6.45568
0	8568	7.61615
0	8576	7.61615
0	8584	7.80679
0	8592	7.61315
0	8600	7.61315
0	8608	7.18099
0	8616	7.01511
0	8624	6.58994
0	8632	5.36822
0	8640	5.36822
0	8648	5.39642
0	8656	5.746
0	8664	9.51904
0	8672	9.51904
0	8680	9.51797
0	8688	9.51797
0	8696	7.1104
0	8704	5.3587
0	8712	5.81378
0	8720	5.93408
0	8728	6.06866
0	8736	5.73132
0	8744	5.96578
0	8752	5.73132
0	8760	6.06866
0	8768	6.14266
0	8776	6.37296
0	8784	6.14266
0	8792	6.14266
0	8800	5.76415
0	8808	6.09757
0	8816	5.75692
0	8824	6.81204
0	8832	6.66333
0	8840	6.75511
0	8848	6.03617
0	8856	6.44672
0	8864	6.03617
0	8872	6.45121
0	8880	6.45121
0	8888	6.247
0	8896	5.98448
0	8904	5.69772
0	8912	5.69772
0	8920	6.05399
0	8928	6.57973
0	8936	6.6768
0	8944	6.84992
0	8952	6.6768
0	8960	5.93728
0	8968	5.69772
0	8976	5.69772
0	8984	5.69772
0	8992	5.71275
0	9000	6.03617
0	9008	6.03617
0	9016	6.08896
0	9024	6.00294
0	9032	6.00294
0	9040	5.79272
0	9048	5.71275
0	9056	5.41492
0	9064	5.34911
0	9072	5.33946
0	9080	5.4195
0	9088	5.48662
0	9096	5.72762
0	9104	5.855
0	9112	5.855
0	9120	5.855
0	9128	5.72762
0	9136	5.504
0	9144	5.504
0	9152	5.63599
0	9160	5.76775
0	9168	5.83797
0	9176	5.95318
0	9184	5.80329
0	9192	5.67488
0	9200	5.64777
0	9208	5.69772
0	9216	5.54656
0	9224	6.62809
0	9232	6.67488
0	9240	6.75873
0	9248	6.61215
0	9256	6.61215
0	9264	6.61215
0	9272	6.61215
0	9280	6.41492
0	9288	6.25215
0	9296	6.06866
0	9304	5.80329
0	9312	5.67488
0	9320	5.67488
0	9328	5.90165
0	9336	6.16195
0	9344	6.17286
0	9352	6.23664
0	9360	5.95318
0	9368	5.83797
0	9376	5.50831
0	9384	5.63599
0	9392	5.76054
0	9400	5.76054
0	9408	6.05103
0	9416	6.05103
0	9424	6.05103
0	9432	6.05103
0	9440	6.07449
0	9448	5.88517
0	9456	6.31012
0	9464	6.1482
0	9472	5.79272
0	9480	6.19978
0	9488	6.27258
0	9496	5.74235
0	9504	5.42408
0	9512	5.54656
0	9520	5.54656
0	9528	5.52117
0	9536	5.62014
0	9544	5.80329
0	9552	5.97204
0	9560	5.63599
0	9568	5.97204
0	9576	5.60007
0	9584	5.53815
0	9592	5.00294
0	9600	5.20776
0	9608	5.14266
0	9616	5.28017
0	9624	5.28017
0	9632	5.31505
0	9640	5.38708
0	9648	5.44222
0	9656	5.42863
0	9664	5.38708
0	9672	5.58382
0	9680	5.47785
0	9688	5.3587
0	9696	5.47785
0	9704	5.53392
0	9712	5.57973
0	9720	5.89178
0	9728	6.03019
0	9736	5.99988
0	9744	6.22358
0	9752	6.49533
0	9760	7.12451
0	9768	7.24183
0	9776	7.24183
0	9784	7.24183
0	9792	6.72762
0	9800	5.97516
0	9808	5.97516
0	9816	5.97516
0	9824	5.79977
0	9832	5.48662
0	9840	5.54656
0	9848	5.54656
0	9856	6.44222
0	9864	6.51046
0	9872	6.81029
0	9880	6.78207
0	9888	6.69961
0	9896	6.32487
0	9904	6.69961
0	9912	6.05399
0	9920	6.17014
0	9928	6.56116
0	9936	7.01208
0	9944	7.25215
0	9952	7.49967
0	9960	7.49967
0	9968	7.86345
0	9976	8.45792
0	9984	8.45792
0	9992	8.39001
0	10000	8.63944
0	10008	8.19042
0	10016	7.83797
0	10024	7.37296
0	10032	7.17286
0	10040	6.33946
0	10048	6.33946
0	10056	7.55179
0	10064	7.68063
0	10072	8.04214
0	10080	8.56479
0	10088	8.77984
0	10096	8.74143
0	10104	8.74143
0	10112	8.81856
0	10120	8.81856
0	10128	8.5544
0	10136	8.40743
0	10144	8.65021
0	10152	8.3587
0	10160	7.93488
0	10168	7.72021
0	10176	7.72021
0	10184	7.65654
0	10192	7.64386
0	10200	7.64484
0	10208	8.67392
0	10216	8.6873
0	10224	8.67392
0	10232	8.63303
0	10240	8.02418
0	10248	7.7267
0	10256	7.1482
0	10264	7.05693
0	10272	6.35631
0	10280	6.55909
0	10288	6.55909
0	10296	6.77135
0	10304	6.98138
0	10312	6.98138
0	10320	6.92765
0	10328	6.92765
0	10336	6.92765
0	10344	6.68635
0	10352	7.4456
0	10360	7.79272
0	10368	7.41721
0	10376	7.41721
0	10384	7.41721
0	10392	6.89673
0	10400	6.31997
0	10408	6.25215
0	10416	6.19176
0	10424	6.30765
0	10432	6.28017
0	10440	6.03019
0	10448	5.74965
0	10456	5.68254
0	10464	5.52969
0	10472	5.72762
0	10480	5.96264
0	10488	6.05103
0	10496	6.30517
0	10504	6.2675
0	10512	5.96264
0	10520	5.72762
0	10528	5.4057
0	10536	5.4057
0	10544	5.47344
0	10552	6.00599
0	10560	6.10898
0	10568	6.1371
0	10576	6.05103
0	10584	5.77135
0	10592	5.52544
0	10600	5.50831
0	10608	5.45121
0	10616	5.49098
0	10624	5.4195
0	10632	5.74235
0	10640	5.79625
0	10648	6.09757
0	10656	6.11465
0	10664	6.11465
0	10672	6.06574
0	10680	5.43318
0	10688	5.20244
0	10696	5.10898
0	10704	5.20244
0	10712	5.11465
0	10720	5.54236
0	10728	6.08896
0	10736	6.52544
0	10744	6.52544
0	10752	6.52544
0	10760	6.07158
0	10768	6.07158
0	10776	5.57973
0	10784	5.56324
0	10792	5.44672
0	10800	5.735
0	10808	5.44672
0	10816	5.32975
0	10824	5.40106
0	10832	5.65557
0	10840	5.40106
0	10848	5.38708
0	10856	5.504
0	10864	5.64386
0	10872	5.52544
0	10880	5.52544
0	10888	5.48662
0	10896	5.44222
0	10904	5.44222
0	10912	5.25985
0	10920	5.43771
0	10928	5.76415
0	10936	6.50616
0	10944	6.39642
0	10952	6.39642
0	10960	6.53815
0	10968	6.06574
0	10976	5.71275
0	10984	5.83454
0	10992	5.84139
0	11000	5.79625
0	11008	5.68254
0	11016	5.83454
0	11024	5.68254
0	11032	5.60411
0	11040	5.68254
0	11048	6.05693
0	11056	5.91146
0	11064	6.23404
0	11072	6.23404
0	11080	5.97516
0	11088	5.97516
0	11096	6.23404
0	11104	6.12872
0	11112	6.12872
0	11120	6.18099
0	11128	6.18099
0	11136	5.92443
0	11144	6.36109
0	11152	6.46902
0	11160	6.28771
0	11168	5.65168
0	11176	5.65168
0	11184	5.29022
0	11192	5.29022
0	11200	6.38942
0	11208	7.02418
0	11216	7.02418
0	11224	7.02418
0	11232	6.74235
0	11240	6.19978
0	11248	5.41031
0	11256	5.21833
0	11264	5.39176
0	11272	5.45568
0	11280	5.46459
0	11288	5.54656
0	11296	5.735
0	11304	5.62809
0	11312	6.33704
0	11320	6.92443
0	11328	6.99066
0	11336	6.94525
0	11344	6.94525
0	11352	6.75692
0	11360	6.38708
0	11368	6.38239
0	11376	6.03916
0	11384	6.13431
0	11392	6.10043
0	11400	6.13431
0	11408	5.83454
0	11416	5.92443
0	11424	6.24442
0	11432	6.92765
0	11440	8.13641
0	11448	8.23404
0	11456	8.23404
0	11464	8.06354
0	11472	5.98138
0	11480	5.94047
0	11488	5.9595
0	11496	5.9595
0	11504	6.2262
0	11512	6.98293
0	11520	7.15509
0	11528	7.504
0	11536	7.504
0	11544	7.504
0	11552	7.89837
0	11560	8.2262
0	11568	8.2262
0	11576	8.23664
0	11584	8.48004
0	11592	7.92926
0	11600	7.8242
0	11608	7.39874
0	11616	7.21833
0	11624	6.93728
0	11632	7.09327
0	11640	7.12029
0	11648	7.64875
0	11656	7.80153
0	11664	7.80153
0	11672	7.92604
0	11680	7.72577
0	11688	7.45345
0	11696	7.16742
0	11704	7.56944
0	11712	8.35989
0	11720	8.35989
0	11728	8.46792
0	11736	8.64288
0	11744	8.12872
0	11752	8.12872
0	11760	8.48989
0	11768	8.77851
0	11776	8.81465
0	11784	8.81465
0	11792	8.31382
0	11800	8.16674
0	11808	7.91146
0	11816	7.74965
0	11824	7.89261
0	11832	8.40454
0	11840	8.59095
0	11848	8.59095
0	11856	8.43544
0	11864	8.38239
0	11872	7.68063
0	11880	7.68063
0	11888	7.84225
0	11896	8.75329
0	11904	8.78296
0	11912	8.78296
0	11920	8.7373
0	11928	7.61215
0	11936	6.88351
0	11944	6.57151
0	11952	6.1482
0	11960	6.17286
0	11968	6.17286
0	11976	6.53815
0	11984	6.53815
0	11992	7.42522
0	12000	7.53075
0	12008	7.53075
0	12016	7.5265
0	12024	6.74965
0	12032	6.3002
0	12040	5.97828
0	12048	5.97828
0	12056	5.27004
0	12064	5.27004
0	12072	5.746
0	12080	5.98138
0	12088	6.29022
0	12096	6.34188
0	12104	6.29022
0	12112	6.03916
0	12120	5.92119
0	12128	5.69394
0	12136	5.60411
0	12144	5.47785
0	12152	5.46902
0	12160	5.46902
0	12168	5.60813
0	12176	5.60007
0	12184	5.60007
0	12192	5.5169
0	12200	5.41492
0	12208	5.41492
0	12216	5.57562
0	12224	5.63205
0	12232	5.98448
0	12240	5.97516
0	12248	5.65945
0	12256	5.49967
0	12264	5.33461
0	12272	5.33461
0	12280	5.55492
0	12288	5.57562
0	12296	5.55492
0	12304	5.57151
0	12312	5.57151
0	12320	5.49533
0	12328	5.56324
0	12336	5.85161
0	12344	5.87852
0	12352	6.00294
0	12360	6.05398
0	12368	6.05398
0	12376	5.87518
0	12384	5.86176
0	12392	5.70526
0	12400	5.53815
0	12408	5.57973
0	12416	5.50831
0	12424	5.53815
0	12432	5.53392
0	12440	5.52969
0	12448	5.51261
0	12456	5.69772
0	12464	6.06281
0	12472	6.08608
0	12480	6.34188
0	12488	6.34188
0	12496	5.96264
0	12504	5.66333
0	12512	5.77493
0	12520	6.13152
0	12528	6.54025
0	12536	6.92443
0	12544	6.92443
0	12552	6.8242
0	12560	6.70526
0	12568	6.48662
0	12576	6.21833
0	12584	6.18369
0	12592	6.24183
0	12600	6.08608
0	12608	6.12592
0	12616	6.19711
0	12624	6.48224
0	12632	6.52969
0	12640	6.65945
0	12648	6.65945
0	12656	6.77851
0	12664	6.55075
0	12672	6.77851
0	12680	7.02116
0	12688	7.02116
0	12696	6.8311
0	12704	6.57768
0	12712	6.22358
0	12720	5.95318
0	12728	6.22358
0	12736	6.15372
0	12744	6.22358
0	12752	6.38942
0	12760	6.63205
0	12768	6.35391
0	12776	6.35391
0	12784	6.75511
0	12792	6.46459
0	12800	6.18099
0	12808	5.99374
0	12816	5.99374
0	12824	5.53815
0	12832	5.53815
0	12840	5.83454
0	12848	6.14266
0	12856	6.14266
0	12864	6.14266
0	12872	5.63205
0	12880	5.39642
0	12888	5.17014
0	12896	5.48662
0	12904	5.74235
0	12912	5.74235
0	12920	5.67104
0	12928	5.87184
0	12936	5.76054
0	12944	6.09757
0	12952	6.247
0	12960	6.50831
0	12968	6.56324
0	12976	6.76775
0	12984	6.84139
0	12992	6.71648
0	13000	6.71648
0	13008	6.9922
0	13016	6.83626
0	13024	6.39409
0	13032	6.27764
0	13040	5.72392
0	13048	5.69772
0	13056	5.735
0	13064	6.03916
0	13072	6.08896
0	13080	6.15096
0	13088	6.08896
0	13096	5.91471
0	13104	5.91471
0	13112	6.38942
0	13120	6.36109
0	13128	6.38942
0	13136	6.43318
0	13144	5.90165
0	13152	5.68254
0	13160	5.68254
0	13168	5.63599
0	13176	5.44222
0	13184	5.61615
0	13192	5.87852
0	13200	5.99988
0	13208	6.24958
0	13216	6.69394
0	13224	7.03318
0	13232	7.03318
0	13240	7.06427
0	13248	6.80854
0	13256	6.75692
0	13264	6.48004
0	13272	6.75692
0	13280	6.54236
0	13288	6.35391
0	13296	6.02718
0	13304	6.08608
0	13312	5.94684
0	13320	5.88848
0	13328	5.93408
0	13336	6.08608
0	13344	5.91471
0	13352	5.91471
0	13360	6.27511
0	13368	6.56116
0	13376	6.80153
0	13384	6.69961
0	13392	6.75511
0	13400	6.58994
0	13408	6.29022
0	13416	6.18907
0	13424	6.33704
0	13432	6.23404
0	13440	6.0803
0	13448	6.05693
0	13456	6.05693
0	13464	5.86176
0	13472	5.746
0	13480	5.76775
0	13488	5.66719
0	13496	5.5169
0	13504	5.62809
0	13512	5.735
0	13520	5.87184
0	13528	5.76415
0	13536	5.70149
0	13544	5.70149
0	13552	5.77135
0	13560	6.20244
0	13568	6.82073
0	13576	7.34309
0	13584	8.06354
0	13592	8.06354
0	13600	8.46348
0	13608	8.46348
0	13616	9.09614
0	13624	8.74509
0	13632	8.74509
0	13640	8.74509
0	13648	7.1482
0	13656	7.1482
0	13664	7.50184
0	13672	8.83797
0	13680	9.54708
0	13688	10.4914
0	13696	10.582
0	13704	10.6581
0	13712	10.7169
0	13720	10.1752
0	13728	9.8203
0	13736	9.78563
0	13744	9.82549
0	13752	9.25022
0	13760	9.07304
0	13768	8.65168
0	13776	8.05177
0	13784	7.29771
0	13792	7.29771
0	13800	7.99297
0	13808	9.00255
0	13816	9.61215
0	13824	10.1473
0	13832	10.1984
0	13840	10.1984
0	13848	10.1361
0	13856	9.97964
0	13864	9.95041
0	13872	9.95041
0	13880	9.81073
0	13888	10.0104
0	13896	9.88517
0	13904	9.66236
0	13912	9.96598
0	13920	9.79139
0	13928	9.49696
0	13936	9.64239
0	13944	9.88143
0	13952	10.0161
0	13960	10.3597
0	13968	10.6508
0	13976	10.5827
0	13984	10.4576
0	13992	10.5358
0	14000	10.449
0	14008	10.3414
0	14016	10.0249
0	14024	9.71532
0	14032	9.71532
0	14040	10.3572
0	14048	10.5548
0	14056	10.6541
0	14064	10.9602
0	14072	10.8873
0	14080	10.5861
0	14088	10.5861
0	14096	10.4668
0	14104	10.2417
0	14112	10.3126
0	14120	10.3574
0	14128	10.4404
0	14136	10.6595
0	14144	10.6595
0	14152	10.1754
0	14160	10.0781
0	14168	9.68349
0	14176	9.247
0	14184	9.68349
0	14192	10.2116
0	14200	10.2116
0	14208	10.7845
0	14216	10.8676
0	14224	10.8676
0	14232	10.6987
0	14240	10.9395
0	14248	10.3885
0	14256	10.0204
0	14264	9.95279
0	14272	10.5666
0	14280	10.3049
0	14288	10.7514
0	14296	10.6614
0	14304	10.6582
0	14312	10.5522
0	14320	10.5522
0	14328	10.4661
0	14336	10.4661
0	14344	10.3696
0	14352	10.148
0	14360	9.77381
0	14368	9.77381
0	14376	9.94426
0	14384	10.3915
0	14392	10.3915
0	14400	10.7371
0	14408	11.0157
0	14416	11.0511
0	14424	10.6106
0	14432	10.6106
0	14440	10.6106
0	14448	10.585
0	14456	10.9838
0	14464	10.8329
0	14472	10.8329
0	14480	10.5414
0	14488	10.8329
0	14496	10.0555
0	14504	10.6295
0	14512	10.6721
0	14520	11.2067
0	14528	11.4324
0	14536	11.7352
0	14544	11.541
0	14552	11.4255
0	14560	11.1201
0	14568	10.8088
0	14576	10.6512
0	14584	10.9429
0	14592	10.9429
0	14600	10.9401
0	14608	10.6888
0	14616	9.11535
0	14624	8.22161
0	14632	8.14958
0	14640	8.14958
0	14648	8.49207
0	14656	8.49207
0	14664	9.03767
0	14672	10.1196
0	14680	8.54918
0	14688	8.54918
0	14696	10.3138
0	14704	11.0986
0	14712	11.4056
0	14720	12.3931
0	14728	12.6209
0	14736	12.3659
0	14744	12.3386
0	14752	11.3094
0	14760	6.75873
0	14768	6.01511
0	14776	5.63993
0	14784	5.21833
0	14792	5.21833
0	14800	6.0774
0	14808	6.66333
0	14816	7.12311
0	14824	7.88517
0	14832	7.95398
0	14840	7.85161
0	14848	7.79095
0	14856	7.10614
0	14864	7.10614
0	14872	7.69489
0	14880	7.69489
0	14888	7.90165
0	14896	7.90165
0	14904	7.37178
0	14912	7.15921
0	14920	7.02418
0	14928	7.23273
0	14936	6.95477
0	14944	7.07012
0	14952	7.23273
0	14960	7.40106
0	14968	6.87852
0	14976	6.87852
0	14984	6.64189
0	14992	5.64777
0	15000	5.64777
0	15008	8.01663
0	15016	8.01663
0	15024	8.05472
0	15032	8.13292
0	15040	7.46681
0	15048	7.05103
0	15056	7.10329
0	15064	7.46681
0	15072	9.70314
0	15080	9.70314
0	15088	9.67296
0	15096	9.67272
0	15104	8.46348
0	15112	7.6546
0	15120	6.81726
0	15128	6.81726
0	15136	6.76054
0	15144	6.27511
0	15152	5.855
0	15160	5.95002
0	15168	6.27511
0	15176	6.47785
0	15184	6.55492
0	15192	6.58586
0	15200	6.55909
0	15208	6.26495
0	15216	6.26495
0	15224	6.06574
0	15232	6.22882
0	15240	6.33461
0	15248	6.41492
0	15256	6.56324
0	15264	6.56324
0	15272	6.24183
0	15280	6.13431
0	15288	6.16195
0	15296	6.16195
0	15304	6.4057
0	15312	6.66139
0	15320	6.66139
0	15328	6.43997
0	15336	6.22358
0	15344	5.70526
0	15352	5.70526
0	15360	5.9082
0	15368	6.42863
0	15376	6.46459
0	15384	6.46459
0	15392	6.40106
0	15400	6.40106
0	15408	6.28269
0	15416	6.20776
0	15424	6.36109
0	15432	6.44222
0	15440	6.71275
0	15448	7.07158
0	15456	7.22489
0	15464	7.22489
0	15472	7.1217
0	15480	6.44222
0	15488	6.05987
0	15496	5.57973
0	15504	5.49533
0	15512	5.49533
0	15520	5.79272
0	15528	6.09184
0	15536	6.34911
0	15544	6.34911
0	15552	6.34911
0	15560	5.94366
0	15568	5.84821
0	15576	5.84821
0	15584	6.83282
0	15592	6.88517
0	15600	6.88517
0	15608	6.88517
0	15616	6.32487
0	15624	6.18638
0	15632	6.46459
0	15640	6.64189
0	15648	6.64189
0	15656	6.247
0	15664	5.93408
0	15672	5.2852
0	15680	5.16469
0	15688	5.33946
0	15696	6.11182
0	15704	6.1482
0	15712	6.28017
0	15720	6.39874
0	15728	6.1482
0	15736	5.87518
0	15744	5.87518
0	15752	5.83454
0	15760	5.63205
0	15768	5.49533
0	15776	5.83454
0	15784	5.49533
0	15792	5.33946
0	15800	6.14266
0	15808	6.31259
0	15816	6.31259
0	15824	6.65945
0	15832	6.65945
0	15840	6.27764
0	15848	6.06281
0	15856	5.62809
0	15864	5.62809
0	15872	5.92765
0	15880	6.03916
0	15888	6.03916
0	15896	6.35631
0	15904	6.35631
0	15912	6.11182
0	15920	6.06281
0	15928	5.96264
0	15936	5.96264
0	15944	6.02718
0	15952	6.3587
0	15960	6.3587
0	15968	6.3587
0	15976	6.06866
0	15984	5.70526
0	15992	5.70526
0	16000	6.65945
0	16008	6.65945
0	16016	6.9082
0	16024	6.9082
0	16032	6.49533
0	16040	6.49533
0	16048	6.30517
0	16056	6.15921
0	16064	5.84821
0	16072	5.3443
0	16080	5.3443
0	16088	5.77493
0	16096	6.19711
[truncated: 142,176 more rows]
