# Supplementary material for: A Compendium of Nucleosome and Transcript Profiles Reveals Determinants of Chromatin Architecture and Transcription
Source: PLoS Genet. 2013 May 2;9(5):e1003479. doi: 10.1371/journal.pgen.1003479 (PMC3642058; doi:10.1371/journal.pgen.1003479)
Supplement: Dataset S1 — Yeast transcript annotation R script and data files. Please note this file is 81.9 MB and may be difficult for some readers to download due to its size. (GZ) [file pgen.1003479.s001.gz › yeast-transcript-annotation/chr1.data.lior]

0	13	-0.176222995391395
0	25	0.16360465630816
0	32	0.476063647600883
0	40	0.268031973543874
0	47	0.180851607184707
0	57	1.28210400993103
0	65	-0.399023366734282
0	73	-1.35911527229263
0	81	-0.911596540962251
0	89	-1.38015646479801
0	97	-0.694320321833203
0	105	-0.912616941794715
0	113	0.179236602304846
0	121	0.641840407371565
0	129	0.52585674778322
0	137	-0.746470753197352
0	145	0.060989771580477
0	153	0.661425940287434
0	161	0.635916501533807
0	169	-0.77578181875441
0	177	0.115462771762934
0	185	0.288933866557046
0	193	-0.0802453077891467
0	201	0.196087160029774
0	209	-0.949049685795568
0	217	-0.184181452866723
0	225	0.883713940635348
0	232	0.782578913241851
0	241	-0.414455277997755
0	249	-0.265514466355175
0	256	-1.31905564364706
0	265	0.715830923839427
0	273	0.234611826803549
0	281	-0.848652350016448
0	289	-1.56478125671098
0	297	-1.64669905372803
0	305	-0.745352384274288
0	313	-1.69700089080417
0	321	-1.02854541774449
0	329	-0.885712059152374
0	337	-1.38528155856996
0	345	0.0956672196395463
0	353	-0.513605952494494
0	361	0.449522455207854
0	369	-1.34848372223207
0	377	-0.261210745719727
0	385	-0.794072703629348
0	393	-0.343569937779413
0	401	0.618081600880095
0	408	1.17074784884614
0	417	-0.850486948898204
0	425	-1.91258553282874
0	433	-0.84247959144027
0	440	-0.785088413012363
0	447	-1.36664216416992
0	456	-0.713444315486681
0	465	0.536547603522274
0	473	-1.23616472660911
0	481	-1.22934466365055
0	489	-1.41289814840671
0	497	-0.560201244920493
0	505	-0.36760968576072
0	513	-0.914828797412871
0	521	-1.19116270502610
0	529	-0.634797098174563
0	537	0.0575249000701472
0	544	-1.09168971283396
0	551	-1.19877196864776
0	558	-0.627959943488462
0	565	-0.714983468677067
0	573	0.49184311642641
0	585	-0.293152099771232
0	593	-1.41288954426453
0	601	-1.65236657107368
0	625	0.73052950910501
0	633	0.101136189117193
0	641	-0.70379861123861
0	648	-0.550079417274373
0	656	-0.727040202210411
0	664	-0.135085419063754
0	671	-1.36802841842509
0	679	-2.09753635349332
0	689	-1.31779850202588
0	697	-1.89721393782451
0	705	-1.66514759733945
0	717	-1.90702743409513
0	725	-2.63462258155934
0	737	-1.18254358597729
0	745	-0.883825094875309
0	753	-0.617817658058751
0	760	-1.52514401136299
0	769	-1.13874906534645
0	777	-1.92264870971041
0	787	-1.56759789139807
0	801	-1.56116271496683
0	809	-1.65627618538385
0	817	-1.93375967933904
0	825	-2.16714302487966
0	833	-1.71606485451982
0	841	-1.83112344162952
0	849	-1.62197141968166
0	857	-1.93353379753866
0	865	-2.12659821516679
0	873	-1.79978180725719
0	881	-1.84383548357586
0	889	-1.27059317297595
0	897	-2.01440659064655
0	905	-1.52263328967196
0	913	-0.943679570252477
0	921	-1.19723318354741
0	929	-1.82049501227723
0	937	-1.93482497196573
0	945	-1.83314260437473
0	953	-2.25006114243942
0	961	-2.13773557345383
0	969	-1.83390376089119
0	976	-1.82385383836185
0	985	-1.39025381730814
0	993	-1.61993154435375
0	1001	-0.123722851138663
0	1017	-1.52365902056267
0	1025	-2.11115206587315
0	1033	-2.06002881546699
0	1041	-2.26920006668949
0	1049	-1.64555666109961
0	1057	-1.96276082032703
0	1065	-1.86445172433106
0	1073	-1.83433388353636
0	1081	-1.89627820068047
0	1089	-2.24561456280987
0	1097	-2.16643902822884
0	1105	-0.579210355111704
0	1113	-1.21965451741307
0	1121	-1.78564670024513
0	1129	-2.12819414697294
0	1137	-1.30631503714088
0	1145	-1.98910709759194
0	1153	-1.81824442803617
0	1161	-2.41367054367832
0	1169	-2.21458406385378
0	1177	-2.00085933225401
0	1185	-1.45364843986668
0	1193	-2.34735812283204
0	1200	-2.21422055641192
0	1209	-2.13647249388210
0	1216	-1.69046471401985
0	1224	-2.26383619478343
0	1232	-2.03370307661205
0	1240	-2.07936725762130
0	1248	-1.63539214990523
0	1257	-1.4383935047199
0	1265	-1.61798514479211
0	1273	-2.16303112987863
0	1281	-2.17761770288269
0	1288	-2.05354585642243
0	1296	-1.30696609914757
0	1304	-1.77741355769201
0	1313	-1.29775552550678
0	1321	-1.77018149964647
0	1329	-1.81156424593989
0	1337	-1.38368362463145
0	1345	-1.89931341725813
0	1353	-1.96026311352172
0	1361	-2.17923150540844
0	1368	-1.91209271376718
0	1377	-1.55075240512593
0	1385	-2.01018462848623
0	1392	-2.25502032589711
0	1400	-1.86519173213475
0	1408	-1.69411478915640
0	1416	-2.16723596420765
0	1424	-2.0084224866213
0	1432	-2.11564462435310
0	1440	-1.95636175772258
0	1448	-2.07688753962110
0	1456	-1.2300752917178
0	1464	0.159271465626616
0	1472	-1.95564813975114
0	1481	-0.52719160523234
0	1489	-1.64288422452084
0	1497	-1.85850276824773
0	1505	-2.38796610836734
0	1513	-1.29864089040753
0	1521	-0.370475821028875
0	1529	-0.733616153780752
0	1537	-1.31175017382622
0	1545	-1.73136077811227
0	1553	-1.66839190567281
0	1561	-1.73864385478677
0	1569	-1.97752264193086
0	1577	-2.19997573035193
0	1585	-1.64002983195514
0	1593	-2.27818744628564
0	1609	-1.76504455215702
0	1617	-1.86919916720581
0	1625	-1.59293052967305
0	1633	-1.61383482868054
0	1641	-2.45120044123269
0	1649	-1.79017716277177
0	1657	-1.93297184252175
0	1665	-2.26088324079724
0	1673	-1.46830610674444
0	1699	-1.60660035026873
0	1709	-0.315995479479884
0	1717	-1.93186445447262
0	1725	-1.86091245027679
0	1757	-1.89258745748519
0	1769	-2.15638610894446
0	1777	-2.09597779857966
0	1785	-2.19458286092262
0	1793	-2.05600620023579
0	1800	-0.44857794380296
0	1807	0.723829770605493
0	1814	0.630437276696542
0	1821	0.850930527063081
0	1828	0.532806008783421
0	1835	0.477574058420758
0	1843	-0.0804312923469483
0	1850	-0.0854234596000172
0	1857	-0.578290709328445
0	1864	0.895202179666215
0	1871	0.387644929341602
0	1878	0.287549269188261
0	1886	-0.344934021729276
0	1894	0.159443788352561
0	1902	-0.362922638437229
0	1913	-0.116138904439890
0	1921	-1.51110810712749
0	1929	-0.794073135907348
0	1936	0.47294560491868
0	1943	-0.546664839869351
0	1950	-1.33665368587705
0	1957	-0.818294230638902
0	1964	-0.986320814414261
0	1971	-1.66326733902074
0	1979	-2.02945877688276
0	1987	-1.63257521557389
0	1994	0.610279476540549
0	2001	-0.0578207440128464
0	2009	-0.134291580057728
0	2016	-1.58923685945080
0	2025	-1.12188309154601
0	2033	-1.03850992147586
0	2041	-0.909213183950882
0	2048	-0.629476278583755
0	2055	0.572318851410462
0	2065	0.264930640439486
0	2073	-1.89835691313420
0	2081	-1.4801764247456
0	2088	-0.343455134510132
0	2095	0.634898463326437
0	2105	1.13018434365078
0	2113	1.35472142139579
0	2121	0.313757230011782
0	2128	0.222523139407457
0	2135	-0.497315717603683
0	2142	-0.493002258390299
0	2150	-0.60416183557717
0	2158	-0.84796982356995
0	2165	-1.25347993179883
0	2172	-0.841324834232136
0	2179	-1.57594866673827
0	2186	-1.99241488518287
0	2193	-1.49231191490222
0	2200	-0.828165988087101
0	2209	-1.08033840971752
0	2217	-0.960548338268858
0	2231	-1.34459314764160
0	2238	-1.39102746232056
0	2246	-1.15485897217710
0	2254	-0.89293414489206
0	2262	-0.395684994304991
0	2273	-1.60577767979763
0	2281	-1.17661038410488
0	2289	-1.06231229247770
0	2297	-1.13282850142295
0	2305	-2.10143363188566
0	2313	-1.37116929938242
0	2321	-0.834840150713756
0	2329	-1.71243710131808
0	2337	-1.68856981944874
0	2345	-0.355210781217958
0	2353	-2.11580766875878
0	2361	-1.93377128892908
0	2369	-1.46570981481915
0	2377	-0.915058555990565
0	2385	-2.26505004741805
0	2392	-1.92942643627633
0	2401	-1.61380000723784
0	2409	-1.81351484335286
0	2417	-2.11860239844017
0	2425	-1.77878262925664
0	2433	-1.52475430858360
0	2441	-1.63437118854391
0	2449	-1.54647198092918
0	2457	-1.58990391445407
0	2465	-2.08407115154245
0	2473	-1.41746898322222
0	2481	-1.82725570056336
0	2489	-1.91197421131286
0	2497	-1.16296855914422
0	2505	-0.996872813525322
0	2513	-1.23438714952138
0	2521	-2.10867888449205
0	2529	-2.11029284452007
0	2537	-1.81437575610786
0	2545	-2.16268438560733
0	2553	-1.85254698553276
0	2561	-1.79196456195477
0	2569	-1.67832067970855
0	2577	-0.849607770415038
0	2585	-1.20244928677846
0	2593	-2.20828345898289
0	2601	-0.98430482918651
0	2609	-1.47159364504223
0	2617	-0.48713091526103
0	2625	-2.17248705457006
0	2633	-1.91027744792664
0	2641	-0.64054163349624
0	2649	0.79671406984079
0	2657	-1.43161017351053
0	2665	-2.24129292648722
0	2673	-2.35844533961411
0	2681	-1.90829497871991
0	2689	-1.71960842573768
0	2697	-1.93231960189277
0	2705	-1.63625905601194
0	2713	-1.45466372989158
0	2721	-1.70451590164796
0	2729	-1.83460733541033
0	2737	-1.18887585725269
0	2745	-2.14112642960686
0	2753	-1.48627910643618
0	2761	-1.29222678033100
0	2769	0.191265836983210
0	2777	0.305569366027616
0	2785	-1.30206597244644
0	2793	-1.29972785556517
0	2801	-1.57555926082436
0	2817	-1.61592256947523
0	2825	-2.01314037137750
0	2833	-1.1480496592897
0	2841	-1.05898330784956
0	2849	-0.567985579561884
0	2857	-1.38605705416548
0	2865	-1.47493515637198
0	2873	-2.09232221344408
0	2881	-2.16233070856417
0	2889	-1.88246169007761
0	2897	-0.853734275331808
0	2905	-1.12038833886696
0	2913	-1.58409400728023
0	2921	-1.63295390193493
0	2929	-1.95227368056081
0	2937	-1.14860287029191
0	2945	-1.94703268024628
0	2961	-1.71141800073741
0	2977	-2.12782038147058
0	2985	-1.61465162465298
0	2993	-0.607704433137303
0	3001	-0.471881910721862
0	3009	-1.47492936746379
0	3017	-1.48015175770203
0	3025	-1.48616632531663
0	3033	-1.41295663936520
0	3041	-1.92132826556008
0	3049	-2.07692641352396
0	3057	-1.78566507090415
0	3065	-1.54182371466025
0	3073	-2.02368369458479
0	3081	-1.87782714521846
0	3089	-1.96055531469763
0	3097	-1.79460208348557
0	3105	-1.24027251020327
0	3113	-1.99210061884244
0	3129	-0.9535383316784
0	3137	-1.56140462864526
0	3145	-2.35964721525460
0	3153	-1.53269517483232
0	3161	-1.69055238953086
0	3169	-1.54598681047069
0	3201	-1.66939839723288
0	3209	-1.55819794148011
0	3217	-1.28753012374190
0	3225	-0.0869964349069274
0	3233	0.19640357476176
0	3241	-1.85697506901479
0	3249	-1.85713040776532
0	3257	-1.72355527353681
0	3265	-1.79683224564890
0	3273	-0.425641358904119
0	3281	-0.538047962546808
0	3289	-0.994134737286789
0	3297	-1.62198234049225
0	3305	-1.72090091774481
0	3313	-1.77443107405359
0	3321	-1.52097182160935
0	3329	-0.921375420050182
0	3337	-1.80453879323348
0	3345	-1.56191225577529
0	3353	-1.59682313047206
0	3361	-1.35210528957294
0	3369	-0.844613570761443
0	3377	-1.72348008829946
0	3385	-1.62982502809409
0	3393	-1.49858392395566
0	3409	-1.14875213927379
0	3417	-1.88403266794155
0	3425	-1.69752689323245
0	3433	-0.358830452852142
0	3441	-0.901354647888545
0	3449	-0.843151491330196
0	3457	-1.67468723222253
0	3473	-1.53687023666660
0	3481	-2.07237694683321
0	3489	-1.09946901882878
0	3497	-0.998369562634708
0	3505	-1.06397343194698
0	3513	-1.58370244419738
0	3521	-2.17142415417603
0	3529	-1.84032861976174
0	3537	-1.76036752992016
0	3545	-1.89312279740904
0	3553	-1.95085031973755
0	3561	-1.51842860742046
0	3569	-1.62155364179042
0	3585	-1.41781083294188
0	3593	-1.18344445282865
0	3601	-1.98361017152030
0	3609	-1.51896507716269
0	3617	-0.621384038586278
0	3625	-1.14936970450382
0	3633	-1.53530889745157
0	3657	-1.20515746490390
0	3665	-1.45711484573988
0	3673	-1.81052031443901
0	3681	-1.84996974332012
0	3689	-1.23028515402621
0	3697	-1.79417727137993
0	3705	-1.54459664017219
0	3713	-2.0967279102298
0	3721	-1.64374534793601
0	3729	-1.81149251558002
0	3737	-0.779642949918209
0	3745	-1.44828349394320
0	3753	-1.46206917945263
0	3761	-2.07928113066191
0	3769	-1.75382779978935
0	3777	-0.768462565310979
0	3785	-1.23439924225968
0	3793	-1.44739847850247
0	3801	-1.74250560695965
0	3809	-1.17421345330876
0	3817	-2.37271345699094
0	3825	-1.85405305546277
0	3833	-0.253958532613082
0	3849	-1.77520319448873
0	3857	-1.52109544281733
0	3865	-1.96431502332446
0	3873	-1.17157335844276
0	3881	-2.15439871248416
0	3889	-1.80089328764600
0	3897	-1.92959048371824
0	3905	-1.96719894899793
0	3913	-1.87479325491801
0	3921	-1.86652284238216
0	3929	0.114578569881055
0	3937	-1.95998122252917
0	3945	-1.60578734837349
0	3953	-1.35942219630004
0	3961	-1.50707051421442
0	3969	-1.91015223569303
0	3977	-1.48620517126295
0	3985	-1.10744995647003
0	3993	-1.28005947851327
0	4001	-1.82982839978091
0	4009	-1.34554981515776
0	4017	-1.07489106066682
0	4025	-1.74546452301270
0	4033	-1.62942592499182
0	4041	-1.57064509058054
0	4049	-1.66585583636662
0	4057	-1.40954698836418
0	4065	-1.71275955991374
0	4073	-1.65262884645045
0	4081	-0.101402457802893
0	4089	-1.16425310779431
0	4097	-1.67012385304202
0	4105	-1.16457503200700
0	4113	-1.52060196575718
0	4121	-1.82313959182414
0	4129	-1.38355930229420
0	4145	-1.07036385210690
0	4153	-1.55058078055953
0	4161	-1.68975886510895
0	4169	-1.37578010954373
0	4185	-1.76351164409310
0	4193	-2.16237880513371
0	4201	-1.51198978261477
0	4209	-0.883445856599995
0	4217	-1.72064021912478
0	4225	-1.45162304671347
0	4233	-1.11554262328994
0	4241	-2.13357532523146
0	4249	-1.73378375810755
0	4257	-1.65387312659535
0	4265	-2.22405885706327
0	4273	-2.25153271321753
0	4281	-1.32301477603301
0	4289	-1.83584647816882
0	4297	-1.55643492225159
0	4305	-1.61858627302133
0	4313	-1.35150508829393
0	4321	-1.24883108779967
0	4329	-0.941569497390905
0	4337	-1.81213440798289
0	4345	-1.63362838553465
0	4353	-1.34248491706222
0	4361	-1.23359982031174
0	4369	-1.43603252044640
0	4377	-1.49845724794802
0	4385	-2.11251522020025
0	4393	-1.87502296178201
0	4401	-1.67951158578027
0	4409	-2.01528272572299
0	4417	-1.54722543512849
0	4425	-1.45805254236279
0	4433	-1.54028953231854
0	4449	-1.60904112578743
0	4465	-1.9572691175033
0	4473	-1.65435307997144
0	4481	-1.58603673302368
0	4489	-0.937207361551466
0	4497	-0.322438258387844
0	4505	-1.33558971924258
0	4537	-1.49879982381457
0	4545	-1.63277495822528
0	4553	-1.98510180639766
0	4561	-2.06883932635716
0	4569	-1.25706202702708
0	4577	-2.21168204860275
0	4585	-0.825475130429645
0	4593	-1.59506439980727
0	4601	-1.76705579384882
0	4609	-1.30623237905370
0	4617	-1.46551025015455
0	4625	-1.25069727353583
0	4633	-1.26466414900625
0	4641	-1.49764479723148
0	4649	-0.892464937111035
0	4657	-1.93717652656608
0	4665	-1.84202693539622
0	4673	-0.159097467058984
0	4681	-1.20004732045266
0	4689	-1.93305690018661
0	4697	0.175589248002722
0	4705	-1.29285905099116
0	4713	-1.68600699606458
0	4721	-1.34231380112223
0	4729	-0.707690419534727
0	4737	-0.179089617014734
0	4745	-1.91761826130174
0	4753	-2.28218921367277
0	4761	-1.72864999730837
0	4769	-1.90109787836055
0	4777	-1.73011540918514
0	4785	-1.93209461237991
0	4801	-1.54299648733639
0	4809	-1.59052214701552
0	4817	-1.79604810795344
0	4825	-1.98019073939377
0	4833	-1.69237185597498
0	4841	-1.35181680365497
0	4849	-0.376521640277128
0	4857	-0.0391487029229758
0	4865	-1.02936767827412
0	4873	-1.55746612093561
0	4881	-0.00383026461932712
0	4889	-1.79610079329271
0	4897	-1.45488368061149
0	4905	-1.53829960275972
0	4913	0.358667907172126
0	4921	-2.18870464515956
0	4929	-1.20805785523105
0	4937	-1.11240752012026
0	4945	-0.288965667091449
0	4953	-1.85326271195388
0	4961	-1.51327917975093
0	4969	-1.62301559761273
0	4977	-1.31733899199753
0	4985	-1.31939698525077
0	4993	-1.36372630713305
0	5001	-1.73573565644043
0	5017	-1.78172819629465
0	5025	-1.73471431991692
0	5033	-1.46379112146484
0	5041	-1.68803542856253
0	5073	-1.24210662181587
0	5089	-1.14594964132492
0	5097	-1.50324836516589
0	5105	-1.70175560068968
0	5121	-1.23605620479980
0	5145	-1.99556888513879
0	5153	-0.866111767875676
0	5161	-0.872318555233742
0	5169	-2.01149512557041
0	5177	-2.19544049408295
0	5185	-0.877722522256964
0	5193	-0.681150317317001
0	5201	-1.32737665661923
0	5209	-1.85145846005435
0	5217	-1.86095527522957
0	5225	-2.64322316366881
0	5233	-0.229473010598545
0	5241	-0.234519553813771
0	5273	-1.82913854686803
0	5281	-1.97675079899796
0	5289	-1.68890708666339
0	5297	-1.48494074007184
0	5305	-1.5259617158774
0	5313	-1.30022167211531
0	5321	-2.00486118722695
0	5329	-1.95526906572761
0	5337	-1.98669636185604
0	5345	-1.76029623127038
0	5353	-1.66483526343020
0	5361	-0.370916467827032
0	5369	-1.85606771661161
0	5377	-2.04978996049871
0	5385	-1.79512948737864
0	5393	-1.20264611394878
0	5401	-1.44590859917456
0	5409	-1.32912410490865
0	5417	-1.60359361508356
0	5425	-1.75057331185779
0	5433	-1.61410932023703
0	5441	-1.58246990758070
0	5449	-1.95782238122241
0	5457	-1.89870658764144
0	5465	-1.61294767370776
0	5473	-1.63318546710495
0	5481	-2.08562985190774
0	5489	-1.99499132094651
0	5497	-1.77177531607679
0	5505	-1.72333505898628
0	5513	-1.92885806399472
0	5521	-1.60042054466811
0	5529	-1.26019399560441
0	5537	-1.74671154625837
0	5545	-1.78138051623641
0	5561	-1.44237158014824
0	5569	-1.51606772032787
0	5577	0.314768631647333
0	5585	-0.425538698772336
0	5593	-1.75833716382848
0	5601	-1.64420055097642
0	5609	-1.76860742233105
0	5617	-2.10770997853567
0	5625	-1.64281980388472
0	5641	-1.71614286692256
0	5649	-2.18928990095382
0	5657	-2.01660830196034
0	5665	-1.75748494566549
0	5673	-1.53141629963674
0	5681	-2.19352017153458
0	5689	-1.63174438550776
0	5697	-1.97929617452479
0	5705	-1.47644558640321
0	5713	-1.57009724246034
0	5721	-2.05478666276511
0	5729	-1.28050089317196
0	5745	-1.79831692663032
0	5753	-1.85520866714691
0	5761	-0.982224711052369
0	5769	-1.97422267169196
0	5777	-1.67082084657371
0	5785	-1.46699148065908
0	5793	-1.81902060554631
0	5801	-0.968468656768574
0	5809	-2.19252436283246
0	5817	-1.42699027010278
0	5825	-1.76670190212631
0	5833	-1.43768307124055
0	5841	-1.05327547997018
0	5849	-1.83539825367963
0	5857	-1.40847875236680
0	5873	-1.48957646925269
0	5881	-1.42802504335787
0	5889	-1.99925391605964
0	5897	-1.90883274704794
0	5905	-1.29932706128205
0	5913	-0.855717150232839
0	5921	-0.875235127557562
0	5929	-0.439029907498812
0	5937	-1.40290386366457
0	5945	-1.77138588650717
0	5953	-1.43174890193897
0	5961	-2.21801530329258
0	5969	-1.80309298563378
0	5977	-1.57457084221153
0	5993	-1.76537051065912
0	6001	-1.98611363178841
0	6009	-1.51924891355031
0	6017	-1.70783089050766
0	6025	-1.53825672246802
0	6033	-1.05881221961854
0	6041	-1.41282621587946
0	6049	-1.39271399939419
0	6057	0.654963244438967
0	6065	-1.25369543292326
0	6073	-0.98340578849018
0	6081	-1.84717788462992
0	6105	-1.34414492420801
0	6113	-1.65907892999731
0	6129	-0.560945619884912
0	6137	-1.74358223209168
0	6145	-1.68313893818805
0	6153	-1.39967483883021
0	6161	-1.95623264425129
0	6169	-1.82134625782566
0	6177	-1.78833126677765
0	6185	-1.75482938771398
0	6193	-1.46702982385401
0	6201	-1.41650338071826
0	6209	-1.72715961067792
0	6217	-1.87504740792668
0	6225	-1.89254836457176
0	6233	-1.52754380856389
0	6241	-1.38718351948677
0	6257	-1.63726689706174
0	6265	-1.40216271417721
0	6273	-1.92916510107547
0	6281	-1.13841645729210
0	6289	-1.34040297581001
0	6297	-1.36917519831342
0	6305	-1.55990672028294
0	6313	-1.73319017094309
0	6321	-1.69349999537799
0	6329	-1.37356705046324
0	6337	-1.65751667408741
0	6345	-1.50606404078702
0	6353	-1.33802215987105
0	6361	-1.46635334955458
0	6369	-1.66427217620848
0	6377	-1.77789712843996
0	6385	-1.88394810823067
0	6393	-1.61888029655307
0	6401	-1.20137414879478
0	6409	-1.75473514687364
0	6417	-1.60730287434864
0	6425	-1.71808277943275
0	6433	-1.48358474012686
0	6441	-1.53597779066858
0	6449	-0.610315094288485
0	6457	-0.0554451505154931
0	6465	-0.375085494599921
0	6473	-1.69425380394471
0	6481	-1.55702247945592
0	6489	-0.728279211566712
0	6497	-1.73638242747791
0	6505	-1.84591634145691
0	6513	-2.2080837142714
0	6521	-1.56636669734733
0	6529	-1.72635792168176
0	6537	-2.34722438233351
0	6545	-1.36053972269069
0	6553	-1.22613957189675
0	6561	-1.22339875414088
0	6569	-1.05883084214932
0	6577	-1.0137052687161
0	6585	-0.37435917256828
0	6601	-0.436234328300982
0	6609	-0.760821657946005
0	6617	-1.30678143891088
0	6625	-1.72612787900393
0	6633	-1.00246415050375
0	6641	-0.230423619210868
0	6649	-0.638843777177736
0	6657	-0.724406802556506
0	6665	-1.05320578394021
0	6673	-1.38633577294664
0	6681	-1.18246636317090
0	6689	-0.99904463993684
0	6697	-0.574841437912065
0	6705	-1.51115510055837
0	6713	-0.552760504329243
0	6721	-2.08602380993183
0	6729	-0.961959496724586
0	6737	-0.651578785310697
0	6753	4.26516246210127
0	6761	-0.635392895754013
0	6769	-1.40303841845799
0	6777	-1.04391423985031
0	6785	-0.631926950846401
0	6793	-0.531991762207611
0	6801	-0.460261511888713
0	6809	-1.48223731647266
0	6817	-1.40912020733518
0	6825	-0.826377864685113
0	6833	-1.23030887428855
0	6849	-1.43329861710972
0	6857	-1.05757769485363
0	6865	-0.777001437035572
0	6873	-1.31882541218306
0	6881	-1.19250807653076
0	6889	-1.07855952317327
0	6897	-1.25729662362112
0	6905	-1.53221229253556
0	6913	-1.38882780878092
0	6921	-0.991449891157768
0	6929	-1.57943830198215
0	6937	-0.922218803865102
0	6961	-2.21571750392853
0	6969	-1.49601500114276
0	6977	-1.67938055889692
0	6985	-1.85433003792694
0	6993	-1.35247190584413
0	7001	-1.33273206682300
0	7009	-1.40700348882729
0	7017	-1.15021207678077
0	7025	-1.96696791368660
0	7033	-1.98583649136862
0	7057	-1.31411399841719
0	7065	-1.82411689446356
0	7073	-1.51037970810543
0	7081	-1.25944623922078
0	7089	-1.29419563540671
0	7097	-1.95704125775996
0	7105	-1.12057769638574
0	7113	-1.37909187410157
0	7121	-1.19790665618037
0	7153	-1.81281262299908
0	7161	-1.64406726614956
0	7185	-1.74087608111890
0	7193	-1.26125744657742
0	7201	-1.60058548328823
0	7209	-0.769452351862206
0	7217	-0.280535227378151
0	7241	-1.58036947325460
0	7249	-1.62341529481750
0	7257	-1.79529312895251
0	7265	-1.39057129994064
0	7281	-0.391187161901970
0	7289	-0.815966220807603
0	7297	-1.73502853898775
0	7305	-1.61944155828690
0	7313	-1.18476443099109
0	7321	-1.39601258810210
0	7329	-1.25117022816671
0	7337	-1.24202643915774
0	7345	-1.61992239385205
0	7353	-1.68108480215629
0	7361	-0.937465093989875
0	7369	-1.11927035446554
0	7377	-0.854926947762597
0	7385	-1.26158025761879
0	7393	-1.07112580877367
0	7401	-0.363697739255771
0	7409	0.665027229074226
0	7417	-1.19681575245521
0	7433	-1.54658829125067
0	7441	-1.02674025122671
0	7449	0.116517437719604
0	7457	-1.21463086895077
0	7465	-1.49873914147635
0	7473	-1.08467663011149
0	7481	-1.50737379876092
0	7489	-1.06703808160923
0	7497	-1.43279810316299
0	7505	-1.06664906946610
0	7513	-1.15640994166136
0	7521	-1.93626431102954
0	7529	-1.08124214413732
0	7537	-0.674908657537121
0	7545	-1.21871442943864
0	7553	-1.68435322052165
0	7561	-1.12035100021404
0	7569	-0.678201332168394
0	7577	0.588505529687725
0	7585	-0.127068593931192
0	7593	-0.0124010552364764
0	7601	-1.46516511762969
0	7609	-1.18606277328927
0	7617	0.184716439199212
0	7625	0.0717049388293711
0	7633	-0.679941991791859
0	7641	-1.10374018362300
0	7649	-1.19370893410720
0	7657	-1.55258121751267
0	7665	-1.64050943570919
0	7673	-1.30040951774193
0	7681	-1.04369368580455
0	7689	-1.30381845918369
0	7697	-0.480734816035406
0	7705	-0.940796660064956
0	7713	-1.37844205705142
0	7721	-1.27489796799921
0	7729	-1.03345776920081
0	7737	-1.05690016151129
0	7745	-0.924363176794962
0	7753	-0.743201433858906
0	7761	-0.808818064815584
0	7769	-0.985915197062021
0	7777	-0.84999060069568
0	7785	-1.83783626434000
0	7793	-1.17849022751719
0	7801	-1.32527640366123
0	7817	-0.99277755825914
0	7825	-1.12842932971138
0	7833	-1.7447502023402
0	7841	0.802383925052824
0	7849	-1.35222651687542
0	7857	-1.05370169628013
0	7865	-1.55649582782256
0	7873	-0.824609134588752
0	7881	-1.14641723429077
0	7897	-0.99596664621264
0	7905	-1.45816458461413
0	7913	-1.41952536392352
0	7921	-1.40783541813524
0	7929	-1.19959587686719
0	7937	-0.90057283904485
0	7945	-1.44600206482973
0	7953	-1.84416903156849
0	7961	-1.43515110190461
0	7969	-1.04927795675941
0	7977	-0.0753104836748992
0	7985	-1.10179279138327
0	7993	-1.30623196099548
0	8001	-1.00022689867456
0	8009	-1.03665839469840
0	8017	-1.38166089005486
0	8025	-1.07952425987260
0	8033	-1.18422900838469
0	8041	-1.67286861219522
0	8049	-1.49782953944694
0	8057	-1.07397669316302
0	8065	-0.657668850865377
0	8073	-1.10559068139974
0	8081	-0.403586271783097
0	8089	-0.0362031048805136
0	8097	-0.41757286588754
0	8105	-0.874697501209506
0	8113	-0.696391609167154
0	8121	0.711020910838812
0	8129	-0.327610106425539
0	8137	-0.345983883478704
0	8145	-0.60014787171027
0	8153	-1.26170986737772
0	8161	0.950801095548525
0	8169	-0.0561517079772971
0	8177	0.0466136486784823
0	8185	-0.598394868499607
0	8193	-1.02405137440212
0	8201	-1.23415890958044
0	8209	-0.857963851066476
0	8217	-0.239697374909532
0	8225	0.226797693609095
0	8233	0.365727604554341
0	8241	-1.25128963291925
0	8249	-1.32697551736934
0	8257	-1.71186299635517
0	8265	-0.873438842587729
0	8273	-1.57787122566292
0	8281	0.392466687753244
0	8289	-1.30662800556342
0	8297	-0.738881982854422
0	8305	-0.679188578038071
0	8313	0.219296995973427
0	8321	-0.948366993642036
0	8329	-0.657268427426506
0	8337	-1.19601293189742
0	8345	-0.449111248073358
0	8353	-0.890330600189578
0	8361	-0.568286188148241
0	8369	-0.928121977785451
0	8377	-0.925949903472954
0	8385	-0.714781322957449
0	8393	-1.09474073497180
0	8401	-1.31159159244681
0	8409	-1.13971417952821
0	8417	-0.590292001692262
0	8425	-0.35454260211559
0	8433	-0.590255209224114
0	8441	-0.980801991305826
0	8449	-2.18632582287143
0	8457	-1.32698613205762
0	8465	-0.882796375643228
0	8473	-1.23654309036805
0	8481	-0.813717933711765
0	8489	-0.959871479320536
0	8497	-0.851232573995288
0	8505	-1.18189979925507
0	8513	-1.47714495857085
0	8521	-0.933556392025157
0	8529	-1.09321819397564
0	8537	-1.15738822874573
0	8545	-0.899193323465193
0	8553	-0.858030669902328
0	8561	-1.22672414301454
0	8569	-0.787572871277328
0	8577	-1.09394824331280
0	8585	-0.889573388588811
0	8593	-0.700567664867274
0	8601	-0.0310288358439061
0	8609	-0.942134190682836
0	8617	-0.047533171897232
0	8641	-2.19704848270067
0	8649	-1.22637013393206
0	8657	-0.918851377927717
0	8665	-0.44489406487485
0	8673	-1.1677510629652
0	8681	-1.51036125360401
0	8689	-1.55687288803338
0	8697	-1.26850894842126
0	8705	-1.45976891458661
0	8713	-1.22329794530710
0	8721	-0.928037690058489
0	8729	-1.20953844658084
0	8737	-1.52841987237394
0	8745	-0.211138159361609
0	8753	-0.94888316249541
0	8761	-0.641852011664609
0	8769	-1.10935480953689
0	8777	-1.70811474016718
0	8785	-1.45014166177030
0	8793	-1.98653967109217
0	8801	-1.14402271950120
0	8809	-1.30624656595855
0	8817	-1.56913575387363
0	8825	-1.83118522741964
0	8833	-1.51973155589594
0	8841	-1.22831863505921
0	8849	-1.47158172652895
0	8857	-1.46022444999592
0	8865	-1.48636690122179
0	8873	-0.47392670226501
0	8881	-1.23920593290544
0	8889	-1.78331956488194
0	8897	-1.20626818444098
0	8905	-0.987145995719212
0	8913	-1.58686709280307
0	8921	-1.47440818197221
0	8929	-0.526097069892591
0	8937	0.62333236980859
0	8945	-0.496701603409176
0	8953	-1.14047924591705
0	8961	-1.75327247992066
0	8969	-1.46281107177433
0	8977	-1.11087402587032
0	8993	-1.39634175558985
0	9001	-2.04590885035256
0	9009	-1.71342133659295
0	9033	-1.68306198487391
0	9041	-1.76145027279621
0	9073	-2.02200846187861
0	9081	-1.62383435303731
0	9089	-1.53807871119426
0	9097	-1.22835297596406
0	9105	-1.76915016359586
0	9113	-1.62280472848711
0	9121	-1.57516345181927
0	9129	-1.77404712983406
0	9161	-1.25562699722126
0	9169	-2.0401385410854
0	9177	-1.42562068412833
0	9185	-1.58343092278111
0	9193	-1.50981542592959
0	9201	-1.51498121067515
0	9209	-0.736895194301249
0	9217	-1.12449949715390
0	9225	-1.49039028000435
0	9233	-2.37969328183613
0	9257	-1.46839692753042
0	9265	-2.14989363183971
0	9273	-1.59533792333769
0	9281	-1.38712780722827
0	9289	-1.92564370322359
0	9297	-1.79183320462502
0	9305	-1.37240994582134
0	9313	-1.89580223346294
0	9321	-1.67739480899552
0	9329	-1.53264859966092
0	9337	-1.33310389556581
0	9345	-0.653975917077759
0	9353	-0.804397399709721
0	9361	-0.7225932303644
0	9369	-0.47385106402545
0	9377	-0.0210964925258521
0	9385	-0.0136277159310874
0	9393	1.24674949074214
0	9401	0.806862726437485
0	9409	-0.392883895563973
0	9417	0.441432164185284
0	9425	0.175562075064966
0	9433	0.557836601226982
0	9441	0.565986515685399
0	9449	-1.67428665391247
0	9465	0.476213797274252
0	9473	1.59846933932750
0	9481	1.10466393064959
0	9489	0.244418292533327
0	9497	0.93207394056937
0	9505	0.597350353946223
0	9513	1.16637825670105
0	9521	-0.0618711672737149
0	9529	-0.276979617580991
0	9537	0.983662722783081
0	9545	0.743920473582349
0	9553	1.43199907663554
0	9561	-0.345311909017088
0	9569	-0.163958691315742
0	9577	-0.814404093784564
0	9585	-0.56656595837238
0	9593	0.344261429204477
0	9601	-0.980370217541664
0	9609	-1.18999098518247
0	9617	-1.34869193680152
0	9625	-1.36952591963390
0	9633	-1.40856436613594
0	9649	-0.292699895424805
0	9657	-1.18543382560092
0	9665	-1.89311856346798
0	9681	-1.53668589307968
0	9689	-1.09472618250592
0	9697	-0.596616471975282
0	9705	-0.698470722629964
0	9713	-0.652603998512407
0	9721	-1.38807482471694
0	9729	-1.29634953685769
0	9737	-1.06776513690241
0	9745	-1.45356324237590
0	9753	-0.671244212306371
0	9761	-1.43928277180283
0	9769	-1.53916306055516
0	9777	-1.28298066896614
0	9785	-1.92439247404174
0	9793	-1.26305056315151
0	9801	-1.69936897993005
0	9809	-1.75535364919839
0	9825	-1.90157328826467
0	9833	-1.53802263328115
0	9841	-0.88957039633153
0	9849	-1.03354014786075
0	9857	-1.76515431178901
0	9865	-0.764075125731472
0	9873	-1.4547070933929
0	9881	-1.45087534839572
0	9913	-1.05722408529051
0	9921	-1.47013807215748
0	9929	-2.75959947653788
0	9945	-0.661084218284037
0	9953	-1.28197062715167
0	9961	-1.96719778770402
0	9969	-1.68442886033413
0	9977	-1.89420212967925
0	9985	-1.16371315274970
0	9993	-0.16828860126157
0	10001	-0.971820047874663
0	10009	-1.16039828227867
0	10017	-1.74377205405636
0	10025	-0.934413455012105
0	10033	-1.75906050710840
0	10041	-1.32402168070147
0	10049	-1.70451696223783
0	10057	-2.41527974609249
0	10073	-0.536459839124364
0	10081	-1.79105984775190
0	10089	-2.30882784779357
0	10097	-1.57201750459447
0	10105	-2.19311920824121
0	10121	-1.48701682344801
0	10129	-1.93809575196756
0	10137	-1.84517300232075
0	10145	-1.91220087861348
0	10153	-1.81434744983030
0	10177	-1.61999151853828
0	10185	-1.78330168039016
0	10193	-2.12781679582551
0	10201	-2.14688544893517
0	10217	-2.3121373383268
0	10225	-1.89279284994005
0	10233	-1.40101528487785
0	10241	-1.47017365736827
0	10249	-2.12695474688382
0	10257	-2.08436889594056
0	10273	-2.01337350100613
0	10281	-1.79826673216697
0	10289	-1.75679466203214
0	10297	-1.80261192808671
0	10305	-1.88750325196238
0	10313	-1.39102553938912
0	10321	-2.06968009750665
0	10345	-1.65776338349514
0	10353	-0.878977515764521
0	10361	-1.13587332881599
0	10377	-1.39363810872727
0	10385	-1.53552477280461
0	10401	-1.31584886677175
0	10409	-1.64172831071927
0	10417	-1.89292750159336
0	10433	-1.68307646228823
0	10441	-2.12391751324367
0	10449	-2.09963837320052
0	10457	-1.37406519893965
0	10465	-1.65066724976433
0	10473	-1.93166525406721
0	10481	-1.76065428534891
0	10489	-1.39616221449007
0	10497	-1.05555610567871
0	10505	-0.115025426055869
0	10513	-1.07370679700216
0	10521	-1.59789503677023
0	10529	-1.58570917941980
0	10537	-1.51053072024708
0	10545	-0.487332133702721
0	10553	-1.77683256159551
0	10561	-1.52115576382498
0	10569	-1.79077741885349
0	10577	-1.34164254848938
0	10585	-1.5823148737764
0	10593	-1.92049943228424
0	10601	-1.38968464847621
0	10609	-1.07670116787025
0	10617	-0.463648755285331
0	10625	-1.85058611670451
0	10633	-1.79121047983603
0	10641	-1.69985737667863
0	10649	-0.605120465316942
0	10657	-1.41737237646994
0	10665	-1.58776032323689
0	10673	-1.66770606997308
0	10681	-1.78084399128572
0	10689	-2.11988339653297
0	10697	-1.29569162442224
0	10705	-1.52198615547750
0	10713	-1.96610785128931
0	10721	-1.87840204460272
0	10729	-1.44355263921030
0	10745	-1.96718623156962
0	10753	-2.01436229916918
0	10761	-1.95519435627946
0	10769	-1.56023458909395
0	10777	-1.29276208698063
0	10785	-1.38961001351373
0	10793	-1.66472197207427
0	10801	-1.51027205981085
0	10809	-1.9753493467334
0	10817	-1.8730433332829
0	10825	-1.01707976057988
0	10833	-1.81590504383410
0	10841	-1.89047602852809
0	10857	-1.88970857369182
0	10865	-1.28167140627337
0	10873	-1.56968460595002
0	10881	-1.43312916132038
0	10889	-2.11044220353299
0	10897	-1.57615221166037
0	10905	-1.44700556810122
0	10913	-2.16927025969511
0	10921	-1.88973448940445
0	10929	-2.26169652716961
0	10937	-1.93175302062457
0	10945	-1.70976243764929
0	10953	-1.87559780954073
0	10961	-2.16829554505032
0	10969	-1.939981884732
0	10977	-1.64717626367431
0	10985	-1.67509648812601
0	10993	-1.86819408908780
0	11001	-1.95855549778503
0	11009	-1.78167212906053
0	11025	-1.43462922255472
0	11033	-1.71466658149892
0	11041	-1.49257126646554
0	11049	-1.70457066457998
0	11057	-1.66432273091306
0	11065	-1.78858696230544
0	11081	-1.65335649812901
0	11089	-1.05100578116732
0	11097	-1.23222300402875
0	11105	-1.59463306272607
0	11113	-1.61385445412291
0	11121	-1.05921527735488
0	11145	-1.6563703165692
0	11153	-1.44442844541484
0	11161	-0.932071990783028
0	11177	-1.22503162100028
0	11185	-1.16077211332847
0	11193	-1.86433327393306
0	11201	-1.59252699518108
0	11209	-1.41135693672487
0	11217	-1.64654612801205
0	11225	-1.65775357604224
0	11233	-0.927831253659296
0	11241	-1.10487113736669
0	11249	-1.64859882027172
0	11257	-1.60196188056371
0	11265	-1.70989966348837
0	11273	-1.51268821693924
0	11281	-0.680947006734072
0	11289	-1.43705655103578
0	11297	-1.43670540528803
0	11313	-1.96440998969337
0	11321	-0.380998365559685
0	11329	0.437530056781276
0	11337	0.587168521332624
0	11345	1.09619987437595
0	11353	-1.06372092792880
0	11369	-0.942717883357822
0	11377	0.729183004333836
0	11385	0.74674343708474
0	11393	0.417177176931786
0	11401	0.351195702739338
0	11409	1.06184734684405
0	11417	0.294080475661233
0	11425	-0.204127546871908
0	11433	0.167005170414121
0	11449	0.264985113337685
0	11457	0.864805596188185
0	11465	0.488606797394526
0	11489	-0.385886962059512
0	11497	0.279878623106470
0	11505	1.42368196371186
0	11513	-0.280009531982128
0	11521	-0.907094305597288
0	11529	-0.0425710727674815
0	11537	-0.676707116906954
0	11553	1.11289806247064
0	11561	1.45234979986498
0	11569	0.65755737930717
0	11577	1.74833851663185
0	11585	1.48874656382160
0	11593	0.147603284148624
0	11601	1.22193621633531
0	11609	0.96373784694301
0	11617	0.568821722672104
0	11633	0.570280582133438
0	11641	0.395288060448953
0	11649	-0.661107827605087
0	11657	0.690517555852925
0	11665	0.792886643593663
0	11673	1.37607001318038
0	11681	0.319723915433189
0	11689	0.442112204459741
0	11697	1.18573814164879
0	11705	1.64960279168783
0	11713	1.25264561654011
0	11721	1.18390096550756
0	11729	0.356145760643344
0	11737	0.311001964147379
0	11745	0.609375931693962
0	11753	1.21174989095341
0	11761	1.08044572327212
0	11769	1.79398053114653
0	11777	0.482131387460813
0	11785	0.658884215797047
0	11793	1.30921834241115
0	11801	0.271715032367589
0	11809	1.18028992922661
0	11817	1.21818590582585
0	11825	0.660149162457913
0	11833	0.601796744500825
0	11841	0.160002642993158
0	11849	0.969450182560125
0	11857	0.918296895473368
0	11865	1.20608940645162
0	11873	1.26924806061184
0	11881	1.65392910949405
0	11889	1.48258191378787
0	11897	0.481782351560983
0	11905	1.18632935064761
0	11913	1.74743268078876
0	11921	1.29465180273580
0	11929	1.77510257719622
0	11937	1.95189068893885
0	11945	2.63459266827430
0	11953	1.76240622700073
0	11961	0.48661152094053
0	11969	0.923832248917727
0	11977	0.260754446218170
0	11985	0.531013928754936
0	11993	1.50068412601111
0	12001	0.781580652287987
0	12009	1.21292680658281
0	12017	1.25234704752858
0	12025	2.10789896382676
0	12033	1.68104473912955
0	12041	1.14252076208215
0	12049	1.45791126577746
0	12057	1.60480308839584
0	12065	1.59304711208958
0	12073	1.57156213818997
0	12081	1.67095674167279
0	12089	1.84850229085158
0	12097	1.52726329336550
0	12105	-0.0167351287187794
0	12113	0.700381532993394
0	12121	1.47756646790865
0	12129	2.28864412624229
0	12137	1.90897725960758
0	12145	0.739328803450186
0	12153	0.704003770213555
0	12161	1.32552737810672
0	12169	0.679486519310295
0	12177	0.436991831002890
0	12185	0.018280204807664
0	12193	0.512381555875263
0	12201	1.12348335986020
0	12209	1.41799295201467
0	12217	1.51502795590604
0	12225	1.68715857819777
0	12233	1.65395590013730
0	12241	1.61464858402473
0	12249	1.16454116788113
0	12257	1.26974196800927
0	12265	0.672325500727096
0	12273	1.55036740356820
0	12281	1.28292493749154
0	12289	1.60544486457160
0	12297	1.39343526611245
0	12305	1.88498019237364
0	12313	1.09363938037139
0	12321	1.56908804716884
0	12329	1.87541627970352
0	12337	1.19651920176800
0	12345	1.48378751305678
0	12353	1.43828583247340
0	12361	0.932784346014445
0	12369	0.963440782385407
0	12377	2.47853455384926
0	12385	3.34594521720736
0	12393	0.913184301933835
0	12401	0.959196742757603
0	12409	1.07805831050495
0	12417	1.17751974447654
0	12425	0.883340422070629
0	12433	1.61463788445169
0	12441	2.13453937374892
0	12449	1.81949919646259
0	12457	0.64238319820846
0	12465	1.91502668337658
0	12473	2.16703045260495
0	12481	1.54259106964799
0	12489	1.47340238301357
0	12497	2.05049236814807
0	12505	0.628207773973903
0	12513	0.785225377121497
0	12521	1.5610078418756
0	12529	1.85542080633367
0	12537	1.88403612806568
0	12545	3.50232118604246
0	12553	2.45854424098321
0	12561	1.85632025325299
0	12569	1.17076089572862
0	12577	1.40797605116336
0	12585	2.97572670615251
0	12593	3.40164790340951
0	12601	2.34733281646039
0	12609	3.04293963442868
0	12617	2.99098114259492
0	12625	2.78563080912108
0	12633	2.92335311157421
0	12641	3.50232118604246
0	12649	2.45854424098321
0	12657	3.04293963442868
0	12665	2.99098114259492
0	12673	2.78563080912108
0	12681	2.96316250740675
0	12689	3.40164790340951
0	12697	2.34733281646039
0	12705	3.04293963442868
0	12713	2.62313566107327
0	12721	2.38185890627653
0	12729	2.98142134050771
0	12737	3.50232118604246
0	12745	2.45854424098321
0	12753	3.04293963442868
0	12761	2.99098114259492
0	12769	2.78563080912108
0	12777	2.92335311157421
0	12785	3.15147989452914
0	12793	0.993622847544815
0	12801	0.785225377121497
0	12809	2.01797625926208
0	12817	1.86889211334719
0	12825	2.41422609266126
0	12833	2.83449475177833
0	12841	2.12290979584281
0	12849	2.39395082684604
0	12857	1.71426974985400
0	12865	2.22393572763139
0	12873	1.95814663244091
0	12881	1.8496875311146
0	12889	1.49676413322574
0	12897	1.66317829603465
0	12905	-0.790266946936841
0	12913	0.85361850946909
0	12920	1.83040696803302
0	12927	1.58529333823715
0	12935	1.21118462470876
0	12943	1.82907795458158
0	12951	2.46587651276011
0	12961	1.39869622063144
0	12969	-0.570554318579199
0	12977	1.16171866378880
0	12985	1.21897790227682
0	12993	1.88595934527801
0	13001	2.54475270823359
0	13009	1.94587703876207
0	13017	1.40092791628465
0	13025	2.33515124915284
0	13033	1.95244520614485
0	13041	2.45911273475326
0	13049	1.47884830457074
0	13057	2.17134540437997
0	13065	2.19441471597667
0	13073	2.45275186052100
0	13081	2.26137060908172
0	13089	2.23001448974949
0	13097	2.02708687040353
0	13105	1.98103810197337
0	13113	2.01209384113989
0	13121	1.45947695198236
0	13129	1.72915357379735
0	13137	1.03109494020068
0	13145	1.10910441063331
0	13153	0.171634676699597
0	13161	0.266075105117269
0	13169	1.54288169002523
0	13177	1.67025698263643
0	13185	1.82121406573342
0	13193	1.01055530657397
0	13201	1.26638399679778
0	13209	0.689702109033179
0	13217	1.7072405842131
0	13225	1.83732019131749
0	13233	1.37198658484097
0	13241	1.2391600224164
0	13249	0.670102751020204
0	13257	0.209909665739147
0	13265	1.20449489949435
0	13273	2.28564175616879
0	13281	1.73682000846468
0	13289	1.94121612463726
0	13297	1.28794850501181
0	13305	0.138362635313633
0	13313	1.00369834595332
0	13321	1.70521063420275
0	13329	1.78052134723793
0	13337	1.83831609075123
0	13345	1.32828060100285
0	13353	1.33650923075777
0	13361	1.73657229510113
0	13369	2.10876719474157
0	13377	2.52268030051797
0	13385	1.19519845182616
0	13393	0.851676577874114
0	13401	1.45386819421968
0	13409	1.64201690572226
0	13417	1.10702424535382
0	13425	1.02274230970049
0	13433	1.24285456755449
0	13441	1.41078830670972
0	13449	1.27539811649303
0	13457	1.40377298663570
0	13465	0.798164359030847
0	13481	0.458998906334864
0	13489	1.05055996386945
0	13497	0.91014981126814
0	13505	0.416832755178414
0	13513	0.472973473748239
0	13521	0.87182317496994
0	13529	1.03618492554007
0	13537	1.04407020402494
0	13545	0.313379241468378
0	13553	0.724217558943684
0	13561	0.86230060243388
0	13569	0.0498580364255234
0	13577	0.296959945294022
0	13585	0.391593577583645
0	13593	0.108758785689228
0	13601	1.14435576778891
0	13609	0.81293778579668
0	13617	1.40652678284469
0	13625	1.15082503044265
0	13633	1.34416878354669
0	13641	0.396789163184831
0	13649	1.11805882328811
0	13657	1.18635806058979
0	13665	1.96045220466721
0	13673	1.24975438209987
0	13681	0.891693787533137
0	13689	0.450020971532457
0	13697	1.46272898190257
0	13705	1.85042941098206
0	13713	1.23864186909523
0	13721	1.21968442023684
0	13729	1.68241153738741
0	13737	1.60011169785197
0	13745	1.90156149214647
0	13753	0.772482491974124
0	13761	1.81021018405139
0	13769	1.93048409304054
0	13777	0.513403880301765
0	13785	1.35897603093187
0	13792	1.43336584689725
0	13801	0.370453087563206
0	13809	0.826822833053594
0	13817	1.35892690071550
0	13824	1.45547209398908
0	13832	1.39251000966039
0	13840	1.39127290945775
0	13848	1.29049482742471
0	13856	1.20609476562258
0	13864	0.87919001215494
0	13872	0.864642592663527
0	13880	0.770041159042453
0	13888	1.06726246343378
0	13896	1.72396556445181
0	13904	1.34521594362638
0	13912	1.36866380710454
0	13920	1.54487650490538
0	13928	1.49792639219554
0	13936	2.01169004959211
0	13944	0.840584746630098
0	13952	0.760828750533263
0	13960	1.36428056753713
0	13968	1.72493229264203
0	13976	1.75135045127167
0	13984	1.16174228497441
0	13992	1.23571049517160
0	14000	1.83134073253960
0	14009	0.168713490527272
0	14017	0.145588464356377
0	14025	0.32311885159943
0	14033	0.743886823820248
0	14041	1.08627791697389
0	14049	1.10609380141393
0	14057	0.711107738371999
0	14065	0.73955618327058
0	14073	1.02310570291632
0	14081	0.0467327148127694
0	14089	0.368111459745151
0	14097	1.17855852595664
0	14105	0.902404598781936
0	14113	1.44620462597662
0	14121	1.47965654617966
0	14129	1.2794269183273
0	14137	0.965930296388882
0	14145	0.895107977856578
0	14153	1.13046121582392
0	14161	1.43382185633073
0	14169	1.88703900543342
0	14177	1.29550036670954
0	14193	0.0306821903576937
0	14201	0.111289387022191
0	14209	0.725043598134048
0	14217	1.13490380727189
0	14225	1.49075911614945
0	14233	1.21232787528305
0	14241	0.176239683324179
0	14249	0.556735316516956
0	14257	1.47786538182406
0	14265	1.68633600517154
0	14273	1.71504110106097
0	14281	1.70721423668982
0	14289	1.00460226859256
0	14297	0.585923018528799
0	14305	0.737719652687371
0	14313	1.07503515413281
0	14321	1.36524911144748
0	14329	-0.177444355360736
0	14337	1.15605891946854
0	14345	1.66387344547826
0	14353	1.72477292009704
0	14361	0.972593447985357
0	14369	1.36857733684024
0	14377	0.96483818420614
0	14385	0.730109226411457
0	14393	0.218959896163726
0	14401	-0.304782073201985
0	14409	1.31201457987571
0	14417	1.55858391479152
0	14425	1.84562738668161
0	14433	1.5098370372287
0	14441	1.72831225482535
0	14449	0.941907689152285
0	14457	0.700284482291265
0	14465	0.21250470692027
0	14481	0.617362047466588
0	14489	-0.302077658534178
0	14497	0.448879771419692
0	14505	0.772671967499816
0	14513	1.10409607595170
0	14521	0.108494186684889
0	14529	0.297766503083107
0	14537	0.834791158219658
0	14545	0.659396554888954
0	14553	0.875031786237127
0	14561	1.32677660323249
0	14569	0.598149693652531
0	14577	1.13775557731373
0	14584	0.787883328266726
0	14593	1.23146447943593
0	14601	0.54382231385192
0	14609	0.643474627943821
0	14617	1.01928246618924
0	14625	1.24752289040537
0	14633	1.57217969776095
0	14641	1.26183575114316
0	14648	0.314102220841386
0	14665	-0.277698118296422
0	14673	0.983089932706599
0	14681	2.17785221577895
0	14689	0.792604426924504
0	14697	-0.877162851016483
0	14705	0.996680938747594
0	14713	0.560889244529671
0	14721	-0.0522577723226538
0	14729	1.29134193965433
0	14737	1.14802364920415
0	14745	1.14522425648232
0	14753	0.855493756409768
0	14761	1.85866920805084
0	14769	1.54836516160338
0	14777	1.96067587310983
0	14785	1.93495111494479
0	14793	1.76570472071335
0	14801	1.06337534906366
0	14809	0.980058757152904
0	14817	0.357839487442958
0	14825	1.18829198674246
0	14833	0.782795981287281
0	14841	0.675866600131442
0	14849	0.867358261890467
0	14857	0.87462829014799
0	14865	1.18340518149420
0	14873	1.11255075211697
0	14889	0.407473087169521
0	14897	0.109303888044511
0	14905	0.059018794879786
0	14913	0.169242332308178
0	14921	-0.584560182164276
0	14929	0.463789808062264
0	14937	1.00131540223945
0	14945	1.51368728493749
0	14953	1.56571993614146
0	14961	0.4757310779009
0	14969	-0.533301564839823
0	14977	0.229310945668207
0	14985	0.617621803815315
0	14993	0.733769635307528
0	15001	1.07138895481253
0	15009	0.690829158179986
0	15017	-0.767130787043133
0	15025	1.14109422783942
0	15033	1.90002477287274
0	15041	1.05236732480964
0	15049	0.746479081869082
0	15059	0.203327578474563
0	15067	-0.803936653286013
0	15075	-1.25868903298768
0	15083	0.986979516230559
0	15097	1.32466504246899
0	15105	-0.0393822668272454
0	15113	0.517310174672596
0	15121	1.27877894343619
0	15129	1.23842573582074
0	15137	0.65827531033201
0	15145	-0.0168129425309553
0	15161	0.220033722986556
0	15169	0.922466521380445
0	15177	2.18847067997653
0	15185	1.47863209806705
0	15193	1.19492156897161
0	15201	1.01268259703701
0	15209	0.396875395891968
0	15217	-0.857628212702156
0	15225	-0.204574625911777
0	15233	-0.158981588666593
0	15241	0.967664944226423
0	15249	1.63354676467579
0	15257	1.48389335256811
0	15265	-0.27957030141412
0	15273	0.150333344667943
0	15281	0.802080087423456
0	15289	-0.0454989774679362
0	15297	1.56416684494319
0	15305	1.86425577553223
0	15313	1.37094737356961
0	15321	1.02858830437564
0	15329	0.472674467692944
0	15337	0.408442105732773
0	15345	1.36203204506657
0	15353	0.0148143624313652
0	15361	0.975887090353467
0	15369	1.67302489980990
0	15377	1.55825227965391
0	15385	-0.279226757131139
0	15393	0.551739396209115
0	15401	1.59662676402927
0	15409	0.884417286479118
0	15417	0.340143668510673
0	15425	0.649134438978678
0	15433	0.361918505152551
0	15441	0.681259326856796
0	15449	0.92277412818187
0	15457	1.29909571943235
0	15465	1.09079260022646
0	15473	0.740108088160276
0	15481	0.302274190089555
0	15489	-0.333376134374872
0	15497	0.474035963204125
0	15513	2.00037150827531
0	15521	1.92130178494006
0	15529	1.4990122997714
0	15537	1.53709602823253
0	15545	0.74383812046272
0	15553	0.883596433178965
0	15561	1.50609530745648
0	15569	0.698581112854894
0	15577	-0.298813375465626
0	15585	0.372208941484485
0	15593	0.302102446128797
0	15601	0.789567686793259
0	15609	0.353238322180771
0	15617	-0.480265714864384
0	15625	-0.580728212595128
0	15633	-1.02542355622391
0	15641	-0.121169935202992
0	15649	1.09101736592107
0	15657	0.85216397320031
0	15665	-0.187467573153115
0	15673	0.402623301651092
0	15681	0.853151395540693
0	15689	0.313281955931996
0	15697	-0.122027325996605
0	15705	-0.0382197175044734
0	15713	0.32266397943988
0	15721	0.265726273040593
0	15729	0.0870747320679923
0	15737	0.480668413952137
0	15745	-0.141681923147496
0	15753	-0.752830060470879
0	15761	-0.251013076700700
0	15769	-0.476318675699194
0	15777	0.310650985942285
0	15785	0.160892327334915
0	15793	-0.212009352122041
0	15801	-0.67895732076149
0	15817	0.0945352341148222
0	15825	-0.152929951826969
0	15833	-0.401364844473818
0	15841	0.177767954179298
0	15849	-0.0278011909642153
0	15857	0.508860877491491
0	15865	-0.241093421000317
0	15873	0.0774830559303368
0	15883	-0.433435998072419
0	15897	0.054050361162079
0	15905	-0.147740074287483
0	15913	0.607297911926653
0	15921	-0.28223987967924
0	15929	-0.624935316943072
0	15937	-1.21975127857605
0	15945	-0.674860894153001
0	15953	0.00990573726681543
0	15961	0.445465150899496
0	15969	-0.610599587357446
0	15977	-0.73545922596186
0	15985	-0.91948479396793
0	15993	-0.695853872346068
0	16001	-0.951396137043433
0	16012	-0.40030483380796
0	16025	-0.0477137459563943
0	16033	-0.420869357907663
0	16041	-0.587900289762334
0	16049	0.0436842484310755
0	16057	-0.495631328324998
0	16065	-0.625453673425872
0	16073	-0.0321987471738510
0	16081	-0.586125260223449
0	16089	-1.85209375110686
0	16097	-0.402884377415493
0	16105	-0.0670690877260522
0	16112	-0.332556057064760
0	16121	-0.438961226950708
0	16129	0.0423686185890340
0	16137	-0.93114225718257
0	16145	-0.775373125706126
0	16153	-0.448611172573832
0	16161	-1.07470908317239
0	16169	-0.164691184914920
0	16177	-0.187562189524089
0	16185	0.200991180163498
0	16193	0.0327485456796799
0	16201	-0.475889548974631
0	16209	0.096215842402903
0	16217	-0.171849196242557
0	16233	-1.42275677365639
0	16241	0.152171584147634
0	16273	-0.0600786936556288
0	16281	0.265473963790248
0	16289	-0.864125928092182
0	16297	-0.139840823965804
0	16305	0.204367215623662
0	16313	-0.104878704328416
0	16321	-0.258550317200513
0	16329	0.162800170946251
0	16337	-0.417511513832337
0	16345	-0.313433616088032
0	16353	-0.774550428310716
0	16361	-0.200489598826795
0	16369	-0.0367086097836431
0	16377	1.03864125119860
0	16385	0.888408949017473
0	16393	0.221755012706590
0	16401	1.42687097377613
0	16409	-0.50236633504952
0	16417	-0.144279099454168
0	16425	-2.05986839630245
0	16433	-0.732683287209247
0	16441	-0.571334571411479
0	16449	-1.31761489232681
0	16465	0.703551674604132
0	16473	0.25368580344779
0	16481	0.0951784995811842
0	16489	0.395247326042094
0	16497	0.561687501564595
0	16505	-1.34619007566118
0	16513	-1.08348671464861
0	16521	-1.09217435515018
0	16529	0.203204664849614
0	16537	0.122746223442224
0	16545	0.25884299777615
0	16553	-0.0749403792795329
0	16561	-0.444206192371168
0	16569	-0.434318156380285
0	16577	-1.32468446383046
0	16585	-0.428703285931499
0	16593	-0.149180785871726
0	16601	-0.583386589616539
0	16609	-1.12276954071265
0	16617	-0.828088808977528
0	16625	-0.364826986228799
0	16633	-0.904248579148525
0	16641	-0.238495976424900
0	16649	-0.359421771755018
0	16657	-0.367626646636583
0	16665	-0.723554685918845
0	16673	0.233221896599860
0	16681	0.0226824653276561
0	16689	-0.948138629210785
0	16697	-1.12906895121483
0	16705	0.000388026522990970
0	16713	0.0315350913475543
0	16721	-1.15803864400517
0	16729	-1.41158532229634
0	16737	-1.08571631732146
0	16745	-1.09562572473989
0	16753	-0.737597372602064
0	16761	-0.560040221350993
0	16769	-0.795398560700307
0	16809	-1.40656961796103
0	16817	-0.463911443316365
0	16825	-0.197066237870036
0	16833	-0.923894286907993
0	16841	-1.13524382852879
0	16849	-1.14919649508668
0	16857	-0.866226214420657
0	16865	-1.60183330814090
0	16873	-0.687918492929541
0	16883	-1.26687866935908
0	16891	-0.194182576337778
0	16899	-1.36092264728357
0	16907	-0.879787462200267
0	16921	-0.866123746172653
0	16929	-1.43857567601658
0	16937	-1.34574567120288
0	16947	-0.84272309472529
0	16955	-1.60063305145653
0	16963	-1.67856544789858
0	16977	-1.06922305829950
0	16985	-0.87929505571054
0	16993	0.0179735251175099
0	17001	-0.552379741964996
0	17009	0.629868733471811
0	17017	0.265921664220681
0	17025	0.290029648126736
0	17033	0.0575606665406436
0	17041	-0.043115893192919
0	17049	-0.784492690642347
0	17057	-1.56979391193982
0	17065	-0.358397897386887
0	17073	-0.735610706696847
0	17081	0.151083961619856
0	17097	0.173841112645730
0	17105	0.824010455076978
0	17113	-1.08449410351331
[truncated: 53,033 more rows]
