# Supplementary material for: A Compendium of Nucleosome and Transcript Profiles Reveals Determinants of Chromatin Architecture and Transcription
Source: PLoS Genet. 2013 May 2;9(5):e1003479. doi: 10.1371/journal.pgen.1003479 (PMC3642058; doi:10.1371/journal.pgen.1003479)
Supplement: Dataset S1 — Yeast transcript annotation R script and data files. Please note this file is 81.9 MB and may be difficult for some readers to download due to its size. (GZ) [file pgen.1003479.s001.gz › yeast-transcript-annotation/chr6.data.tot.perm]

0	16	9.42422
0	24	9.98811
0	32	10.1982
0	40	10.5277
0	48	10.6346
0	56	10.5305
0	64	10.33
0	72	10.33
0	80	9.76566
0	88	9.76566
0	96	9.96544
0	104	9.93102
0	112	9.93102
0	120	10.15
0	128	10.4267
0	136	10.6588
0	144	10.878
0	152	10.5498
0	160	10.386
0	168	10.3424
0	176	9.65412
0	184	9.36163
0	192	9.65412
0	200	9.62788
0	208	9.28331
0	216	9.18287
0	224	9.28936
0	232	9.28936
0	240	8.96716
0	248	8.96716
0	256	8.90832
0	264	8.62745
0	272	8.62745
0	280	9.28386
0	288	9.42397
0	296	10.1964
0	304	10.2377
0	312	10.4416
0	320	10.4985
0	328	10.3762
0	336	9.82367
0	344	9.47313
0	352	9.25379
0	360	8.19171
0	368	8.82291
0	376	9.22078
0	384	9.22423
0	392	8.71996
0	400	8.29593
0	408	8.29593
0	416	6.89828
0	424	6.81835
0	432	6.81835
0	440	7.61261
0	448	7.22423
0	456	7.84549
0	464	8.25154
0	472	8.25154
0	480	8.42347
0	488	9.20632
0	496	9.62875
0	504	9.3834
0	512	9.71097
0	520	9.71097
0	528	9.68742
0	536	9.64643
0	544	9.64643
0	552	9.64643
0	560	9.73777
0	568	9.73777
0	576	9.48324
0	584	9.36528
0	592	9.36528
0	600	9.39262
0	608	9.4384
0	616	9.4384
0	624	9.48084
0	632	9.0819
0	640	8.57707
0	648	8.00643
0	656	8.57707
0	664	8.00643
0	672	8.20574
0	680	8.00375
0	688	8.31332
0	696	8.31332
0	704	8.31332
0	712	8.30574
0	720	8.30574
0	728	8.82215
0	736	8.27612
0	744	8.33156
0	752	8.33156
0	760	8.82972
0	768	8.4023
0	776	8.81911
0	784	9.19464
0	792	9.45268
0	800	9.12683
0	808	9.4842
0	816	9.28606
0	824	8.87798
0	832	8.67108
0	840	9.10391
0	848	8.79534
0	856	8.93524
0	864	9.43741
0	872	9.43741
0	880	9.53045
0	888	10.348
0	896	10.348
0	904	10.1926
0	908	10.3215
0	912	10.9189
0	920	11.0197
0	928	10.8341
0	932	10.754
0	936	10.7605
0	940	10.7232
0	944	10.8008
0	952	10.8155
0	960	9.80132
0	984	10.0121
0	992	9.93751
0	1000	9.93594
0	1008	9.93594
0	1016	9.7224
0	1024	9.68783
0	1032	9.71097
0	1048	9.65242
0	1056	10.7025
0	1064	10.9268
0	1072	10.7933
0	1080	10.954
0	1096	11.2054
0	1104	10.8627
0	1112	10.427
0	1120	10.4076
0	1128	9.91687
0	1132	9.98879
0	1136	9.72808
0	1144	9.53833
0	1152	9.53833
0	1160	9.51575
0	1176	8.11511
0	1184	8.13723
0	1192	8.20107
0	1200	8.02237
0	1208	8.01707
0	1216	8.06916
0	1224	7.46489
0	1232	7.31331
0	1240	7.23567
0	1248	7.07936
0	1256	7.1964
0	1264	7.64557
0	1272	9.05567
0	1280	9.22767
0	1288	9.43889
0	1296	9.61961
0	1304	9.61961
0	1312	9.48994
0	1320	9.55669
0	1328	9.67738
0	1336	9.89395
0	1344	9.92891
0	1352	10.021
0	1360	9.92891
0	1368	9.82594
0	1376	9.82594
0	1384	9.73495
0	1392	9.58111
0	1400	9.29046
0	1408	9.20224
0	1416	9.00509
0	1424	8.32514
0	1432	7.74979
0	1440	7.74979
0	1448	8.39925
0	1456	8.56351
0	1464	8.71833
0	1472	8.75298
0	1480	8.76408
0	1488	8.76408
0	1496	8.83048
0	1504	8.95198
0	1512	8.95198
0	1520	8.88671
0	1528	8.5202
0	1536	8.54891
0	1544	8.8395
0	1552	9.85591
0	1560	10.0237
0	1568	10.0237
0	1576	9.96372
0	1584	10.0237
0	1592	9.37721
0	1600	8.17516
0	1608	8.53324
0	1616	8.22538
0	1624	7.35797
0	1632	6.53694
0	1640	7.26946
0	1648	7.15361
0	1656	7.54432
0	1664	8.03421
0	1672	8.03421
0	1680	8.03421
0	1688	8.37669
0	1696	8.548
0	1704	8.30139
0	1712	8.37669
0	1720	8.45023
0	1728	8.45023
0	1736	8.39007
0	1744	8.74339
0	1752	9.29046
0	1760	9.68867
0	1768	9.68867
0	1776	9.94258
0	1784	9.94258
0	1792	9.92573
0	1800	9.54891
0	1808	9.43988
0	1816	9.43988
0	1824	9.14332
0	1832	8.91687
0	1840	8.91687
0	1848	8.91687
0	1856	8.62484
0	1864	8.7751
0	1872	9.15903
0	1880	9.15903
0	1888	8.97264
0	1896	8.97264
0	1904	8.58604
0	1912	8.35692
0	1920	8.53045
0	1928	8.91189
0	1936	9.14636
0	1944	9.14636
0	1952	9.31223
0	1960	8.70769
0	1968	8.45415
0	1976	8.03814
0	1984	8.03814
0	1992	7.95336
0	2000	8.27723
0	2008	8.52207
0	2016	8.75536
0	2024	8.79302
0	2032	9.24985
0	2040	9.49471
0	2048	9.41091
0	2056	9.38802
0	2064	9.26277
0	2072	9.06275
0	2080	9.06275
0	2088	9.43939
0	2096	9.92679
0	2104	9.92608
0	2112	9.85961
0	2120	9.57797
0	2128	8.01972
0	2136	7.85591
0	2144	8.01972
0	2152	7.9282
0	2160	7.83048
0	2168	8.48516
0	2176	9.28331
0	2184	9.55075
0	2192	9.78253
0	2200	10.0104
0	2208	10.0104
0	2216	9.86845
0	2224	9.44679
0	2232	9.0698
0	2240	8.42447
0	2248	7.82746
0	2256	7.82746
0	2264	8.45415
0	2272	9.21096
0	2280	9.4842
0	2288	9.4842
0	2296	9.90403
0	2304	9.99402
0	2312	9.78448
0	2320	9.78448
0	2328	9.82556
0	2336	9.11201
0	2344	8.9589
0	2352	8.9589
0	2360	8.96303
0	2368	9.09263
0	2376	9.10703
0	2384	8.82443
0	2392	8.74579
0	2400	8.31439
0	2408	8.39518
0	2416	8.3443
0	2424	8.59495
0	2432	8.8809
0	2440	8.8809
0	2448	8.50041
0	2456	8.39007
0	2464	8.65242
0	2472	8.65242
0	2480	9.18935
0	2488	9.37152
0	2496	9.36006
0	2504	9.10578
0	2512	9.10079
0	2520	8.63351
0	2528	8.38699
0	2536	7.97537
0	2544	7.23795
0	2552	7.23795
0	2560	7.36215
0	2568	7.65583
0	2576	8.11944
0	2584	8.15723
0	2592	8.15723
0	2600	8.44432
0	2608	8.41846
0	2616	8.835
0	2624	8.9699
0	2632	9.30248
0	2640	9.55349
0	2648	9.55349
0	2656	9.52813
0	2664	9.45513
0	2672	9.35378
0	2680	9.1964
0	2688	9.0505
0	2696	8.93453
0	2704	8.93453
0	2712	8.96028
0	2720	9.26779
0	2728	8.9876
0	2736	8.9876
0	2744	8.9876
0	2752	9.00843
0	2760	9.54524
0	2768	9.70974
0	2776	9.78953
0	2784	10.2476
0	2792	10.1333
0	2800	9.77196
0	2808	9.5838
0	2816	10.2325
0	2824	9.77196
0	2832	9.72118
0	2840	10.215
0	2848	10.3637
0	2856	10.0608
0	2864	10.5667
0	2872	11.0329
0	2880	11.1117
0	2888	11.4761
0	2896	11.666
0	2904	11.481
0	2912	11.0542
0	2920	10.8222
0	2928	8.6778
0	2936	8.6778
0	2944	9.61261
0	2952	9.61261
0	2960	9.77275
0	2968	10.3834
0	2976	9.60689
0	2984	9.29975
0	2992	10.9586
0	3000	11.1683
0	3008	10.9687
0	3016	11.7038
0	3024	11.7977
0	3032	11.644
0	3040	10.9534
0	3048	10.9534
0	3056	10.5286
0	3064	9.97332
0	3072	10.1382
0	3080	10.2139
0	3088	10.2139
0	3096	9.69573
0	3104	9.87469
0	3112	10.2139
0	3120	10.6106
0	3128	11.1668
0	3136	11.3921
0	3144	11.3921
0	3152	11.0973
0	3160	11.0973
0	3168	10.8644
0	3176	10.8644
0	3184	10.8914
0	3192	11.2102
0	3200	11.162
0	3208	11.162
0	3216	11.0083
0	3224	10.6003
0	3232	10.2943
0	3240	9.71261
0	3248	9.04855
0	3256	9.044
0	3264	9.68116
0	3272	10.4317
0	3280	10.9151
0	3288	11.3079
0	3296	11.4369
0	3304	11.4369
0	3312	11.4369
0	3320	11.504
0	3328	11.4427
0	3336	11.4427
0	3344	11.345
0	3352	11.1998
0	3360	11.1998
0	3368	11.3746
0	3376	11.2781
0	3384	11.2781
0	3392	11.204
0	3400	10.5551
0	3408	9.80305
0	3416	9.21154
0	3424	9.21154
0	3432	9.27169
0	3440	9.27169
0	3448	9.27169
0	3456	9.33794
0	3464	8.87871
0	3472	9.30084
0	3480	9.97093
0	3488	10.3564
0	3496	10.1281
0	3504	10.2428
0	3512	9.80344
0	3520	9.80344
0	3528	10.1864
0	3536	11.9884
0	3544	12.0804
0	3552	12.2196
0	3560	12.2196
0	3568	11.5614
0	3576	10.8856
0	3584	10.8856
0	3592	11.6579
0	3600	11.6579
0	3608	11.7482
0	3616	11.6694
0	3624	10.9839
0	3632	10.5103
0	3640	10.2808
0	3648	10.5103
0	3656	10.677
0	3664	11.1569
0	3672	11.2815
0	3680	11.2815
0	3688	10.9119
0	3696	11.097
0	3704	10.6922
0	3712	10.2717
0	3720	10.33
0	3728	10.2717
0	3736	10.0293
0	3744	10.0711
0	3752	10.7218
0	3760	11.0091
0	3768	11.1686
0	3776	11.3006
0	3784	11.2623
0	3792	11.1345
0	3800	10.6456
0	3808	10.9806
0	3816	11.1211
0	3824	11.0532
0	3832	10.6303
0	3840	10.5549
0	3848	9.05632
0	3856	8.55988
0	3864	8.19874
0	3872	9.04855
0	3880	10.136
0	3888	10.9851
0	3896	10.9851
0	3904	11.0901
0	3912	11.0901
0	3920	11.2448
0	3928	11.6918
0	3936	11.6918
0	3944	11.6429
0	3952	11.6216
0	3960	10.6554
0	3968	9.59894
0	3976	9.59894
0	3984	10.0582
0	3992	10.5581
0	4000	10.7589
0	4008	10.8865
0	4016	11.044
0	4024	11.0038
0	4032	11.0038
0	4040	10.6782
0	4048	10.768
0	4056	10.768
0	4064	11.256
0	4072	11.6657
0	4080	11.8714
0	4088	11.7784
0	4096	11.7784
0	4104	11.5851
0	4112	11.5851
0	4120	11.7217
0	4128	12.0481
0	4136	12.0734
0	4144	12.0481
0	4152	11.8426
0	4160	11.1503
0	4168	11.1503
0	4176	11.0642
0	4184	11.378
0	4192	11.8458
0	4200	12.1582
0	4208	12.1582
0	4216	11.8752
0	4224	11.8752
0	4232	11.4338
0	4240	9.86256
0	4248	9.60865
0	4256	10.422
0	4264	10.46
0	4272	11.541
0	4280	12.1635
0	4288	12.7152
0	4296	12.3871
0	4304	12.3871
0	4312	11.9435
0	4320	10.9677
0	4328	6.46489
0	4336	6.46489
0	4344	8.44334
0	4352	11.2825
0	4360	11.4404
0	4368	12.0403
0	4376	12.2503
0	4384	12.2231
0	4392	12.1735
0	4400	12.3801
0	4408	12.4551
0	4416	12.4551
0	4424	12.4237
0	4432	12.5386
0	4440	12.7343
0	4448	12.9746
0	4456	13.0179
0	4464	13.1165
0	4472	13.033
0	4480	12.5473
0	4488	12.235
0	4496	12.1044
0	4504	11.8359
0	4512	11.7603
0	4520	11.9648
0	4528	11.88
0	4536	11.8742
0	4544	11.7236
0	4552	11.2436
0	4560	11.1199
0	4568	11.1199
0	4576	10.4954
0	4584	11.1216
0	4592	11.1708
0	4600	11.4105
0	4608	11.196
0	4616	11.6647
0	4624	11.442
0	4632	11.8522
0	4640	11.8708
0	4648	12.0327
0	4656	11.8204
0	4664	11.5599
0	4672	10.8009
0	4680	9.5685
0	4688	8.47361
0	4696	7.57707
0	4704	7.339
0	4712	7.4794
0	4720	7.48994
0	4728	7.46099
0	4729	7.46099
0	4736	7.37669
0	4744	7.48036
0	4760	7.45807
0	4768	7.87139
0	4776	7.78448
0	4784	7.78448
0	4792	7.89178
0	4800	7.7751
0	4816	7.19757
0	4824	6.78136
0	4832	6.7044
0	4840	6.24702
0	4848	6.06916
0	4856	6.42146
0	4864	8.88381
0	4872	8.88889
0	4880	9.18582
0	4888	9.18759
0	4896	8.46974
0	4904	8.16562
0	4912	8.01309
0	4920	7.58246
0	4928	7.25604
0	4936	7.83349
0	4944	8.10952
0	4952	8.10952
0	4960	8.38288
0	4968	8.38288
0	4976	9.07299
0	4984	8.97605
0	4992	9.41594
0	5000	9.7751
0	5008	9.7751
0	5016	9.38545
0	5024	9.09766
0	5032	8.10329
0	5040	8.00375
0	5048	8.3684
0	5056	8.3684
0	5064	8.3684
0	5072	8.0329
0	5080	7.20341
0	5088	6.86035
0	5096	6.92396
0	5104	7.07682
0	5112	6.67444
0	5120	7.0329
0	5128	6.67444
0	5136	7.64557
0	5144	7.67276
0	5152	7.88381
0	5160	7.41343
0	5168	7.41343
0	5176	6.75298
0	5184	7.03027
0	5192	7.34535
0	5200	7.35168
0	5208	8.01575
0	5216	8.15241
0	5224	7.92538
0	5232	7.51457
0	5240	7.72727
0	5248	7.72727
0	5256	7.85442
0	5264	8.09074
0	5272	8.6845
0	5280	8.74659
0	5288	8.38082
0	5296	8.53971
0	5304	8.51926
0	5312	8.02896
0	5320	7.7044
0	5328	6.76566
0	5336	6.12928
0	5344	6.12928
0	5352	6.35588
0	5360	6.35588
0	5368	6.35588
0	5376	6.39314
0	5384	5.79998
0	5392	6.22423
0	5400	6.6778
0	5408	6.6778
0	5416	6.38904
0	5424	6.42946
0	5432	5.82443
0	5440	5.82443
0	5448	5.88381
0	5456	5.73697
0	5464	5.46877
0	5472	5.46877
0	5480	5.46877
0	5488	5.73051
0	5496	5.73051
0	5504	5.78759
0	5512	5.78136
0	5520	5.51457
0	5528	5.39722
0	5536	5.43741
0	5544	5.29593
0	5552	5.29593
0	5560	5.38082
0	5568	5.20574
0	5576	5.56624
0	5584	5.67108
0	5592	5.79998
0	5600	5.57347
0	5608	5.67108
0	5616	5.66432
0	5624	5.81225
0	5632	5.81225
0	5640	5.9126
0	5648	5.9183
0	5656	5.9183
0	5664	5.79998
0	5672	5.94084
0	5680	7.69448
0	5688	7.68617
0	5696	7.68617
0	5704	7.64042
0	5712	5.69779
0	5720	5.69779
0	5728	5.52952
0	5736	5.57347
0	5744	5.7625
0	5752	5.74979
0	5760	5.43741
0	5768	5.52952
0	5776	5.94084
0	5784	6.02237
0	5792	6.60909
0	5800	7.02764
0	5808	6.64042
0	5816	6.86919
0	5824	6.86919
0	5832	6.60909
0	5840	6.38494
0	5848	6.15843
0	5856	5.63005
0	5864	5.63005
0	5872	5.66432
0	5880	5.89539
0	5888	5.88961
0	5896	5.89539
0	5904	5.6845
0	5912	5.61611
0	5920	5.59495
0	5928	5.57347
0	5936	5.60204
0	5944	5.79998
0	5952	5.78759
0	5960	5.974
0	5968	6.26946
0	5976	6.37255
0	5984	6.26053
0	5992	6.26053
0	6000	5.9183
0	6008	5.44531
0	6016	5.01707
0	6024	5.01707
0	6032	5.17754
0	6040	5.31331
0	6048	5.45317
0	6056	5.51457
0	6064	5.59495
0	6072	6.25604
0	6080	6.8365
0	6088	7.12683
0	6096	7.14636
0	6104	6.74979
0	6112	6.42146
0	6120	6.17754
0	6128	5.84847
0	6136	5.84847
0	6144	6.10952
0	6152	6.34324
0	6160	6.17754
0	6168	6.11449
0	6176	5.90115
0	6184	6.02764
0	6192	5.92961
0	6200	5.80613
0	6208	6.19171
0	6216	6.19171
0	6224	6.35588
0	6232	6.29593
0	6240	6.56624
0	6248	6.30899
0	6256	6.30899
0	6264	5.7751
0	6272	5.88381
0	6280	5.54432
0	6288	5.88381
0	6296	6.187
0	6304	6.47651
0	6312	6.61611
0	6320	6.61611
0	6328	6.89539
0	6336	6.73051
0	6344	6.10952
0	6352	6.55166
0	6360	6.59495
0	6368	6.14878
0	6376	6.08443
0	6384	6.30899
0	6392	6.46877
0	6400	6.78448
0	6408	6.78448
0	6416	7.1219
0	6424	7.58066
0	6432	7.72403
0	6440	7.07427
0	6448	7.28055
0	6456	7.67108
0	6464	7.89539
0	6472	10.0863
0	6480	10.2214
0	6488	10.9964
0	6496	11.3856
0	6504	11.4517
0	6512	11.688
0	6520	12.4407
0	6528	12.4407
0	6536	12.3039
0	6544	12.4756
0	6552	12.4661
0	6560	12.1808
0	6568	12.304
0	6576	12.7214
0	6584	12.8436
0	6592	12.7214
0	6600	12.6599
0	6608	12.3829
0	6616	12.3829
0	6624	11.5449
0	6632	9.93524
0	6640	10.37
0	6648	10.37
0	6656	10.0819
0	6664	10.1089
0	6672	9.78992
0	6680	9.75616
0	6688	9.23282
0	6696	9.78214
0	6704	9.78214
0	6712	10.5992
0	6720	10.9617
0	6728	11.3263
0	6736	10.9617
0	6744	10.6507
0	6752	10.6694
0	6760	11.4524
0	6768	11.4524
0	6776	12.2014
0	6784	12.5318
0	6792	12.7857
0	6800	12.433
0	6808	11.9786
0	6816	11.6659
0	6824	8.82291
0	6832	8.06532
0	6840	7.18464
0	6848	8.06532
0	6856	10.1055
0	6864	10.2566
0	6872	11.0186
0	6880	11.4787
0	6888	12.0358
0	6896	12.4352
0	6904	12.2861
0	6912	12.1778
0	6920	12.4556
0	6928	12.4556
0	6936	12.1711
0	6944	12.4339
0	6952	12.6301
0	6960	12.1711
0	6968	11.7933
0	6976	11.28
0	6984	10.7629
0	6992	10.4933
0	7000	10.211
0	7008	9.99671
0	7016	9.99671
0	7024	10.6391
0	7032	11.3936
0	7040	12.1788
0	7048	12.1971
0	7056	12.4052
0	7064	12.1255
0	7072	11.4771
0	7080	10.3982
0	7088	9.39416
0	7096	8.33688
0	7104	8.9126
0	7112	8.33688
0	7120	8.30465
0	7128	8.54432
0	7136	8.76092
0	7144	9.74459
0	7152	10.3772
0	7160	10.5176
0	7168	10.6671
0	7176	10.9515
0	7184	10.8765
0	7192	11.0549
0	7200	11.0549
0	7208	11.2136
0	7216	11.3235
0	7224	11.3235
0	7232	11.0464
0	7240	10.933
0	7248	10.933
0	7256	11.153
0	7264	11.153
0	7272	11.6765
0	7280	11.6765
0	7288	11.5691
0	7296	11.2937
0	7304	11.3571
0	7312	12.1998
0	7320	12.8672
0	7328	13.2746
0	7336	13.2746
0	7344	13.0247
0	7352	12.7879
0	7360	12.0481
0	7368	11.5329
0	7376	11.0939
0	7384	11.319
0	7392	10.9194
0	7400	10.9365
0	7408	11.4775
0	7416	12.0785
0	7424	12.2344
0	7432	12.541
0	7440	12.541
0	7448	12.3257
0	7456	11.8552
0	7464	11.1524
0	7472	10.5328
0	7480	10.4549
0	7488	10.5328
0	7496	10.5328
0	7504	11.0365
0	7512	11.0224
0	7520	11.3585
0	7528	10.6421
0	7536	10.6421
0	7544	9.98354
0	7552	9.6778
0	7560	8.93664
0	7568	8.87652
0	7576	6.9183
0	7584	6.9183
0	7592	9.13173
0	7600	10.698
0	7608	11.456
0	7616	11.456
0	7624	11.3434
0	7632	11.1758
0	7640	7.10454
0	7648	5.84847
0	7656	5.84847
0	7664	6.64042
0	7672	7.35168
0	7680	7.35168
0	7688	7.35168
0	7696	7.35168
0	7704	7.30465
0	7712	7.20574
0	7720	7.20574
0	7728	7.20574
0	7736	6.58066
0	7744	5.65071
0	7752	5.65071
0	7760	6.33049
0	7768	7.2127
0	7776	7.38699
0	7784	7.50326
0	7792	7.74979
0	7800	7.74979
0	7808	7.24476
0	7816	7.64729
0	7824	8.08696
0	7832	8.07427
0	7840	7.61261
0	7848	7.61261
0	7856	7.54064
0	7864	6.86919
0	7872	5.98489
0	7880	5.98489
0	7888	6.64729
0	7896	6.64729
0	7904	6.69116
0	7912	6.86625
0	7920	6.14878
0	7928	5.84847
0	7936	5.87213
0	7944	6.16802
0	7952	6.13906
0	7960	6.14393
0	7968	6.29593
0	7976	6.31331
0	7984	6.21501
0	7992	6.36424
0	8000	6.36424
0	8008	6.339
0	8016	6.339
0	8024	6.339
0	8032	6.01707
0	8040	6.02237
0	8048	6.08948
0	8056	5.7938
0	8064	5.7938
0	8072	5.81225
0	8080	5.81225
0	8088	5.7751
0	8096	5.49947
0	8104	5.42946
0	8112	5.49185
0	8120	5.49185
0	8128	5.7625
0	8136	5.98489
0	8144	6.38904
0	8152	6.6677
0	8160	6.68115
0	8168	6.68115
0	8176	6.65412
0	8184	6.01707
0	8192	5.82443
0	8200	5.6845
0	8208	5.90689
0	8216	6.12928
0	8224	6.12928
0	8232	6.12928
0	8240	6.13418
0	8248	6.13418
0	8256	8.93383
0	8264	8.90904
0	8272	8.93594
0	8280	8.93102
0	8288	6.19171
0	8296	5.96853
0	8304	6.00643
0	8312	6.01176
0	8320	6.11449
0	8328	6.3003
0	8336	6.19171
0	8344	6.19171
0	8352	5.98489
0	8360	5.88381
0	8368	5.65753
0	8376	5.7044
0	8384	5.83048
0	8392	5.90115
0	8400	6.17754
0	8408	6.17754
0	8416	6.17754
0	8424	6.09954
0	8432	5.9183
0	8440	5.9183
0	8448	5.71097
0	8456	5.54432
0	8464	5.8425
0	8472	5.8425
0	8480	5.31331
0	8488	5.86035
0	8496	5.96303
0	8504	5.9957
0	8512	5.9957
0	8520	5.96303
0	8528	5.73697
0	8536	5.32193
0	8544	5.32193
0	8552	5.32193
0	8560	5.60909
0	8568	5.60909
0	8576	5.72403
0	8584	5.81225
0	8592	6.24702
0	8600	6.41343
0	8608	6.41343
0	8616	6.41343
0	8624	6.13906
0	8632	5.8425
0	8640	5.64386
0	8648	5.34746
0	8656	5.36424
0	8664	5.05889
0	8672	5.04855
0	8680	5.11944
0	8688	5.20574
0	8696	6.10454
0	8704	6.13906
0	8712	6.13906
0	8720	6.23339
0	8728	5.974
0	8736	5.58782
0	8744	5.92961
0	8752	5.92961
0	8760	5.84847
0	8768	5.92961
0	8776	5.974
0	8784	6.24249
0	8792	6.76881
0	8800	6.75933
0	8808	6.94084
0	8816	6.49947
0	8824	6.25154
0	8832	5.9957
0	8840	6.06916
0	8848	5.88961
0	8856	5.75616
0	8864	5.57347
0	8872	5.92396
0	8880	6.39314
0	8888	6.87213
0	8896	7.31331
0	8904	7.31331
0	8912	6.87213
0	8920	6.82443
0	8928	6.41343
0	8936	5.86625
0	8944	5.86625
0	8952	5.98489
0	8960	5.98489
0	8968	5.98489
0	8976	6.38904
0	8984	6.21038
0	8992	6.16323
0	9000	6.3684
0	9008	6.49947
0	9016	5.93524
0	9024	6.52207
0	9032	6.39722
0	9040	5.86035
0	9048	5.974
0	9056	6.53694
0	9064	6.73374
0	9072	6.72403
0	9080	6.69116
0	9088	6.69116
0	9096	5.26946
0	9104	5.26946
0	9112	5.32193
0	9120	5.64386
0	9128	5.90115
0	9136	5.9957
0	9144	5.90115
0	9152	5.9957
0	9160	5.95752
0	9168	5.7751
0	9176	5.95752
0	9184	5.83048
0	9192	6.26053
0	9200	6.24702
0	9208	6.24702
0	9216	5.73697
0	9224	5.69779
0	9232	5.69779
0	9240	6.11944
0	9248	6.07936
0	9256	6.08948
0	9264	6.38494
0	9272	6.88381
0	9280	6.93524
0	9288	6.93524
0	9296	6.93524
0	9304	6.52952
0	9312	6.16802
0	9320	5.78136
0	9328	5.89539
0	9336	5.71751
0	9344	6.13418
0	9352	6.13418
0	9360	6.1964
0	9368	5.9957
0	9376	6.48036
0	9384	6.30465
0	9392	6.58066
0	9400	6.58066
0	9408	6.58066
0	9416	5.96853
0	9424	5.73697
0	9432	5.38904
0	9440	5.69779
0	9448	5.58782
0	9456	5.4842
0	9464	5.69779
0	9472	5.66432
0	9480	5.25154
0	9488	5.67108
0	9496	5.90115
0	9504	5.84847
0	9512	6.03814
0	9520	6.03814
0	9528	6.20574
0	9536	6.67108
0	9544	6.85145
0	9552	7.02501
0	9560	7.29375
0	9568	7.53138
0	9576	7.61261
0	9584	7.40939
0	9592	7.40939
0	9600	7.59139
0	9608	7.21501
0	9616	7.21501
0	9624	7.73213
0	9632	7.73213
0	9640	7.78448
0	9648	7.99166
0	9656	7.65583
0	9664	7.34112
0	9672	7.71097
0	9680	7.87359
0	9688	7.87359
0	9696	7.73535
0	9704	7.73535
0	9712	7.06916
0	9720	6.52952
0	9728	6.22423
0	9736	6.42547
0	9744	6.37255
0	9752	6.58782
0	9760	6.58782
0	9768	6.68115
0	9776	6.85739
0	9784	6.86919
0	9792	6.47651
0	9800	6.89251
0	9808	7.21501
0	9816	6.89251
0	9824	7.22423
0	9832	7.22423
0	9840	7.16323
0	9848	6.96578
0	9856	6.74018
0	9864	6.73697
0	9872	6.45709
0	9880	6.45709
0	9888	6.87213
0	9896	7.04855
0	9904	7.06916
0	9912	7.06916
0	9920	7.06916
0	9928	6.73051
0	9936	6.63697
0	9944	6.16802
0	9952	6.90403
0	9960	7.36006
0	9968	6.92961
0	9976	6.8365
0	9984	7.24702
0	9992	6.78759
0	10000	6.55166
0	10008	6.31763
0	10016	6.55166
0	10024	6.33049
0	10032	6.265
0	10040	6.03814
0	10048	6.08948
0	10056	5.84847
0	10064	5.94084
0	10072	6.58066
0	10080	6.58066
0	10088	6.26946
0	10096	6.54432
0	10104	7.41544
0	10112	6.39722
0	10120	6.39722
0	10128	6.54432
0	10136	6.41745
0	10144	6.265
0	10152	6.22423
0	10160	6.4842
0	10168	6.26946
0	10176	6.26946
0	10184	5.9957
0	10192	5.6845
0	10200	5.6778
0	10208	5.64386
0	10216	5.84847
0	10224	6.01176
0	10232	6.81531
0	10240	6.6778
0	10248	6.7907
0	10256	6.72403
0	10264	5.58782
0	10272	5.58782
0	10280	5.79998
0	10288	5.7625
0	10296	5.6845
0	10304	5.6845
0	10312	5.46099
0	10320	5.21501
0	10328	5.339
0	10336	5.46099
0	10344	5.64386
0	10352	5.69116
0	10360	6.60557
0	10368	6.64729
0	10376	6.64729
0	10384	6.6231
0	10392	6.36006
0	10400	6.13906
0	10408	5.94084
0	10416	6.25604
0	10424	6.51081
0	10432	6.21038
0	10440	6.40939
0	10448	6.54064
0	10456	6.22423
0	10464	5.7751
0	10472	6.41745
0	10480	6.84549
0	10488	6.82139
0	10496	6.82139
0	10504	6.82443
0	10512	6.56986
0	10520	6.45709
0	10528	6.56624
0	10536	6.60204
0	10544	6.5985
0	10552	6.5985
0	10560	6.56986
0	10568	6.56986
0	10576	6.56986
0	10584	6.64042
0	10592	5.95198
0	10600	5.55897
0	10608	5.47651
0	10616	5.49185
0	10624	5.13906
0	10632	5.49185
0	10640	5.79998
0	10648	6.05889
0	10656	5.88381
0	10664	6.04855
0	10672	6.07427
0	10680	6.27834
0	10688	6.05889
0	10696	7.38699
0	10704	7.65923
0	10712	8.24249
0	10720	7.81531
0	10728	7.83349
0	10736	7.66263
0	10744	6.17754
0	10752	5.90115
0	10760	5.96853
0	10768	6.30899
0	10776	6.72403
0	10784	6.81225
0	10792	6.81225
0	10800	6.36424
0	10808	5.92396
0	10816	5.67108
0	10824	5.67108
0	10832	5.61611
0	10840	6.02237
0	10848	6.02237
0	10856	6.02237
0	10864	5.65071
0	10872	6.34746
0	10880	5.98489
0	10888	6.265
0	10896	6.26053
0	10904	6.42547
0	10912	6.17754
0	10920	6.29593
0	10928	6.29593
0	10936	6.54064
0	10944	6.73051
0	10952	6.73051
0	10960	6.58782
0	10968	6.42946
0	10976	6.42946
0	10984	6.974
0	10992	7.34324
0	11000	7.87944
0	11008	8.14878
0	11016	8.11944
0	11024	8.06147
0	11032	7.87652
0	11040	7.52207
0	11048	6.8395
0	11056	6.7625
0	11064	6.22423
0	11072	5.7938
0	11080	5.7938
0	11088	6.82746
0	11096	7.37255
0	11104	7.37255
0	11112	7.77823
0	11120	8.09452
0	11128	8.09452
0	11136	8.09452
0	11144	8.2728
0	11152	8.0329
0	11160	7.73374
0	11168	7.65412
0	11176	7.65583
0	11184	7.98082
0	11192	8.20806
0	11200	8.20806
0	11208	8.14271
0	11216	7.69448
0	11224	7.17278
0	11232	7.17278
0	11240	7.16323
0	11248	7.16323
0	11256	7.16323
0	11264	7.30899
0	11272	7.17754
0	11280	6.90115
0	11288	7.07936
0	11296	7.48036
0	11304	7.42146
0	11312	6.68783
0	11320	6.43741
0	11328	6.02237
0	11336	5.43741
0	11344	5.339
0	11352	5.61611
0	11360	6.10952
0	11368	8.46099
0	11376	8.53045
0	11384	8.69779
0	11392	8.69779
0	11400	8.69779
0	11408	8.71833
0	11416	8.76171
0	11424	8.78136
0	11432	9.05502
0	11440	8.78136
0	11448	9.24815
0	11456	10.1479
0	11464	10.1448
0	11472	10.0421
0	11480	9.9699
0	11488	8.14757
0	11496	7.8425
0	11504	8.14757
0	11512	8.59672
0	11520	8.71179
0	11528	9.02038
0	11536	9.02038
0	11544	9.02038
0	11552	8.87432
0	11560	9.06147
0	11568	9.36736
0	11576	9.95059
0	11584	9.78565
0	11592	9.71138
0	11600	9.69448
0	11608	8.64214
0	11616	8.60115
0	11624	8.64214
0	11632	8.64214
0	11640	8.8425
0	11648	9.14514
0	11656	9.23681
0	11664	9.45611
0	11672	9.6231
0	11680	9.6715
0	11688	9.6799
0	11696	9.60115
0	11704	9.46099
0	11712	9.90474
0	11720	10.2874
0	11728	10.3052
0	11736	10.3052
0	11744	10.1274
0	11752	10.0692
0	11760	10.045
0	11768	10.0692
0	11776	10.4683
0	11784	10.5376
0	11792	10.4683
0	11800	10.2532
0	11808	10.1436
0	11816	9.80459
0	11824	9.69199
0	11832	9.55441
0	11840	9.77353
0	11848	9.83575
0	11856	9.83575
0	11864	9.63524
0	11872	9.85702
0	11880	10.0355
0	11888	10.1354
0	11896	10.0355
0	11904	10.0355
0	11912	9.92149
0	11920	8.77823
0	11928	8.77823
0	11936	9.22193
0	11944	9.23966
0	11952	9.23966
0	11960	9.23966
0	11968	9.40939
0	11976	9.40939
0	11984	9.86809
0	11992	9.78409
0	12000	9.82443
0	12008	9.63783
0	12016	8.4909
0	12024	8.4909
0	12032	9.18287
0	12040	9.51879
0	12048	9.92255
0	12056	9.96372
0	12064	9.70563
0	12072	9.6183
0	12080	9.49852
0	12088	9.09326
0	12096	8.97878
0	12104	9.04985
0	12112	9.02369
0	12120	8.9815
0	12128	8.9815
0	12136	8.89251
0	12144	8.62571
0	12152	8.80919
0	12160	9.54891
0	12168	9.54891
0	12176	9.60557
0	12184	9.51786
0	12192	8.56624
0	12200	8.12928
0	12208	8.12928
0	12216	8.88381
0	12224	9.14271
0	12232	9.14271
0	12240	9.48851
0	12248	9.32568
0	12256	8.75933
0	12264	8.7224
0	12272	8.31978
0	12280	8.01176
0	12288	7.7011
0	12296	7.45121
0	12304	7.27391
0	12312	7.23339
0	12320	7.15602
0	12328	6.78759
0	12336	6.6845
0	12344	6.6677
0	12352	6.32193
0	12360	6.32193
0	12368	6.187
0	12376	5.82443
0	12384	5.7938
0	12392	5.7625
0	12400	5.94084
0	12408	5.7938
0	12416	5.9183
0	12424	6.20107
0	12432	6.53694
0	12440	6.01176
0	12448	6.07936
0	12456	6.07936
0	12464	5.13906
0	12472	5.13906
0	12480	5.42146
0	12488	5.42146
0	12496	5.26053
0	12504	5.26053
0	12512	5.83048
0	12520	5.57347
0	12528	6.01707
0	12536	6.68783
0	12544	6.68783
0	12552	6.60909
0	12560	6.98489
0	12568	7.02237
0	12576	6.61261
0	12584	6.58066
0	12592	6.58066
0	12600	6.46877
0	12608	5.92396
0	12616	6.21038
0	12624	6.34746
0	12632	6.34746
0	12640	6.34746
0	12648	6.31763
0	12656	6.12437
0	12664	6.12437
0	12672	5.6778
0	12680	5.26946
0	12688	5.6778
0	12696	5.73051
0	12704	6.19171
0	12712	6.38904
0	12720	6.38904
0	12728	6.15843
0	12736	6.36006
0	12744	6.11944
0	12752	5.82443
0	12760	6.20574
0	12768	6.20574
0	12776	6.24249
0	12784	6.46099
0	12792	6.53324
0	12800	6.37669
0	12808	6.27391
0	12816	6.27391
0	12824	5.52952
0	12832	5.40534
0	12840	5.26053
0	12848	5.38082
0	12856	5.187
0	12864	5.187
0	12872	5.187
0	12880	5.17754
0	12888	5.37255
0	12896	6.04855
0	12904	6.38904
0	12912	6.72403
0	12920	6.72403
0	12928	6.40534
0	12936	6.46099
0	12944	6.72403
0	12952	7.17754
0	12960	7.71751
0	12968	7.71751
0	12976	7.55897
0	12984	7.54616
0	12992	7.23339
0	13000	6.94642
0	13008	7.29155
0	13016	7.37255
0	13024	7.46683
0	13032	7.39925
0	13040	7.29155
0	13048	7.16562
0	13056	7.03027
0	13064	6.90689
0	13072	7.03027
0	13080	7.22423
0	13088	7.4842
0	13096	7.4842
0	13104	7.65412
0	13112	7.52952
0	13120	7.52952
0	13128	7.63178
0	13136	8.092
0	13144	8.092
0	13152	8.092
0	13160	8.34535
0	13168	8.14514
0	13176	7.92961
0	13184	7.58961
0	13192	7.10204
0	13200	6.8425
0	13208	6.44925
0	13216	6.44925
0	13224	6.02237
0	13232	5.974
0	13240	6.12928
0	13248	6.55166
0	13256	7.51269
0	13264	7.6038
0	13272	7.62484
0	13280	7.64386
0	13288	7.95752
0	13296	8.06916
0	13304	8.18228
0	13312	8.45709
0	13320	8.75616
0	13328	8.27612
0	13336	8.17516
0	13344	8.71097
0	13352	8.55988
0	13360	7.6845
0	13368	7.71425
0	13376	7.6845
0	13384	7.29375
0	13392	7.53694
0	13400	7.55166
0	13408	7.55166
0	13416	7.94503
0	13424	7.96716
0	13432	7.22423
0	13440	7.91118
0	13448	7.88671
0	13456	6.94642
0	13464	6.88961
0	13472	7.80305
0	13480	7.64729
0	13488	8.17754
0	13496	9.13235
0	13504	9.24249
0	13512	9.13235
0	13520	8.92961
0	13528	7.99166
0	13536	7.15361
0	13544	7.15361
0	13552	7.24249
0	13560	7.58782
0	13568	7.85442
0	13576	7.85442
0	13584	7.87798
0	13592	8.01707
0	13600	8.25829
0	13608	8.59317
0	13616	8.70604
0	13624	8.68867
0	13632	8.62658
0	13640	8.71588
0	13648	8.61786
0	13656	8.71097
0	13664	8.71097
0	13672	8.58425
0	13680	8.00643
0	13688	8.00643
0	13696	7.85739
0	13704	8.31547
0	13712	8.08822
0	13720	8.31547
0	13728	8.48803
0	13736	8.93172
0	13744	9.24815
0	13752	9.25098
0	13760	9.25098
0	13768	8.78136
0	13776	7.78759
0	13784	7.40332
0	13792	7.60557
0	13800	7.69614
0	13808	7.69614
0	13816	7.89828
0	13824	7.89828
0	13832	7.72077
0	13840	7.28496
0	13848	7.841
0	13856	6.96853
0	13864	7.72889
0	13872	7.72889
0	13880	7.8633
0	13888	7.8633
0	13896	8.41946
0	13904	8.22423
0	13912	8.53138
0	13920	8.53138
0	13928	8.22423
0	13936	8.03552
0	13944	7.66432
0	13952	7.27391
0	13960	6.9957
0	13968	6.9957
0	13976	6.9183
0	13984	6.9183
0	13992	6.47651
0	14000	6.35168
0	14008	5.61611
0	14016	5.34746
0	14024	5.16802
0	14032	5.30465
0	14040	5.53694
0	14048	5.38082
0	14056	5.56624
0	14064	5.54432
0	14072	5.81225
0	14080	5.95198
0	14088	6.11944
0	14096	5.95198
0	14104	6.27834
0	14112	6.11944
0	14120	6.27834
0	14128	6.33049
0	14136	6.27834
0	14144	5.9957
0	14152	6.0329
0	14160	6.0329
0	14168	5.72403
0	14176	6.29155
0	14184	6.29155
0	14192	6.15361
0	14200	5.60204
0	14208	5.36424
0	14216	5.17754
0	14224	5.31331
0	14232	5.75616
0	14240	5.85442
0	14248	5.89539
0	14256	6.17754
0	14264	6.15843
0	14272	5.9183
0	14280	5.55897
0	14288	5.61611
0	14296	5.61611
0	14304	5.72403
0	14312	6.16802
0	14320	6.55166
0	14328	6.58782
0	14336	6.548
0	14344	6.82139
0	14352	6.83349
0	14360	6.69448
0	14368	6.65753
0	14376	6.65753
0	14384	6.29155
0	14392	5.69116
0	14400	5.974
0	14408	5.974
0	14416	5.61611
0	14424	5.52952
0	14432	5.83048
0	14440	5.80613
0	14448	5.8425
0	14456	5.95198
0	14464	5.98489
0	14472	5.974
0	14480	6.06916
0	14488	6.14393
0	14496	6.06916
0	14504	5.69116
0	14512	5.7625
0	14520	5.9957
0	14528	6.41343
0	14536	6.84549
0	14544	6.73374
0	14552	6.86919
0	14560	6.97946
0	14568	6.97946
0	14576	6.97946
0	14584	7.07936
0	14592	7.0666
0	14600	6.97127
0	14608	6.98489
0	14616	6.85442
0	14624	7.11201
0	14632	7.64042
0	14640	7.64042
0	14648	7.48612
0	14656	7.35588
0	14664	6.62658
0	14672	6.33049
0	14680	6.33049
0	14688	6.57707
0	14696	7.30682
0	14704	7.58066
0	14712	7.58066
0	14720	7.58066
0	14728	7.58066
0	14736	7.29375
0	14744	7.13173
0	14752	7.13173
0	14760	7.08443
0	14768	5.9183
0	14776	5.7751
0	14784	5.7751
0	14792	5.72403
0	14800	5.52952
0	14808	5.9126
0	14816	5.9126
0	14824	5.9126
0	14832	6.28716
0	14840	6.72403
0	14848	7.69945
0	14856	8.47843
0	14864	8.80613
0	14872	8.8267
0	14880	8.80613
0	14888	8.48803
0	14896	8.09326
0	14904	7.80919
0	14912	7.05114
0	14920	6.8365
0	14928	6.0329
0	14936	5.89539
0	14944	5.55897
0	14952	5.92961
0	14960	6.40939
0	14968	7.43145
0	14976	7.57527
0	14984	7.78136
0	14992	7.78136
0	15000	8.1512
0	15008	8.06404
0	15016	8.32835
0	15024	8.24022
0	15032	7.92538
0	15040	7.6778
0	15048	7.32407
0	15056	6.8425
0	15064	6.85145
0	15072	7.33049
0	15080	7.25154
0	15088	6.87213
0	15096	6.93524
0	15104	6.93524
0	15112	6.88961
0	15120	7.31763
0	15128	7.31763
0	15136	7.50515
0	15144	7.38494
0	15152	6.7011
0	15160	6.55897
0	15168	6.58425
0	15176	6.11944
0	15184	6.51833
0	15192	6.42146
0	15200	5.73697
0	15208	5.78759
0	15216	6.38494
0	15224	5.78759
0	15232	5.65753
0	15240	6.52952
0	15248	6.52952
0	15256	6.17754
0	15264	6.17754
0	15272	6.17754
0	15280	6.17754
0	15288	6.61961
0	15296	6.76881
0	15304	6.76881
0	15312	6.76881
0	15320	6.40129
0	15328	6.25604
0	15336	5.974
0	15344	5.974
0	15352	6.25604
0	15360	6.30899
0	15368	6.03814
0	15376	5.89539
0	15384	6.1964
0	15392	6.1964
0	15400	6.65412
0	15408	6.69779
0	15416	6.69779
0	15424	6.53694
0	15432	5.35588
0	15440	5.34746
0	15448	4.92961
0	15456	5.33049
0	15464	5.33049
0	15472	5.47651
0	15480	5.73697
0	15488	5.74979
0	15496	6.15361
0	15504	6.56624
0	15512	6.56624
0	15520	6.21963
0	15528	6.56624
0	15536	6.85442
0	15544	6.38082
0	15552	6.38082
0	15560	6.38494
0	15568	6.09452
0	15576	5.51457
0	15584	5.87213
0	15592	6.17754
0	15600	6.36424
0	15608	6.52952
0	15616	6.52952
0	15624	6.52952
0	15632	6.10952
0	15640	5.79998
0	15648	5.8425
0	15656	5.8425
0	15664	5.974
0	15672	5.974
0	15680	5.94084
0	15688	5.81835
0	15696	6.07936
0	15704	6.06404
0	15712	6.08948
0	15720	6.3003
0	15728	6.4842
0	15736	6.66432
0	15744	6.55166
0	15752	6.53324
0	15760	6.55166
0	15768	6.21501
0	15776	5.98489
0	15784	6.18228
0	15792	6.28276
0	15800	5.9957
0	15808	6.187
0	15816	5.85442
0	15824	5.61611
0	15832	5.71097
0	15840	6.00643
0	15848	6.89828
0	15856	7.20341
0	15864	7.1704
0	15872	7.1704
0	15880	6.5985
0	15888	6.08948
0	15896	5.73051
0	15904	6.01176
0	15912	6.14878
0	15920	7.01176
0	15928	6.95475
0	15936	6.90975
0	15944	7.3003
0	15952	6.90975
0	15960	6.36006
0	15968	6.83048
0	15976	6.83048
0	15984	6.74659
0	15992	6.81531
0	16000	6.74979
0	16008	6.59139
0	16016	6.26946
0	16024	5.54432
[truncated: 65,512 more rows]
