# Supplementary material for: A Compendium of Nucleosome and Transcript Profiles Reveals Determinants of Chromatin Architecture and Transcription
Source: PLoS Genet. 2013 May 2;9(5):e1003479. doi: 10.1371/journal.pgen.1003479 (PMC3642058; doi:10.1371/journal.pgen.1003479)
Supplement: Dataset S1 — Yeast transcript annotation R script and data files. Please note this file is 81.9 MB and may be difficult for some readers to download due to its size. (GZ) [file pgen.1003479.s001.gz › yeast-transcript-annotation/chr12.data.snyder.exon]

23	4.64385618977472
49	3.8073549220576
71	2.8073549220576
188	1
1888	1
5271	1
5708	3.8073549220576
11232	4.16992500144231
11254	4.58496250072116
11266	1
11299	1
11329	1.58496250072116
11344	1.58496250072116
11367	1
11537	1
11584	1
12020	1
13040	1
13172	1
13493	1
13677	1
13969	1
14058	1
14281	1.58496250072116
14367	1
14413	1.58496250072116
14506	2.58496250072116
14527	2.32192809488736
14551	1.58496250072116
14575	4.16992500144231
14593	3.32192809488736
14615	1.58496250072116
14642	3.16992500144231
14660	2.58496250072116
14686	2.58496250072116
14728	2
14752	2.8073549220576
14771	2.58496250072116
14847	2
14873	2.58496250072116
14900	2.32192809488736
14935	2
15018	1.58496250072116
15040	1.58496250072116
15062	1
15106	3.16992500144231
15144	2.58496250072116
15158	1.58496250072116
15229	2
15258	2.32192809488736
15287	1.58496250072116
15354	2.58496250072116
15371	1
15400	2.32192809488736
15418	1.58496250072116
15459	2.32192809488736
15495	2
15550	1.58496250072116
15583	1
15610	1
15663	2
15700	2
15781	1.58496250072116
15832	2.32192809488736
15854	1
15879	1.58496250072116
15912	2
15954	1
15987	3.16992500144231
16007	2
16031	1
16096	1
16133	2
16172	1
16222	3
16245	2.32192809488736
16280	2.8073549220576
16307	2
16340	2.32192809488736
16363	2
16388	1.58496250072116
16407	2.32192809488736
16441	1.58496250072116
16462	1
16504	2
16528	3.58496250072116
16542	3.58496250072116
16571	2
16592	4.16992500144231
16613	5.32192809488736
16633	4.64385618977472
16655	3.8073549220576
16674	4.39231742277876
16699	3.32192809488736
16720	2.8073549220576
16742	3.90689059560852
16764	2.32192809488736
16786	4.58496250072116
16803	3.90689059560852
16830	4.52356195605701
16855	2
16879	3.4594316186373
16911	3.70043971814109
16943	3.16992500144231
16967	2.8073549220576
17000	2.8073549220576
17017	3
17042	3.8073549220576
17065	2.8073549220576
17100	2.8073549220576
17118	2.8073549220576
17141	2.58496250072116
17173	3.16992500144231
17191	2.32192809488736
17216	3.4594316186373
17239	3
17264	2.58496250072116
17285	4.16992500144231
17304	3.70043971814109
17328	2.58496250072116
17350	3
17368	3.70043971814109
17393	3.70043971814109
17426	3.16992500144231
17445	2.58496250072116
17469	1
17499	3.4594316186373
17527	3
17548	3.4594316186373
17578	4.16992500144231
17594	3.32192809488736
17616	2
17652	2.58496250072116
17674	2
17753	2
17847	1.58496250072116
17891	2.32192809488736
17935	1
17967	3.58496250072116
17986	2.58496250072116
18016	2.58496250072116
18037	3
18075	3.16992500144231
18104	2.8073549220576
18128	3
18153	3
18180	3
18197	2
18229	2.8073549220576
18256	2
18281	3
18303	2.58496250072116
18323	2.32192809488736
18353	2.32192809488736
18373	2.58496250072116
18396	3.4594316186373
18420	3.4594316186373
18448	2
18468	2.8073549220576
18488	2.8073549220576
18511	2
18537	2.8073549220576
18556	2.32192809488736
18586	3
18606	1.58496250072116
18632	3.16992500144231
18677	2.58496250072116
18698	2.58496250072116
18719	2.32192809488736
18739	2
18766	3.58496250072116
18791	3
18809	3.32192809488736
18843	2.8073549220576
18872	3.16992500144231
18893	3.8073549220576
18911	2.8073549220576
18940	3.32192809488736
18961	3.4594316186373
18976	1.58496250072116
19004	3.32192809488736
19028	3.32192809488736
19051	2
19072	3.70043971814109
19095	2.58496250072116
19115	3.8073549220576
19139	3.58496250072116
19157	2.58496250072116
19194	2.58496250072116
19215	2.58496250072116
19237	3.4594316186373
19274	3.8073549220576
19296	2.32192809488736
19319	2.8073549220576
19345	3.58496250072116
19371	4.70043971814109
19394	3.4594316186373
19414	4.8073549220576
19435	4.52356195605701
19457	2.8073549220576
19480	4.85798099512757
19502	3.58496250072116
19523	4.75488750216347
19544	4.8073549220576
19563	2.8073549220576
19587	4.52356195605701
19608	4
19629	3.70043971814109
19652	3.32192809488736
19674	3.90689059560852
19700	4.08746284125034
19721	4.24792751344359
19741	3.16992500144231
19757	2
19785	1.58496250072116
19814	3
19836	2.58496250072116
19857	2
19910	2.8073549220576
19928	4.4594316186373
19958	2.8073549220576
19974	1.58496250072116
20049	2.32192809488736
20073	2.8073549220576
20098	2.32192809488736
20130	1
20164	2.32192809488736
20192	3.32192809488736
20217	3
20238	2
20258	2
20280	1
20313	1
20340	2
20364	2
20381	1
20412	2.58496250072116
20433	2.58496250072116
20446	1
20491	1.58496250072116
20507	2.32192809488736
20531	2
20555	1
20629	1
20675	2.32192809488736
20707	1
20740	1
20766	1
20807	3.32192809488736
20829	1.58496250072116
20866	2.58496250072116
20895	1.58496250072116
20918	4.39231742277876
20930	2.32192809488736
20958	2.32192809488736
20978	2.32192809488736
21001	2.58496250072116
21028	3.90689059560852
21055	3.32192809488736
21076	3
21099	3.32192809488736
21121	3.4594316186373
21149	2.32192809488736
21174	2
21202	2.32192809488736
21222	2.32192809488736
21248	3.58496250072116
21280	3
21309	3.58496250072116
21332	2.8073549220576
21348	3.4594316186373
21381	2
21399	3.58496250072116
21420	2.32192809488736
21442	3.4594316186373
21481	3.16992500144231
21505	3.16992500144231
21530	3.32192809488736
21553	2.58496250072116
21574	3.16992500144231
21613	2.58496250072116
21639	2.58496250072116
21669	3
21703	4
21722	2.32192809488736
21763	3.16992500144231
21785	2.58496250072116
21802	1
21833	3.32192809488736
21859	2
21875	2.8073549220576
21917	2.32192809488736
21945	2.58496250072116
21965	1
22039	1.58496250072116
22074	2
22103	2.32192809488736
22128	1
22166	1.58496250072116
22193	2
22230	1
22253	1.58496250072116
22293	1.58496250072116
22335	2.58496250072116
22363	1.58496250072116
22382	2
22406	2
22439	2
22453	1
22475	1.58496250072116
22512	1
22564	1.58496250072116
22614	1.58496250072116
22710	1
22740	1.58496250072116
22762	1
22802	1
22877	2
22919	2
22975	2
23021	1
23083	1
23156	2
23169	1
23214	1.58496250072116
23246	2.32192809488736
23278	1
23303	1
23349	1
23408	1
23440	1.58496250072116
23512	1.58496250072116
23553	2.8073549220576
23576	1.58496250072116
23632	3.70043971814109
23664	3.58496250072116
23689	2
23715	1
23743	1.58496250072116
23768	2
23796	2.8073549220576
23819	3.16992500144231
23840	3.32192809488736
23855	2
23896	3.16992500144231
23919	2
23951	2.58496250072116
23978	1.58496250072116
24004	2.58496250072116
24036	2.8073549220576
24060	4.16992500144231
24078	1.58496250072116
24112	3.4594316186373
24140	2.8073549220576
24163	3.16992500144231
24181	1.58496250072116
24213	2.32192809488736
24240	3.32192809488736
24259	2.58496250072116
24280	2
24308	2.8073549220576
24331	2.58496250072116
24355	3
24376	2.8073549220576
24401	3.58496250072116
24415	2.32192809488736
24440	1.58496250072116
24462	3.4594316186373
24490	2.32192809488736
24517	1.58496250072116
24556	2.58496250072116
24578	2.58496250072116
24616	3.32192809488736
24641	3.4594316186373
24659	2
24705	3.4594316186373
24727	3.58496250072116
24748	3.16992500144231
24768	2.32192809488736
24797	3.90689059560852
24821	3
24843	3.8073549220576
24862	3.70043971814109
24885	3.8073549220576
24907	3.16992500144231
24939	2.8073549220576
24963	3
24995	3
25018	3.90689059560852
25040	4
25062	3.90689059560852
25086	4.08746284125034
25107	2.58496250072116
25128	3.4594316186373
25146	3
25172	3.32192809488736
25194	3.16992500144231
25214	3.70043971814109
25234	2.32192809488736
25259	3.90689059560852
25281	2.58496250072116
25316	4.24792751344359
25338	4.08746284125034
25359	4.08746284125034
25381	2.8073549220576
25429	2
25473	1.58496250072116
25507	1
25587	2
25613	2.58496250072116
25648	2.8073549220576
25671	2
25695	1.58496250072116
25718	2
25766	3.4594316186373
25788	2
25801	2
25830	1.58496250072116
25859	2.32192809488736
25951	1.58496250072116
25979	2
25995	1.58496250072116
26020	2.32192809488736
26072	1.58496250072116
26116	2
26151	2.32192809488736
26169	2
26199	1.58496250072116
26274	2.58496250072116
26294	2
26331	2.32192809488736
26382	2
26437	2.32192809488736
26465	1.58496250072116
26483	1.58496250072116
26511	2
26540	2
26569	2.32192809488736
26603	2
26658	2.58496250072116
26677	2
26705	1.58496250072116
26734	1.58496250072116
26770	1
26800	2
26822	3.16992500144231
26874	2.8073549220576
26899	1.58496250072116
26915	1.58496250072116
26947	2.32192809488736
26995	2.58496250072116
27022	2.32192809488736
27043	2.58496250072116
27070	2.32192809488736
27104	1.58496250072116
27125	2.58496250072116
27155	3.16992500144231
27177	1
27227	1
27250	1.58496250072116
27310	2.8073549220576
27332	2.58496250072116
27353	3.58496250072116
27378	3
27401	2.58496250072116
27424	2.32192809488736
27467	1.58496250072116
27496	3.4594316186373
27519	3.32192809488736
27533	2
27561	2.58496250072116
27583	1.58496250072116
27619	2.32192809488736
27645	2.8073549220576
27667	2.58496250072116
27687	3.58496250072116
27733	1.58496250072116
27770	2.32192809488736
27820	2.32192809488736
27839	2
27875	2.8073549220576
27904	2
27933	2.32192809488736
27955	2.32192809488736
27987	1
28067	1
28090	1
28117	1
28162	1
28186	1
28234	3
28255	2.32192809488736
28302	1
28328	1
28358	2.8073549220576
28383	1.58496250072116
28413	1.58496250072116
28467	1.58496250072116
28488	2.58496250072116
28519	2
28565	2.32192809488736
28590	2.58496250072116
28622	2.58496250072116
28639	1.58496250072116
28664	1.58496250072116
28706	3.16992500144231
28748	3
28772	2.32192809488736
28800	2
28839	1.58496250072116
28867	1
28901	2.58496250072116
28916	2
28989	2.32192809488736
29013	1
29055	2
29100	2.32192809488736
29124	2
29161	1.58496250072116
29198	1.58496250072116
29241	1
29290	1
29317	1
29348	1
29372	1
29413	1.58496250072116
29531	1
29618	1.58496250072116
29671	1.58496250072116
29700	1
29730	2.8073549220576
29755	1
29781	1.58496250072116
29806	1
29837	2.58496250072116
29855	1
29898	2.58496250072116
29916	1
29949	2.32192809488736
29970	2.8073549220576
29999	2.32192809488736
30026	2.8073549220576
30046	2.32192809488736
30073	2.32192809488736
30094	3.16992500144231
30145	2
30174	2.32192809488736
30196	2.8073549220576
30225	2
30245	2
30263	2
30309	2
30340	1
30382	1
30431	1
30472	1
30500	1
30565	1.58496250072116
30586	1
30625	1
30658	1.58496250072116
30674	2
30704	2.8073549220576
30740	2.58496250072116
30762	3.16992500144231
30786	3.4594316186373
30814	3
30837	3.4594316186373
30864	2.8073549220576
30880	2
30919	1.58496250072116
30953	3.16992500144231
30988	2.8073549220576
31009	2.8073549220576
31036	3.32192809488736
31062	3.32192809488736
31085	2.8073549220576
31120	2.58496250072116
31149	3.16992500144231
31173	3.16992500144231
31195	3
31222	2.32192809488736
31250	3.90689059560852
31269	2
31295	3
31331	3.58496250072116
31343	1
31377	4.52356195605701
31404	4
31417	1.58496250072116
31452	2
31481	4.08746284125034
31505	3.16992500144231
31524	4.8073549220576
31546	3.4594316186373
31567	2.32192809488736
31584	1.58496250072116
31606	2.58496250072116
31635	2.8073549220576
31663	3.4594316186373
31685	4.70043971814109
31706	4.52356195605701
31726	3.70043971814109
31745	3.70043971814109
31872	1
31983	1.58496250072116
32026	1.58496250072116
32042	1
32112	1
32329	3.16992500144231
32358	3.32192809488736
32388	3
32421	3
32444	3.16992500144231
32472	2
32491	2.58496250072116
32523	3.32192809488736
32546	2.32192809488736
32586	2.32192809488736
32625	1.58496250072116
32648	2.8073549220576
32668	2.32192809488736
32703	2.58496250072116
32727	2.32192809488736
32753	2.32192809488736
32781	2.58496250072116
32797	1
32852	2.58496250072116
32874	3.58496250072116
32891	3.16992500144231
32931	2.32192809488736
32976	2.8073549220576
33007	2
33021	1
33060	2.8073549220576
33082	1.58496250072116
33112	2.8073549220576
33134	2.8073549220576
33160	2
33176	2
33205	2.32192809488736
33229	2.58496250072116
33254	3.16992500144231
33277	2
33300	1
33324	1.58496250072116
33362	2
33381	2
33401	2.32192809488736
33434	3
33457	1.58496250072116
33493	2
33515	3.16992500144231
33541	2
33580	2.8073549220576
33598	2.8073549220576
33626	2
33652	2
33677	2
33733	3
33757	3
33778	2
33815	2.58496250072116
33835	2.32192809488736
33860	2.8073549220576
33894	2.32192809488736
33958	2
33986	2.32192809488736
34007	2.32192809488736
34029	2.32192809488736
34071	2.58496250072116
34094	2.32192809488736
34121	3.32192809488736
34151	2.32192809488736
34184	2.58496250072116
34201	1
34229	1
34261	2.8073549220576
34283	2
34307	2
34329	2.58496250072116
34348	1
34387	2.8073549220576
34414	2.32192809488736
34436	2
34455	2.32192809488736
34478	2.58496250072116
34499	1.58496250072116
34529	1
34553	2.58496250072116
34581	3.4594316186373
34604	2.32192809488736
34627	2
34650	2.32192809488736
34673	1
34712	2
34734	2
34811	2.58496250072116
34838	3
34867	2
34890	1.58496250072116
34906	1
34940	3
34953	1
34978	1.58496250072116
35008	3
35034	2.58496250072116
35051	1.58496250072116
35075	2
35119	1.58496250072116
35141	1.58496250072116
35171	2.32192809488736
35201	2
35234	2
35261	1
35299	1
35385	4.16992500144231
35409	1.58496250072116
35431	3.4594316186373
35459	2.58496250072116
35518	4.58496250072116
35546	3.8073549220576
35564	4.24792751344359
35590	4.16992500144231
35607	2.58496250072116
35633	4.16992500144231
35646	1
35686	2.32192809488736
35739	3.16992500144231
35769	2.32192809488736
35791	2.58496250072116
35817	2
35847	3.16992500144231
35869	2
35894	2.32192809488736
35929	3.32192809488736
35949	2.8073549220576
35972	3.16992500144231
35993	2.58496250072116
36015	2.58496250072116
36050	2.58496250072116
36069	2.8073549220576
36102	2.32192809488736
36128	2
36150	1.58496250072116
36198	2.32192809488736
36213	1.58496250072116
36238	3
36261	2.32192809488736
36290	3
36321	1
36350	2
36378	2.32192809488736
36424	1.58496250072116
36482	1.58496250072116
36499	1
36607	5.49185309632967
36642	1.58496250072116
36706	1
36739	1
36818	1
36839	1
36865	1
36994	1
37037	1
37070	1
37172	3.58496250072116
37194	4.8073549220576
37218	4.64385618977472
37238	3.58496250072116
37266	4
37285	3.4594316186373
37304	4.39231742277876
37336	4
37359	4.58496250072116
37385	4.16992500144231
37408	4.24792751344359
37427	3.32192809488736
37456	2.32192809488736
37477	3.32192809488736
37500	3.16992500144231
37524	3.58496250072116
37547	2.8073549220576
37567	3.90689059560852
37592	3.58496250072116
37617	3
37639	2.58496250072116
37660	2
37689	2.8073549220576
37719	2.32192809488736
37742	3.32192809488736
37760	3
37786	2.58496250072116
37812	3.70043971814109
37835	3.32192809488736
37857	2.58496250072116
37885	3.32192809488736
37905	3.16992500144231
37927	3.58496250072116
37956	2.8073549220576
37976	3.8073549220576
37990	2
38022	3.16992500144231
38045	2.8073549220576
38067	4
38090	3.4594316186373
38112	4.08746284125034
38130	3.8073549220576
38159	3.32192809488736
38180	3
38200	3
38228	3.8073549220576
38252	3
38276	3.8073549220576
38296	2
38319	2.32192809488736
38338	3.32192809488736
38362	2.8073549220576
38384	3
38409	4
38429	4.39231742277876
38451	3.16992500144231
38484	3.32192809488736
38501	3.58496250072116
38523	2.8073549220576
38555	2.58496250072116
38574	4
38603	2.32192809488736
38627	3.32192809488736
38648	2.58496250072116
38669	3
38690	2.32192809488736
38711	1
38745	2.58496250072116
38759	2
38785	2
38813	1.58496250072116
38851	3.32192809488736
38876	2.8073549220576
38894	3
38917	3.4594316186373
38936	2.32192809488736
38968	3.16992500144231
38998	3
39029	2.8073549220576
39050	2.8073549220576
39075	3
39100	3.58496250072116
39120	2
39149	2
39185	2.58496250072116
39223	2
39245	2.32192809488736
39265	2.32192809488736
39288	2.58496250072116
39303	1
39340	3.4594316186373
39367	2.32192809488736
39397	2
39426	2.32192809488736
39452	2.8073549220576
39471	1
39497	2.32192809488736
39528	2
39562	2
39610	1
39679	4.39231742277876
39701	7.61470984411521
39722	10.1848753429083
39743	9.79928162152192
39764	8.80413102118332
39785	9.54882190845875
39806	7.88264304936184
39827	8.34872815423108
39848	9.16490692667569
39869	7.78790255939143
39890	8.11894107272351
39911	7.94836723158468
39932	6.96578428466209
39953	9.21674585819531
39974	7.49185309632967
39995	8.56605403817109
40016	9.05799172275918
40037	8.81378119121704
40058	8.93663793900257
40079	8.4093909361377
40100	7.27612440527424
40121	8.21431912080077
40142	7.71424551766612
40163	8.39660478118186
40184	7.15987133677839
40205	7.467605550083
40216	3.16992500144231
40243	1.58496250072116
40286	2
40309	2.58496250072116
40330	3.70043971814109
40354	1.58496250072116
40376	3.32192809488736
40405	4.32192809488736
40425	3.58496250072116
40439	2.58496250072116
40543	1
40652	1
40687	3.70043971814109
40708	4.4594316186373
40727	3.16992500144231
40762	4.24792751344359
40799	5
40822	4.32192809488736
40843	4.24792751344359
40865	4.32192809488736
40886	4.39231742277876
40908	5.28540221886225
40928	4.32192809488736
40950	5.64385618977472
40971	5.04439411935845
40991	4.16992500144231
41013	4.16992500144231
41032	4.4594316186373
41057	3.70043971814109
41079	3.90689059560852
41100	4.24792751344359
41123	5.55458885167764
41144	4.8073549220576
41163	4.08746284125034
41182	3.32192809488736
41209	5.04439411935845
41225	3.16992500144231
41262	5.20945336562895
41284	4.52356195605701
41307	3.4594316186373
41330	4.16992500144231
41354	4.4594316186373
41374	5.58496250072116
41396	5.16992500144231
41416	4.39231742277876
41440	5.12928301694497
41460	4.16992500144231
41482	3.8073549220576
41505	5.08746284125034
41528	5.04439411935845
41549	3.32192809488736
41573	3.58496250072116
41595	4.32192809488736
41615	4.52356195605701
41640	4.52356195605701
41661	5.12928301694497
41682	5.28540221886225
41703	4.58496250072116
41724	2.32192809488736
41746	5.16992500144231
41766	4.8073549220576
41788	4.95419631038688
41810	4.39231742277876
41831	4.85798099512757
41862	5.49185309632967
41884	5
41907	3.32192809488736
41929	4.24792751344359
41950	4.58496250072116
41971	3.70043971814109
41997	3.90689059560852
42018	4
42039	3.4594316186373
42061	3.16992500144231
42082	3.70043971814109
42101	4.32192809488736
42123	2.8073549220576
42151	4.52356195605701
42179	3.32192809488736
42198	3.16992500144231
42219	3.16992500144231
42242	3.70043971814109
42267	4.58496250072116
42288	4.24792751344359
42308	2.32192809488736
42330	3.32192809488736
42352	3.16992500144231
42377	3.8073549220576
42395	3
42420	4.39231742277876
42446	3.32192809488736
42469	3.8073549220576
42492	3.90689059560852
42513	3
42535	3.16992500144231
42568	3.16992500144231
42587	3.58496250072116
42608	3.4594316186373
42633	3.32192809488736
42656	2.8073549220576
42678	3.58496250072116
42702	3.32192809488736
42715	2
42748	2.8073549220576
42775	3
42803	2.32192809488736
42826	2.32192809488736
42853	3
42879	3.16992500144231
42903	3
42932	4.16992500144231
42954	3.8073549220576
42978	3
42995	4
43028	2.8073549220576
43050	3.8073549220576
43069	3.16992500144231
43100	2.32192809488736
43121	2.32192809488736
43146	3.32192809488736
43167	3.32192809488736
43189	3.32192809488736
43214	1.58496250072116
43255	4.08746284125034
43276	3.70043971814109
43298	3
43319	3
43345	3.16992500144231
43370	3.32192809488736
43388	3.16992500144231
43410	3.4594316186373
43437	3.58496250072116
43457	3.4594316186373
43478	4.52356195605701
43500	3.70043971814109
43523	3.58496250072116
43545	3.16992500144231
43567	3.8073549220576
43587	3.4594316186373
43608	3.16992500144231
43626	3.58496250072116
43650	3
43695	3.32192809488736
43730	1.58496250072116
43749	2.32192809488736
43766	1.58496250072116
43787	1
43814	2.32192809488736
43836	3.4594316186373
43861	2.58496250072116
43884	4.32192809488736
43905	3
43926	2.8073549220576
43953	3.32192809488736
43981	3
44008	3.16992500144231
44024	3
44044	1.58496250072116
44084	2.8073549220576
44111	3.32192809488736
44144	2.58496250072116
44178	2.58496250072116
44202	3
44226	2.32192809488736
44277	3.70043971814109
44303	2.58496250072116
44337	3.16992500144231
44352	1.58496250072116
44387	2.58496250072116
44410	2.32192809488736
44444	3.16992500144231
44465	2.32192809488736
44481	2.58496250072116
44507	2.58496250072116
44542	2.58496250072116
44557	2
44592	3.16992500144231
44639	2.58496250072116
44663	2
44678	2
44709	3
44732	1.58496250072116
44756	2.58496250072116
44776	2
44804	2.58496250072116
44839	3.70043971814109
44851	1
44878	2.32192809488736
44901	2
44934	3
44954	3.4594316186373
44984	2.8073549220576
44999	2.58496250072116
45025	2.58496250072116
45042	1.58496250072116
45071	3.58496250072116
45097	3.16992500144231
45121	1
45153	2.32192809488736
45175	1
45212	1.58496250072116
45247	1.58496250072116
45286	2.58496250072116
45306	2
45336	2.32192809488736
45355	2.58496250072116
45389	2
45419	2.8073549220576
45454	2.32192809488736
45490	2.8073549220576
45502	1.58496250072116
45545	2
45568	2.58496250072116
45587	1.58496250072116
45616	2.8073549220576
45651	2
45673	3.16992500144231
45696	3.32192809488736
45718	3
45741	3.70043971814109
45760	2.32192809488736
45784	4.39231742277876
45804	3.8073549220576
45826	2.8073549220576
45847	2
45868	2.32192809488736
45909	2.8073549220576
45923	1
45970	3
45994	3.16992500144231
46016	3.4594316186373
46043	3.8073549220576
46068	3.4594316186373
46091	3.70043971814109
46113	2.8073549220576
46141	3.32192809488736
46164	3
46186	3.4594316186373
46207	2.58496250072116
46230	3
46248	2.32192809488736
46275	2.32192809488736
46314	2.32192809488736
46337	2.8073549220576
46363	2.8073549220576
46380	2
46406	2.32192809488736
46426	2.8073549220576
46466	1.58496250072116
46487	1
46526	2
46652	1
46696	1.58496250072116
46726	4.70043971814109
46766	2.32192809488736
46799	1.58496250072116
46854	2
46878	1
46950	1.58496250072116
46974	1.58496250072116
47019	1
47102	1
47212	1.58496250072116
47387	1.58496250072116
47437	1
47489	1
47566	2
47626	1.58496250072116
47660	2
47749	2.8073549220576
47770	9.18239435340453
47791	8.93663793900257
47812	8.89178370321831
47833	9.19967234483637
47854	8.21431912080077
47875	9.05528243550119
47896	9.53332973230583
47917	7.70735913208088
47938	9.04712391211403
47969	9.01122725542325
47989	8.37503943134692
48012	7.7279204545632
48033	8.3037807481771
48054	8.4757334309664
48075	8.07146236255663
48096	8.59245703726808
48117	7.03342300153745
48138	8.64745842645492
48159	8.33091687811462
48180	9.11113567023471
48201	9.03617361255349
48222	9.36194377373524
48243	7.93073733756289
48264	7.74146698640115
48285	8.4797802640291
48306	8.71080643369935
48327	8.61102479730735
48348	8.4757334309664
48369	9.18487534290828
48384	4.75488750216347
48412	3.8073549220576
48438	6.14974711950468
48459	8.94836723158468
48480	7.90689059560852
48502	7.28540221886225
48523	8.40514146313634
48544	7.37503943134693
48565	8.51569983828404
48586	8.14974711950468
48607	7.96578428466209
48627	7.91288933622996
48650	4.08746284125034
48670	4.39231742277876
48731	2
48870	6.58496250072116
48917	1
48946	1
49017	1
49139	1
49168	1
49195	1
49282	2
49324	1
49491	1.58496250072116
49510	1
49562	1
49624	2
49709	1
49847	1
49881	3
49904	3
49928	4.08746284125034
49947	2.32192809488736
49982	3
50004	2.58496250072116
50024	2.58496250072116
50048	3
50070	2.32192809488736
50093	2.8073549220576
50118	2.8073549220576
50142	2.8073549220576
50166	3
50187	3.4594316186373
50228	3.58496250072116
50247	3
50267	3.16992500144231
50291	3.32192809488736
50311	3
50348	3.90689059560852
50370	2.8073549220576
50391	3.32192809488736
50422	2.58496250072116
50449	3
50468	2.32192809488736
50495	3.58496250072116
50517	3.32192809488736
50543	2.8073549220576
50571	3.32192809488736
50591	2
50619	2.58496250072116
50642	3.8073549220576
50663	3.58496250072116
50684	3.16992500144231
50721	3.58496250072116
50745	3.70043971814109
50765	2.8073549220576
50779	1
50810	3.4594316186373
50830	3.16992500144231
50849	2.8073549220576
50875	3.70043971814109
50898	4.32192809488736
50919	3.16992500144231
50949	3.32192809488736
50978	2.32192809488736
51005	3.4594316186373
51041	2
51066	3.58496250072116
51098	3.16992500144231
51117	3.90689059560852
51141	3.70043971814109
51161	3.70043971814109
51181	2.8073549220576
51214	2.32192809488736
51255	3.4594316186373
51294	4.85798099512757
51313	3.58496250072116
51337	4.16992500144231
51359	4.52356195605701
51376	3
51401	3.70043971814109
51423	4.52356195605701
51451	3.70043971814109
51474	3.90689059560852
51492	3
51519	3
51542	5.28540221886225
51562	3.4594316186373
51582	3.90689059560852
51606	3.8073549220576
51629	4.32192809488736
51648	4.75488750216347
51675	5.88264304936184
51696	4.8073549220576
51717	3.58496250072116
51737	4.70043971814109
51760	4.52356195605701
51783	4.70043971814109
51806	3.58496250072116
51827	5.16992500144231
51846	3.8073549220576
51870	5.08746284125034
51893	4.58496250072116
51914	5.16992500144231
51939	5.08746284125034
51959	4.8073549220576
51986	3.70043971814109
52006	4
52028	3.70043971814109
52052	4.39231742277876
52073	3.16992500144231
52097	4.08746284125034
52117	3
52140	1.58496250072116
52173	2
52198	2.58496250072116
52226	3.16992500144231
52251	2.32192809488736
52273	2.32192809488736
52294	2
52352	2.8073549220576
52370	2.58496250072116
52395	3.16992500144231
52417	2.32192809488736
52450	2
52487	3
52510	2
52544	1
52606	2.32192809488736
52629	3
52660	1.58496250072116
52716	2
52736	1.58496250072116
52770	5
52791	5.7279204545632
52813	4.90689059560852
52835	3.4594316186373
52859	4.08746284125034
52880	4.75488750216347
52901	5.55458885167764
52922	5.35755200461808
52943	5.75488750216347
52962	5.70043971814109
52985	4.4594316186373
53005	4.39231742277876
53029	3.58496250072116
53052	4.75488750216347
53072	5.12928301694497
53094	4
53120	3.90689059560852
53141	5
53160	4.16992500144231
53182	4.95419631038688
53203	5.52356195605701
53225	4.32192809488736
53246	5.04439411935845
53267	5.6724253419715
53289	5.75488750216347
53312	4.75488750216347
53333	4.85798099512757
53355	5.35755200461808
53377	6.44294349584873
53400	5.04439411935845
53420	5.55458885167764
53445	4.52356195605701
53467	4.95419631038688
53488	5.83289001416474
53510	5.04439411935845
53531	4.90689059560852
53552	5.28540221886225
53574	4.95419631038688
53597	5.75488750216347
53622	3.16992500144231
53644	4.16992500144231
53664	4.4594316186373
53685	5.4594316186373
53707	3.70043971814109
53728	4.32192809488736
53752	4.70043971814109
53771	4
53797	4.08746284125034
53814	3.32192809488736
53848	2.32192809488736
53880	3.8073549220576
53901	4.08746284125034
53922	3.8073549220576
53943	4.39231742277876
53965	4.85798099512757
53982	2
54115	1
54166	3.8073549220576
54187	4.32192809488736
54207	3.4594316186373
54231	5
54252	4.85798099512757
54283	3.8073549220576
54304	4.32192809488736
54323	4.16992500144231
54344	2.8073549220576
54367	3.8073549220576
54391	4
54430	3.8073549220576
54452	2.8073549220576
54476	3.58496250072116
54497	2.58496250072116
54518	4.52356195605701
54539	2.58496250072116
54562	3.4594316186373
54578	3.70043971814109
54608	4.08746284125034
54631	3.32192809488736
54656	3.90689059560852
54678	3.32192809488736
54698	2
54729	3.8073549220576
54748	3.58496250072116
54773	2
54792	2.8073549220576
54823	3.32192809488736
54845	3.70043971814109
54865	2.58496250072116
54892	2.58496250072116
54929	2.8073549220576
54959	2.58496250072116
54986	2.58496250072116
55007	3.32192809488736
55029	3.58496250072116
55050	3.8073549220576
55076	3
55107	2.8073549220576
55126	1.58496250072116
55153	2
55183	3.32192809488736
55209	2
55237	2.32192809488736
55267	3.16992500144231
55288	3.70043971814109
55307	3.70043971814109
55325	2
55367	3.16992500144231
55389	2.8073549220576
55422	1
55450	2.8073549220576
55468	1
55530	2
55556	2
55582	3.70043971814109
55604	3.16992500144231
55634	3
55664	2
55692	2.32192809488736
55715	2.8073549220576
55733	3.4594316186373
55753	2
55785	2.58496250072116
55824	3
55839	1
55869	2.32192809488736
55890	2.8073549220576
55911	2.8073549220576
55937	2.58496250072116
55964	3.16992500144231
55987	2.58496250072116
56014	1.58496250072116
56046	2.32192809488736
56064	2
56086	3.32192809488736
56101	1.58496250072116
56172	2.8073549220576
56190	2
56219	3
56250	2.58496250072116
56284	2
56306	3.16992500144231
56323	1.58496250072116
56356	2.32192809488736
56382	2.32192809488736
56402	2.58496250072116
56424	2.32192809488736
56445	1.58496250072116
56470	1.58496250072116
56499	2
56544	2
56559	1.58496250072116
56595	3.16992500144231
56625	2
56652	2.8073549220576
56679	3.16992500144231
56700	3.16992500144231
56721	2.32192809488736
56751	2.32192809488736
56773	2.32192809488736
56796	3
56822	2.32192809488736
56851	1.58496250072116
56868	2.32192809488736
56893	2
56958	3
56994	2
57018	1.58496250072116
57047	2
57066	2.32192809488736
57095	2.32192809488736
57128	2.8073549220576
57147	1.58496250072116
57178	2
57204	2.8073549220576
57217	1
57253	2.32192809488736
57278	1.58496250072116
57313	2.32192809488736
57344	1.58496250072116
57376	2.58496250072116
57407	2.32192809488736
57425	2.32192809488736
57461	2.8073549220576
57479	1.58496250072116
57519	2.8073549220576
57547	2.8073549220576
57568	2
57587	2.32192809488736
57610	2
57661	2.8073549220576
57683	1.58496250072116
57709	2.32192809488736
57737	2.32192809488736
57762	2.32192809488736
57774	1
57812	3
57836	3
57847	1.58496250072116
57871	1.58496250072116
57893	1
57921	1.58496250072116
57940	2
57978	1.58496250072116
57999	3.16992500144231
58026	2.32192809488736
58047	1.58496250072116
58102	1.58496250072116
58115	1
58172	2
58205	2.58496250072116
58233	3
58254	3.16992500144231
58272	1.58496250072116
58337	2.32192809488736
58376	2.32192809488736
58406	2.58496250072116
58429	1.58496250072116
58458	2
58528	2
58550	1.58496250072116
58575	2.58496250072116
58611	2.32192809488736
58631	2.32192809488736
58674	1.58496250072116
58695	2
58721	2.32192809488736
58757	2.32192809488736
58792	1.58496250072116
58819	2.32192809488736
58839	1.58496250072116
58861	2.32192809488736
58897	1.58496250072116
58925	2
58961	2
58986	2
59046	2.32192809488736
59075	1
59116	2
59160	2
59196	2
59220	2.58496250072116
59244	2
59319	2
59347	2
59361	1.58496250072116
59394	2.58496250072116
59408	1
59481	2.58496250072116
59500	1
59553	2
59577	1.58496250072116
59604	2
59641	1.58496250072116
59658	1.58496250072116
59689	2.8073549220576
59794	1
59854	1.58496250072116
59872	1
59915	1
59951	2.58496250072116
59970	1.58496250072116
59998	2.32192809488736
60025	2
60078	1
60137	2.32192809488736
60163	2
60199	2
60222	1.58496250072116
60253	2.58496250072116
60278	2
60312	1.58496250072116
60336	2.8073549220576
60370	2.58496250072116
60393	1
60420	1.58496250072116
60446	1
60476	1.58496250072116
60500	1
60550	3
60567	1.58496250072116
60602	2.8073549220576
60628	3.16992500144231
60650	2.32192809488736
60674	1
60712	1.58496250072116
60751	1.58496250072116
60781	2.32192809488736
60810	1.58496250072116
60847	1
60875	2
60913	1.58496250072116
60940	2.32192809488736
60962	1.58496250072116
61009	2.8073549220576
61021	1
61050	1.58496250072116
61090	2.32192809488736
61111	2.8073549220576
61135	2.32192809488736
61159	1.58496250072116
61193	2
61229	1.58496250072116
61265	2.58496250072116
61285	1.58496250072116
61311	2.32192809488736
61338	2.32192809488736
61366	2.58496250072116
61396	2.32192809488736
61430	1.58496250072116
61459	2.8073549220576
61479	2.32192809488736
61505	3.32192809488736
61543	3.16992500144231
61561	1.58496250072116
61585	1
61626	2
61665	1.58496250072116
61690	1.58496250072116
61737	2
61762	1
61796	2
61817	2
61847	2
61876	2.8073549220576
61899	3.16992500144231
61953	2
61978	2.8073549220576
62009	2
62040	2.32192809488736
62057	1.58496250072116
62085	1
62112	2
62139	2.32192809488736
62160	3.4594316186373
62195	2.32192809488736
62219	3.32192809488736
62241	2.58496250072116
62261	1.58496250072116
62286	1.58496250072116
62317	3.16992500144231
62349	2.58496250072116
62373	2
62402	2.32192809488736
62422	2.32192809488736
62447	1.58496250072116
62495	1
62517	1
62550	1
62578	1.58496250072116
62606	2.8073549220576
62630	2
62666	2.32192809488736
62684	1
62723	3
62746	3.4594316186373
62768	2
62809	1.58496250072116
62860	1.58496250072116
62886	2.58496250072116
62904	1
62926	1.58496250072116
62948	2
62992	3
63011	2
63063	1
63098	1.58496250072116
63142	2.8073549220576
63179	2
63202	1.58496250072116
63243	2.32192809488736
63300	3
63322	2
63340	2.32192809488736
63380	3.16992500144231
63403	2
63423	3
63439	1.58496250072116
63487	2
63513	1
63560	2
63603	1.58496250072116
63637	3
63665	1.58496250072116
63682	2
63712	3.32192809488736
63729	3
63765	1
63937	6.10852445677817
63958	6.22881869049588
63979	6.12928301694497
64000	7.57742882803575
64022	6.9188632372746
64043	7.6724253419715
64064	5.97727992349992
64085	7.01122725542325
64106	7.05528243550119
64127	7.09803208296053
64148	6.32192809488736
64169	5.4594316186373
64187	5.20945336562895
64218	6.8703647195834
64237	7.60733031374961
64251	1
64357	4.4594316186373
64378	5.7279204545632
64400	5.70043971814109
64422	6.78135971352466
64443	7.15987133677839
64464	7.4093909361377
64485	5.7279204545632
64506	6.5077946401987
64527	6.22881869049588
64548	7.4178525148859
64568	6.61470984411521
64589	6.08746284125034
64611	5.55458885167764
64632	5.75488750216347
64647	4.8073549220576
64677	6.14974711950468
64693	6.4594316186373
64736	1
64824	5.8073549220576
64846	6.24792751344359
64868	6.02236781302845
64890	6.16992500144231
64911	6.33985000288463
64932	5.20945336562895
64953	6.12928301694497
64974	6.79441586635011
64995	6.35755200461808
65016	6.52356195605701
65037	5.52356195605701
65058	5.97727992349992
65080	6.18982455888002
65101	6.16992500144231
65122	5.35755200461808
65143	5.8073549220576
65164	5.55458885167764
65185	5.61470984411521
65206	6.20945336562895
65227	5.7279204545632
65248	5.70043971814109
65269	7.83920378809694
65290	5.08746284125034
65311	3
65333	3.32192809488736
65352	2.58496250072116
65386	2
65403	1.58496250072116
65424	2.8073549220576
65470	2.58496250072116
65512	2.58496250072116
65538	3
65566	2.58496250072116
65600	3.8073549220576
65621	2.58496250072116
65651	3.16992500144231
65664	1.58496250072116
65694	2.32192809488736
65714	1
65743	2.8073549220576
65765	2
65789	2.58496250072116
65813	2
65838	3.16992500144231
65867	2.58496250072116
65892	2.58496250072116
65916	3.8073549220576
65937	2.32192809488736
65968	2.58496250072116
65990	2.32192809488736
66019	2.58496250072116
66042	2
66057	2.32192809488736
66092	2.8073549220576
66123	2.32192809488736
66157	3
66195	1
66224	2.58496250072116
66244	2
66273	2.32192809488736
66297	2.8073549220576
66319	2
66373	2.8073549220576
66393	1.58496250072116
66408	1
66447	3
66470	2.58496250072116
66493	2.58496250072116
66509	2.32192809488736
66531	2
66551	2
66580	1.58496250072116
66616	3
66631	2.8073549220576
66659	2.58496250072116
66686	2.8073549220576
66712	5.24792751344359
66734	4.70043971814109
66754	4.52356195605701
66774	5.28540221886225
66798	4.08746284125034
66821	4.16992500144231
66844	3.90689059560852
66873	3.16992500144231
66894	4.85798099512757
66914	4
66936	3.8073549220576
66957	4.70043971814109
66977	3.70043971814109
67002	3.70043971814109
67020	3.70043971814109
67042	2.58496250072116
67064	3
67087	3.8073549220576
67109	4.52356195605701
67132	4.16992500144231
67153	4.58496250072116
67178	3.58496250072116
67203	4.4594316186373
67225	3.4594316186373
67247	3.70043971814109
67269	3.8073549220576
67287	3.16992500144231
67306	2.32192809488736
67334	3.58496250072116
67354	4.32192809488736
67376	3.32192809488736
67406	2.8073549220576
67425	2.8073549220576
67451	4.24792751344359
67473	3.8073549220576
67496	3.4594316186373
67515	3.58496250072116
67536	1.58496250072116
67559	3.90689059560852
67582	3.4594316186373
67605	3.58496250072116
67627	4.39231742277876
67652	4
67673	3
67691	2.32192809488736
67721	2.8073549220576
67734	1
67774	2.58496250072116
67797	2.58496250072116
67821	2.8073549220576
67856	2.58496250072116
67875	1.58496250072116
67899	1
67958	2.58496250072116
67975	2.32192809488736
68002	4
68024	2
68046	2.32192809488736
68079	2.58496250072116
68101	2.58496250072116
68126	2.8073549220576
68153	3
68172	2.32192809488736
68189	2
68212	2
68243	2.32192809488736
68270	1.58496250072116
68290	1
68517	2
68538	1.58496250072116
68571	2.32192809488736
68593	1.58496250072116
68616	1.58496250072116
68683	2.32192809488736
68705	1.58496250072116
68720	1.58496250072116
68743	2
68776	2.32192809488736
68803	1.58496250072116
68827	2.58496250072116
68851	1.58496250072116
68877	2.58496250072116
68908	2
68935	2
68967	2
69026	1.58496250072116
69050	1.58496250072116
69082	2.32192809488736
69104	1
69135	1.58496250072116
69151	2
69180	2
69212	2.58496250072116
69240	1.58496250072116
69273	1
69306	2
69344	2
69367	2.58496250072116
69384	2
69412	1.58496250072116
69436	2.58496250072116
69462	2.32192809488736
69484	3.16992500144231
69512	2.32192809488736
69551	2
69594	3.16992500144231
69617	3.32192809488736
69640	1.58496250072116
69660	2.32192809488736
69684	3
69708	3.32192809488736
69744	2.32192809488736
69767	1.58496250072116
69797	1.58496250072116
69827	3.32192809488736
69847	2
69875	3.70043971814109
69895	3.4594316186373
69918	3.32192809488736
69941	2.32192809488736
69952	1.58496250072116
69984	2.32192809488736
70007	2
70034	3.58496250072116
70055	3.32192809488736
70077	3.4594316186373
70100	3.90689059560852
70122	3.58496250072116
70145	3.58496250072116
70169	3.58496250072116
70197	2.8073549220576
70221	3.4594316186373
70243	3.32192809488736
70262	3.32192809488736
70285	2.8073549220576
70306	3.8073549220576
70326	3.4594316186373
70370	3
70392	3.4594316186373
70417	2.32192809488736
70436	2.58496250072116
70460	1.58496250072116
70482	3.32192809488736
70502	3.70043971814109
70523	4.16992500144231
70544	5.12928301694497
70567	6.32192809488736
70588	5.58496250072116
70609	4
70628	2
70648	2
70673	2.58496250072116
70695	4.08746284125034
70721	3.32192809488736
70741	3.58496250072116
70762	3.90689059560852
70788	3.90689059560852
70810	4.32192809488736
70831	4.08746284125034
70854	3.90689059560852
70879	3.58496250072116
70901	2.58496250072116
70921	2.32192809488736
70951	3.8073549220576
70974	4
70995	2.32192809488736
71016	3.16992500144231
71039	4.32192809488736
[truncated: 33,795 more rows]
