# Supplementary material for: A Compendium of Nucleosome and Transcript Profiles Reveals Determinants of Chromatin Architecture and Transcription
Source: PLoS Genet. 2013 May 2;9(5):e1003479. doi: 10.1371/journal.pgen.1003479 (PMC3642058; doi:10.1371/journal.pgen.1003479)
Supplement: Dataset S1 — Yeast transcript annotation R script and data files. Please note this file is 81.9 MB and may be difficult for some readers to download due to its size. (GZ) [file pgen.1003479.s001.gz › yeast-transcript-annotation/chr17.data.tot.perm]

0	16	4.974
0	24	5.14878
0	32	5.31331
0	40	5.31331
0	48	5.187
0	56	5.187
0	64	5.07936
0	72	5.07936
0	80	6.40939
0	88	8.06916
0	96	8.27169
0	104	8.27169
0	112	8.24589
0	120	6.75616
0	128	6.05373
0	136	5.04855
0	144	4.81225
0	152	5.01707
0	160	5.02764
0	168	5.03814
0	176	4.95198
0	184	5.01707
0	192	5.03814
0	200	5.01707
0	208	4.88381
0	216	5.187
0	224	5.13906
0	232	4.86035
0	240	4.88381
0	248	5.29593
0	256	4.88381
0	264	5.187
0	272	5.28716
0	280	5.28716
0	288	5.02764
0	296	5.00643
0	304	4.72403
0	312	4.72403
0	320	4.8365
0	328	5.12928
0	336	5.12928
0	344	5.28716
0	352	5.13906
0	360	5.38082
0	368	5.15843
0	376	5.13906
0	384	5.01707
0	392	5.03814
0	400	4.8365
0	408	4.78759
0	416	4.95198
0	424	5.03814
0	432	4.95198
0	440	4.78759
0	448	5.1964
0	456	5.61611
0	464	5.61611
0	472	5.71751
0	480	6.24249
0	488	7.6038
0	496	7.60557
0	504	7.69448
0	512	7.99435
0	520	7.30465
0	528	7.30465
0	536	6.92396
0	544	6.25829
0	552	5.39314
0	560	5.15843
0	562	5.15843
0	564	5.15843
0	566	4.9957
0	568	4.9957
0	570	4.9957
0	572	4.9957
0	624	4.974
0	632	5.24249
0	640	5.17754
0	648	5.06916
0	656	5.17754
0	664	5.24249
0	672	4.98489
0	680	4.98489
0	688	4.92961
0	696	4.92961
0	704	5.36424
0	712	5.64386
0	720	5.66432
0	728	5.96853
0	736	6.03814
0	744	6.08948
0	752	6.16323
0	760	6.69448
0	768	6.44925
0	776	6.56624
0	784	6.53694
0	792	6.49185
0	800	6.06916
0	808	5.7625
0	816	5.55897
0	824	5.49947
0	832	5.30465
0	840	5.37255
0	848	5.37255
0	856	5.37255
0	864	5.37255
0	872	5.37255
0	880	5.40534
0	888	5.30465
0	896	5.30465
0	904	6.30465
0	912	6.90115
0	920	6.95752
0	928	7.20806
0	936	7.15361
0	944	6.73374
0	952	6.03814
0	960	5.59495
0	968	5.43344
0	972	5.43344
0	976	5.32193
0	1008	7.50042
0	1016	8.02764
0	1024	7.74819
0	1032	7.82746
0	1040	8.60204
0	1048	9.42646
0	1056	9.42646
0	1064	9.42646
0	1072	9.41443
0	1080	6.7044
0	1088	5.46877
0	1096	5.27834
0	1104	5.05889
0	1112	5.01707
0	1120	5.02764
0	1128	5.01707
0	1136	4.81225
0	1144	4.95198
0	1152	5.14878
0	1160	4.974
0	1168	4.95198
0	1176	5.25154
0	1184	5.33049
0	1192	5.33049
0	1200	5.64386
0	1208	6.48036
0	1216	7.05889
0	1224	7.05889
0	1232	7.05889
0	1240	6.54432
0	1248	6.41745
0	1256	5.73051
0	1264	6.46099
0	1272	6.63005
0	1280	6.51081
0	1288	5.60909
0	1296	5.46489
0	1304	5.06404
0	1312	4.90115
0	1320	4.974
0	1328	5.15361
0	1336	4.98489
0	1344	5.15361
0	1376	5.15843
0	1384	5.32193
0	1392	5.38904
0	1400	5.42946
0	1408	5.72403
0	1416	5.82443
0	1424	5.6231
0	1432	5.55166
0	1440	5.40534
0	1448	5.21501
0	1456	4.95198
0	1464	5.08948
0	1472	5.55166
0	1480	5.55166
0	1488	6.37669
0	1496	7.07936
0	1504	7.07936
0	1512	6.62658
0	1520	6.62658
0	1528	5.6231
0	1536	5.47651
0	1544	5.05889
0	1552	5.04855
0	1560	5.26946
0	1568	4.974
0	1576	4.86035
0	1584	4.92961
0	1592	5.10952
0	1600	4.95198
0	1608	5.02764
0	1616	5.02764
0	1624	5.34746
0	1632	5.42946
0	1640	5.49947
0	1648	5.42146
0	1656	5.42146
0	1664	5.49947
0	1672	6.24702
0	1680	6.33049
0	1688	6.33049
0	1696	6.19171
0	1704	5.09954
0	1712	4.98489
0	1716	4.97946
0	1720	4.94084
0	1728	4.94084
0	1736	5.00643
0	1744	5.02237
0	1752	4.96303
0	1768	5.18228
0	1776	5.00107
0	1784	5.06916
0	1792	5.1964
0	1800	5.28716
0	1808	5.60204
0	1816	5.60204
0	1824	5.43741
0	1832	5.42946
0	1840	5.39722
0	1843	5.39722
0	1848	5.13906
0	1856	5.49947
0	1872	5.97673
0	1880	6.50136
0	1888	6.26946
0	1896	6.26053
0	1904	6.14878
0	1912	5.58066
0	1920	5.22423
0	1921	5.22423
0	1936	5.49947
0	1944	5.40939
0	1952	5.29593
0	1960	5.46099
0	1968	5.49185
0	1976	5.49185
0	1984	5.44531
0	1992	5.58782
0	2000	5.30465
0	2008	4.974
0	2016	4.92961
0	2024	5.02764
0	2032	5.49947
0	2040	5.58066
0	2048	5.58066
0	2056	5.64386
0	2064	5.31331
0	2072	5.31331
0	2080	5.50704
0	2088	9.39773
0	2096	10.3496
0	2104	11.4964
0	2112	12.2371
0	2120	12.2371
0	2128	11.4977
0	2136	11.493
0	2144	5.58066
0	2152	5.26053
0	2160	5.25154
0	2168	5.11944
0	2176	5.09954
0	2184	4.9957
0	2192	5.28716
0	2200	5.12928
0	2208	4.974
0	2216	4.86035
0	2224	5.00643
0	2232	4.9183
0	2240	4.86035
0	2248	4.86035
0	2256	4.95198
0	2264	5.01707
0	2272	5.00643
0	2280	5.15843
0	2288	5.42946
0	2296	5.84847
0	2304	6.00643
0	2312	6.58425
0	2320	6.69779
0	2328	6.69779
0	2336	6.1964
0	2344	5.72403
0	2352	5.14878
0	2360	5.14878
0	2368	5.64386
0	2376	5.57347
0	2384	5.57347
0	2392	5.57347
0	2400	5.25154
0	2408	5.23339
0	2416	5.14878
0	2424	5.35588
0	2432	5.35588
0	2440	5.17754
0	2448	4.974
0	2456	5.17754
0	2464	5.23339
0	2472	5.20574
0	2480	5.12928
0	2488	5.14878
0	2496	5.07936
0	2497	5.07936
0	2498	5.07936
0	2520	5.30899
0	2528	5.40939
0	2536	5.67108
0	2544	6.548
0	2552	6.79998
0	2560	6.79998
0	2568	6.79998
0	2576	6.51081
0	2584	6.47651
0	2592	6.49185
0	2600	6.49185
0	2608	6.74339
0	2616	6.79689
0	2624	6.78759
0	2632	6.11944
0	2640	6.10454
0	2648	5.43741
0	2656	4.9183
0	2664	4.86035
0	2672	4.98489
0	2680	5.09954
0	2688	5.09954
0	2696	4.96303
0	2704	4.89539
0	2712	4.86035
0	2720	4.90689
0	2728	5.12928
0	2736	5.34746
0	2744	6.30465
0	2752	8.1182
0	2760	8.50704
0	2768	8.50704
0	2776	8.50704
0	2784	7.71751
0	2792	6.51833
0	2800	5.46877
0	2808	5.09954
0	2816	5.04855
0	2824	4.974
0	2832	5.03814
0	2840	5.26946
0	2848	5.75616
0	2856	7.8365
0	2864	7.92255
0	2872	7.92255
0	2880	6.64386
0	2888	6.64386
0	2896	5.06916
0	2904	4.92961
0	2912	4.92961
0	2920	4.89539
0	2928	4.84847
0	2936	4.6845
0	2944	4.73697
0	2952	4.92961
0	2960	4.96303
0	2968	4.9957
0	2976	4.9957
0	2984	5.04855
0	2992	5.20574
0	3000	5.42146
0	3008	5.42146
0	3016	5.42146
0	3024	5.17754
0	3032	5.13906
0	3040	4.94084
0	3048	5.1964
0	3056	9.28606
0	3064	10.6556
0	3072	11.6701
0	3080	11.7869
0	3088	11.7517
0	3096	10.7849
0	3104	9.80651
0	3112	5.20574
0	3120	4.79998
0	3128	4.6845
0	3136	4.63005
0	3144	5.17754
0	3152	5.17278
0	3159	5.187
0	3160	5.187
0	3167	5.17754
0	3168	5.17754
0	3176	5.27834
0	3184	4.9183
0	3192	4.81225
0	3200	4.6231
0	3224	4.95752
0	3232	5.31763
0	3240	5.35588
0	3248	5.35588
0	3256	5.09954
0	3264	5.52207
0	3272	5.30465
0	3280	5.08948
0	3288	5.30465
0	3296	5.35588
0	3304	5.21501
0	3312	5.21501
0	3320	5.17754
0	3328	4.9957
0	3336	4.87213
0	3344	4.89539
0	3352	4.82443
0	3360	5.11944
0	3368	5.33049
0	3376	5.26053
0	3384	5.37255
0	3392	5.28716
0	3400	5.22423
0	3408	5.05889
0	3416	5.23339
0	3424	5.23339
0	3432	5.23339
0	3440	5.28716
0	3448	5.1964
0	3456	5.09954
0	3464	5.09954
0	3472	4.89539
0	3480	4.69779
0	3488	4.89539
0	3496	5.22423
0	3504	6.7907
0	3512	7.41544
0	3520	7.55532
0	3528	7.55532
0	3536	6.81225
0	3544	5.75298
0	3552	5.16323
0	3555	5.16323
0	3560	4.974
0	3563	4.974
0	3568	4.974
0	3576	5.11449
0	3600	5.68783
0	3608	5.42146
0	3616	5.35588
0	3624	5.35588
0	3632	5.79998
0	3640	5.54432
0	3648	5.92961
0	3656	5.92961
0	3664	6.10952
0	3672	6.21501
0	3680	6.45709
0	3688	6.72403
0	3696	6.72403
0	3704	6.49566
0	3712	5.9126
0	3720	4.90689
0	3728	4.84847
0	3736	4.82443
0	3744	4.95198
0	3752	4.81225
0	3760	5.30465
0	3768	5.30465
0	3776	5.58782
0	3784	5.22423
0	3792	5.17754
0	3800	4.84847
0	3808	4.8365
0	3816	4.8365
0	3824	5.07936
0	3832	5.32193
0	3840	5.63697
0	3848	5.49947
0	3856	5.46099
0	3864	5.32193
0	3872	5.06916
0	3880	4.974
0	3888	5.06916
0	3896	5.09954
0	3904	5.09954
0	3912	5.09954
0	3920	5.11944
0	3928	5.01707
0	3936	5.01707
0	3944	5.01707
0	3952	5.11944
0	3960	4.9957
0	3968	4.98489
0	3976	4.974
0	3984	5.09954
0	3992	5.09954
0	4000	5.33049
0	4008	5.52952
0	4016	5.52952
0	4024	5.49947
0	4032	5.49185
0	4040	5.49185
0	4048	6.11944
0	4056	6.07936
0	4064	6.05889
0	4072	6.05889
0	4080	5.03814
0	4088	5.03814
0	4096	5.187
0	4104	5.29593
0	4112	5.14878
0	4120	5.4842
0	4128	5.21501
0	4136	5.73697
0	4144	6.26946
0	4152	6.58066
0	4160	6.8365
0	4168	6.8365
0	4176	6.77823
0	4184	6.31763
0	4192	6.04855
0	4200	5.7625
0	4208	5.49947
0	4216	5.7751
0	4224	5.86625
0	4232	5.95752
0	4240	6.26946
0	4248	6.36006
0	4256	6.32193
0	4264	6.32193
0	4272	6.32193
0	4280	6.3684
0	4288	6.3684
0	4296	6.56261
0	4304	7.00375
0	4312	6.82139
0	4320	6.69779
0	4328	6.52207
0	4336	6.4842
0	4344	5.4842
0	4352	5.32193
0	4360	5.28716
0	4368	5.23339
0	4376	5.21501
0	4384	5.23339
0	4392	5.23339
0	4400	5.03814
0	4408	5.1964
0	4416	5.13906
0	4424	4.9957
0	4432	4.9957
0	4440	5.27834
0	4448	5.11944
0	4456	5.05889
0	4464	5.03814
0	4472	5.13906
0	4480	5.00643
0	4488	4.8365
0	4496	4.73697
0	4504	4.7751
0	4512	4.67108
0	4520	4.7751
0	4528	6.45709
0	4536	7.28496
0	4544	7.63524
0	4552	7.63524
0	4560	7.63524
0	4568	6.88381
0	4576	6.12437
0	4584	5.57347
0	4592	5.35588
0	4600	4.96303
0	4608	5.02764
0	4616	5.02764
0	4624	4.88381
0	4632	4.88381
0	4640	4.92961
0	4648	5.16802
0	4656	5.23339
0	4664	5.1964
0	4672	5.09954
0	4680	5.26053
0	4688	5.11944
0	4696	5.26053
0	4704	5.26946
0	4712	5.26946
0	4720	5.25154
0	4728	5.23339
0	4736	5.25154
0	4744	5.47651
0	4752	5.47651
0	4760	5.40534
0	4768	5.30465
0	4776	5.30465
0	4784	4.88381
0	4792	5.43741
0	4800	5.37255
0	4808	5.60204
0	4816	5.38904
0	4824	5.59495
0	4832	5.37255
0	4840	5.37255
0	4848	5.17754
0	4856	4.92961
0	4864	5.11944
0	4872	5.30465
0	4880	5.38082
0	4888	5.35588
0	4896	5.60909
0	4904	5.64386
0	4912	5.7625
0	4920	5.7625
0	4928	5.7625
0	4936	5.76881
0	4944	5.55897
0	4952	6.06916
0	4960	6.13906
0	4968	6.14393
0	4976	5.63697
0	4984	5.65753
0	4992	5.27834
0	5000	5.13906
0	5008	4.7625
0	5016	4.61611
0	5024	4.60204
0	5032	4.74979
0	5040	4.74979
0	5048	4.92961
0	5056	5.29593
0	5064	5.29593
0	5072	5.27834
0	5080	5.38904
0	5088	5.22423
0	5096	5.16802
0	5104	5.10952
0	5112	5.01707
0	5120	4.84847
0	5128	4.88381
0	5136	4.88381
0	5144	5.88381
0	5152	6.64386
0	5160	6.64386
0	5168	7.08696
0	5176	7.22653
0	5184	6.43741
0	5192	7.08696
0	5200	8.01575
0	5208	8.01575
0	5216	8.02764
0	5224	8.22538
0	5232	7.47264
0	5240	6.90403
0	5248	6.34746
0	5256	6.25604
0	5264	6.25604
0	5272	5.65753
0	5280	5.65753
0	5288	5.65753
0	5296	5.51457
0	5304	5.1964
0	5312	4.96303
0	5320	4.86035
0	5328	4.86035
0	5336	4.94084
0	5344	5.08948
0	5352	5.42146
0	5360	5.63005
0	5368	5.63005
0	5376	5.63005
0	5384	5.46877
0	5392	5.37255
0	5400	5.32193
0	5408	5.29593
0	5416	5.23339
0	5424	5.23339
0	5432	5.23339
0	5440	5.06916
0	5448	5.17754
0	5456	5.23339
0	5464	5.26946
0	5472	5.55897
0	5480	5.72403
0	5488	5.7625
0	5496	5.85442
0	5504	5.71751
0	5512	5.63005
0	5520	5.33049
0	5528	5.26946
0	5536	5.187
0	5544	4.88381
0	5552	5.14878
0	5560	5.51457
0	5568	5.51457
0	5576	5.31331
0	5584	5.79998
0	5592	5.63697
0	5600	5.43741
0	5608	5.43741
0	5616	5.43741
0	5624	5.13906
0	5632	5.21501
0	5640	4.87213
0	5648	4.7625
0	5649	4.7625
0	5664	5.59495
0	5672	5.49185
0	5680	5.63005
0	5688	5.69116
0	5696	5.60204
0	5704	5.56624
0	5712	5.56624
0	5720	5.27834
0	5728	5.16802
0	5736	5.20574
0	5744	4.95198
0	5752	4.9183
0	5760	4.9183
0	5768	5.22423
0	5776	5.22423
0	5784	5.187
0	5792	5.25154
0	5800	5.06916
0	5808	5.05889
0	5816	4.95198
0	5824	4.95198
0	5832	5.00643
0	5840	4.95198
0	5848	4.6845
0	5856	5.00643
0	5864	5.09954
0	5872	4.71097
0	5880	4.71097
0	5888	4.84847
0	5896	4.84847
0	5904	5.05889
0	5912	5.11944
0	5920	5.187
0	5928	5.187
0	5936	5.06916
0	5944	5.06916
0	5952	4.974
0	5960	4.9183
0	5968	4.9183
0	5976	4.9957
0	5984	5.16802
0	5992	5.45317
0	6000	5.6231
0	6008	5.65753
0	6016	5.65753
0	6024	5.27834
0	6032	5.10952
0	6040	4.81225
0	6048	4.72403
0	6056	4.81225
0	6064	5.38082
0	6072	5.57347
0	6080	5.82443
0	6088	5.82443
0	6096	5.82443
0	6104	5.99031
0	6112	5.69779
0	6120	5.58066
0	6128	6.02764
0	6136	7.8809
0	6144	7.8809
0	6152	7.96578
0	6160	7.99973
0	6168	6.51833
0	6176	6.51833
0	6184	7.50893
0	6192	7.54248
0	6200	7.5985
0	6208	7.5985
0	6216	6.55897
0	6224	6.17754
0	6232	5.92961
0	6240	5.38082
0	6248	5.21501
0	6256	5.02764
0	6264	5.02764
0	6272	5.40534
0	6280	5.25154
0	6288	5.1964
0	6296	5.30465
0	6304	5.30465
0	6312	5.07936
0	6320	5.03814
0	6328	5.17754
0	6336	5.17754
0	6344	4.9183
0	6352	4.9183
0	6360	4.8365
0	6368	4.60204
0	6376	4.60204
0	6384	4.72403
0	6392	4.81225
0	6400	4.8365
0	6408	4.9957
0	6416	4.8365
0	6424	4.7625
0	6432	4.90689
0	6440	5.25154
0	6448	5.51457
0	6456	5.8425
0	6464	5.96853
0	6472	6.01707
0	6480	5.86625
0	6488	5.60204
0	6496	5.31331
0	6504	5.20574
0	6512	5.20574
0	6520	5.49947
0	6528	6.15843
0	6536	6.73051
0	6544	7.36006
0	6552	9.51786
0	6560	12.5043
0	6568	13.378
0	6576	13.7024
0	6584	14.1151
0	6592	14.3259
0	6600	14.2284
0	6608	13.8157
0	6616	13.6732
0	6624	12.6743
0	6632	12.5942
0	6640	12.7397
0	6648	12.826
0	6656	12.9074
0	6664	12.6974
0	6672	11.1515
0	6680	9.88308
0	6688	9.52673
0	6696	8.97878
0	6704	8.29593
0	6712	6.05373
0	6720	5.47651
0	6728	5.11944
0	6736	5.38082
0	6744	5.65071
0	6752	6.07936
0	6760	7.24702
0	6768	11.6114
0	6776	12.6205
0	6784	12.7465
0	6792	12.8237
0	6800	13.1071
0	6808	13.7207
0	6816	13.7648
0	6824	13.7734
0	6832	13.9352
0	6840	14.0567
0	6848	13.9634
0	6856	13.9634
0	6864	13.9634
0	6872	13.4572
0	6880	13.2773
0	6888	13.1425
0	6896	13.1409
0	6904	13.6266
0	6912	13.8199
0	6920	13.8199
0	6928	13.6767
0	6936	13.3496
0	6944	12.6629
0	6952	11.6737
0	6960	8.07172
0	6968	5.46877
0	6976	5.26053
0	6984	5.15843
0	6992	4.9957
0	7000	4.974
0	7008	4.974
0	7016	5.15843
0	7024	5.54432
0	7032	7.0329
0	7040	7.7938
0	7048	7.7938
0	7056	8.72646
0	7064	7.7938
0	7072	7.28276
0	7080	6.46877
0	7088	5.88961
0	7096	5.26946
0	7104	5.52952
0	7112	5.38904
0	7120	5.03814
0	7128	5.23339
0	7136	5.31331
0	7144	9.41946
0	7152	10.3921
0	7160	13.396
0	7168	13.9808
0	7176	14.5855
0	7184	14.7687
0	7192	14.7687
0	7200	14.595
0	7208	14.0966
0	7216	13.8445
0	7224	13.2728
0	7232	12.7598
0	7240	12.5586
0	7248	11.5643
0	7256	6.35588
0	7264	5.72403
0	7272	6.06916
0	7280	6.44531
0	7288	6.38082
0	7296	6.00643
0	7304	6.02237
0	7312	6.38082
0	7320	6.38082
0	7328	6.01176
0	7336	6.61611
0	7344	7.11449
0	7352	11.2456
0	7360	12.2162
0	7368	12.9322
0	7376	13.5029
0	7384	14.0523
0	7392	14.1721
0	7400	14.1721
0	7408	13.876
0	7416	13.3731
0	7424	12.3992
0	7432	9.26612
0	7440	6.79998
0	7448	4.89539
0	7456	4.89539
0	7464	8.24363
0	7472	12.5658
0	7480	13.1174
0	7488	13.7739
0	7496	13.7739
0	7504	13.6541
0	7512	13.778
0	7520	13.778
0	7528	14.0172
0	7536	14.0589
0	7544	14.1405
0	7552	13.8829
0	7560	13.8366
0	7568	13.7278
0	7576	13.5549
0	7584	13.2305
0	7592	13.2055
0	7600	12.2123
0	7608	7.09703
0	7616	7.09703
0	7624	9.55441
0	7632	12.914
0	7640	13.2471
0	7648	14.077
0	7656	14.077
0	7664	14.0004
0	7672	13.6176
0	7680	13.342
0	7688	12.806
0	7696	11.8773
0	7704	10.739
0	7712	10.2416
0	7720	5.52952
0	7728	5.21501
0	7736	5.42146
0	7744	5.47651
0	7752	7.95475
0	7760	10.9092
0	7768	10.9796
0	7776	11.0544
0	7784	12.3109
0	7792	11.3044
0	7800	11.2783
0	7808	11.2783
0	7816	11.2783
0	7824	10.2943
0	7832	5.44531
0	7840	4.92961
0	7848	5.11944
0	7856	5.21501
0	7864	5.26946
0	7872	5.09954
0	7880	5.09954
0	7888	5.10952
0	7896	5.24249
0	7904	5.49947
0	7912	5.92961
0	7920	7.57347
0	7928	8.50136
0	7936	9.82897
0	7944	10.536
0	7952	10.536
0	7960	11.1817
0	7968	11.6261
0	7976	12.0836
0	7984	12.4857
0	7992	13.1114
0	8000	13.6674
0	8008	13.6674
0	8016	13.3654
0	8024	13.1675
0	8032	10.7564
0	8040	8.50893
0	8048	5.69116
0	8056	5.42146
0	8064	5.59495
0	8072	5.45317
0	8080	5.52207
0	8088	5.52207
0	8096	5.46877
0	8104	5.4842
0	8112	8.54983
0	8120	10.8639
0	8128	11.1016
0	8136	11.1016
0	8144	11.0182
0	8152	9.7621
0	8160	8.50326
0	8168	7.69282
0	8176	6.80613
0	8184	5.42146
0	8192	5.42146
0	8200	5.12928
0	8208	5.11944
0	8216	5.16802
0	8224	5.53694
0	8232	9.6845
0	8240	10.6558
0	8248	11.712
0	8256	12.3048
0	8264	12.2784
0	8272	11.7949
0	8280	11.7949
0	8288	5.79998
0	8296	5.40534
0	8304	5.12928
0	8312	5.09954
0	8320	4.89539
0	8328	5.03814
0	8336	5.03814
0	8344	5.03814
0	8352	5.03814
0	8360	4.87213
0	8368	4.87213
0	8376	4.74979
0	8384	4.61611
0	8392	4.63005
0	8400	4.86035
0	8408	4.81225
0	8416	4.81225
0	8424	4.82443
0	8432	4.98489
0	8440	4.82443
0	8448	4.78759
0	8456	4.78759
0	8464	4.7751
0	8472	4.7751
0	8480	5.03814
0	8488	5.187
0	8496	5.187
0	8504	5.28716
0	8512	5.20574
0	8520	5.21501
0	8528	5.21501
0	8536	5.65753
0	8544	5.6845
0	8552	5.59495
0	8560	5.46877
0	8568	5.05889
0	8576	4.73697
0	8584	4.51457
0	8592	4.79998
0	8600	4.974
0	8608	5.07936
0	8616	4.974
0	8624	5.02764
0	8632	5.08948
0	8640	5.36424
0	8648	9.67612
0	8656	9.69904
0	8664	9.69904
0	8672	9.69075
0	8680	8.07936
0	8688	5.4842
0	8696	5.35588
0	8704	5.21501
0	8712	5.187
0	8720	5.23339
0	8728	4.9957
0	8736	4.89539
0	8744	5.05889
0	8752	5.339
0	8760	5.07936
0	8768	5.187
0	8776	5.25154
0	8784	4.86035
0	8792	4.86035
0	8800	5.17754
0	8808	5.43741
0	8816	5.43741
0	8824	5.43741
0	8832	5.6845
0	8840	5.6845
0	8848	7.12437
0	8856	7.32193
0	8864	7.32193
0	8872	7.32193
0	8880	6.54432
0	8888	5.35588
0	8896	5.01707
0	8904	4.65753
0	8912	4.9183
0	8920	5.15843
0	8928	5.11944
0	8936	5.11944
0	8944	5.25154
0	8952	5.11944
0	8960	5.11944
0	8968	5.09954
0	8976	5.09954
0	8984	4.7625
0	8992	4.9957
0	9000	4.6845
0	9008	4.69779
0	9016	5.06916
0	9024	7.52766
0	9032	10.5938
0	9040	11.3702
0	9048	12.2746
0	9056	12.2746
0	9064	11.58
0	9072	11.2958
0	9080	6.1964
0	9088	5.84847
0	9096	5.4842
0	9104	5.4842
0	9112	5.38904
0	9120	5.38904
0	9128	5.31331
0	9136	4.9957
0	9144	4.64386
0	9152	4.52952
0	9160	4.51457
0	9168	4.65753
0	9176	4.65753
0	9184	4.81225
0	9192	4.79998
0	9200	4.7625
0	9208	4.79998
0	9216	4.8365
0	9224	4.79998
0	9232	4.84847
0	9240	4.84847
0	9248	4.87213
0	9256	4.78759
0	9264	4.6845
0	9272	4.78759
0	9280	4.89539
0	9288	4.92961
0	9296	4.89539
0	9304	5.06916
0	9312	4.92961
0	9320	5.07936
0	9328	5.1964
0	9336	5.23339
0	9344	5.20574
0	9352	5.26053
0	9360	5.08948
0	9368	5.01707
0	9376	4.95198
0	9384	5.05889
0	9392	5.13906
0	9400	5.26946
0	9408	5.26946
0	9416	5.52952
0	9424	5.26946
0	9432	5.10952
0	9440	4.65753
0	9448	5.13906
0	9456	4.73697
0	9464	5.21501
0	9472	5.57347
0	9480	5.98489
0	9488	8.64128
0	9496	8.65753
0	9504	8.83725
0	9512	8.83725
0	9520	8.08822
0	9528	7.13418
0	9536	6.49566
0	9544	5.69779
0	9552	5.25154
0	9560	4.95198
0	9568	5.05889
0	9576	4.78759
0	9584	5.03814
0	9592	5.03814
0	9600	4.84847
0	9608	4.84847
0	9616	5.03814
0	9624	5.35588
0	9632	5.51457
0	9640	5.57347
0	9648	5.57347
0	9656	5.33049
0	9664	5.33049
0	9672	5.33049
0	9680	5.05889
0	9688	5.35588
0	9696	5.35588
0	9704	5.42946
0	9712	5.20574
0	9720	5.29593
0	9728	5.13906
0	9736	5.13906
0	9744	5.03814
0	9752	5.03814
0	9760	5.03814
0	9768	5.03814
0	9776	5.00643
0	9784	4.90689
0	9792	4.90689
0	9800	5.08948
0	9808	5.07936
0	9816	5.08948
0	9824	5.08948
0	9832	5.20574
0	9840	5.00643
0	9848	4.8365
0	9856	4.74979
0	9864	4.57347
0	9872	4.57347
0	9880	4.73697
0	9888	4.73697
0	9896	5.40534
0	9904	5.43741
0	9912	5.43741
0	9920	5.43741
0	9928	6.14878
0	9936	6.14878
0	9944	6.44531
0	9952	6.44531
0	9960	6.03814
0	9968	5.46877
0	9976	5.187
0	9984	5.08948
0	9992	5.08948
0	10000	5.08948
0	10008	5.08948
0	10016	5.06916
0	10024	5.06916
0	10032	4.98489
0	10040	4.86035
0	10048	4.86035
0	10056	5.07936
0	10064	5.15843
0	10072	8.45219
0	10080	8.57347
0	10088	8.57347
0	10096	8.57347
0	10104	7.71751
0	10112	5.32193
0	10120	5.06916
0	10128	4.84847
0	10136	4.78759
0	10144	4.78759
0	10152	4.78759
0	10160	5.15843
0	10168	5.29593
0	10176	5.29593
0	10184	5.339
0	10192	5.1964
0	10200	5.1964
0	10208	5.1964
0	10216	5.1964
0	10224	5.03814
0	10232	5.01707
0	10240	5.06916
0	10248	4.88381
0	10256	5.08948
0	10264	5.08948
0	10272	5.08948
0	10280	4.88381
0	10288	4.71097
0	10296	4.67108
0	10304	4.79998
0	10312	4.7625
0	10320	4.7625
0	10328	4.81225
0	10336	4.81225
0	10344	4.69779
0	10352	4.79998
0	10360	4.89539
0	10368	5.05889
0	10376	5.45317
0	10384	5.86035
0	10392	8.67948
0	10400	10.0197
0	10408	11.0892
0	10416	11.0892
0	10424	10.9627
0	10432	10.8244
0	10440	7.26053
0	10448	5.55897
0	10456	5.09954
0	10464	5.09954
0	10472	4.79998
0	10480	4.69779
0	10488	4.69779
0	10496	4.82443
0	10504	4.90689
0	10512	5.01707
0	10520	4.95198
0	10528	4.98489
0	10536	4.90689
0	10544	4.87213
0	10552	4.52952
0	10560	4.61611
0	10568	4.61611
0	10576	4.84847
0	10584	5.20574
0	10592	5.55897
0	10600	5.55897
0	10608	5.55897
0	10616	5.21501
0	10624	4.84847
0	10632	4.84847
0	10640	5.03814
0	10648	5.28716
0	10656	5.30465
0	10664	5.49185
0	10672	5.34746
0	10680	5.42146
0	10688	5.1964
0	10696	5.28716
0	10704	5.09954
0	10712	5.12928
0	10720	5.06916
0	10728	5.187
0	10736	5.37255
0	10744	10.6436
0	10752	11.2412
0	10760	11.7924
0	10768	11.7924
0	10776	11.6248
0	10784	10.8077
0	10792	7.32193
0	10800	5.9957
0	10808	5.82443
0	10816	6.29593
0	10824	6.53694
0	10832	6.53694
0	10840	6.7907
0	10848	6.8809
0	10856	6.41745
0	10864	6.04335
0	10872	6.04855
0	10880	4.974
0	10888	4.90689
0	10896	4.974
0	10904	4.974
0	10912	4.974
0	10920	5.12928
0	10928	5.07936
0	10936	5.64386
0	10944	5.64386
0	10952	5.64386
0	10960	5.07936
0	10968	5.76881
0	10976	5.76881
0	10984	7.04595
0	10992	7.24249
0	11000	7.24249
0	11008	7.02501
0	11016	5.56624
0	11024	5.13906
0	11032	5.13906
0	11040	7.48612
0	11048	10.5395
0	11056	11.5102
0	11064	12.2542
0	11072	12.2542
0	11080	11.5193
0	11088	11.2643
0	11096	5.13906
0	11104	5.09954
0	11112	5.01707
0	11120	5.09954
0	11128	5.01707
0	11136	5.09954
0	11144	5.02764
0	11152	5.11944
0	11160	5.07936
0	11168	5.07936
0	11176	5.00643
0	11184	4.81225
0	11192	4.81225
0	11200	4.79998
0	11208	4.94084
0	11216	4.94084
0	11224	5.06916
0	11232	4.90689
0	11240	4.74979
0	11248	4.8365
0	11256	5.03814
0	11264	5.01707
0	11272	5.22423
0	11280	5.40534
0	11288	5.42146
0	11296	5.40534
0	11304	5.55166
0	11312	5.40534
0	11320	5.1964
0	11328	5.10952
0	11336	5.43741
0	11344	5.43741
0	11352	5.49185
0	11360	5.49185
0	11368	5.4842
0	11376	5.04855
0	11384	4.98489
0	11392	5.03814
0	11400	5.03814
0	11408	4.87213
0	11416	4.86035
0	11424	4.92961
0	11432	4.86035
0	11440	5.01707
0	11448	5.01707
0	11456	4.95198
0	11464	5.03814
0	11472	4.84847
0	11480	4.84847
0	11488	5.01707
0	11496	5.21501
0	11504	10.3435
0	11512	10.8959
0	11520	11.8505
0	11528	11.8505
0	11536	11.3254
0	11544	10.8685
0	11552	9.24079
0	11560	5.86035
0	11568	5.37255
0	11576	5.16802
0	11584	5.339
0	11592	5.339
0	11600	4.974
0	11608	4.974
0	11616	4.974
0	11624	4.96303
0	11632	5.04855
0	11640	5.09954
0	11648	4.96303
0	11656	5.05889
0	11664	5.05889
0	11672	5.13906
0	11680	5.22423
0	11688	5.49947
0	11696	5.86625
0	11704	5.8365
0	11712	5.39722
0	11720	5.72403
0	11728	5.35588
0	11736	4.95198
0	11744	5.21501
0	11752	5.43741
0	11760	5.74979
0	11768	6.20574
0	11776	6.20574
0	11784	6.20574
0	11792	5.6231
0	11800	4.78759
0	11808	4.78759
0	11816	5.14878
0	11824	5.26946
0	11832	5.26946
0	11840	5.26946
0	11848	4.94084
0	11856	4.88381
0	11864	4.84847
0	11872	4.84847
0	11880	4.88381
0	11888	4.88381
0	11896	4.9957
0	11904	4.95198
0	11912	5.22423
0	11920	5.339
0	11928	5.51457
0	11936	5.10952
0	11944	5.10952
0	11952	5.00643
0	11960	5.08948
0	11968	4.86035
0	11976	4.92961
0	11984	4.9183
0	11992	4.8365
0	12000	4.8365
0	12008	5.17754
0	12016	5.1964
0	12024	5.1964
0	12032	5.33049
0	12040	5.1964
0	12048	4.974
0	12056	4.86035
0	12064	4.88381
0	12072	4.88381
0	12080	5.03814
0	12088	4.98489
0	12096	4.98489
0	12104	4.88381
0	12112	4.60204
0	12120	4.60204
0	12128	4.51457
0	12136	4.78759
0	12144	4.73697
0	12152	4.8365
0	12160	4.92961
0	12168	5.30465
0	12176	5.38904
0	12184	5.38904
0	12192	5.6845
0	12200	5.7625
0	12208	5.49185
0	12216	5.49185
0	12224	5.49185
0	12232	5.15843
0	12240	4.86035
0	12248	4.94084
0	12256	5.29593
0	12264	5.93524
0	12272	7.21038
0	12280	7.36215
0	12288	7.53138
0	12296	7.53138
0	12304	7.06916
0	12312	6.42547
0	12320	5.60909
0	12328	5.21501
0	12336	5.54432
0	12344	6.34746
0	12352	11.0655
0	12360	11.079
0	12368	11.0978
0	12376	11.1287
0	12384	7.81225
0	12392	7.09954
0	12400	6.99031
0	12408	5.30465
0	12416	5.22423
0	12424	5.29593
0	12432	5.11944
0	12440	5.11944
0	12448	5.07936
0	12456	5.00643
0	12464	4.974
0	12472	4.86035
0	12480	4.95198
0	12488	5.09954
0	12496	5.41343
0	12504	6.25604
0	12512	6.18228
0	12520	6.18228
0	12528	6.18228
0	12536	6.31331
0	12544	7.45121
0	12552	7.50326
0	12560	7.50326
0	12568	7.48612
0	12576	6.06916
0	12584	5.28716
0	12592	5.28716
0	12600	5.31331
0	12608	5.46877
0	12616	5.37255
0	12624	5.37255
0	12632	5.17754
0	12640	5.07936
0	12648	4.86035
0	12656	4.86035
0	12664	4.82443
0	12672	4.8365
0	12680	4.8365
0	12688	4.78759
0	12696	4.89539
0	12704	5.17754
0	12712	6.74979
0	12720	7.26277
0	12728	7.28276
0	12736	7.78448
0	12744	8.83875
0	12752	8.76803
0	12760	8.76803
0	12768	8.79998
0	12776	7.29812
0	12784	6.8809
0	12792	6.8809
0	12800	6.67108
0	12808	6.37255
0	12816	5.71097
0	12824	5.75616
0	12832	5.61611
0	12840	5.89539
0	12848	5.46099
0	12856	5.34746
0	12864	5.09954
0	12872	5.09954
0	12880	5.09954
0	12888	5.09954
0	12896	5.20574
0	12904	4.86035
0	12912	4.98489
0	12920	4.84847
0	12928	4.94084
0	12936	4.86035
0	12944	4.81225
0	12952	4.79998
0	12960	4.95198
0	12968	4.95198
0	12976	4.95198
0	12984	5.07936
0	12992	5.05889
0	13000	5.09954
0	13008	5.05889
0	13016	5.1964
0	13024	5.09954
0	13032	5.21501
0	13040	5.21501
0	13048	5.1964
0	13056	5.25154
0	13064	5.40534
0	13072	5.25154
0	13080	5.23339
0	13088	5.23339
0	13096	5.11944
0	13104	5.11944
0	13112	4.9957
0	13120	5.03814
0	13128	4.95198
0	13136	4.82443
0	13144	4.82443
0	13152	4.86035
0	13160	4.82443
0	13168	4.9957
0	13176	4.9957
0	13184	4.9957
0	13192	4.974
0	13200	4.974
0	13208	5.08948
0	13216	5.01707
0	13224	5.03814
0	13232	5.03814
0	13240	5.03814
0	13248	5.03814
0	13256	5.00643
0	13264	5.38904
0	13272	5.92961
0	13280	6.19171
0	13288	6.64729
0	13296	6.68115
0	13304	6.69116
0	13312	6.32193
0	13320	5.974
0	13328	5.74339
0	13336	5.86035
0	13344	5.60204
0	13352	5.28716
0	13360	5.35588
0	13368	5.31331
0	13376	4.65753
0	13384	5.00643
0	13392	5.26946
0	13400	5.42146
0	13408	7.03027
0	13416	7.03027
0	13424	6.98218
0	13432	6.96028
0	13440	5.09954
0	13448	4.89539
0	13456	4.81225
0	13464	4.81225
0	13472	4.81225
0	13480	4.7625
0	13488	4.9183
0	13496	5.40534
0	13504	5.40534
0	13512	5.57347
0	13520	5.58066
0	13528	5.6231
0	13536	5.25154
0	13544	5.12928
0	13552	5.03814
0	13560	5.339
0	13568	4.96303
0	13576	5.15843
0	13584	5.49185
0	13592	5.99031
0	13600	5.92396
0	13608	5.99031
0	13616	5.87798
0	13624	5.40534
0	13632	5.10952
0	13640	5.40534
0	13648	5.57347
0	13656	5.7751
0	13664	5.67108
0	13672	5.67108
0	13680	5.4842
0	13688	5.39722
0	13696	5.11944
0	13704	5.17754
0	13712	5.16802
0	13720	5.16802
0	13728	5.23339
0	13736	5.50704
0	13744	5.58782
0	13752	5.59495
0	13760	5.59495
0	13768	5.43741
0	13776	5.11944
0	13784	4.88381
0	13792	4.88381
0	13800	6.41343
0	13808	8.75616
0	13816	11.1547
0	13824	11.506
0	13832	12.2157
0	13840	12.1353
0	13848	12.0286
0	13856	11.1137
0	13864	9.41846
0	13872	9.41846
0	13880	12.6242
0	13888	12.8568
0	13896	13.337
0	13904	13.337
0	13912	12.8556
0	13920	12.6497
0	13928	12.981
0	13936	13.0564
0	13944	13.1032
0	13952	13.1032
0	13960	13.075
0	13968	11.8826
0	13976	11.8826
0	13984	12.8095
0	13992	13.3241
0	14000	13.7051
0	14008	13.7051
0	14016	13.2316
0	14024	12.8071
0	14032	11.2128
0	14040	10.3622
0	14048	10.3622
0	14056	11.4222
0	14064	12.2765
0	14072	12.358
0	14080	12.5541
0	14088	12.5541
0	14096	12.5541
0	14104	12.1453
0	14112	12.5252
0	14120	12.465
0	14128	12.6419
0	14136	12.9337
0	14144	13.0225
0	14152	13.0225
0	14160	13.0225
0	14168	12.7823
0	14176	12.466
0	14184	12.1321
0	14192	11.9203
0	14200	11.7655
0	14208	11.2288
0	14216	10.8004
0	14224	10.8004
0	14232	12.1642
0	14240	12.3047
0	14248	12.2656
0	14256	12.6046
0	14264	12.8896
0	14272	12.8896
0	14280	13.172
0	14288	13.3219
0	14296	13.3219
0	14304	12.9414
0	14312	12.9723
0	14320	13.0809
0	14328	13.3015
0	14336	13.3538
0	14344	13.3872
0	14352	13.3186
0	14360	13.185
0	14368	13.1395
0	14376	13.002
0	14384	12.7149
0	14392	12.3352
0	14400	12.0295
0	14408	11.2995
0	14416	9.49566
0	14424	8.25604
0	14432	8.25604
0	14440	7.92538
0	14448	9.19053
0	14456	9.84287
0	14464	10.5856
0	14472	10.5856
0	14480	11.7707
0	14488	11.5747
0	14496	11.5747
0	14504	11.5747
0	14512	11.4933
0	14520	9.18228
0	14528	8.65668
0	14536	7.12437
0	14544	6.05373
0	14552	5.35588
0	14560	5.03814
0	14568	5.03814
0	14576	5.35588
0	14584	6.27391
0	14592	6.28716
0	14600	6.96853
0	14608	6.96853
0	14616	8.39211
0	14624	10.4586
0	14632	10.9584
0	14640	11.7331
0	14648	12.2049
0	14656	11.9732
0	14664	11.7331
0	14672	11.5676
0	14680	6.40939
0	14688	5.8425
0	14696	5.8425
0	14704	10.0234
0	14712	10.9933
0	14720	12.2654
0	14728	12.7715
0	14736	12.2654
0	14744	12.141
0	14752	12.141
0	14760	11.9916
0	14768	11.3082
0	14776	11.3082
0	14784	12.0225
0	14792	12.0681
0	14800	11.8454
0	14808	11.7046
0	14816	11.5369
0	14824	10.8985
0	14832	9.79766
0	14840	9.0329
0	14848	8.0329
0	14856	9.27391
0	14864	10.0296
0	14872	10.5699
0	14880	10.6296
0	14888	12.3082
0	14896	11.9258
0	14904	12.4865
0	14912	12.3214
0	14920	12.585
0	14928	12.2713
0	14936	11.8474
0	14944	11.5198
0	14952	11.5198
0	14960	10.8794
0	14968	10.4904
0	14976	10.6076
0	14984	9.73857
0	14992	9.73857
0	15000	8.86404
0	15008	7.19171
0	15016	6.41745
0	15024	6.41745
0	15032	7.12683
0	15040	7.27391
0	15048	7.27391
0	15056	10.046
0	15064	10.9422
0	15072	11.4895
0	15080	12.0097
0	15088	12.0779
0	15096	12.0779
0	15104	11.3819
0	15112	10.3047
0	15120	10.3047
0	15128	11.0214
0	15136	11.0214
0	15144	11.0214
0	15152	10.3498
0	15160	9.19053
0	15168	8.62658
0	15176	8.62658
0	15184	8.57977
0	15192	7.1512
0	15200	6.16802
0	15208	5.78759
0	15216	5.78759
0	15224	9.78759
0	15232	9.79612
0	15240	9.79612
0	15248	10.026
0	15256	10.026
0	15264	10.265
0	15272	11.028
0	15280	11.448
0	15288	11.448
0	15296	11.028
0	15304	11.8399
0	15312	12.354
0	15320	12.354
0	15328	12.3257
0	15336	12.4059
0	15344	9.75536
0	15352	8.899
0	15360	9.62179
0	15368	11.1217
0	15376	11.1217
0	15384	11.1217
0	15392	11.2169
0	15400	11.2169
0	15408	10.184
0	15416	9.82291
0	15424	10.0866
0	15432	8.96166
0	15440	8.26277
0	15448	8.13418
0	15456	7.41141
0	15464	6.73051
0	15472	6.73051
0	15480	8.16802
0	15488	10.3687
0	15496	11.8053
0	15504	13.057
0	15512	13.3729
0	15520	13.3729
0	15528	13.0566
0	15536	12.627
0	15544	8.94223
0	15552	8.3684
0	15560	8.3684
0	15568	9.73011
0	15576	9.99301
0	15584	9.99301
0	15592	10.0098
0	15600	9.49947
0	15608	9.49947
0	15616	11.5926
0	15624	11.6337
0	15632	11.9802
0	15640	11.9167
0	15648	11.236
0	15656	10.6853
0	15664	10.5553
0	15672	9.74179
0	15680	10.0576
0	15688	10.5553
0	15696	11.6096
0	15704	11.8541
0	15712	11.9383
0	15720	11.9179
0	15728	11.8233
0	15736	11.6168
0	15744	10.871
0	15752	10.6858
0	15760	10.6858
0	15768	10.6858
0	15776	10.7003
0	15784	10.6458
0	15792	10.6584
0	15800	10.6484
0	15808	5.56624
0	15816	5.56624
0	15824	5.99031
0	15832	6.4842
0	15840	6.4842
0	15848	7.49566
0	15856	7.94503
0	15864	8.64386
0	15872	8.08443
0	15880	8.08443
0	15888	7.96441
0	15896	6.44531
0	15904	5.99031
0	15912	6.40129
0	15920	5.57347
0	15928	5.49185
0	15936	5.27834
0	15944	6.40939
0	15952	7.6895
0	15960	8.55166
0	15968	10.606
0	15976	10.606
0	15984	10.5256
0	15992	10.507
0	16000	10.3736
0	16008	7.39722
0	16016	6.81531
0	16024	6.81531
0	16032	9.51692
0	16040	9.51692
0	16048	10.6874
0	16056	10.7163
[truncated: 19,375 more rows]
