# Supplementary material for: A Compendium of Nucleosome and Transcript Profiles Reveals Determinants of Chromatin Architecture and Transcription
Source: PLoS Genet. 2013 May 2;9(5):e1003479. doi: 10.1371/journal.pgen.1003479 (PMC3642058; doi:10.1371/journal.pgen.1003479)
Supplement: Dataset S1 — Yeast transcript annotation R script and data files. Please note this file is 81.9 MB and may be difficult for some readers to download due to its size. (GZ) [file pgen.1003479.s001.gz › yeast-transcript-annotation/chr17.noncoding.gff]

chr17	SGD	tRNA	731	802	1000	+	.	tP(UGG)Q
chr17	SGD	rRNA	6546	8194	1000	+	.	15S_RRNA
chr17	SGD	tRNA	9374	9447	1000	+	.	tW(UCA)Q
chr17	SGD	tRNA	35373	35444	1000	+	.	tE(UUC)Q
chr17	SGD	tRNA	48201	48290	1000	+	.	tS(UGA)Q2
chr17	SGD	rRNA	58009	62447	1000	+	.	21S_RRNA
chr17	SGD	tRNA	63862	63937	1000	+	.	tT(UGU)Q1
chr17	SGD	tRNA	64415	64490	1000	+	.	tC(GCA)Q
chr17	SGD	tRNA	64596	64670	1000	+	.	tH(GUG)Q
chr17	SGD	tRNA	66095	66179	1000	+	.	tL(UAA)Q
chr17	SGD	tRNA	66210	66285	1000	+	.	tQ(UUG)Q
chr17	SGD	tRNA	67061	67134	1000	+	.	tK(UUU)Q
chr17	SGD	tRNA	67309	67381	1000	+	.	tR(UCU)Q1
chr17	SGD	tRNA	67468	67542	1000	+	.	tG(UCC)Q
chr17	SGD	tRNA	68322	68396	1000	+	.	tD(GUC)Q
chr17	SGD	tRNA	69203	69288	1000	+	.	tS(GCU)Q1
chr17	SGD	tRNA	69289	69362	1000	+	.	tR(ACG)Q2
chr17	SGD	tRNA	69846	69921	1000	+	.	tA(UGC)Q
chr17	SGD	tRNA	70162	70237	1000	+	.	tI(GAU)Q
chr17	SGD	tRNA	70824	70907	1000	+	.	tY(GUA)Q
chr17	SGD	tRNA	71433	71503	1000	+	.	tN(GUU)Q
chr17	SGD	tRNA	72630	72705	1000	+	.	tM(CAU)Q1
chr17	SGD	tRNA	77431	77505	1000	+	.	tF(GAA)Q
chr17	SGD	tRNA	78089	78162	1000	-	.	tT(XXX)Q2
chr17	SGD	tRNA	78533	78608	1000	+	.	tV(UAC)Q
chr17	SGD	tRNA	85035	85112	1000	+	.	tM(CAU)Q2
chr17	SGD	ncRNA	85295	85777	1000	+	.	RPM1
