# Supplementary material for: A Compendium of Nucleosome and Transcript Profiles Reveals Determinants of Chromatin Architecture and Transcription
Source: PLoS Genet. 2013 May 2;9(5):e1003479. doi: 10.1371/journal.pgen.1003479 (PMC3642058; doi:10.1371/journal.pgen.1003479)
Supplement: Dataset S1 — Yeast transcript annotation R script and data files. Please note this file is 81.9 MB and may be difficult for some readers to download due to its size. (GZ) [file pgen.1003479.s001.gz › yeast-transcript-annotation/chr12.data.snyder.end3]

5641	1
5682	1
11263	1.58496250072116
13034	1
16523	1
16594	1
19693	1
19922	1
20895	1
20912	1.58496250072116
20929	1.58496250072116
20998	1
21817	1
22352	1
25382	1
25580	1
27083	1
27305	2
28593	1
30094	1
31703	1
31735	1
31750	1
32382	1
35389	1
35420	1
37158	1
39403	1
39688	4.8073549220576
39710	2
39745	1.58496250072116
39768	1.58496250072116
39779	2.32192809488736
39787	1
39855	1.58496250072116
40019	1
40072	1
40104	1
40183	1
41188	1
41283	2
41856	1
42614	1
46575	1
46951	1
47160	1
47394	3
47753	1.58496250072116
47763	3.58496250072116
47782	3
47796	4.90689059560852
47817	1.58496250072116
48331	1.58496250072116
48472	1.58496250072116
48580	1
48672	1
48876	1
48887	1
51430	1.58496250072116
51949	1.58496250072116
52048	1
52069	1
52080	1
52125	1
52335	1
52426	1
52786	1
53400	1
54156	1.58496250072116
54863	1
61900	1
62157	1
63730	1
63830	1
63941	3.4594316186373
63951	2.32192809488736
63996	2
64010	1
64132	1
64221	1
65141	1
65191	1
65216	1
65851	1
66616	1
66678	2.58496250072116
66698	2.58496250072116
66905	1
70243	1
70260	1
70497	1
70585	1
70601	1.58496250072116
70713	1
71248	1
71363	1
73964	1
74180	1
76906	1
77070	1.58496250072116
78465	1
80073	1
80129	1
80314	1
80330	1
81354	1
81383	2
81405	1.58496250072116
82384	1
82754	1
83613	1
83790	1
83816	1.58496250072116
86414	1
86528	1.58496250072116
86550	1.58496250072116
86581	1
86719	1.58496250072116
86729	2
86743	3.8073549220576
86844	1
86867	2
86939	1
86955	2.32192809488736
87368	1
87966	1
88202	2.32192809488736
88253	1.58496250072116
88265	1.58496250072116
88280	1
88300	1.58496250072116
88610	1
88627	1
88910	1
88986	1
89093	1
89186	1
89454	1
89473	1
89587	1
89812	1
90001	1
90027	1
90052	2
90278	1
90321	1
90459	1
90474	2
90486	1.58496250072116
90565	1.58496250072116
90591	1
90801	2
90917	1.58496250072116
90931	1
90954	1
91014	1
91094	1
91319	1.58496250072116
91365	1.58496250072116
91380	1
91419	2
91430	4.70043971814109
91437	1
91561	1.58496250072116
92126	1
95216	1
95238	2
95306	1
95338	1
95402	1.58496250072116
95420	3.58496250072116
95435	1.58496250072116
95449	3.70043971814109
95468	2.8073549220576
95493	3.58496250072116
95521	2
95532	1
95576	1
95642	1
95713	1
95768	1
95941	1
97353	1
97404	1.58496250072116
97474	1.58496250072116
97497	1
97887	2.32192809488736
97950	2
98060	1
98092	1
98711	1
98894	1
98951	1
99755	1
100394	1
101933	1
102173	1
103319	1.58496250072116
104686	1
105382	1
105452	1.58496250072116
105500	1
105520	1
105553	1
105616	1.58496250072116
106904	1
108035	1
108046	1.58496250072116
108072	2
108090	1
108101	1.58496250072116
108266	1
109762	3.32192809488736
109775	3
109807	1
109997	1
110446	1
115725	1
118484	1
121147	1.58496250072116
121160	1
121388	1
121605	1
121650	1
121686	1.58496250072116
121732	5.04439411935845
121746	1.58496250072116
121775	1
121791	1.58496250072116
121809	1.58496250072116
124974	1.58496250072116
124990	1
125393	1
127333	1
128936	1
129109	1
129231	1.58496250072116
130380	1
131046	1
131097	4.08746284125034
131110	3
131122	1
131274	1
131406	1
132855	1
133803	1
133822	1
134020	1
134091	1.58496250072116
137891	2
137937	1
137983	1
139492	1
139686	1
140514	1
141511	1
142946	1
142990	1.58496250072116
143836	1
146094	1
146108	1
146128	1.58496250072116
148400	1
149717	1
150184	1
150331	1
151254	1
151329	1
151625	1
152197	1
154262	1
154288	1.58496250072116
154607	1
154865	1
155094	1
156762	1
156780	1.58496250072116
157103	1
157498	1
157655	1
159564	1
159641	1
159983	1
161551	1
161567	1
161616	1
161668	1.58496250072116
161712	1
162048	1.58496250072116
162166	1
162931	1
163013	1
164703	1
165312	1
165327	1.58496250072116
165389	1.58496250072116
165420	1
165463	1
167148	1.58496250072116
167190	1
167210	1.58496250072116
167252	2
167259	1.58496250072116
168806	1
169853	1
169941	1
170771	1
171061	1
176467	2
176750	1
176767	1.58496250072116
176929	1
176994	1
177398	1
178620	1
178702	1.58496250072116
179764	1
180685	1
181630	2
181727	1
181763	1
182645	1
182693	1
183830	1
184121	2.32192809488736
184161	1
184185	1
185022	1
185090	1
185140	1
185155	1
185452	1
187293	1
189728	1
195066	1
195195	1.58496250072116
195288	2.32192809488736
195303	2
195360	1.58496250072116
196598	1
196609	1
196782	1.58496250072116
196804	2.32192809488736
198006	1
198334	1
199033	1
199396	1
199413	1
199463	2.8073549220576
199474	2.58496250072116
199496	1.58496250072116
199506	1
199524	2.32192809488736
200170	1
200557	1
201166	1
201177	1
201313	1
201441	2.32192809488736
201804	1
201816	1
201861	3.70043971814109
201877	2.8073549220576
201900	3.4594316186373
201926	1
201944	1.58496250072116
201990	1
202040	1
202060	1
202112	1
202133	1
202182	2
202195	2
202273	1.58496250072116
202393	1
202440	2
202500	1
202570	1
204811	1
210371	2.32192809488736
210390	1
210459	2.58496250072116
210472	1
210743	1.58496250072116
211352	1
211472	1
221034	1
221302	1.58496250072116
221313	1
221342	1
221363	1.58496250072116
221481	1
221615	1
222574	1
224619	2
224723	1.58496250072116
224765	1
224779	1
224793	1.58496250072116
224856	1
225123	1
225297	1
225378	1
226990	1
229850	1
229875	1
231262	1
231555	2
231604	2
231617	3.58496250072116
231626	4.08746284125034
231650	1
231665	1.58496250072116
231760	1.58496250072116
231771	1
231786	1
232034	1
232130	1
232323	2.58496250072116
232334	7.8073549220576
232344	3.90689059560852
232352	2.8073549220576
232367	1
232407	1
232458	2
232514	1.58496250072116
232554	1
232651	1.58496250072116
232677	1.58496250072116
232710	1
232735	2.32192809488736
232743	1
232788	1
232820	1
232899	1.58496250072116
232979	1.58496250072116
233063	1
233145	1
233179	1.58496250072116
233203	1.58496250072116
233250	1
233265	1
233279	1.58496250072116
233334	1.58496250072116
233365	1
233409	1
233422	1
233635	1.58496250072116
233684	1
233789	1.58496250072116
233850	1
233997	1
234042	1.58496250072116
234053	2
234990	1
236075	1
237861	1.58496250072116
242267	1
242650	1
242984	1
243341	1
243381	2
243400	2
243467	2
243483	2.8073549220576
243502	1
243542	2.8073549220576
243553	3.32192809488736
243564	2.8073549220576
243582	3
243604	1
243750	1.58496250072116
243798	1.58496250072116
244135	1
245451	1
245512	1.58496250072116
246163	1
246243	2.32192809488736
246277	1
246350	1
248066	1.58496250072116
248486	1.58496250072116
248635	1
248728	1
251188	1
251246	2
251289	1
253103	1
255071	4
255084	1
255132	1
255807	1
256842	1
257598	1
257861	4.95419631038688
257871	3.70043971814109
257947	1
257978	3.58496250072116
258055	1
258671	1.58496250072116
258918	1
259250	1
259572	3.16992500144231
259697	1
259940	1
260409	1
260962	1
261274	1
261478	1
261520	1
262249	1
262342	1
262774	1
262824	1
262859	2.32192809488736
262871	2.58496250072116
262961	1
263193	1.58496250072116
263305	1
263318	1
263662	1
263790	1.58496250072116
263840	1.58496250072116
263921	1.58496250072116
263966	3.16992500144231
263995	2
264002	1.58496250072116
264022	4.32192809488736
264031	3.4594316186373
264042	2.58496250072116
264062	2.32192809488736
266130	1
266259	1
266275	2
266290	1
266310	1
266356	1.58496250072116
266376	2
266390	1
266401	1
266535	1
266609	1
266636	1
266668	1
267808	2
267840	1
267856	1.58496250072116
267872	1.58496250072116
269573	1
271248	2
271263	1
271535	1
271564	2.58496250072116
275650	1
275669	1
276232	1
276285	1
277292	1
280958	1
280994	1
281378	1
281676	1
281746	1.58496250072116
281859	1
281903	3.32192809488736
282705	1
282720	1
282930	1
282991	1.58496250072116
283014	1
283040	1.58496250072116
283058	1
283092	1
283131	1.58496250072116
283182	1.58496250072116
283191	1.58496250072116
283236	1.58496250072116
283255	1
283312	1
283340	1.58496250072116
283376	1.58496250072116
283394	1
283417	1
283468	2
283487	1
283546	1
283572	1
283596	1
283647	1.58496250072116
283656	2
283691	2.8073549220576
283704	4.64385618977472
283715	3.58496250072116
283727	4.58496250072116
283738	2.58496250072116
283746	1
285659	2.8073549220576
285671	3
285687	1
285710	1
285793	1
287783	1
287818	2.32192809488736
287826	1
289375	1
292013	1
292032	1
292062	2
293997	2
294097	1.58496250072116
295584	1
296240	1
296544	1
299569	1
299603	1
300462	1
306526	1
306786	1
306807	1.58496250072116
306822	1
306976	1
308868	1
310306	1
317930	1
317952	1
318071	1
318116	2.32192809488736
318129	1
318164	1
318178	2.32192809488736
318198	1
318253	1
318890	1
319481	1
320013	1
320355	1
320495	1
320523	1
322114	2.32192809488736
322122	1.58496250072116
323299	1
323314	1
323358	1
323653	1
326297	1
326315	1
326399	1
326504	1
326522	1
326580	1
329635	1
330049	1
330100	1
330146	1
331423	1
335586	1
336162	1
339632	1
339651	1.58496250072116
339871	1.58496250072116
339911	1
341331	1
341635	3
341644	1.58496250072116
342848	1
342927	3
342969	1.58496250072116
343863	2.58496250072116
347036	2.58496250072116
348189	1
348311	1
348341	1
348549	1
348619	1.58496250072116
348751	2
348841	2.58496250072116
348923	3
348952	1.58496250072116
349284	1
351251	1
353642	1
356542	1
361473	1
363047	1
365427	1.58496250072116
365436	1
366336	1.58496250072116
366344	1.58496250072116
366575	1
368203	1
368769	1.58496250072116
368777	1.58496250072116
368818	1
368977	1.58496250072116
369041	1
369062	1
369119	1
369200	1
369248	1
369294	1.58496250072116
369321	1
369338	3.32192809488736
369348	4.32192809488736
369361	3
369373	6.64385618977473
369383	3.8073549220576
369390	1
369405	1.58496250072116
369551	3.16992500144231
369560	1.58496250072116
369574	4.70043971814109
369591	2.8073549220576
369604	3.90689059560852
369621	4.32192809488736
369634	4.95419631038688
369643	4.32192809488736
369656	3.16992500144231
369668	4.64385618977472
369680	1
369700	2
369718	2.58496250072116
369725	1
369737	1.58496250072116
369775	1.58496250072116
369788	1.58496250072116
369806	2
369818	2.8073549220576
369829	2
369877	1.58496250072116
369889	1.58496250072116
369898	1.58496250072116
369913	1
369928	3
369939	1.58496250072116
369973	1
369989	1.58496250072116
370026	1.58496250072116
370045	1.58496250072116
370071	2
370106	1
370126	2
371361	1.58496250072116
371586	2
371726	1
372246	1
372840	1
372955	1
372998	1
373029	1
373051	2
373059	1.58496250072116
373073	1.58496250072116
373614	1
374261	1
374505	1
374521	1.58496250072116
374551	1
376650	1
379105	1
379876	1
380700	1
380713	2
382351	1
382362	1
382379	1
384557	1
384619	1
384635	2.58496250072116
384652	1.58496250072116
386165	1
386193	1
386237	1
386251	2
386344	1
386738	1
387914	1
387997	1
388349	1
388401	1
388611	2.32192809488736
388761	1
390403	1
391315	1
391912	1
392722	1
394691	1
394766	1
395140	1
395452	1
395578	1
399514	1
399640	1
399658	1.58496250072116
400510	1.58496250072116
401689	1
402197	1
402248	1
402469	1
402559	1.58496250072116
402592	1.58496250072116
402669	1
402742	2.58496250072116
403451	1
404448	1
405811	1
410259	1
410495	1
411014	1
412520	1
412853	1.58496250072116
414381	1
415567	2
415579	1
415643	1
415656	1
418138	1
419877	1
420499	1
420854	1
421230	1
421330	1
422907	1
423568	1
423605	1
424483	1
425125	1
425187	1
426281	1
426546	1
426665	1
429573	1
429610	1
429624	1
429952	1
430608	1
431886	1
432723	2
432755	1.58496250072116
434051	1.58496250072116
434065	1
434139	2.8073549220576
434146	1
435301	1
436893	1
437526	1.58496250072116
437554	1
440471	1.58496250072116
440495	1
440547	1
440602	1
440613	1
440727	1
440805	1
440823	1
440937	1.58496250072116
440949	2
440967	1
440979	1
441054	1.58496250072116
441069	1.58496250072116
441117	2.8073549220576
441142	1
441168	1
441194	1.58496250072116
441207	1.58496250072116
441307	1
441331	2.32192809488736
441346	2.32192809488736
441374	3.58496250072116
441411	3.58496250072116
441422	1.58496250072116
441441	3.32192809488736
441448	2
441465	1
441480	2.32192809488736
441496	3.70043971814109
441508	4.85798099512757
441517	2.8073549220576
441536	2.32192809488736
441588	1
442320	1
442780	1
442863	1
445280	3.32192809488736
445321	1
445553	1
446166	1.58496250072116
447586	1
447921	2
447935	1
447968	1
451291	1
451894	1.58496250072116
451919	1.58496250072116
452027	1
452038	1
452072	1
452587	1
452632	1.58496250072116
452671	1.58496250072116
452726	1
452742	1
452829	1.58496250072116
452869	1
452914	1
452962	1
453076	1.58496250072116
453131	1
453306	1
453337	1
453351	1
453560	1
453580	1
453749	1.58496250072116
453908	2
453927	1
453974	1
454049	1
454098	1.58496250072116
454139	1
454284	1
454317	1.58496250072116
454384	1
454411	1
454483	2
454496	1.58496250072116
454903	1
454917	1
454966	1
455096	1.58496250072116
455154	1.58496250072116
455481	1
455544	1
455586	1.58496250072116
456126	1
456362	1.58496250072116
456386	1.58496250072116
456425	1.58496250072116
456468	1.58496250072116
456605	1
456667	1.58496250072116
456721	1
456754	1
456868	1
456881	1
456898	1
456940	1.58496250072116
457069	1
457196	1
457222	1
457234	1
457397	1.58496250072116
457427	1
457472	1
457490	2
457498	1
457589	1.58496250072116
457605	1
457674	1.58496250072116
459790	1.58496250072116
459848	1
459956	1
460016	2
460245	1
460283	1
460382	2
460401	1
460537	1
461048	1.58496250072116
461166	1
461452	1
461595	1
461660	1
461809	1
461858	1
461887	2
461932	1
461970	2.58496250072116
461984	1
461995	1.58496250072116
462054	1
462140	1
462219	1
462265	1
462276	1.58496250072116
462312	1
462480	1
462643	1
462681	1
462794	1.58496250072116
462810	1
462843	1
462877	1.58496250072116
462886	1
463108	1
463143	1
463175	1
463233	1
463314	1.58496250072116
463430	1.58496250072116
463508	1
463528	1
463548	1.58496250072116
463558	1
463623	2
463742	1
463866	1
464067	1
464102	1.58496250072116
464122	1.58496250072116
464231	1
464259	2.58496250072116
464269	1
464284	2
464295	1
464369	1
464564	1
464876	1.58496250072116
465255	2
465266	1
465293	1
465438	1
465495	1.58496250072116
465508	1
465564	1.58496250072116
465594	2
465607	1
465652	1.58496250072116
465810	1.58496250072116
465820	1
465859	1
465877	1
465972	1
466005	1
466031	2
466078	1
466131	1.58496250072116
466177	1
466226	1
466366	1.58496250072116
466408	1
466458	1
466474	3
466505	1.58496250072116
466559	1
466590	1
466601	1
466626	1
466701	1.58496250072116
466712	1
466735	1.58496250072116
466745	1.58496250072116
466780	1
466824	1
466840	1
466950	1
467482	1
468101	1
468643	1
485241	1
486118	1
489770	1.58496250072116
489827	1
489933	1.58496250072116
489946	1
489994	1
490461	1
490581	1
490673	1.58496250072116
491296	1
491365	1
491728	2
491736	1
491782	1.58496250072116
493459	1
493954	1
494437	1
494484	1.58496250072116
495400	1
495454	1
496008	1
498943	2.8073549220576
498977	1
499006	1
499021	1
499043	1
499124	1
499172	1.58496250072116
499184	2.8073549220576
499199	1.58496250072116
499211	2
499223	2.58496250072116
499239	1.58496250072116
499257	1.58496250072116
499265	1
499291	1.58496250072116
499301	1
499312	1
499326	1
499348	2.8073549220576
499367	1.58496250072116
499384	1.58496250072116
499396	1.58496250072116
499409	1.58496250072116
499428	3.70043971814109
499440	5.04439411935845
499451	7.57742882803575
499463	4.64385618977472
499471	2.8073549220576
499482	1.58496250072116
499493	1
499512	2
499524	2
499572	1
499627	1
500288	1
500312	1.58496250072116
500339	2
500824	1
501129	1
501145	1.58496250072116
501207	1.58496250072116
501656	1
504966	1
505895	1
505930	1
506348	1
507127	1
507197	1
507274	1
507300	1
507431	3.4594316186373
507457	3.16992500144231
507469	3
507485	1
507510	1.58496250072116
507663	2.58496250072116
507692	3.16992500144231
507702	4.52356195605701
507716	2.58496250072116
507730	1.58496250072116
510644	1
511967	1
512073	1
512930	1
512995	1.58496250072116
513023	1
513077	1.58496250072116
513122	2.58496250072116
513139	1
513292	1.58496250072116
513822	1
514034	3.90689059560852
514074	1
514288	1
514492	1
514601	1
514643	1
515227	1
515239	1.58496250072116
515295	1
515625	1
515698	1
515862	1
516176	1
516298	1
516435	1
516451	1.58496250072116
516549	1
516565	2.58496250072116
516574	2
516614	1
516644	2.8073549220576
516655	3
516667	2.32192809488736
516678	3
517717	1.58496250072116
517751	1
517813	1
517854	2.58496250072116
519543	1
520405	1
520423	1
520448	1
520461	1.58496250072116
522963	1
523002	1
523146	1
523303	1
523349	2.32192809488736
523362	3.4594316186373
523374	6.84549005094438
523383	4.95419631038688
524440	1.58496250072116
524462	2.8073549220576
524492	1
524676	1
525771	2
528245	1
529815	1
530515	2
530627	1
530642	1
535193	1.58496250072116
536752	1
538534	1
538572	2.58496250072116
538587	1
538601	1
538616	1.58496250072116
538638	2.32192809488736
539111	1
539387	1
539432	1
539457	2
540277	1
540759	1
540989	1
541482	1
541571	1
541614	1.58496250072116
541645	1.58496250072116
541783	1
541884	1
542743	1
545511	1
545560	1
545707	1
545808	1
545823	2.8073549220576
545834	2.32192809488736
545946	1.58496250072116
546904	1
547131	2.32192809488736
547309	2
547326	1
547433	1.58496250072116
547479	2
547492	3.32192809488736
547505	2.58496250072116
547517	3.58496250072116
547527	3.90689059560852
547541	3.70043971814109
547550	3
547558	1
547573	2
547584	2.8073549220576
547611	2
547713	1.58496250072116
547722	1
547768	1
547784	3.16992500144231
547793	3.8073549220576
547818	1
549310	1
549417	1.58496250072116
549428	1
549473	2
549485	1.58496250072116
549513	1.58496250072116
549527	1.58496250072116
549611	1
549645	1
550430	1
550544	2
550633	1
550955	1
552272	1
552517	1
552665	1
552731	1.58496250072116
553621	1
554347	1
555182	1.58496250072116
555246	1.58496250072116
555338	1
555402	1
555579	1
555841	1
556450	1
556540	2.58496250072116
559337	2.32192809488736
559864	1.58496250072116
560218	1
560243	1.58496250072116
560277	1.58496250072116
560442	1
560473	1.58496250072116
560568	1.58496250072116
560649	1
560666	1.58496250072116
560680	2.32192809488736
560709	1.58496250072116
560732	2
561088	1
563445	1
563556	1.58496250072116
564692	1
564770	1
565980	1
566520	1
568036	1
569439	1
569540	1
569701	1
570751	3.16992500144231
571950	1
572001	3.4594316186373
572017	3.4594316186373
572032	1
572049	2.32192809488736
572056	4
572067	1
572148	2.32192809488736
572172	2
572197	1
572441	1.58496250072116
572497	1
572662	1
572722	1
572738	1
573096	1
573381	2.32192809488736
573544	1
573650	1
573717	1
573735	1
575487	1
576317	1
576455	1
577952	1.58496250072116
578122	1
578151	1.58496250072116
578526	1
578879	1
578999	1
579224	1
579239	2
579831	1
579883	1
581613	1
582215	1
582291	1
582625	1
582888	2.8073549220576
584806	1
584831	1
585942	1
587188	1
587584	1
587654	2
590008	1
590937	1
590982	1
591022	1.58496250072116
591036	1
591866	2
591925	1
592745	1.58496250072116
592763	3.32192809488736
592888	1
592934	1
598791	1
599865	1
600000	1
601947	1
604126	1
604141	4.16992500144231
604199	1
604252	2
605633	1.58496250072116
605669	2
612274	1
614285	1
614329	1
616230	1
616242	1.58496250072116
616297	1.58496250072116
616319	1
618206	1
619668	1.58496250072116
624750	1
625085	1.58496250072116
625103	2
625126	3.58496250072116
625141	1.58496250072116
625522	1
626033	1
626404	1
626434	1
626449	2
628267	1.58496250072116
628320	1
628586	1.58496250072116
628635	1
630886	1
631210	1
633808	1
633898	1
634824	1
635390	1
636210	2.58496250072116
636221	2.8073549220576
636229	1.58496250072116
636433	1
636562	3.58496250072116
636962	1.58496250072116
637261	1
637445	1
637599	1
637682	1
637747	1
637842	1
638246	1
638492	1
638628	1
638644	1.58496250072116
638751	1
638922	1
638959	1
639400	1
639549	1.58496250072116
639634	1
639666	1
639678	1
639742	1
639787	1
639834	2
639847	1
639869	1
639961	2
639994	4.4594316186373
640001	1
640017	2.8073549220576
640032	3.90689059560852
640043	2.58496250072116
640063	2.32192809488736
640076	4.24792751344359
640084	1.58496250072116
640353	1
640542	1
640680	1.58496250072116
640873	1
641108	1
641156	1.58496250072116
641230	1
641464	1
641587	1
642169	1
642329	1
642420	1
644339	1
644351	1.58496250072116
644421	1.58496250072116
644580	1
645173	1
645242	2
645251	1
645343	1
646399	1
647739	1
649731	1
650674	1
650775	1
657284	1.58496250072116
657303	1
657753	1
657889	1
657943	1.58496250072116
658161	1.58496250072116
658179	2
658570	1.58496250072116
658597	1
658640	1.58496250072116
658665	1
658974	1
659428	1
659459	1
659560	1
659585	1
659693	1
659720	1
659882	4.70043971814109
659893	2.58496250072116
659901	2
659917	1
660666	1
661700	1
661805	1
661855	1
662595	1
662740	1
662952	1
663004	1
663025	1
663062	1
663083	1.58496250072116
663103	1.58496250072116
663129	3.32192809488736
663149	1.58496250072116
663166	2
663174	2.32192809488736
663189	3.58496250072116
663208	3
663220	1.58496250072116
663236	2.32192809488736
663418	1
663555	1
663593	1
663641	1
663884	1
664450	1
665857	1
667960	1
667985	1
668006	3.32192809488736
668013	1.58496250072116
668055	1
668066	1.58496250072116
668083	1
668131	1
668455	1
669234	1
669382	5.4594316186373
669390	2.8073549220576
669410	1.58496250072116
669416	1
669462	1.58496250072116
669478	1
669505	1
672892	1.58496250072116
673288	1
673328	1
673339	1
673400	2.32192809488736
673418	1
673465	2
673472	1
673503	1.58496250072116
673517	1
673567	1
673611	1
673642	1
673693	2
673739	1.58496250072116
673749	1
673792	2
673809	1.58496250072116
673922	3
673945	1
673966	4.39231742277876
673976	5.08746284125034
673984	1
674000	1.58496250072116
674038	1
674357	1
674515	1.58496250072116
674728	1
675544	1
680038	1
680875	1
680937	2
680946	2.32192809488736
681007	1
681146	1
681902	1
682285	1.58496250072116
682389	1
682430	2
682445	2
682456	1
683616	1
683650	1
683786	1
684070	1
685603	1
687467	1
688945	1
691506	1
694840	1
695799	1
695847	1
696017	1
697091	1
697818	1
699939	1
702912	1
703274	1
703432	1
704156	1.58496250072116
704263	1
704459	1
706130	1.58496250072116
706178	1
706256	1
707448	1
708250	1.58496250072116
708274	2
708284	2.8073549220576
708296	3.32192809488736
708319	2
708334	2
708341	1
708384	1.58496250072116
708397	2
708476	1
708814	1
708889	1
709023	1
709043	1
709188	1.58496250072116
709300	1
709441	1
709894	1
710108	1
710141	1
710256	1.58496250072116
710271	1
710288	1.58496250072116
710324	1
710463	1
710603	1
710747	2.58496250072116
710777	1.58496250072116
710787	1
711238	1
711346	1
711414	1
712336	3.58496250072116
712346	5.64385618977472
712361	6.16992500144231
712370	3.32192809488736
712410	3
712417	1.58496250072116
712433	1.58496250072116
712458	1.58496250072116
712477	1
712507	2.8073549220576
712633	1.58496250072116
712670	2
712681	1.58496250072116
713023	1
713292	1
717041	1
717054	1.58496250072116
717092	1
717135	1
717541	1
718192	2
718207	1
719393	1
719470	1
719621	1
719654	2.8073549220576
719691	1.58496250072116
719701	1
720046	1
720194	2.8073549220576
720573	2.58496250072116
720648	3.32192809488736
720657	1
720674	2.32192809488736
720688	3.32192809488736
720737	2
720826	1
720944	1
721055	1.58496250072116
721204	1
721328	1
721748	2
721768	1
721785	1.58496250072116
721925	1
721987	1
724053	1
724524	1
724567	1
724614	1
724638	1
724664	2
724717	1.58496250072116
725109	1
725236	1
725263	1
725688	1
726332	1
728088	1
729613	1
729632	1
730100	1
730229	1.58496250072116
730418	2.58496250072116
730457	1
730498	2.32192809488736
730507	2.32192809488736
730522	2.58496250072116
730543	2.32192809488736
730813	1.58496250072116
730951	1
731017	1
731453	1
731667	2
731679	3.70043971814109
731686	2
734932	2.32192809488736
735038	1.58496250072116
735058	1
735072	1.58496250072116
735198	1
735479	1.58496250072116
735673	1
735837	1
736086	1
738050	1
738101	1
738125	1
738528	1
739140	1
744911	1
744964	1
745089	1
748936	1
750838	1
750922	1
750987	1.58496250072116
751192	1
751275	1
751305	1
751319	1.58496250072116
751998	1
752059	1.58496250072116
754572	1
756598	1
756681	1
757024	1
757414	1.58496250072116
759354	1
759746	1
760345	1
762470	1
762485	3.16992500144231
762506	1
762550	1
762573	1
762679	1
764250	1.58496250072116
765215	2
766123	1
766518	2
767518	1
769150	1
773772	1
776271	1
776728	1
778013	1
778084	1
780718	1
780734	1
780802	1
780821	1.58496250072116
780887	1.58496250072116
780914	5.55458885167764
780925	4
780937	2.8073549220576
780950	3.32192809488736
780983	2.32192809488736
780996	4.08746284125034
781005	2
781047	2.32192809488736
781072	1
781109	5.16992500144231
781156	2.8073549220576
781206	1.58496250072116
781281	1
781311	4.08746284125034
781398	1
781418	1
782954	1
782970	2.8073549220576
783011	2.8073549220576
783019	2.32192809488736
783134	1
785135	1
785801	1
785909	1
786106	1
787347	1
788415	1
788711	1
789325	1
789418	1.58496250072116
789600	2
789654	1.58496250072116
789717	1
789739	1
789757	2
789776	1
789806	2.58496250072116
789818	4.58496250072116
789826	1
791985	1
793661	1
794245	1
794424	1
794475	1
794673	1
794755	1
794826	1.58496250072116
795411	1
795429	2.8073549220576
795447	1.58496250072116
795475	5.28540221886225
795488	3.90689059560852
795499	1.58496250072116
795520	1
795532	1
795548	2
795586	1
795752	1
795781	1.58496250072116
795819	1
796073	1
798121	1
798756	2
798978	1
799575	1
799626	1.58496250072116
799676	1.58496250072116
799687	1
800103	1
802273	1
802544	1
803246	1
803524	1
804345	1
804598	1
805854	1
805978	1
805993	1.58496250072116
806004	1
806031	1.58496250072116
806192	1
806403	1
806439	1
806552	1
806571	1
806606	1
806620	1
806652	1
806683	1
806709	1
806771	1
806783	1
806803	1
806823	2.32192809488736
806829	2
806856	1
806895	5.88264304936184
806905	4.85798099512757
806919	1
808162	1
810776	1
811900	1
811938	1
812117	1
812691	1
813989	1
814526	1
815072	1
815230	1
815272	1
815475	1
815741	1
815786	1
815810	1.58496250072116
815828	1.58496250072116
815848	1
815864	2.32192809488736
815873	1
817582	1
817716	1.58496250072116
817754	1
817767	1
817837	1
817944	1
818000	2.8073549220576
818026	1
818060	1
818071	1.58496250072116
818103	2.58496250072116
818122	3.90689059560852
818130	2.32192809488736
818235	1
818491	2
819436	1
819790	1
819858	1.58496250072116
819925	1
820007	1
820018	1
820116	1
820158	2.32192809488736
820172	1
820189	1.58496250072116
820201	2
820213	1
820232	5.20945336562895
820242	5.55458885167764
820255	3
820274	1
820302	1
820315	1.58496250072116
820420	1
820818	1
822108	2
822126	1
822148	1
822347	1
822398	1
826169	1
826624	2.32192809488736
826913	1.58496250072116
826927	3.32192809488736
826953	1
827784	1
827946	1
828636	1
828946	1
829349	1
829367	2.58496250072116
829390	1.58496250072116
829433	1
829464	2.8073549220576
829477	1.58496250072116
829506	1
830345	1
830570	1
830978	1
833545	1
836300	1.58496250072116
836311	1.58496250072116
836657	1
836709	1
837045	1
837210	1
837242	1
837389	1
837815	1
837842	1.58496250072116
837864	3.4594316186373
837880	2.32192809488736
837902	1
837929	1
837951	2.32192809488736
838156	1
838413	1
839237	1
839279	1
840977	1.58496250072116
841137	1
843995	1
844159	1.58496250072116
844179	2.58496250072116
844189	1
844419	1
844623	1
844846	1
844933	1
845127	1
845323	1
845433	1.58496250072116
845493	1
845554	2.32192809488736
845731	1
845776	3.4594316186373
845782	1
845799	1.58496250072116
845807	1
845857	3.8073549220576
845879	1.58496250072116
847082	1
847551	1
848847	1
849245	1.58496250072116
849279	1
849301	1.58496250072116
849453	1
852053	1.58496250072116
852118	1
853401	1
853852	1.58496250072116
853869	1
854049	1
854143	1
854226	1
854438	2
854452	1
854475	1
855868	2.58496250072116
855874	1
[truncated: 330 more rows]
