# Supplementary material for: A Compendium of Nucleosome and Transcript Profiles Reveals Determinants of Chromatin Architecture and Transcription
Source: PLoS Genet. 2013 May 2;9(5):e1003479. doi: 10.1371/journal.pgen.1003479 (PMC3642058; doi:10.1371/journal.pgen.1003479)
Supplement: Dataset S1 — Yeast transcript annotation R script and data files. Please note this file is 81.9 MB and may be difficult for some readers to download due to its size. (GZ) [file pgen.1003479.s001.gz › yeast-transcript-annotation/chr15.orfs.gff]

chr15	SGD	CDS	585	740	500	+	0	YOL166W-A
chr15	SGD	CDS	1647	2078	1000	-	0	AAD15
chr15	SGD	CDS	4130	4312	500	+	0	YOL164W-A
chr15	SGD	CDS	6175	8115	1000	+	0	BDS1
chr15	SGD	CDS	9596	10105	500	+	0	YOL163W
chr15	SGD	CDS	10118	10765	500	+	0	YOL162W
chr15	SGD	CDS	11548	11910	500	-	0	PAU20
chr15	SGD	CDS	15232	15504	500	-	0	YOL159C-A
chr15	SGD	CDS	17280	17795	1000	-	0	YOL159C
chr15	SGD	CDS	19490	21310	1000	-	0	ENB1
chr15	SGD	CDS	22524	24293	500	-	0	YOL157C
chr15	SGD	CDS	25272	26975	1000	+	0	HXT11
chr15	SGD	CDS	27083	27217	500	+	0	YOL155W-A
chr15	SGD	CDS	28702	31605	1000	-	0	HPF1
chr15	SGD	CDS	34657	35406	1000	+	0	ZPS1
chr15	SGD	CDS	40747	42609	1000	+	0	FRE7
chr15	SGD	CDS	43693	44721	1000	+	0	GRE2
chr15	SGD	CDS	44937	45632	1000	+	0	DCP1
chr15	SGD	CDS	45759	47573	1000	-	0	SPT20
chr15	SGD	CDS	47932	48642	1000	-	0	PEX11
chr15	SGD	CDS	48863	49447	1000	+	0	PSF3
chr15	SGD	CDS	49554	52787	1000	-	0	CTR9
chr15	SGD	CDS	53097	54551	1000	+	0	NOP8
chr15	SGD	CDS	54594	55103	1000	-	0	RIB4
chr15	SGD	CDS	55557	56279	1000	+	0	RRP40
chr15	SGD	CDS	56451	58538	1000	+	0	PPM2
chr15	SGD	CDS	58759	60030	1000	+	0	ARG8
chr15	SGD	CDS	60383	61024	1000	-	0	CDC33
chr15	SGD	CDS	61325	65350	1000	-	0	RTC1
chr15	SGD	CDS	65621	67114	1000	+	0	BSC6
chr15	SGD	CDS	67561	68754	1000	-	0	PFK27
chr15	SGD	CDS	69376	70044	1000	-	0	MED7
chr15	SGD	CDS	70325	70690	1000	+	0	HRT1
chr15	SGD	CDS	71300	72715	1000	+	0	GAS4
chr15	SGD	CDS	73031	73357	500	+	0	YOL131W
chr15	SGD	CDS	74400	76979	1000	+	0	ALR1
chr15	SGD	CDS	77560	78114	1000	+	0	VPS68
chr15	SGD	CDS	78352	79479	1000	-	0	YGK3
chr15	SGD	CDS	80348	80360	1000	+	0	RPL25
chr15	SGD	CDS	80775	81190	1000	+	2	RPL25
chr15	SGD	CDS	81787	82920	1000	-	0	MDH2
chr15	SGD	CDS	83834	85264	1000	+	0	TRM13
chr15	SGD	CDS	85456	86757	1000	-	0	TRM11
chr15	SGD	CDS	87844	89448	1000	+	0	HRP1
chr15	SGD	CDS	89692	91419	1000	-	0	SMF1
chr15	SGD	CDS	92026	92440	1000	-	1	RPS19A
chr15	SGD	CDS	92831	92850	1000	-	0	RPS19A
chr15	SGD	CDS	93395	93843	1000	-	2	RPL18A
chr15	SGD	CDS	94291	94402	1000	-	0	RPL18A
chr15	SGD	CDS	94856	96361	1000	-	0	MCH4
chr15	SGD	CDS	97551	99488	1000	+	0	RRI2
chr15	SGD	CDS	99809	100957	1000	+	0	MSN1
chr15	SGD	CDS	101475	103229	1000	+	0	PAP2
chr15	SGD	CDS	103317	103925	500	-	0	YOL114C
chr15	SGD	CDS	104326	106293	1000	+	0	SKM1
chr15	SGD	CDS	106710	108188	1000	+	0	MSB4
chr15	SGD	CDS	108258	108896	1000	-	0	MDY2
chr15	SGD	CDS	109176	109889	1000	+	0	SHR5
chr15	SGD	CDS	110297	110638	1000	+	0	ZEO1
chr15	SGD	CDS	111431	111886	1000	-	0	INO4
chr15	SGD	CDS	112102	113130	500	+	0	YOL107W
chr15	SGD	CDS	114138	115808	1000	-	0	WSC3
chr15	SGD	CDS	116396	117454	1000	-	0	NDJ1
chr15	SGD	CDS	124001	125830	1000	+	0	ITR2
chr15	SGD	CDS	125997	126689	1000	-	0	TPT1
chr15	SGD	CDS	126982	127920	1000	-	0	IZH4
chr15	SGD	CDS	129237	132482	1000	+	0	PKH2
chr15	SGD	CDS	132725	135838	500	-	0	YOL098C
chr15	SGD	CDS	136220	136405	500	+	0	YOL097W-A
chr15	SGD	CDS	136527	137825	1000	-	0	WRS1
chr15	SGD	CDS	138107	139045	1000	-	0	COQ3
chr15	SGD	CDS	139227	141347	1000	-	0	HMI1
chr15	SGD	CDS	141584	142555	1000	-	0	RFC4
chr15	SGD	CDS	142815	143696	1000	+	0	TRM10
chr15	SGD	CDS	144204	145130	500	+	0	YOL092W
chr15	SGD	CDS	145334	147163	1000	+	0	SPO21
chr15	SGD	CDS	147382	150276	1000	+	0	MSH2
chr15	SGD	CDS	150398	153490	1000	-	0	HAL9
chr15	SGD	CDS	153912	154745	1000	-	0	MPD2
chr15	SGD	CDS	155287	158637	500	-	0	YOL087C
chr15	SGD	CDS	159173	159445	500	+	0	YOL086W-A
chr15	SGD	CDS	159548	160594	1000	-	0	ADH1
chr15	SGD	CDS	162356	165331	1000	+	0	PHM7
chr15	SGD	CDS	165714	166952	500	+	0	YOL083W
chr15	SGD	CDS	168727	169974	1000	+	0	ATG19
chr15	SGD	CDS	171070	180309	1000	+	0	IRA2
chr15	SGD	CDS	180558	181427	1000	-	0	REX4
chr15	SGD	CDS	181682	185212	1000	+	0	AVO1
chr15	SGD	CDS	185438	185644	1000	+	0	ATP19
chr15	SGD	CDS	185848	186723	1000	-	0	BRX1
chr15	SGD	CDS	187024	189414	1000	+	0	MDM20
chr15	SGD	CDS	189658	193542	500	-	0	YOL075C
chr15	SGD	CDS	193832	194800	500	-	0	YOL073C
chr15	SGD	CDS	194970	196337	1000	+	0	THP1
chr15	SGD	CDS	196507	196995	1000	+	0	EMI5
chr15	SGD	CDS	197220	198725	1000	-	0	NBA1
chr15	SGD	CDS	198942	200297	1000	+	0	NUF2
chr15	SGD	CDS	200368	201879	1000	-	0	HST1
chr15	SGD	CDS	201985	202518	1000	-	0	RTG1
chr15	SGD	CDS	202696	204471	1000	-	0	RIB2
chr15	SGD	CDS	204731	205885	1000	-	0	INP54
chr15	SGD	CDS	206103	207176	1000	-	0	MET22
chr15	SGD	CDS	207392	210265	1000	-	0	CRT10
chr15	SGD	CDS	210520	211995	1000	-	0	APM4
chr15	SGD	CDS	212244	213734	1000	+	0	PRS5
chr15	SGD	CDS	214017	216137	1000	-	0	MAM3
chr15	SGD	CDS	217126	218448	1000	+	0	GPD2
chr15	SGD	CDS	219210	220472	1000	+	0	ARG1
chr15	SGD	CDS	220766	222901	500	+	0	YOL057W
chr15	SGD	CDS	223267	224178	1000	+	0	GPM3
chr15	SGD	CDS	224419	226074	1000	-	0	THI20
chr15	SGD	CDS	228613	229833	500	+	0	PSH1
chr15	SGD	CDS	230084	231271	500	+	0	AIM39
chr15	SGD	CDS	231569	231754	1000	-	0	DDR2
chr15	SGD	CDS	232445	233635	1000	-	0	SPE2
chr15	SGD	CDS	234939	238184	1000	+	0	GAL11
chr15	SGD	CDS	238618	240093	1000	+	0	GSH2
chr15	SGD	CDS	240203	240946	500	-	0	YOL048C
chr15	SGD	CDS	241025	241309	500	-	0	YOL048C
chr15	SGD	CDS	241613	242440	500	-	0	YOL047C
chr15	SGD	CDS	242504	242746	500	-	0	YOL047C
chr15	SGD	CDS	243496	246801	1000	+	0	PSK2
chr15	SGD	CDS	247149	248300	1000	+	0	PEX15
chr15	SGD	CDS	248391	249533	1000	-	0	NTG2
chr15	SGD	CDS	249824	250915	1000	+	0	NGL1
chr15	SGD	CDS	251266	252645	1000	-	0	NOP12
chr15	SGD	CDS	253148	253576	1000	-	0	RPS15
chr15	SGD	CDS	254296	254616	1000	+	0	RPP2A
chr15	SGD	CDS	254925	255020	500	-	0	YOL038C-A
chr15	SGD	CDS	255336	256100	1000	+	0	PRE6
chr15	SGD	CDS	256744	259029	500	+	0	YOL036W
chr15	SGD	CDS	259924	263205	1000	+	0	SMC5
chr15	SGD	CDS	263476	265086	1000	+	0	MSE1
chr15	SGD	CDS	265430	266170	1000	+	0	OPI10
chr15	SGD	CDS	266265	267530	1000	-	0	SIL1
chr15	SGD	CDS	268188	269642	1000	+	0	GAS5
chr15	SGD	CDS	269816	270421	500	-	0	YOL029C
chr15	SGD	CDS	270634	271371	1000	-	0	YAP7
chr15	SGD	CDS	272004	273725	1000	-	0	MDM38
chr15	SGD	CDS	274013	274354	1000	-	0	MIM1
chr15	SGD	CDS	274958	276940	1000	+	0	LAG2
chr15	SGD	CDS	277087	277605	500	+	0	YOL024W
chr15	SGD	CDS	278057	280087	1000	+	0	IFM1
chr15	SGD	CDS	280273	281499	500	-	0	TSR4
chr15	SGD	CDS	282422	285427	1000	-	0	DIS3
chr15	SGD	CDS	286173	287951	1000	+	0	TAT2
chr15	SGD	CDS	288421	288573	500	+	0	YOL019W-A
chr15	SGD	CDS	288899	290554	500	+	0	YOL019W
chr15	SGD	CDS	290882	292075	1000	-	0	TLG2
chr15	SGD	CDS	292530	294674	1000	+	0	ESC8
chr15	SGD	CDS	294778	296121	1000	-	0	CMK2
chr15	SGD	CDS	297079	298839	1000	+	0	IRC10
chr15	SGD	CDS	299694	300068	500	+	0	YOL014W
chr15	SGD	CDS	301048	301239	500	+	0	YOL013W-A
chr15	SGD	CDS	301381	303036	1000	-	0	HRD1
chr15	SGD	CDS	303580	303984	1000	-	0	HTZ1
chr15	SGD	CDS	305350	307410	1000	+	0	PLB3
chr15	SGD	CDS	307939	309042	1000	+	0	RCL1
chr15	SGD	CDS	309325	310140	1000	-	0	MDM12
chr15	SGD	CDS	310313	310936	1000	+	0	COQ10
chr15	SGD	CDS	311343	312368	1000	-	0	CSI2
chr15	SGD	CDS	313079	315388	1000	-	0	TOP1
chr15	SGD	CDS	315814	316176	1000	-	0	RPB11
chr15	SGD	CDS	316939	321549	1000	+	0	SIN3
chr15	SGD	CDS	321859	322995	1000	-	0	PFA4
chr15	SGD	CDS	323412	324365	1000	-	0	IZH2
chr15	SGD	CDS	325250	326131	1000	+	0	PHO80
chr15	SGD	CDS	326833	329034	1000	+	0	RRP6
chr15	SGD	CDS	329418	331052	1000	+	0	ALG6
chr15	SGD	CDS	331456	332892	1000	+	0	YSP3
chr15	SGD	CDS	333593	334357	1000	+	0	UTP23
chr15	SGD	CDS	334510	337344	1000	-	0	DNL4
chr15	SGD	CDS	337681	338622	500	-	0	TSR3
chr15	SGD	CDS	338939	339979	1000	-	0	SGT2
chr15	SGD	CDS	341279	342415	1000	-	0	SLG1
chr15	SGD	CDS	342858	343082	500	-	0	YOR008C-A
chr15	SGD	CDS	344335	345798	1000	+	0	TIR4
chr15	SGD	CDS	346195	346950	1000	-	0	TIR2
chr15	SGD	CDS	349679	353863	1000	+	0	AUS1
chr15	SGD	CDS	355652	355858	500	+	0	YOR011W-A
chr15	SGD	CDS	356543	356956	500	+	0	YOR012W
chr15	SGD	CDS	357674	359947	1000	+	0	RTS1
chr15	SGD	CDS	360461	361084	1000	-	0	ERP4
chr15	SGD	CDS	361412	363814	1000	+	0	PET127
chr15	SGD	CDS	364369	366882	1000	+	0	ROD1
chr15	SGD	CDS	368127	370319	1000	+	0	YOR019W
chr15	SGD	CDS	370524	370844	1000	-	0	HSP10
chr15	SGD	CDS	371685	371957	500	+	0	YOR020W-A
chr15	SGD	CDS	372798	373439	500	-	0	YOR021C
chr15	SGD	CDS	373710	375857	500	-	0	YOR022C
chr15	SGD	CDS	376012	377712	1000	-	0	AHC1
chr15	SGD	CDS	378219	379562	1000	+	0	HST3
chr15	SGD	CDS	379781	380806	1000	+	0	BUB3
chr15	SGD	CDS	381053	382822	1000	+	0	STI1
chr15	SGD	CDS	383533	384420	1000	-	0	CIN5
chr15	SGD	CDS	386825	388684	1000	+	0	DFG16
chr15	SGD	CDS	389213	389422	1000	+	0	CRS5
chr15	SGD	CDS	389771	391075	1000	-	0	HMS1
chr15	SGD	CDS	392176	392376	500	+	0	YOR032W-A
chr15	SGD	CDS	392416	394524	1000	-	0	EXO1
chr15	SGD	CDS	394837	397086	1000	-	0	AKR2
chr15	SGD	CDS	397426	397668	500	-	0	YOR034C-A
chr15	SGD	CDS	397735	400104	1000	-	0	SHE4
chr15	SGD	CDS	400348	401214	1000	+	0	PEP12
chr15	SGD	CDS	401555	402655	1000	+	0	CYC2
chr15	SGD	CDS	402761	405388	1000	-	0	HIR2
chr15	SGD	CDS	405768	406544	1000	+	0	CKB2
chr15	SGD	CDS	407064	407921	1000	+	0	GLO4
chr15	SGD	CDS	408425	409660	1000	+	0	CUE5
chr15	SGD	CDS	410870	412330	1000	+	0	WHI2
chr15	SGD	CDS	413007	413480	1000	+	0	IRC23
chr15	SGD	CDS	413852	414037	1000	+	0	TOM6
chr15	SGD	CDS	414460	415908	1000	-	0	DBP5
chr15	SGD	CDS	416348	417682	1000	-	0	STD1
chr15	SGD	CDS	418631	421651	1000	-	0	RAT1
chr15	SGD	CDS	422669	423733	1000	-	0	RSB1
chr15	SGD	CDS	424848	426086	500	-	0	YOR051C
chr15	SGD	CDS	426774	427226	1000	-	0	YOR052C
chr15	SGD	CDS	427835	429859	1000	-	0	VHS3
chr15	SGD	CDS	430249	431628	1000	-	0	NOB1
chr15	SGD	CDS	432188	433375	1000	+	0	SGT1
chr15	SGD	CDS	433690	436347	1000	-	0	ASE1
chr15	SGD	CDS	438908	440260	500	-	0	YOR059C
chr15	SGD	CDS	440392	441165	500	-	0	YOR060C
chr15	SGD	CDS	441536	442555	1000	+	0	CKA2
chr15	SGD	CDS	442727	443533	500	-	0	YOR062C
chr15	SGD	CDS	444688	445851	1000	+	0	RPL3
chr15	SGD	CDS	446081	446740	1000	-	0	YNG1
chr15	SGD	CDS	447441	448370	1000	+	0	CYT1
chr15	SGD	CDS	449438	451327	500	+	0	MSA1
chr15	SGD	CDS	451731	453464	1000	-	0	ALG8
chr15	SGD	CDS	453770	455797	1000	+	0	VPS5
chr15	SGD	CDS	453871	454215	1000	-	0	VAM10
chr15	SGD	CDS	455909	457822	1000	-	0	GYP1
chr15	SGD	CDS	459482	461278	1000	-	0	NRT1
chr15	SGD	CDS	464471	464632	500	+	0	YOR072W-B
chr15	SGD	CDS	464773	466545	1000	+	0	SGO1
chr15	SGD	CDS	466677	467591	1000	-	0	CDC21
chr15	SGD	CDS	468214	469254	1000	+	0	UFE1
chr15	SGD	CDS	469379	471622	1000	-	0	SKI7
chr15	SGD	CDS	471901	472599	1000	+	0	RTS2
chr15	SGD	CDS	472727	473371	1000	+	0	BUD21
chr15	SGD	CDS	473477	474418	1000	-	0	ATX2
chr15	SGD	CDS	474554	476794	1000	+	0	DIA2
chr15	SGD	CDS	476941	479190	1000	-	0	TGL5
chr15	SGD	CDS	479535	480422	1000	+	0	WHI5
chr15	SGD	CDS	480589	481752	1000	+	0	LPX1
chr15	SGD	CDS	482035	483087	1000	+	0	OST3
chr15	SGD	CDS	483221	486781	1000	-	0	TCB1
chr15	SGD	CDS	487709	489736	1000	+	0	YVC1
chr15	SGD	CDS	490198	490830	1000	-	0	VPS21
chr15	SGD	CDS	491125	492843	1000	-	0	PTC5
chr15	SGD	CDS	493434	494471	1000	+	0	TMA46
chr15	SGD	CDS	495128	496969	1000	+	0	ECM3
chr15	SGD	CDS	497507	502453	500	-	0	YOR093C
chr15	SGD	CDS	502796	503347	1000	+	0	ARF3
chr15	SGD	CDS	503553	504329	1000	-	0	RKI1
chr15	SGD	CDS	505795	505938	1000	+	0	RPS7A
chr15	SGD	CDS	506340	506768	1000	+	0	RPS7A
chr15	SGD	CDS	506979	507506	500	-	0	YOR097C
chr15	SGD	CDS	507949	511179	1000	-	0	NUP1
chr15	SGD	CDS	511826	513007	1000	+	0	KTR1
chr15	SGD	CDS	513296	514279	1000	-	0	CRC1
chr15	SGD	CDS	515245	516174	1000	+	0	RAS1
chr15	SGD	CDS	516450	516842	1000	-	0	OST2
chr15	SGD	CDS	517643	518491	1000	+	0	PIN2
chr15	SGD	CDS	519122	519973	1000	+	0	VAM3
chr15	SGD	CDS	521354	522283	1000	+	0	RGS2
chr15	SGD	CDS	523028	524842	1000	+	0	LEU9
chr15	SGD	CDS	525279	528602	1000	+	0	INP53
chr15	SGD	CDS	528942	530249	1000	+	0	TFC7
chr15	SGD	CDS	530430	531128	500	+	0	YOR111W
chr15	SGD	CDS	531509	533794	1000	+	0	CEX1
chr15	SGD	CDS	534076	536820	1000	+	0	AZF1
chr15	SGD	CDS	537571	538455	500	+	0	YOR114W
chr15	SGD	CDS	538660	539466	1000	-	0	TRS33
chr15	SGD	CDS	539764	544146	1000	-	0	RPO31
chr15	SGD	CDS	545030	546334	1000	+	0	RPT5
chr15	SGD	CDS	546858	548561	500	+	0	RTC5
chr15	SGD	CDS	548793	550247	1000	-	0	RIO1
chr15	SGD	CDS	551115	552053	1000	+	0	GCY1
chr15	SGD	CDS	552299	552666	1000	-	2	PFY1
chr15	SGD	CDS	552876	552888	1000	-	0	PFY1
chr15	SGD	CDS	553177	554571	1000	-	0	LEO1
chr15	SGD	CDS	554825	558643	1000	-	0	UBP2
chr15	SGD	CDS	559031	559732	1000	-	0	CAT5
chr15	SGD	CDS	559962	560678	1000	-	0	IAH1
chr15	SGD	CDS	561171	564194	1000	+	0	RGA1
chr15	SGD	CDS	564477	566192	1000	-	0	ADE2
chr15	SGD	CDS	566878	569559	1000	-	0	AFI1
chr15	SGD	CDS	569930	570808	1000	-	0	ORT1
chr15	SGD	CDS	572183	572839	500	-	0	YOR131C
chr15	SGD	CDS	573176	574831	1000	+	0	VPS17
chr15	SGD	CDS	575099	577627	1000	+	0	EFT1
chr15	SGD	CDS	578565	579794	1000	+	0	BAG7
chr15	SGD	CDS	580251	581360	1000	+	0	IDH2
chr15	SGD	CDS	581814	583682	1000	-	0	SIA1
chr15	SGD	CDS	584310	586325	1000	-	0	RUP1
chr15	SGD	CDS	586982	589282	1000	+	0	SFL1
chr15	SGD	CDS	589943	592588	1000	-	0	ARP8
chr15	SGD	CDS	593058	594047	1000	+	0	LSC1
chr15	SGD	CDS	601384	602343	1000	-	0	THI80
chr15	SGD	CDS	602718	605093	1000	-	0	ELG1
chr15	SGD	CDS	605348	606172	1000	-	0	PNO1
chr15	SGD	CDS	606608	608476	1000	+	0	MDM32
chr15	SGD	CDS	608641	609198	1000	-	0	SPP2
chr15	SGD	CDS	609839	611389	1000	-	0	SMP3
chr15	SGD	CDS	612000	612491	1000	+	0	MRPL23
chr15	SGD	CDS	612998	616672	1000	-	0	RPB2
chr15	SGD	CDS	617519	618289	500	-	0	YOR152C
chr15	SGD	CDS	619841	624376	1000	+	0	PDR5
chr15	SGD	CDS	624730	626493	500	+	0	SLP1
chr15	SGD	CDS	626629	627981	1000	-	0	ISN1
chr15	SGD	CDS	628361	630541	1000	-	0	NFI1
chr15	SGD	CDS	630967	631752	1000	-	0	PUP1
chr15	SGD	CDS	632165	633121	1000	+	0	PET123
chr15	SGD	CDS	633283	633567	1000	-	0	SME1
chr15	SGD	CDS	633840	636758	1000	+	0	MTR10
chr15	SGD	CDS	636940	638559	1000	-	0	PNS1
chr15	SGD	CDS	639122	639268	500	-	0	YOR161C-C
chr15	SGD	CDS	639561	641993	1000	-	0	YRR1
chr15	SGD	CDS	642742	643308	1000	+	0	DDP1
chr15	SGD	CDS	643395	644333	1000	-	0	YOR164C
chr15	SGD	CDS	644567	646897	1000	+	0	SEY1
chr15	SGD	CDS	647127	648503	1000	-	0	SWT1
chr15	SGD	CDS	648805	649008	1000	-	0	RPS28A
chr15	SGD	CDS	649304	651733	1000	+	0	GLN4
chr15	SGD	CDS	652011	653885	1000	-	0	LCB4
chr15	SGD	CDS	654211	656571	1000	+	0	YRM1
chr15	SGD	CDS	657265	658326	1000	+	0	DCS2
chr15	SGD	CDS	658748	659602	1000	+	0	MED4
chr15	SGD	CDS	659816	661675	1000	-	0	ALE1
chr15	SGD	CDS	662402	663583	1000	+	0	HEM15
chr15	SGD	CDS	665786	667180	1000	-	0	MPC54
chr15	SGD	CDS	667861	670242	1000	-	0	GAC1
chr15	SGD	CDS	671846	672412	1000	-	0	SYC1
chr15	SGD	CDS	674353	675168	1000	-	0	DCI1
chr15	SGD	CDS	675940	677841	1000	+	0	LAS17
chr15	SGD	CDS	678192	678380	1000	-	0	RPS30B
chr15	SGD	CDS	678792	678794	1000	-	0	RPS30B
chr15	SGD	CDS	678873	679262	500	+	0	FYV12
chr15	SGD	CDS	679358	680545	1000	+	0	SER1
chr15	SGD	CDS	681445	682107	1000	-	0	GSP2
chr15	SGD	CDS	683112	683546	500	+	0	YOR186W
chr15	SGD	CDS	684031	685344	1000	+	0	TUF1
chr15	SGD	CDS	685768	689181	1000	+	0	MSB1
chr15	SGD	CDS	689625	689975	1000	+	0	IES4
chr15	SGD	CDS	690696	692033	1000	+	0	SPR1
chr15	SGD	CDS	692476	697335	1000	+	0	ULS1
chr15	SGD	CDS	698769	700568	1000	-	0	THI72
chr15	SGD	CDS	703989	704225	500	-	0	YOR192C-C
chr15	SGD	CDS	710447	711577	1000	+	0	PEX27
chr15	SGD	CDS	711684	712544	1000	-	0	TOA1
chr15	SGD	CDS	712867	715332	1000	+	0	SLK19
chr15	SGD	CDS	715594	716838	1000	-	0	LIP5
chr15	SGD	CDS	717087	718385	1000	+	0	MCA1
chr15	SGD	CDS	718654	720066	1000	-	0	BFR1
chr15	SGD	CDS	720471	721709	1000	-	0	MRM1
chr15	SGD	CDS	721947	722609	1000	+	0	HIS3
chr15	SGD	CDS	722912	724726	1000	+	0	DED1
chr15	SGD	CDS	725565	727235	500	-	0	LRC5
chr15	SGD	CDS	727513	729645	1000	+	0	NOC2
chr15	SGD	CDS	730009	733458	1000	-	0	RET1
chr15	SGD	CDS	733926	736178	1000	+	0	PTP2
chr15	SGD	CDS	736438	737727	1000	-	0	NPT1
chr15	SGD	CDS	738321	738533	1000	+	0	RPB10
chr15	SGD	CDS	738925	741570	1000	-	0	MGM1
chr15	SGD	CDS	742911	744182	1000	+	0	STE4
chr15	SGD	CDS	744536	745282	1000	-	0	SAS5
chr15	SGD	CDS	745594	746304	500	-	0	YOR214C
chr15	SGD	CDS	746726	747283	500	-	0	AIM41
chr15	SGD	CDS	747526	748980	1000	-	0	RUD3
chr15	SGD	CDS	749302	751887	1000	+	0	RFC1
chr15	SGD	CDS	752215	755010	1000	-	0	STE13
chr15	SGD	CDS	755329	756126	500	+	0	RCN2
chr15	SGD	CDS	756477	757559	1000	-	0	MCT1
chr15	SGD	CDS	758331	759254	1000	+	0	ODC2
chr15	SGD	CDS	759783	760661	500	+	0	YOR223W
chr15	SGD	CDS	760826	761266	1000	-	0	RPB8
chr15	SGD	CDS	761615	762085	1000	-	0	ISU2
chr15	SGD	CDS	762826	766566	1000	+	0	YOR227W
chr15	SGD	CDS	766870	767778	1000	-	0	YOR228C
chr15	SGD	CDS	768410	769813	1000	+	0	WTM2
chr15	SGD	CDS	770801	772114	1000	+	0	WTM1
chr15	SGD	CDS	772602	774128	1000	+	0	MKK1
chr15	SGD	CDS	774574	775260	1000	+	0	MGE1
chr15	SGD	CDS	775847	778249	1000	+	0	KIN4
chr15	SGD	CDS	778556	778860	1000	-	2	RPL33B
chr15	SGD	CDS	779388	779406	1000	-	0	RPL33B
chr15	SGD	CDS	780907	781542	1000	+	0	DFR1
chr15	SGD	CDS	781995	783299	1000	+	0	HES1
chr15	SGD	CDS	783678	784589	500	+	0	YOR238W
chr15	SGD	CDS	784858	785688	1000	+	0	ABP140
chr15	SGD	CDS	785690	786745	1000	+	0	ABP140
chr15	SGD	CDS	786996	788642	1000	+	0	MET7
chr15	SGD	CDS	788743	789858	1000	-	0	SSP2
chr15	SGD	CDS	790212	792242	1000	-	0	PUS7
chr15	SGD	CDS	792532	793869	1000	+	0	ESA1
chr15	SGD	CDS	794077	795333	1000	-	0	DGA1
chr15	SGD	CDS	795802	796794	500	-	0	YOR246C
chr15	SGD	CDS	797677	798309	1000	+	0	SRL1
chr15	SGD	CDS	798675	800732	1000	-	0	APC5
chr15	SGD	CDS	800971	802308	1000	-	0	CLP1
chr15	SGD	CDS	802551	803465	500	-	0	YOR251C
chr15	SGD	CDS	803668	804204	1000	+	0	TMA16
chr15	SGD	CDS	804378	804908	1000	+	0	NAT5
chr15	SGD	CDS	805033	807024	1000	-	0	SEC63
chr15	SGD	CDS	807272	808108	1000	+	0	OSW1
chr15	SGD	CDS	808254	810683	1000	-	0	TRE2
chr15	SGD	CDS	811008	811493	1000	+	0	CDC31
chr15	SGD	CDS	811671	812324	1000	+	0	HNT3
chr15	SGD	CDS	812395	813708	1000	-	0	RPT4
chr15	SGD	CDS	813984	815720	1000	+	0	GCD1
chr15	SGD	CDS	815915	816931	1000	-	0	RPN8
chr15	SGD	CDS	817291	818334	500	+	0	YOR262W
chr15	SGD	CDS	818865	820157	1000	+	0	DSE3
chr15	SGD	CDS	820453	820773	1000	+	0	RBL2
chr15	SGD	CDS	821022	822293	1000	+	0	PNT1
chr15	SGD	CDS	822587	824866	1000	-	0	HRK1
chr15	SGD	CDS	825533	825931	500	-	0	YOR268C
chr15	SGD	CDS	826384	827868	1000	+	0	PAC1
chr15	SGD	CDS	828051	830573	1000	-	0	VPH1
chr15	SGD	CDS	831058	832041	500	-	0	FSF1
chr15	SGD	CDS	832812	834194	1000	+	0	YTM1
chr15	SGD	CDS	834451	836430	1000	-	0	TPO4
chr15	SGD	CDS	837673	838959	1000	+	0	MOD5
chr15	SGD	CDS	839083	841068	1000	-	0	RIM20
chr15	SGD	CDS	841332	841817	1000	+	0	CAF20
chr15	SGD	CDS	842816	843643	1000	+	0	HEM4
chr15	SGD	CDS	843697	844629	1000	-	0	RFM1
chr15	SGD	CDS	844991	845791	1000	-	0	FSH3
chr15	SGD	CDS	846268	847128	1000	-	0	PLP2
chr15	SGD	CDS	847452	848144	500	+	0	YOR283W
chr15	SGD	CDS	848477	849208	1000	+	0	HUA2
chr15	SGD	CDS	849634	850053	1000	+	0	YOR285W
chr15	SGD	CDS	850279	850728	500	+	0	AIM42
chr15	SGD	CDS	850936	851838	500	-	0	YOR287C
chr15	SGD	CDS	852120	853076	1000	-	0	MPD1
chr15	SGD	CDS	853356	854111	500	+	0	YOR289W
chr15	SGD	CDS	855146	860257	1000	-	0	SNF2
chr15	SGD	CDS	861174	865592	500	+	0	YOR291W
chr15	SGD	CDS	865652	866581	500	-	0	YOR292C
chr15	SGD	CDS	867097	867148	1000	+	0	RPS10A
chr15	SGD	CDS	867586	867851	1000	+	2	RPS10A
chr15	SGD	CDS	867997	868146	500	-	0	YOR293C-A
chr15	SGD	CDS	868339	868950	1000	+	0	RRS1
chr15	SGD	CDS	869207	869893	1000	+	0	UAF30
chr15	SGD	CDS	870201	874070	500	+	0	YOR296W
chr15	SGD	CDS	874742	875320	1000	-	0	TIM18
chr15	SGD	CDS	875598	877037	1000	+	0	MUM3
chr15	SGD	CDS	877229	877684	1000	-	0	MBF1
chr15	SGD	CDS	878433	880673	1000	+	0	BUD7
chr15	SGD	CDS	880963	882270	1000	+	0	RAX1
chr15	SGD	CDS	882763	882840	1000	+	0	YOR302W
chr15	SGD	CDS	882897	884132	1000	+	0	CPA1
chr15	SGD	CDS	884512	887874	1000	+	0	ISW2
chr15	SGD	CDS	888518	888748	500	-	0	YOR304C-A
chr15	SGD	CDS	889020	889748	500	+	0	YOR305W
chr15	SGD	CDS	889865	891430	1000	-	0	MCH5
chr15	SGD	CDS	892728	894089	1000	-	0	SLY41
chr15	SGD	CDS	894621	896384	1000	-	0	SNU66
chr15	SGD	CDS	896822	898357	1000	-	0	NOP58
chr15	SGD	CDS	899053	899925	1000	-	0	HSD1
chr15	SGD	CDS	900247	900764	1000	-	2	RPL20B
chr15	SGD	CDS	901191	901191	1000	-	0	RPL20B
chr15	SGD	CDS	901855	902871	1000	-	0	SPS4
chr15	SGD	CDS	904757	905797	1000	+	0	SFG1
chr15	SGD	CDS	906233	907552	1000	-	0	COT1
chr15	SGD	CDS	907723	907932	500	-	0	YOR316C-A
chr15	SGD	CDS	909340	911442	1000	+	0	FAA1
chr15	SGD	CDS	912819	913460	1000	+	0	HSH49
chr15	SGD	CDS	913616	915091	1000	-	0	GNT1
chr15	SGD	CDS	916027	918288	1000	+	0	PMT3
chr15	SGD	CDS	918603	921059	1000	-	0	LDB19
chr15	SGD	CDS	921532	922902	1000	-	0	PRO2
chr15	SGD	CDS	923229	925037	1000	-	0	FRT1
chr15	SGD	CDS	925718	930442	1000	+	0	MYO2
chr15	SGD	CDS	930731	931078	1000	-	0	SNC2
chr15	SGD	CDS	931800	936494	1000	+	0	PDR10
chr15	SGD	CDS	936728	939346	1000	-	0	SCD5
chr15	SGD	CDS	939618	943382	1000	-	0	MIP1
chr15	SGD	CDS	943653	944354	1000	+	0	VMA4
chr15	SGD	CDS	944593	946005	1000	+	0	MRS2
chr15	SGD	CDS	946230	949106	1000	-	0	ALA1
chr15	SGD	CDS	949770	953867	1000	+	0	KRE5
chr15	SGD	CDS	954341	956620	1000	+	0	TEA1
chr15	SGD	CDS	956895	957986	500	+	0	YOR338W
chr15	SGD	CDS	958359	958829	1000	-	0	UBC11
chr15	SGD	CDS	959199	960179	1000	-	0	RPA43
chr15	SGD	CDS	960984	965978	1000	+	0	RPA190
chr15	SGD	CDS	966663	967622	500	-	0	YOR342C
chr15	SGD	CDS	977191	978066	1000	-	0	TYE7
chr15	SGD	CDS	981825	984782	1000	+	0	REV1
chr15	SGD	CDS	984939	986459	1000	-	0	PYK2
chr15	SGD	CDS	986896	988779	1000	-	0	PUT4
chr15	SGD	CDS	989786	992830	1000	+	0	CIN1
chr15	SGD	CDS	992861	994852	1000	-	0	MNE1
chr15	SGD	CDS	995015	996508	1000	-	0	MEK1
chr15	SGD	CDS	997210	998241	500	+	0	YOR352W
chr15	SGD	CDS	998450	1000825	1000	-	0	SOG2
chr15	SGD	CDS	1001144	1003222	1000	-	0	MSC6
chr15	SGD	CDS	1005135	1006703	1000	+	0	GDS1
chr15	SGD	CDS	1007219	1009114	1000	+	0	YOR356W
chr15	SGD	CDS	1009222	1009710	1000	-	0	SNX3
chr15	SGD	CDS	1010159	1010887	1000	+	0	HAP5
chr15	SGD	CDS	1011187	1012758	1000	+	0	VTS1
chr15	SGD	CDS	1013239	1014819	1000	-	0	PDE2
chr15	SGD	CDS	1015359	1017650	1000	-	0	PRT1
chr15	SGD	CDS	1017878	1018744	1000	-	0	PRE10
chr15	SGD	CDS	1020220	1023210	1000	-	0	PIP2
chr15	SGD	CDS	1023459	1025570	500	-	0	YOR365C
chr15	SGD	CDS	1026005	1026607	1000	+	0	SCP1
chr15	SGD	CDS	1026841	1028046	1000	+	0	RAD17
chr15	SGD	CDS	1028192	1028623	1000	-	0	RPS12
chr15	SGD	CDS	1029181	1030992	1000	-	0	MRS6
chr15	SGD	CDS	1031487	1034180	1000	-	0	GPB1
chr15	SGD	CDS	1034805	1036469	1000	-	0	NDD1
chr15	SGD	CDS	1036832	1039387	1000	+	0	NUD1
chr15	SGD	CDS	1039838	1041397	1000	+	0	ALD4
chr15	SGD	CDS	1041676	1043040	1000	-	0	GDH1
chr15	SGD	CDS	1045194	1045349	500	+	0	YOR376W-A
chr15	SGD	CDS	1046224	1047801	1000	+	0	ATF1
chr15	SGD	CDS	1049509	1051056	500	+	0	YOR378W
chr15	SGD	CDS	1051288	1052928	1000	+	0	RDR1
chr15	SGD	CDS	1055543	1057678	1000	+	0	FRE3
chr15	SGD	CDS	1058421	1058588	500	+	0	YOR381W-A
chr15	SGD	CDS	1059529	1059990	1000	+	0	FIT2
chr15	SGD	CDS	1060439	1061053	1000	-	0	FIT3
chr15	SGD	CDS	1061562	1063646	1000	+	0	FRE5
chr15	SGD	CDS	1065041	1065913	500	+	0	YOR385W
chr15	SGD	CDS	1066837	1068534	1000	+	0	PHR1
chr15	SGD	CDS	1069619	1070239	500	-	0	YOR387C
chr15	SGD	CDS	1071791	1072921	1000	-	0	FDH1
chr15	SGD	CDS	1074211	1076085	500	+	0	YOR389W
chr15	SGD	CDS	1076782	1077909	500	+	0	YOR390W
chr15	SGD	CDS	1078543	1079256	1000	-	0	HSP33
chr15	SGD	CDS	1080274	1081587	1000	+	0	ERR1
chr15	SGD	CDS	1082716	1083210	500	+	0	PAU21
chr15	SGD	CDS	1084200	1084367	500	-	0	YOR394C-A
chr15	SGD	CDS	1085471	1090861	500	+	0	YRF1-8
