# Supplementary material for: A Compendium of Nucleosome and Transcript Profiles Reveals Determinants of Chromatin Architecture and Transcription
Source: PLoS Genet. 2013 May 2;9(5):e1003479. doi: 10.1371/journal.pgen.1003479 (PMC3642058; doi:10.1371/journal.pgen.1003479)
Supplement: Dataset S1 — Yeast transcript annotation R script and data files. Please note this file is 81.9 MB and may be difficult for some readers to download due to its size. (GZ) [file pgen.1003479.s001.gz › yeast-transcript-annotation/chr14.data.snyder.end3]

32	1
9283	1
10225	1.58496250072116
10555	1.58496250072116
17755	1
17767	1
17885	1
17906	1
17936	1
17952	2.32192809488736
17976	1
18176	1
19507	1
20261	1
22031	1
24898	1
25027	1
26063	1
26519	1
27174	1
27225	1
27281	2.58496250072116
28703	1
28809	1
31698	1
33230	1
33253	2
33263	1.58496250072116
33322	1.58496250072116
33411	1
33615	1
33707	1
33819	1
33909	1
37544	1
38597	1
38624	1.58496250072116
38671	1
38727	1
40647	1
42020	1
42049	1.58496250072116
42077	1
43233	2
43256	2.32192809488736
43436	1
43709	1
43890	1
44613	1
45220	1.58496250072116
45238	2
45300	1
49290	2.32192809488736
49338	1
51538	1
51850	1.58496250072116
53998	1.58496250072116
54107	1.58496250072116
54525	1.58496250072116
54533	2.32192809488736
54618	3
54689	1
54720	1
54948	1
55329	1
56117	2
56130	2
56159	1
56211	1
56335	1
56893	1
58763	1
58801	1
58829	2.32192809488736
58867	1
58893	2
58914	1
58930	1
59291	1
61663	1.58496250072116
61676	1
61737	1
61774	2
61791	3
61811	3.8073549220576
61835	2.32192809488736
61848	4.75488750216347
61862	1
61887	3.16992500144231
61914	1.58496250072116
61922	1
61943	1
61959	3
62084	1.58496250072116
62102	1
62136	1.58496250072116
62174	1
62191	3.16992500144231
62270	1
62314	1
62326	1
62940	1
63270	1
63420	4.85798099512757
63436	1.58496250072116
63444	1
63479	1.58496250072116
63517	1
63841	1
64607	1
65664	1
66294	3.8073549220576
66302	3.16992500144231
66379	1
68498	1.58496250072116
68516	1
69471	1
71455	2
71611	1.58496250072116
78511	2
78566	2
78579	1
78626	1
78670	1
79485	1
82333	1
82628	1.58496250072116
84008	1
84066	1.58496250072116
84103	1
84165	1
86374	1
86923	1
87320	1.58496250072116
87349	1
87362	1
88860	2.58496250072116
89130	4.4594316186373
89138	1.58496250072116
89154	1
89261	1
89332	2
89350	1
89361	1
89738	3.4594316186373
89747	1.58496250072116
91493	1
91581	1
92105	1
93258	1
93281	1.58496250072116
94030	1
94740	1
94914	1
94930	1.58496250072116
94971	1.58496250072116
95021	1.58496250072116
95032	1
96147	1
96159	1
97924	1
98001	1
98512	3.8073549220576
100778	1.58496250072116
102306	1
103076	2.58496250072116
103134	1
104976	1
105018	1
105142	2
107121	1.58496250072116
107278	1.58496250072116
107294	2.58496250072116
108576	1
108786	1.58496250072116
108875	1.58496250072116
108933	1
109000	2.8073549220576
109013	3
109080	4
109090	2.32192809488736
109098	1
109113	4.24792751344359
109170	1
109919	1
109956	1
116637	1
118369	1
118894	1.58496250072116
118924	1
120999	1
121027	1.58496250072116
121079	1
121108	1
121182	1
121549	1
122000	1
129357	2
129375	1
130085	1
131541	1
132426	1
138596	1
139618	1
140264	1
140427	1
140440	1
140508	1
140569	1
140594	2.8073549220576
142160	1
144054	1
144205	2
144282	1.58496250072116
144385	1
145438	2.32192809488736
146811	1
146885	1
152941	1
154249	1
154815	1
154939	1
155017	2
155041	1.58496250072116
156513	2
156532	1
156630	1
157060	1
157111	1
157548	1.58496250072116
157567	1.58496250072116
157576	1
157674	1
158010	1.58496250072116
158334	1
159217	1
159704	1
162166	1
166684	1
166852	1
167064	4
167079	3
167094	3.16992500144231
167106	1.58496250072116
167156	2.32192809488736
167165	1
167193	1
167233	1
167276	1.58496250072116
167329	1
167385	1
167449	1
167465	1
167490	1
167510	1
168339	1
168762	1
168959	1
171137	1
171350	1.58496250072116
171359	1
171906	1
171920	1
172179	1
172368	1
172523	1
172632	1
173980	1
174447	1
174491	1
174504	1
177540	1
177699	1
178865	1
179293	1
181208	1
181230	1
181304	1
181885	1
182187	1
182989	1
183066	1
183088	1
184992	1
185277	1.58496250072116
185290	1.58496250072116
185740	1
185772	1
185927	1
186056	1.58496250072116
186475	1
186621	2
186768	1
187041	3.8073549220576
187658	1
188085	1
188880	1
190927	1
191009	2.32192809488736
191020	2
191030	1
191318	1
196157	2
196240	2
196335	1
196373	1
198225	1
198240	1
198404	3.4594316186373
198416	2
198426	1
201557	1
201681	1
202029	1
202056	1
202325	1
203793	1
204933	1
204987	1
205185	1
206687	1
209137	1
209500	1
209597	1
209938	1
211053	1
211580	2
214677	1
215122	1
215702	1
215859	2
215907	1
215924	3.8073549220576
215952	1
217121	1
217159	1
217283	1
217548	1
218506	1
219005	3
219055	1
220602	1.58496250072116
221047	1
221337	2
223002	1
223275	1.58496250072116
224653	1
224716	1
226211	1
229409	1
230878	1
230936	1.58496250072116
231004	1.58496250072116
231151	1
232392	1
234335	1.58496250072116
234429	1
234445	1
234790	2
235285	2
235402	1
235802	2
235815	1
235843	1.58496250072116
235874	1
237360	1
240169	1
240429	1
240501	1.58496250072116
240514	1
240541	1
241073	1
241178	1
241309	1
241379	1
241404	2.32192809488736
241412	1.58496250072116
241423	1
244300	1
245454	1
245469	2
245478	1.58496250072116
246300	1
246378	2
246388	1.58496250072116
246470	1
246735	1
249685	1
249835	1
249892	1
249905	1.58496250072116
249943	1.58496250072116
251881	1.58496250072116
251903	1
252485	1
253313	1
253417	1
253786	1
253945	1
253961	2.8073549220576
253981	1.58496250072116
253996	2.58496250072116
254012	5.90689059560852
254023	4.24792751344359
254034	2.8073549220576
254931	1
255074	1
255091	1.58496250072116
255105	5.85798099512757
255116	3
255126	3
255145	1.58496250072116
256460	1
256592	1
256681	1
256791	1
260448	1.58496250072116
260560	1
262683	1
263360	1
263650	2.58496250072116
264115	1
264845	1
265404	1
265455	1
265649	1
266932	2
266956	1
267629	1.58496250072116
270984	1
273931	1
275851	1
276093	1
277612	1
277898	1
278906	1
279588	1
279809	1.58496250072116
279944	1
279988	2.32192809488736
280302	1
281572	1
281587	1.58496250072116
281601	2.58496250072116
282138	1.58496250072116
282196	1
282247	1
282329	2
283043	2
283205	1
283442	1
283458	1.58496250072116
283478	2
283493	2.58496250072116
283515	1
283542	2.8073549220576
283554	2.58496250072116
283608	1
284191	1
285024	1
285890	1
286003	2.58496250072116
286012	2.32192809488736
286132	1
287626	1.58496250072116
290131	1
290375	1
290989	1
291824	1.58496250072116
291842	1
291862	1
291977	1.58496250072116
291999	1
292080	2
292122	1
292189	1
292995	1
295879	1.58496250072116
295890	1
298400	1
299580	1
299621	1.58496250072116
299639	1.58496250072116
299666	2
299704	1.58496250072116
299792	1
299925	1
301749	1
302695	2
302745	1
302826	1
302875	1.58496250072116
302891	3
302910	1
302986	1
303028	1
303070	1
303105	1.58496250072116
303150	1
303163	1
303176	1
303233	1.58496250072116
303258	1
303270	1
303288	1
303304	1.58496250072116
303356	1
303435	3
303446	5.64385618977472
303457	7.49984588708321
303464	4.08746284125034
303476	1.58496250072116
303517	2
303532	2.32192809488736
303547	1
304466	1
304832	2
304924	1
305671	1
307236	2
307309	2.32192809488736
307341	1
307647	1
308183	1
308376	1
308543	1.58496250072116
308828	1
308842	1
308876	2.8073549220576
308885	1
308911	1
309345	1
309697	1.58496250072116
316075	1
316125	1
316139	1
316189	1
316740	1
317696	1
317804	1
317889	2
317916	1
318095	1
318696	1
319215	1
319247	1.58496250072116
319287	1
320258	1
321793	1
321994	1
322124	1.58496250072116
322141	3.4594316186373
322337	1
322791	1
323231	1
325138	1
325169	1
325192	2
325201	1
326370	1
326632	1.58496250072116
330368	1
331747	1
331857	1.58496250072116
332075	1
332126	1
332159	1
332197	1.58496250072116
332226	4.39231742277876
332237	5.64385618977472
332244	3
334581	1
334982	1
335157	1
335187	2.32192809488736
335240	1.58496250072116
336477	1
336676	1
337229	1
337622	1
337707	1
337719	1.58496250072116
337752	1.58496250072116
337767	1
337784	1.58496250072116
337799	1.58496250072116
337809	2
337828	2
338034	1
338355	1
340592	1
340926	2
340962	2.32192809488736
340981	1
341016	2.58496250072116
341026	1.58496250072116
341066	1
341139	1.58496250072116
341540	1
342483	1
342650	1
343330	1
343390	1
343416	1.58496250072116
343425	1.58496250072116
343461	2
343471	1.58496250072116
343502	1
343518	1
343817	1
344124	1.58496250072116
344671	1
345396	1
345417	1
345433	1
345446	1
345463	1
345519	1
347558	1
347637	1
347695	1
347986	1
348199	1.58496250072116
348402	1
349234	1
349252	2.8073549220576
349266	2
349278	2.32192809488736
349323	1.58496250072116
349574	1
349670	1
349761	2.32192809488736
351398	1
351411	1
351427	1
351446	2.8073549220576
351456	1
351481	1
352107	1
352417	1
352467	1
352491	1
352522	1
352552	1.58496250072116
352656	1.58496250072116
352686	1.58496250072116
352698	5.93073733756289
352704	1.58496250072116
355237	1
355903	1.58496250072116
356484	1
356937	1.58496250072116
357441	1
359002	1.58496250072116
359047	1.58496250072116
359462	1
359560	1
360616	1
360739	1
360751	1
360803	1
362331	1
366494	1.58496250072116
366584	1
366597	1
366618	2
366927	1
367509	1.58496250072116
368392	2.32192809488736
368426	1
368467	1
368510	1
368526	1
370899	2
371138	2.32192809488736
371161	1.58496250072116
371180	1
371439	1
371666	3.16992500144231
371678	4.24792751344359
371693	3.16992500144231
371703	3.8073549220576
371720	1.58496250072116
371738	3.32192809488736
371745	1
371769	3.8073549220576
371780	3.90689059560852
371789	3.4594316186373
371815	1
371841	1.58496250072116
371885	1
371904	1
372011	1.58496250072116
372169	1
372220	1
372247	1
372394	2
372417	4.08746284125034
372891	1
373178	1
373294	1
374468	1
375127	1
375255	1
376837	1
377683	1
378558	1
378577	2.32192809488736
378591	1
378751	1
378796	1
378979	1
379023	1.58496250072116
379462	1.58496250072116
379485	2
379509	1
379543	2
379551	1
379960	1
382135	1
382246	1.58496250072116
382253	1
382310	1.58496250072116
382523	1
383709	1
383796	1.58496250072116
386996	1
387066	1
387086	1
387112	2.32192809488736
389353	1
389728	1
391256	1
391757	1
394507	1
397333	1
397520	1
397687	1
397740	1.58496250072116
397833	1
397879	1
397902	1.58496250072116
397930	1
398484	1
398511	1
398630	1
399032	1
401172	1
402499	1
402535	2.58496250072116
402542	1
402587	1
402649	1
403421	1
403540	1
408073	1
409177	1
409990	1
410001	1
410066	2
413336	2
413355	2.32192809488736
413366	2.58496250072116
413376	1.58496250072116
413448	1
414949	1
415020	1
416121	1
416371	2
416400	2.32192809488736
416408	2
417089	1
417724	3.4594316186373
417756	2
417882	1
418872	2.32192809488736
418885	1
419043	1
419310	1
420901	1.58496250072116
420934	2.8073549220576
420972	1
421005	1
423426	1
423461	1
424766	1.58496250072116
424784	2.32192809488736
424798	2
424814	1.58496250072116
424845	1.58496250072116
425856	1
426031	1
426092	1
426839	1
426911	1
428621	1
428720	1
428971	1
429436	1
429566	1
431362	1
432566	1
434166	1
437333	1
438321	2.8073549220576
438356	1
438386	1
438429	1.58496250072116
438552	1
438563	1.58496250072116
438635	1
438739	1
439482	1
439498	4
439508	2.32192809488736
439525	1
439545	1
439568	2
439579	1.58496250072116
439602	1
439620	1
440187	1
440595	1
441397	1
441758	1
443152	1
443203	3.70043971814109
443216	4.90689059560852
443233	2
443337	1.58496250072116
443352	3.90689059560852
443362	2
443373	2
443418	1
443434	1
443450	1
443629	1
443740	1
444095	1.58496250072116
444194	1
444322	1
444670	2
445725	1
446566	1
447882	1
448643	1
449420	1.58496250072116
449439	1
449510	1.58496250072116
449847	1
450827	1
452968	1
454342	1.58496250072116
454403	2
454580	1
454669	1
455811	1
456199	2.32192809488736
456211	1
457252	1.58496250072116
457300	1
457478	1.58496250072116
460628	1
460697	1
460898	1
462093	2
462129	1
462351	1
463403	1
466105	1.58496250072116
466119	2
466135	2
466677	1.58496250072116
466703	1
466751	1
467518	1
467630	1
469328	1
469388	1
469847	1
469892	3
469912	2
469989	2.58496250072116
470055	1
470077	1
470150	1
470880	1.58496250072116
473128	1
473177	1
474920	1
475650	1
475996	1
476012	2.58496250072116
476028	2.58496250072116
476087	1
476136	1
476207	1
476847	2.8073549220576
476948	1
477340	1
477932	1
478393	2
478404	3.70043971814109
478413	1
478427	1
478446	1
478484	1
478529	1.58496250072116
478551	1
478626	1
478667	1
478679	1
478753	1
478801	1
478955	1
479357	1
479473	1.58496250072116
480766	1
481055	1
481129	1
481141	1
481245	1
482922	1
482940	1
485349	1
485368	1.58496250072116
486246	1
486498	1
486572	3.16992500144231
486625	1
486688	1.58496250072116
486722	1
487151	1
489036	1
490206	1
491311	1.58496250072116
492273	1
492298	1
492803	1
492948	1
492979	1
493044	1
493068	2.58496250072116
493101	1.58496250072116
493117	4.90689059560852
493126	3.58496250072116
493145	1
493315	1
493363	1.58496250072116
493538	1
493678	2
493689	1
493792	4.16992500144231
493810	5.08746284125034
493819	2.58496250072116
493835	1
493872	1.58496250072116
493899	1
493910	2
493969	1
494030	1
494046	1
494085	1.58496250072116
494130	1
494229	1
494391	1
494480	1
494939	1
495544	2
496547	1
497714	1
499748	1
499895	1
499917	1
500140	1
500227	1.58496250072116
500336	2
500350	1
500383	1.58496250072116
500396	1
500409	1
500428	3.16992500144231
500455	1
500477	2.32192809488736
500518	2
500552	2.58496250072116
500561	1
501027	1
501825	1
502393	1
502677	1
502880	1
502917	1
502963	3
502971	1
503020	1.58496250072116
503703	1
504703	1
505744	3.4594316186373
505756	2.8073549220576
505764	1.58496250072116
505776	2.58496250072116
505873	1
506012	1
506107	1
506222	1
506438	1
506474	1
506498	1
506713	1
506724	1
506766	1
507191	1
508750	1
508781	1
510346	1
512215	1
512449	1
512498	1.58496250072116
512509	1
512592	1.58496250072116
512653	2
512673	1.58496250072116
513469	1
513621	1
514303	1
515427	1.58496250072116
515666	1
515940	1.58496250072116
515956	2.32192809488736
516045	1
516391	1
517137	1
517875	2.58496250072116
517908	2
517923	1.58496250072116
517932	1.58496250072116
517946	3.32192809488736
517955	1
518006	2.58496250072116
518041	1
518067	1
518156	1
518627	1
518763	1
519138	2
519384	1
523934	1
523967	1
524226	1
525555	1
525733	1
529381	1
529969	1
531103	1
531454	1
531526	1.58496250072116
531543	1.58496250072116
532381	1
532424	1
532441	1
534160	1
534517	1
534624	1
534705	1
535192	1.58496250072116
535204	1
535267	1
536092	1
539189	1
539843	1
539862	1
539892	1
539913	3
542062	1
542147	1
542969	2
542981	1.58496250072116
545040	1.58496250072116
545388	1
545830	1
545945	1
546030	3.70043971814109
546040	2
546071	1.58496250072116
546361	1
547992	1
549305	2
549382	1.58496250072116
549515	1
553256	1
554903	2
556881	2.32192809488736
556893	1
557447	1
557797	1
557812	3.16992500144231
557837	1
557899	1
558022	1
558457	1
559025	1
559041	1
560265	1
560524	1
560561	1
560587	1
560636	1
561062	1
561288	2
567722	1
567776	1
568329	1
568790	1
569691	1
570270	1
572449	1
573955	1
575398	4.32192809488736
575409	5.7279204545632
575424	4.32192809488736
575438	2.32192809488736
575449	1.58496250072116
575462	2.8073549220576
575500	1
575528	1
575565	3.32192809488736
575612	3.16992500144231
576672	1
576683	1
576733	1.58496250072116
576756	1
576767	1
576996	1
577040	1
577084	3
577111	1
577129	1.58496250072116
577163	2.8073549220576
577178	2
577192	3.58496250072116
577206	3.70043971814109
577215	3.4594316186373
579531	1
579976	1.58496250072116
581063	1
581697	1
581724	1
583290	1
583386	1.58496250072116
583489	2.32192809488736
583641	1
585728	1
586181	1
586310	1
586330	1
586346	2.58496250072116
586455	1
586748	1
587206	1
588058	1
588201	1
588248	1
595205	1
595220	1
595323	1
595487	1.58496250072116
595731	1
596850	1
601992	1
602931	1
603125	1
604295	1.58496250072116
604319	1
604338	2
604403	1
604511	1
604553	1
604673	1.58496250072116
604699	1
604735	2
604754	3
604835	1
605778	1.58496250072116
605796	2.32192809488736
606307	1
609449	1
609612	1
611770	2
611802	1
612123	1
613753	1.58496250072116
614429	1
614451	2.32192809488736
614469	2
614486	2.32192809488736
614503	1.58496250072116
614520	1
616917	1
618433	2.32192809488736
618448	4.32192809488736
618459	2.32192809488736
618469	3.70043971814109
618484	1.58496250072116
618707	1.58496250072116
618724	1
618799	1
618958	1
618988	1
619490	1
619521	1
619633	1
620645	1
620922	1
621041	1
621106	1.58496250072116
621151	2.32192809488736
621163	1
621180	1
621230	2.32192809488736
621253	1.58496250072116
621266	2
621279	1
621318	1
621338	1
623563	1
624745	2.58496250072116
624754	2.32192809488736
624865	1
626008	1
626061	1.58496250072116
626122	2.8073549220576
626948	1
627025	2.58496250072116
627290	1
628678	2
628735	1
628849	1
629445	2.32192809488736
629516	2.58496250072116
629527	1
629602	1
629714	1
629921	1.58496250072116
630087	1
630606	1
630874	1
631637	1
631776	1
632037	1
632770	1
632873	1.58496250072116
633888	1
634263	2.58496250072116
634284	1
634395	1
635459	1
636541	1
636797	1
636962	1
638045	1
638943	1
638980	1
638992	1
642013	1
642054	1
642511	2.58496250072116
642530	1
643453	1
644304	2
647196	1
647256	1
648510	1
648693	1
648791	1
648944	2
648971	1
649012	1.58496250072116
650215	1
653242	1
654580	4
654606	1
654634	1.58496250072116
654667	1
654794	1
655239	1
656319	1
656547	1
658107	1
658918	1
662611	1
662666	1
662749	1
662765	1.58496250072116
662787	1
662906	1
663574	1
663714	2.58496250072116
663722	1
663737	1.58496250072116
663747	1.58496250072116
663807	1
663850	1
664108	1.58496250072116
664317	1
665049	1
666360	1
667348	1
667367	1
668855	1
669662	2
669676	2.8073549220576
669693	1
669708	1.58496250072116
669722	2
669769	3
669803	1.58496250072116
669875	1
672616	1
672871	1
672997	1
673022	1.58496250072116
673029	1
673061	1
674790	1
675129	1
676119	1.58496250072116
676281	1
677099	1
677136	2.58496250072116
677164	1
677186	2.32192809488736
678162	1
678622	1
680590	2
680600	1
680691	1
681349	1
686485	1
687071	1
687111	1
687136	1.58496250072116
687153	2.32192809488736
687162	2
687216	2
687243	1
688388	1
690057	2
691536	1
691672	1
692517	2.32192809488736
692527	1.58496250072116
692540	2.58496250072116
692592	1
692631	1
692888	1
692932	1.58496250072116
692946	3
692957	3.32192809488736
692967	1.58496250072116
692990	1
693265	1
694134	1
694216	2.32192809488736
694226	2
694478	1
694918	1
694936	1
694956	2.32192809488736
696912	1
697349	1
697626	1
700511	3.16992500144231
700520	1
700863	1
702149	1
702977	1
703153	1.58496250072116
703222	2.58496250072116
703683	1
705937	2.32192809488736
706066	1
707642	1.58496250072116
708223	1
708299	2
708310	2
708333	2.58496250072116
708343	1
709667	1
710295	1
710940	1
711406	1
711454	1
712840	1
712924	1
712947	1
712996	2.32192809488736
713126	1
713496	1
713897	1
713939	1.58496250072116
713951	1
714003	1
715159	1
716279	1
716356	1.58496250072116
716378	1
716402	2.8073549220576
716414	1
716449	1.58496250072116
716524	1.58496250072116
716701	1.58496250072116
716723	1
716744	1
716765	2.58496250072116
716779	1
716812	1
717324	1
717707	1
717750	1
718587	1.58496250072116
718615	1.58496250072116
719283	1
719311	1
720947	1.58496250072116
721616	1
721745	1
721933	1.58496250072116
722048	1
722269	1
722292	1.58496250072116
723323	1.58496250072116
723349	1
724136	1
724233	1
725655	1
725670	1
725841	1
726657	1
726672	1.58496250072116
728225	1
728249	1
728260	1.58496250072116
728341	1.58496250072116
730540	1
733263	2
733334	1
735839	1.58496250072116
736485	1
738315	1
742161	1
742280	1
742553	1
742578	2
742586	1
742643	1
753334	1
755558	1
755680	2
757100	1
758792	1
759842	1
764624	1
764637	1
764795	1
766855	1
769188	1
770035	1
771545	1.58496250072116
771761	1
772639	2
774561	1.58496250072116
777531	2.32192809488736
779901	1.58496250072116
780205	1
780293	1
782346	1
782827	1
784252	1
