# Supplementary material for: A Compendium of Nucleosome and Transcript Profiles Reveals Determinants of Chromatin Architecture and Transcription
Source: PLoS Genet. 2013 May 2;9(5):e1003479. doi: 10.1371/journal.pgen.1003479 (PMC3642058; doi:10.1371/journal.pgen.1003479)
Supplement: Dataset S1 — Yeast transcript annotation R script and data files. Please note this file is 81.9 MB and may be difficult for some readers to download due to its size. (GZ) [file pgen.1003479.s001.gz › yeast-transcript-annotation/chr11.data.nucleosomes]

12	0.378311
14	0.378311
16	0.322451
20	0.348952
24	0.348952
28	0.371373
32	0.371373
36	0.372015
39	0.372361
40	0.31444
48	0.218129
56	-0.0278203
60	-0.375309
64	-0.568488
68	-0.663626
72	-0.769798
76	-0.770794
80	-0.845003
84	-0.874571
88	-0.859187
92	-0.842522
96	-0.848424
100	-0.807823
104	-0.747581
108	-0.670139
112	-0.646504
116	-0.555952
120	-0.511041
124	-0.552868
128	-0.527975
132	-0.554305
136	-0.536977
140	-0.538886
144	-0.511995
148	-0.452489
152	-0.479797
156	-0.434664
160	-0.442689
164	-0.371238
168	-0.305132
172	-0.223822
176	-0.168117
180	-0.0632531
184	-0.0482871
188	0.00312914
192	0.000695065
196	0.0561629
200	0.10503
204	0.139221
208	0.156833
212	0.23333
216	0.223317
220	0.176774
224	0.176176
228	0.176774
232	0.20482
236	0.23046
240	0.219299
244	0.228215
248	0.191648
252	0.153126
256	0.127939
260	0.0847863
264	0.0451069
268	-0.029284
272	-0.0704256
276	-0.0707778
280	-0.0924596
284	-0.104987
288	-0.090985
292	-0.117708
296	-0.102403
300	-0.140511
304	-0.108041
308	-0.0945199
312	-0.0379872
316	-0.0263472
320	-0.0433161
324	-0.0263649
328	0.00961724
332	-0.0864817
336	-0.0173274
340	-0.0291669
344	0.0479663
348	0.024009
352	0.0570195
356	0.0299644
360	0.132059
364	0.0956434
368	0.16909
372	0.15494
376	0.16909
380	0.186262
384	0.195888
388	0.235741
392	0.239829
396	0.25271
400	0.297818
404	0.261971
408	0.312046
412	0.323359
416	0.32688
420	0.343676
424	0.312046
428	0.282065
432	0.12117
436	0.103803
440	-0.00187977
444	0.0179759
448	-0.119323
452	-0.144817
456	-0.175654
460	-0.282202
464	-0.378177
468	-0.437021
472	-0.478097
476	-0.451081
480	-0.522253
484	-0.452635
488	-0.499505
492	-0.520798
496	-0.684347
500	-0.745171
504	-0.87429
508	-0.837049
512	-0.859402
516	-0.937405
520	-0.975056
524	-0.877143
528	-0.937405
532	-0.753161
536	-0.695666
540	-0.525813
544	-0.578563
548	-0.557482
552	-0.557482
556	-0.549507
560	-0.482327
564	-0.592589
568	-0.553149
572	-0.435877
576	-0.312905
580	-0.286659
584	-0.246774
588	-0.0965732
592	0.0547767
596	0.0207657
600	0.10256
604	0.0864529
608	0.209765
612	0.236786
616	0.253826
620	0.239437
624	0.206064
628	0.206064
632	0.235667
636	0.282317
640	0.360126
644	0.393817
648	0.393817
652	0.377985
656	0.290893
660	0.445934
664	0.273043
668	0.275104
672	0.0763054
676	0.0532669
680	-0.256572
684	-0.591315
688	-0.942725
692	-1.05343
696	-1.22549
700	-1.31394
704	-1.42596
708	-1.51263
712	-1.58496
716	-1.58166
720	-1.70004
724	-1.626
728	-1.6501
732	-1.41929
736	-1.45106
740	-1.22535
744	-1.22359
748	-1.05469
752	-0.895049
756	-0.815702
760	-0.898052
764	-1.03189
768	-1.10571
772	-1.00209
776	-1.16917
780	-1.17682
784	-1.3619
788	-1.43964
792	-1.43964
796	-1.3619
800	-1.21778
804	-1.045
808	-0.879907
812	-0.790915
816	-0.737704
820	-0.641371
824	-0.47557
828	-0.388527
832	-0.12854
836	-0.124423
840	0.0383589
844	0.0444541
848	0.0695238
852	0.0752825
856	0.169041
860	0.183168
864	0.188495
868	0.213406
872	0.194074
876	0.162944
880	0.157491
884	0.100391
888	0.100391
892	0.071771
896	0.101692
900	0.12219
904	0.0595399
908	0.071771
912	-0.0423178
916	-0.0502177
920	-0.10276
924	-0.0351564
928	-0.135556
932	-0.161812
936	-0.202855
940	-0.242871
944	-0.352369
948	-0.357871
952	-0.550508
956	-0.432667
960	-0.445244
964	-0.515126
968	-0.586139
972	-0.550508
976	-0.508637
980	-0.454211
984	-0.359481
988	-0.284177
992	-0.192645
996	-0.0395205
1000	0.020464
1004	0.0753851
1008	0.127892
1012	0.115562
1016	0.240726
1020	0.252138
1024	0.335488
1028	0.342154
1032	0.332076
1036	0.342154
1040	0.344372
1044	0.344372
1048	0.371559
1052	0.413676
1056	0.366608
1060	0.300898
1064	0.257841
1068	0.261328
1072	0.14263
1076	0.143146
1080	-0.173687
1084	-0.174318
1088	-0.246743
1092	-0.245788
1096	-0.345632
1100	-0.281507
1104	-0.270604
1108	-0.317299
1112	-0.375211
1116	-0.364073
1120	-0.333617
1124	-0.246743
1128	-0.210368
1132	-0.16595
1136	-0.172269
1140	-0.120005
1144	-0.0609797
1148	-0.106377
1152	0.0156674
1156	0.0562132
1160	0.142279
1164	0.144329
1168	0.164903
1172	0.114711
1176	0.065981
1180	0.00408488
1184	0.0749313
1188	0.04437
1192	0.136667
1196	0.173543
1200	0.156606
1204	0.106167
1208	0.0692813
1212	0.0634768
1216	0.0497495
1220	0.0397182
1224	0.022973
1228	-0.0147202
1232	0.0104971
1236	-0.0708118
1240	-0.097265
1244	-0.122024
1248	-0.133525
1252	-0.10003
1256	-0.23287
1260	-0.158443
1264	-0.0536444
1268	-0.00767258
1272	0.00951794
1276	0.0411125
1280	0.0742939
1284	0.0817087
1288	0.165521
1292	0.183188
1296	0.244358
1300	0.311768
1304	0.361809
1308	0.354812
1312	0.331022
1316	0.38765
1320	0.401761
1324	0.415294
1328	0.453316
1332	0.475349
1336	0.505181
1340	0.505181
1344	0.559328
1348	0.49166
1352	0.531527
1356	0.550929
1360	0.552942
1364	0.464268
1368	0.378119
1372	0.254553
1376	0.214647
1380	0.171212
1384	0.127368
1388	0.0655535
1392	0.0104088
1396	-0.115204
1400	-0.182561
1404	-0.202856
1408	-0.276876
1412	-0.339437
1416	-0.464361
1420	-0.525169
1424	-0.613179
1428	-0.673978
1432	-0.785143
1436	-0.854149
1440	-0.853183
1444	-0.771763
1448	-0.747342
1452	-0.746556
1456	-0.712774
1460	-0.55463
1464	-0.542971
1468	-0.450191
1472	-0.446446
1476	-0.379336
1480	-0.319849
1484	-0.280514
1488	-0.322608
1492	-0.315673
1496	-0.310346
1500	-0.328845
1504	-0.317417
1508	-0.361803
1512	-0.331299
1516	-0.313244
1520	-0.314761
1524	-0.290179
1528	-0.236433
1532	-0.128278
1536	-0.107915
1540	-0.150076
1544	-0.0952451
1548	-0.128252
1552	-0.0124323
1556	0.018783
1560	0.017643
1564	0.067681
1568	0.0502922
1572	0.00490722
1576	-0.00250296
1580	-0.0116963
1584	0.0188087
1588	-0.0116963
1592	0.0124199
1596	0.0308654
1600	-0.0159615
1604	0.0165512
1608	0.0165512
1612	0.0165512
1616	-0.083461
1620	-0.103505
1624	-0.130355
1628	-0.22916
1632	-0.310873
1636	-0.39404
1640	-0.527138
1644	-0.538944
1648	-0.614856
1652	-0.620236
1656	-0.640405
1660	-0.622243
1664	-0.622243
1668	-0.616902
1672	-0.577929
1676	-0.380824
1680	-0.380681
1684	-0.395342
1688	-0.405854
1692	-0.426931
1696	-0.425504
1700	-0.323128
1704	-0.335024
1708	-0.266105
1712	-0.237499
1716	-0.222976
1720	-0.255411
1724	-0.135117
1728	-0.0263342
1732	-0.0263342
1736	0.03012
1740	0.018859
1744	0.0655884
1748	0.068839
1752	0.112964
1756	0.130961
1760	0.113904
1764	0.149034
1768	0.209987
1772	0.174102
1776	0.197624
1780	0.177703
1784	0.223925
1788	0.179976
1792	0.180337
1796	0.174102
1800	0.141121
1804	0.172955
1808	0.141279
1812	0.0163651
1816	0.0104341
1820	-0.0354497
1824	0.00187506
1828	-0.0174563
1832	-0.0371423
1836	-0.0536653
1840	-0.0384635
1844	-0.0228392
1848	0.00187506
1852	0.0298947
1856	0.0785011
1860	0.0554221
1864	0.0914765
1868	0.138215
1872	0.104996
1876	0.156661
1880	0.184499
1884	0.230359
1888	0.30741
1892	0.304797
1896	0.362917
1900	0.342327
1904	0.407139
1908	0.432821
1912	0.428148
1916	0.457207
1920	0.464887
1924	0.497888
1928	0.464887
1932	0.43097
1936	0.447226
1940	0.427969
1944	0.443038
1948	0.324804
1952	0.28912
1956	0.188195
1960	0.197657
1964	0.10358
1968	0.0350388
1972	0.0159894
1976	0.0221404
1980	-0.0311337
1984	-0.0287857
1988	-0.0472759
1992	-0.0134845
1996	-0.0113388
2000	0.0477224
2004	0.0158225
2008	0.0739593
2012	0.116097
2016	0.119415
2020	0.113094
2024	0.179902
2028	0.15208
2032	0.15804
2036	0.132867
2040	0.129499
2044	0.150768
2048	0.146538
2052	0.165324
2056	0.217576
2060	0.236833
2064	0.29257
2068	0.270107
2072	0.287864
2076	0.319187
2080	0.386787
2084	0.444343
2088	0.43796
2092	0.374682
2096	0.365258
2100	0.314298
2104	0.248533
2108	0.247327
2112	0.234414
2116	0.233311
2120	0.234418
2124	0.227082
2128	0.218109
2132	0.193937
2136	0.193937
2140	0.174798
2144	0.132297
2148	0.122116
2152	0.0601985
2156	0.083702
2160	0.057294
2164	0.0298817
2168	0.017118
2172	-0.0481771
2176	-0.0612453
2180	-0.172003
2184	-0.0808043
2188	-0.15818
2192	-0.172215
2196	-0.143586
2200	-0.174415
2204	-0.140928
2208	-0.0862187
2212	-0.108564
2216	-0.0862187
2220	-0.0673303
2224	0.053237
2228	-0.0521812
2232	0.0797024
2236	0.101239
2240	0.0566077
2244	0.139644
2248	0.129642
2252	0.133014
2256	0.152936
2260	0.148677
2264	0.184943
2268	0.139466
2272	0.0659956
2276	0.0822316
2280	0
2284	0.0194606
2288	-0.125786
2292	-0.0880232
2296	-0.108566
2300	-0.187063
2304	-0.216168
2308	-0.255599
2312	-0.291349
2316	-0.253587
2320	-0.327049
2324	-0.2215
2328	-0.194143
2332	-0.17551
2336	-0.210734
2340	-0.283327
2344	-0.317812
2348	-0.250498
2352	-0.163539
2356	-0.160295
2360	-0.0418537
2364	-0.022208
2368	0.0374306
2372	0.0464065
2376	0.196212
2380	0.250498
2384	0.364989
2388	0.3345
2392	0.251062
2396	0.23755
2400	0.247542
2404	0.262376
2408	0.259938
2412	0.290813
2416	0.288201
2420	0.23404
2424	0.18681
2428	0.134809
2432	0.106518
2436	0.122018
2440	0.0201661
2444	0.0127006
2448	-0.0830515
2452	-0.107416
2456	-0.211847
2460	-0.272499
2464	-0.426381
2468	-0.427762
2472	-0.540618
2476	-0.652755
2480	-0.707379
2484	-0.751836
2488	-0.819544
2492	-0.898603
2496	-0.987716
2500	-1.00414
2504	-1.01764
2508	-1.01328
2512	-1.01799
2516	-1.06368
2520	-0.937528
2524	-0.941291
2528	-0.927854
2532	-0.867883
2536	-0.823625
2540	-0.737148
2544	-0.715085
2548	-0.622661
2552	-0.676465
2556	-0.720961
2560	-0.714655
2564	-0.7938
2568	-0.876145
2572	-0.834972
2576	-0.800839
2580	-0.815852
2584	-0.773521
2588	-0.786746
2592	-0.794939
2596	-0.76386
2600	-0.713564
2604	-0.713564
2608	-0.684923
2612	-0.505915
2616	-0.383722
2620	-0.402883
2624	-0.295415
2628	-0.259557
2632	-0.159657
2636	-0.156595
2640	-0.134118
2644	-0.0830241
2648	0.00384203
2652	0.0911193
2656	0.0924463
2660	0.0953181
2664	0.0830504
2668	0.0924463
2672	0.17278
2676	0.248813
2680	0.228957
2684	0.13852
2688	0.0834723
2692	0.0834723
2696	0.0704236
2700	0.127633
2704	0.126127
2708	0.173985
2712	0.171913
2716	0.143177
2720	0.0576463
2724	0.0370601
2728	-0.00819825
2732	-0.0371678
2736	-0.0806116
2740	-0.159347
2744	-0.282184
2748	-0.339616
2752	-0.33907
2756	-0.493724
2760	-0.488199
2764	-0.485839
2768	-0.476742
2772	-0.487108
2776	-0.421498
2780	-0.428007
2784	-0.355044
2788	-0.355089
2792	-0.293287
2796	-0.342808
2800	-0.250521
2804	-0.235454
2808	-0.23747
2812	-0.217051
2816	-0.12864
2820	-0.16393
2824	-0.084785
2828	-0.0848214
2832	0.0248885
2836	0.0139542
2840	0.0552903
2844	0.00684553
2848	-0.0164881
2852	0.0163018
2856	0.0306502
2860	0.0790716
2864	0.0784267
2868	0.0451663
2872	0.0303882
2876	-0.0275859
2880	0.0163018
2884	-0.00530053
2888	0.030162
2892	-0.00530053
2896	-0.0848546
2900	-0.189102
2904	-0.387536
2908	-0.40994
2912	-0.445375
2916	-0.479768
2920	-0.460158
2924	-0.502688
2928	-0.533105
2932	-0.483381
2936	-0.57751
2940	-0.479768
2944	-0.575289
2948	-0.580985
2952	-0.683978
2956	-0.710205
2960	-0.706198
2964	-0.778136
2968	-0.684615
2972	-0.496234
2976	-0.245551
2980	-0.0907654
2984	0.0290291
2988	0.0605862
2992	0.0941222
2996	0.0941222
3000	0.133453
3004	0.115123
3008	0.0526803
3012	-0.0150676
3016	-0.150467
3020	-0.218148
3024	-0.218803
3028	-0.217704
3032	-0.215345
3036	-0.236562
3040	-0.147767
3044	-0.115278
3048	0
3052	-0.0601739
3056	-0.0551064
3060	-0.032617
3064	-0.0503316
3068	-0.0362636
3072	-0.0907968
3076	-0.0907968
3080	-0.177009
3084	-0.279839
3088	-0.322591
3092	-0.403793
3096	-0.395562
3100	-0.422637
3104	-0.565539
3108	-0.599332
3112	-0.584465
3116	-0.662835
3120	-0.671236
3124	-0.613182
3128	-0.544063
3132	-0.577081
3136	-0.620604
3140	-0.564963
3144	-0.588102
3148	-0.468045
3152	-0.403523
3156	-0.331299
3160	-0.228505
3164	-0.233766
3168	-0.209653
3172	-0.122291
3176	-0.0972438
3180	-0.0498799
3184	-0.0604006
3188	-0.00844179
3192	-0.00844179
3196	-0.0708836
3200	-0.108462
3204	-0.0469709
3208	0.0082676
3212	0.0030088
3216	0.0292201
3220	0.0266556
3224	0.049556
3228	0.0510058
3232	0.0538549
3236	0.0371131
3240	0.0180339
3244	0.0116191
3248	-0.095262
3252	-0.0820853
3256	-0.0967634
3260	-0.149287
3264	-0.252837
3268	-0.222957
3272	-0.228454
3276	-0.278196
3280	-0.35139
3284	-0.384525
3288	-0.362309
3292	-0.36473
3296	-0.411549
3300	-0.390902
3304	-0.400938
3308	-0.427888
3312	-0.443028
3316	-0.395384
3320	-0.361795
3324	-0.326333
3328	-0.287098
3332	-0.289928
3336	-0.225238
3340	-0.177402
3344	-0.0212885
3348	0.0531543
3352	0.194549
3356	0.231379
3360	0.253416
3364	0.277417
3368	0.2544
3372	0.272103
3376	0.200011
3380	0.109624
3384	0.098597
3388	0.0553848
3392	0.0598883
3396	0.0386187
3400	0.0637632
3404	0.108809
3408	0.128809
3412	0.153106
3416	0.215863
3420	0.211966
3424	0.18213
3428	0.182769
3432	0.176423
3436	0.161115
3440	0.0970769
3444	0.103533
3448	0.0597867
3452	0.0186396
3456	0.0140069
3460	-0.025311
3464	-0.0431723
3468	-0.051258
3472	-0.105112
3476	-0.118453
3480	-0.130669
3484	-0.051258
3488	-0.114333
3492	-0.167389
3496	-0.15513
3500	-0.218971
3504	-0.164405
3508	-0.186104
3512	-0.164405
3516	-0.152574
3520	-0.171412
3524	-0.171412
3528	-0.124605
3532	-0.163164
3536	-0.184896
3540	-0.146557
3544	-0.147512
3548	-0.147512
3552	-0.170714
3556	-0.191128
3560	-0.194173
3564	-0.162672
3568	-0.176129
3572	-0.218476
3576	-0.232086
3580	-0.196188
3584	-0.217815
3588	-0.177538
3592	-0.149247
3596	-0.0713845
3600	0.0145728
3604	-0.00639259
3608	0.0407418
3612	0.0301867
3616	0.0896812
3620	0.128668
3624	0.158617
3628	0.151118
3632	0.178661
3636	0.154538
3640	0.139064
3644	0.138041
3648	0.112487
3652	0.0967116
3656	0.061729
3660	0.0114702
3664	-0.00736008
3668	-0.0460239
3672	-0.0662563
3676	-0.110377
3680	-0.138536
3684	-0.127067
3688	-0.219323
3692	-0.172608
3696	-0.188365
3700	-0.176538
3704	-0.209919
3708	-0.286304
3712	-0.275233
3716	-0.261189
3720	-0.176334
3724	-0.0755228
3728	-0.0831413
3732	0.00508883
3736	0.0103917
3740	0.018572
3744	-0.0104543
3748	-0.0868049
3752	-0.0231867
3756	-0.0223599
3760	-0.0530199
3764	-0.0446879
3768	-0.0406685
3772	-0.0280144
3776	0.0507524
3780	0.0507524
3784	0.0180916
3788	-0.0179598
3792	0.0353408
3796	0.0687597
3800	0.0783202
3804	0.0872938
3808	0.0140167
3812	0.0187772
3816	0.00680198
3820	0.117243
3824	0.135629
3828	0.103836
3832	0.135629
3836	0.135629
3840	0.0891523
3844	0.0900384
3848	0.0550914
3852	0.0774277
3856	0.0523981
3860	0.0144868
3864	-0.0856712
3868	-0.0969393
3872	-0.0339807
3876	-0.00123247
3880	-0.0484834
3884	-0.0567353
3888	-0.0698705
3892	-0.0408401
3896	-0.0698705
3900	-0.0741006
3904	-0.1264
3908	-0.126815
3912	-0.172805
3916	-0.204947
3920	-0.269291
3924	-0.280331
3928	-0.23541
3932	-0.308838
3936	-0.286599
3940	-0.256148
3944	-0.270227
3948	-0.249884
3952	-0.345548
3956	-0.330994
3960	-0.261215
3964	-0.264242
3968	-0.283199
3972	-0.35012
3976	-0.292309
3980	-0.337802
3984	-0.328623
3988	-0.318909
3992	-0.330704
3996	-0.26559
4000	-0.258918
4004	-0.243522
4008	-0.168152
4012	-0.164229
4016	-0.0833557
4020	-0.0931691
4024	-0.0684007
4028	-0.0190144
4032	-0.0152667
4036	0.0258091
4040	-0.0156816
4044	-0.0419259
4048	-0.0400774
4052	0.0119355
4056	0.01277
4060	-0.102465
4064	-0.0931599
4068	-0.0989617
4072	-0.124041
4076	-0.211991
4080	-0.205426
4084	-0.17405
4088	-0.110917
4092	-0.0682564
4096	-0.0976967
4100	-0.0576915
4104	0.0108134
4108	0.00467771
4112	0.0259816
4116	0.0129335
4120	0.0936732
4124	0.0896944
4128	0.108613
4132	0.0907852
4136	0.0812321
4140	0.0469739
4144	0.0270091
4148	0.0223561
4152	0.0436346
4156	0.0348026
4160	0.0599971
4164	0.0637993
4168	0.0790825
4172	0.118978
4176	0.205277
4180	0.241758
4184	0.268665
4188	0.327822
4192	0.335527
4196	0.207993
4200	0.179108
4204	0.27838
4208	0.175264
4212	0.140448
4216	0.176725
4220	0.0909462
4224	0.0729822
4228	0.128915
4232	0.0729822
4236	0.0950379
4240	0.159895
4244	0.212753
4248	0.226817
4252	0.287727
4256	0.294704
4260	0.201171
4264	0.215582
4268	0.24595
4272	0.241421
4276	0.294704
4280	0.242143
4284	0.207184
4288	0.135786
4292	0.0395284
4296	0.0549906
4300	0.059148
4304	0.137704
4308	0.0953479
4312	0.0344964
4316	0.116645
4320	0.116645
4324	0.0953479
4328	0.0654821
4332	0.0923089
4336	0.131284
4340	0.123715
4344	0.133532
4348	0.167118
4352	0.104833
4356	0.140875
4360	0.0631121
4364	-0.0163723
4368	-0.00384925
4372	-0.0368744
4376	-0.0788117
4380	-0.168871
4384	-0.200751
4388	-0.216419
4392	-0.239774
4396	-0.2512
4400	-0.320003
4404	-0.321928
4408	-0.259021
4412	-0.246696
4416	-0.225228
4420	-0.193916
4424	-0.13214
4428	-0.13214
4432	-0.0637474
4436	-0.0202651
4440	0.0501717
4444	0.0710105
4448	0.132023
4452	0.143872
4456	0.212062
4460	0.24295
4464	0.246328
4468	0.292326
4472	0.389103
4476	0.456012
4480	0.478266
4484	0.454814
4488	0.528326
4492	0.493223
4496	0.492032
4500	0.423794
4504	0.381632
4508	0.367456
4512	0.394776
4516	0.290131
4520	0.269584
4524	0.206886
4528	0.181099
4532	0.123712
4536	0.0998037
4540	0.0949352
4544	0.157866
4548	0.191726
4552	0.191726
4556	0.149879
4560	0.0968616
4564	0.0125453
4568	0.034664
4572	0.0202401
4576	0.0114624
4580	0.00382178
4584	-0.02311
4588	-0.0966864
4592	-0.0199221
4596	-0.0555311
4600	-0.0982897
4604	-0.0299813
4608	-0.0361756
4612	-0.074962
4616	-0.0171604
4620	-0.0361352
4624	-0.0292942
4628	-0.0183878
4632	-0.0927021
4636	-0.178126
4640	-0.186351
4644	-0.1686
4648	-0.165748
4652	-0.19592
4656	-0.0509326
4660	-0.0675699
4664	-0.0194184
4668	-0.00431885
4672	0.0156533
4676	0.0897453
4680	0.0957269
4684	0.172546
4688	0.195213
4692	0.209732
4696	0.259342
4700	0.115477
4704	0.16023
4708	0.0964126
4712	0.0048151
4716	-0.0112533
4720	-0.0819602
4724	-0.0648958
4728	-0.0741398
4732	-0.08196
4736	-0.122027
4740	-0.121505
4744	-0.136316
4748	-0.157986
4752	-0.112816
4756	-0.0217495
4760	-0.0389608
4764	0.0456749
4768	0.0434453
4772	0.00835651
4776	-0.00546993
4780	-0.100973
4784	-0.115152
4788	-0.126878
4792	-0.115152
4796	-0.165935
4800	-0.136967
4804	-0.147459
4808	-0.201493
4812	-0.150911
4816	-0.126187
4820	-0.133206
4824	-0.0873537
4828	-0.166903
4832	-0.219713
4836	-0.223887
4840	-0.217407
4844	-0.230266
4848	-0.2214
4852	-0.187789
4856	-0.155996
4860	-0.184425
4864	-0.283864
4868	-0.198672
4872	-0.156392
4876	-0.166832
4880	-0.159435
4884	-0.145927
4888	-0.0770411
4892	-0.10806
4896	-0.111512
4900	-0.0895644
4904	-0.124912
4908	-0.0759232
4912	-0.1092
4916	-0.131632
4920	-0.101393
4924	-0.14654
4928	-0.155998
4932	-0.208347
4936	-0.240929
4940	-0.259814
4944	-0.372206
4948	-0.371293
4952	-0.440921
4956	-0.413369
4960	-0.421928
4964	-0.442486
4968	-0.467526
4972	-0.505619
4976	-0.487165
4980	-0.417848
4984	-0.429902
4988	-0.36807
4992	-0.381618
4996	-0.265792
5000	-0.254997
5004	-0.186161
5008	-0.136539
5012	0.0311642
5016	0.148236
5020	0.0593352
5024	0.132487
5028	0.172992
5032	0.232332
5036	0.296861
5040	0.242089
5044	0.214829
5048	0.179602
5052	0.163786
5056	0.0994789
5060	0.0259455
5064	0.140981
5068	0.0678611
5072	0.127321
5076	0.0275859
5080	0.0419696
5084	0.0750149
5088	0.0882794
5092	0.127643
5096	0.120253
5100	0.0828891
5104	0.0785246
5108	0.0481377
5112	0.0414433
5116	-0.0872996
5120	-0.0460345
5124	-0.172645
5128	-0.169106
5132	-0.140268
5136	-0.162854
5140	-0.146637
5144	-0.0660368
5148	-0.0320613
5152	0.064434
5156	0.167538
5160	0.235877
5164	0.241794
5168	0.285491
5172	0.317689
5176	0.323783
5180	0.38382
5184	0.386478
5188	0.337249
5192	0.301643
5196	0.291238
5200	0.281582
5204	0.298891
5208	0.287035
5212	0.329594
5216	0.269726
5220	0.236123
5224	0.129235
5228	0.108653
5232	0.0444369
5236	0.0268698
5240	-0.0270883
5244	-0.102324
5248	-0.193881
5252	-0.259773
5256	-0.376529
5260	-0.446114
5264	-0.484723
5268	-0.614014
5272	-0.682064
5276	-0.688836
5280	-0.697746
5284	-0.698954
5288	-0.589465
5292	-0.564606
5296	-0.423739
5300	-0.383329
5304	-0.251267
5308	-0.247111
5312	-0.124914
5316	-0.144953
5320	-0.115786
5324	-0.108838
5328	-0.021786
5332	0.0124527
5336	0.153938
5340	0.148591
5344	0.213833
5348	0.172558
5352	0.217087
5356	0.21776
5360	0.315644
5364	0.330407
5368	0.298594
5372	0.19758
5376	0.182134
5380	0.230014
5384	0.181005
5388	0.154082
5392	0.150849
5396	0.141367
5400	0.0679863
5404	0.0966425
5408	0.0116472
5412	0.0391039
5416	-0.0328767
5420	0.0049714
5424	-0.158657
5428	-0.127794
5432	-0.231014
5436	-0.293177
5440	-0.424714
5444	-0.417266
5448	-0.529056
5452	-0.572134
5456	-0.543814
5460	-0.514442
5464	-0.534528
5468	-0.281809
5472	-0.126622
5476	0.00941407
5480	0.0681069
5484	0.154104
5488	0.199613
5492	0.256082
5496	0.343931
5500	0.349235
5504	0.398866
5508	0.386132
5512	0.455726
5516	0.363171
5520	0.383869
5524	0.353609
5528	0.34565
5532	0.357776
5536	0.378678
5540	0.394527
5544	0.335734
5548	0.363642
5552	0.267768
5556	0.283052
5560	0.209211
5564	0.0452164
5568	-0.0272634
5572	-0.0301681
5576	-0.187664
5580	-0.216904
5584	-0.466727
5588	-0.493295
5592	-0.635549
5596	-0.597346
5600	-0.816113
5604	-0.87734
5608	-0.976576
5612	-0.980628
5616	-1.15082
5620	-1.13915
5624	-1.21261
5628	-1.2246
5632	-1.21088
5636	-1.1927
5640	-1.19083
5644	-1.11144
5648	-1.03452
5652	-0.935251
5656	-0.834486
5660	-0.688994
5664	-0.398031
5668	-0.24774
5672	-0.106379
5676	-0.0304438
5680	0.126186
5684	0.149012
5688	0.272443
5692	0.42732
5696	0.430929
5700	0.360856
5704	0.300162
5708	0.228624
5712	0.187395
5716	0.226732
5720	0.226316
5724	0.257715
5728	0.254587
5732	0.240488
5736	0.171551
5740	0.148323
5744	0.0758649
5748	0.0587326
5752	0.0304418
5756	0.0223431
5760	0
5764	-0.0162748
5768	-0.140798
5772	-0.180256
5776	-0.334352
5780	-0.45085
5784	-0.636915
5788	-0.568206
5792	-0.641732
5796	-0.784183
5800	-1.11753
5804	-1.35565
5808	-1.57316
5812	-1.78872
5816	-1.94997
5820	-2.17192
5824	-2.21425
5828	-2.25136
5832	-2.27033
5836	-2.25136
5840	-2.1738
5844	-2.01484
5848	-1.94169
5852	-1.89305
5856	-1.83043
5860	-1.78909
5864	-1.57055
5868	-1.45565
5872	-1.35473
5876	-1.36659
5880	-1.2222
5884	-1.32539
5888	-1.27872
5892	-1.20292
5896	-1.21676
5900	-1.18248
5904	-1.05194
5908	-0.833021
5912	-0.767958
5916	-0.804548
5920	-0.755672
5924	-0.733826
5928	-0.633506
5932	-0.623584
5936	-0.56067
5940	-0.482681
5944	-0.412682
5948	-0.450929
5952	-0.443607
5956	-0.463609
5960	-0.428791
5964	-0.354866
5968	-0.480601
5972	-0.365617
5976	-0.440997
5980	-0.484085
5984	-0.54296
5988	-0.714217
5992	-0.770688
5996	-0.902234
6000	-0.889121
6004	-0.894491
6008	-0.942889
6012	-0.853063
6016	-0.9276
6020	-0.894131
6024	-0.895988
6028	-0.75757
6032	-0.690045
6036	-0.544253
6040	-0.475809
6044	-0.490051
6048	-0.462374
6052	-0.467966
6056	-0.561504
6060	-0.540568
6064	-0.472753
6068	-0.44313
6072	-0.449884
6076	-0.449803
6080	-0.426432
6084	-0.346925
6088	-0.156762
6092	-0.0222202
6096	0.120967
6100	0.202522
6104	0.252071
6108	0.278832
6112	0.307489
6116	0.309994
6120	0.380556
6124	0.368706
6128	0.336819
6132	0.309162
6136	0.293658
6140	0.227488
6144	0.0755132
6148	0.0263081
6152	-0.0904047
6156	-0.168128
6160	-0.276359
6164	-0.295034
6168	-0.295929
6172	-0.376647
6176	-0.360566
6180	-0.336633
6184	-0.300702
6188	-0.19789
6192	-0.161955
6196	-0.115952
6200	-0.154761
6204	-0.181413
6208	-0.134067
6212	-0.126227
6216	-0.0197523
6220	-0.0592919
6224	-0.0874297
6228	-0.0874297
6232	-0.11645
6236	-0.114116
6240	-0.0410892
6244	-0.0188063
6248	0.0297102
6252	0.0365008
6256	0.0404981
6260	0.0511727
6264	0.0723421
6268	0.100686
6272	0.121716
6276	0.0318538
6280	0.0579832
6284	0.0285027
6288	0.0318538
6292	0.0285027
6296	-0.0456921
6300	0.0748001
6304	-0.0268166
6308	-0.00346392
6312	-0.0150126
6316	0.0120502
6320	0.0682675
6324	0.0741636
6328	-0.00782152
6332	-0.0281088
6336	-0.0813118
6340	-0.0500626
6344	-0.0214741
6348	-0.0151289
6352	-0.180687
6356	-0.180687
6360	-0.265742
6364	-0.193419
6368	-0.258172
6372	-0.180687
6376	-0.221383
6380	-0.214087
6384	-0.221424
6388	-0.2868
6392	-0.325867
6396	-0.314355
6400	-0.374773
6404	-0.447896
6408	-0.581422
6412	-0.573058
6416	-0.632268
6420	-0.760477
6424	-0.757082
6428	-0.666821
6432	-0.632268
6436	-0.574223
6440	-0.556205
6444	-0.445833
6448	-0.245416
6452	-0.177711
6456	-0.142731
6460	-0.120268
6464	-0.0240629
6468	-0.100722
6472	-0.0190286
6476	0.0131753
6480	0.0794038
6484	0.105577
6488	0.0707731
6492	-0.0489225
6496	-0.0904096
6500	-0.107428
6504	-0.0949696
6508	-0.138935
6512	-0.12705
6516	-0.138935
6520	-0.256693
6524	-0.124491
6528	-0.279802
6532	-0.267895
6536	-0.304682
6540	-0.304682
6544	-0.364867
6548	-0.417148
6552	-0.411055
6556	-0.386292
6560	-0.3148
6564	-0.268615
6568	-0.308714
6572	-0.264265
6576	-0.266424
6580	-0.284502
6584	-0.276136
6588	-0.187782
6592	-0.132485
6596	-0.101762
6600	-0.0264807
6604	-0.112517
6608	-0.104955
6612	-0.134405
6616	-0.0283557
6620	0.0368761
6624	0.0868775
6628	0.0968615
6632	0.114176
6636	0.166689
6640	0.19581
6644	0.157769
6648	0.217796
6652	0.20304
6656	0.270829
6660	0.224504
6664	0.250189
6668	0.261206
6672	0.275739
6676	0.25325
6680	0.210602
6684	0.189924
6688	0.160794
6692	0.14206
6696	0.120734
6700	0
6704	-0.0557858
6708	-0.0718219
6712	-0.118181
6716	-0.182125
6720	-0.20171
6724	-0.259578
6728	-0.297712
6732	-0.312333
6736	-0.341358
6740	-0.281487
6744	-0.225672
6748	-0.171953
6752	-0.10187
6756	-0.018781
6760	-0.0148988
6764	0.0426341
6768	0.0717034
6772	0.107169
6776	0.0859649
6780	0.0836998
6784	0.100085
6788	0.122977
6792	0.167097
6796	0.170872
6800	0.124976
6804	0.16451
6808	0.167924
6812	0.190888
6816	0.222855
6820	0.238933
6824	0.227279
6828	0.209494
6832	0.248527
6836	0.320892
6840	0.302841
6844	0.307031
6848	0.245662
6852	0.231179
6856	0.119899
6860	0.105614
6864	0.0945698
6868	0
6872	-0.0982867
6876	-0.283576
6880	-0.398242
6884	-0.491021
6888	-0.553952
6892	-0.57741
6896	-0.572145
6900	-0.572594
6904	-0.501036
6908	-0.518417
6912	-0.389853
6916	-0.353943
6920	-0.286627
6924	-0.247276
6928	-0.204636
6932	-0.123671
6936	-0.0896695
6940	-0.0984339
6944	-0.0403441
6948	0.00304211
6952	0.127466
6956	0.106473
6960	0.107756
6964	0.0983742
6968	0.181607
6972	0.239801
6976	0.338185
6980	0.350612
6984	0.349403
6988	0.293536
6992	0.297025
6996	0.266465
7000	0.260511
7004	0.218948
7008	0.253269
7012	0.191951
7016	0.20585
7020	0.192548
7024	0.208228
7028	0.173764
7032	0.139911
7036	0.106341
7040	0.0479173
7044	0.0332994
7048	-0.0227409
7052	-0.0947956
7056	-0.06727
7060	-0.117258
7064	-0.185574
7068	-0.201048
7072	-0.238113
7076	-0.294694
7080	-0.263199
7084	-0.22192
7088	-0.213695
7092	-0.201048
7096	-0.228024
7100	-0.23841
7104	-0.235451
7108	-0.228024
7112	-0.241754
7116	-0.105299
7120	-0.00723703
7124	0.0614287
7128	0.0890007
7132	0.01805
7136	0.103111
7140	0.101705
7144	0.195318
7148	0.184918
7152	0.19226
7156	0.212393
7160	0.205962
7164	0.186799
7168	0.212393
7172	0.285346
7176	0.321928
7180	0.227597
7184	0.276377
7188	0.288088
7192	0.331831
7196	0.331831
7200	0.278941
7204	0.317696
7208	0.343954
7212	0.316028
7216	0.262186
7220	0.314152
7224	0.289349
7228	0.27117
7232	0.204358
7236	0.193133
7240	0.0640722
7244	0.00686098
7248	-0.0549416
7252	-0.153136
7256	-0.174424
7260	-0.192926
7264	-0.210554
7268	-0.195267
7272	-0.162707
7276	-0.137504
7280	-0.121046
7284	-0.0249177
7288	-0.00646747
7292	0.0754288
7296	0.0636672
7300	0.134356
7304	0.14666
7308	0.14666
7312	0.187627
7316	0.175005
7320	0.208789
7324	0.195344
7328	0.267772
7332	0.25575
7336	0.25575
7340	0.308897
7344	0.323829
7348	0.336386
7352	0.349354
7356	0.347263
7360	0.36257
7364	0.365938
7368	0.316583
7372	0.246835
7376	0.0967982
7380	0.0509326
7384	-0.0670136
7388	-0.145751
7392	-0.184353
7396	-0.228351
7400	-0.265471
7404	-0.301642
7408	-0.397141
7412	-0.441615
7416	-0.443136
7420	-0.454264
7424	-0.466352
7428	-0.453805
7432	-0.384217
7436	-0.373649
7440	-0.369667
7444	-0.281052
7448	-0.281052
7452	-0.179946
7456	-0.213421
7460	-0.179946
7464	-0.121538
7468	-0.0319062
7472	-0.0320257
7476	-0.0318841
7480	-0.0113154
7484	0.0212478
7488	0.077196
7492	0.0965977
7496	0.123948
7500	0.152255
7504	0.231168
7508	0.312563
7512	0.259178
7516	0.298524
7520	0.318018
7524	0.281094
7528	0.267431
7532	0.212036
7536	0.201912
7540	0.146804
7544	0.123652
7548	0.0834381
7552	0.0294689
7556	-0.0475879
7560	-0.165176
7564	-0.199531
7568	-0.286986
7572	-0.313579
7576	-0.436972
7580	-0.446223
7584	-0.492433
7588	-0.530845
7592	-0.663411
7596	-0.783913
7600	-0.748281
7604	-0.748281
7608	-0.813605
7612	-0.719269
7616	-0.714671
7620	-0.673835
7624	-0.554056
7628	-0.443607
7632	-0.252063
7636	-0.18133
7640	-0.0765246
7644	-0.0798534
7648	-0.0727564
7652	0.00467657
7656	-0.0844503
7660	-0.054884
7664	0.00467657
7668	0.0254599
7672	0.0463387
7676	0
7680	0.0435923
7684	0.0198311
7688	0.0333928
7692	0.0621998
7696	0.0435923
7700	0
7704	0.0476371
7708	-0.0485649
7712	-0.0401807
7716	-0.183335
7720	-0.200342
7724	-0.246206
7728	-0.240144
7732	-0.176647
7736	-0.191325
7740	-0.175153
7744	-0.194862
7748	-0.258612
7752	-0.310259
7756	-0.502649
7760	-0.502649
7764	-0.532651
7768	-0.653225
7772	-0.71816
7776	-0.761933
7780	-0.853084
7784	-0.816066
7788	-0.841302
7792	-0.747804
7796	-0.721699
7800	-0.572234
7804	-0.573675
7808	-0.49799
7812	-0.337099
7816	-0.211902
7820	-0.268911
7824	-0.153587
7828	-0.157176
7832	-0.126612
7836	-0.190419
7840	-0.136223
7844	-0.126889
7848	-0.0641303
7852	-0.0178707
7856	-0.0373362
7860	-0.0883084
7864	-0.0244531
7868	-0.0614005
7872	-0.0715531
7876	-0.0728505
7880	-0.0811367
7884	-0.162985
7888	-0.216269
7892	-0.208366
7896	-0.257638
7900	-0.276893
7904	-0.175995
7908	-0.292084
7912	-0.455482
7916	-0.433261
7920	-0.44708
7924	-0.43377
7928	-0.465494
7932	-0.609964
7936	-0.740335
7940	-0.786499
7944	-0.859932
7948	-0.86352
7952	-0.984198
7956	-1.04205
7960	-1.14389
7964	-1.26883
7968	-1.32347
7972	-1.38409
7976	-1.40575
7980	-1.41542
7984	-1.40575
7988	-1.40237
7992	-1.43325
7996	-1.35147
8000	-1.14859
8004	-0.982346
8008	-0.875308
[truncated: 164,529 more rows]
