# Supplementary material for: A Compendium of Nucleosome and Transcript Profiles Reveals Determinants of Chromatin Architecture and Transcription
Source: PLoS Genet. 2013 May 2;9(5):e1003479. doi: 10.1371/journal.pgen.1003479 (PMC3642058; doi:10.1371/journal.pgen.1003479)
Supplement: Dataset S1 — Yeast transcript annotation R script and data files. Please note this file is 81.9 MB and may be difficult for some readers to download due to its size. (GZ) [file pgen.1003479.s001.gz › yeast-transcript-annotation/chr13.data.nucleosomes]

12	0.459512
16	0.482309
20	0.43565
24	0.458521
28	0.453345
32	0.356758
36	0.334214
40	0.1548
44	-0.15593
48	-0.442537
52	-0.685364
56	-0.867785
60	-0.954662
64	-1.01997
68	-1.15484
72	-1.25934
76	-1.23278
80	-1.24841
84	-1.21328
88	-1.19711
92	-1.13968
96	-1.07478
100	-1.03383
104	-1.14019
108	-1.11088
112	-1.15809
116	-1.30091
120	-1.242
124	-1.26728
128	-1.32797
132	-1.31129
136	-1.32797
140	-1.30067
144	-1.43295
148	-1.3189
152	-1.39428
156	-1.32799
160	-1.37898
164	-1.41354
168	-1.44261
172	-1.36269
176	-1.36403
180	-1.33064
184	-1.30563
188	-1.16651
192	-1.20581
196	-1.12256
200	-1.06614
204	-0.899464
208	-0.871226
212	-0.76327
216	-0.805646
220	-0.791919
224	-0.755696
228	-0.755912
232	-0.77091
236	-0.755696
240	-0.745561
244	-0.841816
248	-0.92336
252	-0.961158
256	-1.04302
260	-1.11376
264	-1.08433
268	-1.08757
272	-1.09145
276	-1.12599
280	-1.02116
284	-1.02777
288	-0.924397
292	-0.92938
296	-0.873682
300	-0.837347
304	-0.781967
308	-0.705895
312	-0.660799
316	-0.570245
320	-0.523677
324	-0.489575
328	-0.39021
332	-0.36156
336	-0.294785
340	-0.251674
344	-0.177787
348	-0.147876
352	-0.197702
356	-0.167197
360	-0.214619
364	-0.0932107
368	-0.146754
372	-0.0932107
376	-0.0576878
380	-0.0369943
384	0.00115337
388	-0.00507392
392	0.0113395
396	0.0305853
400	0.0981447
404	0.107621
408	0.0918788
412	0.096056
416	-0.015141
420	-0.0992581
424	-0.182825
428	-0.111028
432	-0.0205835
436	-0.0296127
440	0.0133336
444	0.027575
448	0.0248687
452	0.0523296
456	0.0367767
460	0.0516823
464	0.00866609
468	0.0039447
472	-0.0279647
476	-0.0891976
480	-0.114921
484	-0.151563
488	-0.194625
492	-0.227742
496	-0.201369
500	-0.151563
504	-0.151563
508	-0.146501
512	-0.0804806
516	-0.0600948
520	-0.0549269
524	-0.0517595
528	-0.0456971
532	-0.0208956
536	0.0130601
540	0.00769439
544	0.0229265
548	0.0236812
552	0.113283
556	0.114266
560	0.117096
564	0.123543
568	0.185822
572	0.225895
576	0.300346
580	0.297231
584	0.318495
588	0.362423
592	0.363672
596	0.429615
600	0.452285
604	0.462883
608	0.501558
612	0.519206
616	0.528327
620	0.499642
624	0.511838
628	0.456705
632	0.312891
636	0.308162
640	0.185028
644	0.0761273
648	0.0495139
652	0.024541
656	-0.0311693
660	-0.0442462
664	-0.0311693
668	-0.065401
672	-0.0698472
676	-0.0405218
680	-0.082536
684	-0.0920805
688	-0.0710323
692	-0.0248395
696	-0.0198279
700	0.0188712
704	0.0576058
708	0.0180909
712	0.0210566
716	0.0320381
720	0.0862455
724	0.127162
728	0.174306
732	0.176722
736	0.192746
740	0.212502
744	0.172433
748	0.156068
752	0.173538
756	0.158641
760	0.0624578
764	0.0476653
768	0.0223607
772	0.0607247
776	0.0320156
780	0.118966
784	0.132938
788	0.157837
792	0.166144
796	0.161929
800	0.161929
804	0.198821
808	0.201174
812	0.224107
816	0.216091
820	0.282563
824	0.194967
828	0.201174
832	0.233752
836	0.233352
840	0.331917
844	0.350696
848	0.335731
852	0.364294
856	0.382794
860	0.335731
864	0.303746
868	0.344453
872	0.350696
876	0.293822
880	0.295784
884	0.254324
888	0.251455
892	0.247164
896	0.247164
900	0.216595
904	0.196445
908	0.190274
912	0.182864
916	0.180948
920	0.191042
924	0.183736
928	0.209159
932	0.165839
936	0.169302
940	0.165839
944	0.183736
948	0.21405
952	0.202236
956	0.351229
960	0.259282
964	0.313054
968	0.299851
972	0.313926
976	0.313054
980	0.353782
984	0.32229
988	0.328486
992	0.32229
996	0.369495
1000	0.231377
1004	0.189306
1008	0.0741832
1012	0.0043518
1016	-0.026477
1020	0.0407441
1024	0.0155717
1028	0.0414049
1032	0.0514488
1036	0.0459102
1040	-0.00640061
1044	0.0797101
1048	0.0797101
1052	0.0899046
1056	0.131774
1060	0.155567
1064	0.122569
1068	0.199199
1072	0.15728
1076	0.130566
1080	0.117245
1084	0.09683
1088	0.0988929
1092	0.123123
1096	0.0988929
1100	0.0952783
1104	0.0453513
1108	0.0016052
1112	-0.0439647
1116	-0.0180905
1120	-0.0161459
1124	-0.00563991
1128	-0.00799272
1132	-0.00799272
1136	-0.00563991
1140	0.0877112
1144	0.118843
1148	0.139128
1152	0.166492
1156	0.155119
1160	0.149723
1164	0.158523
1168	0.171815
1172	0.2282
1176	0.21368
1180	0.305113
1184	0.309964
1188	0.309964
1192	0.261875
1196	0.261875
1200	0.233899
1204	0.309838
1208	0.296224
1212	0.261875
1216	0.296834
1220	0.36441
1224	0.255621
1228	0.251934
1232	0.200046
1236	0.140458
1240	0.0931484
1244	0.110288
1248	0.0397965
1252	0.0492669
1256	0.0480943
1260	0.0342281
1264	0.0204272
1268	0.039207
1272	0.0381737
1276	0.059766
1280	0.122078
1284	0.112184
1288	0.102933
1292	0.149725
1296	0.126701
1300	0.15331
1304	0.170367
1308	0.219135
1312	0.175863
1316	0.224595
1320	0.213811
1324	0.21444
1328	0.221581
1332	0.22442
1336	0.194342
1340	0.205448
1344	0.205448
1348	0.204656
1352	0.185358
1356	0.209122
1360	0.143666
1364	0.179584
1368	0.163834
1372	0.128553
1376	0.102624
1380	0.129898
1384	0.140735
1388	0.166547
1392	0.135652
1396	0.11737
1400	0.0243183
1404	0.104814
1408	0.0420695
1412	0.0688807
1416	0.082224
1420	0.120683
1424	0.110542
1428	0.104814
1432	0.102905
1436	0.1689
1440	0.218609
1444	0.257687
1448	0.206603
1452	0.325817
1456	0.302778
1460	0.308379
1464	0.219776
1468	0.194546
1472	0.0917901
1476	0.129733
1480	0.0596546
1484	-0.00833232
1488	-0.105117
1492	-0.149011
1496	-0.105371
1500	-0.116349
1504	-0.112848
1508	-0.0358412
1512	-0.0875927
1516	-0.0173677
1520	-0.000315083
1524	-0.06743
1528	-0.0142468
1532	-0.0027897
1536	-0.0109001
1540	-0.0741573
1544	-0.06743
1548	-0.0691182
1552	-0.0726841
1556	0.033789
1560	0.0288961
1564	0.0566718
1568	0.0969091
1572	0.0675828
1576	0.0844169
1580	0.0929317
1584	0.0647416
1588	0.0584755
1592	0.0662234
1596	0.0647416
1600	0.0118878
1604	0.0344823
1608	-0.00996306
1612	-0.0386909
1616	0.00336483
1620	-0.0237677
1624	-0.0225626
1628	-0.00621966
1632	0.00984264
1636	-0.045785
1640	-0.054382
1644	-0.0237677
1648	-0.0480286
1652	-0.0426276
1656	0.00161889
1660	0.00675438
1664	0.0479215
1668	0.102286
1672	0.185899
1676	0.204758
1680	0.30091
1684	0.28829
1688	0.281039
1692	0.29082
1696	0.339009
1700	0.357027
1704	0.372424
1708	0.371831
1712	0.396809
1716	0.359834
1720	0.406371
1724	0.374326
1728	0.395468
1732	0.441857
1736	0.472791
1740	0.444389
1748	0.373503
1752	0.334998
1756	0.296319
1760	0.322564
1764	0.334416
1768	0.3349
1772	0.318102
1776	0.305621
1780	0.302333
1784	0.304055
1788	0.30317
1792	0.314031
1796	0.346353
1836	0.11798
1840	0.0934834
1844	0.0671731
1848	0.0991016
1852	0.0789208
1856	0.103543
1860	0.158222
1864	0.176659
1868	0.229759
1872	0.293864
1876	0.297442
1880	0.283455
1884	0.302453
1888	0.321593
1892	0.323008
1896	0.364686
1900	0.360933
1904	0.346613
1908	0.323595
1912	0.299185
1916	0.278452
1920	0.288274
1924	0.329102
1928	0.314584
1932	0.30129
1936	0.325859
1940	0.319074
1944	0.316967
1948	0.296924
1952	0.347907
1956	0.345896
1960	0.362982
2060	0.275835
2064	0.268889
2068	0.270859
2072	0.277489
2076	0.268037
2080	0.25472
2084	0.218092
2088	0.240897
2092	0.199015
2096	0.231896
2100	0.20584
2104	0.163506
2108	0.164403
2112	0.180493
2116	0.186207
2120	0.178275
2124	0.183562
2128	0.166382
2132	0.152934
2136	0.168537
2140	0.203609
2144	0.182021
2148	0.222819
2152	0.209281
2156	0.183985
2160	0.171433
2164	0.202376
2168	0.202376
2172	0.188528
2176	0.185973
2180	0.194295
2184	0.19038
2188	0.194753
2192	0.145637
2196	0.170283
2200	0.164682
2204	0.196763
2208	0.131658
2212	0.153904
2216	0.195018
2220	0.192273
2224	0.126
2228	0.117673
2232	0.131597
2236	0.17362
2240	0.181966
2244	0.200702
2248	0.189164
2252	0.209257
2256	0.206813
2260	0.240399
2264	0.204635
2268	0.253012
2272	0.267428
2276	0.287319
2280	0.275303
2284	0.252999
2288	0.265391
2292	0.280774
2296	0.2538
2300	0.280208
2304	0.248781
2308	0.25589
2312	0.247939
2316	0.226706
2320	0.162467
2324	0.161207
2328	0.121004
2332	0.088804
2336	0.0448541
2340	0.113155
2344	0.0964031
2348	-0.011599
2352	0.0407087
2356	0.049582
2360	0.0730694
2364	0.0732844
2368	0.049582
2372	0.114896
2376	0.112827
2380	0.161056
2384	0.0893877
2388	0.0374592
2392	0.109845
2396	0.0815612
2400	0.0799236
2404	0.0627293
2408	0.0687901
2412	0.0627293
2416	0.0783231
2420	0.0783231
2424	0.0824574
2428	0.0801075
2432	0.161558
2436	0.131832
2440	0.147882
2444	0.108045
2448	0.01055
2452	-0.0447452
2456	-0.0875841
2460	-0.0746637
2464	-0.070213
2468	-0.120586
2472	0.0205366
2476	0.0328178
2480	-0.0167433
2484	0.0997959
2488	0.0888871
2492	0.177723
2496	0.180355
2500	0.255271
2504	0.190216
2508	0.228401
2512	0.173951
2516	0.145302
2520	0.101525
2524	0.128913
2528	0.109214
2532	0.112898
2536	0.0386227
2540	0.0361386
2544	0.00040124
2548	0.0282584
2552	-0.00365165
2556	0.0029969
2560	-0.0135441
2564	0.00322473
2568	0.00310392
2572	-0.00365165
2576	0.0327629
2580	0.072178
2584	0.0624589
2588	0.0829427
2592	0.101146
2596	0.103951
2600	0.152575
2604	0.156919
2608	0.147683
2612	0.1373
2616	0.131814
2620	0.148395
2624	0.156651
2628	0.180802
2632	0.169392
2636	0.166921
2640	0.180802
2644	0.125656
2648	0.131806
2652	0.0940589
2656	0.106241
2660	0.109512
2664	0.102294
2668	0.0806904
2672	0.0700133
2676	0.0839844
2680	0.0578331
2684	0.0578331
2688	0.0700133
2692	0.0990188
2696	0.148435
2700	0.15317
2704	0.128391
2708	0.136156
2712	0.101671
2716	0.0791947
2720	0.0176888
2724	0.0105585
2728	0.0176888
2732	0.0483189
2736	0.0188565
2740	0.0286197
2744	0.0530526
2748	0.108048
2752	0.0913321
2756	0.0892329
2760	0.0734956
2764	0.118421
2768	0.0825247
2772	0.102118
2776	0.0989863
2780	0.112999
2784	0.102118
2788	0.122896
2792	0.146867
2796	0.223525
2800	0.21993
2804	0.227784
2808	0.281737
2812	0.233897
2816	0.221697
2820	0.192265
2824	0.132149
2828	0.128439
2832	0.0784148
2836	0.0501967
2840	0.0704482
2844	0.0698584
2848	0.064317
2852	0.0737179
2856	0.158521
2860	0.172421
2864	0.172421
2868	0.218391
2872	0.245265
2876	0.261303
2880	0.245065
2884	0.222047
2888	0.258077
2892	0.286672
2896	0.291245
2900	0.260998
2904	0.265451
2908	0.286672
2912	0.254438
2916	0.282773
2920	0.254438
2924	0.267492
2928	0.265451
2932	0.289397
2936	0.288672
2940	0.267274
2944	0.28224
2948	0.274654
2952	0.29247
2956	0.329128
2960	0.331463
2964	0.411913
2968	0.405621
2972	0.367938
2976	0.283596
2980	0.233569
2984	0.216337
2988	0.216337
2992	0.214812
2996	0.212162
3000	0.158627
3004	0.225005
3008	0.151011
3012	0.160046
3016	0.205738
3020	0.266313
3024	0.261723
3028	0.261139
3032	0.251397
3036	0.242665
3040	0.235362
3044	0.235362
3048	0.179599
3052	0.182942
3056	0.176594
3060	0.157232
3064	0.107123
3068	0.121759
3072	0.150623
3076	0.171709
3080	0.16169
3084	0.101913
3088	0.13224
3092	0.132813
3096	0.175117
3100	0.202668
3104	0.234984
3108	0.319348
3112	0.336604
3116	0.295692
3120	0.275726
3124	0.25356
3128	0.271459
3132	0.219378
3136	0.192148
3140	0.1338
3144	0.0867072
3148	0.0311843
3152	0.0194592
3156	0.0710189
3160	0.108022
3164	0.121031
3168	0.0938623
3172	0.0906423
3176	-0.0101587
3180	-0.00601183
3184	-0.0691801
3188	-0.107515
3192	-0.0958954
3196	-0.0201634
3200	-0.0393019
3204	-0.0826342
3208	-0.151071
3212	-0.132584
3216	-0.155116
3220	-0.0472723
3224	-0.0872243
3228	0.0136528
3232	0.0811908
3236	0.0349224
3240	0
3244	0.0418044
3248	0.0539702
3252	0.144283
3256	0.177621
3260	0.224234
3264	0.240517
3268	0.254924
3272	0.254924
3276	0.281893
3280	0.331995
3284	0.327009
3288	0.34249
3292	0.386388
3296	0.355073
3300	0.339313
3304	0.325837
3308	0.290972
3312	0.289605
3316	0.342162
3320	0.321414
3324	0.30415
3328	0.21248
3332	0.204659
3336	0.10138
3340	0.0477923
3344	0.0160607
3348	0.0062244
3352	-0.0318081
3356	-0.033039
3360	-0.101174
3364	-0.135957
3368	-0.211387
3372	-0.1623
3376	-0.219044
3380	-0.245175
3384	-0.15392
3388	-0.16559
3392	-0.157321
3396	-0.122638
3400	-0.124255
3404	-0.142607
3408	-0.064001
3412	-0.0708872
3416	-0.0236315
3420	0.0429135
3424	0.117868
3428	0.0941241
3432	0.127407
3436	0.151648
3440	0.157809
3444	0.163387
3448	0.216395
3452	0.242676
3456	0.299496
3460	0.318804
3464	0.284425
3468	0.282769
3472	0.248487
3476	0.230883
3480	0.209806
3484	0.186248
3488	0.184882
3492	0.16472
3496	0.139459
3500	0.144024
3504	0.0452012
3508	0.0672966
3512	-0.00658828
3516	-0.0682027
3520	-0.138301
3524	-0.18368
3528	-0.239739
3532	-0.265482
3536	-0.340162
3540	-0.362793
3544	-0.410235
3548	-0.372869
3552	-0.421206
3556	-0.426457
3560	-0.338432
3564	-0.327847
3568	-0.286251
3572	-0.2458
3576	-0.276379
3580	-0.273099
3584	-0.23789
3588	-0.229235
3592	-0.209216
3596	-0.206658
3600	-0.184512
3604	-0.270456
3608	-0.23699
3612	-0.213567
3616	-0.189637
3620	-0.126828
3624	-0.0836072
3628	-0.126961
3632	-0.113915
3636	-0.122014
3640	-0.0853083
3644	-0.0511805
3648	-0.0889178
3652	-0.0982471
3656	-0.110893
3660	-0.127182
3664	-0.124613
3668	-0.110145
3672	-0.0298639
3676	-0.004171
3680	0.0289172
3684	0.025375
3688	0.0485594
3692	0.0500104
3696	0.0996524
3700	0.0814704
3704	0.121005
3708	0.107429
3712	0.101931
3716	0.077363
3720	0.103025
3724	0.100408
3728	0.151926
3732	0.138232
3736	0.170934
3740	0.256524
3744	0.337005
3748	0.365572
3752	0.37147
3756	0.46204
3760	0.508244
3764	0.50874
3768	0.477497
3772	0.417934
3776	0.327071
3780	0.278006
3784	0.234564
3788	0.158904
3792	0.114739
3796	0.0827714
3800	0.0199763
3804	0.0108993
3808	-0.00777285
3812	0.0291225
3816	-0.0413211
3820	0.00555961
3824	0.0305175
3828	0.0416661
3832	0.0554301
3836	0.0629287
3840	0.0870361
3844	0.120308
3848	0.116487
3852	0.135493
3856	0.11194
3860	0.24529
3864	0.206239
3868	0.19119
3872	0.193051
3876	0.206239
3880	0.200663
3884	0.238421
3888	0.212016
3892	0.291348
3896	0.295392
3900	0.355315
3904	0.31741
3908	0.356454
3912	0.32945
3916	0.303086
3920	0.26663
3924	0.293871
3928	0.188781
3932	0.166376
3936	0.158112
3940	0.181245
3944	0.118276
3948	0.0785574
3952	0.031709
3956	0.0275365
3960	0.0530573
3964	0.0492652
3968	0.0635001
3972	0.0676468
3976	0.049494
3980	0.0323246
3984	0.0183997
3988	0.0837883
3992	0.150324
3996	0.181974
4000	0.166792
4004	0.150631
4008	0.179196
4012	0.179047
4016	0.16233
4020	0.159979
4024	0.169206
4028	0.173553
4032	0.142598
4036	0.112936
4040	0.0904626
4044	0.123945
4048	0.142598
4052	0.0994298
4056	0.0505563
4060	0.107709
4064	0.117664
4068	0.127582
4072	0.111932
4076	0.114389
4080	0.149032
4084	0.132918
4088	0.174395
4092	0.199207
4096	0.247782
4100	0.281042
4104	0.174973
4108	0.18251
4112	0.0825431
4116	0.0800644
4120	0.00517736
4124	0.0755124
4128	0.0556048
4132	0.000795071
4136	0.0143553
4140	0.00233267
4144	0.0499833
4148	0.0499833
4152	0.0422544
4156	0.0307073
4160	0.0294096
4164	0.0145325
4168	-0.00924454
4172	-0.00459774
4176	0.00147469
4180	-0.0383018
4184	-0.0657686
4188	-0.127451
4192	-0.107436
4196	-0.104143
4200	-0.036761
4204	-0.00979869
4208	0.00263839
4212	0.0179556
4216	-0.0685116
4220	-0.0526002
4224	-0.0189793
4228	-0.00449152
4232	0.0607343
4236	0.0663718
4240	0.0663718
4244	0.0659627
4248	0.0722913
4252	0.0644887
4256	-0.0236043
4260	0.0270249
4264	0.0644887
4268	0.102003
4272	0.16001
4276	0.0904905
4280	0.102871
4284	0.120451
4288	0.152952
4292	0.136564
4296	0.119412
4300	0.189501
4304	0.176941
4308	0.159971
4312	0.176941
4316	0.165498
4320	0.245955
4324	0.216551
4328	0.197924
4332	0.208032
4336	0.195144
4340	0.205931
4344	0.163799
4348	0.206012
4352	0.204571
4356	0.190474
4360	0.181232
4364	0.130369
4368	0.111807
4372	0.065419
4376	0.0376432
4380	0.0502397
4384	-0.0239621
4388	-0.0193176
4392	-0.0314115
4396	-0.0109961
4400	0.0834361
4404	0.0464895
4408	0.138147
4412	0.201873
4416	0.259416
4420	0.339158
4424	0.308281
4428	0.316564
4432	0.30335
4436	0.312814
4440	0.288216
4444	0.272179
4448	0.253874
4452	0.222016
4456	0.186039
4460	0.176906
4464	0.160705
4468	0.165018
4472	0.140607
4476	0.176818
4480	0.165464
4484	0.0869833
4488	0.0611978
4492	0.0412642
4496	0.0594832
4500	0.080344
4504	0.0652256
4508	0.076186
4512	0.080344
4516	0.0792048
4520	0.0806821
4524	0.100215
4528	0.128794
4532	0.144079
4536	0.173236
4540	0.200442
4544	0.19004
4548	0.207448
4552	0.185656
4556	0.206855
4560	0.202587
4564	0.196992
4568	0.277167
4572	0.265676
4576	0.195689
4580	0.181243
4584	0.0856618
4588	0.128906
4592	0.149208
4596	0.187555
4600	0.172837
4604	0.181243
4608	0.148261
4612	0.0172899
4616	0.10616
4620	0.170946
4624	0.211546
4628	0.232134
4632	0.222959
4636	0.161291
4640	0.00935382
4644	0.0282455
4648	-0.0507672
4652	0.0777341
4656	0.0958937
4660	0.090719
4664	0.127691
4668	0.0753597
4672	0.0524674
4676	0.0483392
4680	0.130899
4684	0.150148
4688	0.125353
4692	0.188342
4696	0.150148
4700	0.163398
4704	0.274175
4708	0.163398
4712	0.215844
4716	0.160938
4720	0.130548
4724	0.0580819
4728	0.132307
4732	0.182805
4736	0.174417
4740	0.19839
4744	0.202755
4748	0.131116
4752	0.160938
4756	0.0448359
4760	0.113252
4764	0.125506
4768	0.0786983
4772	0.0546442
4776	-0.00169428
4780	0.018974
4784	0.00631917
4788	-0.0506681
4792	-0.0505463
4796	-0.0334768
4800	0.0086551
4804	0.0198567
4808	0.0356352
4812	0.0399855
4816	0.0541218
4820	0.0655827
4824	0.0655827
4828	0.0234355
4832	0.0356352
4836	0.0245063
4840	0.0600732
4844	0.10845
4848	0.0339145
4852	0.0962691
4856	0.0994695
4860	0.175996
4864	0.195504
4868	0.195504
4872	0.248703
4876	0.279475
4880	0.333877
4884	0.302346
4888	0.302008
4892	0.333486
4896	0.226115
4900	0.226115
4904	0.131036
4908	0.121005
4912	0.105117
4916	0.126259
4920	0.123016
4924	0.0698074
4928	0.0928537
4932	0.0618159
4936	0.078073
4940	0.0730662
4944	0.0625126
4948	0.0577796
4952	0.0752849
4956	0.0681495
4960	0.0358863
4964	0.131077
4968	0.185727
4972	0.177276
4976	0.159495
4980	0.134391
4984	0.261885
4988	0.261885
4992	0.272589
4996	0.159495
5000	0.154013
5004	0.132309
5008	0.123107
5012	0.132309
5016	0.162815
5020	0.156926
5024	0.198726
5028	0.178005
5032	0.1684
5036	0.147997
5040	0.217819
5044	0.275666
5048	0.318301
5052	0.289585
5056	0.223
5060	0.165625
5064	0.142879
5068	0.132032
5072	0.0933314
5076	0.130232
5080	0.089118
5084	0.0585408
5088	0.0276035
5092	-0.0567497
5096	-0.0861304
5100	-0.0598179
5104	0.0429466
5108	0.0621111
5112	-0.0212049
5116	-0.0074064
5120	-0.0869625
5124	-0.0292516
5128	-0.0816409
5132	-0.0556113
5136	-0.113739
5140	-0.0986479
5144	-0.194947
5148	-0.259063
5152	-0.307864
5156	-0.333401
5160	-0.406289
5164	-0.466519
5168	-0.611137
5172	-0.770891
5176	-0.896689
5180	-0.984384
5184	-0.964941
5188	-0.912578
5192	-0.964941
5196	-0.984384
5200	-1.07452
5204	-0.984384
5208	-0.881573
5212	-0.738832
5216	-0.746592
5220	-0.69773
5224	-0.738832
5228	-0.731787
5232	-0.75918
5236	-0.804976
5240	-0.821297
5244	-0.857242
5248	-0.857242
5252	-0.943492
5256	-1.00206
5260	-0.990946
5264	-1.05029
5268	-1.00206
5272	-1.03153
5276	-1.12296
5280	-1.06909
5284	-1.13447
5288	-1.05609
5292	-1.08902
5296	-1.08963
5300	-1.0593
5304	-1.07327
5308	-1.04063
5312	-1.01941
5316	-1.02511
5320	-0.882504
5324	-0.838138
5328	-0.735211
5332	-0.768312
5336	-0.819033
5340	-0.76046
5344	-0.845503
5348	-0.880759
5352	-0.883456
5356	-0.883456
5360	-0.888246
5364	-0.900198
5368	-0.919877
5372	-0.885096
5376	-0.89185
5380	-0.866877
5384	-0.806478
5388	-0.740844
5392	-0.734276
5396	-0.794448
5400	-0.931384
5404	-0.96555
5408	-0.94356
5412	-0.945065
5416	-1.02478
5420	-1.01319
5424	-1.04831
5428	-1.08457
5432	-1.08565
5436	-1.03579
5440	-0.904993
5444	-0.831671
5448	-0.767019
5452	-0.831671
5456	-0.893903
5460	-0.876616
5464	-0.885414
5468	-0.963392
5472	-0.921328
5476	-0.959232
5480	-1.01011
5484	-0.979844
5488	-0.974715
5492	-0.974715
5496	-1.04287
5500	-0.955645
5504	-0.972917
5508	-1.01091
5512	-1.02965
5516	-1.17163
5520	-1.15838
5524	-1.11909
5528	-1.02128
5532	-0.788346
5536	-0.503173
5540	-0.211719
5544	-0.1071
5548	0.0659315
5549	0.151061
5552	0.193311
5556	0.312604
5560	0.444785
5564	0.456573
5572	0.282236
5576	0.00381254
5580	-0.152471
5584	-0.471027
5588	-0.720595
5592	-0.74186
5596	-1.00415
5600	-1.17282
5604	-1.34443
5608	-1.32326
5612	-1.23741
5616	-1.28434
5620	-1.16066
5624	-1.20271
5628	-1.03352
5632	-0.982613
5636	-0.955013
5640	-0.820964
5644	-0.742711
5648	-0.725383
5652	-0.775587
5656	-0.690902
5660	-0.67883
5664	-0.665796
5668	-0.634086
5672	-0.626702
5676	-0.554057
5680	-0.520203
5684	-0.474602
5688	-0.407245
5692	-0.39484
5696	-0.335156
5700	-0.274117
5704	-0.220889
5708	-0.181573
5712	-0.138332
5716	-0.103049
5720	0.00280571
5724	0.0406181
5728	0.0740782
5732	0.0987657
5736	0.0988951
5740	0.09585
5744	0.110315
5748	0.079846
5752	0.0932212
5756	0.0867788
5760	0.0767951
5764	0.0676357
5768	0.079846
5772	0.132058
5776	0.130556
5780	0.142361
5784	0.150158
5788	0.0972325
5792	0.0779385
5796	0.0676357
5800	-0.000206078
5804	0.0577539
5808	0.015092
5812	-0.0129877
5816	-0.0258283
5820	-0.0472788
5824	-0.0830811
5828	-0.177072
5832	-0.0988071
5836	-0.0988071
5840	-0.0408429
5844	-0.0665561
5848	-0.14429
5852	-0.102001
5856	-0.0166028
5860	-0.102998
5864	-0.075578
5868	-0.100179
5872	-0.0401273
5876	-0.153691
5880	-0.0283076
5884	-0.0422481
5888	0.100226
5892	0.146621
5896	0.160531
5900	0.186092
5904	0.358128
5908	0.377021
5912	0.394186
5916	0.358128
5920	0.422161
5924	0.358128
5928	0.31722
5932	0.263519
5936	0.178909
5940	0.117028
5944	0.119343
5948	0.0891826
5952	0.0655652
5956	0.0458379
5960	-0.0306328
5964	-0.107588
5968	-0.20084
5972	-0.150509
5976	-0.265315
5980	-0.231971
5984	-0.255495
5988	-0.325153
5992	-0.40867
5996	-0.509914
6000	-0.700529
6004	-0.788916
6008	-0.930582
6012	-0.881867
6016	-1.0528
6020	-1.02457
6024	-1.23718
6028	-1.20222
6032	-1.29641
6036	-1.26691
6040	-1.37285
6044	-1.338
6048	-1.29641
6052	-1.19611
6056	-1.21736
6060	-1.06493
6064	-1.09389
6068	-0.896922
6072	-0.852508
6076	-0.72009
6080	-0.727757
6084	-0.593096
6088	-0.517512
6092	-0.458541
6096	-0.382053
6100	-0.440948
6104	-0.451836
6108	-0.425587
6112	-0.393032
6116	-0.31422
6120	-0.298026
6124	-0.172316
6128	-0.132648
6132	-0.144403
6136	-0.126454
6140	-0.141406
6144	0.0276977
6148	0.114231
6152	0.189799
6156	0.205239
6160	0.215493
6164	0.278982
6168	0.282607
6172	0.275039
6176	0.401315
6180	0.422839
6184	0.445024
6188	0.444182
6192	0.395121
6196	0.401158
6200	0.238019
6204	0.266752
6208	-0.00032925
6212	0.0280404
6216	-0.249875
6220	-0.337414
6224	-0.64358
6228	-0.746223
6232	-0.874199
6236	-1.06947
6240	-1.31583
6244	-1.52092
6248	-1.68232
6252	-1.70776
6256	-1.74924
6260	-1.59555
6264	-1.65806
6268	-1.61293
6272	-1.63885
6276	-1.45505
6280	-1.44566
6284	-1.24101
6288	-1.12059
6292	-1.05789
6296	-1.19955
6300	-1.25036
6304	-1.45245
6308	-1.38364
6312	-1.55644
6316	-1.6902
6320	-1.72468
6324	-1.65493
6328	-1.69718
6332	-1.64712
6336	-1.63507
6340	-1.57011
6344	-1.34542
6348	-1.21515
6352	-1.09362
6356	-1.01412
6360	-0.825421
6364	-0.709634
6368	-0.569573
6372	-0.562515
6376	-0.420609
6380	-0.408721
6384	-0.258995
6388	-0.084269
6392	-0.0189877
6396	-0.0209743
6400	0.0833601
6404	0.0337869
6408	0.0777486
6412	0.102375
6416	0.105712
6420	0.0498017
6424	0.0609429
6428	0.170191
6432	0.115477
6436	0.156504
6440	0.0700452
6444	0.0801161
6448	0.0174194
6452	-0.0448021
6456	-0.0460597
6460	-0.00869671
6464	-0.0464356
6468	-0.119519
6472	-0.288576
6476	-0.22775
6480	-0.333516
6484	-0.337144
6488	-0.374808
6492	-0.418315
6496	-0.428127
6500	-0.478892
6504	-0.462206
6508	-0.436912
6512	-0.402745
6516	-0.462206
6520	-0.407828
6524	-0.374808
6528	-0.235933
6532	-0.217902
6536	-0.173525
6540	-0.0664065
6544	-0.0619967
6548	-0.0292943
6552	-0.0165449
6556	0.0138406
6560	0.142818
6564	0.0859481
6568	0.124514
6572	0.120219
6576	0.142818
6580	0.180939
6584	0.145186
6588	0.167431
6592	0.0996638
6596	0.0588879
6600	0.0327953
6604	0.0361187
6608	0.0429343
6612	0.0787892
6616	0.0635765
6620	0.0787892
6624	0.0588879
6628	0.101937
6632	0.143764
6636	0.0801391
6640	0.108433
6644	0.110088
6648	0.145531
6652	0.0543376
6656	0.045206
6660	0.0407458
6664	0.0159487
6668	0.0107474
6672	0.0137932
6676	0.031637
6680	0.0714737
6684	0.0827718
6688	0.119377
6692	0.178459
6696	0.262864
6700	0.247762
6704	0.240626
6708	0.236887
6712	0.281512
6716	0.276496
6720	0.269968
6724	0.309176
6728	0.27617
6732	0.273099
6736	0.269968
6740	0.263733
6744	0.270582
6748	0.318946
6752	0.338945
6756	0.351019
6760	0.332575
6764	0.322742
6768	0.217487
6772	0.212897
6776	0.160391
6780	0.120385
6784	0.093851
6788	0.093851
6792	-0.0343038
6796	-0.0849952
6800	-0.156405
6804	-0.143
6808	-0.14818
6812	-0.0550467
6816	-0.0489935
6820	-0.0129585
6824	-0.0195668
6828	-0.0040233
6832	0.00118051
6836	0.0529131
6840	0.0314403
6844	0.0546611
6848	0.054519
6852	0.0489095
6856	0.0249726
6860	0.0229534
6864	0.039924
6868	0.0595783
6872	0.10095
6876	0.148416
6880	0.192498
6884	0.254882
6888	0.241176
6892	0.262433
6896	0.339277
6900	0.348552
6904	0.342544
6908	0.321455
6912	0.242049
6916	0.187101
6920	0.181607
6924	0.121878
6928	0.00992305
6932	-0.0666148
6936	-0.0874451
6940	-0.110772
6944	-0.209202
6948	-0.229591
6952	-0.281857
6956	-0.229591
6960	-0.164134
6964	-0.160642
6968	-0.0928306
6972	-0.00126916
6976	0.0934519
6980	0.10098
6984	0.0633802
6988	0.209609
6992	0.243578
6996	0.339736
7000	0.296331
7004	0.282985
7008	0.249053
7012	0.220978
7016	0.239949
7020	0.207995
7024	0.203387
7028	0.220978
7032	0.197996
7036	0.145161
7040	0.12215
7044	0.124703
7048	0.089652
7052	0.0359949
7056	-0.0354981
7060	-0.0413751
7064	-0.0647936
7068	-0.0527674
7072	-0.137099
7076	-0.208733
7080	-0.235654
7084	-0.243005
7088	-0.362278
7092	-0.318689
7096	-0.39941
7100	-0.393321
7104	-0.493656
7108	-0.560723
7112	-0.662698
7116	-0.621597
7120	-0.648519
7124	-0.701233
7128	-0.799386
7132	-0.67095
7136	-0.68456
7140	-0.559566
7144	-0.547942
7148	-0.656318
7152	-0.778891
7156	-0.773982
7160	-1.07429
7164	-1.1752
7168	-1.19619
7172	-1.33625
7176	-1.43274
7180	-1.44726
7184	-1.46358
7188	-1.47487
7192	-1.31592
7196	-1.27636
7200	-1.00138
7204	-0.845408
7208	-0.654032
7212	-0.613061
7216	-0.436607
7220	-0.35767
7224	-0.278749
7228	-0.203329
7232	-0.133228
7236	-0.128528
7240	-0.00141305
7244	0.0230636
7248	0.10522
7252	-0.00115185
7256	0.0341241
7260	0.0198462
7264	0.0198462
7268	-0.00394186
7272	-0.0212813
7276	-0.0115223
7280	0.0149055
7284	-0.0380469
7288	-0.0208528
7292	-0.00385389
7296	0.0220264
7300	0.043761
7304	0.0347714
7308	0.0598242
7312	0.0598242
7316	0.104853
7320	0.0988034
7324	0.117468
7328	0.0982942
7332	0.13431
7336	0.0415029
7340	-0.0212112
7344	-0.0108086
7348	-0.0284134
7352	-0.110816
7356	-0.178325
7360	-0.247372
7364	-0.377641
7368	-0.408659
7372	-0.413485
7376	-0.460329
7380	-0.32338
7384	-0.293425
7388	-0.28249
7392	-0.232017
7396	-0.13323
7400	-0.0286488
7404	0.0381688
7408	0.225505
7412	0.236133
7416	0.266866
7420	0.208769
7424	0.208769
7428	0.269505
7432	0.360539
7436	0.406164
7440	0.464519
7444	0.415373
7448	0.406102
7452	0.313567
7456	0.258303
7460	0.190048
7464	0.189207
7468	0.190048
7472	0.0999735
7476	0.0866285
7480	0.0294773
7484	0.00498352
7488	0.0371111
7492	-0.0341313
7496	-0.0135801
7500	-0.0468481
7504	-0.147963
7508	-0.269727
7512	-0.339886
7516	-0.340152
7520	-0.373853
7524	-0.427485
7528	-0.391663
7532	-0.499801
7536	-0.464817
7540	-0.439123
7544	-0.341976
7548	-0.25756
7552	-0.187944
7556	-0.105233
7560	-0.0603454
7564	-0.0361578
7568	0.0392494
7572	0.110691
7576	0.180252
7580	0.207758
7584	0.328632
7588	0.334125
7592	0.35289
7596	0.347179
7600	0.370216
7604	0.380089
7608	0.404361
7612	0.406326
7616	0.401906
7620	0.34018
7624	0.356144
7628	0.274964
7632	0.132939
7636	0.0877923
7640	-0.0216814
7644	-0.0414994
7648	-0.0800356
7652	-0.112693
7656	-0.125988
7660	-0.165676
7664	-0.219841
7668	-0.287626
7672	-0.343096
7676	-0.276144
7680	-0.273604
7684	-0.235357
7688	-0.177962
7692	-0.104875
7696	-0.110136
7700	-0.111255
7704	-0.0296618
7708	0.0951642
7712	0.11937
7716	0.159011
7720	0.155329
7724	0.175512
7728	0.233869
7732	0.184
7736	0.196223
7740	0.219565
7744	0.220522
7748	0.276495
7752	0.213153
7756	0.252387
7760	0.249902
7764	0.240628
7768	0.226005
7772	0.15695
7776	0.0693153
7780	0.0535525
7784	0.0541683
7788	0.0692307
7792	0.00079395
7796	-0.0196348
7800	-0.0659786
7804	-0.0769008
7808	-0.124152
7812	-0.120849
7816	-0.109454
7820	0.0158831
7824	0.0269962
7828	-0.0369416
7832	-0.10102
7836	-0.111955
7840	-0.167977
7844	-0.178053
7848	-0.18163
7852	-0.211842
7856	-0.158937
7860	-0.207279
7864	-0.184425
7868	-0.166846
7872	-0.156224
7876	-0.153761
7880	-0.0936338
7884	0.0821164
7888	0.19525
7892	0.29464
7896	0.393836
7900	0.41927
7904	0.42162
7908	0.436879
7912	0.449239
7916	0.42162
7920	0.535742
7924	0.449127
7928	0.410907
7932	0.395499
7936	0.322523
7940	0.292336
7944	0.282265
7948	0.252865
7952	0.197121
7956	0.217254
7960	0.168063
7964	0.0265372
7968	0.060186
7972	0.0510835
7976	0.0116007
7980	-0.0333468
7984	-0.107596
7988	-0.134131
7992	-0.202627
7996	-0.179325
8000	-0.201428
8004	-0.196256
8008	-0.219977
8012	-0.271914
8016	-0.313171
8020	-0.329217
8024	-0.306276
8028	-0.335661
8032	-0.271034
8036	-0.150599
8040	-0.133578
8044	-0.00349177
8048	0.0856877
8052	0.145276
8056	0.234157
8060	0.234157
8064	0.29556
8068	0.272568
8072	0.324402
8076	0.337623
8080	0.372043
8084	0.337004
8088	0.311508
8092	0.370357
8096	0.329395
8100	0.255084
8104	0.252788
8108	0.205712
8112	0.179645
8116	0.146497
8120	0.123709
8124	0.0335498
8128	0.0619709
8132	-0.00635414
8136	-0.0417371
8140	-0.0417371
8144	-0.0491764
[truncated: 228,999 more rows]
