# Supplementary material for: A Compendium of Nucleosome and Transcript Profiles Reveals Determinants of Chromatin Architecture and Transcription
Source: PLoS Genet. 2013 May 2;9(5):e1003479. doi: 10.1371/journal.pgen.1003479 (PMC3642058; doi:10.1371/journal.pgen.1003479)
Supplement: Dataset S1 — Yeast transcript annotation R script and data files. Please note this file is 81.9 MB and may be difficult for some readers to download due to its size. (GZ) [file pgen.1003479.s001.gz › yeast-transcript-annotation/chr1.data.polA.rest]

0	16	8.00713
0	24	8.05325
0	32	8.1931
0	40	8.1931
0	48	8.14613
0	56	8.10898
0	64	7.51476
0	72	6.24442
0	80	6.24442
0	88	6.68444
0	96	7.17286
0	104	8.90779
0	112	8.94883
0	120	8.90779
0	128	9.20111
0	136	8.49533
0	144	8.19444
0	152	7.9697
0	160	8.22816
0	168	8.23859
0	176	8.16058
0	184	8.05325
0	192	8.0037
0	200	7.84566
0	208	7.84566
0	216	9.57022
0	224	9.56634
0	232	9.68468
0	240	9.56634
0	248	8.01965
0	256	7.80679
0	264	7.80679
0	272	7.27258
0	280	7.26877
0	288	7.28771
0	296	6.76595
0	304	6.70713
0	312	7.21437
0	320	7.18907
0	328	6.746
0	336	7.17422
0	344	7.50831
0	352	7.17422
0	360	7.59805
0	368	7.77583
0	376	7.819
0	384	7.7062
0	392	8.00141
0	400	7.91227
0	408	7.69394
0	416	8.31135
0	424	9.0037
0	432	8.65216
0	440	8.7396
0	448	8.83325
0	456	7.93327
0	464	7.21833
0	472	7.21833
0	480	7.38004
0	488	7.22882
0	496	7.22882
0	504	7.32975
0	512	7.77135
0	520	7.99604
0	528	7.99604
0	536	8.22358
0	544	8.45009
0	552	8.51261
0	560	8.51261
0	568	8.75873
0	576	8.66187
0	584	8.44897
0	592	8.17964
0	600	6.87518
0	608	6.87518
0	616	9.34309
0	624	9.34309
0	632	9.34851
0	640	9.47454
0	648	8.64386
0	656	7.23794
0	664	7.42408
0	672	7.42408
0	680	6.93568
0	688	6.46014
0	696	6.03916
0	704	5.58382
0	712	5.52544
0	720	6.03916
0	728	6.14266
0	736	6.41492
0	744	6.49098
0	752	6.49098
0	760	6.23924
0	768	6.18099
0	776	5.70901
0	784	5.43318
0	792	5.43318
0	800	6.30269
0	808	6.23404
0	816	6.2051
0	824	6.2051
0	832	5.51261
0	840	5.26495
0	848	5.51261
0	856	6.06281
0	864	6.06281
0	872	6.12592
0	880	6.52756
0	888	6.52756
0	896	6.06866
0	904	6.06866
0	912	5.91471
0	920	5.91471
0	928	6.12592
0	936	6.12592
0	944	6.21833
0	952	6.47344
0	960	6.48662
0	968	6.69205
0	976	6.80854
0	984	6.8311
0	992	6.62809
0	1000	6.49098
0	1008	6.01208
0	1016	6.27511
0	1024	5.85161
0	1032	6.27511
0	1040	6.27511
0	1048	6.00294
0	1056	5.59603
0	1064	5.48662
0	1072	5.48662
0	1080	5.62014
0	1088	5.66719
0	1096	5.66719
0	1104	5.71275
0	1112	5.71275
0	1120	5.51261
0	1128	5.54656
0	1136	5.86513
0	1144	5.86513
0	1152	5.65945
0	1160	5.94047
0	1168	5.92765
0	1176	5.92765
0	1184	5.92765
0	1192	6.13988
0	1200	6.04511
0	1208	5.97516
0	1216	6.19176
0	1224	6.49533
0	1232	6.35391
0	1240	6.35391
0	1248	6.35391
0	1256	5.9082
0	1264	5.9082
0	1272	6.46014
0	1280	6.46014
0	1288	6.46014
0	1296	6.46459
0	1304	6.36585
0	1312	6.08896
0	1320	6.15096
0	1328	6.05693
0	1336	6.19444
0	1344	6.31997
0	1352	6.26495
0	1360	6.26495
0	1368	6.56738
0	1376	6.62809
0	1384	6.63993
0	1392	6.95002
0	1400	6.95002
0	1408	6.746
0	1416	6.60411
0	1424	5.76415
0	1432	5.76415
0	1440	6.53181
0	1448	7.21833
0	1456	9.5497
0	1464	9.64484
0	1472	9.64484
0	1480	9.46625
0	1488	8.18234
0	1496	6.31751
0	1504	6.09471
0	1512	6.31751
0	1520	6.42408
0	1528	6.42408
0	1536	6.20244
0	1544	6.20244
0	1552	5.82073
0	1560	5.65168
0	1568	5.65168
0	1576	5.54236
0	1584	5.29022
0	1592	5.31505
0	1600	5.23924
0	1608	5.18099
0	1616	5.23924
0	1624	5.16469
0	1632	5.29022
0	1640	6.01814
0	1648	6.56738
0	1656	6.56738
0	1664	6.56738
0	1672	6.06866
0	1680	5.55492
0	1688	5.25985
0	1696	5.33461
0	1704	5.66719
0	1712	6.0774
0	1720	5.855
0	1728	5.97828
0	1736	5.82073
0	1744	5.3002
0	1752	5.21305
0	1760	5.51261
0	1768	5.81029
0	1776	6.1482
0	1784	6.45345
0	1792	6.71088
0	1800	6.99835
0	1808	7.36941
0	1816	7.72206
0	1824	7.76325
0	1832	7.65557
0	1840	7.74418
0	1848	7.80329
0	1856	7.79095
0	1864	8.25921
0	1872	8.25921
0	1880	8.47289
0	1888	8.42007
0	1896	8.42007
0	1904	8.03244
0	1912	7.94525
0	1920	7.94525
0	1928	8.06427
0	1936	7.60411
0	1944	7.66333
0	1952	7.70807
0	1960	7.47454
0	1968	7.23273
0	1976	7.29397
0	1984	7.23924
0	1992	7.34911
0	2000	7.29272
0	2008	7.32853
0	2016	7.18369
0	2024	7.18369
0	2032	6.68635
0	2040	6.8431
0	2048	7.55596
0	2056	7.4568
0	2064	7.55596
0	2072	7.61515
0	2080	7.70995
0	2088	7.70995
0	2096	8.78785
0	2104	8.97905
0	2112	9.10685
0	2120	8.97905
0	2128	8.81204
0	2136	8.43601
0	2144	8.247
0	2152	7.63599
0	2160	7.55492
0	2168	6.91308
0	2176	6.2262
0	2184	6.14266
0	2192	6.01814
0	2200	6.14266
0	2208	6.14266
0	2216	6.31997
0	2224	6.31997
0	2232	6.60411
0	2240	6.74965
0	2248	7.17693
0	2256	7.03169
0	2264	6.8431
0	2272	6.28017
0	2280	6.12592
0	2288	6.12592
0	2296	6.74965
0	2304	6.89837
0	2312	6.72947
0	2320	6.6768
0	2328	6.49098
0	2336	6.10898
0	2344	5.94047
0	2352	5.94047
0	2360	5.99988
0	2368	5.69394
0	2376	5.69394
0	2384	5.44222
0	2392	5.39642
0	2400	5.18099
0	2408	5.46902
0	2416	5.46902
0	2424	5.76415
0	2432	5.81378
0	2440	5.87852
0	2448	6.247
0	2456	6.42863
0	2464	6.52544
0	2472	6.71835
0	2480	7.23143
0	2488	7.65168
0	2496	7.23143
0	2504	7.30641
0	2512	7.30641
0	2520	6.99528
0	2528	6.56944
0	2536	6.56944
0	2544	6.73868
0	2552	6.8242
0	2560	6.89178
0	2568	7.19444
0	2576	7.17829
0	2584	6.79801
0	2592	6.72762
0	2600	5.48662
0	2608	5.21833
0	2616	5.2852
0	2624	5.42863
0	2632	5.55909
0	2640	5.46459
0	2648	5.59603
0	2656	5.59603
0	2664	5.61615
0	2672	6.08608
0	2680	6.37532
0	2688	6.42863
0	2696	6.45121
0	2704	6.15096
0	2712	5.86176
0	2720	5.69394
0	2728	5.69394
0	2736	5.41492
0	2744	5.69772
0	2752	5.83797
0	2760	5.96578
0	2768	6.21305
0	2776	6.21305
0	2784	6.08896
0	2792	6.08896
0	2800	5.69015
0	2808	5.38239
0	2816	5.49967
0	2824	5.60813
0	2832	5.83454
0	2840	5.83454
0	2848	6.2852
0	2856	6.22096
0	2864	6.60209
0	2872	6.19978
0	2880	6.22096
0	2888	5.62014
0	2896	5.77135
0	2904	5.58382
0	2912	5.58382
0	2920	5.43318
0	2928	5.44672
0	2936	5.37296
0	2944	5.23924
0	2952	5.40106
0	2960	5.65168
0	2968	6.43771
0	2976	6.52544
0	2984	6.55075
0	2992	6.55075
0	3000	5.80679
0	3008	5.50831
0	3016	5.31012
0	3024	5.31012
0	3032	5.9082
0	3040	6.32975
0	3048	6.46237
0	3056	6.46237
0	3064	6.16469
0	3072	6.14543
0	3080	6.17558
0	3088	5.83454
0	3096	5.83454
0	3104	5.79272
0	3112	5.46459
0	3120	5.12029
0	3128	5.12029
0	3136	5.56324
0	3144	5.47785
0	3152	5.9082
0	3160	5.93728
0	3168	5.70526
0	3176	5.28017
0	3184	5.3587
0	3192	5.21305
0	3200	5.19711
0	3208	5.16469
0	3216	5.45121
0	3224	5.97516
0	3232	5.97516
0	3240	6.02418
0	3248	6.3587
0	3256	6.56324
0	3264	6.56324
0	3272	6.79801
0	3280	6.79801
0	3288	6.76775
0	3296	6.28771
0	3304	6.11465
0	3312	5.63205
0	3320	5.81378
0	3328	5.96892
0	3336	5.85161
0	3344	5.85161
0	3352	5.85161
0	3360	6.02116
0	3368	6.36347
0	3376	6.36347
0	3384	6.06574
0	3392	6.28017
0	3400	5.88848
0	3408	5.504
0	3416	5.25985
0	3424	5.77135
0	3432	5.83797
0	3440	5.83797
0	3448	5.81726
0	3456	6.30517
0	3464	5.93408
0	3472	5.60813
0	3480	5.84481
0	3488	5.9595
0	3496	5.79977
0	3504	5.86849
0	3512	5.77135
0	3520	5.69772
0	3528	5.79977
0	3536	5.79977
0	3544	5.76054
0	3552	6.02718
0	3560	5.86176
0	3568	5.82073
0	3576	5.88185
0	3584	6.01511
0	3592	5.97204
0	3600	6.18369
0	3608	6.33461
0	3616	6.14543
0	3624	6.03916
0	3632	5.8311
0	3640	4.83454
0	3648	4.65945
0	3656	4.65945
0	3664	5.67488
0	3672	6.01511
0	3680	6.01511
0	3688	6.01511
0	3696	6.01511
0	3704	5.76054
0	3712	6.00294
0	3720	7.67488
0	3728	7.67488
0	3736	7.594
0	3744	7.594
0	3752	5.4195
0	3760	5.33461
0	3768	5.18099
0	3776	5.28017
0	3784	5.5169
0	3792	5.76054
0	3800	5.86513
0	3808	6.11465
0	3816	6.35391
0	3824	6.30765
0	3832	6.15647
0	3840	6.15647
0	3848	6.03916
0	3856	5.62412
0	3864	5.96892
0	3872	6.00904
0	3880	6.02418
0	3888	5.86849
0	3896	6.16469
0	3904	5.94684
0	3912	6.16469
0	3920	6.06281
0	3928	5.96892
0	3936	5.37768
0	3944	5.24442
0	3952	5.18638
0	3960	5.17558
0	3968	5.2852
0	3976	5.46902
0	3984	5.46459
0	3992	5.43318
0	4000	5.60007
0	4008	5.61615
0	4016	5.43318
0	4024	5.31012
0	4032	5.25985
0	4040	5.14266
0	4048	5.14266
0	4056	5.81378
0	4064	6.4195
0	4072	6.71275
0	4080	7.41721
0	4088	7.41721
0	4096	7.27385
0	4104	6.2852
0	4112	5.8242
0	4120	5.39642
0	4128	5.62014
0	4136	5.5879
0	4144	5.60813
0	4152	5.62014
0	4160	5.75692
0	4168	5.67488
0	4176	5.5879
0	4184	5.67488
0	4192	5.78918
0	4200	5.71648
0	4208	5.73868
0	4216	5.87184
0	4224	6.62213
0	4232	6.57151
0	4240	6.52756
0	4248	6.52756
0	4256	5.91146
0	4264	5.62014
0	4272	5.79977
0	4280	5.96892
0	4288	6.18369
0	4296	6.13431
0	4304	6.01511
0	4312	6.2852
0	4320	6.2852
0	4328	6.01511
0	4336	5.82073
0	4344	5.91796
0	4352	5.49967
0	4360	5.24442
0	4368	5.19176
0	4376	5.12592
0	4384	5.20776
0	4392	5.3002
0	4400	5.34911
0	4408	5.55492
0	4416	5.77135
0	4424	5.83454
0	4432	5.78207
0	4440	5.78207
0	4448	5.62809
0	4456	5.36822
0	4464	5.3587
0	4472	5.48662
0	4480	5.48662
0	4488	5.24442
0	4496	5.504
0	4504	5.18638
0	4512	5.00294
0	4520	5.05693
0	4528	5.19711
0	4536	5.10898
0	4544	5.23924
0	4552	5.23404
0	4560	5.31012
0	4568	5.48224
0	4576	5.77851
0	4584	5.65945
0	4592	5.65945
0	4600	6.12311
0	4608	10.24
0	4616	10.5885
0	4624	10.6883
0	4632	10.9717
0	4640	10.6138
0	4648	9.75896
0	4656	9.6119
0	4664	6.35152
0	4672	6.29522
0	4680	6.29522
0	4688	5.99681
0	4696	5.70149
0	4704	5.43318
0	4712	6.23143
0	4720	5.93087
0	4728	5.93087
0	4736	5.85161
0	4744	5.79625
0	4752	5.79625
0	4760	5.71275
0	4768	5.68635
0	4776	5.68635
0	4784	5.98448
0	4792	6.01511
0	4800	6.10329
0	4808	6.30765
0	4816	6.32242
0	4824	6.29022
0	4832	5.93087
0	4840	5.93087
0	4848	6.41262
0	4856	6.67104
0	4864	6.87852
0	4872	6.87852
0	4880	6.60007
0	4888	6.60007
0	4896	6.72392
0	4904	6.67488
0	4912	6.67488
0	4920	6.67488
0	4928	6.63993
0	4936	6.63993
0	4944	6.23143
0	4952	6.23143
0	4960	6.23143
0	4968	5.83454
0	4976	5.83454
0	4984	5.86176
0	4992	6.25985
0	5000	6.62014
0	5008	6.8311
0	5016	6.73132
0	5024	6.73132
0	5032	6.58382
0	5040	5.99988
0	5048	5.71648
0	5056	5.48662
0	5064	5.48662
0	5072	5.48662
0	5080	5.3002
0	5088	5.40106
0	5096	5.29022
0	5104	5.15921
0	5112	5.18638
0	5120	5.12029
0	5128	5.12029
0	5136	5.06281
0	5144	5.15372
0	5152	5.3002
0	5160	5.69772
0	5168	5.75692
0	5176	6.00904
0	5184	6.33461
0	5192	6.33461
0	5200	6.15372
0	5208	6.06281
0	5216	6.02418
0	5224	6.02418
0	5232	6.54656
0	5240	6.54656
0	5248	6.54656
0	5256	6.21041
0	5264	5.14266
0	5272	5.14266
0	5280	6.13152
0	5288	6.33946
0	5296	6.39642
0	5304	6.58177
0	5312	6.41262
0	5320	6.18907
0	5328	5.94047
0	5336	5.95318
0	5344	5.97828
0	5352	5.62809
0	5360	5.62809
0	5368	5.97828
0	5376	5.66719
0	5384	5.46459
0	5392	5.67488
0	5400	5.72021
0	5408	5.66719
0	5416	5.504
0	5424	5.49098
0	5432	5.25985
0	5440	5.46459
0	5448	5.56738
0	5456	5.63993
0	5464	5.91471
0	5472	5.98448
0	5480	5.91471
0	5488	5.66333
0	5496	5.5169
0	5504	5.31997
0	5512	5.2852
0	5520	5.45121
0	5528	5.5169
0	5536	5.57973
0	5544	5.69394
0	5552	6.33704
0	5560	5.99374
0	5568	6.38239
0	5576	6.44447
0	5584	6.44447
0	5592	6.26495
0	5600	6.15647
0	5608	6.15647
0	5616	8.64484
0	5624	8.66478
0	5632	8.70479
0	5640	8.71041
0	5648	6.72392
0	5656	6.32242
0	5664	6.15921
0	5672	5.60411
0	5680	5.60411
0	5688	5.88185
0	5696	5.91471
0	5704	6.04214
0	5712	6.04214
0	5720	5.88185
0	5728	5.45121
0	5736	4.89508
0	5744	4.89508
0	5752	4.855
0	5760	5.10898
0	5768	5.18099
0	5776	5.52544
0	5784	5.63599
0	5792	5.79977
0	5800	6.00599
0	5808	7.01965
0	5816	7.00751
0	5824	7.00751
0	5832	7.00751
0	5840	5.86176
0	5848	5.39176
0	5856	5.46459
0	5864	5.87518
0	5872	6.00294
0	5880	6.43771
0	5888	6.80504
0	5896	6.80504
0	5904	6.78563
0	5912	6.65945
0	5920	6.31505
0	5928	6.11182
0	5936	5.78918
0	5944	5.63599
0	5952	5.78563
0	5960	6.32242
0	5968	6.77493
0	5976	6.77493
0	5984	6.77493
0	5992	6.53181
0	6000	6.04511
0	6008	6.04511
0	6016	6.22882
0	6024	6.55492
0	6032	6.62809
0	6040	6.62809
0	6048	6.57562
0	6056	6.56531
0	6064	6.23143
0	6072	6.04807
0	6080	6.13431
0	6088	6.04807
0	6096	5.97204
0	6104	5.8242
0	6112	5.78563
0	6120	5.58382
0	6128	5.46459
0	6136	5.46459
0	6144	5.62809
0	6152	5.97828
0	6160	6.19978
0	6168	6.43091
0	6176	6.26495
0	6184	6.26495
0	6192	6.13431
0	6200	5.57562
0	6208	5.57562
0	6216	5.5169
0	6224	5.48662
0	6232	5.3443
0	6240	5.52969
0	6248	5.38708
0	6256	5.3587
0	6264	5.44672
0	6272	5.44672
0	6280	5.52117
0	6288	5.63599
0	6296	5.63599
0	6304	5.63599
0	6312	5.63599
0	6320	5.57973
0	6328	5.63599
0	6336	5.67871
0	6344	5.73132
0	6352	5.89508
0	6360	6.05693
0	6368	6.05693
0	6376	5.93728
0	6384	5.61615
0	6392	5.95002
0	6400	5.95002
0	6408	5.95002
0	6416	6.44897
0	6424	6.44897
0	6432	6.22882
0	6440	6.18638
0	6448	6.18638
0	6456	6.24442
0	6464	6.32487
0	6472	6.70149
0	6480	6.68254
0	6488	6.65362
0	6496	6.17014
0	6504	6.61215
0	6512	6.07158
0	6520	5.97204
0	6528	6.00294
0	6536	6.59197
0	6544	8.3581
0	6552	8.92604
0	6560	9.21305
0	6568	9.48607
0	6576	9.3458
0	6584	8.95713
0	6592	8.28394
0	6600	7.38474
0	6608	6.98138
0	6616	7.1482
0	6624	7.1482
0	6632	8.6696
0	6640	9.73753
0	6648	9.79867
0	6656	9.84417
0	6664	9.79867
0	6672	9.327
0	6680	8.86134
0	6688	8.82463
0	6696	8.70432
0	6704	8.70432
0	6712	8.65751
0	6720	8.69489
0	6728	12.4711
0	6736	12.668
0	6744	12.7106
0	6752	12.6873
0	6760	11.848
0	6768	10.0569
0	6776	9.39351
0	6784	9.34097
0	6792	9.34097
0	6800	9.1599
0	6808	8.79801
0	6816	8.65314
0	6824	7.92765
0	6832	7.17286
0	6840	6.62213
0	6848	6.8311
0	6856	6.67104
0	6864	8.02192
0	6872	8.81856
0	6880	9.24086
0	6888	9.24086
0	6896	9.34279
0	6904	8.95871
0	6912	8.52117
0	6920	7.89343
0	6928	7.78563
0	6936	7.28897
0	6944	7.20244
0	6952	6.46237
0	6960	6.46237
0	6968	8.4795
0	6976	8.53286
0	6984	8.68492
0	6992	8.86429
0	7000	8.69157
0	7008	8.58382
0	7016	8.56116
0	7024	8.43261
0	7032	8.04659
0	7040	7.08608
0	7048	6.99374
0	7056	7.11465
0	7064	7.68635
0	7072	8.09399
0	7080	8.38532
0	7088	8.31197
0	7096	8.01132
0	7104	7.93888
0	7112	7.43318
0	7120	6.9516
0	7128	6.22358
0	7136	6.22358
0	7144	6.29522
0	7152	6.5169
0	7160	6.5169
0	7168	7.15647
0	7176	7.57254
0	7184	8.10043
0	7192	8.54394
0	7200	8.54394
0	7208	8.36703
0	7216	7.90738
0	7224	6.89837
0	7232	6.15921
0	7240	6.02418
0	7248	6.20244
0	7256	6.60007
0	7264	6.40338
0	7272	6.70526
0	7280	6.94525
0	7288	6.94525
0	7296	6.99834
0	7304	7.27511
0	7312	7.34911
0	7320	7.10043
0	7328	7.07304
0	7336	7.07304
0	7344	6.63205
0	7352	6.594
0	7360	6.79449
0	7368	7.6873
0	7376	7.82247
0	7384	8.24958
0	7392	8.79977
0	7400	8.66767
0	7408	7.82247
0	7416	8.18234
0	7424	7.58688
0	7432	6.96892
0	7440	6.96892
0	7448	7.04065
0	7456	7.04065
0	7464	7.47013
0	7472	7.60914
0	7480	7.60914
0	7488	7.42863
0	7496	7.1482
0	7504	5.735
0	7512	5.735
0	7520	5.96892
0	7528	6.3587
0	7536	7.04511
0	7544	7.28017
0	7552	7.56427
0	7560	8.00599
0	7568	8.40974
0	7576	8.72485
0	7584	8.72485
0	7592	8.56738
0	7600	8.38415
0	7608	6.97048
0	7616	6.87184
0	7624	6.66333
0	7632	6.9082
0	7640	7.21833
0	7648	7.10756
0	7656	6.94684
0	7664	7.10756
0	7672	7.54025
0	7680	7.99834
0	7688	8.38825
0	7696	8.38825
0	7704	8.21437
0	7712	8.12029
0	7720	6.87685
0	7728	6.87685
0	7736	7.10329
0	7744	7.59501
0	7752	7.96107
0	7760	7.96107
0	7768	7.82593
0	7776	7.84566
0	7784	7.45121
0	7792	6.94525
0	7800	6.98138
0	7808	6.76775
0	7816	7.09327
0	7824	7.83368
0	7832	8.28017
0	7840	8.28017
0	7848	8.1217
0	7856	8.05029
0	7864	6.98448
0	7872	6.60813
0	7880	6.43318
0	7888	6.21833
0	7896	6.21833
0	7904	6.33704
0	7912	6.53181
0	7920	6.9082
0	7928	7.1371
0	7936	6.86176
0	7944	6.86176
0	7952	6.86176
0	7960	6.63796
0	7968	6.5169
0	7976	6.77672
0	7984	7.39874
0	7992	7.40801
0	8000	7.40801
0	8008	7.30641
0	8016	6.56944
0	8024	6.50184
0	8032	6.86849
0	8040	7.2675
0	8048	7.62213
0	8056	7.96813
0	8064	8.28017
0	8072	8.54025
0	8080	8.51261
0	8088	8.43771
0	8096	8.02794
0	8104	7.92281
0	8112	6.98138
0	8120	7.3334
0	8128	7.61615
0	8136	7.87518
0	8144	7.87518
0	8152	8.0399
0	8160	8.04511
0	8168	8.04511
0	8176	8.03617
0	8184	8.01208
0	8192	7.72947
0	8200	7.86681
0	8208	8.24571
0	8216	9.01776
0	8224	8.97243
0	8232	8.97243
0	8240	8.8756
0	8248	7.35631
0	8256	6.73132
0	8264	6.64777
0	8272	6.58994
0	8280	6.65168
0	8288	6.65168
0	8296	7.9697
0	8304	8.14266
0	8312	8.46736
0	8320	8.50723
0	8328	8.57151
0	8336	8.24635
0	8344	8.48004
0	8352	8.30517
0	8360	8.32058
0	8368	7.92281
0	8376	7.84225
0	8384	7.74051
0	8392	7.62611
0	8400	7.63796
0	8408	8.03617
0	8416	8.04436
0	8424	8.03617
0	8432	8.00064
0	8440	7.85839
0	8448	6.91796
0	8456	6.91796
0	8464	6.91796
0	8472	7.31012
0	8480	7.6768
0	8488	7.76415
0	8496	7.55492
0	8504	7.63599
0	8512	7.99988
0	8520	7.99988
0	8528	7.99988
0	8536	8.08968
0	8544	7.93408
0	8552	7.86513
0	8560	7.86513
0	8568	7.74326
0	8576	7.86513
0	8584	8.3765
0	8592	8.07304
0	8600	7.64777
0	8608	7.59501
0	8616	6.98448
0	8624	5.87184
0	8632	5.87184
0	8640	6.49533
0	8648	6.97516
0	8656	7.30641
0	8664	7.36347
0	8672	7.32975
0	8680	7.16195
0	8688	7.40106
0	8696	7.39642
0	8704	7.16195
0	8712	7.54236
0	8720	7.76685
0	8728	7.24183
0	8736	7.23664
0	8744	7.24183
0	8752	6.58382
0	8760	6.40106
0	8768	6.53392
0	8776	6.69394
0	8784	6.63205
0	8792	6.52969
0	8800	6.78741
0	8808	6.78741
0	8816	6.76235
0	8824	7.52117
0	8832	7.52756
0	8840	6.83454
0	8848	7.08896
0	8856	7.5879
0	8864	7.55701
0	8872	7.80417
0	8880	8.1931
0	8888	8.1931
0	8896	7.81639
0	8904	7.78118
0	8912	7.44785
0	8920	6.92119
0	8928	7.44785
0	8936	8.0904
0	8944	8.12872
0	8952	7.96813
0	8960	8.14058
0	8968	7.36585
0	8976	6.71462
0	8984	6.22096
0	8992	6.79095
0	9000	5.61215
0	9008	5.57973
0	9016	5.3002
0	9024	5.65557
0	9032	5.17558
0	9040	5.32975
0	9048	5.38708
0	9056	5.46902
0	9064	5.46902
0	9072	6.819
0	9080	6.97983
0	9088	7.00751
0	9096	7.01208
0	9104	6.63993
0	9112	6.22096
0	9120	5.73868
0	9128	5.73132
0	9136	5.60411
0	9144	5.72392
0	9152	5.72392
0	9160	5.97516
0	9168	5.97516
0	9176	5.89178
0	9184	6.02116
0	9192	6.09184
0	9200	6.00904
0	9208	5.68254
0	9216	5.73132
0	9224	5.98138
0	9232	5.36822
0	9240	5.4057
0	9248	5.46459
0	9256	5.59197
0	9264	5.3587
0	9272	5.3443
0	9280	5.21833
0	9288	5.01511
0	9296	4.90165
0	9304	4.92765
0	9312	5.05103
0	9320	6.1482
0	9328	6.81378
0	9336	7.1715
0	9344	7.53709
0	9352	7.91714
0	9360	8.21767
0	9368	8.21767
0	9376	8.5497
0	9384	8.71648
0	9392	8.89837
0	9400	9.26527
0	9408	9.37857
0	9416	9.17456
0	9424	9.57125
0	9432	9.36644
0	9440	9.1371
0	9448	8.48989
0	9456	9.15027
0	9464	8.61864
0	9472	9.04027
0	9480	9.62039
0	9488	10.1224
0	9496	10.1553
0	9504	10.0986
0	9512	10.0367
0	9520	9.88744
0	9528	9.3593
0	9536	9.26304
0	9544	9.30703
0	9552	9.79977
0	9560	9.29084
0	9568	9.12627
0	9576	9.50966
0	9584	9.50966
0	9592	9.31228
0	9600	9.28803
0	9608	9.50939
0	9616	9.09614
0	9624	8.41549
0	9632	7.11182
0	9640	7.90411
0	9648	6.97516
0	9656	6.61215
0	9664	7.10043
0	9672	7.81726
0	9680	8.27068
0	9688	9.02192
0	9696	9.74463
0	9704	9.97614
0	9712	9.97614
0	9720	9.82506
0	9728	9.82506
0	9736	9.50292
0	9744	9.13222
0	9752	9.13222
0	9760	9.28017
0	9768	9.06391
0	9776	8.80942
0	9784	9.12627
0	9792	9.36258
0	9800	9.12627
0	9808	8.90534
0	9816	8.90534
0	9824	8.83454
0	9832	8.31135
0	9840	8.75782
0	9848	8.75782
0	9856	8.98216
0	9864	8.76009
0	9872	8.32119
0	9880	7.86007
0	9888	7.43658
0	9896	6.04807
0	9904	6.04807
0	9912	6.04807
0	9920	6.72392
0	9928	6.72392
0	9936	7.08174
0	9944	7.08174
0	9952	7.08174
0	9960	6.99834
0	9968	7.03916
0	9976	7.28017
0	9984	7.03916
0	9992	7.03916
0	10000	7.14266
0	10008	7.02116
0	10016	6.77672
0	10024	6.38004
0	10032	6.36347
0	10040	5.66719
0	10048	5.71648
0	10056	5.71648
0	10064	5.9082
0	10072	6.21305
0	10080	6.27764
0	10088	6.25215
0	10096	5.61215
0	10104	5.22882
0	10112	5.22882
0	10120	5.76054
0	10128	6.3443
0	10136	6.6768
0	10144	6.6768
0	10152	6.66139
0	10160	6.35391
0	10168	6.35391
0	10176	6.46459
0	10184	6.46459
0	10192	6.29272
0	10200	6.29272
0	10208	5.92119
0	10216	5.92119
0	10224	5.92119
0	10232	6.04214
0	10240	5.95318
0	10248	5.72021
0	10256	5.71648
0	10264	6.13152
0	10272	6.24442
0	10280	6.87351
0	10288	6.87852
0	10296	6.87852
0	10304	6.54446
0	10312	6.10614
0	10320	5.57562
0	10328	5.47785
0	10336	5.47785
0	10344	7.78029
0	10352	7.77851
0	10360	7.77851
0	10368	7.84821
0	10376	6.51904
0	10384	5.95318
0	10392	6.3587
0	10400	6.42408
0	10408	5.95002
0	10416	6.2624
0	10424	6.38239
0	10432	6.58382
0	10440	6.39176
0	10448	6.39176
0	10456	6.57357
0	10464	6.46014
0	10472	6.39409
0	10480	6.46014
0	10488	6.72206
0	10496	6.64386
0	10504	6.55492
0	10512	6.29272
0	10520	6.56944
0	10528	6.594
0	10536	6.594
0	10544	6.97516
0	10552	6.97516
0	10560	6.48224
0	10568	6.02116
0	10576	5.37768
0	10584	5.25985
0	10592	5.33946
0	10600	6.75692
0	10608	6.8311
0	10616	6.8311
0	10624	7.21305
0	10632	6.8311
0	10640	6.29272
0	10648	5.81029
0	10656	6.11465
0	10664	5.81029
0	10672	6.11465
0	10680	6.2262
0	10688	6.49098
0	10696	6.49098
0	10704	6.76595
0	10712	6.76595
0	10720	6.74235
0	10728	6.69772
0	10736	6.48443
0	10744	6.09184
0	10752	6.09184
0	10760	6.57767
0	10768	6.72021
0	10776	6.87184
0	10784	6.87184
0	10792	6.76775
0	10800	6.64386
0	10808	6.56738
0	10816	6.36585
0	10824	6.35631
0	10832	6.09471
0	10840	5.71275
0	10848	5.71275
0	10856	6.13152
0	10864	6.13152
0	10872	5.99988
0	10880	6.11747
0	10888	5.80679
0	10896	5.55075
0	10904	5.47785
0	10912	5.55075
0	10920	5.746
0	10928	5.94684
0	10936	6.22096
0	10944	6.57151
0	10952	6.60612
0	10960	6.46459
0	10968	6.17014
0	10976	6.17014
0	10984	5.71648
0	10992	5.855
0	11000	5.88848
0	11008	6.01511
0	11016	5.94047
0	11024	5.855
0	11032	5.53815
0	11040	5.53815
0	11048	5.61215
0	11056	5.4057
0	11064	5.61215
0	11072	5.79272
0	11080	6.79095
0	11088	6.80504
0	11096	6.95477
0	11104	6.95477
0	11112	6.3587
0	11120	5.82765
0	11128	5.33946
0	11136	5.33946
0	11144	5.46902
0	11152	5.62014
0	11160	5.62014
0	11168	5.80329
0	11176	5.68254
0	11184	5.68254
0	11192	5.88848
0	11200	6.10329
0	11208	6.10329
0	11216	6.10329
0	11224	6.30517
0	11232	6.10329
0	11240	5.98138
0	11248	5.89178
0	11256	6.23924
0	11264	6.17829
0	11272	5.72392
0	11280	5.72021
0	11288	6.23924
0	11296	6.17558
0	11304	6.4195
0	11312	7.14266
0	11320	7.55284
0	11328	7.55284
0	11336	7.55284
0	11344	7.10329
0	11352	6.44672
0	11360	6.44672
0	11368	6.83968
0	11376	7.02418
0	11384	7.6031
0	11392	7.6031
0	11400	7.33704
0	11408	7.16332
0	11416	6.64581
0	11424	6.34911
0	11432	6.34911
0	11440	5.99374
0	11448	5.99374
0	11456	5.84481
0	11464	5.92119
0	11472	5.92119
0	11480	6.31505
0	11488	7.36228
0	11496	7.44335
0	11504	7.45233
0	11512	7.45233
0	11520	6.44897
0	11528	6.08896
0	11536	6.12592
0	11544	7.12029
0	11552	7.25985
0	11560	7.81029
0	11568	7.81029
0	11576	7.65751
0	11584	7.82073
0	11592	7.82073
0	11600	7.16469
0	11608	7.16469
0	11616	7.2262
0	11624	6.86176
0	11632	6.62213
0	11640	6.75511
0	11648	6.78918
0	11656	6.78918
0	11664	6.58586
0	11672	7.00904
0	11680	7.14543
0	11688	7.80592
0	11696	8.20709
0	11704	8.42293
0	11712	8.43601
0	11720	8.37886
0	11728	7.97672
0	11736	7.6768
0	11744	7.6768
0	11752	8.10329
0	11760	8.37355
0	11768	8.52117
0	11776	8.70102
0	11784	8.63599
0	11792	8.36941
0	11800	8.36941
0	11808	8.23534
0	11816	8.0189
0	11824	8.0189
0	11832	7.76415
0	11840	7.6911
0	11848	7.82593
0	11856	8.05177
0	11864	8.46348
0	11872	8.46348
0	11880	8.24312
0	11888	8.24312
0	11896	8.39874
0	11904	8.11535
0	11912	8.49207
0	11920	8.98371
0	11928	9.43827
0	11936	9.43827
0	11944	9.43827
0	11952	9.19778
0	11960	8.61515
0	11968	7.75782
0	11976	7.75782
0	11984	7.75782
0	11992	7.76235
0	12000	7.88185
0	12008	8.16195
0	12016	8.23923
0	12024	8.55179
0	12032	8.88889
0	12040	9.02116
0	12048	9.00141
0	12056	9.13501
0	12064	9.2921
0	12072	9.13501
0	12080	9.13501
0	12088	9.01663
0	12096	8.511
0	12104	8.34791
0	12112	8.64581
0	12120	8.65411
0	12128	8.73638
0	12136	8.7304
0	12144	8.6266
0	12152	8.09327
0	12160	8.0136
0	12168	7.96657
0	12176	7.91877
0	12184	7.50831
0	12192	7.91877
0	12200	8.45065
0	12208	8.68777
0	12216	8.86933
0	12224	9.20045
0	12232	8.97555
0	12240	8.70901
0	12248	8.39292
0	12256	8.7492
0	12264	8.35989
0	12272	8.62908
0	12280	8.62908
0	12288	8.70713
0	12296	8.45903
0	12304	8.45903
0	12312	8.51261
0	12320	8.66719
0	12328	8.66719
0	12336	8.74965
0	12344	8.74965
0	12352	8.5622
0	12360	8.5392
0	12368	8.74965
0	12376	8.64386
0	12384	8.72947
0	12392	8.72947
0	12400	8.64288
0	12408	8.5497
0	12416	8.60058
0	12424	8.83239
0	12432	9.12942
0	12440	9.12942
0	12448	9.26048
0	12456	9.35451
0	12464	9.29272
0	12472	9.33704
0	12480	9.39787
0	12488	9.38004
0	12496	9.23859
0	12504	9.10578
0	12512	9.15921
0	12520	9.09148
0	12528	9.32639
0	12536	10.1215
0	12544	10.36
0	12552	10.36
0	12560	10.36
0	12568	10.36
0	12576	9.83304
0	12584	9.72947
0	12592	10.437
0	12600	10.7019
0	12608	10.8036
0	12616	11.1141
0	12624	11.1969
0	12632	11.2645
0	12640	11.2708
0	12680	11.2624
0	12704	10.9369
0	12712	10.993
0	12720	10.993
0	12728	11.0315
0	12784	9.63673
0	12792	9.46431
0	12800	9.38033
0	12808	9.27194
0	12816	9.40106
0	12824	9.38033
0	12832	9.21964
0	12840	9.1931
0	12848	9.05103
0	12856	8.6873
0	12864	9.05103
0	12872	8.83797
0	12880	8.62759
0	12888	8.62759
0	12896	8.50076
0	12904	8.24764
0	12912	8.50076
0	12920	8.32731
0	12928	8.85161
0	12936	9.17388
0	12944	9.00179
0	12952	8.54918
0	12960	8.54918
0	12968	7.51904
0	12976	7.51904
0	12984	9.06208
0	12992	9.09865
0	13000	9.09865
0	13008	9.10862
0	13016	8.41549
0	13024	8.41549
0	13032	8.55544
0	13040	9.05767
0	13048	9.17082
0	13056	9.63106
0	13064	9.30145
0	13072	9.17082
0	13080	9.14266
0	13088	8.59349
0	13096	8.32609
0	13104	8.59349
0	13112	8.80854
0	13120	8.69442
0	13128	8.55075
0	13136	8.24377
0	13144	7.66912
0	13152	7.42408
0	13160	7.42408
0	13168	8.30888
0	13176	8.60813
0	13184	8.60813
0	13192	8.53128
0	13200	8.55179
0	13208	8.70291
0	13216	8.90493
0	13224	9.08644
0	13232	9.08644
0	13240	8.84438
0	13248	8.75737
0	13256	8.75737
0	13264	9.04733
0	13272	9.36377
0	13280	9.50292
0	13288	9.32211
0	13296	8.85416
0	13304	8.85416
0	13312	8.85416
0	13320	9.01018
0	13328	9.23956
0	13336	9.03431
0	13344	9.2852
0	13352	9.69252
0	13360	9.4607
0	13368	9.73132
0	13376	9.73132
0	13384	9.44504
0	13392	9.38708
0	13400	9.16571
0	13408	9.08968
0	13416	9.15956
0	13424	9.15956
0	13432	9.23599
0	13440	9.44841
0	13448	9.44841
0	13456	9.25086
0	13464	8.80197
0	13472	8.7396
0	13480	8.42636
0	13488	8.42636
0	13496	8.54499
0	13504	8.85034
0	13512	9.00866
0	13520	9.17422
0	13528	9.17422
0	13536	9.17422
0	13544	8.9082
0	13552	8.47675
0	13560	7.65168
0	13568	7.57357
0	13576	7.54656
0	13584	7.5622
0	13592	8.05177
0	13600	8.50454
0	13608	8.79845
0	13616	8.81378
0	13624	8.49696
0	13632	8.85585
0	13640	9.03841
0	13648	9.54656
0	13656	9.54656
0	13664	9.54656
0	13672	9.48333
0	13680	9.48333
0	13688	9.44925
0	13696	9.44081
0	13704	9.44925
0	13712	9.82463
0	13720	9.6892
0	13728	9.6892
0	13736	9.6892
0	13744	9.90452
0	13752	9.6892
0	13760	9.42122
0	13768	9.35601
0	13776	9.49479
0	13784	9.34369
0	13792	9.39059
0	13800	9.39059
0	13808	9.28834
0	13816	9.17829
0	13824	9.17829
0	13832	9.32517
0	13840	9.32517
0	13848	9.25504
0	13856	9.27669
0	13864	9.27385
0	13872	8.99988
0	13880	9.0253
0	13888	9.327
0	13896	9.54472
0	13904	9.73684
0	13912	10.0738
0	13920	10.3337
0	13928	10.3337
0	13936	10.3337
0	13944	10.3602
0	13952	10.3815
0	13960	10.3602
0	13968	10.4625
0	13976	10.4625
0	13984	10.4522
0	13992	10.1134
0	14000	9.93588
0	14008	9.3581
0	14016	9.38327
0	14024	9.38327
0	14032	9.49859
0	14040	9.64826
0	14048	9.74189
0	14056	9.62486
0	14064	9.33674
0	14072	9.31413
0	14080	9.49696
0	14088	9.50157
0	14096	9.98409
0	14104	10.1503
0	14112	10.2732
0	14120	10.3138
0	14128	10.3138
0	14136	10.2732
0	14144	10.4151
0	14152	10.4936
0	14160	10.3678
0	14168	10.2486
0	14176	10.0845
0	14184	8.68873
0	14192	8.67632
0	14200	8.67632
0	14208	9.17252
0	14216	9.814
0	14224	9.99162
0	14232	9.91105
0	14240	10.0008
0	14248	9.91105
0	14256	9.91105
0	14264	10.2509
0	14272	10.3982
0	14280	10.3476
0	14288	10.3476
0	14296	10.1432
0	14304	9.87685
0	14312	9.5557
0	14320	9.87685
0	14328	10.2863
0	14336	10.2863
0	14344	10.7718
0	14352	10.7976
0	14360	10.7582
0	14368	10.491
0	14376	10.1011
0	14384	9.59856
0	14392	9.05325
0	14400	9.43629
0	14408	9.84225
0	14416	10.2402
0	14424	10.5574
0	14432	10.5953
0	14440	10.4286
0	14448	10.4286
0	14456	10.3058
0	14464	9.9084
0	14472	9.49479
0	14480	9.44109
0	14488	9.24053
0	14496	9.11252
0	14504	8.90001
0	14512	8.85246
0	14520	8.55492
0	14528	8.49153
0	14536	8.53498
0	14544	9.55336
0	14552	9.6597
0	14560	9.8567
0	14568	10.2933
0	14576	10.1679
0	14584	9.98002
0	14592	10.0769
0	14600	9.87977
0	14608	9.87977
0	14616	10.3859
0	14624	10.7358
0	14632	10.7358
0	14640	10.6995
0	14648	10.8097
0	14656	10.4288
0	14664	10.6164
0	14672	10.548
0	14680	10.3144
0	14688	10.1594
0	14696	9.98719
0	14704	8.56944
0	14712	8.63796
0	14720	9.24183
0	14728	9.1015
0	14736	9.24183
0	14744	9.62114
0	14752	10.0958
0	14760	10.383
0	14768	10.1904
0	14776	10.6375
0	14784	10.1604
0	14792	10.1504
0	14800	9.78207
0	14808	9.80482
0	14816	9.59957
0	14824	9.59019
0	14832	9.38708
0	14840	9.26112
0	14848	9.26112
0	14856	9.22227
0	14864	8.86513
0	14872	8.42806
0	14880	8.58075
0	14888	7.91796
0	14896	7.54341
0	14904	7.71088
0	14912	8.08608
0	14920	8.08608
0	14928	8.99911
0	14936	9.62138
0	14944	9.6174
0	14952	9.6174
0	14960	9.33097
0	14968	8.96264
0	14976	8.70667
0	14984	8.72855
0	14992	8.78962
0	15000	8.52064
0	15008	8.73684
0	15016	9.19008
0	15024	9.8567
0	15032	9.8567
0	15040	9.8567
0	15048	9.37709
0	15056	8.20643
0	15064	8.121
0	15072	8.20643
0	15080	8.75465
0	15088	8.85161
0	15096	9.14336
0	15104	9.56427
0	15112	9.88972
0	15120	9.77895
0	15128	9.66912
0	15136	9.62014
0	15144	8.99681
0	15152	7.69772
0	15160	7.69772
0	15168	9.12135
0	15176	9.81509
0	15184	9.81509
0	15192	9.89673
0	15200	9.31751
0	15208	9.07667
0	15216	8.35091
0	15224	8.35091
0	15232	9.58663
0	15240	9.78785
0	15248	9.87706
0	15256	9.79206
0	15264	9.26559
0	15272	8.24118
0	15280	8.24118
0	15288	9.70737
0	15296	10.0069
0	15304	10.4553
0	15312	10.4553
0	15320	10.039
0	15328	10.1416
0	15336	9.78962
0	15344	9.76392
0	15352	10.3123
0	15360	10.6185
0	15368	10.3144
0	15376	10.2357
0	15384	10.3144
0	15392	10.1849
0	15400	10.0531
0	15408	10.0908
0	15416	10.0908
0	15424	9.99566
0	15432	9.21503
0	15440	8.658
0	15448	8.95555
0	15456	8.89261
0	15464	8.74097
0	15472	8.74097
0	15480	8.33157
0	15488	8.06208
0	15496	8.06208
0	15504	8.1681
0	15512	9.11571
0	15520	9.78763
0	15528	9.8806
0	15536	10.3209
0	15544	10.5636
0	15552	10.6409
0	15560	10.4739
0	15568	10.4367
0	15576	10.1385
0	15584	10.0997
0	15592	9.7655
0	15600	9.7655
0	15608	9.44138
0	15616	9.40309
0	15624	9.12837
0	15632	9.12837
0	15640	9.74851
0	15648	9.88558
0	15656	9.96264
0	15664	9.97263
0	15672	9.73615
0	15680	9.64386
0	15688	9.64386
0	15696	9.81226
0	15704	9.65338
0	15712	9.59476
0	15720	9.59476
0	15728	9.73684
0	15736	9.5326
0	15744	9.55258
0	15752	9.37266
0	15760	9.0661
0	15768	8.84396
0	15776	8.84396
0	15784	8.40627
0	15792	8.40627
0	15800	8.04807
0	15808	7.64972
0	15816	7.53604
0	15824	7.72485
0	15832	8.27068
0	15840	8.48114
0	15848	8.87768
0	15856	9.0399
0	15864	9.0399
0	15872	8.44279
0	15880	8.35152
0	15888	7.62611
0	15896	7.4275
0	15904	7.58382
0	15912	7.62611
0	15920	7.76685
0	15928	7.64972
0	15936	7.64972
0	15944	8.20377
0	15952	8.13641
0	15960	7.94207
0	15968	7.94207
0	15976	6.97204
0	15984	6.8311
0	15992	6.65945
0	16000	7.03318
0	16008	7.03318
0	16016	7.07158
0	16024	6.88848
0	16032	7.17829
0	16040	6.91796
0	16048	7.04065
0	16056	7.09471
0	16064	7.04807
0	16072	6.67488
0	16080	6.75692
0	16088	7.16058
0	16096	7.16058
0	16104	7.64091
[truncated: 55,485 more rows]
