# Supplementary material for: A Compendium of Nucleosome and Transcript Profiles Reveals Determinants of Chromatin Architecture and Transcription
Source: PLoS Genet. 2013 May 2;9(5):e1003479. doi: 10.1371/journal.pgen.1003479 (PMC3642058; doi:10.1371/journal.pgen.1003479)
Supplement: Dataset S1 — Yeast transcript annotation R script and data files. Please note this file is 81.9 MB and may be difficult for some readers to download due to its size. (GZ) [file pgen.1003479.s001.gz › yeast-transcript-annotation/chr14.data.polA.rest]

0	16	12.6422
0	24	12.2768
0	32	12.1826
0	40	12.1878
0	48	11.3811
0	56	11.2538
0	64	11.3811
0	72	11.4493
0	80	11.4791
0	88	11.4791
0	96	11.3573
0	104	11.1217
0	112	10.6599
0	120	10.2219
0	128	9.71462
0	136	8.81596
0	144	8.14336
0	152	7.84736
0	160	6.47344
0	168	5.61615
0	176	5.33461
0	184	5.33461
0	192	5.70149
0	200	6.19978
0	208	6.52969
0	216	6.70338
0	224	6.89178
0	232	7.1482
0	240	7.53181
0	248	7.62908
0	256	7.73316
0	264	8.64337
0	272	8.83883
0	280	9.33279
0	288	11.4136
0	296	11.4136
0	304	11.3231
0	312	11.2426
0	320	7.44222
0	328	6.2051
0	336	6.2051
0	344	6.42179
0	352	7.10898
0	360	7.27385
0	368	7.43091
0	376	7.28394
0	384	7.28394
0	392	7.00599
0	400	6.75873
0	408	6.75873
0	416	7.47454
0	424	7.64189
0	432	7.64581
0	440	8.0189
0	448	7.95081
0	456	7.58484
0	464	7.56634
0	472	7.50508
0	480	7.25344
0	488	6.92604
0	496	6.97516
0	504	7.34309
0	512	7.80504
0	520	8.00294
0	528	8.00294
0	536	7.87267
0	544	8.00294
0	552	7.72947
0	560	7.14127
0	568	7.36822
0	576	6.88517
0	584	6.57768
0	592	6.24442
0	600	6.79095
0	608	7.35272
0	616	7.53498
0	624	7.57768
0	632	7.60007
0	640	7.24442
0	648	6.81029
0	656	6.81029
0	664	6.81029
0	672	7.03019
0	680	7.03019
0	688	7.17014
0	696	6.83968
0	704	7.00294
0	712	7.00294
0	720	7.30517
0	728	7.61715
0	736	7.61715
0	744	7.46237
0	752	7.68349
0	760	7.23143
0	768	6.89508
0	776	6.99374
0	784	7.29272
0	792	7.49859
0	800	7.79977
0	808	7.80241
0	816	7.81552
0	824	7.91877
0	832	7.66526
0	840	7.35391
0	848	7.65362
0	856	7.48552
0	864	6.93728
0	872	7.10614
0	880	7.14127
0	888	6.94366
0	896	6.79272
0	904	7.06574
0	912	6.82765
0	920	6.54236
0	928	6.38942
0	936	6.35152
0	944	6.25215
0	952	6.30269
0	960	6.91308
0	968	7.21305
0	976	7.56944
0	984	7.65848
0	992	7.55701
0	1000	7.55701
0	1008	7.55701
0	1016	6.9516
0	1024	6.49533
0	1032	6.21041
0	1040	5.88848
0	1048	6.10898
0	1056	6.31505
0	1064	6.39874
0	1072	6.46902
0	1080	6.46902
0	1088	6.60813
0	1096	6.4975
0	1104	6.4975
0	1112	5.93408
0	1120	6.08896
0	1128	6.02418
0	1136	6.38942
0	1144	6.72021
0	1152	6.72021
0	1160	6.72021
0	1168	6.59805
0	1176	6.89837
0	1184	6.97672
0	1192	7.05693
0	1200	7.08464
0	1208	7.33461
0	1216	7.28394
0	1224	7.3587
0	1232	7.27131
0	1240	7.53286
0	1248	7.65168
0	1256	7.50939
0	1264	7.17286
0	1272	7.21569
0	1280	7.21569
0	1288	6.855
0	1296	6.855
0	1304	6.86513
0	1312	6.43318
0	1320	6.43318
0	1328	6.3587
0	1336	6.63007
0	1344	6.73316
0	1352	6.77493
0	1360	6.64777
0	1368	6.69394
0	1376	6.72947
0	1384	6.819
0	1392	6.92443
0	1400	6.90983
0	1408	7.11606
0	1416	7.25729
0	1424	7.11606
0	1432	7.11606
0	1440	7.0584
0	1448	6.30269
0	1456	6.12592
0	1464	6.26495
0	1472	6.11747
0	1480	6.11465
0	1488	6.24958
0	1496	6.51476
0	1504	6.24958
0	1512	6.31259
0	1520	6.58994
0	1528	6.73316
0	1536	6.57973
0	1544	6.78385
0	1552	6.72947
0	1560	6.44897
0	1568	6.60007
0	1576	7.39292
0	1584	8.01132
0	1592	8.42806
0	1596	8.52224
0	1600	8.7664
0	1604	8.68492
0	1608	8.78051
0	1612	8.78051
0	1616	8.91349
0	1624	9.07158
0	1656	7.56686
0	1664	7.39292
0	1672	7.4394
0	1676	7.6271
0	1680	7.46348
0	1684	7.61014
0	1688	7.58994
0	1692	7.58994
0	1696	7.62858
0	1700	7.69536
0	1704	7.83282
0	1744	7.79449
0	1752	7.76144
0	1760	7.69205
0	1764	7.65557
0	1768	7.78474
0	1772	7.88599
0	1776	8.02342
0	1780	8.10969
0	1784	8.10969
0	1788	8.121
0	1792	8.07413
0	1796	8.05951
0	1800	8.09936
0	1804	8.13397
0	1808	8.39292
0	1812	8.45792
0	1816	8.78051
0	1820	8.45792
0	1824	8.32334
0	1828	8.21239
0	1832	8.33461
0	1836	8.36852
0	1840	8.44897
0	1844	8.44897
0	1848	8.88848
0	1852	8.36109
0	1856	8.21008
0	1864	8.19042
0	1968	8.63056
0	1976	8.29366
0	1984	8.17558
0	1992	7.54761
0	2000	7.21173
0	2008	7.21173
0	2016	7.70149
0	2024	7.70149
0	2032	7.70149
0	2040	7.4275
0	2048	7.37886
0	2056	7.10756
0	2064	7.10756
0	2072	7.17829
0	2080	7.3587
0	2088	7.2852
0	2096	7.29272
0	2104	7.58177
0	2112	7.79095
0	2120	7.48989
0	2128	7.38474
0	2136	7.24312
0	2144	6.56944
0	2152	6.56944
0	2160	6.27004
0	2168	6.72392
0	2176	6.78563
0	2184	6.86345
0	2192	6.93728
0	2200	6.93728
0	2208	6.62412
0	2216	6.25729
0	2224	6.20244
0	2232	5.99988
0	2240	5.82073
0	2248	6.10043
0	2256	6.25472
0	2264	6.25985
0	2272	6.28771
0	2280	6.28771
0	2288	7.37886
0	2296	8.03019
0	2304	8.18099
0	2312	8.18099
0	2320	8.18099
0	2328	7.7542
0	2336	6.62809
0	2344	6.33704
0	2352	6.41262
0	2360	6.62809
0	2368	6.43544
0	2376	6.15921
0	2384	5.72392
0	2392	6.25215
0	2400	5.90493
0	2408	6.23664
0	2416	6.2624
0	2424	6.3002
0	2432	6.2624
0	2440	6.23924
0	2448	6.2262
0	2456	6.2262
0	2464	6.24958
0	2472	6.35391
0	2480	6.24442
0	2488	6.72577
0	2496	6.72947
0	2504	7.1482
0	2512	7.35631
0	2520	7.76865
0	2528	7.72947
0	2536	7.72947
0	2544	7.45792
0	2552	7.10756
0	2560	7.10756
0	2568	6.65945
0	2576	6.75873
0	2584	6.65945
0	2592	6.35391
0	2600	6.30517
0	2608	6.49967
0	2616	6.41492
0	2624	6.31997
0	2632	6.55909
0	2640	6.55909
0	2648	6.37768
0	2656	6.25985
0	2664	6.43997
0	2672	6.43997
0	2680	6.49316
0	2688	6.31997
0	2696	6.504
0	2704	6.504
0	2712	6.25729
0	2720	6.08319
0	2728	6.22882
0	2736	6.24442
0	2744	6.17558
0	2752	6.37296
0	2760	6.76415
0	2768	6.95477
0	2776	7.04214
0	2784	7.11323
0	2792	7.10471
0	2800	7.06866
0	2808	7.05398
0	2816	7.15372
0	2824	7.10471
0	2832	7.23794
0	2840	7.69772
0	2848	7.69772
0	2856	7.47344
0	2864	7.53709
0	2872	7.00446
0	2880	7.00446
0	2888	7.73408
0	2896	7.73408
0	2904	7.72206
0	2912	7.72206
0	2920	7.32364
0	2928	7.27638
0	2936	7.61914
0	2944	8.07304
0	2952	8.07304
0	2960	7.98912
0	2968	7.9775
0	2976	7.42636
0	2984	6.89343
0	2992	6.32975
0	3000	6.32975
0	3008	6.65751
0	3016	7.13012
0	3024	7.48662
0	3032	7.48662
0	3040	7.38942
0	3048	7.59299
0	3056	7.51154
0	3064	7.52544
0	3072	7.53498
0	3080	7.52544
0	3088	7.11747
0	3096	6.96735
0	3104	6.93087
0	3112	7.01814
0	3120	7.14543
0	3128	7.099
0	3136	7.06427
0	3144	6.71275
0	3152	6.71275
0	3160	6.71275
0	3168	7.18099
0	3176	7.67584
0	3184	7.7936
0	3192	7.7936
0	3200	7.32242
0	3208	7.31874
0	3216	6.93728
0	3224	7.36585
0	3232	7.36585
0	3240	7.45345
0	3248	7.26495
0	3256	7.36228
0	3264	7.00446
0	3272	6.85839
0	3280	6.594
0	3288	6.247
0	3296	6.17014
0	3304	6.247
0	3312	6.504
0	3320	6.34671
0	3328	6.57973
0	3336	6.77314
0	3344	7.09471
0	3352	6.84821
0	3360	7.11747
0	3368	7.15372
0	3376	7.15372
0	3384	7.15372
0	3392	7.30517
0	3400	7.41836
0	3408	7.50831
0	3416	7.44222
0	3424	7.44222
0	3432	7.25215
0	3440	7.02116
0	3448	6.80153
0	3456	6.58586
0	3464	6.71275
0	3472	6.71275
0	3480	6.46681
0	3488	6.17014
0	3496	6.94366
0	3504	7.11465
0	3512	9.35361
0	3520	9.39467
0	3528	9.45289
0	3536	9.43005
0	3544	7.32853
0	3552	6.91471
0	3560	7.18638
0	3568	7.51904
0	3576	7.51904
0	3584	7.76235
0	3592	8.19176
0	3600	8.31997
0	3608	8.56324
0	3616	9.2051
0	3624	9.72322
0	3632	10.2996
0	3640	10.5711
0	3648	10.7996
0	3656	11.0716
0	3664	11.0716
0	3672	10.9466
0	3680	11.1637
0	3688	11.3653
0	3696	11.1087
0	3704	11.0801
0	3712	11.0008
0	3720	10.6348
0	3728	10.1866
0	3736	10.4236
0	3744	10.8072
0	3752	10.8072
0	3760	10.851
0	3768	10.8105
0	3776	10.8002
0	3784	10.7747
0	3792	10.9144
0	3800	11.1838
0	3808	11.3088
0	3816	11.3657
0	3824	11.2876
0	3832	11.1401
0	3840	11.1329
0	3848	11.1696
0	3856	11.371
0	3864	11.371
0	3872	11.7054
0	3880	11.6553
0	3888	11.5445
0	3896	11.1754
0	3904	11.1014
0	3912	10.7638
0	3920	10.6678
0	3928	10.5133
0	3936	10.8138
0	3944	10.9345
0	3952	10.9666
0	3960	11.1434
0	3968	11.4087
0	3976	11.2449
0	3984	11.2463
0	3992	11.2746
0	4000	11.2491
0	4008	11.2114
0	4016	11.2548
0	4024	11.2548
0	4032	11.0289
0	4040	10.9387
0	4048	10.9387
0	4056	10.7888
0	4064	11.0533
0	4072	11.3517
0	4080	11.5364
0	4088	11.3384
0	4096	11.343
0	4104	11.4244
0	4112	11.3467
0	4120	11.2047
0	4128	11.413
0	4136	11.4756
0	4144	11.3467
0	4152	11.1871
0	4160	11.1728
0	4168	10.4995
0	4176	10.5425
0	4184	10.8806
0	4192	10.8806
0	4200	11.0173
0	4208	11.3954
0	4216	11.3856
0	4224	11.3856
0	4232	11.3856
0	4240	11.4704
0	4248	11.1894
0	4256	11.2063
0	4264	11.2523
0	4272	11.2126
0	4280	11.1974
0	4288	11.1974
0	4296	10.9455
0	4304	10.9455
0	4312	11.0824
0	4320	11.1307
0	4328	11.5209
0	4336	11.5209
0	4344	11.5428
0	4352	11.4342
0	4360	11.4342
0	4368	10.8139
0	4376	10.5001
0	4384	9.41778
0	4392	9.0562
0	4400	9.0562
0	4408	9.99451
0	4416	10.2913
0	4424	10.8033
0	4432	10.9732
0	4440	11.1721
0	4448	11.52
0	4456	11.52
0	4464	11.6824
0	4472	11.6824
0	4480	11.3188
0	4488	10.7927
0	4496	10.7074
0	4504	9.85733
0	4512	8.39292
0	4520	8.39292
0	4528	9.26686
0	4536	9.53472
0	4544	9.95753
0	4552	9.95753
0	4560	9.75782
0	4568	9.75782
0	4576	9.51046
0	4584	8.75465
0	4592	8.0136
0	4600	9.27036
0	4608	8.68063
0	4616	9.13501
0	4624	9.58765
0	4632	9.98854
0	4640	9.81029
0	4648	10.4873
0	4656	10.7218
0	4664	11.0704
0	4672	10.9016
0	4680	11.0327
0	4688	10.8639
0	4696	10.5441
0	4704	10.1122
0	4712	9.7396
0	4720	9.7396
0	4728	10.0965
0	4736	10.8467
0	4744	11.2704
0	4752	11.5224
0	4760	11.5719
0	4768	11.5218
0	4776	11.1651
0	4784	11.2203
0	4792	11.0556
0	4800	10.9621
0	4808	10.6203
0	4816	10.7332
0	4824	10.3881
0	4832	10.0628
0	4840	10.318
0	4848	10.2764
0	4856	10.2764
0	4864	10.2029
0	4872	10.0138
0	4880	10.0138
0	4888	10.6251
0	4896	10.6251
0	4904	10.7813
0	4912	10.845
0	4920	11.301
0	4928	10.845
0	4936	10.9222
0	4944	10.8734
0	4952	10.9427
0	4960	10.8734
0	4968	10.9264
0	4976	10.5347
0	4984	10.7149
0	4992	10.7149
0	5000	10.2275
0	5008	9.9035
0	5016	9.9035
0	5024	10.2135
0	5032	10.1934
0	5040	10.3811
0	5048	10.8788
0	5056	10.9466
0	5064	10.8376
0	5072	10.7574
0	5080	10.6002
0	5088	10.6075
0	5096	10.6002
0	5104	10.7574
0	5112	10.9126
0	5120	11.1273
0	5128	11.0729
0	5136	10.9651
0	5144	10.9651
0	5152	10.8382
0	5160	9.84097
0	5168	9.75465
0	5176	10.3383
0	5184	9.75465
0	5192	9.57896
0	5200	9.62858
0	5208	10.392
0	5216	10.7522
0	5224	10.9618
0	5232	11.1171
0	5240	11.1929
0	5248	11.0555
0	5256	11.026
0	5264	10.7675
0	5272	10.6282
0	5280	10.6282
0	5288	10.675
0	5296	10.675
0	5304	10.6435
0	5312	10.5072
0	5320	10.3934
0	5328	9.27194
0	5336	9.27194
0	5344	9.33795
0	5352	9.33795
0	5360	9.33795
0	5368	9.92584
0	5376	9.32334
0	5384	9.88703
0	5392	10.3967
0	5400	10.8274
0	5408	10.8274
0	5416	10.8274
0	5424	10.438
0	5432	10.404
0	5440	10.4092
0	5448	11.944
0	5456	12.0422
0	5464	12.2267
0	5472	12.2267
0	5480	11.7756
0	5488	11.1964
0	5496	11.1875
0	5504	11.4005
0	5512	11.4045
0	5520	11.4045
0	5528	11.391
0	5536	10.6372
0	5544	10.6372
0	5552	11.1875
0	5560	11.3462
0	5568	11.3166
0	5576	11.2878
0	5584	11.0464
0	5592	9.96716
0	5600	9.77224
0	5608	9.77224
0	5616	10.0897
0	5624	10.1437
0	5632	10.1461
0	5640	10.2929
0	5648	10.4329
0	5656	10.7483
0	5664	11.3094
0	5672	11.3597
0	5680	11.45
0	5688	11.5329
0	5696	11.5039
0	5704	11.2806
0	5712	11.2378
0	5720	11.1496
0	5728	11.1496
0	5736	10.8777
0	5744	10.3166
0	5752	10.3166
0	5760	9.43771
0	5768	9.19444
0	5776	8.855
0	5784	9.57279
0	5792	10.3209
0	5800	11.0754
0	5808	11.5585
0	5816	11.6369
0	5824	11.6369
0	5832	11.777
0	5840	11.9708
0	5848	11.9708
0	5856	11.9103
0	5864	11.8508
0	5872	10.989
0	5880	9.85585
0	5888	9.85585
0	5896	10.6773
0	5904	11.1757
0	5912	11.3779
0	5920	11.4743
0	5928	11.2517
0	5936	10.9824
0	5944	10.4918
0	5952	10.0008
0	5960	10.0008
0	5968	10.7942
0	5976	10.9355
0	5984	11.5226
0	5992	11.5226
0	6000	11.2669
0	6008	11.0639
0	6016	11.2142
0	6024	11.2142
0	6032	11.7106
0	6040	12.0378
0	6048	12.3519
0	6056	12.265
0	6064	11.9735
0	6072	11.7394
0	6080	11.6653
0	6088	11.5066
0	6096	11.6143
0	6104	11.8691
0	6112	12.2256
0	6120	12.2307
0	6128	12.1037
0	6136	12.4205
0	6144	12.4757
0	6152	12.3337
0	6160	12.0955
0	6168	12.0955
0	6176	11.7805
0	6184	11.7805
0	6192	12.1049
0	6200	12.1034
0	6208	12.1526
0	6216	12.432
0	6224	12.5348
0	6232	12.4651
0	6240	12.3542
0	6248	12.1173
0	6256	11.5158
0	6264	7.81639
0	6272	7.81639
0	6280	9.41348
0	6288	11.5846
0	6296	11.616
0	6304	11.8692
0	6312	12.0497
0	6320	11.9753
0	6328	11.942
0	6336	11.942
0	6344	12.0356
0	6352	12.0745
0	6360	12.3274
0	6368	12.4751
0	6376	12.7876
0	6384	12.74
0	6392	12.816
0	6400	12.9172
0	6408	12.631
0	6416	12.1215
0	6424	12.1215
0	6432	11.7891
0	6440	11.7596
0	6448	12.1388
0	6456	12.1766
0	6464	12.0756
0	6472	12.1421
0	6480	12.0492
0	6488	12.0492
0	6496	12.2088
0	6504	12.1421
0	6512	11.9555
0	6520	12.2184
0	6528	12.1684
0	6536	11.7687
0	6544	12.0925
0	6552	12.0391
0	6560	11.9381
0	6568	11.9367
0	6576	11.9762
0	6584	12.0223
0	6592	12.0223
0	6600	11.5503
0	6608	10.8532
0	6616	9.72206
0	6624	8.58331
0	6632	8.23404
0	6640	8.23404
0	6648	8.15509
0	6656	8.35451
0	6664	8.21305
0	6672	8.13082
0	6680	8.32914
0	6688	8.2789
0	6696	7.91796
0	6704	7.36941
0	6712	6.62412
0	6720	6.62412
0	6728	7.94764
0	6736	8.9868
0	6744	9.12627
0	6752	9.30145
0	6760	9.30145
0	6768	9.03468
0	6776	8.504
0	6784	9.00294
0	6792	8.98525
0	6800	8.52117
0	6808	8.48059
0	6816	8.76685
0	6824	9.02493
0	6832	9.29678
0	6840	9.60007
0	6848	9.88351
0	6856	9.8242
0	6864	9.40077
0	6872	9.02981
0	6880	7.11747
0	6888	6.60411
0	6896	6.24958
0	6904	6.24958
0	6912	6.68444
0	6920	7.25857
0	6928	7.78918
0	6936	7.78918
0	6944	7.78918
0	6952	7.22489
0	6960	6.746
0	6968	6.746
0	6976	6.83797
0	6984	7.61415
0	6992	7.65848
0	7000	7.7936
0	7008	7.65848
0	7016	7.54236
0	7024	7.10471
0	7032	6.94843
0	7040	6.14266
0	7048	6.14266
0	7056	6.50616
0	7064	6.83797
0	7072	7.2852
0	7080	7.2852
0	7088	6.99834
0	7096	7.14958
0	7104	7.24442
0	7112	7.5787
0	7120	7.66912
0	7128	7.92523
0	7136	7.92523
0	7144	8.08174
0	7152	8.17829
0	7160	8.32914
0	7168	8.55388
0	7176	8.57099
0	7184	8.57099
0	7192	8.43658
0	7200	8.38825
0	7208	8.38825
0	7216	8.22882
0	7224	7.18907
0	7232	8.14058
0	7240	8.83626
0	7248	9.59273
0	7256	9.49913
0	7264	9.55388
0	7272	9.5257
0	7280	6.24958
0	7288	6.18638
0	7296	6.44897
0	7304	7.31012
0	7312	7.32119
0	7320	7.65751
0	7328	7.65751
0	7336	7.43204
0	7344	7.43204
0	7352	8.35451
0	7360	8.34188
0	7368	8.34188
0	7376	8.15578
0	7384	6.78563
0	7392	5.88848
0	7400	5.88848
0	7408	5.94047
0	7416	6.00599
0	7424	6.4888
0	7432	6.52544
0	7440	6.38239
0	7448	6.17014
0	7456	6.02418
0	7464	5.76775
0	7472	5.76775
0	7480	5.99066
0	7488	5.9595
0	7496	5.79272
0	7504	5.79272
0	7512	5.44672
0	7520	5.21833
0	7528	5.27004
0	7536	5.63599
0	7544	5.80679
0	7552	5.76775
0	7560	5.76775
0	7568	6.54025
0	7576	6.78563
0	7584	6.78563
0	7592	6.73132
0	7600	6.98448
0	7608	6.76595
0	7616	6.73132
0	7624	6.90165
0	7632	6.92926
0	7640	6.66719
0	7648	6.63796
0	7656	5.67488
0	7664	5.67488
0	7672	6.66719
0	7680	7.15234
0	7688	7.15234
0	7696	7.23794
0	7704	6.84992
0	7712	6.61215
0	7720	6.32242
0	7728	6.35391
0	7736	6.29272
0	7744	6.35391
0	7752	6.37768
0	7760	6.66333
0	7768	6.78918
0	7776	6.90656
0	7784	6.78918
0	7792	6.90165
0	7800	6.90656
0	7808	6.70338
0	7816	6.46237
0	7824	6.46237
0	7832	6.15921
0	7840	5.84139
0	7848	5.84139
0	7856	5.78563
0	7864	5.89508
0	7872	5.87184
0	7880	6.10614
0	7888	5.81378
0	7896	5.92765
0	7904	5.74235
0	7912	5.90165
0	7920	5.72762
0	7928	5.79625
0	7936	5.88185
0	7944	5.98448
0	7952	5.83454
0	7960	5.88185
0	7968	5.88185
0	7976	5.76415
0	7984	5.8311
0	7992	6.02418
0	8000	6.10329
0	8008	6.10329
0	8016	6.2262
0	8024	6.37296
0	8032	6.31997
0	8040	6.42408
0	8048	6.42408
0	8056	6.42179
0	8064	5.97516
0	8072	6.19978
0	8080	6.27764
0	8088	6.65557
0	8096	6.70901
0	8104	6.73132
0	8112	6.73132
0	8120	6.73132
0	8128	6.56944
0	8136	6.46902
0	8144	6.26495
0	8152	6.01511
0	8160	5.78918
0	8168	5.69394
0	8176	5.55492
0	8184	5.66333
0	8192	5.84139
0	8200	6.40801
0	8208	6.50184
0	8216	6.47344
0	8224	6.49967
0	8232	6.49967
0	8240	6.49967
0	8248	6.71835
0	8256	6.90656
0	8264	6.77314
0	8272	6.77314
0	8280	6.88682
0	8288	7.49967
0	8296	8.10614
0	8304	8.58739
0	8312	9.90881
0	8320	10.6113
0	8328	11.1079
0	8336	11.4564
0	8344	11.6457
0	8352	11.6457
0	8360	11.7215
0	8368	11.8557
0	8376	12.47
0	8384	12.5275
0	8392	12.5275
0	8400	12.5466
0	8408	11.9002
0	8416	11.9002
0	8424	12.0157
0	8432	12.0157
0	8440	11.8655
0	8448	12.1749
0	8456	12.1879
0	8464	12.1329
0	8472	12.1879
0	8480	12.4435
0	8488	12.6007
0	8496	12.5326
0	8504	12.6933
0	8512	12.6509
0	8520	12.3929
0	8528	11.9234
0	8536	11.8647
0	8544	11.5117
0	8552	11.6636
0	8560	11.5117
0	8568	11.5117
0	8576	10.9925
0	8584	11.0674
0	8592	11.3054
0	8600	11.9018
0	8608	11.9298
0	8616	12.222
0	8624	12.1968
0	8632	11.8413
0	8640	11.5471
0	8648	11.8413
0	8656	11.8413
0	8664	12.1616
0	8672	12.2658
0	8680	12.7075
0	8688	12.7983
0	8696	12.9286
0	8704	12.6962
0	8712	12.3611
0	8720	12.0532
0	8728	10.2697
0	8736	9.84118
0	8744	9.3334
0	8752	9.84118
0	8760	10.8435
0	8768	11.5194
0	8776	11.9202
0	8784	12.285
0	8792	12.4808
0	8800	12.1996
0	8808	11.9203
0	8816	11.7786
0	8824	12.0393
0	8832	12.4652
0	8840	12.4794
0	8848	12.7953
0	8856	12.9401
0	8864	12.6529
0	8872	12.1921
0	8880	12.0215
0	8888	11.8284
0	8896	11.3001
0	8904	10.9928
0	8912	10.6633
0	8920	10.6633
0	8928	11.4264
0	8936	11.9668
0	8944	12.5337
0	8952	12.8482
0	8960	12.9467
0	8968	12.8274
0	8976	12.3775
0	8984	11.6918
0	8992	10.8671
0	9000	9.54708
0	9008	10.2018
0	9016	9.74326
0	9024	9.74326
0	9032	10.1695
0	9040	10.367
0	9048	10.9752
0	9056	11.5418
0	9064	11.9695
0	9072	12.381
0	9080	12.464
0	9088	12.2755
0	9096	12.1345
0	9104	11.8874
0	9112	11.6879
0	9120	12.1078
0	9128	12.1078
0	9136	12.1078
0	9144	12.1999
0	9152	11.7734
0	9160	11.7734
0	9168	11.965
0	9176	12.4346
0	9184	12.5838
0	9192	12.5838
0	9200	12.4288
0	9208	11.8016
0	9216	11.8016
0	9224	12.6623
0	9232	12.9016
0	9240	13.3699
0	9248	13.3699
0	9256	13.0045
0	9264	12.6711
0	9272	12.0138
0	9280	11.9303
0	9288	12.0316
0	9296	12.0316
0	9304	12.0138
0	9312	12.412
0	9320	12.7541
0	9328	12.5887
0	9336	12.6326
0	9344	12.7947
0	9352	12.7947
0	9360	12.6469
0	9368	12.5467
0	9376	12.6752
0	9384	12.6752
0	9392	12.4245
0	9400	12.6365
0	9408	12.6752
0	9416	12.6509
0	9424	12.41
0	9432	12.6685
0	9440	12.3742
0	9448	12.4801
0	9456	12.3926
0	9464	12.1611
0	9472	11.604
0	9480	11.4259
0	9488	10.3089
0	9496	10.3089
0	9504	12.0066
0	9512	12.527
0	9520	13.0327
0	9528	13.1455
0	9536	13.0327
0	9544	12.4923
0	9552	11.7912
0	9560	7.21701
0	9568	6.67871
0	9576	6.2051
0	9584	6.67871
0	9592	6.26495
0	9600	6.76415
0	9608	6.42636
0	9616	6.24442
0	9624	5.81726
0	9632	6.02718
0	9640	6.02718
0	9648	6.25729
0	9656	6.25729
0	9664	6.68635
0	9672	7.06866
0	9680	6.87518
0	9688	7.06866
0	9696	7.59805
0	9704	7.3455
0	9712	7.37178
0	9720	7.37178
0	9728	7.33704
0	9736	7.33704
0	9744	7.40454
0	9752	7.48004
0	9760	7.48004
0	9768	7.4456
0	9776	6.76775
0	9784	5.52969
0	9792	5.52969
0	9800	6.16195
0	9808	6.25215
0	9816	6.25985
0	9824	6.26495
0	9832	6.03318
0	9840	5.46902
0	9848	5.46902
0	9856	5.83454
0	9864	6.23924
0	9872	6.47785
0	9880	6.76595
0	9888	7.02568
0	9896	6.78918
0	9904	6.65557
0	9912	6.64189
0	9920	6.03916
0	9928	5.55492
0	9936	5.55492
0	9944	5.22882
0	9952	5.53815
0	9960	5.68254
0	9968	5.94366
0	9976	5.88517
0	9984	5.8242
0	9992	5.70149
0	10000	5.65557
0	10008	5.3002
0	10016	5.51261
0	10024	5.51261
0	10032	5.32975
0	10040	5.32975
0	10048	5.55909
0	10056	5.87518
0	10064	6.51046
0	10072	6.49533
0	10080	6.65168
0	10088	6.49533
0	10096	5.90165
0	10104	5.65945
0	10112	5.92443
0	10120	5.92443
0	10128	6.06281
0	10136	6.06866
0	10144	6.06866
0	10152	5.94684
0	10160	6.14266
0	10168	6.37296
0	10176	6.55075
0	10184	8.03841
0	10192	8.79006
0	10200	10.6798
0	10208	12.3336
0	10216	12.5768
0	10224	12.4894
0	10232	12.2339
0	10240	10.8129
0	10248	6.19444
0	10256	5.79977
0	10264	5.85839
0	10272	6.24442
0	10280	6.24442
0	10288	6.24442
0	10296	6.36109
0	10304	6.02116
0	10312	5.81378
0	10320	5.92443
0	10328	5.92443
0	10336	5.97204
0	10344	6.00599
0	10352	6.33704
0	10360	6.39409
0	10368	6.52544
0	10376	6.52544
0	10384	6.39874
0	10392	5.98448
0	10400	5.92443
0	10408	5.93728
0	10416	6.32975
0	10424	6.12592
0	10432	6.12592
0	10440	6.16742
0	10448	5.52969
0	10456	5.36822
0	10464	5.47344
0	10472	5.52117
0	10480	5.45121
0	10488	5.52969
0	10496	5.62412
0	10504	6.34188
0	10512	7.01208
0	10520	7.01208
0	10528	7.01208
0	10536	6.47785
0	10544	5.87184
0	10552	5.87184
0	10560	6.11182
0	10568	6.11182
0	10576	6.35631
0	10584	6.746
0	10592	10.9191
0	10600	10.9191
0	10608	10.9166
0	10616	10.915
0	10624	8.67344
0	10632	5.37768
0	10640	5.2852
0	10648	5.2852
0	10656	5.29022
0	10664	5.58382
0	10672	5.84139
0	10680	6.08896
0	10688	6.1482
0	10696	6.1482
0	10704	6.16195
0	10712	6.25472
0	10720	5.80679
0	10728	5.76415
0	10736	5.80329
0	10744	5.80329
0	10752	5.80329
0	10760	5.80329
0	10768	5.74965
0	10776	5.80679
0	10784	6.16469
0	10792	6.25985
0	10800	6.47565
0	10808	6.74418
0	10816	6.43318
0	10824	6.43318
0	10832	6.43318
0	10840	6.08319
0	10848	5.87852
0	10856	5.98757
0	10864	5.98757
0	10872	7.65654
0	10880	7.69489
0	10888	7.90083
0	10896	7.90493
0	10904	7.44672
0	10912	7.44672
0	10920	7.40916
0	10928	7.17286
0	10936	7.17286
0	10944	6.39409
0	10952	6.13988
0	10960	6.21569
0	10968	6.3587
0	10976	6.34188
0	10984	6.21569
0	10992	6.18369
0	11000	5.82073
0	11008	5.62809
0	11016	5.56738
0	11024	5.68635
0	11032	6.08319
0	11040	6.54236
0	11048	6.58994
0	11056	6.55701
0	11064	6.43091
0	11072	5.87518
0	11080	5.87518
0	11088	5.63993
0	11096	5.90493
0	11104	6.32487
0	11112	6.66719
0	11120	6.56116
0	11128	6.56116
0	11136	6.38239
0	11144	5.97516
0	11152	6.19711
0	11160	5.82765
0	11168	6.19711
0	11176	6.55284
0	11184	6.76955
0	11192	7.00904
0	11200	7.15509
0	11208	7.15509
0	11216	7.12872
0	11224	6.63796
0	11232	6.18369
0	11240	5.87518
0	11248	5.855
0	11256	5.91796
0	11264	6.51046
0	11272	6.70149
0	11280	7.15647
0	11288	7.15647
0	11296	6.72206
0	11304	6.23404
0	11312	6.45121
0	11320	6.23404
0	11328	6.26495
0	11336	6.26495
0	11344	6.23664
0	11352	5.96578
0	11360	5.99066
0	11368	5.92765
0	11376	5.735
0	11384	5.92765
0	11392	6.1482
0	11400	6.1371
0	11408	6.1371
0	11416	6.1371
0	11424	5.84481
0	11432	5.66333
0	11440	5.65168
0	11448	5.83454
0	11456	6.00904
0	11464	6.18638
0	11472	6.3587
0	11480	6.82247
0	11488	7.17286
0	11496	7.17286
0	11504	7.17286
0	11512	7.13988
0	11520	6.86513
0	11528	6.90493
0	11536	7.06866
0	11544	7.06866
0	11552	6.92443
0	11560	6.80854
0	11568	6.49533
0	11576	6.49533
0	11584	8.56944
0	11592	8.59957
0	11600	8.57921
0	11608	8.57921
0	11616	6.72392
0	11624	6.1371
0	11632	6.1371
0	11640	6.20244
0	11648	6.54236
0	11656	6.65168
0	11664	6.73684
0	11672	6.94525
0	11680	6.75692
0	11688	6.75692
0	11696	6.75692
0	11704	6.82765
0	11712	6.66333
0	11720	6.62213
0	11728	6.97516
0	11736	7.66719
0	11744	7.51261
0	11752	7.51261
0	11760	7.51261
0	11768	6.76054
0	11776	6.47344
0	11784	6.47344
0	11792	6.53604
0	11800	6.76054
0	11808	6.81378
0	11816	6.91146
0	11824	6.91146
0	11832	6.77851
0	11840	6.47785
0	11848	6.23924
0	11856	6.43091
0	11864	6.89837
0	11872	6.89837
0	11880	6.77672
0	11888	6.77672
0	11896	6.37059
0	11904	6.37059
0	11912	6.24958
0	11920	6.34671
0	11928	6.24958
0	11936	6.37768
0	11944	6.29522
0	11952	6.12592
0	11960	6.29522
0	11968	6.85161
0	11976	6.85161
0	11984	7.0774
0	11992	7.25215
0	12000	6.92281
0	12008	6.92281
0	12016	7.21041
0	12024	7.04511
0	12032	7.21041
0	12040	7.21041
0	12048	7.04511
0	12056	6.88848
0	12064	6.59197
0	12072	6.28269
0	12080	6.1482
0	12088	5.88848
0	12096	5.58382
0	12104	5.87184
0	12112	5.87184
0	12120	6.15647
0	12128	6.75511
0	12136	7.1931
0	12144	7.1931
0	12152	7.2051
0	12160	6.94047
0	12168	6.39176
0	12176	6.12592
0	12184	5.90165
0	12192	5.53815
0	12200	5.53815
0	12208	5.33946
0	12216	5.16469
0	12224	5.20776
0	12232	5.49967
0	12240	5.68254
0	12248	5.98757
0	12256	6.30269
0	12264	6.32731
0	12272	6.32731
0	12280	6.12029
0	12288	5.92765
0	12296	5.746
0	12304	5.62412
0	12312	5.49533
0	12320	5.57973
0	12328	5.65945
0	12336	5.65945
0	12344	5.65945
0	12352	5.77135
0	12360	5.69772
0	12368	5.68635
0	12376	5.52544
0	12384	5.68635
0	12392	6.12592
0	12400	6.12592
0	12408	6.57562
0	12416	6.57562
0	12424	6.27511
0	12432	6.10614
0	12440	6.31012
0	12448	6.31012
0	12456	6.62014
0	12464	6.59603
0	12472	6.59603
0	12480	6.43318
0	12488	6.18907
0	12496	6.04807
0	12504	5.76775
0	12512	5.99681
0	12520	5.74235
0	12528	5.72392
0	12536	5.54656
0	12544	5.54656
0	12552	5.27004
0	12560	5.44672
0	12568	5.47344
0	12576	5.38239
0	12584	5.31012
0	12592	5.61615
0	12600	5.96892
0	12608	6.26495
0	12616	6.40801
0	12624	6.71462
0	12632	6.46681
0	12640	6.45121
0	12648	6.45121
0	12656	6.19176
0	12664	5.90493
0	12672	5.78207
0	12680	5.88848
0	12688	6.06281
0	12696	5.98448
0	12704	5.98448
0	12712	5.92119
0	12720	5.74965
0	12728	5.51261
0	12736	5.41031
0	12744	5.39642
0	12752	5.32487
0	12760	5.54656
0	12768	5.43318
0	12776	5.43318
0	12784	5.52117
0	12792	5.69015
0	12800	5.92443
0	12808	5.81029
0	12816	6.09184
0	12824	6.16742
0	12832	6.52544
0	12840	6.52544
0	12848	7.05251
0	12856	7.57254
0	12864	7.70149
0	12872	7.03617
0	12880	7.25086
0	12888	7.40801
0	12896	7.10898
0	12904	7.37178
0	12912	7.56324
0	12920	7.60914
0	12928	7.84481
0	12936	8.3575
0	12944	8.19644
0	12952	8.10115
0	12960	7.93808
0	12968	6.35631
0	12976	5.89508
0	12984	5.89508
0	12992	6.95634
0	13000	7.25729
0	13008	7.46902
0	13016	8.01663
0	13024	8.2203
0	13032	8.2203
0	13040	8.51904
0	13048	8.63895
0	13056	8.63895
0	13064	8.51904
0	13072	8.44897
0	13080	8.45233
0	13088	8.45233
0	13096	8.70244
0	13104	8.6911
0	13112	8.54025
0	13120	8.27385
0	13128	8.07885
0	13136	8.07885
0	13144	7.94843
0	13152	7.64386
0	13160	7.61815
0	13168	7.70244
0	13176	7.94366
0	13184	7.94366
0	13192	7.94366
0	13200	8.48004
0	13208	7.86007
0	13216	6.74965
0	13224	6.30269
0	13232	5.65168
0	13240	5.65168
0	13248	7.39292
0	13256	8.00447
0	13264	8.84779
0	13272	9.26559
0	13280	9.17388
0	13288	9.17388
0	13296	9.20144
0	13304	9.20144
0	13312	9.01398
0	13320	9.18571
0	13328	9.18571
0	13336	9.21338
0	13344	9.53392
0	13352	9.53392
0	13360	9.64091
0	13368	9.64091
0	13376	9.64067
0	13384	9.22293
0	13392	8.8068
0	13400	8.46625
0	13408	8.97555
0	13416	9.1847
0	13424	9.2262
0	13432	9.46181
0	13440	9.69937
0	13448	9.71299
0	13456	9.51181
0	13464	9.53101
0	13472	9.84566
0	13480	10.0688
0	13488	9.96127
0	13496	9.91105
0	13504	9.78918
0	13512	9.60209
0	13520	9.58841
0	13528	9.6597
0	13536	9.93608
0	13544	10.2069
0	13552	10.3172
0	13560	10.3022
0	13568	10.3942
0	13576	10.4766
0	13584	10.3121
0	13592	10.215
0	13600	10.215
0	13608	10.0656
0	13616	10.1499
0	13624	10.761
0	13632	11.0488
0	13640	11.0246
0	13648	11.0246
0	13656	10.8552
0	13664	10.8552
0	13672	10.9816
0	13680	11.3091
0	13688	11.4691
0	13696	11.3617
0	13704	11.1456
0	13712	10.8791
0	13720	10.2089
0	13728	10.2089
0	13736	10.1273
0	13744	10.4967
0	13752	10.7905
0	13760	10.7905
0	13768	10.5994
0	13776	10.9653
0	13784	11.0639
0	13792	11.282
0	13800	11.3147
0	13808	11.3147
0	13816	11.1709
0	13824	10.3907
0	13832	10.2993
0	13840	10.2993
0	13848	10.3859
0	13856	10.5201
0	13864	10.6429
0	13872	11.0631
0	13880	11.3881
0	13888	11.5662
0	13896	11.3058
0	13904	11.1556
0	13912	10.879
0	13920	9.88309
0	13928	9.88309
0	13936	10.7028
0	13944	11.2432
0	13952	11.3631
0	13960	11.4826
0	13968	11.1598
0	13976	11.1598
0	13984	11.286
0	13992	10.9382
0	14000	10.9382
0	14008	11.1833
0	14016	11.1833
0	14024	11.0479
0	14032	11.1426
0	14040	11.0758
0	14048	10.8597
0	14056	10.9002
0	14064	11.3544
0	14072	11.3544
0	14080	11.4043
0	14088	11.2714
0	14096	11.0302
0	14104	10.5649
0	14112	11.0302
0	14120	11.4835
0	14128	11.8454
0	14136	11.933
0	14144	12.2278
0	14152	12.159
0	14160	11.9211
0	14168	11.7336
0	14176	10.9759
0	14184	10.4799
0	14192	10.4376
0	14200	10.4376
0	14208	10.2965
0	14216	10.2965
0	14224	10.5383
0	14232	10.5526
0	14240	10.3541
0	14248	10.7792
0	14256	10.6663
0	14264	10.4077
0	14272	10.0367
0	14280	9.60411
0	14288	8.72392
0	14296	7.35272
0	14304	6.43997
0	14312	6.25215
0	14320	6.25215
0	14328	6.43997
0	14336	6.65751
0	14344	6.53181
0	14352	6.53181
0	14360	6.53392
0	14368	5.98138
0	14376	5.74965
0	14384	5.96578
0	14392	5.83454
0	14400	5.83454
0	14408	5.83454
0	14416	5.59197
0	14424	5.59197
0	14432	6.33946
0	14440	6.3587
0	14448	6.3587
0	14456	6.47785
0	14464	6.57973
0	14472	6.66526
0	14480	6.66526
0	14488	6.75511
0	14496	7.07594
0	14504	7.07594
0	14512	6.80329
0	14520	6.80329
0	14528	6.72392
0	14536	6.89178
0	14544	6.44897
0	14552	6.44897
0	14560	6.42636
0	14568	6.23143
0	14576	6.12029
0	14584	6.12029
0	14592	6.26495
0	14600	6.64386
0	14608	7.03916
0	14616	6.90001
0	14624	6.77851
0	14632	6.72206
0	14640	7.12732
0	14648	7.12732
0	14656	7.13431
0	14664	7.41146
0	14672	7.62014
0	14680	7.34911
0	14688	7.34911
0	14696	8.14543
0	14704	8.57665
0	14712	8.57665
0	14720	8.57665
0	14728	7.93808
0	14736	6.76415
0	14744	6.24442
0	14752	5.89178
0	14760	5.80329
0	14768	5.80329
0	14776	5.99374
0	14784	6.06866
0	14792	6.27258
0	14800	6.88848
0	14808	7.31751
0	14816	7.31751
0	14824	6.94843
0	14832	7.14266
0	14840	7.14266
0	14848	7.50831
0	14856	8.24312
0	14864	8.24312
0	14872	8.24312
0	14880	8.03617
0	14888	7.67104
0	14896	7.47675
0	14904	7.50508
0	14912	7.96657
0	14920	7.96422
0	14928	7.96422
0	14936	8.24958
0	14944	8.04288
0	14952	8.04288
0	14960	8.42863
0	14968	8.59653
0	14976	8.62511
0	14984	8.62511
0	14992	8.70995
0	15000	8.6463
0	15008	8.3818
0	15016	7.96578
0	15024	7.48004
0	15032	7.48004
0	15040	8.38708
0	15048	8.57254
0	15056	8.77403
0	15064	9.04288
0	15072	8.83368
0	15080	8.60964
0	15088	8.47344
0	15096	8.31935
0	15104	8.15096
0	15112	7.90738
0	15120	7.66236
0	15128	7.66236
0	15136	7.67008
0	15144	7.78296
0	15152	8.25344
0	15160	9.13954
0	15168	9.23826
0	15176	9.3452
0	15184	9.3452
0	15192	9.3452
0	15200	9.6134
0	15208	9.84949
0	15216	10.0882
0	15224	10.0882
0	15232	9.83132
0	15240	9.68563
0	15248	10.2457
0	15256	9.72346
0	15264	9.72346
0	15272	9.79405
0	15280	9.02455
0	15288	9.02455
0	15296	9.91125
0	15304	10.0198
0	15312	10.0736
0	15320	10.1958
0	15328	9.81943
0	15336	9.40193
0	15344	9.39438
0	15352	8.89343
0	15360	8.58024
0	15368	8.58024
0	15376	8.87893
0	15384	9.32272
0	15392	9.71275
0	15400	9.90206
0	15408	9.90206
0	15416	9.59552
0	15424	9.46792
0	15432	8.95871
0	15440	8.60813
0	15448	8.60813
0	15456	9.0904
0	15464	9.41721
0	15472	9.57973
0	15480	9.57973
0	15488	9.72577
0	15496	9.79581
0	15504	10.1008
0	15512	10.4031
0	15520	10.4932
0	15528	10.3866
0	15536	10.4448
0	15544	10.4448
0	15552	10.3802
0	15560	10.4752
0	15568	10.4752
0	15576	10.3431
0	15584	10.0121
0	15592	10.1084
0	15600	10.1084
0	15608	10.4132
0	15616	10.2446
0	15624	10.2857
0	15632	10.4132
0	15640	10.697
0	15648	10.7744
0	15656	10.775
0	15664	10.8112
0	15672	10.6324
0	15680	10.1705
0	15688	9.88268
0	15696	10.0336
0	15704	10.0336
0	15712	10.0336
0	15720	10.4019
0	15728	10.4833
0	15736	10.3664
0	15744	9.79669
0	15752	10.2673
0	15760	9.81987
0	15768	10.2431
0	15776	10.2417
0	15784	10.4356
0	15792	10.4832
0	15800	11.0658
0	15808	11.0658
0	15816	11.221
0	15824	11.2272
0	15832	11.0027
0	15840	10.9986
0	15848	10.9707
0	15856	10.9329
0	15864	10.5684
0	15872	10.3918
0	15880	10.0045
0	15888	10.09
0	15896	9.71881
0	15904	9.96696
0	15912	10.069
0	15920	10.2018
0	15928	10.097
0	15936	9.89837
0	15944	9.39205
0	15952	8.31935
0	15960	8.01965
0	15968	7.89426
0	15976	7.52756
0	15984	6.8431
0	15992	5.94047
0	16000	5.78207
0	16008	5.61615
[truncated: 194,038 more rows]
