# Supplementary material for: A Compendium of Nucleosome and Transcript Profiles Reveals Determinants of Chromatin Architecture and Transcription
Source: PLoS Genet. 2013 May 2;9(5):e1003479. doi: 10.1371/journal.pgen.1003479 (PMC3642058; doi:10.1371/journal.pgen.1003479)
Supplement: Dataset S1 — Yeast transcript annotation R script and data files. Please note this file is 81.9 MB and may be difficult for some readers to download due to its size. (GZ) [file pgen.1003479.s001.gz › yeast-transcript-annotation/chr3.data.tot.perm]

0	16	7.52207
0	24	7.48803
0	32	7.47458
0	40	7.46099
0	48	7.46099
0	56	7.4842
0	64	7.70933
0	72	7.88381
0	80	7.97537
0	88	7.92042
0	96	7.71097
0	100	7.67276
0	104	7.33475
0	105	7.33475
0	112	7.33475
0	113	7.33475
0	120	7.2127
0	121	7.18464
0	122	7.18464
0	128	7.19405
0	136	7.15843
0	141	7.21386
0	152	7.14757
0	160	7.03421
0	176	7.29375
0	184	7.29375
0	192	7.29375
0	196	7.0819
0	200	7.0819
0	216	7.34746
0	224	7.33262
0	232	7.33262
0	240	7.57976
0	272	7.35273
0	280	7.35273
0	288	7.26946
0	304	7.46974
0	312	7.4104
0	320	7.4104
0	328	7.53509
0	344	7.67444
0	352	7.42946
0	360	7.25379
0	368	6.80305
0	376	6.24249
0	384	5.89539
0	392	5.88381
0	400	6.01707
0	408	6.59139
0	416	7.844
0	424	8.62484
0	432	8.99435
0	440	9.323
0	448	9.04075
0	456	9.04075
0	464	9.01176
0	472	8.96647
0	480	8.96647
0	488	9.01176
0	496	8.91829
0	504	8.91829
0	512	9.66855
0	520	9.7167
0	528	9.7167
0	536	9.7167
0	544	8.8633
0	552	7.73374
0	560	6.80305
0	568	7.33049
0	576	7.47843
0	584	7.81987
0	592	7.59139
0	600	7.59139
0	608	7.38904
0	616	7.20574
0	624	6.8809
0	632	6.7625
0	640	6.54432
0	648	6.39722
0	656	6.13906
0	664	6.21501
0	672	6.21501
0	680	6.74659
0	688	6.87505
0	696	6.93804
0	704	6.89251
0	712	6.54432
0	720	6.54432
0	728	7.01972
0	736	6.92679
0	744	7.51833
0	752	7.51833
0	760	7.0329
0	768	6.75616
0	776	6.7751
0	784	6.7751
0	792	6.56261
0	800	6.74979
0	808	6.93804
0	816	7.16083
0	824	7.92679
0	832	8.04465
0	840	8.42946
0	848	8.59317
0	856	8.42646
0	864	8.11449
0	872	8.04335
0	880	7.56261
0	888	6.97673
0	896	6.13418
0	904	6.13418
0	912	6.5985
0	920	6.65412
0	928	6.57347
0	936	7.39109
0	944	6.89539
0	952	6.74339
0	960	6.67108
0	968	6.67108
0	976	6.16802
0	984	6.16802
0	992	5.9183
0	1000	6.71751
0	1008	6.77196
0	1016	6.73697
0	1024	6.09954
0	1032	5.88961
0	1040	5.8425
0	1048	5.7938
0	1056	6.15843
0	1064	6.15843
0	1072	6.09452
0	1080	5.86035
0	1088	5.40534
0	1096	5.40534
0	1104	5.22423
0	1112	5.21501
0	1120	5.07936
0	1128	5.04855
0	1136	4.94084
0	1144	4.94084
0	1152	6.29155
0	1160	6.32193
0	1168	6.65412
0	1176	6.67108
0	1184	6.63697
0	1192	6.25154
0	1200	6.17754
0	1208	5.65071
0	1216	5.52952
0	1224	5.39722
0	1232	5.74339
0	1240	5.71097
0	1248	6.17278
0	1256	6.17278
0	1264	6.26053
0	1272	6.28716
0	1280	6.42946
0	1288	6.01707
0	1296	5.90689
0	1304	5.89539
0	1312	5.49947
0	1320	5.26053
0	1328	5.40534
0	1336	5.1964
0	1344	5.02764
0	1352	5.28716
0	1360	5.7044
0	1368	5.71751
0	1376	5.75616
0	1384	5.6845
0	1392	5.35588
0	1400	5.35588
0	1408	5.41343
0	1416	5.7044
0	1424	5.96303
0	1432	6.12928
0	1440	5.96303
0	1448	5.90689
0	1456	5.7938
0	1464	5.90689
0	1472	5.60204
0	1480	5.52207
0	1488	6.17278
0	1496	6.85739
0	1504	6.90975
0	1512	7.54616
0	1520	7.54616
0	1528	7.13662
0	1536	6.7044
0	1544	6.35588
0	1552	6.23339
0	1560	6.23339
0	1568	6.68115
0	1576	6.68783
0	1584	6.39722
0	1592	6.265
0	1600	6.17754
0	1608	5.95198
0	1616	5.74979
0	1624	5.67108
0	1632	5.67108
0	1640	5.67108
0	1648	5.974
0	1656	6.44136
0	1664	6.84847
0	1672	7.17278
0	1680	7.17278
0	1688	6.8425
0	1696	6.77196
0	1704	6.42547
0	1712	6.42547
0	1720	6.73051
0	1728	6.63005
0	1736	6.65412
0	1744	6.45709
0	1752	5.82443
0	1760	5.36424
0	1768	5.45317
0	1776	5.45317
0	1784	5.65071
0	1792	5.6845
0	1800	6.02237
0	1808	6.22423
0	1816	6.22423
0	1824	5.92961
0	1832	6.19171
0	1840	5.84847
0	1848	5.65071
0	1856	5.69116
0	1864	6.04855
0	1872	6.3684
0	1880	6.58425
0	1888	6.58425
0	1896	7.02237
0	1904	7.09954
0	1912	6.94084
0	1920	6.6677
0	1928	6.83349
0	1936	6.35588
0	1944	5.90689
0	1952	6.00107
0	1960	5.98489
0	1968	5.974
0	1976	5.98489
0	1984	6.00107
0	1992	6.16802
0	2000	6.16802
0	2008	5.974
0	2016	5.58782
0	2024	5.58782
0	2032	5.73697
0	2040	5.80613
0	2048	5.88381
0	2056	6.04855
0	2064	6.22882
0	2072	6.22882
0	2080	5.98489
0	2088	6.35588
0	2096	6.35588
0	2104	5.98489
0	2112	5.6845
0	2120	5.69116
0	2128	5.69116
0	2136	6.18228
0	2144	6.16802
0	2152	6.08948
0	2160	6.08948
0	2168	5.7625
0	2176	5.7625
0	2184	5.7625
0	2192	6.01707
0	2200	5.86035
0	2208	5.8425
0	2216	5.36424
0	2224	5.53694
0	2232	5.53694
0	2240	5.74979
0	2248	5.98489
0	2256	6.11944
0	2264	6.38082
0	2272	6.48803
0	2280	6.76881
0	2288	6.76881
0	2296	6.93524
0	2304	6.60204
0	2312	6.46099
0	2320	6.60204
0	2328	7.08696
0	2336	6.7938
0	2344	6.87213
0	2352	6.87213
0	2360	6.87213
0	2368	6.22423
0	2376	7.04595
0	2384	7.55166
0	2392	7.55166
0	2400	7.10204
0	2408	6.84847
0	2416	6.09954
0	2424	5.67108
0	2432	5.67108
0	2440	7.52766
0	2448	8.265
0	2456	8.265
0	2464	8.265
0	2472	7.56261
0	2480	6.52207
0	2488	6.47264
0	2496	6.13906
0	2504	5.83048
0	2512	5.81835
0	2520	5.42146
0	2528	5.42146
0	2536	5.55897
0	2544	5.72403
0	2552	5.6845
0	2560	5.6845
0	2568	5.72403
0	2576	5.78759
0	2584	5.55166
0	2592	5.83048
0	2600	6.23339
0	2608	6.47264
0	2616	6.47264
0	2624	6.71425
0	2632	6.71425
0	2640	6.58425
0	2648	6.31331
0	2656	6.31331
0	2664	6.15361
0	2672	6.265
0	2680	6.58066
0	2688	6.71425
0	2696	6.94084
0	2704	7.30682
0	2712	7.34746
0	2720	7.20574
0	2728	7.19171
0	2736	6.93524
0	2744	6.41343
0	2752	5.88381
0	2760	5.61611
0	2768	5.7625
0	2776	5.7625
0	2784	6.11944
0	2792	6.30899
0	2800	6.30899
0	2808	6.27391
0	2816	6.27391
0	2824	6.29593
0	2832	6.08948
0	2840	6.10952
0	2848	6.32622
0	2856	6.10952
0	2864	5.89539
0	2872	6.38082
0	2880	6.36424
0	2888	6.40939
0	2896	6.39722
0	2904	6.1964
0	2912	6.16802
0	2920	6.24249
0	2928	6.16802
0	2936	6.46489
0	2944	6.56624
0	2952	6.39722
0	2960	6.47651
0	2968	6.44925
0	2976	5.73697
0	2984	5.23339
0	2992	5.23339
0	3000	5.23339
0	3008	5.49947
0	3016	5.8365
0	3024	5.8365
0	3032	5.8365
0	3040	6.46099
0	3048	7.01707
0	3056	7.01707
0	3064	6.98489
0	3072	6.98489
0	3080	6.49185
0	3088	6.34746
0	3096	6.49185
0	3104	6.40939
0	3112	6.46099
0	3120	6.42146
0	3128	5.99031
0	3136	5.38904
0	3144	5.51457
0	3152	5.52952
0	3160	5.52952
0	3168	5.96303
0	3176	5.96303
0	3184	6.40534
0	3192	6.33049
0	3200	5.89539
0	3208	5.89539
0	3216	5.89539
0	3224	5.58782
0	3232	5.88381
0	3240	5.84847
0	3248	5.65753
0	3256	5.84847
0	3264	5.7751
0	3272	5.7751
0	3280	6.00643
0	3288	6.00643
0	3296	6.20107
0	3304	6.20107
0	3312	6.20107
0	3320	6.71751
0	3328	6.85145
0	3336	6.53694
0	3344	6.56624
0	3352	6.69448
0	3360	6.41745
0	3368	5.9183
0	3376	5.9183
0	3384	6.21501
0	3392	6.07936
0	3400	6.07936
0	3408	6.38494
0	3416	6.38494
0	3424	6.29593
0	3432	5.9957
0	3440	5.65753
0	3448	5.65753
0	3456	5.78136
0	3464	5.84847
0	3472	6.3684
0	3480	7.02237
0	3488	7.48803
0	3496	7.28055
0	3504	7.41343
0	3512	7.19171
0	3520	6.187
0	3528	5.55897
0	3536	6.06916
0	3544	5.64386
0	3552	5.98489
0	3560	5.98489
0	3568	6.32193
0	3576	6.23795
0	3584	6.23795
0	3592	6.3003
0	3600	6.3003
0	3608	6.12928
0	3616	6.10952
0	3624	6.12928
0	3632	6.52952
0	3640	6.9183
0	3648	6.9183
0	3656	6.9183
0	3664	7.10204
0	3672	6.47651
0	3680	5.92961
0	3688	6.09954
0	3696	6.07936
0	3704	6.0329
0	3712	6.09954
0	3720	6.24249
0	3728	6.22423
0	3736	6.09452
0	3744	5.96303
0	3752	5.6845
0	3760	5.6845
0	3768	5.6845
0	3776	5.81225
0	3784	5.82443
0	3792	5.82443
0	3800	5.45317
0	3808	5.4842
0	3816	5.4842
0	3824	5.56624
0	3832	5.78759
0	3840	5.87213
0	3848	5.88961
0	3856	5.95752
0	3864	5.94084
0	3872	6.17754
0	3880	6.17754
0	3888	7.1964
0	3896	7.92396
0	3904	8.13051
0	3912	8.00107
0	3920	8.00107
0	3928	7.21963
0	3936	7.21963
0	3944	6.51081
0	3952	5.23339
0	3960	5.26053
0	3968	5.26053
0	3976	5.23339
0	3984	5.36424
0	3992	5.7625
0	4000	6.187
0	4008	6.7044
0	4016	6.7044
0	4024	6.58066
0	4032	6.41745
0	4040	5.38904
0	4048	5.38904
0	4056	5.14878
0	4064	5.8425
0	4072	5.9957
0	4080	6.14878
0	4088	5.81225
0	4096	5.81225
0	4104	5.81225
0	4112	5.95198
0	4120	6.11449
0	4128	6.12437
0	4136	6.0329
0	4144	5.97946
0	4152	5.54432
0	4160	5.39722
0	4168	5.39722
0	4176	5.52952
0	4184	5.50704
0	4192	5.16802
0	4200	5.16802
0	4208	5.11944
0	4216	5.43741
0	4224	5.30465
0	4232	5.28716
0	4240	5.20574
0	4248	5.20574
0	4256	4.84847
0	4264	4.92961
0	4272	5.23339
0	4280	5.05889
0	4288	5.339
0	4296	5.38904
0	4304	5.65753
0	4312	5.6845
0	4320	5.79998
0	4328	5.6845
0	4336	5.95752
0	4344	6.32193
0	4352	6.22423
0	4360	6.20107
0	4368	6.20107
0	4376	5.42146
0	4384	5.42146
0	4392	5.69779
0	4400	6.187
0	4408	6.6231
0	4416	6.96303
0	4424	6.96303
0	4432	6.9183
0	4440	6.60204
0	4448	6.1964
0	4456	6.0329
0	4464	5.92396
0	4472	5.7625
0	4480	5.96853
0	4488	5.9126
0	4496	5.65071
0	4504	6.02764
0	4512	6.43741
0	4520	6.20107
0	4528	6.78136
0	4536	6.78136
0	4544	6.61611
0	4552	6.07936
0	4560	6.00107
0	4568	6.00107
0	4576	5.14878
0	4584	5.43741
0	4592	5.43741
0	4600	5.51457
0	4608	5.51457
0	4616	5.64386
0	4624	5.89539
0	4632	6.00107
0	4640	6.21501
0	4648	6.16802
0	4656	6.05889
0	4664	5.52207
0	4672	5.89539
0	4680	5.63005
0	4688	5.46099
0	4696	5.46099
0	4704	5.78759
0	4712	5.46099
0	4720	5.45317
0	4728	5.55897
0	4736	5.6778
0	4744	5.55897
0	4752	5.55897
0	4760	5.43741
0	4768	5.57347
0	4776	5.43741
0	4784	5.50704
0	4792	5.65753
0	4800	7.22423
0	4808	7.22423
0	4816	7.19405
0	4824	7.27612
0	4832	6.52207
0	4840	6.10454
0	4848	6.10454
0	4856	6.37255
0	4864	6.15843
0	4872	6.10952
0	4880	6.09452
0	4888	6.03814
0	4896	5.88961
0	4904	5.89539
0	4912	5.81225
0	4920	6.08443
0	4928	6.09452
0	4936	6.01707
0	4944	5.87798
0	4952	5.90689
0	4960	5.8425
0	4968	5.7625
0	4976	5.7044
0	4984	5.7044
0	4992	5.55166
0	5000	5.35588
0	5008	5.27834
0	5016	5.45317
0	5024	5.8365
0	5032	5.69779
0	5040	5.78759
0	5048	5.78759
0	5056	5.92396
0	5064	5.53694
0	5072	5.54432
0	5080	5.92396
0	5088	5.96853
0	5096	5.78136
0	5104	5.92961
0	5112	6.12437
0	5120	5.92961
0	5128	5.92961
0	5136	6.16802
0	5144	6.54432
0	5152	6.49185
0	5160	6.548
0	5168	6.8425
0	5176	6.63697
0	5184	6.30465
0	5192	6.42146
0	5200	6.12928
0	5208	6.05889
0	5216	6.05889
0	5224	6.05889
0	5232	5.76881
0	5240	5.84847
0	5248	6.0329
0	5256	6.21038
0	5264	6.63697
0	5272	7.24022
0	5280	8.15241
0	5288	8.33688
0	5296	8.33688
0	5304	8.14757
0	5312	7.06916
0	5320	6.548
0	5328	6.54432
0	5336	6.46877
0	5344	6.41343
0	5352	6.11449
0	5360	5.92961
0	5368	5.94084
0	5376	6.17754
0	5384	6.9183
0	5392	6.96853
0	5400	6.97127
0	5408	6.97127
0	5416	5.95198
0	5424	5.67108
0	5432	5.58782
0	5440	5.46877
0	5448	5.46877
0	5456	5.63005
0	5464	5.7751
0	5472	5.90689
0	5480	6.00107
0	5488	5.7751
0	5496	5.65753
0	5504	5.58782
0	5512	5.38904
0	5520	5.05889
0	5528	5.37255
0	5536	5.15843
0	5544	5.49185
0	5552	5.82443
0	5560	6.15843
0	5568	6.21963
0	5576	6.21963
0	5584	6.08948
0	5592	5.81835
0	5600	5.65753
0	5608	5.6778
0	5616	5.78759
0	5624	5.57347
0	5632	5.57347
0	5640	5.81225
0	5648	5.81225
0	5656	5.81225
0	5664	5.81225
0	5672	6.09954
0	5680	6.42946
0	5688	6.32193
0	5696	6.20574
0	5704	6.20574
0	5712	6.00643
0	5720	5.53694
0	5728	5.63697
0	5736	6.11449
0	5744	6.20574
0	5752	6.16802
0	5760	6.16802
0	5768	6.16323
0	5776	6.20574
0	5784	6.24249
0	5792	6.24249
0	5800	6.33475
0	5808	6.65071
0	5816	6.65071
0	5824	7.99435
0	5832	7.88816
0	5840	7.88816
0	5848	7.88816
0	5856	6.00643
0	5864	5.98489
0	5872	6.187
0	5880	6.47264
0	5888	6.47264
0	5896	6.3003
0	5904	6.39722
0	5912	6.39722
0	5920	7.32193
0	5928	7.40939
0	5936	7.40939
0	5944	7.29593
0	5952	5.90689
0	5960	5.79998
0	5968	5.6845
0	5976	5.79998
0	5984	5.79998
0	5992	5.72403
0	6000	5.63697
0	6008	5.54432
0	6016	5.46877
0	6024	5.52952
0	6032	5.90115
0	6040	6.04855
0	6048	6.04855
0	6056	6.04855
0	6064	5.86035
0	6072	5.49185
0	6080	5.28716
0	6088	5.15843
0	6096	4.8365
0	6104	4.95198
0	6112	5.13906
0	6120	5.26053
0	6128	5.28716
0	6136	5.61611
0	6144	5.67108
0	6152	5.54432
0	6160	5.54432
0	6168	5.40534
0	6176	5.29593
0	6184	5.1964
0	6192	5.4842
0	6200	5.60909
0	6208	5.9957
0	6216	6.18935
0	6224	6.36424
0	6230	6.06147
0	6231	6.06147
0	6232	6.06147
0	6238	6.26277
0	6239	6.26277
0	6240	6.26277
0	6280	5.89251
0	6288	5.74339
0	6296	5.64386
0	6304	5.55897
0	6312	5.52952
0	6320	5.42946
0	6328	5.52952
0	6336	6.23339
0	6344	6.13418
0	6352	6.24702
0	6360	6.24702
0	6368	5.73697
0	6376	5.42146
0	6384	5.69779
0	6392	5.81225
0	6400	5.7625
0	6408	5.85442
0	6416	5.9957
0	6424	5.86035
0	6432	5.86035
0	6440	6.06916
0	6448	6.05889
0	6456	6.05889
0	6464	6.05889
0	6472	5.85442
0	6480	5.63005
0	6488	5.63005
0	6496	5.339
0	6504	5.63005
0	6512	5.73051
0	6520	5.81835
0	6528	6.10454
0	6536	6.26053
0	6544	6.31331
0	6552	6.55897
0	6560	6.66432
0	6568	7.04335
0	6576	7.03027
0	6584	6.8809
0	6592	7.03027
0	6600	6.8809
0	6608	6.85739
0	6616	6.85739
0	6624	6.86625
0	6632	6.339
0	6640	6.71751
0	6648	6.71751
0	6656	6.84549
0	6664	6.84549
0	6672	6.78759
0	6680	6.21501
0	6688	6.21501
0	6696	7.60733
0	6704	7.60733
0	6712	7.61611
0	6720	7.61611
0	6728	5.64386
0	6736	5.28716
0	6744	5.52207
0	6752	5.74979
0	6760	6.26053
0	6768	6.26053
0	6776	6.26053
0	6784	6.20107
0	6792	5.8365
0	6800	5.8365
0	6808	7.21963
0	6816	7.63005
0	6824	7.63005
0	6832	7.63005
0	6840	7.38288
0	6848	7.38288
0	6856	7.07427
0	6864	7.10703
0	6872	7.06916
0	6880	6.51081
0	6888	6.51081
0	6896	6.25154
0	6904	6.35588
0	6912	6.45317
0	6920	6.70769
0	6928	6.51081
0	6936	6.51081
0	6944	6.71751
0	6952	6.74659
0	6960	6.54432
0	6968	6.62658
0	6976	6.91545
0	6984	6.59495
0	6992	6.59495
0	7000	6.74659
0	7008	6.85739
0	7016	6.74659
0	7024	6.74659
0	7032	6.74018
0	7040	6.53324
0	7048	6.53324
0	7056	7.21501
0	7064	7.32193
0	7072	7.37463
0	7080	7.835
0	7088	7.74979
0	7096	7.75933
0	7104	8.14878
0	7112	8.14878
0	7120	7.61961
0	7128	7.7907
0	7136	7.35588
0	7144	7.33049
0	7152	7.30899
0	7160	7.55897
0	7168	7.74499
0	7176	7.7907
0	7184	7.60027
0	7192	7.54983
0	7200	7.32193
0	7208	7.04075
0	7216	6.92396
0	7224	6.70769
0	7232	6.6231
0	7240	7.02501
0	7248	6.86625
0	7256	6.4842
0	7264	7.09703
0	7272	7.41544
0	7280	7.35588
0	7288	7.13173
0	7296	7.13173
0	7304	7.14878
0	7312	7.37876
0	7320	7.91545
0	7328	7.91545
0	7336	7.91545
0	7344	7.62135
0	7352	6.7751
0	7360	6.7751
0	7368	7.43344
0	7376	8.0666
0	7384	8.0666
0	7392	8.1354
0	7400	8.06404
0	7408	7.38494
0	7416	6.26946
0	7424	7.41946
0	7432	7.40129
0	7440	7.87066
0	7448	8.41544
0	7456	8.89323
0	7464	8.7297
0	7472	8.59495
0	7480	8.59495
0	7488	8.90975
0	7496	7.35588
0	7504	7.35588
0	7512	7.265
0	7520	8.76408
0	7528	8.42846
0	7536	8.76408
0	7544	8.76724
0	7552	8.82063
0	7560	8.3187
0	7568	7.97537
0	7576	7.83199
0	7584	7.71588
0	7592	7.29593
0	7600	6.99839
0	7608	6.40534
0	7616	5.974
0	7624	5.974
0	7632	6.61611
0	7640	7.04855
0	7648	7.37463
0	7656	7.45709
0	7664	7.60204
0	7672	7.76724
0	7680	8.06147
0	7688	8.65583
0	7696	8.82215
0	7704	8.6778
0	7712	8.61961
0	7720	7.84847
0	7728	6.65412
0	7736	6.33475
0	7744	6.71751
0	7752	7.62658
0	7760	7.62658
0	7768	7.62658
0	7776	7.41343
0	7784	6.4842
0	7792	5.90689
0	7800	5.7751
0	7808	5.974
0	7816	6.43741
0	7824	7.27169
0	7832	7.47843
0	7840	7.6845
0	7848	8.03683
0	7856	8.04075
0	7864	7.81531
0	7872	8.38494
0	7880	8.38494
0	7888	8.04075
0	7896	7.61961
0	7904	7.61961
0	7912	6.86035
0	7920	6.71097
0	7928	6.57347
0	7936	7.07172
0	7944	7.31331
0	7952	7.53509
0	7960	7.49566
0	7968	7.49566
0	7976	7.96441
0	7984	7.96441
0	7992	6.84847
0	8000	7.18935
0	8008	7.58425
0	8016	7.58425
0	8024	7.73374
0	8032	7.8809
0	8040	7.8809
0	8048	8.02896
0	8056	7.69448
0	8064	7.74659
0	8072	7.5985
0	8080	7.53509
0	8088	7.40129
0	8096	7.53509
0	8104	7.94363
0	8112	8.05114
0	8120	8.10204
0	8128	7.97673
0	8136	7.40737
0	8144	6.58066
0	8152	6.58066
0	8160	7.21038
0	8168	7.17991
0	8176	7.20107
0	8184	7.1704
0	8192	6.69448
0	8200	6.69448
0	8208	7.27612
0	8216	7.60557
0	8224	7.75933
0	8232	7.75933
0	8240	7.48036
0	8248	7.42146
0	8256	7.42146
0	8264	7.10454
0	8272	6.87505
0	8280	7.09954
0	8288	7.09954
0	8296	7.15361
0	8304	7.15361
0	8312	7.15361
0	8320	6.5258
0	8328	6.12928
0	8336	5.64386
0	8344	5.58066
0	8352	5.96303
0	8360	6.36006
0	8368	6.36006
0	8376	6.36006
0	8384	6.34324
0	8392	5.9183
0	8400	5.64386
0	8408	5.64386
0	8416	5.98489
0	8424	5.96303
0	8432	5.92396
0	8440	5.92396
0	8448	5.92396
0	8456	5.64386
0	8464	5.52952
0	8472	5.64386
0	8480	5.69116
0	8488	5.60204
0	8496	5.94084
0	8504	6.09954
0	8512	6.01707
0	8520	5.73697
0	8528	5.69116
0	8536	5.01707
0	8544	5.01707
0	8552	5.14878
0	8560	5.30465
0	8568	5.52952
0	8576	7.13418
0	8584	7.7907
0	8592	7.7907
0	8600	7.87505
0	8608	7.29812
0	8616	6.77196
0	8624	6.32193
0	8632	6.12437
0	8640	6.04335
0	8648	5.86625
0	8656	5.8365
0	8664	5.71097
0	8672	5.71097
0	8680	5.7751
0	8688	5.95752
0	8696	6.16802
0	8704	6.26053
0	8712	6.47651
0	8720	6.80919
0	8728	6.80919
0	8736	6.75933
0	8744	6.75933
0	8752	6.07936
0	8760	5.60204
0	8768	5.67108
0	8776	5.7938
0	8784	5.40534
0	8792	6.55166
0	8800	6.80919
0	8808	6.548
0	8816	6.548
0	8824	6.72403
0	8832	6.49185
0	8840	6.15843
0	8848	5.72403
0	8856	6.23795
0	8864	6.21963
0	8872	6.61611
0	8880	6.7625
0	8888	6.7625
0	8896	6.6845
0	8904	6.36424
0	8912	5.54432
0	8920	5.34746
0	8928	5.30465
0	8936	5.32193
0	8944	5.32193
0	8952	5.34746
0	8960	5.49947
0	8968	5.65753
0	8976	5.50704
0	8984	5.54432
0	8992	5.42146
0	9000	5.75616
0	9008	5.75616
0	9016	5.82443
0	9024	6.11449
0	9032	6.12928
0	9040	6.11449
0	9048	6.11449
0	9056	6.31331
0	9064	6.05889
0	9072	6.06916
0	9080	6.75616
0	9088	6.47264
0	9096	6.39314
0	9104	6.47264
0	9112	7.10204
0	9120	6.76881
0	9128	6.44531
0	9136	6.44531
0	9144	6.51457
0	9152	6.187
0	9160	5.99031
0	9168	5.96853
0	9176	5.96853
0	9184	5.74979
0	9192	5.7625
0	9200	5.54432
0	9208	5.42146
0	9216	5.43741
0	9224	5.61611
0	9232	5.64386
0	9240	5.72403
0	9248	5.79998
0	9256	5.45317
0	9264	5.72403
0	9272	5.73697
0	9280	5.90689
0	9288	5.90689
0	9296	5.90689
0	9304	5.57347
0	9312	5.37255
0	9320	5.25154
0	9328	5.37255
0	9336	5.73697
0	9344	6.02764
0	9352	6.36424
0	9360	6.51457
0	9368	6.42946
0	9376	6.56624
0	9384	6.46877
0	9392	6.40534
0	9400	6.46877
0	9408	6.56986
0	9416	6.63005
0	9424	7.96028
0	9432	8.05114
0	9440	8.05114
0	9448	8.05114
0	9456	7.39314
0	9464	6.3684
0	9472	6.01707
0	9480	6.27834
0	9488	5.96853
0	9496	6.04855
0	9504	6.28716
0	9512	6.66093
0	9520	6.28716
0	9528	6.31763
0	9536	6.46877
0	9544	6.69448
0	9552	6.44136
0	9560	6.43344
0	9568	6.548
0	9576	6.28716
0	9584	5.81835
0	9592	5.72403
0	9600	5.72403
0	9608	5.52952
0	9616	5.74979
0	9624	5.87213
0	9632	5.7751
0	9640	5.6845
0	9648	5.6845
0	9656	5.47651
0	9664	5.74979
0	9672	6.06404
0	9680	6.41343
0	9688	6.41343
0	9696	6.3684
0	9704	6.3684
0	9712	6.53694
0	9720	6.27834
0	9728	6.88961
0	9736	6.88961
0	9744	6.88961
0	9752	6.55532
0	9760	6.55532
0	9768	6.55532
0	9776	7.34324
0	9784	7.34324
0	9792	7.46877
0	9800	7.46877
0	9808	7.0329
0	9816	6.80919
0	9824	6.80919
0	9832	6.95198
0	9840	6.96303
0	9848	6.96303
0	9856	6.83349
0	9864	6.57347
0	9872	6.27391
0	9880	6.18228
0	9888	6.36424
0	9896	7.82139
0	9904	7.82139
0	9912	7.82139
0	9920	7.841
0	9928	6.6231
0	9936	6.14393
0	9944	6.11449
0	9952	6.01707
0	9960	5.49947
0	9968	5.49947
0	9976	5.50704
0	9984	5.95752
0	9992	6.15843
0	10000	6.26946
0	10008	5.95752
0	10016	5.95198
0	10024	6.00643
0	10032	5.94642
0	10040	5.94642
0	10048	6.02764
0	10056	6.01176
0	10064	5.92396
0	10072	5.82443
0	10080	5.92961
0	10088	6.79998
0	10096	8.25154
0	10104	8.44037
0	10112	8.46489
0	10120	8.55075
0	10128	8.17397
0	10136	8.17397
0	10144	7.80919
0	10152	7.80919
0	10160	7.30899
0	10168	6.65753
0	10176	6.26053
0	10184	6.21038
0	10192	6.45317
0	10200	6.58782
0	10208	6.58782
0	10216	6.35588
0	10224	6.22423
0	10232	5.96303
0	10240	5.6231
0	10248	5.71751
0	10256	5.87798
0	10264	5.82443
0	10272	5.95198
0	10280	6.00107
0	10288	6.00107
0	10296	6.13906
0	10304	6.00107
0	10312	6.24702
0	10320	6.31763
0	10328	6.35168
0	10336	6.03814
0	10344	6.03814
0	10352	5.97946
0	10360	5.73051
0	10368	5.89539
0	10376	6.07936
0	10384	6.07936
0	10392	6.38082
0	10400	6.38082
0	10408	6.47651
0	10416	6.21501
0	10424	6.5258
0	10432	6.66432
0	10440	6.71425
0	10448	6.66432
0	10456	6.66432
0	10464	6.17754
0	10472	6.38904
0	10480	6.67108
0	10488	7.10454
0	10496	7.39722
0	10504	7.39722
0	10512	7.23339
0	10520	6.73697
0	10528	6.28276
0	10536	5.98489
0	10544	6.28276
0	10552	5.8365
0	10560	6.37255
0	10568	6.42146
0	10576	6.37255
0	10584	5.82443
0	10592	6.09954
0	10600	5.86035
0	10608	6.12437
0	10616	6.47651
0	10624	6.66432
0	10632	6.6778
0	10640	6.6778
0	10648	6.6778
0	10656	6.48803
0	10664	6.30899
0	10672	6.30899
0	10680	6.26946
0	10688	6.26946
0	10696	6.38494
0	10704	6.30899
0	10712	6.30899
0	10720	6.39722
0	10728	6.19171
0	10736	5.92961
0	10744	5.69779
0	10752	5.69779
0	10760	5.69779
0	10768	6.64042
0	10776	7.47843
0	10784	7.47843
0	10792	7.75298
0	10800	7.57527
0	10808	6.72403
0	10816	6.28716
0	10824	6.28716
0	10832	6.28716
0	10840	6.13906
0	10848	6.40534
0	10856	6.40534
0	10864	6.40534
0	10872	6.33475
0	10880	6.39314
0	10888	6.21501
0	10896	6.33475
0	10904	6.27834
0	10912	6.21501
0	10920	6.14878
0	10928	6.33049
0	10936	6.11449
0	10944	6.09954
0	10952	6.09954
0	10960	6.27834
0	10968	6.09954
0	10976	5.9126
0	10984	5.92961
0	10992	5.60204
0	11000	5.24249
0	11008	5.23339
0	11016	5.42146
0	11024	5.49185
0	11032	5.85442
0	11040	6.29593
0	11048	6.33049
0	11056	6.548
0	11064	6.72077
0	11072	6.7625
0	11080	6.63005
0	11088	6.63005
0	11096	6.49185
0	11104	5.92396
0	11112	5.83048
0	11120	5.50704
0	11128	5.6845
0	11136	5.6845
0	11144	5.8425
0	11152	5.7625
0	11160	5.7625
0	11168	5.60204
0	11176	5.60204
0	11184	5.21501
0	11192	5.09954
0	11200	4.92961
0	11208	5.06916
0	11216	5.35588
0	11224	5.51457
0	11232	5.79998
0	11240	5.79998
0	11248	5.79998
0	11256	5.54432
0	11264	5.46877
0	11272	5.46877
0	11280	5.52952
0	11288	5.69779
0	11296	5.69779
0	11304	5.7625
0	11312	5.49947
0	11320	5.60204
0	11328	5.60204
0	11336	5.74339
0	11344	5.69779
0	11352	6.00643
0	11360	6.11449
0	11368	6.11449
0	11376	6.24702
0	11384	6.16323
0	11392	5.92961
0	11400	5.71751
0	11408	5.71751
0	11416	5.7625
0	11424	5.7044
0	11432	5.63005
0	11440	5.63005
0	11448	5.36424
0	11456	5.27834
0	11464	5.46877
0	11472	5.46877
0	11480	5.46877
0	11488	5.46877
0	11496	5.73051
0	11504	5.75616
0	11512	6.26946
0	11520	8.19991
0	11528	8.19991
0	11536	8.12928
0	11544	8.09326
0	11552	6.07427
0	11560	6.07427
0	11568	6.30899
0	11576	6.7751
0	11584	6.7751
0	11592	6.7751
0	11600	6.55532
0	11608	6.12928
0	11616	6.12928
0	11624	6.36006
0	11632	6.41343
0	11640	6.40534
0	11648	6.40534
0	11656	6.67444
0	11664	7.05114
0	11672	7.09954
0	11680	7.09954
0	11688	7.09954
0	11696	6.46489
0	11704	5.7625
0	11712	5.30465
0	11720	5.40534
0	11728	5.40534
0	11736	5.81225
0	11744	6.13906
0	11752	6.17754
0	11760	6.27391
0	11768	6.6231
0	11776	6.17754
0	11784	5.80613
0	11792	6.12437
0	11800	6.49947
0	11808	6.12437
0	11816	6.12928
0	11824	6.12928
0	11832	6.11944
0	11840	6.08443
0	11848	6.32622
0	11856	6.60909
0	11864	6.84847
0	11872	7.41544
0	11880	7.41544
0	11888	7.35378
0	11896	7.35378
0	11904	6.81835
0	11912	6.49947
0	11920	6.55532
0	11928	6.60909
0	11936	6.62658
0	11944	6.60909
0	11952	6.60909
0	11960	6.36424
0	11968	5.88961
0	11976	5.76881
0	11984	5.92961
0	11992	6.06916
0	12000	6.23339
0	12008	6.43741
0	12016	6.58782
0	12024	6.86625
0	12032	6.86625
0	12040	7.1964
0	12048	7.10952
0	12056	6.96303
0	12064	6.56261
0	12072	6.95198
0	12080	6.7044
0	12088	6.7011
0	12096	6.7011
0	12104	7.02501
0	12112	6.84549
0	12120	6.71097
0	12128	6.83048
0	12136	7.25379
0	12144	6.99031
0	12152	7.01972
0	12160	7.07172
0	12168	7.01972
0	12176	6.41745
0	12184	6.66432
0	12192	6.66432
0	12200	7.36215
0	12208	7.48803
0	12216	7.66601
0	12224	7.87505
0	12232	7.73697
0	12240	7.87505
0	12248	7.96441
0	12256	7.89395
0	12264	7.73697
0	12272	7.22882
0	12280	6.46099
0	12288	6.46099
0	12296	6.64386
0	12304	6.62658
0	12312	6.60909
0	12320	6.55897
0	12328	5.96853
0	12336	5.38904
0	12344	5.09954
0	12352	5.13906
0	12360	5.26946
0	12368	5.35588
0	12376	5.45317
0	12384	5.45317
0	12392	6.01707
0	12400	6.01707
0	12408	6.22882
0	12416	6.28276
0	12424	6.65412
0	12432	6.65412
0	12440	6.65412
0	12448	6.25604
0	12456	6.58066
0	12464	6.3003
0	12472	6.52952
0	12480	6.7751
0	12488	6.7751
0	12496	6.59495
0	12504	6.38904
0	12512	6.38904
0	12520	6.53324
0	12528	6.53324
0	12536	6.69779
0	12544	7.16323
0	12552	7.16323
0	12560	6.56624
0	12568	6.9183
0	12576	6.9183
0	12584	6.52207
0	12592	6.4842
0	12600	6.47651
0	12608	6.52207
0	12616	6.30465
0	12624	6.22423
0	12632	5.66432
0	12640	5.69116
0	12648	5.69116
0	12656	6.71097
0	12664	7.43741
0	12672	7.93524
0	12680	7.93524
0	12688	7.93524
0	12696	7.24249
0	12704	6.13906
0	12712	6.13906
0	12720	5.7751
0	12728	5.6845
0	12736	5.32193
0	12744	5.32193
0	12752	5.32193
0	12760	5.45317
0	12768	5.90689
0	12776	5.95198
0	12784	5.95198
0	12792	5.90689
0	12800	5.9957
0	12808	5.6845
0	12816	5.81225
0	12824	5.81225
0	12832	5.78136
0	12840	5.60204
0	12848	5.6778
0	12856	5.6778
0	12864	5.60204
0	12872	5.86035
0	12880	5.60909
0	12888	5.86035
0	12896	5.58782
0	12904	5.78759
0	12912	5.974
0	12920	5.9957
0	12928	5.60909
0	12936	5.974
0	12944	5.78759
0	12952	5.63005
0	12960	5.76881
0	12968	6.08948
0	12976	5.94084
0	12984	5.94084
0	12992	5.72403
0	13000	5.28716
0	13008	5.28716
0	13016	4.89539
0	13024	5.13906
0	13032	5.27834
0	13040	5.27834
0	13048	5.26053
0	13056	5.40534
0	13064	5.36424
0	13072	5.51457
0	13080	5.55166
0	13088	5.339
0	13096	5.339
0	13104	5.73697
0	13112	5.55166
0	13120	5.78136
0	13128	6.16802
0	13136	6.55532
0	13144	6.81531
0	13152	6.81531
0	13160	6.49947
0	13168	6.40939
0	13176	5.7625
0	13184	5.6778
0	13192	5.4842
0	13200	5.43741
0	13208	5.28716
0	13216	5.4842
0	13224	5.28716
0	13232	5.52207
0	13240	5.33049
0	13248	5.52952
0	13256	5.53694
0	13264	5.73051
0	13272	5.67108
0	13280	5.73051
0	13288	5.7625
0	13296	5.7625
0	13304	5.88961
0	13312	6.36006
0	13320	6.49947
0	13328	6.49947
0	13336	6.38904
0	13344	6.14878
0	13352	6.15361
0	13360	6.12928
0	13368	6.16323
0	13376	6.21963
0	13384	6.31331
0	13392	6.12928
0	13400	6.16323
0	13408	6.12928
0	13416	6.12928
0	13424	5.90689
0	13432	5.90689
0	13440	5.60909
0	13448	5.6231
0	13456	5.32193
0	13464	5.74339
0	13472	5.96303
0	13480	6.27834
0	13488	6.187
0	13496	6.187
0	13504	6.12437
0	13512	6.10952
0	13520	5.87213
0	13528	5.78759
0	13536	5.78759
0	13544	5.6845
0	13552	5.57347
0	13560	5.57347
0	13568	5.57347
0	13576	6.06916
0	13584	6.44925
0	13592	6.93804
0	13600	6.93804
0	13608	6.88671
0	13616	6.54064
0	13624	6.13418
0	13632	6.13418
0	13640	6.76881
0	13648	6.96303
0	13656	6.92113
0	13664	6.92113
0	13672	6.63351
0	13680	6.31331
0	13688	5.974
0	13696	6.01176
0	13704	5.94084
0	13712	5.94084
0	13720	6.49947
0	13728	6.54064
0	13736	6.52952
0	13744	7.40737
0	13752	7.66263
0	13760	7.91971
0	13768	7.91971
0	13776	8.00107
0	13784	7.63351
0	13792	7.63351
0	13800	8.36528
0	13808	9.83274
0	13816	9.90725
0	13824	9.89828
0	13832	9.89828
0	13840	8.04075
0	13848	7.42946
0	13856	7.78915
0	13864	7.841
0	13872	7.12683
0	13880	7.68283
0	13888	7.66093
0	13896	7.12683
0	13904	7.08948
0	13912	7.09954
0	13920	6.74979
0	13928	6.74979
0	13936	6.57707
0	13944	6.64042
0	13952	6.37669
0	13960	6.43344
0	13968	6.17278
0	13976	5.90689
0	13984	5.93524
0	13992	6.63697
0	14000	6.4842
0	14008	6.63697
0	14016	6.60557
0	14024	5.67108
0	14032	5.67108
0	14040	5.82443
0	14048	6.01176
0	14056	6.10952
0	14064	6.13906
0	14072	5.974
0	14080	5.78759
0	14088	5.63005
0	14096	5.26946
0	14104	5.26946
0	14112	5.23339
0	14120	5.32193
0	14128	5.39722
0	14136	5.51457
0	14144	5.56624
0	14152	6.73374
0	14160	7.17516
0	14168	7.38494
0	14176	7.50704
0	14184	7.11449
0	14192	6.95752
0	14200	6.31763
0	14208	6.31763
0	14216	5.94084
0	14224	6.27834
0	14232	6.28716
0	14240	6.27834
0	14248	5.974
0	14256	5.92961
0	14264	5.89539
0	14272	5.78136
0	14280	5.78136
0	14288	5.65071
0	14296	5.47651
0	14304	5.32193
0	14312	5.13906
0	14320	5.21501
0	14328	5.15843
0	14336	5.12928
0	14344	5.09954
0	14352	5.23339
0	14360	5.15843
0	14368	5.20574
0	14376	5.90689
0	14384	6.27834
0	14392	6.07427
0	14400	6.07427
0	14408	6.07427
0	14416	5.66432
0	14424	5.4842
0	14432	5.52207
0	14440	5.7751
0	14448	5.52207
0	14456	5.52207
0	14464	5.81835
0	14472	5.7625
0	14480	5.26946
0	14488	5.50704
0	14496	5.38904
0	14504	5.05889
0	14512	5.38082
0	14520	5.49947
0	14528	5.55897
0	14536	6.01707
0	14544	7.75775
0	14552	7.71751
0	14560	7.71751
0	14568	7.70604
0	14576	5.74979
0	14584	5.74979
0	14592	5.63005
0	14600	6.32193
0	14608	6.39722
0	14616	6.30465
0	14624	6.08948
0	14632	6.30465
0	14640	6.30465
0	14648	6.16802
0	14656	6.16802
0	14664	6.22423
0	14672	5.7938
0	14680	5.03814
0	14688	5.23339
0	14696	5.7938
0	14704	6.974
0	14712	8.24136
0	14720	8.26612
0	14728	8.26612
0	14736	8.26612
0	14744	6.24249
0	14752	5.67108
0	14760	5.66432
0	14768	5.55897
0	14776	5.51457
0	14784	5.29593
0	14792	5.49185
0	14800	5.49185
0	14808	5.60204
0	14816	5.81835
0	14824	5.9183
0	14832	5.88381
0	14840	5.9126
0	14848	5.88381
0	14856	5.64386
0	14864	5.46099
0	14872	5.55897
0	14880	5.88381
0	14888	5.58066
0	14896	5.58066
0	14904	6.00643
0	14912	6.08443
0	14920	5.78759
0	14928	5.78759
0	14936	5.96303
0	14944	6.19171
0	14952	6.06404
0	14960	6.07936
0	14968	6.27391
0	14976	5.81225
0	14984	5.72403
0	14992	5.55897
0	15000	5.72403
0	15008	5.55897
0	15016	5.55897
0	15024	5.40534
0	15032	5.37255
0	15040	5.37255
0	15048	5.81225
0	15056	5.81225
0	15064	6.20574
0	15072	6.20574
0	15080	5.88381
0	15088	5.92961
0	15096	5.92961
0	15104	5.59495
0	15112	5.7044
0	15120	5.58782
0	15128	5.60204
0	15136	5.69116
0	15144	5.69116
0	15152	5.7625
0	15160	6.49566
0	15168	6.76566
0	15176	6.76566
0	15184	6.92113
0	15192	6.46489
0	15200	5.96303
0	15208	5.96303
0	15216	5.96303
0	15224	5.7938
0	15232	5.63005
0	15240	5.63005
0	15248	5.38904
0	15256	5.38904
0	15264	5.09954
0	15272	5.01707
0	15280	4.96303
0	15288	5.00643
0	15296	5.11944
0	15304	5.30465
0	15312	5.4842
0	15320	5.4842
0	15328	5.4842
0	15336	5.54432
0	15344	5.28716
0	15352	5.21501
0	15360	5.49947
0	15368	5.55897
0	15376	5.7751
0	15384	5.80613
0	15392	5.86625
0	15400	5.57347
0	15408	5.57347
0	15416	5.57347
0	15424	5.74339
0	15432	5.93524
0	15440	6.06916
0	15448	6.09954
0	15456	6.09954
0	15464	6.09954
0	15472	6.56261
0	15480	6.56261
0	15488	6.51833
0	15496	6.51833
0	15504	6.01176
0	15512	6.01176
0	15520	6.27834
0	15528	6.15843
0	15536	6.27834
0	15544	6.27834
0	15552	5.92396
0	15560	5.92396
0	15568	6.265
0	15576	6.265
0	15584	6.1964
0	15592	6.24249
0	15600	5.89539
0	15608	5.78759
0	15616	6.10952
0	15624	6.17754
0	15632	5.95752
0	15640	6.01707
0	15648	5.76881
0	15656	5.52952
0	15664	5.76881
0	15672	5.95752
0	15680	5.95752
0	15688	6.10952
0	15696	6.00643
0	15704	5.97946
0	15712	5.97946
0	15720	5.88381
0	15728	5.88381
0	15736	5.88381
0	15744	5.90689
0	15752	5.81225
0	15760	6.12437
0	15768	5.63697
0	15776	5.81225
0	15784	5.81225
0	15792	5.87213
0	15800	5.54432
0	15808	5.54432
0	15816	5.60909
0	15824	5.75616
0	15832	5.59495
0	15840	5.69779
0	15848	5.55897
0	15856	5.55897
0	15864	5.45317
0	15872	5.49185
0	15880	5.46877
0	15888	5.71097
0	15896	5.75616
0	15904	5.7751
0	15912	6.05889
0	15920	6.01176
0	15928	5.96303
0	15936	5.96303
0	15944	5.96303
0	15952	5.96303
0	15960	5.974
0	15968	5.974
0	15976	5.9957
0	15984	5.9957
0	15992	5.78136
0	16000	5.9957
0	16008	5.9957
0	16016	5.78759
[truncated: 77,138 more rows]
