# Supplementary material for: A Compendium of Nucleosome and Transcript Profiles Reveals Determinants of Chromatin Architecture and Transcription
Source: PLoS Genet. 2013 May 2;9(5):e1003479. doi: 10.1371/journal.pgen.1003479 (PMC3642058; doi:10.1371/journal.pgen.1003479)
Supplement: Dataset S1 — Yeast transcript annotation R script and data files. Please note this file is 81.9 MB and may be difficult for some readers to download due to its size. (GZ) [file pgen.1003479.s001.gz › yeast-transcript-annotation/chr12.data.polA.rest]

0	16	8.0573
0	24	8.0573
0	28	8.121
0	32	8.121
0	48	8.16332
0	56	8.26782
0	64	7.69772
0	72	8.32487
0	80	8.83024
0	88	10.4141
0	96	10.8116
0	104	11.4031
0	112	11.4402
0	120	11.6248
0	128	11.714
0	136	11.4817
0	144	11.4115
0	152	11.4115
0	160	11.2537
0	168	11.2251
0	176	11.2537
0	184	11.2926
0	192	11.3513
0	200	11.3513
0	208	11.2344
0	216	11.0582
0	224	10.6563
0	232	9.98661
0	240	9.67584
0	248	8.99681
0	256	8.44897
0	264	8.256
0	272	7.14405
0	280	6.0774
0	288	5.31505
0	296	5.12592
0	304	5.12592
0	312	6.03019
0	320	6.43544
0	328	6.88682
0	336	7.10329
0	344	7.36228
0	352	7.65362
0	360	7.65362
0	368	7.69205
0	376	8.8116
0	384	8.94406
0	392	9.19845
0	400	11.3239
0	408	11.3331
0	416	11.3239
0	424	11.1615
0	432	8.37118
0	440	6.60007
0	448	6.60007
0	456	6.8567
0	464	7.16469
0	472	7.33825
0	480	7.39409
0	488	7.46237
0	496	7.46237
0	504	7.33825
0	512	6.83797
0	520	6.83797
0	528	6.62809
0	536	6.52969
0	544	6.65362
0	552	6.84139
0	560	6.94207
0	568	7.0904
0	576	7.0904
0	584	7.09614
0	592	7.22751
0	600	6.91796
0	608	6.8567
0	616	6.9082
0	624	7.0584
0	632	6.97672
0	640	6.746
0	648	6.87351
0	656	7.5828
0	664	7.5828
0	672	7.84396
0	680	7.89178
0	688	7.43318
0	696	6.98912
0	704	6.72021
0	712	6.72021
0	720	7.02568
0	728	7.29771
0	736	7.27385
0	744	7.16332
0	752	6.97828
0	760	6.96578
0	768	6.48224
0	776	6.84821
0	784	7.0136
0	792	7.06281
0	800	6.83626
0	808	6.89178
0	816	6.9082
0	824	7.12311
0	832	7.47344
0	840	7.69583
0	848	7.69583
0	856	7.5265
0	864	7.45121
0	872	7.0672
0	880	6.78918
0	888	7.15784
0	896	7.90575
0	904	7.91308
0	912	8.04955
0	920	8.04955
0	928	8.03019
0	936	7.75692
0	944	7.31012
0	952	7.3443
0	960	7.5497
0	968	7.33704
0	976	7.36941
0	984	7.59704
0	992	7.39874
0	1000	7.25215
0	1008	7.36347
0	1016	7.36347
0	1024	7.0136
0	1032	6.98912
0	1040	6.90001
0	1048	6.03916
0	1056	6.03916
0	1064	6.71462
0	1072	7.28143
0	1080	7.63205
0	1088	7.99681
0	1096	7.83196
0	1104	7.83196
0	1112	7.63205
0	1120	7.27764
0	1128	6.75329
0	1136	6.10329
0	1144	6.10329
0	1152	6.21569
0	1160	6.81378
0	1168	7.10898
0	1176	7.10898
0	1184	6.8567
0	1192	6.50616
0	1200	6.33946
0	1208	6.24958
0	1216	6.27258
0	1224	6.46902
0	1232	6.5879
0	1240	6.61815
0	1248	6.61815
0	1256	6.86849
0	1264	6.86849
0	1272	6.54446
0	1280	6.71835
0	1288	6.71835
0	1296	6.89837
0	1304	6.89837
0	1312	7.01814
0	1320	7.22882
0	1328	7.26368
0	1336	7.05693
0	1344	7.20244
0	1352	7.40106
0	1360	7.29147
0	1368	7.05693
0	1376	7.27385
0	1384	7.27004
0	1392	7.27385
0	1400	6.91471
0	1408	6.95002
0	1416	6.55492
0	1424	6.90329
0	1432	6.44672
0	1440	6.44672
0	1448	6.79625
0	1456	6.79625
0	1464	6.61415
0	1472	6.32487
0	1480	6.855
0	1488	6.61415
0	1496	6.59197
0	1504	6.59197
0	1512	6.65557
0	1520	6.50616
0	1528	6.57151
0	1536	6.68825
0	1544	6.57151
0	1552	6.41031
0	1560	6.40106
0	1568	6.32731
0	1576	6.32731
0	1584	6.39176
0	1592	6.504
0	1600	6.67488
0	1608	6.89013
0	1616	6.88351
0	1624	7.00446
0	1632	7.11182
0	1640	6.66333
0	1648	6.61615
0	1656	7.06281
0	1664	6.73316
0	1672	6.69394
0	1680	6.89013
0	1688	7.26048
0	1696	7.47289
0	1700	7.72206
0	1704	7.89013
0	1712	8.16332
0	1720	8.4937
0	1728	8.66526
0	1736	8.49913
0	1744	7.91633
0	1752	6.30765
0	1760	6.10614
0	1768	6.51797
0	1784	7.52703
0	1792	7.86471
0	1800	7.63796
0	1816	7.59755
0	1824	7.51368
0	1832	7.48114
0	1840	7.53181
0	1848	7.59603
0	1856	7.71648
0	1864	7.95792
0	1872	7.96107
0	1880	7.99988
0	1888	7.67776
0	1896	7.57254
0	1904	7.28771
0	1912	7.20908
0	1920	7.16878
0	1928	7.49967
0	1936	7.82593
0	1944	7.82593
0	1952	7.9775
0	1960	7.80417
0	1968	7.59095
0	1976	7.46014
0	1980	7.41836
0	1984	7.56427
0	1988	7.61715
0	1992	7.73132
0	1996	7.79537
0	2000	7.78296
0	2004	7.88185
0	2008	7.94486
0	2012	7.88185
0	2016	7.80854
0	2020	7.88185
0	2024	8.08391
0	2028	8.26176
0	2032	8.50454
0	2036	8.51877
0	2040	8.57511
0	2044	8.57716
0	2048	8.48059
0	2052	8.51877
0	2056	8.63155
0	2060	8.72438
0	2064	8.8068
0	2068	8.62213
0	2072	8.49044
0	2080	8.1931
0	2184	8.31166
0	2192	8.15337
0	2200	7.97828
0	2208	7.57767
0	2216	7.03019
0	2224	6.89508
0	2232	6.89508
0	2240	6.82938
0	2248	6.78385
0	2256	6.62412
0	2264	6.67488
0	2272	6.34188
0	2280	6.80153
0	2288	7.32487
0	2296	7.48443
0	2304	7.36703
0	2312	7.87935
0	2320	8.18571
0	2328	8.17218
0	2336	8.17218
0	2344	8.17014
0	2352	6.79977
0	2360	6.55492
0	2368	6.55492
0	2376	6.33704
0	2384	6.45345
0	2392	6.54446
0	2400	6.84139
0	2408	6.89673
0	2416	6.84651
0	2424	6.78741
0	2432	6.73316
0	2440	6.24958
0	2448	6.08896
0	2456	6.27004
0	2464	6.12311
0	2472	6.23924
0	2480	6.27004
0	2488	6.27004
0	2496	6.10329
0	2504	6.4195
0	2512	7.09757
0	2520	7.55701
0	2528	7.55701
0	2536	7.55701
0	2544	7.2852
0	2552	6.84992
0	2560	6.50831
0	2568	6.84992
0	2576	7.02116
0	2584	6.99681
0	2592	6.43091
0	2600	6.38004
0	2608	6.05103
0	2616	5.62014
0	2624	6.07449
0	2632	6.07449
0	2640	6.23404
0	2648	6.19711
0	2656	6.24442
0	2664	5.83454
0	2672	5.98138
0	2680	6.04807
0	2688	6.04807
0	2696	5.96578
0	2704	6.28017
0	2712	6.594
0	2720	6.65945
0	2728	6.9595
0	2736	7.0672
0	2744	7.6873
0	2752	7.72114
0	2760	7.72114
0	2768	7.72485
0	2776	7.57151
0	2784	7.06134
0	2792	6.90656
0	2800	6.90656
0	2808	6.10898
0	2816	6.05399
0	2824	6.06281
0	2832	6.13431
0	2840	6.15372
0	2848	6.42863
0	2856	6.43771
0	2864	6.12592
0	2872	6.08608
0	2880	6.08608
0	2888	6.12592
0	2896	6.37296
0	2904	6.37296
0	2912	6.4057
0	2920	6.2852
0	2928	6.10043
0	2936	5.97204
0	2944	5.97204
0	2952	5.76415
0	2960	5.97204
0	2968	5.97204
0	2976	6.37768
0	2984	6.71088
0	2992	7.1371
0	3000	7.41262
0	3008	7.51154
0	3016	7.56841
0	3024	7.50616
0	3032	7.42179
0	3040	7.15234
0	3048	7.41031
0	3056	7.43431
0	3064	7.64972
0	3072	7.51368
0	3080	7.51368
0	3088	7.23924
0	3096	7.23924
0	3104	7.38708
0	3112	7.38708
0	3120	7.25729
0	3128	6.96578
0	3136	6.94684
0	3144	6.9922
0	3152	7.48333
0	3160	8.11252
0	3168	8.2852
0	3176	8.2852
0	3184	8.13012
0	3192	7.87016
0	3200	7.29771
0	3208	6.71835
0	3216	6.28017
0	3224	6.28017
0	3232	6.67488
0	3240	7.20111
0	3248	7.14958
0	3256	7.55284
0	3264	7.78918
0	3272	7.78385
0	3280	7.45568
0	3288	7.58688
0	3296	7.34067
0	3304	6.855
0	3312	6.80854
0	3320	6.91146
0	3328	7.05987
0	3336	7.43771
0	3344	7.45345
0	3352	7.43771
0	3360	7.24958
0	3368	7.1715
0	3376	7.23924
0	3384	7.29896
0	3392	7.672
0	3400	7.70055
0	3408	7.65362
0	3416	7.55075
0	3424	7.23143
0	3432	6.89013
0	3440	7.23143
0	3448	7.47785
0	3456	7.47785
0	3464	7.44785
0	3472	7.62908
0	3480	6.94366
0	3488	6.76054
0	3496	6.60813
0	3504	6.55075
0	3512	6.55075
0	3520	6.54865
0	3528	6.66719
0	3536	7.01965
0	3544	7.23794
0	3552	7.15921
0	3560	7.18234
0	3568	7.07158
0	3576	6.88517
0	3584	6.70901
0	3592	6.78385
0	3600	6.84651
0	3608	7.14543
0	3616	7.21701
0	3624	7.10043
0	3632	6.87518
0	3640	6.75511
0	3648	6.75511
0	3656	6.62412
0	3664	6.55075
0	3672	6.40338
0	3680	6.57562
0	3688	6.14266
0	3696	6.14266
0	3704	5.67871
0	3712	6.57151
0	3720	6.64777
0	3728	8.69252
0	3736	8.90083
0	3744	8.90083
0	3752	8.99758
0	3760	7.87685
0	3768	7.63796
0	3776	7.47785
0	3784	7.6911
0	3792	7.68635
0	3800	8.04511
0	3808	8.2808
0	3816	8.27575
0	3824	8.45121
0	3832	10.4588
0	3840	10.506
0	3848	10.7896
0	3856	11.1451
0	3864	10.7896
0	3872	10.1874
0	3880	9.86891
0	3888	8.36109
0	3896	7.28017
0	3904	7.28017
0	3912	7.29272
0	3920	7.3999
0	3928	9.17558
0	3936	9.12451
0	3944	7.37886
0	3952	9.17558
0	3960	10.0679
0	3968	10.0679
0	3976	10.9204
0	3984	11.5521
0	3992	11.3861
0	4000	10.9327
0	4008	10.9327
0	4016	10.4571
0	4024	9.72392
0	4032	10.0022
0	4040	10.4045
0	4048	10.2697
0	4056	9.6744
0	4064	9.6744
0	4072	10.2887
0	4080	11.0146
0	4088	11.0146
0	4096	11.0206
0	4104	11.3809
0	4112	10.9247
0	4120	10.8352
0	4128	10.5755
0	4136	10.5755
0	4144	10.484
0	4152	10.7896
0	4160	10.9769
0	4168	11.3435
0	4176	11.1264
0	4184	10.9999
0	4192	10.5449
0	4200	9.59095
0	4208	8.94645
0	4216	8.23988
0	4224	8.95318
0	4232	9.59095
0	4240	10.1315
0	4248	10.7864
0	4256	11.2352
0	4264	11.5557
0	4272	11.549
0	4280	11.549
0	4288	11.3164
0	4296	11.1357
0	4304	11.0018
0	4312	10.8111
0	4320	10.8111
0	4328	11.0561
0	4336	11.0561
0	4344	11.1084
0	4352	11.1801
0	4360	11.1456
0	4368	10.849
0	4376	10.4759
0	4384	10.3058
0	4392	10.2946
0	4400	10.4456
0	4408	10.4456
0	4416	10.4626
0	4424	10.0523
0	4432	10.1408
0	4440	10.4262
0	4448	10.9939
0	4456	11.0698
0	4464	11.0943
0	4472	11.0698
0	4480	10.6573
0	4488	10.6573
0	4496	11.7302
0	4504	11.832
0	4512	12.1656
0	4520	12.1656
0	4528	11.8038
0	4536	11.1485
0	4544	10.9456
0	4552	10.9749
0	4560	10.9749
0	4568	10.9675
0	4576	11.0401
0	4584	10.4319
0	4592	10.4319
0	4600	11.0147
0	4608	11.2617
0	4616	11.5418
0	4624	11.7458
0	4632	11.6989
0	4640	11.3573
0	4648	11.1941
0	4656	10.7631
0	4664	10.5209
0	4672	10.3069
0	4680	10.1546
0	4688	10.2781
0	4696	10.3715
0	4704	10.4613
0	4712	11.1051
0	4720	11.3925
0	4728	11.5487
0	4736	11.783
0	4744	11.9286
0	4752	11.6432
0	4760	11.3843
0	4768	11.1006
0	4776	11.3322
0	4784	10.8503
0	4792	10.7916
0	4800	10.7916
0	4808	10.5173
0	4816	9.88226
0	4824	9.42607
0	4832	9.60537
0	4840	10.1368
0	4848	11.0805
0	4856	11.3647
0	4864	11.4792
0	4872	11.4792
0	4880	11.7057
0	4888	11.8326
0	4896	11.8326
0	4904	11.8326
0	4912	11.4736
0	4920	10.2203
0	4928	9.32609
0	4936	9.32609
0	4944	10.1319
0	4952	10.9625
0	4960	11.3734
0	4968	11.8482
0	4976	11.8602
0	4984	11.9237
0	4992	11.6901
0	5000	11.6773
0	5008	11.3907
0	5016	11.399
0	5024	11.3233
0	5032	11.8231
0	5040	12.003
0	5048	12.003
0	5056	11.8667
0	5064	11.6588
0	5072	11.2695
0	5080	11.7735
0	5088	11.952
0	5096	12.0148
0	5104	12.1357
0	5112	12.0556
0	5120	11.6378
0	5128	11.53
0	5136	11.5511
0	5144	11.5511
0	5152	11.9437
0	5160	12.0252
0	5168	12.0252
0	5176	12.1048
0	5184	12.2753
0	5192	12.2753
0	5200	12.1529
0	5208	12.0515
0	5216	11.8498
0	5224	11.6512
0	5232	11.6512
0	5240	11.3083
0	5248	11.5373
0	5256	11.8327
0	5264	12.3458
0	5272	12.302
0	5280	12.1361
0	5288	11.9637
0	5296	11.6891
0	5304	9.2051
0	5312	8.37355
0	5320	8.37355
0	5328	11.2335
0	5336	11.3392
0	5344	11.7285
0	5352	11.8855
0	5360	11.7712
0	5368	11.7712
0	5376	11.9065
0	5384	12.1265
0	5392	12.4332
0	5400	12.4332
0	5408	12.2261
0	5416	12.2261
0	5424	12.4498
0	5432	12.2226
0	5440	12.3485
0	5448	12.4643
0	5456	12.4643
0	5464	12.1543
0	5472	12.1543
0	5480	11.8385
0	5488	11.6405
0	5496	12.0809
0	5504	12.184
0	5512	12.0586
0	5520	12.0586
0	5528	11.9497
0	5536	11.9497
0	5544	12.079
0	5552	11.9423
0	5560	12.2015
0	5568	12.2015
0	5576	12.1162
0	5584	11.961
0	5592	12.0195
0	5600	12.0195
0	5608	12.0783
0	5616	11.9877
0	5624	12.2241
0	5632	12.2241
0	5640	11.5631
0	5648	11.4244
0	5656	9.28237
0	5664	8.36703
0	5672	8.23404
0	5680	8.10257
0	5688	8.31874
0	5696	8.31874
0	5704	8.27321
0	5712	8.0803
0	5720	7.67488
0	5728	7.96422
0	5736	8.37827
0	5744	9.21569
0	5752	10.0259
0	5760	10.35
0	5768	11.0755
0	5776	11.556
0	5784	11.2764
0	5792	10.6982
0	5800	10.6051
0	5808	7.81029
0	5816	7.36109
0	5824	7.81029
0	5832	7.84906
0	5840	9.38708
0	5848	10.1224
0	5856	10.1224
0	5864	10.1224
0	5872	9.76978
0	5880	9.20941
0	5888	8.80986
0	5896	8.33522
0	5904	8.05177
0	5912	6.55909
0	5920	5.99374
0	5928	5.27004
0	5936	5.27004
0	5944	5.87184
0	5952	6.31997
0	5960	6.83797
0	5968	7.24958
0	5976	7.43431
0	5984	7.84736
0	5992	7.87435
0	6000	7.87435
0	6008	8.21964
0	6016	8.75511
0	6024	8.54551
0	6032	9.18773
0	6040	9.8891
0	6048	9.79051
0	6056	9.64606
0	6064	9.60763
0	6072	6.23924
0	6080	6.23924
0	6088	6.77851
0	6096	6.98603
0	6104	7.18369
0	6112	7.33218
0	6120	7.29647
0	6128	7.09757
0	6136	7.03019
0	6144	6.71275
0	6152	6.23404
0	6160	6.23404
0	6168	7.13849
0	6176	7.64386
0	6184	7.65168
0	6192	7.65168
0	6200	7.60411
0	6208	7.27764
0	6216	7.02568
0	6224	7.00141
0	6232	6.92443
0	6240	6.65168
0	6248	6.87852
0	6256	7.36941
0	6264	7.36941
0	6272	7.36941
0	6280	7.40106
0	6288	7.13292
0	6296	7.13292
0	6304	7.25729
0	6312	7.25729
0	6320	7.37296
0	6328	7.25729
0	6336	6.69772
0	6344	6.69772
0	6352	6.98757
0	6360	6.98757
0	6368	7.08752
0	6376	7.01663
0	6384	6.8311
0	6392	6.20244
0	6400	6.17558
0	6408	6.24442
0	6416	6.68635
0	6424	6.77135
0	6432	6.83968
0	6440	6.79977
0	6448	6.79977
0	6456	6.89508
0	6464	7.09614
0	6472	7.37768
0	6480	7.65168
0	6488	7.65168
0	6496	7.71928
0	6504	7.64972
0	6512	7.34671
0	6520	7.11465
0	6528	7.31012
0	6536	7.35631
0	6544	7.47234
0	6552	7.66429
0	6560	7.66429
0	6568	7.59805
0	6576	7.80417
0	6584	7.38474
0	6592	7.44222
0	6600	7.61215
0	6608	7.44222
0	6616	7.44222
0	6624	7.76415
0	6632	7.76415
0	6640	7.48224
0	6648	7.56427
0	6656	7.56427
0	6664	7.13431
0	6672	6.77672
0	6680	6.69015
0	6688	6.19444
0	6696	6.00294
0	6704	6.00294
0	6712	7.05693
0	6720	7.20244
0	6728	7.82073
0	6736	7.82073
0	6744	7.57151
0	6752	7.25857
0	6760	7.20643
0	6768	7.0803
0	6776	6.53392
0	6784	6.50616
0	6792	6.3002
0	6800	6.10329
0	6808	6.45121
0	6816	6.60813
0	6824	6.45121
0	6832	6.45121
0	6840	6.64189
0	6848	6.10614
0	6856	5.67871
0	6864	5.93087
0	6872	5.93087
0	6880	5.855
0	6888	5.99374
0	6896	6.43771
0	6904	6.25215
0	6912	6.25215
0	6920	6.48224
0	6928	6.60411
0	6936	6.56738
0	6944	6.8431
0	6952	6.86513
0	6960	6.90001
0	6968	6.99988
0	6976	7.15234
0	6984	7.14266
0	6992	7.51476
0	7000	7.71835
0	7008	7.71835
0	7016	7.71835
0	7024	7.69867
0	7032	7.15096
0	7040	7.00904
0	7048	6.91471
0	7056	6.70526
0	7064	6.54656
0	7072	6.46459
0	7080	6.14543
0	7088	6.09184
0	7096	6.18369
0	7104	6.25472
0	7112	6.20244
0	7120	6.32731
0	7128	6.49316
0	7136	6.49316
0	7144	6.49316
0	7152	6.71648
0	7160	6.97828
0	7168	6.91796
0	7176	6.63205
0	7184	6.62809
0	7192	6.5169
0	7200	6.12592
0	7208	6.12592
0	7216	6.37059
0	7224	6.52969
0	7232	6.5169
0	7240	6.5169
0	7248	6.5169
0	7256	6.4975
0	7264	6.44222
0	7272	6.59197
0	7280	6.59197
0	7288	6.45121
0	7296	6.47785
0	7304	6.47785
0	7312	6.27764
0	7320	6.61615
0	7328	6.91308
0	7336	7.67392
0	7344	8.3593
0	7352	8.78563
0	7360	8.75056
0	7364	8.60864
0	7368	8.75056
0	7376	8.79933
0	7384	8.99412
0	7392	8.42863
0	7408	7.97438
0	7416	7.52544
0	7424	7.83239
0	7428	7.80942
0	7432	7.69015
0	7436	7.74051
0	7440	7.819
0	7444	7.819
0	7448	7.88101
0	7452	7.94326
0	7456	7.99297
0	7496	7.81378
0	7504	7.78118
0	7512	7.8177
0	7516	7.70526
0	7520	7.88351
0	7524	7.94286
0	7528	8.09972
0	7532	8.14682
0	7536	8.08283
0	7540	8.01322
0	7544	7.93768
0	7548	7.93367
0	7552	7.92886
0	7556	8.01549
0	7560	8.27543
0	7564	8.49994
0	7568	8.58484
0	7572	8.45177
0	7576	8.40945
0	7580	8.43827
0	7584	8.46902
0	7588	8.48744
0	7592	8.58382
0	7596	8.74235
0	7600	8.76505
0	7604	8.35959
0	7608	8.27575
0	7616	8.27321
0	7720	8.49261
0	7728	7.72716
0	7736	7.45121
0	7744	6.92119
0	7752	6.61215
0	7760	6.61215
0	7768	6.93728
0	7776	6.97672
0	7784	6.97672
0	7792	6.97672
0	7800	7.54551
0	7808	6.79801
0	7816	6.97516
0	7824	7.10043
0	7832	7.18234
0	7840	7.15921
0	7848	7.13988
0	7856	7.28771
0	7864	7.3443
0	7872	7.2262
0	7880	6.90656
0	7888	6.8242
0	7896	6.26495
0	7904	6.08896
0	7912	5.84139
0	7920	6.26495
0	7928	6.4195
0	7936	6.81726
0	7944	6.96892
0	7952	6.97828
0	7960	6.75511
0	7968	6.53392
0	7976	6.15921
0	7984	5.85161
0	7992	6.22358
0	8000	6.22358
0	8008	6.51904
0	8016	6.76415
0	8024	6.8311
0	8032	6.65168
0	8040	6.9922
0	8048	7.57562
0	8056	7.85839
0	8064	7.85839
0	8072	7.85839
0	8080	7.24183
0	8088	6.87685
0	8096	6.34911
0	8104	6.58382
0	8112	6.855
0	8120	6.71275
0	8128	6.17829
0	8136	6.17829
0	8144	6.27258
0	8152	6.12592
0	8160	6.43091
0	8168	6.43091
0	8176	6.38474
0	8184	6.38474
0	8192	6.11747
0	8200	5.87518
0	8208	6.02718
0	8216	6.29272
0	8224	6.35152
0	8232	6.38239
0	8240	6.72577
0	8248	6.89013
0	8256	6.94047
0	8264	7.21173
0	8272	7.48224
0	8280	7.58075
0	8288	7.52544
0	8296	7.34309
0	8304	6.79449
0	8312	6.79449
0	8320	6.55701
0	8328	6.49098
0	8336	6.75692
0	8344	6.89343
0	8352	6.41262
0	8360	6.29272
0	8368	6.33946
0	8376	6.33946
0	8384	6.40801
0	8392	6.40801
0	8400	6.40801
0	8408	6.43318
0	8416	6.26495
0	8424	6.26495
0	8432	6.52331
0	8440	6.44672
0	8448	6.42863
0	8456	6.42863
0	8464	5.97204
0	8472	5.97204
0	8480	5.97204
0	8488	6.13431
0	8496	6.13431
0	8504	6.48004
0	8512	6.81204
0	8520	7.05693
0	8528	7.05693
0	8536	7.33097
0	8544	7.23664
0	8552	7.19176
0	8560	6.83454
0	8568	7.29397
0	8576	7.03318
0	8584	7.66622
0	8592	7.72021
0	8600	7.72021
0	8608	7.36941
0	8616	7.28394
0	8624	6.78563
0	8632	6.78563
0	8640	7.32853
0	8648	7.32853
0	8656	7.29272
0	8664	7.28143
0	8672	7.28143
0	8680	7.38942
0	8688	7.40106
0	8696	7.9516
0	8704	8.0037
0	8712	7.96264
0	8720	7.86176
0	8728	7.77135
0	8736	7.14266
0	8744	6.20244
0	8752	6.20244
0	8760	6.67871
0	8768	7.20244
0	8776	7.39176
0	8784	7.39176
0	8792	7.48552
0	8800	7.84396
0	8808	7.672
0	8816	7.65557
0	8824	7.90656
0	8832	7.75601
0	8840	7.44109
0	8848	7.22751
0	8856	7.33704
0	8864	7.33704
0	8872	7.54656
0	8880	7.48662
0	8888	7.41606
0	8896	7.17964
0	8904	6.29522
0	8912	6.29522
0	8920	7.13988
0	8928	7.72021
0	8936	7.82593
0	8944	7.87435
0	8952	7.41031
0	8960	7.36347
0	8968	7.04511
0	8976	7.23273
0	8984	7.36228
0	8992	7.64386
0	9000	7.52437
0	9008	7.52437
0	9016	7.23924
0	9024	6.8242
0	9032	6.59197
0	9040	6.14266
0	9048	6.14266
0	9056	6.38474
0	9064	6.59197
0	9072	6.76775
0	9080	6.92765
0	9088	7.02418
0	9096	7.29771
0	9104	7.15921
0	9112	7.256
0	9120	7.10329
0	9128	7.14543
0	9136	7.14543
0	9144	7.33461
0	9152	7.43884
0	9160	7.51797
0	9168	7.51797
0	9176	7.4657
0	9184	7.44447
0	9192	7.18773
0	9200	7.10756
0	9208	6.84992
0	9216	6.78207
0	9224	6.74235
0	9232	6.56116
0	9240	6.36822
0	9248	6.36822
0	9256	6.53604
0	9264	9.45317
0	9272	9.52411
0	9280	9.55909
0	9288	9.59146
0	9296	7.65751
0	9304	7.52969
0	9312	7.65751
0	9320	8.10471
0	9328	8.10471
0	9336	8.33704
0	9344	8.56272
0	9352	8.43204
0	9360	8.44672
0	9368	10.2558
0	9376	10.2558
0	9384	10.6308
0	9392	11.0369
0	9400	10.7965
0	9408	10.0635
0	9416	9.95575
0	9424	7.69772
0	9432	7.69205
0	9440	7.79184
0	9448	7.79184
0	9456	7.81029
0	9464	9.65873
0	9472	9.63427
0	9480	7.37532
0	9488	9.62238
0	9496	10.173
0	9504	9.65751
0	9512	10.5021
0	9520	11.3713
0	9528	11.0997
0	9536	11.0323
0	9544	11.0323
0	9552	9.92321
0	9560	9.4057
0	9568	9.92321
0	9576	10.1029
0	9584	10.017
0	9592	9.75352
0	9600	10.0018
0	9608	10.4918
0	9616	10.7847
0	9624	11.0844
0	9632	11.1222
0	9640	11.1222
0	9648	10.835
0	9656	10.6967
0	9664	10.5162
0	9672	10.5674
0	9680	10.5363
0	9688	10.783
0	9696	10.915
0	9704	11.1299
0	9712	11.036
0	9720	10.7441
0	9728	10.5847
0	9736	9.76528
0	9744	9.02455
0	9752	8.07085
0	9760	9.35301
0	9768	10.2444
0	9776	10.2444
0	9784	10.9581
0	9792	11.3309
0	9800	11.6711
0	9808	11.6269
0	9816	11.6269
0	9824	11.48
0	9832	11.2055
0	9840	11.0807
0	9848	11.0656
0	9856	11.1228
0	9864	11.1874
0	9872	11.1632
0	9880	11.1884
0	9888	11.196
0	9896	10.8341
0	9904	10.7758
0	9912	10.2478
0	9920	9.90083
0	9928	9.83282
0	9936	9.80021
0	9944	9.60209
0	9952	9.60209
0	9960	9.05804
0	9968	9.05804
0	9976	10.3624
0	9984	10.8373
0	9992	10.8373
0	10000	11.2373
0	10008	11.039
0	10016	10.7018
0	10024	11.039
0	10032	11.8357
0	10040	12.0069
0	10048	12.1724
0	10056	12.1724
0	10064	11.7423
0	10072	11.016
0	10080	10.519
0	10088	10.519
0	10096	11.1159
0	10104	11.1159
0	10112	11.1159
0	10120	10.7413
0	10128	10.7413
0	10136	11.2176
0	10144	11.375
0	10152	11.3786
0	10160	11.6259
0	10168	11.3414
0	10176	11.1294
0	10184	10.8166
0	10192	10.7265
0	10200	10.3932
0	10208	10.2929
0	10216	10.2789
0	10224	10.4309
0	10232	10.4859
0	10240	10.5389
0	10248	11.3644
0	10256	11.4412
0	10264	11.5684
0	10272	11.774
0	10280	11.8136
0	10288	11.5684
0	10296	11.4486
0	10304	11.0597
0	10312	10.8162
0	10320	10.732
0	10328	10.3789
0	10336	10.3789
0	10344	10.1122
0	10352	9.74828
0	10360	9.27416
0	10368	9.58433
0	10376	10.2509
0	10384	11.2467
0	10392	11.4789
0	10400	11.4971
0	10408	11.4971
0	10416	11.7592
0	10424	11.969
0	10432	11.969
0	10440	11.6494
0	10448	11.6494
0	10456	10.4936
0	10464	10.0136
0	10472	10.0136
0	10480	10.701
0	10488	11.1203
0	10496	11.4448
0	10504	11.6951
0	10512	11.7711
0	10520	12.2125
0	10528	11.842
0	10536	11.8371
0	10544	11.6576
0	10552	11.6576
0	10560	11.3617
0	10568	11.8709
0	10576	12.0567
0	10584	12.0567
0	10592	12.0216
0	10600	11.4626
0	10608	11.4151
0	10616	11.8083
0	10624	11.8956
0	10632	11.8956
0	10640	11.8956
0	10648	11.6707
0	10656	11.6707
0	10664	11.3874
0	10672	11.708
0	10680	11.7767
0	10688	12.0652
0	10696	12.1306
0	10704	12.0652
0	10712	12.1052
0	10720	12.2819
0	10728	12.2574
0	10736	12.0601
0	10744	12.0601
0	10752	11.7727
0	10760	11.5305
0	10768	11.5305
0	10776	11.2722
0	10784	11.6076
0	10792	12.0152
0	10800	12.5179
0	10808	12.4437
0	10816	12.2892
0	10824	12.2253
0	10832	11.828
0	10840	8.79845
0	10848	8.78563
0	10856	9.672
0	10864	11.2832
0	10872	11.2832
0	10880	11.8679
0	10888	11.8714
0	10896	11.8983
0	10904	11.8208
0	10912	11.9743
0	10920	12.0957
0	10928	12.3183
0	10936	12.2417
0	10944	12.2383
0	10952	12.0266
0	10960	12.2926
0	10968	11.8997
0	10976	12.3448
0	10984	12.6064
0	10992	12.6064
0	11000	12.0992
0	11008	12.0992
0	11016	12.0912
0	11024	12.0408
0	11032	12.2521
0	11040	12.3666
0	11048	12.2805
0	11056	12.0615
0	11064	11.988
0	11072	12.1133
0	11080	12.2837
0	11088	12.2837
0	11096	12.3049
0	11104	12.2543
0	11112	12.2426
0	11120	11.9955
0	11128	12.0018
0	11136	12.0018
0	11144	12.0045
0	11152	11.9891
0	11160	12.0533
0	11168	12.0406
0	11176	11.652
0	11184	11.1323
0	11192	9.01511
0	11200	8.49588
0	11208	8.12732
0	11216	7.93006
0	11224	8.18234
0	11232	8.18234
0	11240	7.94446
0	11248	8.2808
0	11256	8.33036
0	11264	8.35691
0	11272	8.2624
0	11280	8.3443
0	11288	8.2624
0	11296	8.20045
0	11304	8.33765
0	11312	8.15853
0	11320	8.15853
0	11328	7.99066
0	11336	7.87518
0	11344	7.53392
0	11352	7.36703
0	11360	7.0803
0	11368	6.60813
0	11376	6.60813
0	11384	7.0803
0	11392	6.96578
0	11400	7.33461
0	11408	7.7794
0	11416	8.4292
0	11424	8.52437
0	11432	8.66042
0	11440	8.59501
0	11448	8.59501
0	11456	8.89919
0	11464	8.45289
0	11472	8.23273
0	11480	8.18571
0	11488	7.3587
0	11496	7.3587
0	11504	7.75601
0	11512	9.06903
0	11520	9.27827
0	11528	9.27827
0	11536	9.15441
0	11544	8.59248
0	11552	7.92684
0	11560	7.42636
0	11568	7.06134
0	11576	6.3002
0	11584	6.0774
0	11592	6.40106
0	11600	6.55909
0	11608	6.45792
0	11616	7.05693
0	11624	7.05693
0	11632	6.91146
0	11640	6.88018
0	11648	7.02116
0	11656	6.90329
0	11664	7.3334
0	11672	7.38825
0	11680	7.39874
0	11688	7.39874
0	11696	7.56012
0	11704	7.90656
0	11712	8.66139
0	11720	8.88475
0	11728	8.90738
0	11736	9.40454
0	11744	9.21701
0	11752	8.25985
0	11760	8.25985
0	11768	8.25985
0	11776	7.71462
0	11784	6.86681
0	11792	6.86681
0	11800	7.29147
0	11808	7.64189
0	11816	7.71555
0	11824	7.99143
0	11832	7.99143
0	11840	8.23143
0	11848	8.20908
0	11856	8.17286
0	11864	7.70713
0	11872	7.40685
0	11880	6.21569
0	11888	6.21569
0	11896	7.11888
0	11904	8.4456
0	11912	8.57202
0	11920	8.57202
0	11928	8.65265
0	11936	8.13988
0	11944	7.69015
0	11952	7.81987
0	11960	8.14336
0	11968	7.81987
0	11976	7.68349
0	11984	7.37296
0	11992	6.61215
0	12000	6.19444
0	12008	6.09471
0	12016	6.69583
0	12024	6.71648
0	12032	6.73868
0	12040	6.15921
0	12048	5.78563
0	12056	5.51261
0	12064	5.49967
0	12072	5.78563
0	12080	6.10329
0	12088	6.17558
0	12096	6.61415
0	12104	6.68635
0	12112	6.71462
0	12120	6.43318
0	12128	6.55492
0	12136	6.55492
0	12144	6.94047
0	12152	6.69583
0	12160	6.6768
0	12168	6.6768
0	12176	6.24958
0	12184	5.87184
0	12192	6.06866
0	12200	6.43318
0	12208	6.24958
0	12216	6.15096
0	12224	6.25472
0	12232	6.70338
0	12240	6.63796
0	12248	6.735
0	12256	6.81726
0	12264	6.81726
0	12272	6.55075
0	12280	6.19711
0	12288	5.91146
0	12296	6.19711
0	12304	6.0803
0	12312	6.06866
0	12320	6.18638
0	12328	5.93408
0	12336	5.79272
0	12344	5.93408
0	12352	5.93408
0	12360	6.22358
0	12368	6.15372
0	12376	5.78563
0	12384	6.69583
0	12392	7.52969
0	12400	7.26495
0	12408	7.3002
0	12416	7.3002
0	12424	7.02718
0	12432	6.99374
0	12440	6.88517
0	12448	6.71648
0	12456	6.69394
0	12464	6.71648
0	12472	6.61615
0	12480	6.56944
0	12488	6.54865
0	12496	6.38004
0	12504	6.21305
0	12512	6.31259
0	12520	6.05399
0	12528	5.94047
0	12536	5.79272
0	12544	6.00294
0	12552	5.57973
0	12560	5.97204
0	12568	6.15647
0	12576	6.17558
0	12584	6.23924
0	12592	7.21437
0	12600	7.11888
0	12608	7.10614
0	12616	7.08319
0	12624	6.02116
0	12632	5.63599
0	12640	5.73868
0	12648	6.00904
0	12656	6.17558
0	12664	6.20776
0	12672	6.45345
0	12680	6.45345
0	12688	6.47123
0	12696	6.35391
0	12704	6.04214
0	12712	6.04214
0	12720	6.35391
0	12728	6.73316
0	12736	8.12732
0	12744	9.79427
0	12752	9.79427
0	12760	9.7691
0	12768	9.75714
0	12776	6.92281
0	12784	6.92281
0	12792	7.04511
0	12800	6.78918
0	12808	6.78918
0	12816	6.73684
0	12824	6.47123
0	12832	6.18907
0	12840	6.18907
0	12848	6.39176
0	12856	6.70901
0	12864	6.50831
0	12872	6.50831
0	12880	6.33946
0	12888	5.81378
0	12896	5.81378
0	12904	5.46014
0	12912	5.92443
0	12920	6.30517
0	12928	6.746
0	12936	6.63205
0	12944	6.56738
0	12952	6.43091
0	12960	5.97204
0	12968	5.46902
0	12976	5.46902
0	12984	5.87518
0	12992	5.97204
0	13000	6.72206
0	13008	6.72206
0	13016	6.57973
0	13024	5.71275
0	13032	5.68254
0	13040	5.60007
0	13048	5.84139
0	13056	5.98448
0	13064	5.98448
0	13072	6.10329
0	13080	6.74418
0	13088	7.45457
0	13096	7.60713
0	13104	7.6911
0	13112	7.66526
0	13120	7.18907
0	13128	7.18907
0	13136	7.27131
0	13144	7.55284
0	13152	7.55284
0	13160	7.55284
0	13168	7.55284
0	13176	7.65945
0	13184	7.69394
0	13192	8.18907
0	13200	8.30269
0	13208	8.03019
0	13216	7.91714
0	13224	7.77761
0	13232	7.1482
0	13240	6.99528
0	13248	7.17693
0	13256	6.94366
0	13264	7.34911
0	13272	7.55596
0	13280	7.37768
0	13288	7.36109
0	13296	7.67488
0	13304	7.3443
0	13312	7.3443
0	13320	7.72392
0	13328	8.20776
0	13336	8.10969
0	13344	8.22555
0	13352	8.22555
0	13360	8.40801
0	13368	8.94247
0	13376	9.06757
0	13384	9.36228
0	13392	9.48443
0	13400	9.0904
0	13408	8.88682
0	13416	8.66042
0	13424	8.3575
0	13432	7.92443
0	13440	7.37296
0	13448	7.1104
0	13456	6.26495
0	13464	5.82765
0	13472	5.56738
0	13480	5.93087
0	13488	7.07885
0	13496	7.07885
0	13504	7.54656
0	13512	7.65557
0	13520	7.42408
0	13528	7.16878
0	13536	7.33704
0	13544	7.15372
0	13552	6.95634
0	13560	6.746
0	13568	6.49967
0	13576	6.36347
0	13584	6.33461
0	13592	6.50831
0	13600	6.36347
0	13608	6.62611
0	13616	6.62014
0	13624	6.61415
0	13632	6.19711
0	13640	5.88517
0	13648	5.48662
0	13656	5.48662
0	13664	5.42408
0	13672	5.3002
0	13680	5.3002
0	13688	5.49098
0	13696	5.49098
0	13704	5.65945
0	13712	6.0774
0	13720	5.98757
0	13728	6.12872
0	13736	6.39642
0	13744	6.40801
0	13752	6.62412
0	13760	7.11747
0	13768	7.44897
0	13776	7.27638
0	13784	7.27638
0	13792	7.13431
0	13800	6.63993
0	13808	6.43318
0	13816	6.27511
0	13824	6.52969
0	13832	6.87016
0	13840	7.099
0	13848	7.27638
0	13856	7.31382
0	13864	7.01814
0	13872	6.8431
0	13880	6.16742
0	13888	5.3587
0	13896	5.24958
0	13904	5.43318
0	13912	5.57151
0	13920	6.25472
0	13928	6.25472
0	13936	6.19444
0	13944	5.42408
0	13952	5.08608
0	13960	5.08608
0	13968	5.88848
0	13976	6.12029
0	13984	6.14543
0	13992	6.37296
0	14000	6.10329
0	14008	6.03318
0	14016	5.74235
0	14024	5.78918
0	14032	5.76415
0	14040	6.03318
0	14048	5.83797
0	14056	6.06281
0	14064	6.0774
0	14072	6.14543
0	14080	6.03617
0	14088	6.18638
0	14096	6.45568
0	14104	6.746
0	14112	6.746
0	14120	6.746
0	14128	6.37059
0	14136	5.45568
0	14144	5.45568
0	14152	5.67871
0	14160	6.78207
0	14168	6.97672
0	14176	6.97672
0	14184	6.71462
0	14192	6.02718
0	14200	5.24442
0	14208	5.08608
0	14216	5.38708
0	14224	5.38708
0	14232	5.63599
0	14240	5.55492
0	14248	5.70901
0	14256	5.55492
0	14264	5.51261
0	14272	5.09184
0	14280	5.00904
0	14288	5.00904
0	14296	6.29022
0	14304	6.78029
0	14312	6.89673
0	14320	6.92443
0	14328	6.42408
0	14336	5.43318
0	14344	5.2852
0	14352	5.42408
0	14360	5.62412
0	14368	5.99681
0	14376	5.99681
0	14384	5.99681
0	14392	5.5879
0	14400	5.61215
0	14408	5.38708
0	14416	5.3587
0	14424	5.63599
0	14432	5.72762
0	14440	5.504
0	14448	5.504
0	14456	5.58382
0	14464	5.44222
0	14472	5.46459
0	14480	5.38708
0	14488	5.45568
0	14496	9.45847
0	14504	10.4198
0	14512	10.4198
0	14520	10.4198
0	14528	9.44981
0	14536	5.85161
0	14544	5.41031
0	14552	5.41031
0	14560	5.81378
0	14568	5.83797
0	14576	5.83797
0	14584	5.72021
0	14592	5.45121
0	14600	5.45121
0	14608	5.63993
0	14616	5.63993
0	14624	5.64777
0	14632	5.53392
0	14640	5.14266
0	14648	5.01511
0	14656	5.19711
0	14664	5.3587
0	14672	5.60007
0	14680	5.68254
0	14688	5.735
0	14696	5.80679
0	14704	5.86176
0	14712	5.98757
0	14720	6.819
0	14728	6.819
0	14736	6.819
0	14744	6.65557
0	14752	5.79272
0	14760	5.5169
0	14768	5.78207
0	14776	5.81378
0	14784	5.97828
0	14792	6.20776
0	14800	6.49533
0	14808	6.49533
0	14816	6.12592
0	14824	6.18638
0	14832	6.05987
0	14840	6.02718
0	14848	6.41031
0	14856	6.41031
0	14864	6.24183
0	14872	6.21833
0	14880	6.05398
0	14888	5.95002
0	14896	5.82765
0	14904	5.9595
0	14912	5.9595
0	14920	6.02718
0	14928	6.0803
0	14936	6.247
0	14944	6.08896
0	14952	6.06281
0	14960	5.93087
0	14968	5.66719
0	14976	5.45121
0	14984	5.45121
0	14992	5.74235
0	15000	5.88185
0	15008	5.89837
0	15016	6.06281
0	15024	6.01208
0	15032	5.71648
0	15040	5.83797
0	15048	5.97516
0	15056	5.74965
0	15064	5.82073
0	15072	5.99066
0	15080	5.94684
0	15088	6.02718
0	15096	6.23924
0	15104	6.23924
0	15112	6.19711
0	15120	6.53181
0	15128	6.37296
0	15136	5.93408
0	15144	6.05693
0	15152	5.94684
0	15160	5.504
0	15168	5.504
0	15176	5.65168
0	15184	5.61215
0	15192	6.10898
0	15200	6.54236
0	15208	6.45345
0	15216	6.41721
0	15224	6.45345
0	15232	5.68254
0	15240	5.68254
0	15248	5.64386
0	15256	6.41721
0	15264	6.33218
0	15272	6.33218
0	15280	5.32975
0	15288	6.01511
0	15296	5.64777
0	15304	5.96578
0	15312	5.96578
0	15320	5.96578
0	15328	5.76054
0	15336	5.59197
0	15344	5.59197
0	15352	5.69015
0	15360	5.71275
0	15368	5.735
0	15376	5.735
0	15384	5.84821
0	15392	6.58177
0	15400	6.58177
0	15408	6.52117
0	15416	6.52544
0	15424	5.56324
0	15432	5.31012
0	15440	5.25985
0	15448	5.27511
0	15456	5.45121
0	15464	5.78918
0	15472	6.12311
0	15480	6.44672
0	15488	6.54656
0	15496	6.54656
0	15504	6.38474
0	15512	6.14543
0	15520	5.67871
0	15528	5.53815
0	15536	5.53815
0	15544	6.19711
0	15552	6.19711
0	15560	6.64777
0	15568	6.86345
0	15576	6.86345
0	15584	6.90493
0	15592	6.90493
0	15600	6.8242
0	15608	6.49967
0	15616	6.49316
0	15624	6.27258
0	15632	6.25729
0	15640	6.36347
0	15648	6.61215
0	15656	6.60411
0	15664	6.60209
0	15672	6.44447
0	15680	5.74965
0	15688	5.74965
0	15696	5.3443
0	15704	5.54656
0	15712	5.82765
0	15720	5.96578
0	15728	5.85839
0	15736	6.18099
0	15744	6.18099
0	15752	6.11465
0	15760	6.19444
0	15768	6.11747
0	15776	5.65945
0	15784	5.66333
0	15792	5.73868
0	15800	5.5169
0	15808	5.73868
0	15816	6.03916
0	15824	6.18638
0	15832	6.38942
0	15840	6.46681
0	15848	6.42863
0	15856	5.98138
0	15864	5.9595
0	15872	5.79977
0	15880	5.64386
0	15888	5.91796
0	15896	6.10043
0	15904	6.43318
0	15912	6.29272
0	15920	6.29272
0	15928	6.29272
0	15936	6.25472
0	15944	5.72762
0	15952	5.99066
0	15960	6.03617
0	15968	6.45121
0	15976	6.44672
0	15984	6.44672
0	15992	6.504
0	16000	6.34188
0	16008	6.12592
0	16016	5.71275
[truncated: 267,511 more rows]
