# Supplementary material for: A Compendium of Nucleosome and Transcript Profiles Reveals Determinants of Chromatin Architecture and Transcription
Source: PLoS Genet. 2013 May 2;9(5):e1003479. doi: 10.1371/journal.pgen.1003479 (PMC3642058; doi:10.1371/journal.pgen.1003479)
Supplement: Dataset S1 — Yeast transcript annotation R script and data files. Please note this file is 81.9 MB and may be difficult for some readers to download due to its size. (GZ) [file pgen.1003479.s001.gz › yeast-transcript-annotation/chr11.data.polA.rest]

0	16	8.39526
0	24	8.34971
0	32	8.26941
0	40	8.1715
0	48	8.08536
0	56	7.98448
0	64	7.48224
0	72	7.16742
0	80	6.20776
0	88	6.20776
0	96	6.41262
0	104	6.58994
0	112	6.83454
0	120	7.17014
0	128	8.23534
0	136	8.37118
0	144	8.55075
0	152	8.60512
0	160	8.18234
0	168	7.93006
0	176	7.82247
0	184	7.43658
0	192	7.43658
0	200	8.11465
0	208	8.50939
0	216	8.50939
0	224	8.33704
0	232	8.03692
0	240	6.70713
0	248	6.70713
0	256	6.99988
0	264	7.54656
0	272	7.5879
0	280	7.59501
0	288	7.48989
0	296	7.17964
0	304	7.19711
0	312	7.44672
0	320	7.19711
0	328	6.94684
0	336	6.94684
0	344	6.25472
0	352	6.25472
0	360	6.59197
0	368	7.36109
0	376	7.66719
0	384	7.7396
0	392	7.27638
0	400	7.66719
0	408	7.38591
0	416	7.08752
0	424	7.23273
0	432	7.6768
0	440	7.20776
0	448	7.20776
0	456	7.80679
0	464	8.41893
0	472	8.41893
0	480	8.54288
0	488	8.54499
0	496	8.00828
0	504	7.5622
0	512	6.53392
0	520	5.69015
0	528	5.69015
0	536	6.04214
0	544	6.50831
0	552	7.18907
0	560	7.18907
0	568	7.1217
0	576	7.1217
0	584	6.69394
0	592	6.69394
0	600	6.69394
0	608	6.69394
0	616	6.97672
0	624	7.55284
0	632	7.36822
0	640	7.36822
0	648	7.36822
0	656	6.76955
0	664	5.99988
0	672	5.54656
0	680	5.56324
0	688	5.55492
0	696	5.29022
0	704	5.17558
0	712	5.33946
0	720	5.47785
0	728	6.1371
0	736	6.51261
0	744	6.63599
0	752	6.63599
0	760	6.46902
0	768	6.24958
0	776	5.80329
0	784	6.31012
0	792	6.31012
0	800	6.00904
0	808	6.4195
0	816	6.73868
0	824	6.66139
0	832	6.45345
0	840	6.45345
0	848	5.63599
0	856	5.63599
0	864	6.31997
0	872	6.31997
0	880	6.28269
0	888	6.28269
0	896	6.08896
0	904	5.63205
0	912	5.63205
0	920	6.03916
0	928	6.03916
0	936	5.69394
0	944	5.70526
0	952	5.75692
0	960	5.70526
0	968	5.65557
0	976	5.76054
0	984	6.00599
0	992	6.03916
0	1000	6.19978
0	1008	6.29272
0	1016	6.46014
0	1024	6.32975
0	1032	6.32975
0	1040	5.88848
0	1048	5.24958
0	1056	5.03916
0	1064	5.09757
0	1072	5.4195
0	1080	5.81029
0	1088	6.05693
0	1096	6.05693
0	1104	6.25985
0	1112	6.25985
0	1120	6.14543
0	1128	6.14543
0	1136	6.15647
0	1144	5.95318
0	1152	5.69015
0	1160	5.63599
0	1168	5.74965
0	1176	6.05103
0	1184	6.04807
0	1192	6.06866
0	1200	5.96578
0	1208	5.74235
0	1216	5.69772
0	1224	5.90165
0	1232	5.95318
0	1240	6.12029
0	1248	6.12029
0	1256	6.12029
0	1264	5.85161
0	1272	5.60411
0	1280	5.54656
0	1288	5.65168
0	1296	6.06574
0	1304	6.38708
0	1312	7.05103
0	1320	7.05103
0	1328	6.83968
0	1336	6.69015
0	1344	6.735
0	1352	6.34188
0	1360	6.34188
0	1368	6.48662
0	1376	6.33946
0	1384	6.33946
0	1392	6.63599
0	1400	7.28017
0	1408	7.22751
0	1416	7.39874
0	1424	7.2789
0	1432	6.46459
0	1440	6.41262
0	1448	6.91471
0	1456	7.88931
0	1464	8.70995
0	1472	8.70995
0	1480	8.70995
0	1488	8.33825
0	1496	6.93568
0	1504	6.93568
0	1512	6.88848
0	1520	6.70526
0	1528	6.64581
0	1536	6.38942
0	1544	5.77135
0	1552	5.49098
0	1560	5.26495
0	1568	5.62014
0	1576	6.01511
0	1584	6.32487
0	1592	6.32487
0	1600	6.32487
0	1608	6.21833
0	1616	5.41031
0	1624	5.24958
0	1632	5.41031
0	1640	5.66333
0	1648	6.03318
0	1656	6.61615
0	1664	6.61615
0	1672	6.53815
0	1680	6.40106
0	1688	5.17558
0	1696	5.17558
0	1704	5.2852
0	1712	8.47454
0	1720	9.39874
0	1728	9.39874
0	1736	9.39874
0	1744	8.63895
0	1752	5.78563
0	1760	5.37296
0	1768	5.78563
0	1776	6.13152
0	1784	6.2852
0	1792	6.60813
0	1800	6.64972
0	1808	6.87184
0	1816	7.02718
0	1824	7.48443
0	1832	7.48443
0	1840	7.4657
0	1848	7.42636
0	1856	6.66719
0	1864	6.41262
0	1872	6.43091
0	1880	6.49316
0	1888	6.49316
0	1896	6.28771
0	1904	6.23924
0	1912	5.97828
0	1920	6.11747
0	1928	7.11465
0	1936	7.09614
0	1944	7.17829
0	1952	7.78118
0	1960	7.03019
0	1968	6.52544
0	1976	6.52544
0	1984	6.1482
0	1992	6.1482
0	2000	6.36347
0	2008	6.36347
0	2016	6.48224
0	2024	6.84481
0	2032	6.68254
0	2040	6.30517
0	2048	6.76595
0	2056	7.09471
0	2064	6.77851
0	2072	6.75511
0	2080	7.07012
0	2088	7.13431
0	2096	7.35152
0	2104	7.75873
0	2112	8.1482
0	2120	8.30393
0	2128	8.30641
0	2136	8.49207
0	2144	8.49207
0	2152	8.31567
0	2160	8.21239
0	2168	7.61415
0	2176	6.91796
0	2184	5.79272
0	2192	5.38708
0	2200	5.79272
0	2208	5.79977
0	2216	5.89837
0	2224	6.23404
0	2232	6.23404
0	2240	6.03318
0	2248	6.04214
0	2256	6.04214
0	2264	6.55701
0	2272	6.60411
0	2280	6.94366
0	2288	6.97048
0	2296	6.79625
0	2304	6.49967
0	2312	6.49967
0	2320	6.0774
0	2328	5.80329
0	2336	5.47785
0	2344	5.67488
0	2352	5.65168
0	2360	5.855
0	2368	5.71275
0	2376	5.71275
0	2384	5.54656
0	2392	5.62809
0	2400	5.52969
0	2408	5.52969
0	2416	5.52969
0	2424	5.48662
0	2432	5.48662
0	2440	6.05987
0	2448	6.31012
0	2456	6.31505
0	2464	6.52756
0	2472	6.44222
0	2480	6.48662
0	2488	6.48662
0	2496	6.73868
0	2504	6.94366
0	2512	6.97672
0	2520	6.97672
0	2528	6.92443
0	2536	6.74051
0	2544	6.52331
0	2552	6.66333
0	2560	7.04807
0	2568	7.04807
0	2576	7.28269
0	2584	7.25472
0	2592	7.06574
0	2600	6.3587
0	2608	6.15647
0	2616	6.14543
0	2624	6.42863
0	2632	6.82938
0	2640	6.87852
0	2648	6.74965
0	2656	6.74965
0	2664	6.07449
0	2672	6.07449
0	2680	6.13431
0	2688	6.63993
0	2696	6.94366
0	2704	6.79272
0	2712	6.36585
0	2720	6.47123
0	2728	6.28017
0	2736	6.28017
0	2744	6.30269
0	2752	6.30269
0	2760	6.14266
0	2768	6.14266
0	2776	5.92443
0	2784	6.29522
0	2792	6.47565
0	2800	6.44897
0	2808	6.62412
0	2816	6.68825
0	2824	6.72392
0	2832	6.72392
0	2840	6.72392
0	2848	6.44447
0	2856	5.46014
0	2864	5.46014
0	2872	5.52969
0	2880	5.44222
0	2888	5.4195
0	2896	5.66719
0	2904	5.66719
0	2912	5.66333
0	2920	5.72392
0	2928	5.71648
0	2936	5.33461
0	2944	5.33461
0	2952	5.3002
0	2960	5.4057
0	2968	5.36822
0	2976	5.27511
0	2984	5.25472
0	2992	5.31505
0	3000	5.3587
0	3008	5.65945
0	3016	5.80679
0	3024	5.74965
0	3032	5.80679
0	3040	5.62809
0	3048	5.55909
0	3056	5.37768
0	3064	5.5169
0	3072	5.5169
0	3080	5.64386
0	3088	5.67871
0	3096	5.67871
0	3104	5.64386
0	3112	5.46459
0	3120	5.31505
0	3128	4.88848
0	3136	5.03916
0	3144	5.27004
0	3152	4.91471
0	3160	5.00904
0	3168	5.34911
0	3176	5.34911
0	3184	5.72021
0	3192	5.72021
0	3200	5.78563
0	3208	5.42408
0	3216	5.21833
0	3224	5.21833
0	3232	5.43318
0	3240	5.20244
0	3248	5.54656
0	3256	6.02718
0	3264	5.88517
0	3272	5.98757
0	3280	5.98757
0	3288	5.86176
0	3296	5.88848
0	3304	5.86849
0	3312	5.34911
0	3320	5.64386
0	3328	5.56738
0	3336	5.56738
0	3344	11.2012
0	3352	11.2056
0	3360	11.2012
0	3368	11.1992
0	3376	7.20244
0	3384	5.60411
0	3392	5.57973
0	3400	5.75692
0	3408	5.75692
0	3416	5.74235
0	3424	5.74235
0	3432	5.95318
0	3440	8.13919
0	3448	8.17761
0	3456	8.17761
0	3464	8.12662
0	3472	5.61615
0	3480	5.32487
0	3488	5.32487
0	3496	5.31997
0	3504	5.76775
0	3512	6.1371
0	3520	6.1371
0	3528	5.86176
0	3536	5.86176
0	3544	5.47344
0	3552	5.44672
0	3560	5.65945
0	3568	5.4057
0	3576	5.75692
0	3584	5.75692
0	3592	5.60007
0	3600	5.67871
0	3608	5.67871
0	3616	5.42408
0	3624	5.29022
0	3632	5.33461
0	3640	5.14266
0	3648	5.23404
0	3656	5.39642
0	3664	5.39642
0	3672	5.02116
0	3680	5.02116
0	3688	4.94684
0	3696	4.67488
0	3704	4.97828
0	3712	5.14266
0	3720	5.4057
0	3728	5.28017
0	3736	5.4057
0	3744	5.53815
0	3752	5.55075
0	3760	5.72021
0	3768	5.68254
0	3776	5.75692
0	3784	5.72762
0	3792	5.79272
0	3800	5.42408
0	3808	5.42408
0	3816	5.42408
0	3824	5.32487
0	3832	5.22358
0	3840	5.3443
0	3848	5.43318
0	3856	5.14266
0	3864	5.14266
0	3872	5.73868
0	3880	5.73868
0	3888	6.12592
0	3896	6.16195
0	3904	6.05987
0	3912	5.89508
0	3920	5.81029
0	3928	5.56324
0	3936	5.18099
0	3944	5.18099
0	3952	5.46902
0	3960	5.47785
0	3968	5.47785
0	3976	5.47785
0	3984	5.15372
0	3992	5.19711
0	4000	5.55492
0	4008	5.67104
0	4016	5.735
0	4024	5.746
0	4032	5.67104
0	4040	5.45568
0	4048	5.61615
0	4056	5.61615
0	4064	5.82073
0	4072	5.86176
0	4080	5.86176
0	4088	5.76775
0	4096	6.00294
0	4104	5.9082
0	4112	5.83454
0	4120	5.83454
0	4128	5.83454
0	4136	5.83454
0	4144	5.70526
0	4152	5.42408
0	4160	5.22882
0	4168	5.73132
0	4176	5.20244
0	4184	5.31012
0	4192	5.57562
0	4200	5.57562
0	4208	5.51261
0	4216	5.41492
0	4224	5.46014
0	4232	5.3587
0	4240	5.65945
0	4248	5.65945
0	4256	5.57562
0	4264	5.76415
0	4272	5.76415
0	4280	5.80329
0	4288	5.80329
0	4296	6.00904
0	4304	5.98448
0	4312	5.98448
0	4320	5.80679
0	4328	5.75329
0	4336	5.80679
0	4344	5.86176
0	4352	6.58177
0	4360	6.45121
0	4368	6.39874
0	4376	5.62809
0	4384	5.14266
0	4392	4.88848
0	4400	5.14266
0	4408	5.55492
0	4416	5.73132
0	4424	5.73132
0	4432	5.73132
0	4440	5.51261
0	4448	5.12029
0	4456	4.88185
0	4464	5.04511
0	4472	5.00294
0	4480	5.22358
0	4488	5.43318
0	4496	5.77851
0	4504	5.75329
0	4512	5.84821
0	4520	5.88185
0	4528	5.91796
0	4536	6.15647
0	4544	6.15647
0	4552	6.10614
0	4560	5.65168
0	4568	5.76054
0	4576	5.44672
0	4584	5.29022
0	4592	5.5169
0	4600	5.59603
0	4608	5.31012
0	4616	5.42863
0	4624	5.73868
0	4632	5.65945
0	4640	5.64386
0	4648	5.89837
0	4656	5.97828
0	4664	6.02718
0	4672	6.61615
0	4680	8.94047
0	4688	8.97672
0	4696	8.97672
0	4704	9.82679
0	4712	9.70713
0	4720	8.84609
0	4728	8.80417
0	4736	8.80417
0	4744	6.87351
0	4752	6.23664
0	4760	6.90329
0	4768	6.93888
0	4776	6.33704
0	4784	6.48004
0	4792	6.48004
0	4800	6.10898
0	4808	6.12592
0	4816	6.29272
0	4824	6.15921
0	4832	6.15921
0	4840	6.33946
0	4848	6.15921
0	4856	5.81029
0	4864	5.56324
0	4872	5.66719
0	4880	5.39176
0	4888	5.60411
0	4896	5.66719
0	4904	5.44222
0	4912	5.51261
0	4920	5.52117
0	4928	5.42408
0	4936	5.46902
0	4944	5.55075
0	4952	5.25985
0	4960	5.27511
0	4968	5.10898
0	4976	4.94684
0	4984	5.01511
0	4992	5.26495
0	5000	6.42863
0	5008	7.08319
0	5016	7.08319
0	5024	7.099
0	5032	7.05103
0	5040	5.3443
0	5048	5.16469
0	5056	5.10898
0	5064	5.10898
0	5072	5.19711
0	5080	5.39176
0	5088	5.82765
0	5096	6.36347
0	5104	6.37768
0	5112	6.30269
0	5120	5.855
0	5128	5.75692
0	5136	5.46014
0	5144	5.71648
0	5152	5.75329
0	5160	5.91471
0	5168	5.91471
0	5176	5.91471
0	5184	5.73132
0	5192	5.83454
0	5200	5.74965
0	5208	5.504
0	5216	5.46902
0	5224	5.45121
0	5232	5.27004
0	5240	5.27004
0	5248	5.49098
0	5256	5.78563
0	5264	5.78563
0	5272	5.78563
0	5280	5.67871
0	5288	5.27004
0	5296	5.0803
0	5304	5.27004
0	5312	5.76775
0	5320	5.81029
0	5328	5.96578
0	5336	6.08319
0	5344	5.81029
0	5352	5.45121
0	5360	5.46014
0	5368	5.83797
0	5376	5.77851
0	5384	5.79977
0	5392	5.79977
0	5400	5.72392
0	5408	5.60007
0	5416	5.72021
0	5424	6.24958
0	5432	6.24958
0	5440	6.43318
0	5448	6.31259
0	5456	6.43318
0	5464	5.64386
0	5472	5.75692
0	5480	6.45792
0	5488	6.72392
0	5496	6.49098
0	5504	6.64777
0	5512	6.64777
0	5520	6.05693
0	5528	6.05693
0	5536	6.20244
0	5544	6.51904
0	5552	6.45792
0	5560	6.49098
0	5568	6.23404
0	5576	6.20776
0	5584	6.20776
0	5592	6.08608
0	5600	6.03318
0	5608	5.84139
0	5616	5.31012
0	5624	5.31012
0	5632	5.74235
0	5640	5.71648
0	5648	6.02718
0	5656	6.31505
0	5664	6.22358
0	5672	6.93408
0	5680	7.20908
0	5688	7.30145
0	5696	7.07158
0	5704	7.15096
0	5712	6.83454
0	5720	6.55075
0	5728	6.5879
0	5736	6.83454
0	5744	7.01208
0	5752	7.14543
0	5760	7.14543
0	5768	7.12029
0	5776	6.71648
0	5784	6.60813
0	5792	6.52544
0	5800	6.39176
0	5808	6.60007
0	5816	7.00599
0	5824	7.0584
0	5832	7.45121
0	5840	7.59906
0	5848	7.81552
0	5856	7.76235
0	5864	7.49316
0	5872	7.12311
0	5880	7.03617
0	5888	6.52969
0	5896	6.52756
0	5904	6.52969
0	5912	6.72577
0	5920	6.32975
0	5928	5.95318
0	5936	6.10043
0	5944	5.82765
0	5952	5.67488
0	5960	5.82765
0	5968	6.78563
0	5976	7.4057
0	5984	7.59197
0	5992	8.04362
0	6000	8.41089
0	6008	8.73592
0	6016	8.45065
0	6024	8.41377
0	6032	8.3169
0	6040	6.22096
0	6048	5.71275
0	6056	5.35391
0	6064	5.71275
0	6072	6.45345
0	6080	6.94684
0	6088	7.37296
0	6096	7.81117
0	6104	7.81726
0	6112	8.24183
0	6120	8.24183
0	6128	7.51154
0	6136	6.5879
0	6144	6.15921
0	6152	6.15921
0	6160	6.3002
0	6168	6.62809
0	6176	6.746
0	6184	6.65557
0	6192	6.43997
0	6200	6.8311
0	6208	7.24571
0	6216	7.24571
0	6224	7.28394
0	6232	7.11465
0	6240	6.49967
0	6248	5.96578
0	6256	5.9082
0	6264	5.96578
0	6272	6.19444
0	6280	6.36585
0	6288	6.36585
0	6296	5.97204
0	6304	5.78918
0	6312	5.79625
0	6320	6.16469
0	6328	6.63796
0	6336	6.63796
0	6344	6.84139
0	6352	6.43997
0	6360	6.84139
0	6368	7.20643
0	6376	7.67296
0	6384	7.67296
0	6392	7.67296
0	6400	6.95318
0	6408	6.22358
0	6416	5.62412
0	6424	5.36822
0	6432	5.1371
0	6440	5.15921
0	6448	5.36822
0	6456	5.45121
0	6464	5.746
0	6472	5.84821
0	6480	5.85839
0	6488	5.85839
0	6496	5.88848
0	6504	5.9595
0	6512	5.76415
0	6520	5.79977
0	6528	5.79977
0	6536	5.79977
0	6544	5.62809
0	6552	5.79977
0	6560	5.99066
0	6568	6.39874
0	6576	6.71648
0	6584	6.71648
0	6592	6.71648
0	6600	6.39409
0	6608	6.91796
0	6616	7.33097
0	6624	7.39874
0	6632	8.03019
0	6640	8.03019
0	6648	7.99834
0	6656	7.86176
0	6664	7.43544
0	6672	7.18638
0	6680	7.32364
0	6688	7.32364
0	6696	7.46348
0	6704	7.82333
0	6712	7.64386
0	6720	7.51904
0	6728	7.51904
0	6736	7.51904
0	6744	7.35152
0	6752	7.35152
0	6760	7.78118
0	6768	8.10898
0	6776	7.80417
0	6784	7.86681
0	6792	7.86681
0	6800	7.32975
0	6808	7.09757
0	6816	7.22882
0	6824	6.84651
0	6832	7.30765
0	6840	7.58586
0	6848	7.92684
0	6856	7.45345
0	6864	7.50939
0	6872	7.25472
0	6880	7.12732
0	6888	6.9516
0	6896	6.99834
0	6904	6.94684
0	6912	6.94684
0	6920	6.79977
0	6928	6.73132
0	6936	7.1104
0	6944	7.56324
0	6952	7.15509
0	6960	7.58586
0	6968	8.19042
0	6976	8.16537
0	6984	8.26877
0	6992	8.44616
0	7000	8.27321
0	7008	7.86345
0	7016	7.90411
0	7024	7.86345
0	7032	7.89508
0	7040	8.02041
0	7048	8.02041
0	7056	7.92362
0	7064	7.67488
0	7072	7.23273
0	7080	6.855
0	7088	6.78385
0	7096	6.96578
0	7104	7.10756
0	7112	7.05987
0	7120	7.01208
0	7128	7.14543
0	7136	7.14543
0	7144	8.42122
0	7152	8.55544
0	7160	8.55544
0	7168	8.36347
0	7176	8.18369
0	7184	8.11747
0	7192	7.70244
0	7200	8.28017
0	7208	8.28017
0	7216	8.25536
0	7224	7.746
0	7232	7.49533
0	7240	7.27004
0	7248	7.52544
0	7256	7.97672
0	7264	8.31567
0	7272	8.35451
0	7280	8.35451
0	7288	8.0399
0	7296	8.00599
0	7304	7.85585
0	7312	7.58484
0	7320	7.58484
0	7328	7.97048
0	7336	8.11323
0	7344	7.96264
0	7352	8.12381
0	7360	8.09184
0	7368	7.45233
0	7376	7.06427
0	7384	7.06427
0	7392	7.33461
0	7400	7.76595
0	7408	8.24829
0	7416	8.27638
0	7424	7.93967
0	7432	8.27638
0	7440	7.89261
0	7448	7.45568
0	7456	7.13431
0	7464	6.71648
0	7472	6.71648
0	7480	6.91146
0	7488	6.90329
0	7496	7.04065
0	7504	7.43771
0	7512	7.53286
0	7520	7.17829
0	7528	7.17829
0	7536	7.05987
0	7544	6.46014
0	7552	6.46014
0	7560	7.99988
0	7568	8.14058
0	7576	7.99988
0	7584	8.08608
0	7592	7.03468
0	7600	6.86176
0	7608	6.51046
0	7616	6.51046
0	7624	6.30517
0	7632	5.735
0	7640	5.33946
0	7648	5.33946
0	7656	5.33946
0	7664	5.39642
0	7672	5.39642
0	7680	5.39642
0	7688	5.36822
0	7696	5.30517
0	7704	5.38239
0	7712	6.05398
0	7720	6.1371
0	7728	6.2624
0	7736	6.40338
0	7744	6.29272
0	7752	6.06281
0	7760	6.11465
0	7768	6.08608
0	7776	6.13988
0	7784	6.19176
0	7792	6.19176
0	7800	6.23404
0	7808	6.19176
0	7816	5.91471
0	7824	5.64386
0	7832	5.94366
0	7840	5.746
0	7848	5.68254
0	7856	5.64386
0	7864	5.57562
0	7872	5.18638
0	7880	5.18638
0	7888	5.8311
0	7896	6.63007
0	7904	6.83797
0	7912	6.84139
0	7920	6.84139
0	7928	6.09757
0	7936	6.06866
0	7944	5.99374
0	7952	5.90165
0	7960	5.81378
0	7968	5.89837
0	7976	5.89837
0	7984	5.89837
0	7992	5.89837
0	8000	6.03617
0	8008	6.22882
0	8016	6.32975
0	8024	6.4975
0	8032	6.5169
0	8040	6.39176
0	8048	6.47344
0	8056	6.3587
0	8064	6.15372
0	8072	6.05103
0	8080	6.53181
0	8088	6.49098
0	8096	6.54656
0	8104	7.05103
0	8112	7.74235
0	8120	7.74235
0	8128	7.83024
0	8136	7.88848
0	8144	7.69867
0	8152	6.99681
0	8160	7.19444
0	8168	6.99681
0	8176	6.99681
0	8184	7.11606
0	8192	7.23664
0	8200	7.14266
0	8208	7.03617
0	8216	7.73316
0	8224	8.31505
0	8232	8.13082
0	8240	8.13362
0	8248	8.13362
0	8256	6.94207
0	8264	6.3002
0	8272	5.88517
0	8280	5.88517
0	8288	5.97204
0	8296	5.72762
0	8304	6.29771
0	8312	6.93728
0	8320	10.0149
0	8328	11.5827
0	8336	11.6061
0	8344	11.6061
0	8352	11.5943
0	8360	7.8567
0	8368	7.36109
0	8376	6.75329
0	8384	6.60007
0	8392	6.60007
0	8400	6.5879
0	8408	6.75147
0	8416	7.02116
0	8424	7.36109
0	8432	7.97828
0	8440	7.97828
0	8448	7.97828
0	8456	8.22947
0	8464	8.23923
0	8472	8.07812
0	8480	8.07812
0	8488	7.77045
0	8496	7.47234
0	8504	6.60007
0	8512	6.31012
0	8520	6.31012
0	8528	6.56116
0	8536	7.22751
0	8544	7.22751
0	8552	7.85331
0	8560	8.07085
0	8568	7.66139
0	8576	7.40338
0	8584	7.66139
0	8592	7.53709
0	8600	7.62313
0	8608	7.62313
0	8616	7.69867
0	8624	7.26112
0	8632	7.0136
0	8640	7.0136
0	8648	7.42863
0	8656	7.42863
0	8664	7.71462
0	8672	7.65751
0	8680	7.746
0	8688	7.72947
0	8696	7.99528
0	8704	7.82247
0	8712	8.03692
0	8720	7.92039
0	8728	7.58586
0	8736	7.28017
0	8744	7.71369
0	8752	7.30517
0	8760	7.87435
0	8768	7.87435
0	8776	7.76144
0	8784	7.03916
0	8792	7.8354
0	8800	7.8354
0	8808	8.42579
0	8816	8.51797
0	8824	8.80065
0	8832	8.51904
0	8840	8.2946
0	8848	7.74965
0	8856	7.49859
0	8864	6.72577
0	8872	7.36941
0	8880	9.7062
0	8888	10.2974
0	8896	10.2974
0	8904	10.2974
0	8912	9.52171
0	8920	7.72577
0	8928	6.91146
0	8936	6.19444
0	8944	5.24958
0	8952	5.24958
0	8960	5.92765
0	8968	6.32731
0	8976	6.54656
0	8984	6.83626
0	8992	6.75329
0	9000	6.71275
0	9008	7.17964
0	9016	7.03019
0	9024	6.40801
0	9032	6.40801
0	9040	6.20776
0	9048	6.06281
0	9056	5.92765
0	9064	6.03617
0	9072	6.20776
0	9080	6.80504
0	9088	6.96735
0	9096	6.96735
0	9104	6.75692
0	9112	6.54446
0	9120	5.93087
0	9128	5.62014
0	9136	5.78207
0	9144	5.93087
0	9152	6.42636
0	9160	6.38942
0	9168	6.45345
0	9176	6.79095
0	9184	7.38942
0	9192	8.34671
0	9200	8.4568
0	9208	8.55388
0	9216	8.5497
0	9224	7.23664
0	9232	6.65557
0	9240	6.65557
0	9248	7.10898
0	9256	7.42863
0	9264	8.13152
0	9272	8.22947
0	9280	8.19845
0	9288	7.9775
0	9296	6.88682
0	9304	6.13431
0	9312	5.95318
0	9320	5.85161
0	9328	5.88848
0	9336	6.03617
0	9344	6.11747
0	9352	5.98138
0	9360	6.13152
0	9368	5.90493
0	9376	5.79272
0	9384	5.92443
0	9392	6.38708
0	9400	6.39176
0	9408	6.78207
0	9416	6.78207
0	9424	6.64777
0	9432	6.19711
0	9440	6.31259
0	9448	6.49967
0	9456	6.735
0	9464	6.38942
0	9472	6.63796
0	9480	6.4888
0	9488	6.39642
0	9496	6.34188
0	9504	6.47565
0	9512	6.8311
0	9520	6.94366
0	9528	7.37768
0	9536	7.54865
0	9544	7.54865
0	9552	6.82593
0	9560	6.71648
0	9568	6.71648
0	9576	6.99374
0	9584	6.819
0	9592	6.71648
0	9600	6.594
0	9608	5.89178
0	9616	5.89178
0	9624	5.89178
0	9632	6.21305
0	9640	6.49967
0	9648	6.37059
0	9656	6.27764
0	9664	6.41492
0	9672	7.12311
0	9680	7.12311
0	9688	7.16605
0	9696	7.14127
0	9704	7.04807
0	9712	6.2051
0	9720	5.91796
0	9728	5.95318
0	9736	5.76054
0	9744	5.79977
0	9752	5.98448
0	9760	6.03019
0	9768	5.52117
0	9776	6.09471
0	9784	6.504
0	9792	6.46459
0	9800	7.01814
0	9808	7.03916
0	9816	7.50723
0	9824	7.13292
0	9832	7.39874
0	9840	7.39059
0	9848	7.25729
0	9856	6.67104
0	9864	6.19444
0	9872	5.97204
0	9880	5.98757
0	9888	6.20776
0	9896	6.2675
0	9904	6.44672
0	9912	6.39176
0	9920	6.55701
0	9928	6.01511
0	9936	6.01511
0	9944	5.76775
0	9952	5.5879
0	9960	5.5879
0	9968	6.39176
0	9976	6.90493
0	9984	6.90493
0	9992	7.00446
0	10000	6.79977
0	10008	6.58994
0	10016	6.3443
0	10024	6.58994
0	10032	6.50184
0	10040	6.50616
0	10048	6.80679
0	10056	6.80679
0	10064	6.80679
0	10072	6.92765
0	10080	6.83797
0	10088	6.74783
0	10096	6.74783
0	10104	6.65945
0	10112	6.79272
0	10120	6.79449
0	10128	6.62014
0	10136	7.36822
0	10144	7.85839
0	10152	7.66042
0	10160	7.57973
0	10168	7.57973
0	10176	6.67871
0	10184	5.95318
0	10192	5.92119
0	10200	5.98757
0	10208	6.09471
0	10216	6.31012
0	10224	6.52117
0	10232	6.64972
0	10240	6.46902
0	10248	6.74051
0	10256	6.70901
0	10264	6.52117
0	10272	6.34911
0	10280	6.15372
0	10288	5.91471
0	10296	6.00599
0	10304	6.07449
0	10312	6.13431
0	10320	6.44222
0	10328	6.62014
0	10336	6.819
0	10344	6.68635
0	10352	6.99681
0	10360	6.99681
0	10368	6.98912
0	10376	6.98912
0	10384	7.29522
0	10392	7.04362
0	10400	7.31259
0	10408	7.31259
0	10416	6.83968
0	10424	6.43091
0	10432	5.79977
0	10440	5.57973
0	10448	5.66719
0	10456	6.37059
0	10464	6.95634
0	10472	7.22096
0	10480	7.22096
0	10488	6.94366
0	10496	6.37059
0	10504	5.99681
0	10512	5.53815
0	10520	5.46902
0	10528	5.4057
0	10536	5.31012
0	10544	5.31012
0	10552	5.63205
0	10560	5.72762
0	10568	6.35391
0	10576	6.42863
0	10584	6.48224
0	10592	6.48224
0	10600	6.79625
0	10608	6.59197
0	10616	6.59197
0	10624	6.19978
0	10632	6.50616
0	10640	5.74965
0	10648	6.54656
0	10656	6.57151
0	10664	6.9516
0	10672	7.07594
0	10680	7.21569
0	10688	7.18638
0	10696	7.2852
0	10704	7.31997
0	10712	6.82765
0	10720	6.82765
0	10728	6.72206
0	10736	6.32487
0	10744	5.64386
0	10752	5.64386
0	10760	5.57151
0	10768	5.60813
0	10776	5.57151
0	10784	6.03318
0	10792	5.99374
0	10800	5.99374
0	10808	5.99374
0	10816	6.20776
0	10824	5.81029
0	10832	5.96264
0	10840	6.19176
0	10848	6.20776
0	10856	6.0774
0	10864	6.0803
0	10872	6.39176
0	10880	6.27258
0	10888	5.92443
0	10896	5.94047
0	10904	5.99681
0	10912	5.84821
0	10920	5.94366
0	10928	5.84821
0	10936	5.65168
0	10944	5.36347
0	10952	5.53815
0	10960	5.3587
0	10968	5.17558
0	10976	5.61615
0	10984	6.04511
0	10992	6.04214
0	11000	6.07158
0	11008	6.0803
0	11016	5.86849
0	11024	5.84139
0	11032	5.79272
0	11040	5.99681
0	11048	6.24958
0	11056	6.24958
0	11064	6.32487
0	11072	6.32487
0	11080	6.29522
0	11088	6.05103
0	11096	6.29522
0	11104	6.29522
0	11112	6.594
0	11120	6.72206
0	11128	6.72206
0	11136	6.58382
0	11144	6.65362
0	11152	6.65362
0	11160	6.65168
0	11168	6.55075
0	11176	6.92119
0	11184	7.21569
0	11192	7.09614
0	11200	7.09614
0	11208	7.23664
0	11216	6.53392
0	11224	6.1371
0	11232	6.08608
0	11240	6.12592
0	11248	6.26495
0	11256	6.26495
0	11264	6.2262
0	11272	6.35152
0	11280	6.44897
0	11288	6.21569
0	11296	6.17014
0	11304	6.17014
0	11312	5.58382
0	11320	5.41492
0	11328	5.44222
0	11336	5.68254
0	11344	5.72021
0	11352	5.77493
0	11360	6.01511
0	11368	6.10329
0	11376	6.06574
0	11384	6.21305
0	11392	6.67104
0	11400	7.14682
0	11408	6.67104
0	11416	6.67104
0	11424	6.52969
0	11432	6.50831
0	11440	6.25215
0	11448	6.25215
0	11456	6.44897
0	11464	6.85839
0	11472	6.60411
0	11480	6.36585
0	11488	6.82247
0	11496	6.82247
0	11504	6.51046
0	11512	7.00904
0	11520	7.00904
0	11528	6.42408
0	11536	6.65557
0	11544	6.65557
0	11552	6.24442
0	11560	6.68063
0	11568	6.68635
0	11576	6.35631
0	11584	6.18638
0	11592	5.97204
0	11600	5.60813
0	11608	5.97204
0	11616	6.17286
0	11624	6.5879
0	11632	7.22096
0	11640	7.38474
0	11648	7.2624
0	11656	7.1715
0	11664	6.79977
0	11672	6.3443
0	11680	6.09757
0	11688	6.3002
0	11696	6.38708
0	11704	6.38708
0	11712	6.31259
0	11720	6.30517
0	11728	6.28017
0	11736	6.05693
0	11744	6.06281
0	11752	6.53604
0	11760	6.86513
0	11768	7.27385
0	11776	7.36585
0	11784	7.28017
0	11792	7.18369
0	11800	6.83626
0	11808	6.65168
0	11816	6.37768
0	11824	6.48224
0	11832	6.18099
0	11840	6.32731
0	11848	6.49533
0	11856	6.855
0	11864	6.71275
0	11872	6.73684
0	11880	6.65751
0	11888	6.11747
0	11896	6.11465
0	11904	6.21305
0	11912	6.16469
0	11920	6.10043
0	11928	6.29771
0	11936	6.21305
0	11944	6.03916
0	11952	6.03916
0	11960	5.86513
0	11968	5.78563
0	11976	5.86513
0	11984	5.92765
0	11992	6.22358
0	12000	6.46902
0	12008	6.46902
0	12016	6.86513
0	12024	6.8311
0	12032	6.43544
0	12040	6.27511
0	12048	6.3587
0	12056	6.04807
0	12064	5.98448
0	12072	6.08896
0	12080	6.36822
0	12088	6.27511
0	12096	6.63205
0	12104	6.76415
0	12112	6.76415
0	12120	6.19711
0	12128	6.19711
0	12136	5.72762
0	12144	5.87518
0	12152	5.87518
0	12160	5.87518
0	12168	5.81726
0	12176	6.16469
0	12184	6.16469
0	12192	6.12592
0	12200	6.09757
0	12208	6.09757
0	12216	5.64777
0	12224	5.51261
0	12232	5.52969
0	12240	5.68254
0	12248	5.71648
0	12256	5.80679
0	12264	5.71648
0	12272	5.88185
0	12280	5.89508
0	12288	6.17014
0	12296	6.03318
0	12304	6.03318
0	12312	5.92119
0	12320	5.78563
0	12328	5.43318
0	12336	5.36822
0	12344	5.36822
0	12352	5.24958
0	12360	5.46014
0	12368	5.81726
0	12376	5.87184
0	12384	5.81726
0	12392	5.77493
0	12400	5.50831
0	12408	5.39642
0	12416	5.39642
0	12424	5.55075
0	12432	5.72762
0	12440	5.69015
0	12448	5.79272
0	12456	6.05103
0	12464	6.31505
0	12472	6.09471
0	12480	6.09471
0	12488	5.91796
0	12496	4.96578
0	12504	4.96578
0	12512	5.04511
0	12520	5.36822
0	12528	6.18638
0	12536	6.42179
0	12544	6.3443
0	12552	6.45792
0	12560	5.88185
0	12568	5.52969
0	12576	5.52969
0	12584	5.93087
0	12592	6.19711
0	12600	6.19711
0	12608	6.19711
0	12616	5.88848
0	12624	5.88848
0	12632	5.67871
0	12640	5.67871
0	12648	6.02116
0	12656	5.98757
0	12664	5.32975
0	12672	5.3587
0	12680	5.52117
0	12688	5.50831
0	12696	5.52969
0	12704	5.77851
0	12712	6.2624
0	12720	6.17829
0	12728	6.10898
0	12736	6.10898
0	12744	5.74965
0	12752	5.74965
0	12760	5.74965
0	12768	5.74965
0	12776	5.71275
0	12784	5.71275
0	12792	5.62014
0	12800	5.77135
0	12808	6.00599
0	12816	6.22358
0	12824	6.21041
0	12832	6.12311
0	12840	5.99681
0	12848	6.31505
0	12856	6.18369
0	12864	6.08608
0	12872	6.08608
0	12880	6.02116
0	12888	6.02116
0	12896	6.20244
0	12904	6.62809
0	12912	6.87852
0	12920	6.87852
0	12928	6.8242
0	12936	7.01814
0	12944	6.8242
0	12952	6.99374
0	12960	7.11182
0	12968	7.12311
0	12976	6.83454
0	12984	6.99374
0	12992	7.28017
0	13000	7.28017
0	13008	7.28017
0	13016	7.5169
0	13024	7.11606
0	13032	7.11606
0	13040	7.11606
0	13048	6.94047
0	13056	6.58586
0	13064	6.25729
0	13072	5.95634
0	13080	6.11465
0	13088	6.43997
0	13096	6.89508
0	13104	6.89508
0	13112	6.93087
0	13120	6.90001
0	13128	7.19444
0	13136	7.46126
0	13144	7.49642
0	13152	7.56324
0	13160	7.22489
0	13168	6.84139
0	13176	6.25215
0	13184	6.25215
0	13192	6.70713
0	13200	6.76235
0	13208	7.06866
0	13216	7.32487
0	13224	7.099
0	13232	6.83968
0	13240	7.099
0	13248	6.8242
0	13256	6.77135
0	13264	6.84139
0	13272	6.77135
0	13280	6.9595
0	13288	7.02267
0	13296	6.65362
0	13304	6.3443
0	13312	7.27638
0	13320	6.3443
0	13328	6.61615
0	13336	7.02869
0	13344	7.07885
0	13352	6.89837
0	13360	7.19577
0	13368	7.15647
0	13376	6.87685
0	13384	6.80679
0	13392	6.41721
0	13400	6.2675
0	13408	6.38942
0	13416	6.61215
0	13424	7.46681
0	13432	7.3002
0	13440	7.3002
0	13448	7.25985
0	13456	6.10043
0	13464	5.72392
0	13472	5.56738
0	13480	5.9595
0	13488	6.02718
0	13496	5.9082
0	13504	5.8311
0	13512	5.94047
0	13520	5.79272
0	13528	5.86176
0	13536	6.00599
0	13544	6.3443
0	13552	6.63993
0	13560	6.94366
0	13568	6.94366
0	13576	6.94366
0	13584	7.05987
0	13592	7.35631
0	13600	7.05987
0	13608	7.05987
0	13616	7.05987
0	13624	6.60612
0	13632	5.94047
0	13640	5.60813
0	13648	5.94047
0	13656	6.76235
0	13664	6.77672
0	13672	6.77672
0	13680	6.75147
0	13688	6.5169
0	13696	6.24183
0	13704	6.10329
0	13712	6.53815
0	13720	6.51046
0	13728	6.63796
0	13736	6.55701
0	13744	6.55284
0	13752	5.84139
0	13760	5.84139
0	13768	5.84139
0	13776	6.30517
0	13784	7.10043
0	13792	7.34188
0	13800	7.84396
0	13808	8.34369
0	13816	8.34369
0	13824	8.51315
0	13832	8.6892
0	13840	8.45121
0	13848	8.51315
0	13856	8.89343
0	13864	9.07012
0	13872	8.89013
0	13880	9.03878
0	13888	8.80548
0	13896	8.35272
0	13904	8.1104
0	13912	8.25086
0	13920	8.247
0	13928	8.32242
0	13936	8.39991
0	13944	8.53498
0	13952	8.74372
0	13960	8.53604
0	13968	8.53604
0	13976	8.16195
0	13984	8.07812
0	13992	7.87267
0	14000	7.87267
0	14008	7.9736
0	14016	7.9736
0	14024	7.9736
0	14032	7.76415
0	14040	7.59095
0	14048	6.81726
0	14056	7.59095
0	14064	7.71555
0	14072	8.08174
0	14080	8.73638
0	14088	9.05583
0	14096	8.93488
0	14104	9.14613
0	14112	9.03729
0	14120	9.03729
0	14128	8.83239
0	14136	8.94724
0	14144	8.81552
0	14152	8.63106
0	14160	8.46459
0	14168	8.37945
0	14176	7.96657
0	14184	7.20377
0	14192	7.22358
0	14200	7.03916
0	14208	6.89508
0	14216	7.49098
0	14224	7.79889
0	14232	8.45121
0	14240	8.45121
0	14248	8.39351
0	14256	8.26368
0	14264	7.13152
0	14272	6.10329
0	14280	5.84481
0	14288	6.01511
0	14296	6.80504
0	14304	7.43091
0	14312	7.69299
0	14320	7.96343
0	14328	7.72947
0	14336	7.53604
0	14344	7.0136
0	14352	6.08896
0	14360	6.08896
0	14368	7.6854
0	14376	7.73224
0	14384	8.00294
0	14392	8.06793
0	14400	7.78741
0	14408	7.06574
0	14416	6.746
0	14424	6.83282
0	14432	6.92926
0	14440	7.37059
0	14448	7.37059
0	14456	7.37059
0	14464	7.99297
0	14472	7.29272
0	14480	7.29272
0	14488	7.17558
0	14496	7.26877
0	14504	7.17829
0	14512	7.5622
0	14520	7.86513
0	14528	8.47454
0	14536	8.97204
0	14544	9.12276
0	14552	9.14613
0	14560	9.43912
0	14568	10.0026
0	14576	10.2402
0	14584	10.322
0	14592	10.7228
0	14600	11.0567
0	14608	10.8552
0	14616	10.8642
0	14624	11.0942
0	14632	11.0942
0	14640	10.5244
0	14648	10.7027
0	14656	10.7027
0	14664	10.494
0	14672	10.1757
0	14680	10.4739
0	14688	10.4968
0	14696	10.4346
0	14704	10.6421
0	14712	10.652
0	14720	10.7335
0	14728	10.9705
0	14736	10.9705
0	14744	10.9705
0	14752	11.0111
0	14760	10.5866
0	14768	10.2589
0	14776	9.89054
0	14784	9.48989
0	14792	9.10507
0	14800	8.88889
0	14808	8.72485
0	14816	8.63106
0	14824	8.81987
0	14832	8.70713
0	14840	8.90247
0	14848	9.82355
0	14856	10.3679
0	14864	10.4899
0	14872	10.7635
0	14880	10.6023
0	14888	10.6023
0	14896	10.4986
0	14904	10.4986
0	14912	10.6303
0	14920	10.9157
0	14928	11.3749
0	14936	11.4004
0	14944	11.1585
0	14952	10.9849
0	14960	10.1291
0	14968	9.73707
0	14976	9.22653
0	14984	9.73707
0	14992	10.0202
0	15000	10.5447
0	15008	10.9715
0	15016	10.9715
0	15024	11.0116
0	15032	10.8205
0	15040	10.1161
0	15048	9.63353
0	15056	9.63353
0	15064	8.92281
0	15072	8.73454
0	15080	8.53445
0	15088	8.39584
0	15096	8.44222
0	15104	9.70173
0	15112	10.3703
0	15120	10.7698
0	15128	10.7698
0	15136	10.6654
0	15144	10.658
0	15152	10.658
0	15160	10.8004
0	15168	11.2802
0	15176	11.3937
0	15184	11.4811
0	15192	11.433
0	15200	11.1517
0	15208	11.1517
0	15216	10.7305
0	15224	9.69843
0	15232	10.4501
0	15240	10.0872
0	15248	9.5075
0	15256	9.71881
0	15264	10.1303
0	15272	10.3044
0	15280	10.3367
0	15288	10.768
0	15296	11.3207
0	15304	11.2806
0	15312	11.2806
0	15320	11.2251
0	15328	10.9131
0	15336	10.5864
0	15344	10.1298
0	15352	9.59957
0	15360	9.64826
0	15368	9.64826
0	15376	10.5133
0	15384	10.6776
0	15392	10.9655
0	15400	11.1712
0	15408	10.9171
0	15416	11.0125
0	15424	11.1399
0	15432	10.8412
0	15440	10.6145
0	15448	11.1949
0	15456	12.6898
0	15464	12.8361
0	15472	13.5598
0	15480	13.5598
0	15488	13.1587
0	15496	13.015
0	15504	12.2285
0	15512	11.9046
0	15520	11.8365
0	15528	11.6619
0	15536	11.3197
0	15544	11.5018
0	15552	11.8915
0	15560	11.8915
0	15568	11.8915
0	15576	11.9136
0	15584	12.1442
0	15592	12.054
0	15600	11.6071
0	15608	11.6446
0	15616	11.4591
0	15624	11.0574
0	15632	11.0574
0	15640	11.2706
0	15648	11.6158
0	15656	11.9205
0	15664	12.1719
0	15672	12.1719
0	15680	12.1719
0	15688	11.9884
0	15696	11.7781
0	15704	11.3856
0	15712	11.2653
0	15720	11.0626
0	15728	11.0623
0	15736	11.1313
0	15744	11.3778
0	15752	11.5915
0	15760	11.5915
0	15768	11.3778
0	15776	10.6733
0	15784	9.24053
0	15792	9.24053
0	15800	10.2083
0	15808	10.7818
0	15816	10.8552
0	15824	10.8131
0	15832	9.98061
0	15840	7.76595
0	15848	7.76595
0	15856	8.83797
0	15864	8.83497
0	15872	8.83497
0	15880	8.79316
0	15888	6.29022
0	15896	6.03318
0	15904	6.15372
0	15912	6.17014
0	15920	6.17014
0	15928	6.13431
0	15936	5.95318
0	15944	5.48662
0	15952	4.94047
0	15960	5.05103
0	15968	5.05103
0	15976	5.24442
0	15984	5.27004
0	15992	5.33461
0	16000	5.29022
0	16008	5.37296
[truncated: 164,550 more rows]
