# Supplementary material for: A Compendium of Nucleosome and Transcript Profiles Reveals Determinants of Chromatin Architecture and Transcription
Source: PLoS Genet. 2013 May 2;9(5):e1003479. doi: 10.1371/journal.pgen.1003479 (PMC3642058; doi:10.1371/journal.pgen.1003479)
Supplement: Dataset S1 — Yeast transcript annotation R script and data files. Please note this file is 81.9 MB and may be difficult for some readers to download due to its size. (GZ) [file pgen.1003479.s001.gz › yeast-transcript-annotation/chr2.data.polA.rest]

0	16	10.5371
0	24	10.2498
0	32	9.94187
0	40	9.07522
0	48	8.70338
0	56	8.2808
0	64	7.97204
0	72	6.41492
0	80	5.89508
0	88	5.39176
0	96	4.80679
0	104	5.25985
0	112	5.39176
0	120	5.42863
0	128	6.34911
0	136	6.53181
0	144	6.96892
0	152	6.96892
0	160	6.63599
0	168	7.89178
0	176	8.21701
0	184	7.44785
0	192	7.4888
0	200	8.21701
0	208	7.55596
0	216	6.84821
0	224	6.84821
0	232	6.36822
0	240	6.36822
0	248	6.81726
0	256	6.81726
0	264	7.01511
0	272	7.39758
0	280	7.47013
0	288	7.49533
0	296	7.49533
0	304	7.02418
0	312	7.01056
0	320	7.0672
0	328	7.38239
0	336	7.43658
0	344	7.53709
0	352	7.78829
0	360	7.67104
0	368	7.41721
0	376	7.38239
0	384	7.29647
0	392	7.13152
0	400	6.81378
0	408	7.13152
0	416	7.33461
0	424	7.75873
0	432	7.75873
0	440	7.48552
0	448	7.25215
0	456	7.25215
0	464	6.96892
0	472	7.0904
0	480	7.47675
0	488	7.40454
0	496	7.12311
0	504	7.12311
0	512	7.10329
0	520	7.07304
0	528	7.09471
0	536	7.38591
0	544	7.51904
0	552	7.36109
0	560	7.12451
0	568	7.17014
0	576	7.17014
0	584	7.05693
0	592	6.90656
0	600	6.90656
0	608	6.80679
0	616	6.90656
0	624	7.17422
0	632	7.61215
0	640	7.79889
0	648	7.79713
0	656	7.65848
0	664	7.65848
0	672	7.2624
0	680	7.13988
0	688	7.13988
0	696	7.13988
0	704	7.13988
0	712	7.86849
0	720	7.86849
0	728	8.03468
0	736	8.23339
0	744	7.9595
0	752	7.68158
0	760	7.68158
0	768	7.49859
0	776	7.35391
0	784	7.51583
0	792	7.3587
0	800	7.12451
0	808	7.09614
0	816	7.09614
0	824	6.77493
0	832	6.70526
0	840	6.70526
0	848	6.24958
0	856	6.05987
0	864	6.05987
0	872	6.504
0	880	6.8567
0	888	7.2852
0	896	7.28771
0	904	7.28771
0	912	7.30517
0	920	7.22882
0	928	6.63796
0	936	6.41262
0	944	6.13988
0	952	5.88185
0	960	6.1482
0	968	6.43544
0	976	6.4975
0	984	6.36822
0	992	6.17014
0	1000	5.79272
0	1008	5.77851
0	1016	5.77851
0	1024	5.74965
0	1032	6.13152
0	1040	6.42179
0	1048	6.58994
0	1056	6.9082
0	1064	6.9082
0	1072	6.86849
0	1080	6.61615
0	1088	6.32487
0	1096	6.32487
0	1104	6.65945
0	1112	6.65945
0	1120	6.77493
0	1128	6.71835
0	1136	6.71835
0	1144	6.8567
0	1152	7.02568
0	1160	7.39758
0	1168	7.39758
0	1176	7.47565
0	1184	7.47565
0	1192	7.01814
0	1200	6.63796
0	1208	6.25472
0	1216	6.17014
0	1224	6.06866
0	1232	5.78207
0	1240	5.64777
0	1248	5.63993
0	1256	5.67104
0	1264	6.09471
0	1272	6.09471
0	1280	6.03019
0	1288	6.2852
0	1296	6.38474
0	1304	6.1371
0	1312	6.43771
0	1320	6.74965
0	1328	7.02869
0	1336	6.89508
0	1344	6.89508
0	1352	6.80153
0	1360	5.86176
0	1368	5.86176
0	1376	6.17286
0	1384	6.36822
0	1392	6.36822
0	1400	6.50616
0	1408	6.69394
0	1416	6.63205
0	1424	6.76054
0	1432	6.87351
0	1440	6.93728
0	1448	6.68635
0	1456	6.76054
0	1464	6.65945
0	1472	6.5879
0	1480	6.87184
0	1488	7.36109
0	1496	7.83583
0	1504	8.41262
0	1508	8.62313
0	1512	8.78363
0	1516	8.75828
0	1520	8.78363
0	1524	8.78363
0	1528	8.95259
0	1536	9.15027
0	1568	8.20543
0	1576	7.93006
0	1584	7.94803
0	1592	7.90575
0	1596	7.86765
0	1600	7.94167
0	1604	7.83067
0	1608	7.7637
0	1616	7.83282
0	1624	7.87393
0	1628	7.66622
0	1632	7.54446
0	1636	7.56531
0	1640	7.53551
0	1648	7.55544
0	1656	7.6546
0	1664	7.51046
0	1672	7.60713
0	1680	7.55701
0	1688	7.57047
0	1696	7.37
0	1720	7.34309
0	1728	7.34309
0	1752	6.90247
0	1760	6.58382
0	1768	6.52969
0	1776	6.504
0	1784	6.77314
0	1792	7.25985
0	1800	7.73132
0	1808	7.871
0	1816	7.94684
0	1824	8.60562
0	1832	8.95477
0	1840	8.95477
0	1844	8.89323
0	1848	8.92946
0	1852	8.92946
0	1856	9.33188
0	1864	9.4456
0	1896	8.28551
0	1904	8.511
0	1912	8.40801
0	1920	8.40801
0	1928	8.01511
0	1936	8.27827
0	1944	8.29272
0	1952	8.34188
0	1960	8.61815
0	1968	9.0136
0	1976	8.82981
0	1984	8.41089
0	1988	8.33886
0	1996	8.20776
0	2000	8.30269
0	2004	8.17116
0	2008	7.85796
0	2016	7.78607
0	2024	7.52064
0	2032	7.65265
0	2036	7.63353
0	2040	7.77448
0	2044	7.89673
0	2048	8.01208
0	2052	8.11146
0	2056	8.12522
0	2060	8.10542
0	2064	8.14474
0	2068	8.19778
0	2072	8.24183
0	2080	8.4773
0	2088	8.33066
0	2096	7.99143
0	2104	7.93808
0	2112	7.67871
0	2120	7.74189
0	2128	8.01663
0	2136	8.0562
0	2144	8.22489
0	2152	8.53233
0	2160	8.53181
0	2168	8.40338
0	2256	7.47179
0	2264	7.23988
0	2272	7.23988
0	2280	7.4975
0	2328	8.46126
0	2408	6.81029
0	2416	7.03692
0	2424	7.21569
0	2432	7.31997
0	2440	7.31997
0	2448	7.21569
0	2456	7.15372
0	2464	7.15372
0	2472	6.55701
0	2480	6.62809
0	2488	7.31012
0	2496	7.38004
0	2504	7.31012
0	2512	7.31012
0	2520	7.82593
0	2528	7.45568
0	2536	6.70149
0	2544	6.43318
0	2552	6.36347
0	2560	6.12029
0	2568	6.12029
0	2576	5.97204
0	2584	6.51046
0	2592	6.75692
0	2600	7.01965
0	2608	6.95634
0	2616	6.95634
0	2624	6.78918
0	2632	6.4888
0	2640	6.31751
0	2648	6.31751
0	2656	6.57767
0	2664	6.42179
0	2672	6.62014
0	2680	6.74051
0	2688	6.75692
0	2696	6.50184
0	2704	6.85161
0	2712	7.45009
0	2720	7.92765
0	2728	7.92765
0	2736	7.92765
0	2744	7.49207
0	2752	7.03767
0	2760	6.71275
0	2768	6.68254
0	2776	6.70713
0	2784	6.63205
0	2792	6.10329
0	2800	6.06574
0	2808	6.10329
0	2816	6.12592
0	2824	6.50831
0	2832	6.71462
0	2840	6.71462
0	2848	6.57973
0	2856	6.25985
0	2864	6.10614
0	2872	5.80679
0	2880	5.80679
0	2888	5.80679
0	2896	5.80679
0	2904	5.89508
0	2912	6.16195
0	2920	6.16195
0	2928	6.59805
0	2936	6.85839
0	2944	6.85839
0	2952	6.82938
0	2960	6.78385
0	2968	6.86007
0	2976	6.86007
0	2984	7.12872
0	2992	6.99528
0	3000	6.99528
0	3008	6.65557
0	3016	6.22882
0	3024	5.79977
0	3032	5.79977
0	3040	5.94684
0	3048	6.10614
0	3056	6.30269
0	3064	6.52331
0	3072	6.52331
0	3080	6.69015
0	3088	6.89178
0	3096	6.96107
0	3104	6.54446
0	3112	6.54446
0	3120	6.38708
0	3128	5.73868
0	3136	5.73868
0	3144	5.69772
0	3152	5.39176
0	3160	5.99988
0	3168	6.03019
0	3176	6.58382
0	3184	6.89013
0	3192	6.89013
0	3200	7.21569
0	3208	7.21569
0	3216	7.14266
0	3224	6.96578
0	3232	6.97204
0	3240	6.87518
0	3248	7.02869
0	3256	7.04807
0	3264	7.47013
0	3272	7.79095
0	3280	8.05767
0	3288	8.05767
0	3296	7.79625
0	3304	8.01511
0	3312	7.88351
0	3320	6.49098
0	3328	6.68444
0	3336	7.36941
0	3344	7.36941
0	3352	7.59197
0	3360	8.10186
0	3368	8.72392
0	3376	8.69252
0	3384	8.69252
0	3392	8.47013
0	3400	7.89013
0	3408	7.22227
0	3416	6.06574
0	3424	6.06574
0	3432	6.71275
0	3440	7.20244
0	3448	7.18099
0	3456	7.31259
0	3464	7.42863
0	3472	7.71555
0	3480	7.31259
0	3488	7.34911
0	3496	7.15372
0	3504	6.86513
0	3512	6.70338
0	3520	7.00446
0	3528	7.03767
0	3536	7.30641
0	3544	7.70338
0	3552	7.69489
0	3560	7.52117
0	3568	7.41031
0	3576	6.76415
0	3584	6.76415
0	3592	7.48443
0	3600	7.90329
0	3608	7.92604
0	3616	7.92604
0	3624	7.86007
0	3632	7.41721
0	3640	7.41721
0	3648	7.57562
0	3656	7.72485
0	3664	7.57562
0	3672	7.82247
0	3680	7.48004
0	3688	7.33825
0	3696	6.61014
0	3704	6.97828
0	3712	6.61014
0	3720	6.504
0	3728	6.70901
0	3736	6.92604
0	3744	6.9082
0	3752	6.98603
0	3760	7.31874
0	3768	7.05987
0	3776	6.98448
0	3784	7.0803
0	3792	7.45457
0	3800	7.45457
0	3808	7.57151
0	3816	7.65945
0	3824	7.70338
0	3832	7.48333
0	3840	7.38942
0	3848	7.38942
0	3856	7.17829
0	3864	6.66526
0	3872	6.31505
0	3880	6.24958
0	3888	6.24958
0	3896	6.10898
0	3904	6.0803
0	3912	6.0803
0	3920	6.16742
0	3928	8.47179
0	3936	8.54236
0	3944	8.5828
0	3952	8.77627
0	3960	7.78741
0	3968	7.43997
0	3976	7.36703
0	3984	7.47785
0	3992	7.75873
0	4000	8.06061
0	4008	8.49316
0	4016	8.53604
0	4024	8.80811
0	4032	10.1184
0	4040	10.2011
0	4048	10.4346
0	4056	10.798
0	4064	10.7516
0	4072	10.312
0	4080	10.312
0	4088	9.4235
0	4096	7.39409
0	4104	7.39409
0	4112	7.87184
0	4120	7.87184
0	4128	9.58075
0	4136	9.53709
0	4144	7.58892
0	4152	9.58458
0	4160	10.436
0	4168	9.62635
0	4176	10.8338
0	4184	11.473
0	4192	11.3764
0	4200	10.8531
0	4208	10.8531
0	4216	10.649
0	4224	9.79515
0	4232	10.0382
0	4240	10.3831
0	4248	10.3831
0	4256	10.0981
0	4264	10.0981
0	4272	10.1045
0	4280	10.2616
0	4288	10.2924
0	4296	10.6251
0	4304	10.817
0	4312	10.817
0	4320	10.5882
0	4328	10.488
0	4336	10.5181
0	4344	10.5409
0	4352	10.9206
0	4360	11.0943
0	4368	11.3603
0	4376	11.3114
0	4384	11.2946
0	4392	11.0841
0	4400	11.0685
0	4408	10.7738
0	4416	10.4508
0	4424	10.4508
0	4432	10.2187
0	4440	10.1324
0	4448	10.7681
0	4456	11.0458
0	4464	11.2587
0	4472	11.2587
0	4480	11.2879
0	4488	11.2353
0	4496	11.1616
0	4504	10.9718
0	4512	10.9199
0	4520	10.6896
0	4528	10.6812
0	4536	10.5182
0	4544	10.5182
0	4552	10.9419
0	4560	10.9218
0	4568	10.8605
0	4576	10.6195
0	4584	9.82981
0	4592	9.82981
0	4600	9.82981
0	4608	9.82981
0	4616	9.82981
0	4624	9.42579
0	4632	9.42579
0	4640	10.3815
0	4648	11.1865
0	4656	11.3053
0	4664	11.3738
0	4672	11.3053
0	4680	10.558
0	4688	10.558
0	4696	11.6397
0	4704	11.9665
0	4712	12.2637
0	4720	12.2637
0	4728	12.0082
0	4736	11.1701
0	4744	10.5005
0	4752	10.5005
0	4760	10.6146
0	4768	10.4411
0	4776	10.5714
0	4784	10.4411
0	4792	10.4411
0	4800	10.6803
0	4808	11.0647
0	4816	11.3844
0	4824	11.3844
0	4832	11.2696
0	4840	10.8666
0	4848	10.051
0	4856	9.86555
0	4864	10.2396
0	4872	9.83883
0	4880	9.98409
0	4888	10.2396
0	4896	10.4787
0	4904	10.4787
0	4912	11.4337
0	4920	11.6585
0	4928	11.8275
0	4936	12.0896
0	4944	12.0969
0	4952	11.8275
0	4960	11.5589
0	4968	11.5018
0	4976	11.1868
0	4984	11.0025
0	4992	11.0025
0	5000	11.0025
0	5008	10.9276
0	5016	10.7929
0	5024	9.95041
0	5032	8.43374
0	5040	9.84651
0	5048	10.6766
0	5056	10.6766
0	5064	10.8355
0	5072	10.9876
0	5080	11.4829
0	5088	11.8793
0	5096	11.8793
0	5104	11.8535
0	5112	11.73
0	5120	10.8908
0	5128	9.79493
0	5136	9.79493
0	5144	10.2137
0	5152	10.7519
0	5160	11.0851
0	5168	11.4966
0	5176	11.6867
0	5184	11.7929
0	5192	11.9103
0	5200	11.9103
0	5208	11.4628
0	5216	11.4628
0	5224	11.4081
0	5232	11.3395
0	5240	11.564
0	5248	11.6084
0	5256	11.6084
0	5264	11.5545
0	5272	11.6008
0	5280	11.6122
0	5288	11.788
0	5296	12.1405
0	5304	12.379
0	5312	12.2719
0	5320	12.0939
0	5328	11.712
0	5336	11.6026
0	5344	11.5199
0	5352	11.563
0	5360	11.852
0	5368	12.1455
0	5376	12.1455
0	5384	12.1151
0	5392	12.3181
0	5400	12.3631
0	5408	12.166
0	5416	12.0345
0	5424	11.9445
0	5432	11.6827
0	5440	11.1154
0	5448	10.4884
0	5456	10.4884
0	5464	10.4884
0	5472	9.47234
0	5480	9.25664
0	5488	7.74509
0	5496	7.74509
0	5504	7.93247
0	5512	11.1425
0	5520	11.5433
0	5528	11.6726
0	5536	11.8961
0	5544	11.9853
0	5552	11.8661
0	5560	11.9379
0	5568	12.0663
0	5576	12.1962
0	5584	12.1076
0	5592	12.1489
0	5600	12.5686
0	5608	12.8934
0	5616	12.6385
0	5624	12.8362
0	5632	12.8362
0	5640	12.5744
0	5648	12.0624
0	5656	12.0624
0	5664	12.0624
0	5672	11.9063
0	5680	12.2701
0	5688	12.2883
0	5696	12.2701
0	5704	12.0807
0	5712	12.0118
0	5720	12.0118
0	5728	12.1466
0	5736	12.019
0	5744	12.0609
0	5752	12.0394
0	5760	11.9652
0	5768	11.7077
0	5776	11.7558
0	5784	11.7077
0	5792	11.9319
0	5800	11.7808
0	5808	12.0772
0	5816	12.0085
0	5824	11.6019
0	5832	11.2078
0	5840	9.62536
0	5848	6.40106
0	5856	6.02116
0	5864	5.70526
0	5872	5.88185
0	5880	5.88185
0	5888	8.04288
0	5896	8.07085
0	5904	8.19176
0	5912	8.48333
0	5920	7.95002
0	5928	7.57973
0	5936	7.80679
0	5944	8.17693
0	5952	8.60108
0	5960	8.66478
0	5968	8.51797
0	5976	8.49044
0	5984	8.66478
0	5992	7.83883
0	6000	8.78074
0	6008	9.22358
0	6016	9.26814
0	6024	8.94525
0	6032	8.88765
0	6040	7.44672
0	6048	7.07304
0	6056	6.84992
0	6064	7.07594
0	6072	7.39176
0	6080	7.83968
0	6088	8.44448
0	6096	8.44448
0	6104	8.61215
0	6112	8.61215
0	6120	8.61215
0	6128	8.75963
0	6136	8.75692
0	6144	9.34701
0	6152	9.41319
0	6160	9.34399
0	6168	7.79007
0	6176	7.88268
0	6184	7.51261
0	6192	7.33704
0	6200	7.20776
0	6208	7.25857
0	6216	7.33704
0	6224	7.672
0	6232	8.27827
0	6240	8.27827
0	6248	8.82333
0	6256	9.02568
0	6264	8.54446
0	6272	7.87518
0	6280	8.10329
0	6288	7.99604
0	6296	7.99604
0	6304	7.99604
0	6312	8.38415
0	6320	8.56738
0	6328	8.57767
0	6336	8.36466
0	6344	8.51904
0	6352	8.36466
0	6360	8.16195
0	6368	7.88351
0	6376	7.77583
0	6384	7.88351
0	6392	8.02116
0	6400	7.83626
0	6408	8.02116
0	6416	8.52117
0	6424	8.82506
0	6432	8.62511
0	6440	8.6892
0	6448	8.69062
0	6456	8.14266
0	6464	6.92119
0	6472	7.51261
0	6480	8.1884
0	6488	7.51261
0	6496	7.27004
0	6504	7.1931
0	6512	5.80329
0	6520	5.80329
0	6528	5.75329
0	6536	6.59603
0	6544	6.68444
0	6552	6.68444
0	6560	5.92765
0	6568	5.735
0	6576	5.735
0	6584	5.52969
0	6592	6.09471
0	6600	6.28771
0	6608	6.57151
0	6616	6.64386
0	6624	6.64386
0	6632	6.44672
0	6640	5.93728
0	6648	5.52117
0	6656	5.52117
0	6664	5.99066
0	6672	5.98448
0	6680	6.41492
0	6688	6.6768
0	6696	6.37768
0	6704	6.29022
0	6712	6.31997
0	6720	6.59805
0	6728	6.3002
0	6736	6.29022
0	6744	6.18099
0	6752	6.74965
0	6760	6.64386
0	6768	6.91471
0	6776	7.29022
0	6784	8.00599
0	6792	7.96735
0	6800	7.72947
0	6808	7.72947
0	6816	5.93087
0	6824	5.43771
0	6832	5.55075
0	6840	5.56738
0	6848	5.19176
0	6856	5.504
0	6864	5.9082
0	6872	5.63599
0	6880	6.09471
0	6888	6.39176
0	6896	6.3002
0	6904	6.23404
0	6912	6.31997
0	6920	6.05103
0	6928	5.69394
0	6936	5.62014
0	6944	5.46459
0	6952	5.41492
0	6960	5.48224
0	6968	5.48224
0	6976	5.46459
0	6984	5.94047
0	6992	5.94047
0	7000	5.94047
0	7008	5.99374
0	7016	6.05693
0	7024	5.81378
0	7032	6.05693
0	7040	5.95634
0	7048	6.02718
0	7056	6.23664
0	7064	6.41492
0	7072	6.30269
0	7080	6.14266
0	7088	6.08608
0	7096	5.82073
0	7104	5.36822
0	7112	5.36822
0	7120	5.39642
0	7128	5.61215
0	7136	5.53392
0	7144	5.84481
0	7152	5.68254
0	7160	5.72762
0	7168	5.55492
0	7176	5.92119
0	7184	5.76775
0	7192	6.03916
0	7200	5.91471
0	7208	6.23143
0	7216	6.23143
0	7224	6.23143
0	7232	6.05693
0	7240	6.25729
0	7248	6.33946
0	7256	7.63796
0	7264	9.45847
0	7272	9.51019
0	7280	9.51019
0	7288	9.46625
0	7296	6.61615
0	7304	6.61615
0	7312	6.54446
0	7320	6.28771
0	7328	6.31012
0	7336	6.31012
0	7344	5.90165
0	7352	5.47785
0	7360	5.57151
0	7368	5.90165
0	7376	6.20244
0	7384	6.25985
0	7392	6.25985
0	7400	6.71648
0	7408	6.55075
0	7416	5.78207
0	7424	5.4057
0	7432	6.47785
0	7440	6.99066
0	7448	7.04065
0	7456	7.13988
0	7464	7.13988
0	7472	6.73132
0	7480	5.55909
0	7488	5.1371
0	7496	5.07449
0	7504	5.28017
0	7512	5.75692
0	7520	6.55492
0	7528	6.55492
0	7536	6.54025
0	7544	5.5879
0	7552	5.40106
0	7560	5.40106
0	7568	5.84821
0	7576	6.06866
0	7584	6.36585
0	7592	6.38942
0	7600	6.39874
0	7608	6.72392
0	7616	7.11606
0	7624	7.51261
0	7632	7.64386
0	7640	7.76235
0	7648	7.922
0	7656	8.20111
0	7664	8.14958
0	7672	8.32058
0	7680	8.6026
0	7688	8.27321
0	7696	8.04065
0	7704	8.38649
0	7712	8.38649
0	7720	8.38649
0	7728	8.40627
0	7736	8.40627
0	7744	8.0904
0	7752	7.78741
0	7760	7.23924
0	7768	7.02116
0	7776	7.02116
0	7784	7.08752
0	7792	7.15234
0	7800	7.47565
0	7808	7.47565
0	7816	7.47565
0	7824	7.36703
0	7832	7.30641
0	7840	7.34188
0	7848	7.71182
0	7856	7.67584
0	7864	7.67584
0	7872	7.67584
0	7880	7.67584
0	7888	7.79625
0	7896	8.07085
0	7904	8.66815
0	7912	8.72067
0	7920	8.97243
0	7928	8.84736
0	7936	8.72067
0	7944	8.57254
0	7952	8.35331
0	7960	7.56324
0	7968	6.84481
0	7976	6.33461
0	7984	5.68635
0	7992	5.68635
0	8000	5.95634
0	8008	7.16878
0	8016	7.72392
0	8024	7.72392
0	8032	7.95239
0	8040	7.56841
0	8048	7.56841
0	8056	7.35272
0	8064	7.56841
0	8072	7.0136
0	8080	7.0136
0	8088	6.53815
0	8096	6.2852
0	8104	5.93408
0	8112	5.93408
0	8120	6.28269
0	8128	6.28269
0	8136	6.02718
0	8144	6.47123
0	8152	6.47565
0	8160	6.09471
0	8168	6.44447
0	8176	6.3587
0	8184	5.71648
0	8192	6.10614
0	8200	6.10614
0	8208	5.74235
0	8216	5.99988
0	8224	6.05693
0	8232	6.01208
0	8240	6.25472
0	8248	6.21833
0	8256	6.0774
0	8264	6.37768
0	8272	6.80329
0	8280	6.80329
0	8288	7.07885
0	8296	7.49207
0	8304	7.52331
0	8312	7.39642
0	8320	7.39642
0	8328	6.89508
0	8336	6.25985
0	8344	6.12029
0	8352	6.25985
0	8360	6.69583
0	8368	7.03019
0	8376	7.03019
0	8384	6.98448
0	8392	6.5169
0	8400	5.90493
0	8408	5.59197
0	8416	5.59197
0	8424	5.94366
0	8432	6.00904
0	8440	6.11465
0	8448	5.97828
0	8456	5.90493
0	8464	6.21305
0	8472	6.21305
0	8480	6.43318
0	8488	6.76054
0	8496	6.9736
0	8504	6.71648
0	8512	6.87016
0	8520	6.76054
0	8528	6.69961
0	8536	6.5879
0	8544	6.5879
0	8552	6.61815
0	8560	6.58382
0	8568	5.99988
0	8576	5.97828
0	8584	6.3587
0	8592	6.18099
0	8600	6.46902
0	8608	6.3587
0	8616	6.30765
0	8624	6.24958
0	8632	6.52756
0	8640	6.39642
0	8648	6.39642
0	8656	6.81378
0	8664	6.81378
0	8672	6.16195
0	8680	6.26495
0	8688	6.67104
0	8696	6.75692
0	8704	6.9516
0	8712	7.03468
0	8720	6.87518
0	8728	6.87518
0	8736	6.594
0	8744	6.11465
0	8752	6.594
0	8760	6.70338
0	8768	6.81204
0	8776	6.61415
0	8784	6.61415
0	8792	6.4057
0	8800	6.19176
0	8808	6.19176
0	8816	6.2852
0	8824	6.53392
0	8832	6.53392
0	8840	6.67488
0	8848	6.55701
0	8856	6.39409
0	8864	6.13152
0	8872	6.42863
0	8880	6.35391
0	8888	6.57973
0	8896	6.92443
0	8904	7.29771
0	8912	7.29771
0	8920	7.81813
0	8928	7.79801
0	8936	7.73132
0	8944	7.20643
0	8952	7.74326
0	8960	9.05103
0	8968	10.2819
0	8976	10.2819
0	8984	10.2753
0	8992	10.2669
0	9000	8.26368
0	9008	8.26368
0	9016	12.2982
0	9024	12.6369
0	9031	12.6828
0	9040	12.6339
0	9048	11.9334
0	9056	9.93987
0	9064	9.93987
0	9072	9.90942
0	9080	9.92886
0	9088	11.9528
0	9096	12.144
0	9104	12.0025
0	9112	12.1481
0	9120	12.1952
0	9128	11.1624
0	9136	10.1015
0	9144	11.1624
0	9152	12.4834
0	9160	12.9912
0	9168	13.5767
0	9176	13.5767
0	9184	13.5416
0	9192	13.3966
0	9200	13.5263
0	9208	13.5603
0	9216	13.5814
0	9224	13.4424
0	9232	13.2715
0	9240	12.1027
0	9248	11.5118
0	9256	10.5805
0	9264	10.0408
0	9272	10.1252
0	9280	11.5745
0	9288	12.5727
0	9296	13.0182
0	9304	13.0182
0	9312	12.9316
0	9320	12.8089
0	9328	12.1707
0	9336	11.8677
0	9344	11.7722
0	9352	11.5189
0	9360	11.7722
0	9368	11.9667
0	9376	12.6073
0	9384	12.9708
0	9392	13.1454
0	9400	12.9872
0	9408	12.3455
0	9416	11.6978
0	9424	10.7228
0	9432	6.16742
0	9440	5.855
0	9448	5.93087
0	9456	5.75329
0	9464	5.69015
0	9472	5.93087
0	9480	5.77851
0	9488	5.32975
0	9496	5.40106
0	9504	5.71275
0	9512	5.53392
0	9520	5.82073
0	9528	6.25729
0	9536	6.32242
0	9544	6.35631
0	9552	6.2262
0	9560	6.23143
0	9568	6.45792
0	9576	7.35989
0	9584	10.2114
0	9592	10.2982
0	9600	10.5977
0	9608	10.5977
0	9616	10.1425
0	9624	9.81138
0	9632	9.56608
0	9640	9.4632
0	9648	9.21305
0	9656	8.44785
0	9664	8.13919
0	9672	8.13919
0	9680	5.69772
0	9688	5.37768
0	9696	5.71648
0	9704	6.06281
0	9712	6.05399
0	9720	6.18099
0	9728	6.31505
0	9736	6.18099
0	9744	6.15096
0	9752	6.31997
0	9760	6.21041
0	9768	6.44672
0	9776	6.82593
0	9784	6.82593
0	9792	6.96578
0	9800	7.04807
0	9808	7.04807
0	9816	7.43658
0	9824	7.35272
0	9832	7.35272
0	9840	7.25215
0	9848	6.70713
0	9856	6.57151
0	9864	6.57151
0	9872	5.82073
0	9880	5.80679
0	9888	6.04511
0	9896	5.85161
0	9904	5.62809
0	9912	5.77851
0	9920	6.0803
0	9928	6.21833
0	9936	6.4975
0	9944	6.63796
0	9952	6.69772
0	9960	6.55492
0	9968	6.37768
0	9976	6.02718
0	9984	5.98448
0	9992	6.02718
0	10000	5.95318
0	10008	6.09757
0	10016	6.24442
0	10024	6.2675
0	10032	6.24442
0	10040	6.02116
0	10048	5.93408
0	10056	5.65945
0	10064	5.38239
0	10072	5.63599
0	10080	7.15647
0	10088	7.28771
0	10096	7.28771
0	10104	7.08896
0	10112	5.99066
0	10120	5.79272
0	10128	5.71648
0	10136	5.81378
0	10144	5.90165
0	10152	5.95318
0	10160	5.93728
0	10168	5.75329
0	10176	5.60411
0	10184	5.88848
0	10192	5.81378
0	10200	6.13152
0	10208	6.36585
0	10216	6.37059
0	10224	6.48443
0	10232	6.76415
0	10240	6.76415
0	10248	6.54656
0	10256	6.54656
0	10264	6.54656
0	10272	6.33218
0	10280	6.4057
0	10288	6.4057
0	10296	6.4057
0	10304	6.36347
0	10312	5.96578
0	10320	5.57973
0	10328	5.746
0	10336	5.72021
0	10344	5.504
0	10352	5.52117
0	10360	5.52117
0	10368	5.52117
0	10376	5.39642
0	10384	5.70526
0	10392	5.70526
0	10400	5.71275
0	10408	5.71275
0	10416	5.54656
0	10424	5.36822
0	10432	5.55075
0	10440	5.65945
0	10448	5.90165
0	10456	5.90165
0	10464	6.41492
0	10472	5.90165
0	10480	6.02718
0	10488	6.1371
0	10496	6.57357
0	10504	6.66139
0	10512	7.04511
0	10520	7.04511
0	10528	7.04511
0	10536	6.89508
0	10544	6.11465
0	10552	5.96892
0	10560	6.08319
0	10568	5.91796
0	10576	5.91796
0	10584	5.9595
0	10592	6.20244
0	10600	6.01511
0	10608	6.01511
0	10616	5.82073
0	10624	6.22358
0	10632	5.70149
0	10640	6.08319
0	10648	6.21041
0	10656	6.22096
0	10664	6.22096
0	10672	6.42408
0	10680	6.38474
0	10688	6.64386
0	10696	6.65168
0	10704	6.46014
0	10712	6.03318
0	10720	6.35631
0	10728	6.63599
0	10736	7.40916
0	10744	7.7936
0	10752	7.7936
0	10760	7.70526
0	10768	7.58994
0	10776	7.12592
0	10784	6.79449
0	10792	7.12592
0	10800	7.89261
0	10808	7.83282
0	10816	7.70338
0	10824	7.70338
0	10832	7.63303
0	10840	7.63303
0	10848	7.86007
0	10856	7.9516
0	10864	7.84736
0	10872	7.56841
0	10880	7.22358
0	10888	7.39642
0	10896	7.60007
0	10904	8.04511
0	10912	8.06939
0	10920	8.25215
0	10928	8.06939
0	10936	8.42293
0	10944	8.17625
0	10952	8.256
0	10960	8.12029
0	10968	8.247
0	10976	8.06208
0	10984	7.83626
0	10992	7.81726
0	11000	8.05251
0	11008	8.0803
0	11016	7.77672
0	11024	7.73408
0	11032	7.44222
0	11040	7.15096
0	11048	7.15096
0	11056	7.50184
0	11064	8.19042
0	11072	8.19042
0	11080	8.25022
0	11088	8.22817
0	11096	7.38708
0	11104	7.18504
0	11112	7.18504
0	11120	6.96264
0	11128	7.18234
0	11136	7.81117
0	11144	7.9868
0	11152	7.9868
0	11160	8.1931
0	11168	8.27827
0	11176	8.1749
0	11184	8.32609
0	11192	8.44841
0	11200	8.44841
0	11208	8.28583
0	11216	7.8959
0	11224	7.8959
0	11232	7.37768
0	11240	7.03318
0	11248	7.33097
0	11256	7.70526
0	11264	8.00599
0	11272	8.62412
0	11280	8.62412
0	11288	8.62412
0	11296	8.1681
0	11304	7.4975
0	11312	6.91471
0	11320	6.24442
0	11328	6.24442
0	11336	6.54025
0	11344	7.30765
0	11352	8.54236
0	11360	8.54236
0	11368	8.39874
0	11376	8.36585
0	11384	6.40106
0	11392	6.40106
0	11400	7.39525
0	11408	8.13571
0	11416	8.41146
0	11424	8.83282
0	11432	8.8567
0	11440	8.83368
0	11448	8.59501
0	11456	8.24893
0	11464	7.74235
0	11472	7.40454
0	11480	7.52969
0	11488	7.90083
0	11496	8.03692
0	11504	8.02267
0	11512	8.02794
0	11520	7.90901
0	11528	7.70432
0	11536	7.32975
0	11544	7.76595
0	11552	7.7396
0	11560	7.32975
0	11568	7.59603
0	11576	8.14405
0	11584	8.25086
0	11592	8.25086
0	11600	8.25086
0	11608	8.25086
0	11616	8.19845
0	11624	8.55492
0	11632	8.61064
0	11640	8.68063
0	11648	8.41549
0	11656	8.37414
0	11664	8.33583
0	11672	8.37414
0	11680	8.39642
0	11688	8.39642
0	11696	8.40106
0	11704	8.43658
0	11712	7.90901
0	11720	7.1482
0	11728	6.89178
0	11736	6.49098
0	11744	6.25472
0	11752	6.45121
0	11760	8.13849
0	11768	8.72485
0	11776	8.84054
0	11784	8.84054
0	11792	8.30826
0	11800	8.30826
0	11808	8.83497
0	11816	8.83497
0	11824	8.79713
0	11832	8.92926
0	11840	9.59577
0	11848	9.59577
0	11856	9.59577
0	11864	9.63303
0	11872	9.20743
0	11880	8.86849
0	11888	8.62511
0	11896	8.69583
0	11904	8.87768
0	11912	8.87768
0	11920	8.90656
0	11928	8.71135
0	11936	8.68968
0	11944	8.65314
0	11952	8.57459
0	11960	7.85585
0	11968	8.0672
0	11976	7.88185
0	11984	8.24635
0	11992	8.07957
0	12000	8.07957
0	12008	8.05029
0	12016	8.43318
0	12024	8.43318
0	12032	9.1715
0	12040	9.1715
0	12048	9.1715
0	12056	9.11924
0	12064	8.38591
0	12072	8.24958
0	12080	8.34128
0	12088	8.23599
0	12096	8.22358
0	12104	8.1217
0	12112	8.21964
0	12120	8.35571
0	12128	8.78296
0	12136	9.24377
0	12144	9.16298
0	12152	8.79757
0	12160	8.79757
0	12168	8.20908
0	12176	7.89837
0	12184	8.03019
0	12192	8.11747
0	12200	8.30083
0	12208	8.34911
0	12216	8.30083
0	12224	8.4394
0	12232	8.48224
0	12240	8.20244
0	12248	8.17761
0	12256	8.49098
0	12264	8.85034
0	12272	9.12732
0	12280	9.34188
0	12288	9.34188
0	12296	8.97555
0	12304	8.65945
0	12312	8.23078
0	12320	8.1749
0	12328	8.38825
0	12336	8.20444
0	12344	8.20444
0	12352	7.99374
0	12360	7.68635
0	12368	7.68635
0	12376	7.88848
0	12384	7.76595
0	12392	7.76595
0	12400	7.78918
0	12408	7.78918
0	12416	7.87685
0	12424	8.18369
0	12432	8.47565
0	12440	8.47565
0	12448	8.17014
0	12456	7.88018
0	12464	7.82593
0	12472	7.82593
0	12480	7.66815
0	12488	7.46792
0	12496	7.46237
0	12504	7.70901
0	12512	7.42293
0	12520	7.82247
0	12528	8.40338
0	12536	8.47123
0	12544	8.28583
0	12552	8.36703
0	12560	7.72021
0	12568	7.5265
0	12576	7.54025
0	12584	7.94843
0	12592	7.99528
0	12600	7.99528
0	12608	8.18032
0	12616	7.99528
0	12624	7.97594
0	12632	8.15096
0	12640	8.33765
0	12648	8.17693
0	12656	8.35571
0	12664	8.35571
0	12672	8.04511
0	12680	7.76235
0	12688	8.04511
0	12696	8.05546
0	12704	8.20311
0	12712	8.20377
0	12720	8.3132
0	12728	8.20377
0	12736	8.16742
0	12744	7.71275
0	12752	8.16742
0	12760	8.35152
0	12768	8.63796
0	12776	8.38474
0	12784	8.48607
0	12792	8.38474
0	12800	8.21833
0	12808	7.9922
0	12816	8.25151
0	12824	8.4456
0	12832	8.4456
0	12840	8.48224
0	12848	8.68158
0	12856	9.01549
0	12864	8.88641
0	12872	8.89673
0	12880	8.88268
0	12888	8.55336
0	12896	8.55336
0	12904	8.79801
0	12912	8.71228
0	12920	8.71881
0	12928	8.49098
0	12936	8.49098
0	12944	8.10043
0	12952	8.10043
0	12960	7.47123
0	12968	6.99988
0	12976	6.99988
0	12984	7.41031
0	12992	8.40685
0	13000	8.91552
0	13008	8.99066
0	13016	8.91308
0	13024	8.8605
0	13032	8.35272
0	13040	8.14405
0	13048	8.11323
0	13056	8.17014
0	13064	8.81639
0	13072	9.14093
0	13080	8.87016
0	13088	8.78474
0	13096	8.52969
0	13104	7.32609
0	13112	6.22882
0	13120	7.28771
0	13128	8.08463
0	13136	8.57151
0	13144	8.90288
0	13152	9.15441
0	13160	9.15441
0	13168	9.04733
0	13176	8.72299
0	13184	8.72299
0	13192	8.8605
0	13200	8.8605
0	13208	9.2852
0	13216	9.58968
0	13224	9.55258
0	13232	9.32242
0	13240	9.32242
0	13248	8.5622
0	13256	6.91958
0	13264	6.855
0	13272	6.46237
0	13280	6.855
0	13288	7.1482
0	13296	7.55596
0	13304	7.9868
0	13312	7.99834
0	13320	8.01511
0	13328	8.29272
0	13336	8.83239
0	13344	8.83239
0	13352	8.83239
0	13360	8.73086
0	13368	8.13082
0	13376	7.86345
0	13384	7.86345
0	13392	8.07158
0	13400	8.34188
0	13408	8.34188
0	13416	8.15784
0	13424	8.09471
0	13432	8.27511
0	13440	8.71881
0	13448	8.91512
0	13456	9.14162
0	13464	9.14162
0	13472	8.89013
0	13480	8.41721
0	13488	8.36109
0	13496	8.07304
0	13504	8.43771
0	13512	8.36109
0	13520	8.54131
0	13528	8.54131
0	13536	8.46958
0	13544	8.09757
0	13552	8.17558
0	13560	8.67776
0	13568	8.17558
0	13576	8.17286
0	13584	9.504
0	13592	9.41836
0	13600	8.54288
0	13608	8.54288
0	13616	9.48443
0	13624	8.54288
0	13632	8.66187
0	13640	9.01398
0	13648	9.54131
0	13656	9.17727
0	13664	9.57921
0	13672	9.84139
0	13680	9.75692
0	13688	9.36763
0	13696	9.19644
0	13704	8.60411
0	13712	8.60411
0	13720	9.51422
0	13728	9.69937
0	13736	10.0562
0	13744	10.0562
0	13752	9.65921
0	13760	9.15096
0	13768	8.55231
0	13776	8.31997
0	13784	8.31997
0	13792	8.68444
0	13800	8.75329
0	13808	9.1931
0	13816	9.49125
0	13824	9.84587
0	13832	9.84587
0	13840	9.87247
0	13848	9.80504
0	13856	9.43827
0	13864	8.78741
0	13872	8.27131
0	13880	8.60763
0	13888	8.60763
0	13896	8.0136
0	13904	8.10542
0	13912	8.25729
0	13920	7.81639
0	13928	7.22358
0	13936	6.70338
0	13944	6.54025
0	13952	5.88185
0	13960	5.5169
0	13968	5.10898
0	13976	5.03318
0	13984	4.90165
0	13992	4.90165
0	14000	5.37296
0	14008	5.37296
0	14016	6.31012
0	14024	6.97204
0	14032	6.97204
0	14040	6.56324
0	14048	6.56324
0	14056	5.33946
0	14064	5.33946
0	14072	5.59603
0	14080	6.50831
0	14088	6.51476
0	14096	6.57562
0	14104	6.52544
0	14112	5.77135
0	14120	5.77135
0	14128	6.50831
0	14136	7.90901
0	14144	8.0399
0	14152	8.05251
0	14160	7.92281
0	14168	6.746
0	14176	6.15647
0	14184	5.69772
0	14192	5.94047
0	14200	5.97516
0	14208	5.94047
0	14216	5.83454
0	14224	5.83454
0	14232	5.52117
0	14240	5.54656
0	14248	5.33946
0	14256	5.33946
0	14264	5.13152
0	14272	5.37296
0	14280	5.37296
0	14288	5.69772
0	14296	6.36585
0	14304	7.11888
0	14312	7.53181
0	14320	7.99758
0	14328	8.22489
0	14336	8.04955
0	14344	7.17558
0	14352	6.61215
0	14360	5.8242
0	14368	5.735
0	14376	5.69772
0	14384	5.98757
0	14392	6.21305
0	14400	6.21305
0	14408	6.05693
0	14416	6.1371
0	14424	6.10898
0	14432	5.79977
0	14440	6.0774
0	14448	6.28017
0	14456	6.15647
0	14464	5.95318
0	14472	6.13431
0	14480	6.59805
0	14488	6.06866
0	14496	6.06866
0	14504	6.05398
0	14512	5.76415
0	14520	5.57562
0	14528	5.58382
0	14536	5.53815
0	14544	5.68254
0	14552	5.68254
0	14560	5.93728
0	14568	5.68254
0	14576	5.59603
0	14584	5.46902
0	14592	5.59603
0	14600	5.59603
0	14608	5.59603
0	14616	5.97828
0	14624	6.39642
0	14632	6.39642
0	14640	6.21305
0	14648	6.57357
0	14656	6.57357
0	14664	7.3334
0	14672	7.3334
0	14680	7.18638
0	14688	7.16605
0	14696	5.79977
0	14704	5.28017
0	14712	5.17558
0	14720	5.3443
0	14728	5.43318
0	14736	5.31997
0	14744	5.51261
0	14752	5.53815
0	14760	5.51261
0	14768	5.39176
0	14776	5.53815
0	14784	5.51261
0	14792	5.855
0	14800	5.77851
0	14808	5.77851
0	14816	5.44222
0	14824	5.17014
0	14832	5.17014
0	14840	5.44672
0	14848	5.60411
0	14856	5.54656
0	14864	5.57151
0	14872	5.78918
0	14880	5.78918
0	14888	5.79977
0	14896	6.21833
0	14904	6.21833
0	14912	6.06281
0	14920	5.68254
0	14928	4.82073
0	14936	4.82073
0	14944	5.4195
0	14952	6.08319
0	14960	7.1931
0	14968	7.1931
0	14976	7.16878
0	14984	7.10898
0	14992	5.79272
0	15000	5.63205
0	15008	5.66719
0	15016	5.81726
0	15024	5.92443
0	15032	5.98448
0	15040	6.18369
0	15048	6.18369
0	15056	6.19711
0	15064	6.03617
0	15072	5.81378
0	15080	5.54236
0	15088	5.34911
0	15096	5.20776
0	15104	5.25472
0	15112	5.21833
0	15120	5.3002
0	15128	5.28017
0	15136	5.29522
0	15144	5.23924
0	15152	5.29522
0	15160	5.44222
0	15168	5.81378
0	15176	5.81378
0	15184	5.89508
0	15192	5.86513
0	15200	5.84139
0	15208	5.49967
0	15216	5.45121
0	15224	5.45121
0	15232	5.43318
0	15240	5.51261
0	15248	5.43318
0	15256	5.55492
0	15264	5.55492
0	15272	5.735
0	15280	5.99066
0	15288	5.99066
0	15296	6.2051
0	15304	6.39176
0	15312	6.2051
0	15320	6.33461
0	15328	6.33461
0	15336	6.01208
0	15344	5.83797
0	15352	5.38708
0	15360	5.28017
0	15368	5.07449
0	15376	4.94684
0	15384	5.02718
0	15392	5.12029
0	15400	5.15372
0	15408	5.49533
0	15416	5.62412
0	15424	6.20776
0	15432	6.66719
0	15440	6.66719
0	15448	6.66719
0	15456	6.18369
0	15464	5.69772
0	15472	5.57562
0	15480	5.75329
0	15488	5.76415
0	15496	5.76415
0	15504	5.504
0	15512	5.504
0	15520	5.49533
0	15528	5.30517
0	15536	5.26495
0	15544	5.46459
0	15552	5.18099
0	15560	5.16469
0	15568	5.29522
0	15576	5.39176
0	15584	5.39176
0	15592	5.54656
0	15600	5.39176
0	15608	5.31997
0	15616	5.31997
0	15624	5.39176
0	15632	5.38708
0	15640	5.45121
0	15648	5.45121
0	15656	5.39642
0	15664	5.28017
0	15672	5.28017
0	15680	5.48224
0	15688	5.48224
0	15696	5.55492
0	15704	5.77851
0	15712	5.81378
0	15720	6.06281
0	15728	6.64581
0	15736	6.64581
0	15744	6.56738
0	15752	6.50616
0	15760	5.59603
0	15768	5.51261
0	15776	5.38239
0	15784	5.13152
0	15792	5.31012
0	15800	5.59603
0	15808	5.31012
0	15816	5.15372
0	15824	5.46014
0	15832	5.21305
0	15840	5.10898
0	15848	5.10898
0	15856	5.44222
0	15864	5.504
0	15872	5.67104
0	15880	5.76775
0	15888	5.76415
0	15896	5.70526
0	15904	5.62412
0	15912	5.97828
0	15920	6.00599
0	15928	6.02116
0	15936	6.02116
0	15944	6.02116
0	15952	5.5879
0	15960	5.49098
0	15968	5.64386
0	15976	5.72762
0	15984	5.93728
0	15992	6.31997
0	16000	6.18638
0	16008	6.18638
0	16016	6.18638
0	16024	5.33946
0	16032	5.05103
0	16040	5.22358
0	16048	5.05103
0	16056	4.92119
0	16064	5.09757
0	16072	5.24958
0	16080	5.24958
0	16088	6.06574
0	16096	6.37296
0	16104	6.84992
0	16112	6.87852
0	16120	6.63205
0	16128	6.53392
0	16136	6.0803
0	16144	5.69772
0	16152	5.39642
[truncated: 201,165 more rows]
