# Supplementary material for: A Compendium of Nucleosome and Transcript Profiles Reveals Determinants of Chromatin Architecture and Transcription
Source: PLoS Genet. 2013 May 2;9(5):e1003479. doi: 10.1371/journal.pgen.1003479 (PMC3642058; doi:10.1371/journal.pgen.1003479)
Supplement: Dataset S1 — Yeast transcript annotation R script and data files. Please note this file is 81.9 MB and may be difficult for some readers to download due to its size. (GZ) [file pgen.1003479.s001.gz › yeast-transcript-annotation/chr11.orfs.gff]

chr11	SGD	CDS	1811	2182	500	-	0	PAU16
chr11	SGD	CDS	3504	5621	1000	-	0	YKL222C
chr11	SGD	CDS	6108	7529	1000	+	0	MCH2
chr11	SGD	CDS	9092	11227	1000	-	0	FRE2
chr11	SGD	CDS	14485	15708	1000	+	0	COS9
chr11	SGD	CDS	17359	18339	1000	-	0	SRY1
chr11	SGD	CDS	22234	24084	1000	+	0	JEN1
chr11	SGD	CDS	25216	26160	1000	+	0	URA1
chr11	SGD	CDS	26828	30688	500	-	0	YKL215C
chr11	SGD	CDS	31083	31694	1000	-	0	YRA2
chr11	SGD	CDS	31961	34108	1000	-	0	DOA1
chr11	SGD	CDS	34544	36415	1000	+	0	SAC1
chr11	SGD	CDS	36700	38154	1000	-	0	TRP3
chr11	SGD	CDS	39164	42238	1000	+	0	UBA1
chr11	SGD	CDS	42424	46296	1000	-	0	STE6
chr11	SGD	CDS	47158	47973	1000	+	0	CBT1
chr11	SGD	CDS	48195	48956	500	+	0	LRC3
chr11	SGD	CDS	49007	49810	1000	-	0	ADD66
chr11	SGD	CDS	50052	53354	1000	+	0	LOS1
chr11	SGD	CDS	53705	55603	1000	+	0	EAP1
chr11	SGD	CDS	55936	63360	1000	-	0	TOR2
chr11	SGD	CDS	63931	67467	1000	-	0	MNN4
chr11	SGD	CDS	68274	70223	1000	-	0	PTK1
chr11	SGD	CDS	70739	73870	1000	-	0	PEX1
chr11	SGD	CDS	74937	75539	1000	-	0	YKT6
chr11	SGD	CDS	75826	77037	1000	+	0	MIA40
chr11	SGD	CDS	77263	78651	1000	-	0	MST1
chr11	SGD	CDS	78871	79887	1000	-	0	SDS22
chr11	SGD	CDS	80165	80542	1000	-	0	ACP1
chr11	SGD	CDS	81040	82644	1000	+	0	DPH2
chr11	SGD	CDS	82952	83003	1000	+	0	CNB1
chr11	SGD	CDS	83080	83555	1000	+	2	CNB1
chr11	SGD	CDS	84709	85908	1000	+	0	HYM1
chr11	SGD	CDS	86230	88791	1000	-	0	PXA2
chr11	SGD	CDS	89289	91541	500	-	0	YKL187C
chr11	SGD	CDS	92749	93303	1000	-	0	MTR2
chr11	SGD	CDS	94504	96270	1000	+	0	ASH1
chr11	SGD	CDS	96762	98162	1000	+	0	SPE1
chr11	SGD	CDS	98400	98612	500	-	0	YKL183C-A
chr11	SGD	CDS	98726	99646	1000	+	0	LOT5
chr11	SGD	CDS	100676	106831	1000	+	0	FAS1
chr11	SGD	CDS	107321	108604	1000	+	0	PRS1
chr11	SGD	CDS	109274	109582	1000	+	0	RPL17A
chr11	SGD	CDS	109889	110134	1000	+	0	RPL17A
chr11	SGD	CDS	110469	112508	1000	-	0	COY1
chr11	SGD	CDS	113220	114632	1000	-	0	STE3
chr11	SGD	CDS	115505	117991	1000	-	0	LST4
chr11	SGD	CDS	118798	120309	1000	+	0	ZRT3
chr11	SGD	CDS	120385	122241	1000	-	0	TPO5
chr11	SGD	CDS	122522	125548	1000	+	0	SNU114
chr11	SGD	CDS	125764	127047	1000	+	0	EBP2
chr11	SGD	CDS	127480	130266	500	+	0	YKL171W
chr11	SGD	CDS	130639	131055	1000	+	0	MRPL38
chr11	SGD	CDS	131293	133467	1000	-	0	KKQ8
chr11	SGD	CDS	133726	134139	1000	-	0	MRP49
chr11	SGD	CDS	134514	135710	1000	-	0	TPK3
chr11	SGD	CDS	137937	140696	1000	-	0	MCD4
chr11	SGD	CDS	141799	142824	1000	-	0	PIR1
chr11	SGD	CDS	144406	145383	1000	+	0	PIR3
chr11	SGD	CDS	147635	148843	500	-	0	YKL162C
chr11	SGD	CDS	149391	150692	1000	-	0	YKL161C
chr11	SGD	CDS	153274	153711	1000	+	0	ELF1
chr11	SGD	CDS	153821	154456	1000	-	0	RCN1
chr11	SGD	CDS	154996	155276	1000	+	0	APE2
chr11	SGD	CDS	155660	158186	1000	+	1	APE2
chr11	SGD	CDS	158619	158621	1000	+	0	RPS27A
chr11	SGD	CDS	158972	159217	1000	+	0	RPS27A
chr11	SGD	CDS	159461	161347	1000	-	0	RSM22
chr11	SGD	CDS	161606	162340	1000	+	0	SRP102
chr11	SGD	CDS	163647	164390	1000	-	0	GPM1
chr11	SGD	CDS	164922	165935	500	-	0	YKL151C
chr11	SGD	CDS	166549	167457	1000	+	0	MCR1
chr11	SGD	CDS	167617	168834	1000	-	0	DBR1
chr11	SGD	CDS	169212	171134	1000	-	0	SDH1
chr11	SGD	CDS	171788	173866	1000	+	0	AVT3
chr11	SGD	CDS	174218	175621	1000	+	0	RPT1
chr11	SGD	CDS	175848	176486	1000	-	0	RPC25
chr11	SGD	CDS	176786	178177	1000	+	0	LTV1
chr11	SGD	CDS	178520	179179	1000	+	0	MRP8
chr11	SGD	CDS	179672	180268	1000	+	0	SDH3
chr11	SGD	CDS	180784	182430	1000	+	0	TGL1
chr11	SGD	CDS	182963	184549	1000	+	0	CTK1
chr11	SGD	CDS	184808	185017	1000	-	0	HSK3
chr11	SGD	CDS	185291	185686	1000	-	0	MRPL31
chr11	SGD	CDS	185962	186297	1000	+	0	CMC1
chr11	SGD	CDS	186465	188645	1000	-	0	APL2
chr11	SGD	CDS	189129	191441	1000	-	0	OCT1
chr11	SGD	CDS	191678	193069	500	-	0	YKL133C
chr11	SGD	CDS	193573	194865	1000	-	0	RMA1
chr11	SGD	CDS	195287	196027	1000	-	0	SHE2
chr11	SGD	CDS	196348	200163	1000	-	0	MYO3
chr11	SGD	CDS	200528	201415	1000	-	0	PMU1
chr11	SGD	CDS	203185	204897	1000	+	0	PGM1
chr11	SGD	CDS	205351	207393	1000	+	0	YPK1
chr11	SGD	CDS	207891	209774	1000	+	0	RRN3
chr11	SGD	CDS	210237	211976	1000	+	0	SSH4
chr11	SGD	CDS	212139	212642	1000	-	0	SRP21
chr11	SGD	CDS	213786	216344	500	+	0	YKL121W
chr11	SGD	CDS	216988	217962	1000	+	0	OAC1
chr11	SGD	CDS	218214	218861	1000	-	0	VPH2
chr11	SGD	CDS	219968	220618	1000	+	0	SBA1
chr11	SGD	CDS	220988	222544	1000	-	0	PRR1
chr11	SGD	CDS	222996	224099	1000	-	0	APN1
chr11	SGD	CDS	224371	225519	1000	-	0	RAD27
chr11	SGD	CDS	226214	228409	1000	+	0	ABF1
chr11	SGD	CDS	228583	229524	1000	-	0	KTI12
chr11	SGD	CDS	231871	233535	1000	+	0	HAP4
chr11	SGD	CDS	234070	235431	1000	+	0	SLD2
chr11	SGD	CDS	235785	236714	500	+	0	YKL107W
chr11	SGD	CDS	236791	236910	500	-	0	YKL106C-A
chr11	SGD	CDS	237180	238535	1000	+	0	AAT1
chr11	SGD	CDS	238829	242227	500	-	0	YKL105C
chr11	SGD	CDS	242864	245017	1000	-	0	GFA1
chr11	SGD	CDS	245782	247326	1000	-	0	LAP4
chr11	SGD	CDS	248564	253120	1000	+	0	HSL1
chr11	SGD	CDS	253341	255104	500	-	0	YKL100C
chr11	SGD	CDS	255364	256116	1000	-	0	UTP11
chr11	SGD	CDS	256414	257487	500	+	0	MTC2
chr11	SGD	CDS	258717	258866	500	-	0	YKL096C-B
chr11	SGD	CDS	258897	259175	1000	+	0	CWP2
chr11	SGD	CDS	260776	261495	1000	+	0	CWP1
chr11	SGD	CDS	261921	262757	1000	+	0	YJU2
chr11	SGD	CDS	262993	263934	1000	+	0	YJU3
chr11	SGD	CDS	264433	265452	1000	+	0	MBR1
chr11	SGD	CDS	265789	269103	1000	-	0	BUD2
chr11	SGD	CDS	269362	270294	1000	-	0	YKL091C
chr11	SGD	CDS	271522	272853	1000	+	0	CUE2
chr11	SGD	CDS	273038	274687	1000	+	0	MIF2
chr11	SGD	CDS	274927	276642	500	+	0	YKL088W
chr11	SGD	CDS	276833	277507	1000	-	0	CYT2
chr11	SGD	CDS	277925	278308	1000	+	0	SRX1
chr11	SGD	CDS	278767	279771	1000	+	0	MDH1
chr11	SGD	CDS	280153	280503	1000	+	0	HOT13
chr11	SGD	CDS	280669	281973	1000	-	0	RRP14
chr11	SGD	CDS	282535	282739	1000	+	0	TEF4
chr11	SGD	CDS	283066	284099	1000	+	2	TEF4
chr11	SGD	CDS	284674	285852	1000	+	0	VMA5
chr11	SGD	CDS	286247	288217	1000	+	0	SMY1
chr11	SGD	CDS	288489	290696	1000	+	0	DHR2
chr11	SGD	CDS	291097	292275	500	+	0	YKL077W
chr11	SGD	CDS	292600	293952	500	-	0	YKL075C
chr11	SGD	CDS	294254	295837	1000	-	0	MUD2
chr11	SGD	CDS	296074	298719	1000	+	0	LHS1
chr11	SGD	CDS	299226	301526	1000	+	0	STB6
chr11	SGD	CDS	304758	305528	500	+	0	YKL071W
chr11	SGD	CDS	305855	306364	500	+	0	YKL070W
chr11	SGD	CDS	306929	307471	500	+	0	YKL069W
chr11	SGD	CDS	308850	309086	500	+	0	YKL068W-A
chr11	SGD	CDS	309843	312722	1000	+	0	NUP100
chr11	SGD	CDS	314456	314917	1000	+	0	YNK1
chr11	SGD	CDS	315598	315819	500	+	0	YKL065W-A
chr11	SGD	CDS	316081	316701	1000	-	0	YET1
chr11	SGD	CDS	317408	320317	1000	+	0	MNR2
chr11	SGD	CDS	320659	321162	500	-	0	YKL063C
chr11	SGD	CDS	322872	324764	1000	+	0	MSN4
chr11	SGD	CDS	325415	325756	500	+	0	YKL061W
chr11	SGD	CDS	326052	327131	1000	-	0	FBA1
chr11	SGD	CDS	327762	329087	1000	-	0	MPE1
chr11	SGD	CDS	329810	330178	1000	+	0	TOA2
chr11	SGD	CDS	330500	333613	1000	-	0	NUP120
chr11	SGD	CDS	334056	334559	1000	-	0	TMA19
chr11	SGD	CDS	334965	335801	1000	-	0	OAR1
chr11	SGD	CDS	336181	338397	1000	-	0	DEF1
chr11	SGD	CDS	338826	339086	1000	-	0	MDM35
chr11	SGD	CDS	339312	340190	1000	-	0	ASK1
chr11	SGD	CDS	340956	342017	1000	+	0	SFK1
chr11	SGD	CDS	342496	345264	1000	-	0	YKL050C
chr11	SGD	CDS	345719	346408	1000	-	0	CSE4
chr11	SGD	CDS	346858	348780	1000	-	0	ELM1
chr11	SGD	CDS	349107	350657	500	+	0	YKL047W
chr11	SGD	CDS	350919	352268	1000	-	0	DCW1
chr11	SGD	CDS	353137	354723	1000	+	0	PRI2
chr11	SGD	CDS	356392	357492	1000	+	0	PHD1
chr11	SGD	CDS	358119	359210	1000	+	0	SPC42
chr11	SGD	CDS	359786	360460	1000	+	0	VPS24
chr11	SGD	CDS	360701	361471	1000	-	0	NFU1
chr11	SGD	CDS	362265	363836	1000	+	0	PTM1
chr11	SGD	CDS	365248	368760	1000	+	0	RGT1
chr11	SGD	CDS	369008	369364	500	+	0	AIM26
chr11	SGD	CDS	369534	371033	1000	+	0	UGP1
chr11	SGD	CDS	371472	373748	1000	+	0	TUL1
chr11	SGD	CDS	374148	374858	500	+	0	YKL033W-A
chr11	SGD	CDS	375099	378215	500	+	0	YKL033W
chr11	SGD	CDS	379708	381501	1000	-	0	IXR1
chr11	SGD	CDS	382359	384368	1000	-	0	MAE1
chr11	SGD	CDS	385401	386849	1000	+	0	TFA1
chr11	SGD	CDS	387205	388548	1000	+	0	YKL027W
chr11	SGD	CDS	389023	389526	1000	-	0	GPX1
chr11	SGD	CDS	389883	391922	1000	-	0	PAN3
chr11	SGD	CDS	392169	392783	1000	-	0	URA6
chr11	SGD	CDS	392789	393016	500	-	0	YKL023C-A
chr11	SGD	CDS	393364	394197	500	+	0	YKL023W
chr11	SGD	CDS	394369	396891	1000	-	0	CDC16
chr11	SGD	CDS	396987	398393	1000	-	0	MAK11
chr11	SGD	CDS	398475	401723	1000	-	0	SPT23
chr11	SGD	CDS	402211	403161	1000	+	0	RAM2
chr11	SGD	CDS	403223	403522	500	-	0	YKL018C-A
chr11	SGD	CDS	403745	404734	1000	+	0	SWD2
chr11	SGD	CDS	404833	406884	1000	-	0	HCS1
chr11	SGD	CDS	407108	407632	1000	-	0	ATP7
chr11	SGD	CDS	408187	411126	1000	+	0	PUT3
chr11	SGD	CDS	411262	416556	1000	-	0	URB1
chr11	SGD	CDS	417151	417666	1000	-	0	ARC19
chr11	SGD	CDS	417953	419704	1000	+	0	PRP40
chr11	SGD	CDS	419798	420859	1000	-	0	CCE1
chr11	SGD	CDS	421067	425518	1000	-	0	UFD4
chr11	SGD	CDS	425885	426595	1000	+	0	MRT4
chr11	SGD	CDS	426938	428194	1000	-	0	LAC1
chr11	SGD	CDS	428945	429751	1000	+	0	CAP1
chr11	SGD	CDS	429841	430098	1000	-	0	SFT1
chr11	SGD	CDS	430240	430275	1000	-	0	SFT1
chr11	SGD	CDS	431549	431677	1000	+	0	RPL14A
chr11	SGD	CDS	432076	432363	1000	+	0	RPL14A
chr11	SGD	CDS	432736	434520	1000	-	0	BYE1
chr11	SGD	CDS	435223	436428	1000	+	0	AUR1
chr11	SGD	CDS	436740	437135	1000	-	0	MRP17
chr11	SGD	CDS	437421	437480	1000	+	0	DID4
chr11	SGD	CDS	437549	438187	1000	+	0	DID4
chr11	SGD	CDS	438420	439028	1000	-	0	MET14
chr11	SGD	CDS	440251	442365	1000	-	0	VPS1
chr11	SGD	CDS	442875	444581	1000	+	0	PAP1
chr11	SGD	CDS	445024	446370	1000	+	0	OSH6
chr11	SGD	CDS	446442	447349	1000	-	2	ECM9
chr11	SGD	CDS	447454	447679	1000	-	0	ECM9
chr11	SGD	CDS	448164	449594	500	-	0	YKR005C
chr11	SGD	CDS	449664	449810	500	-	0	YKR005C
chr11	SGD	CDS	450066	450860	1000	-	0	MRPL13
chr11	SGD	CDS	451077	451631	1000	+	0	MEH1
chr11	SGD	CDS	451844	453721	1000	+	0	RSC4
chr11	SGD	CDS	453995	456697	1000	-	0	FOX2
chr11	SGD	CDS	458567	460882	1000	-	0	TOF2
chr11	SGD	CDS	461278	462339	500	-	0	YKR011C
chr11	SGD	CDS	463602	464591	1000	+	0	PRY2
chr11	SGD	CDS	465010	465714	1000	-	0	YPT52
chr11	SGD	CDS	466604	468310	500	-	0	YKR015C
chr11	SGD	CDS	469360	470982	500	+	0	AIM28
chr11	SGD	CDS	471337	472992	500	-	0	YKR017C
chr11	SGD	CDS	473366	475543	500	-	0	YKR018C
chr11	SGD	CDS	475859	477706	1000	-	0	IRS4
chr11	SGD	CDS	477981	478475	1000	+	0	VPS51
chr11	SGD	CDS	478877	481624	500	+	0	ALY1
chr11	SGD	CDS	481814	482782	1000	-	0	NTR2
chr11	SGD	CDS	483062	484654	500	+	0	YKR023W
chr11	SGD	CDS	484787	487015	1000	-	0	DBP7
chr11	SGD	CDS	487413	488261	1000	+	0	RPC37
chr11	SGD	CDS	488381	489298	1000	-	0	GCN3
chr11	SGD	CDS	491007	493304	1000	+	0	BCH2
chr11	SGD	CDS	493900	497196	1000	+	0	SAP190
chr11	SGD	CDS	497220	499475	1000	-	0	SET3
chr11	SGD	CDS	499924	500745	1000	+	0	GMH1
chr11	SGD	CDS	500986	506037	1000	-	0	SPO14
chr11	SGD	CDS	506540	507349	1000	+	0	DAL80
chr11	SGD	CDS	507581	508195	1000	+	0	DID2
chr11	SGD	CDS	508344	510275	1000	-	0	CAF4
chr11	SGD	CDS	510552	511439	1000	-	0	SPC34
chr11	SGD	CDS	511641	512801	1000	-	0	KAE1
chr11	SGD	CDS	514705	516513	1000	+	0	GAP1
chr11	SGD	CDS	517840	518592	500	+	0	YKR041W
chr11	SGD	CDS	519169	520266	1000	+	0	UTH1
chr11	SGD	CDS	520539	521354	500	-	0	YKR043C
chr11	SGD	CDS	521657	522988	1000	+	0	UIP5
chr11	SGD	CDS	523060	523611	500	-	0	YKR045C
chr11	SGD	CDS	523865	524716	1000	-	0	PET10
chr11	SGD	CDS	525029	526282	1000	-	0	NAP1
chr11	SGD	CDS	526472	526873	1000	-	0	FMP46
chr11	SGD	CDS	527457	530126	1000	+	0	TRK2
chr11	SGD	CDS	530588	531844	500	+	0	YKR051W
chr11	SGD	CDS	532192	533106	1000	-	0	MRS4
chr11	SGD	CDS	533709	534923	1000	-	0	YSR3
chr11	SGD	CDS	535289	547567	1000	-	0	DYN1
chr11	SGD	CDS	547858	548733	1000	+	0	RHO4
chr11	SGD	CDS	549090	551009	1000	+	0	TRM2
chr11	SGD	CDS	551299	551322	1000	+	0	RPS21A
chr11	SGD	CDS	551645	551884	1000	+	0	RPS21A
chr11	SGD	CDS	552412	554262	1000	+	0	GLG1
chr11	SGD	CDS	554629	555816	1000	+	0	TIF1
chr11	SGD	CDS	556160	556984	1000	+	0	UTP30
chr11	SGD	CDS	557319	558596	1000	+	0	KTR2
chr11	SGD	CDS	559308	560294	1000	+	0	TFA2
chr11	SGD	CDS	560431	561939	1000	-	0	LAS1
chr11	SGD	CDS	562189	564780	1000	+	0	OAF3
chr11	SGD	CDS	564941	565534	1000	-	0	PAM17
chr11	SGD	CDS	565755	566840	1000	-	0	CCP1
chr11	SGD	CDS	567560	569791	1000	+	0	GPT2
chr11	SGD	CDS	569970	570551	1000	-	0	BET3
chr11	SGD	CDS	571254	573035	1000	+	0	MET1
chr11	SGD	CDS	573216	574274	500	+	0	YKR070W
chr11	SGD	CDS	574576	575622	1000	-	0	DRE2
chr11	SGD	CDS	576077	577765	1000	-	0	SIS2
chr11	SGD	CDS	578851	579318	500	+	0	AIM29
chr11	SGD	CDS	579469	580392	500	-	0	YKR075C
chr11	SGD	CDS	581925	583037	1000	+	0	ECM4
chr11	SGD	CDS	583295	584386	500	+	0	MSA2
chr11	SGD	CDS	584594	586351	1000	+	0	YKR078W
chr11	SGD	CDS	586431	588947	1000	-	0	TRZ1
chr11	SGD	CDS	590037	590999	1000	+	0	MTD1
chr11	SGD	CDS	591148	592182	1000	-	0	RPF2
chr11	SGD	CDS	592467	595940	1000	+	0	NUP133
chr11	SGD	CDS	596063	596464	1000	-	0	DAD2
chr11	SGD	CDS	596697	598532	1000	-	0	HBS1
chr11	SGD	CDS	598736	599323	1000	-	0	MRPL20
chr11	SGD	CDS	599499	602714	1000	+	0	PRP16
chr11	SGD	CDS	602837	603874	1000	-	0	OMA1
chr11	SGD	CDS	604047	605060	1000	-	0	TVP38
chr11	SGD	CDS	605275	608007	1000	-	0	TGL4
chr11	SGD	CDS	608588	610708	1000	+	0	PXL1
chr11	SGD	CDS	611167	611907	1000	+	0	SRL3
chr11	SGD	CDS	612307	613527	1000	-	0	SRP40
chr11	SGD	CDS	615372	617177	1000	+	0	PTR2
chr11	SGD	CDS	617638	618016	1000	-	1	RPL40B
chr11	SGD	CDS	618385	618392	1000	-	0	RPL40B
chr11	SGD	CDS	619447	625074	1000	+	0	MLP1
chr11	SGD	CDS	625506	625543	1000	+	0	PCC1
chr11	SGD	CDS	625619	625847	1000	+	1	PCC1
chr11	SGD	CDS	626435	630022	1000	+	0	YKR096W
chr11	SGD	CDS	630790	632439	1000	+	0	PCK1
chr11	SGD	CDS	632664	634817	1000	-	0	UBP11
chr11	SGD	CDS	635489	637924	1000	+	0	BAS1
chr11	SGD	CDS	638539	639606	1000	-	0	SKG1
chr11	SGD	CDS	640106	642142	1000	+	0	SIR1
chr11	SGD	CDS	645994	649503	1000	+	0	FLO10
chr11	SGD	CDS	652718	656374	1000	+	0	NFT1
chr11	SGD	CDS	656474	657394	1000	+	0	YKR104W
chr11	SGD	CDS	658354	660102	500	-	0	VBA5
chr11	SGD	CDS	661080	662927	500	+	0	YKR106W
