# Supplementary material for: A Compendium of Nucleosome and Transcript Profiles Reveals Determinants of Chromatin Architecture and Transcription
Source: PLoS Genet. 2013 May 2;9(5):e1003479. doi: 10.1371/journal.pgen.1003479 (PMC3642058; doi:10.1371/journal.pgen.1003479)
Supplement: Dataset S1 — Yeast transcript annotation R script and data files. Please note this file is 81.9 MB and may be difficult for some readers to download due to its size. (GZ) [file pgen.1003479.s001.gz › yeast-transcript-annotation/chr14.data.nucleosomes]

12	-1.09904
16	-1.25572
20	-1.28445
24	-1.33052
28	-1.34939
32	-1.33052
36	-1.30256
40	-1.31253
44	-1.28032
48	-1.36554
52	-1.3374
56	-1.4505
60	-1.36779
64	-1.39808
68	-1.33088
72	-1.33
76	-1.3321
80	-1.43513
84	-1.43021
88	-1.40713
92	-1.3054
96	-1.37755
100	-1.25195
104	-1.23001
108	-1.19033
112	-1.14515
116	-1.07689
120	-1.03681
124	-0.914514
128	-0.914514
132	-0.869794
136	-0.868616
140	-0.841435
144	-0.858514
148	-0.869794
152	-0.805422
156	-0.895568
160	-0.840557
164	-0.918856
168	-0.985676
172	-1.01172
176	-1.01465
180	-1.14348
184	-1.17751
188	-1.13267
192	-0.934529
196	-0.92423
200	-0.906891
204	-0.826562
208	-0.716273
212	-0.651888
216	-0.599831
220	-0.457364
224	-0.466054
228	-0.442733
232	-0.403074
236	-0.3558
240	-0.284229
244	-0.212803
248	-0.108973
252	-0.0271779
256	-0.0437084
260	-0.0485402
264	-0.101812
268	-0.0797658
272	-0.15056
276	-0.0607838
280	-0.170311
284	-0.148041
288	-0.178145
292	-0.193699
296	-0.183181
300	-0.101348
304	-0.0707612
308	-0.0279176
312	-0.0316173
316	-0.0331668
320	-0.0316173
324	-0.0653142
328	-0.0294419
332	-0.0279176
336	0.0726551
340	0.102453
344	0.158233
348	0.207347
352	0.233137
356	0.197203
360	0.215368
364	0.196885
368	0.103652
372	0.0884996
376	0.0554902
380	-0.0357807
384	-0.0686211
388	-0.0678324
392	-0.113219
396	-0.180004
400	-0.145913
404	-0.180004
408	-0.145913
412	-0.133553
416	-0.143276
420	-0.0916262
424	-0.0634759
428	-0.0559059
432	-0.0634759
436	-0.0311863
440	0.0270296
444	0.00459237
448	0.0895016
452	0.0904186
456	0.183067
460	0.193573
464	0.204062
468	0.198728
472	0.24951
476	0.271766
480	0.262614
484	0.251151
488	0.292907
492	0.308744
496	0.315524
500	0.287105
504	0.273833
508	0.278153
512	0.271248
516	0.284066
520	0.280504
524	0.297174
528	0.270935
532	0.250075
536	0.207145
540	0.207145
544	0.189341
548	0.1901
552	0.151702
556	0.0854601
560	-0.0020861
564	-0.0284336
568	-0.0289697
572	-0.042557
576	-0.0320183
580	-0.0055897
584	-0.0566774
588	-0.0360188
592	-0.0284
596	-0.0382545
600	-0.0193316
604	0.017131
608	0.0678528
612	0.0279078
616	0.0625048
620	0.0610525
624	0.0388407
628	0.0747978
632	0.084371
636	0.0780992
640	0.101982
644	0.134706
648	0.134102
652	0.09225
656	0.133085
660	0.1304
664	0.0879404
668	0.117862
672	0.112022
676	0.165113
680	0.200325
684	0.127191
688	0.110091
692	0.123083
696	0.159087
700	0.160453
704	0.14232
708	0.176379
712	0.199175
716	0.22202
720	0.213344
724	0.214058
728	0.227507
732	0.227419
736	0.25385
740	0.262253
744	0.319438
748	0.321697
752	0.319438
756	0.318788
760	0.334648
764	0.334818
768	0.325668
772	0.326473
776	0.333284
780	0.34613
784	0.352687
788	0.303108
792	0.316438
796	0.325665
800	0.333515
804	0.324574
808	0.278402
812	0.251916
816	0.196163
820	0.213375
824	0.213375
828	0.206042
832	0.232627
836	0.199771
840	0.186712
844	0.183444
848	0.17236
852	0.221905
856	0.227099
860	0.265156
864	0.245436
868	0.23368
872	0.23957
876	0.211149
880	0.185627
884	0.175796
888	0.140061
892	0.145591
896	0.127093
900	0.127093
904	0.116876
908	0.161573
912	0.0829329
916	0.0219946
920	0.0256798
924	0.0281957
928	0.0504825
932	0.0779957
936	0.0636546
940	0.0391942
944	0.0624071
948	0.0559136
952	0.0181885
956	0.0641937
960	0.0805911
964	0.0777847
968	0.148263
972	0.119284
976	0.138115
980	0.136792
984	0.197097
988	0.218447
992	0.275698
996	0.304322
1000	0.265254
1004	0.28176
1008	0.246962
1012	0.198681
1016	0.159679
1020	0.0950471
1024	0.108836
1028	0.0926271
1032	0.044861
1036	0.0432782
1040	-0.0925547
1044	-0.0827456
1048	-0.103243
1052	-0.0636998
1056	-0.0592404
1060	-0.0488556
1064	-0.0361262
1068	-0.079634
1072	-0.0607787
1076	-0.0233543
1080	0.00415559
1084	0.139979
1088	0.20048
1092	0.20048
1096	0.22004
1100	0.239629
1104	0.230138
1108	0.313023
1112	0.267452
1116	0.292292
1120	0.292292
1124	0.263351
1128	0.237597
1132	0.230972
1136	0.165572
1140	0.113187
1144	0.0632225
1148	0.0346583
1152	0.00562658
1156	0.0722747
1160	0.114362
1164	0.0025677
1168	0.0743229
1172	0.114362
1176	0.0486664
1180	0.148096
1184	0.165285
1188	0.186305
1192	0.170948
1196	0.134868
1200	0.104147
1204	0.135354
1208	0.157608
1212	0.120736
1216	0.147172
1220	0.215649
1224	0.208746
1228	0.203223
1232	0.201536
1236	0.202737
1240	0.211735
1244	0.241462
1248	0.190548
1252	0.199556
1256	0.182519
1260	0.166511
1264	0.0830792
1268	0.0856672
1272	0.105997
1276	0.124748
1280	0.151758
1284	0.186507
1288	0.159285
1292	0.166511
1296	0.157869
1300	0.189934
1304	0.227503
1308	0.244156
1312	0.137644
1316	0.174889
1320	0.112147
1324	0.104497
1328	0.0174567
1332	0.0763392
1336	0.0593711
1340	0.14887
1344	0.212269
1348	0.135061
1352	0.104076
1356	0.0665428
1360	-0.000195057
1364	0.0167506
1368	-0.0323364
1372	0.0528026
1376	0.014369
1380	0.102749
1384	-0.0349591
1388	-0.0979191
1392	-0.00596502
1396	-0.0728888
1400	-0.073438
1404	-0.0594043
1408	-0.00925064
1412	0.0236561
1416	0.0350653
1420	0.0897484
1424	0.0838257
1428	0.104725
1432	0.0969467
1436	0.0741233
1440	0.145482
1444	0.210618
1448	0.101623
1452	0.0788963
1456	0.0150715
1460	-0.0273196
1464	-0.0275474
1468	-0.0463055
1472	-0.0670753
1476	-0.0523821
1480	-0.0383107
1484	-0.0448323
1488	-0.0715958
1492	-0.0523206
1496	-0.0750488
1500	-0.0448323
1504	-0.0265955
1508	-0.0250654
1512	-0.0463788
1516	-0.0463788
1520	-0.0307787
1524	-0.0461175
1528	-0.0617432
1532	-0.0397686
1536	-0.0371409
1540	-0.0392737
1544	-0.0334869
1548	-0.0721075
1552	-0.0223111
1556	-0.0371409
1560	0.00464255
1564	0.0371046
1568	0.048319
1572	0.0673479
1576	0.163997
1580	0.271242
1584	0.310257
1588	0.310684
1592	0.344253
1596	0.326465
1600	0.346884
1604	0.36681
1608	0.329041
1612	0.360967
1616	0.35425
1620	0.3191
1624	0.305558
1628	0.3191
1656	0.100249
1660	0.13746
1664	0.159562
1668	0.190745
1672	0.194552
1676	0.184421
1680	0.16789
1684	0.167005
1688	0.166426
1692	0.171712
1696	0.16921
1700	0.209641
1704	0.19953
1744	0.349536
1748	0.312381
1752	0.301175
1756	0.29412
1760	0.27245
1764	0.283579
1768	0.303514
1772	0.341223
1776	0.357666
1780	0.362674
1784	0.350543
1788	0.343842
1792	0.352174
1796	0.338443
1800	0.349246
1804	0.386265
1808	0.40363
1812	0.405775
1816	0.348164
1820	0.331822
1824	0.297234
1828	0.32584
1832	0.33669
1836	0.316426
1840	0.319292
1844	0.288154
1848	0.273872
1852	0.231428
1856	0.213933
1860	0.21733
1864	0.206718
1868	0.222046
1964	0.247719
1968	0.255685
1972	0.25058
1976	0.229081
1980	0.224326
1984	0.255685
1988	0.251458
1992	0.255265
1996	0.198937
2000	0.22455
2004	0.220649
2008	0.236999
2012	0.248817
2016	0.236999
2020	0.287016
2024	0.293338
2028	0.304164
2032	0.29909
2036	0.298744
2040	0.287016
2044	0.271745
2048	0.287016
2052	0.282599
2056	0.285293
2060	0.287969
2064	0.281568
2068	0.262894
2072	0.18557
2076	0.228222
2080	0.18557
2084	0.215666
2088	0.221517
2092	0.223728
2096	0.193757
2100	0.223728
2104	0.146486
2108	0.123168
2112	0.109492
2116	0.148955
2120	0.100842
2124	0.145246
2128	0.0578968
2132	0.0630836
2136	0.0824953
2140	0.0644105
2144	0.103238
2148	0.145037
2152	0.160919
2156	0.188257
2160	0.19373
2164	0.218002
2168	0.219022
2172	0.347528
2176	0.320001
2180	0.338333
2184	0.313422
2188	0.313947
2192	0.300298
2196	0.316689
2200	0.316689
2204	0.324021
2208	0.323635
2212	0.333096
2216	0.275645
2220	0.272174
2224	0.235067
2228	0.252095
2232	0.217475
2236	0.199191
2240	0.126949
2244	0.14539
2248	0.164114
2252	0.142256
2256	0.172691
2260	0.142256
2264	0.155257
2268	0.158114
2272	0.184715
2276	0.212606
2280	0.261067
2284	0.294461
2288	0.230383
2292	0.212606
2296	0.204249
2300	0.182561
2304	0.144233
2308	0.0719156
2312	0.0858591
2316	0.0566866
2320	0.0124533
2324	-0.0310712
2328	-0.039484
2332	-0.0838023
2336	-0.0464739
2340	-0.112594
2344	-0.143465
2348	-0.0895425
2352	-0.101616
2356	-0.0992358
2360	-0.112425
2364	-0.124068
2368	-0.132331
2372	-0.162941
2376	-0.132331
2380	-0.15132
2384	-0.109349
2388	-0.0951324
2392	-0.0138168
2396	0.0188212
2400	-0.00752937
2404	0.0846881
2408	0.098969
2412	0.213003
2416	0.194989
2420	0.203367
2424	0.113386
2428	0.0714057
2432	0.0333249
2436	-0.0243946
2440	-0.031898
2444	0.00487187
2448	-0.102082
2452	-0.0856733
2456	-0.0791406
2460	-0.0610081
2464	-0.0307996
2468	0.000673527
2472	0.0259511
2476	0.0211793
2480	0.0756637
2484	0.112214
2488	0.104151
2492	0.168084
2496	0.182314
2500	0.184582
2504	0.169633
2508	0.132585
2512	0.114627
2516	0.118291
2520	0.130403
2524	0.144434
2528	0.133214
2532	0.158584
2536	0.154456
2540	0.15997
2544	0.208551
2548	0.232893
2552	0.227019
2556	0.239361
2560	0.255723
2564	0.24251
2568	0.225798
2572	0.31982
2576	0.219305
2580	0.138754
2584	0.115329
2588	0.050908
2592	0.0303125
2596	0.0710011
2600	0.0704767
2604	0.0616629
2608	0.0289955
2612	0.0103462
2616	-0.0920514
2620	-0.101539
2624	-0.0671671
2628	-0.0169949
2632	0.0254505
2636	-0.00585948
2640	-0.00585948
2644	0.0343553
2648	0.0273984
2652	0.0539136
2656	0.121199
2660	0.175947
2664	0.175947
2668	0.167514
2672	0.108008
2676	0.0768082
2680	0.126413
2684	0.0886542
2688	0.118202
2692	0.0878799
2696	0.0886542
2700	0.0590137
2704	0.0590137
2708	0.0791314
2712	0.110524
2716	0.0257176
2720	-0.00125772
2724	-0.0234252
2728	0.0269177
2732	0.11087
2736	0.136373
2740	0.115001
2744	0.111245
2748	0.111732
2752	0.109184
2756	0.112441
2760	0.194982
2764	0.225119
2768	0.257476
2772	0.235391
2776	0.185081
2780	0.197813
2784	0.240961
2788	0.244044
2792	0.253783
2796	0.211791
2800	0.260721
2804	0.211791
2808	0.324014
2812	0.284502
2816	0.244044
2820	0.314573
2824	0.350379
2828	0.306317
2832	0.331784
2836	0.324369
2840	0.331182
2844	0.310342
2848	0.333146
2852	0.329991
2856	0.360545
2860	0.396938
2864	0.42747
2868	0.418908
2872	0.361149
2876	0.318176
2880	0.302677
2884	0.286563
2888	0.250011
2892	0.208561
2896	0.17749
2900	0.179811
2904	0.160341
2908	0.193538
2912	0.134875
2916	0.155965
2920	0.134821
2924	0.147393
2928	0.0992958
2932	0.0929488
2936	0.0827747
2940	0.018585
2944	0.0110735
2948	-0.0141456
2952	-0.0636818
2956	-0.031233
2960	-0.0355931
2964	-0.012804
2968	-0.00872042
2972	0.00596122
2976	0.0652064
2980	0.0208299
2984	0.0467413
2988	0.0896497
2992	0.200823
2996	0.199049
3000	0.248358
3004	0.256046
3008	0.246697
3012	0.254883
3016	0.31436
3020	0.338855
3024	0.329503
3028	0.319011
3032	0.329304
3036	0.286912
3040	0.259317
3044	0.253845
3048	0.2498
3052	0.265263
3056	0.230802
3060	0.223954
3064	0.241897
3068	0.230802
3072	0.188516
3076	0.156513
3080	0.0952406
3084	0.0989901
3088	-0.0130871
3092	-0.0293978
3096	-0.0971911
3100	-0.0239642
3104	-0.099781
3108	-0.116477
3112	-0.199121
3116	-0.226337
3120	-0.232638
3124	-0.236986
3128	-0.251935
3132	-0.206545
3136	-0.202551
3140	-0.15773
3144	-0.180123
3148	-0.202551
3152	-0.156762
3156	-0.0232464
3160	0.0724647
3164	0.127715
3168	0.244746
3172	0.254116
3176	0.254116
3180	0.24903
3184	0.265521
3188	0.289034
3192	0.327465
3196	0.300386
3200	0.272658
3204	0.292204
3208	0.271386
3212	0.292204
3216	0.304215
3220	0.30389
3224	0.237031
3228	0.235085
3232	0.180864
3236	0.222213
3240	0.0990023
3244	0.13844
3248	0.0893547
3252	0.129033
3256	0.0790045
3260	0.0696042
3264	0.0451398
3268	0.0625563
3272	0.012631
3276	-0.0439351
3280	-0.10706
3284	-0.101785
3288	-0.101785
3292	-0.0920947
3296	-0.0506371
3300	-0.0959628
3304	-0.0431503
3308	-0.05885
3312	0.0441609
3316	0.0283895
3320	0.119318
3324	0.162638
3328	0.27098
3332	0.278799
3336	0.283504
3340	0.263204
3344	0.280976
3348	0.325687
3352	0.347064
3356	0.289246
3360	0.26449
3364	0.276922
3368	0.222472
3372	0.176425
3376	0.18588
3380	0.211152
3384	0.204485
3388	0.190392
3392	0.183145
3396	0.117739
3400	0.115771
3404	0.1531
3408	0.1297
3412	0.137552
3416	0.141431
3420	0.106234
3424	0.0459516
3428	-0.00276361
3432	-0.0327995
3436	-0.0390567
3440	-0.069187
3444	-0.105507
3448	-0.188283
3452	-0.274216
3456	-0.305056
3460	-0.305693
3464	-0.279158
3468	-0.257722
3472	-0.335732
3476	-0.343777
3480	-0.334843
3484	-0.250525
3488	-0.197921
3492	-0.19418
3496	-0.137864
3500	-0.14794
3504	-0.126188
3508	-0.167736
3512	-0.166508
3516	-0.137589
3520	-0.161391
3524	-0.203019
3528	-0.197847
3532	-0.179101
3536	-0.130064
3540	-0.142815
3544	-0.119476
3548	-0.116204
3552	-0.116204
3556	-0.0965066
3560	-0.0965066
3564	-0.0960513
3568	-0.0305206
3572	-0.0444828
3576	-0.0295662
3580	-0.0295662
3584	0.0194919
3588	0.0168567
3592	0.0687324
3596	0.0878977
3600	0.0995111
3604	0.0834538
3608	0.192814
3612	0.19858
3616	0.200347
3620	0.157582
3624	0.188957
3628	0.159713
3632	0.183993
3636	0.171981
3640	0.204716
3644	0.231443
3648	0.240607
3652	0.236836
3656	0.224147
3660	0.215597
3664	0.22371
3668	0.250139
3672	0.225843
3676	0.223135
3680	0.203852
3684	0.149949
3688	0.0557646
3692	0.0411393
3696	-0.00600009
3700	0.0344484
3704	0.00607817
3708	-0.0276539
3712	-0.0938969
3716	-0.124374
3720	-0.1369
3724	-0.144276
3728	-0.137343
3732	-0.0947362
3736	-0.102823
3740	-0.10847
3744	-0.11142
3748	-0.130403
3752	-0.116646
3756	-0.0838939
3760	-0.0711835
3764	-0.0516184
3768	-0.0234684
3772	0.0103388
3776	0.0508194
3780	0.100547
3784	0.152327
3788	0.152775
3792	0.229569
3796	0.249623
3800	0.27828
3804	0.31539
3808	0.321327
3812	0.337451
3816	0.306287
3820	0.300847
3824	0.248722
3828	0.235509
3832	0.236353
3836	0.225417
3840	0.210874
3844	0.186599
3848	0.12199
3852	0.0847384
3856	0.0401448
3860	0.0276852
3864	-0.0902791
3868	-0.0746163
3872	-0.155216
3876	-0.178917
3880	-0.255107
3884	-0.224054
3888	-0.265098
3892	-0.24588
3896	-0.256098
3900	-0.251277
3904	-0.243844
3908	-0.185451
3912	-0.0711586
3916	-0.0558706
3920	0.00816372
3924	0.0112343
3928	0.0239488
3932	0.0779566
3936	0.0699947
3940	0.11386
3944	0.113979
3948	0.0982735
3952	0.162606
3956	0.109295
3960	0.179568
3964	0.190331
3968	0.211796
3972	0.210535
3976	0.152605
3980	0.116136
3984	0.0235197
3988	0.0873747
3992	0.10212
3996	0.0873747
4000	0.0205518
4004	0.0269112
4008	-0.0125335
4012	0.0147929
4016	-0.00566718
4020	0.016083
4024	-0.0631115
4028	-0.0402928
4032	-0.174964
4036	-0.244329
4040	-0.148325
4044	-0.117042
4048	-0.119326
4052	-0.111501
4056	-0.141054
4060	-0.143939
4064	-0.165036
4068	-0.124962
4072	-0.120024
4076	-0.000540325
4080	0.10187
4084	0.124449
4088	0.10187
4092	0.12231
4096	0.174237
4100	0.183583
4104	0.196751
4108	0.212744
4112	0.228922
4116	0.216412
4120	0.220122
4124	0.22853
4128	0.230078
4132	0.270745
4136	0.268349
4140	0.274653
4144	0.284461
4148	0.30301
4152	0.33641
4156	0.298376
4160	0.293772
4164	0.239012
4168	0.225557
4172	0.179832
4176	0.0953453
4180	0.0416132
4184	-0.044623
4188	-0.105888
4192	-0.137867
4196	-0.153608
4200	-0.168483
4204	-0.170425
4208	-0.11519
4212	-0.132955
4216	-0.0539329
4220	-0.0398765
4224	-0.0340675
4228	-0.0648967
4232	-0.0719355
4236	-0.0589352
4240	0.001404
4244	0.0321663
4248	0.0721369
4252	-0.0329315
4256	-0.0293182
4260	0.00344996
4264	0.0382536
4268	0.0539938
4272	0.0967272
4276	0.173856
4280	0.179747
4284	0.241008
4288	0.234901
4292	0.263954
4296	0.327379
4300	0.25591
4304	0.283793
4308	0.307756
4312	0.280198
4316	0.255883
4320	0.235843
4324	0.255883
4328	0.198151
4332	0.172987
4336	0.10031
4340	0.0633052
4344	0.041032
4348	0.0086602
4352	-0.104542
4356	-0.0931095
4360	-0.0926218
4364	-0.123055
4368	-0.149788
4372	-0.136599
4376	-0.0844493
4380	-0.0838023
4384	-0.0715962
4388	-0.0232607
4392	-0.0469994
4396	-0.0507676
4400	-0.0842711
4404	-0.0865815
4408	-0.0592667
4412	-0.0265861
4416	-0.00625035
4420	0.0523175
4424	0.0432408
4428	0.0494045
4432	0.0828153
4436	0.0562353
4440	0.0920809
4444	0.117939
4448	0.119552
4452	0.151559
4456	0.134515
4460	0.185041
4464	0.130678
4468	0.184793
4472	0.168148
4476	0.149922
4480	0.130678
4484	0.130678
4488	0.125027
4492	0.0831139
4496	0.0353247
4500	0.0405972
4504	-0.0202246
4508	-0.0491271
4512	-0.0491271
4516	-0.0108713
4520	-0.032808
4524	0.0240364
4528	-0.00498772
4532	0.0269423
4536	0.0698941
4540	0.0335073
4544	0.0490547
4548	0.0358974
4552	0.041339
4556	0.0344742
4560	0.0145129
4564	-0.0101479
4568	0.00798258
4572	0.0732307
4576	0.0562306
4580	0.101837
4584	0.103733
4588	0.0625977
4592	0.127545
4596	0.12105
4600	0.167258
4604	0.230205
4608	0.210409
4612	0.178169
4616	0.218089
4620	0.178169
4624	0.202947
4628	0.143569
4632	0.175236
4636	0.178192
4640	0.203881
4644	0.145066
4648	0.104772
4652	0.0816399
4656	0.111496
4660	0.0884474
4664	0.0843713
4668	0.0750564
4672	0.127627
4676	0.125774
4680	0.121725
4684	0.122878
4688	0.0874956
4692	0.0950061
4696	0.0757948
4700	0.045222
4704	0.0600345
4708	0.0319697
4712	0.0254711
4716	-0.0229745
4720	0.0168457
4724	0.031644
4728	-0.0207498
4732	0.0410142
4736	0.00798543
4740	0.0582834
4744	0.100824
4748	0.101203
4752	0.127906
4756	0.10539
4760	0.113652
4764	0.0552902
4768	0.0518355
4772	0.0125441
4776	-0.00346068
4780	0.00165837
4784	-0.00346068
4788	0.00629108
4792	-0.0235819
4796	-0.00346068
4800	0.0124839
4804	0.0124839
4808	0.0179107
4812	0.0501788
4816	0.082733
4820	0.0672503
4824	0.0790004
4828	0.0708689
4832	0.0664174
4836	0.0547729
4840	0.0322451
4844	0.0554705
4848	0.0174916
4852	-0.0123425
4856	-0.0182428
4860	-0.0137408
4864	0.00400364
4868	-0.0103403
4872	0.0435863
4876	0.0610145
4880	0.0902054
4884	0.125137
4888	0.0861704
4892	0.109084
4896	0.170917
4900	0.17251
4904	0.184242
4908	0.221343
4912	0.249787
4916	0.242713
4920	0.215084
4924	0.252112
4928	0.250114
4932	0.250114
4936	0.187367
4940	0.145346
4944	0.142047
4948	0.0968995
4952	0.0540247
4956	0.0702694
4960	0.0791313
4964	0.129703
4968	0.0700037
4972	0.0465371
4976	0.0308227
4980	0.0646668
4984	0.0662208
4988	0.095853
4992	0.0935048
4996	0.0990295
5000	0.0783979
5004	0.084775
5008	0.111691
5012	0.154344
5016	0.203163
5020	0.167287
5024	0.195445
5028	0.157328
5032	0.136183
5036	0.132581
5040	0.0619332
5044	0.0357779
5048	-0.000190345
5052	-0.00582519
5056	-0.0242529
5060	-0.0350538
5064	0.011255
5068	0.0468323
5072	0.1379
5076	0.143188
5080	0.205562
5084	0.254445
5088	0.199663
5092	0.189187
5096	0.186954
5100	0.256417
5104	0.244888
5108	0.231919
5112	0.185727
5116	0.155251
5120	0.157759
5124	0.120905
5128	0.146866
5132	0.301112
5136	0.293636
5140	0.280238
5144	0.214717
5148	0.25282
5152	0.217034
5156	0.185428
5160	0.217034
5164	0.196331
5168	0.208555
5172	0.094987
5176	0.0436332
5180	-0.00309871
5184	0.0468314
5188	0.0740711
5192	0.0754902
5196	0.119382
5200	0.0740711
5204	0.0273173
5208	0.0193225
5212	0.0398454
5216	0.118075
5220	0.0735352
5224	0.119815
5228	0.0886614
5232	0.0962837
5236	0.0560101
5240	0.0467528
5244	0.0726915
5248	0.092645
5252	0.0800948
5256	0.0663287
5260	0.0296044
5264	0.0482254
5268	0.0203998
5272	0.0717
5276	0.0717
5280	0.109424
5284	0.186664
5288	0.153765
5292	0.119714
5296	0.179956
5300	0.182167
5304	0.213246
5308	0.22208
5312	0.231116
5316	0.18317
5320	0.152145
5324	0.157556
5328	0.0921182
5332	0.144515
5336	0.183289
5340	0.181189
5344	0.265821
5348	0.183289
5352	0.220144
5356	0.173885
5360	0.245925
5364	0.303572
5368	0.309676
5372	0.293157
5376	0.272134
5380	0.213975
5384	0.225099
5388	0.16048
5392	0.137876
5396	0.12837
5400	0.125709
5404	0.0575867
5408	0.0335561
5412	0.0116056
5416	0.0199958
5420	0.0451164
5424	0.123331
5428	0.0701215
5432	0.100934
5436	0.139792
5440	0.139555
5444	0.139555
5448	0.174848
5452	0.139555
5456	0.100093
5460	0.0671404
5464	0.0643978
5468	0.0643978
5472	0.135929
5476	0.149852
5480	0.2044
5484	0.211683
5488	0.294511
5492	0.333345
5496	0.382755
5500	0.433234
5504	0.446938
5508	0.455227
5512	0.45304
5516	0.491514
5520	0.448559
5524	0.459478
5528	0.429332
5532	0.411988
5536	0.275537
5540	0.222938
5544	0.145947
5548	0.11879
5552	0.0470438
5556	-0.00551603
5560	-0.00880269
5564	-0.00129514
5568	0.00601885
5572	0.0184343
5576	0.0184343
5580	0.0694984
5584	0.0962154
5588	0.117537
5592	0.129533
5596	0.170603
5600	0.153242
5604	0.100015
5608	0.110076
5612	0.0869632
5616	0.102316
5620	0.16448
5624	0.150356
5628	0.188215
5632	0.216164
5636	0.242501
5640	0.240374
5644	0.238776
5648	0.238776
5652	0.211053
5656	0.152188
5660	0.204206
5664	0.14615
5668	0.127206
5672	0.152188
5676	0.118204
5680	0.0557629
5684	0.0113559
5688	0.0267936
5692	0.0212249
5696	0.0704097
5700	0.0850793
5704	0.0911559
5708	0.0894293
5712	0.0743801
5716	0.0853934
5720	0.0962996
5724	0.157684
5728	0.243626
5732	0.186308
5736	0.195345
5740	0.162682
5744	0.185488
5748	0.165175
5752	0.18059
5756	0.167414
5760	0.127672
5764	0.198058
5768	0.133794
5772	0.14602
5776	0.214834
5780	0.0880665
5784	0.155784
5788	0.113337
5792	0.0623951
5796	0.029626
5800	-0.0105389
5804	-0.0856445
5808	-0.0880361
5812	-0.0691014
5816	-0.0691014
5820	-0.0815559
5824	0.00859524
5828	0.0248143
5832	0.0417751
5836	0.0883654
5840	0.129013
5844	0.160859
5848	0.112526
5852	0.104432
5856	0.077588
5860	0.121558
5864	0.104432
5868	0.083826
5872	0.0595244
5876	0.046301
5880	0.0736942
5884	0.0790624
5888	0.108009
5892	0.143359
5896	0.171968
5900	0.24097
5904	0.245861
5908	0.264472
5912	0.223032
5916	0.226697
5920	0.201247
5924	0.241354
5928	0.245381
5932	0.284059
5936	0.305772
5940	0.232009
5944	0.225488
5948	0.191998
5952	0.162766
5956	0.155349
5960	0.128565
5964	0.175065
5968	0.12867
5972	0.117922
5976	0.0278526
5980	0.0952169
5984	0.0952169
5988	0.163569
5992	0.167067
5996	0.167067
6000	0.191219
6004	0.167047
6008	0.180457
6012	0.141854
6016	0.143936
6020	0.170242
6024	0.144484
6028	0.170445
6032	0.111756
6036	0.111756
6040	0.129819
6044	0.185367
6048	0.208795
6052	0.168343
6056	0.208795
6060	0.157036
6064	0.224422
6068	0.178743
6072	0.192151
6076	0.158907
6080	0.142836
6084	0.128628
6088	0.120538
6092	0.128628
6096	0.176313
6100	0.162407
6104	0.226928
6108	0.209709
6112	0.179569
6116	0.147796
6120	0.250637
6124	0.285183
6128	0.338582
6132	0.275457
6136	0.253601
6140	0.165053
6144	0.164538
6148	0.140619
6152	0.115647
6156	0.146914
6160	0.137822
6164	0.107091
6168	0.0872799
6172	0.0147946
6176	-0.0105575
6180	-0.000379489
6184	0.029085
6188	0.0228363
6192	-0.0134581
6196	0.0292617
6200	0.0067574
6204	0.0370192
6208	-0.0226138
6212	-0.0443713
6216	-0.123391
6220	-0.120299
6224	-0.221305
6228	-0.256267
6232	-0.296266
6236	-0.30702
6240	-0.428783
6244	-0.46142
6248	-0.574852
6252	-0.610176
6256	-0.705661
6260	-0.81432
6264	-0.811928
6268	-0.77545
6272	-0.852402
6276	-0.813002
6280	-0.887168
6284	-0.824607
6288	-0.827252
6292	-0.679991
6296	-0.743498
6300	-0.718064
6304	-0.735866
6308	-0.705287
6312	-0.745712
6316	-0.862341
6320	-0.88051
6324	-0.938843
6328	-0.938843
6332	-1.01462
6336	-1.04206
6340	-1.04002
6344	-1.08691
6348	-1.04348
6352	-1.07617
6356	-1.14721
6360	-1.05293
6364	-0.932848
6368	-0.832546
6372	-0.82114
6376	-0.774617
6380	-0.775382
6384	-0.727377
6388	-0.767255
6392	-0.755011
6396	-0.767255
6400	-0.701357
6404	-0.689226
6408	-0.668427
6412	-0.687704
6416	-0.719701
6420	-0.770243
6424	-0.82921
6428	-0.878066
6432	-0.87014
6436	-0.855327
6440	-0.887122
6444	-0.878066
6448	-0.920852
6452	-0.888944
6456	-0.908074
6460	-0.895185
6464	-0.830824
6468	-0.768286
6472	-0.759781
6476	-0.830824
6480	-0.928117
6484	-0.959894
6488	-0.952993
6492	-0.945852
6496	-1.00047
6500	-0.960066
6504	-0.961014
6508	-0.961014
6512	-0.978234
6516	-0.923565
6520	-0.875114
6524	-0.772801
6528	-0.755396
6532	-0.844491
6536	-0.912947
6540	-0.936626
6544	-0.951969
6548	-1.02693
6552	-1.00728
6556	-1.02693
6560	-1.11152
6564	-1.07139
6568	-1.03767
6572	-1
6576	-1.03767
6580	-0.919934
6584	-0.930844
6588	-0.978291
6592	-1.00851
6596	-1.20858
6600	-1.20355
6604	-1.08807
6608	-0.864516
6612	-0.747072
6616	-0.663275
6620	-0.498396
6624	-0.39062
6628	-0.119638
6632	0.0791117
6636	0.225776
6640	0.354665
6644	0.332957
6648	0.321685
6652	0.273648
6656	0.282756
6660	0.306932
6664	0.334419
6668	0.315287
6672	0.327125
6676	0.308094
6680	0.263637
6684	0.196268
6688	0.156288
6692	-0.0362085
6696	-0.15188
6700	-0.287487
6704	-0.479993
6708	-0.681158
6712	-0.765684
6716	-0.842599
6720	-0.928619
6724	-0.937611
6728	-0.938072
6732	-0.936385
6736	-0.82698
6740	-0.758913
6744	-0.63076
6748	-0.613471
6752	-0.635125
6756	-0.64929
6760	-0.631545
6764	-0.607219
6768	-0.572914
6772	-0.51866
6776	-0.460439
6780	-0.484945
6784	-0.354048
6788	-0.317607
6792	-0.264085
6796	-0.246722
6800	-0.222231
6804	-0.147542
6808	-0.0796621
6812	-0.0662917
6816	-0.127232
6820	-0.094239
6824	-0.0855198
6828	-0.0839807
6832	-0.0507135
6836	0.000865521
6840	0.0358749
6844	0.0680705
6848	0.0779323
6852	0.0864225
6856	0.128934
6860	0.241968
6864	0.296558
6868	0.352389
6872	0.416691
6876	0.416581
6880	0.365303
6884	0.338717
6888	0.333907
6892	0.293857
6896	0.253416
6900	0.192905
6904	0.141466
6908	0.121333
6912	0.0689405
6916	0.0634438
6920	0.0658447
6924	0.0390907
6928	0.0390907
6932	-0.0461628
6936	-0.0660154
6940	-0.0904315
6944	-0.068187
6948	-0.0567052
6952	-0.0506912
6956	-0.00322463
6960	0.054276
6964	-0.0242162
6968	0.0241232
6972	0.0173962
6976	0.0710871
6980	0.0499215
6984	0.0686648
6988	0.11147
6992	0.131882
6996	0.14423
7000	0.161693
7004	0.153178
7008	0.153178
7012	0.121556
7016	0.153889
7020	0.151317
7024	0.153889
7028	0.182741
7032	0.159256
7036	0.154635
7040	0.11515
7044	0.129379
7048	0.0911848
7052	0.106654
7056	0.00651951
7060	-0.0210019
7064	-0.134404
7068	-0.106597
7072	-0.154333
7076	-0.224935
7080	-0.341884
7084	-0.338769
7088	-0.367969
7092	-0.332173
7096	-0.42344
7100	-0.404908
7104	-0.534719
7108	-0.584963
7112	-0.730537
7116	-0.751979
7120	-0.932343
7124	-0.965235
7128	-1.03966
7132	-1.05504
7136	-1.04135
7140	-1.00885
7144	-1.00885
7148	-0.920348
7152	-0.912979
7156	-0.797485
7160	-0.757548
7164	-0.579514
7168	-0.543364
7172	-0.421621
7176	-0.334551
7180	-0.3532
7184	-0.246386
7188	-0.217584
7192	-0.24847
7196	-0.194176
7200	-0.190174
7204	-0.134237
7208	-0.0792785
7212	-0.0289314
7216	0.0131646
7220	0.0024226
7224	0.117652
7228	0.021397
7232	0.0394273
7236	0.082426
7240	0.187871
7244	0.179967
7248	0.200873
7252	0.243354
7256	0.262507
7260	0.2822
7264	0.252138
7268	0.257101
7272	0.257101
7276	0.283438
7280	0.173567
7284	0.26444
7288	0.181142
7292	0.181142
7296	-0.0536686
7300	-0.0816385
7304	-0.323355
7308	-0.385883
7312	-0.661267
7316	-0.747114
7320	-0.954056
7324	-1.19914
7328	-1.52489
7332	-1.75677
7336	-1.88559
7340	-1.74456
7344	-1.75435
7348	-1.53998
7352	-1.64862
7356	-1.38215
7360	-1.47998
7364	-1.33773
7368	-1.23584
7372	-1.19775
7376	-1.0481
7380	-0.980292
7384	-1.20703
7388	-1.29054
7392	-1.44473
7396	-1.36833
7400	-1.37985
7404	-1.33581
7408	-1.31246
7412	-1.2803
7416	-1.24611
7420	-1.10378
7424	-1.06529
7428	-1.05106
7432	-0.932549
7436	-0.808559
7440	-0.779652
7444	-0.699884
7448	-0.453961
7452	-0.418049
7456	-0.230746
7460	-0.152157
7464	-0.0755597
7468	-0.0251274
7472	0.0929918
7476	0.110959
7480	0.180234
7484	0.159773
7488	0.178185
7492	0.174774
7496	0.215707
7500	0.115658
7504	0.17228
7508	0.138758
7512	0.0889361
7516	0.156533
7520	0.105963
7524	0.0688644
7528	-0.074671
7532	-0.13259
7536	-0.0508212
7540	-0.129673
7544	-0.113638
7548	-0.171496
7552	-0.215527
7556	-0.126022
7560	-0.224966
7564	-0.2151
7568	-0.229919
7572	-0.235408
7576	-0.246631
7580	-0.403212
7584	-0.403212
7588	-0.424873
7592	-0.390301
7596	-0.3492
7600	-0.242996
7604	-0.342738
7608	-0.192348
7612	-0.180455
7616	-0.0934487
7620	-0.113141
7624	-0.0608995
7628	-0.0291997
7632	-0.0055145
7636	0.0453878
7640	0.0499169
7644	-0.0116597
7648	0.0817455
7652	0.0363871
7656	0.159421
7660	0.149192
7664	0.189703
7668	0.208651
7672	0.24792
7676	0.24792
7680	0.206758
7684	0.173856
7688	0.205016
7692	0.182252
7696	0.201965
7700	0.181782
7704	0.155035
7708	0.169846
7712	0.169846
7716	0.1756
7720	0.151276
7724	0.164352
7728	0.1756
7732	0.119547
7736	0.138698
7740	0.0732075
7744	0.0146806
7748	0.0456796
7752	0.0557898
7756	-0.00386301
7760	-0.00347443
7764	0.00877487
7768	0.00873666
7772	0.0659088
7776	0.0942978
7780	0.091652
7784	0.186589
7788	0.163486
7792	0.140626
7796	0.132513
7800	0.21037
7804	0.21037
7808	0.225379
7812	0.228511
7816	0.224402
7820	0.221368
7824	0.216384
7828	0.195678
7832	0.219962
7836	0.264002
7840	0.276714
7844	0.262145
7848	0.226276
7852	0.226276
7856	0.155254
7860	0.148306
7864	0.132142
7868	0.175572
7872	0.142207
7876	0.120616
7880	0.0128127
7884	-0.046578
7888	-0.0135976
7892	0.0526091
7896	0.101753
7900	0.159964
7904	0.188474
7908	0.200785
7912	0.154987
7916	0.190226
7920	0.217716
7924	0.247906
7928	0.199517
7932	0.20141
7936	0.165763
7940	0.11066
7944	0.0753168
7948	0.11066
7952	0.123382
7956	0.140802
7960	0.166332
7964	0.203795
7968	0.222677
7972	0.26426
7976	0.240501
7980	0.267664
7984	0.23379
7988	0.250328
7992	0.183003
7996	0.178544
8000	0.149777
8004	0.149777
8008	0.112374
8012	0.0408147
8016	0.0315287
8020	0.0510568
8024	0.0197715
8028	0.0408147
8032	-0.0214994
8036	0.00288833
8040	-0.0214994
8044	0.00230768
8048	0.0126729
8052	0.0329619
8056	0.0803375
8060	0.0823845
8064	0.0823845
8068	0.0881319
8072	0.117674
8076	0.144866
8080	0.211789
8084	0.281766
8088	0.305878
8092	0.302619
8096	0.3432
8100	0.301326
8104	0.284335
8108	0.310488
8112	0.220079
8116	0.208466
8120	0.242626
8124	0.190182
8128	0.079017
8132	0.0671573
8136	-0.0387377
8140	-0.000341459
8144	-0.102147
8148	-0.119844
8152	-0.168247
8156	-0.108167
8160	-0.163128
[truncated: 193,960 more rows]
