# Supplementary material for: A Compendium of Nucleosome and Transcript Profiles Reveals Determinants of Chromatin Architecture and Transcription
Source: PLoS Genet. 2013 May 2;9(5):e1003479. doi: 10.1371/journal.pgen.1003479 (PMC3642058; doi:10.1371/journal.pgen.1003479)
Supplement: Dataset S1 — Yeast transcript annotation R script and data files. Please note this file is 81.9 MB and may be difficult for some readers to download due to its size. (GZ) [file pgen.1003479.s001.gz › yeast-transcript-annotation/chr11.noncoding.gff]

chr11	SGD	snoRNA	38812	38912	1000	+	.	SNR64
chr11	SGD	tRNA	46736	46807	1000	-	.	TRT2
chr11	SGD	tRNA	74629	74702	1000	+	.	tN(GUU)K
chr11	SGD	tRNA	84213	84296	1000	+	.	tL(UAA)K
chr11	SGD	tRNA	141023	141094	1000	-	.	tE(UUC)K
chr11	SGD	tRNA	162492	162563	1000	-	.	tR(UCU)K
chr11	SGD	tRNA	202643	202715	1000	+	.	tK(CUU)K
chr11	SGD	tRNA	219539	219611	1000	+	.	tA(AGC)K1
chr11	SGD	snoRNA	282829	282923	1000	+	.	SNR38
chr11	SGD	tRNA	302562	302667	1000	+	.	tW(CCA)K
chr11	SGD	tRNA	307788	307861	1000	-	.	tV(AAC)K1
chr11	SGD	tRNA	313045	313116	1000	-	.	tH(GUG)K
chr11	SGD	snoRNA	364419	364519	1000	+	.	SNR69
chr11	SGD	tRNA	379323	379396	1000	+	.	tV(AAC)K2
chr11	SGD	snoRNA	430673	430781	1000	-	.	SNR87
chr11	SGD	tRNA	458200	458313	1000	+	.	tL(CAA)K
chr11	SGD	tRNA	490611	490683	1000	+	.	tR(ACG)K
chr11	SGD	tRNA	512974	513045	1000	-	.	tD(GUC)K
chr11	SGD	tRNA	517630	517702	1000	+	.	tA(AGC)K2
chr11	SGD	snoRNA	558658	559008	1000	-	.	SNR42
chr11	SGD	tRNA	578607	578702	1000	+	.	tK(UUU)K
