# Supplementary material for: A Compendium of Nucleosome and Transcript Profiles Reveals Determinants of Chromatin Architecture and Transcription
Source: PLoS Genet. 2013 May 2;9(5):e1003479. doi: 10.1371/journal.pgen.1003479 (PMC3642058; doi:10.1371/journal.pgen.1003479)
Supplement: Dataset S1 — Yeast transcript annotation R script and data files. Please note this file is 81.9 MB and may be difficult for some readers to download due to its size. (GZ) [file pgen.1003479.s001.gz › yeast-transcript-annotation/chr15.data.nucleosomes]

12	0.403881
16	0.465361
20	0.454131
24	0.451119
28	0.430887
32	0.404751
36	0.351724
40	0.318996
44	0.307291
48	0.328179
52	0.307291
56	0.351214
60	0.345402
64	0.352363
68	0.362286
72	0.395861
76	0.423466
80	0.473531
84	0.494141
88	0.504804
92	0.514022
96	0.494141
100	0.301318
104	0.13245
108	-0.0284157
112	-0.216449
116	-0.30821
120	-0.381578
124	-0.495527
128	-0.518377
132	-0.552093
136	-0.491837
140	-0.470296
144	-0.377137
148	-0.370485
152	-0.304431
156	-0.266412
160	-0.2605
164	-0.348902
168	-0.38351
172	-0.57654
176	-0.580991
180	-0.736127
184	-0.759016
188	-0.831666
192	-0.791452
196	-0.736127
200	-0.637362
204	-0.484988
208	-0.435361
212	-0.400864
216	-0.2162
220	-0.171672
224	-0.0147267
228	0.0219799
232	0.169021
236	0.207479
240	0.233375
244	0.210618
248	0.207479
252	0.209117
256	0.235118
260	0.235535
264	0.28307
268	0.268213
272	0.272692
276	0.272692
280	0.297471
284	0.302923
288	0.297471
292	0.278305
296	0.25028
300	0.237052
304	0.195159
308	0.149523
312	0.092267
316	0.115361
320	0.0950398
324	0.0659989
328	0.040765
332	0.0325973
336	0.0183515
340	-0.0173893
344	-0.0523165
348	-0.0253241
352	-0.071664
356	-0.070772
360	-0.174426
364	-0.202721
368	-0.130326
372	-0.149703
376	-0.139709
380	-0.139709
384	-0.0838317
388	-0.0542417
392	-0.019417
396	0.00143273
400	0.0549016
404	0.0842131
408	0.150453
412	0.117507
416	0.155923
420	0.214272
424	0.195757
428	0.199048
432	0.213184
436	0.175744
440	0.235331
444	0.204687
448	0.266911
452	0.171378
456	0.16094
460	0.238804
464	0.210356
468	0.126303
472	0.0729361
476	0.0594558
480	0.0635433
484	-0.104279
488	-0.186382
492	-0.164189
496	-0.315654
500	-0.386147
504	-0.525925
508	-0.561097
512	-0.635735
516	-0.57139
520	-0.725369
524	-0.710271
528	-0.821493
532	-0.828113
536	-0.92671
540	-0.89812
544	-1.00232
548	-1.07935
552	-1.29644
556	-1.37577
560	-1.44129
564	-1.25093
568	-1.27783
572	-1.21028
576	-1.20482
580	-0.853705
584	-0.785221
588	-0.552831
592	-0.450452
596	-0.390856
600	-0.348056
604	-0.388466
608	-0.390856
612	-0.348056
616	-0.296323
620	-0.235792
624	-0.119569
628	-0.046965
632	0.0270754
636	0.0307787
640	0.133056
644	0.0307787
648	0.114237
652	0.112719
656	0.233861
660	0.190606
664	0.270299
668	0.297736
672	0.367032
676	0.332967
680	0.365909
684	0.298065
688	0.312889
692	0.240057
696	0.250939
700	0.207218
704	0.268999
708	0.262672
712	0.00487809
716	-0.0560461
720	-0.237134
724	-0.3614
728	-0.616016
732	-0.730013
736	-0.859294
740	-0.878054
744	-1.04378
748	-1.1408
752	-1.2007
756	-1.15857
760	-1.17311
764	-1.05482
768	-1.10948
772	-0.95703
776	-1.04945
780	-0.883029
784	-1.00789
788	-1.09311
792	-1.16669
796	-1.33158
800	-1.41982
804	-1.43833
808	-1.55487
812	-1.47938
816	-1.51032
820	-1.47023
824	-1.46667
828	-1.37116
832	-1.26448
836	-1.12679
840	-1.01894
844	-0.833426
848	-0.817075
852	-0.747017
856	-0.822065
860	-0.728706
864	-0.666093
868	-0.572829
872	-0.36007
876	-0.249035
880	-0.108998
884	-0.108414
888	-0.0675632
892	0.0223413
896	0.14823
900	0.123551
904	0.0493209
908	0.1199
912	0.1147
916	0.136429
920	0.1199
924	0.182604
928	0.203074
932	0.227309
936	0.218957
940	0.267091
944	0.252262
948	0.259624
952	0.127198
956	0.178591
960	0.0478285
964	0.0602477
968	-0.0361362
972	-0.0437794
976	-0.180128
980	-0.142043
984	-0.28391
988	-0.324694
992	-0.45678
996	-0.513314
1000	-0.631686
1004	-0.673039
1008	-0.712794
1012	-0.657741
1016	-0.704624
1020	-0.671916
1024	-0.631686
1028	-0.64766
1032	-0.538627
1036	-0.504291
1040	-0.419671
1044	-0.316559
1048	-0.261631
1052	-0.252469
1056	-0.267508
1060	-0.23625
1064	-0.171207
1068	-0.127355
1072	-0.0373982
1076	0.0508492
1080	0.104661
1084	0.102515
1088	0.104661
1092	0.0682693
1096	0.0868049
1100	0.0743183
1104	0.0796594
1108	0.0548619
1112	0
1116	0.0416476
1120	0
1124	-0.0253556
1128	0.0131497
1132	0
1136	0.0358654
1140	0.0870827
1144	0.0958573
1148	0.13174
1152	0.16088
1156	0.0474168
1160	-0.0653408
1164	-0.105562
1168	0.0252144
1172	-0.00962088
1176	-0.0274551
1180	-0.172533
1184	-0.222504
1188	-0.158981
1192	-0.166461
1196	-0.25126
1200	-0.126331
1204	0.0366175
1208	-0.0186271
1212	-0.154654
1216	-0.170656
1220	-0.241709
1224	-0.139317
1228	-0.0967687
1232	-0.0120059
1236	-0.00223938
1240	-0.0120059
1244	-0.0120059
1248	-0.0182356
1252	0.0256323
1256	0.0965823
1260	0.129633
1264	0.142068
1268	0.129633
1272	0.138333
1276	0.129633
1280	0.139782
1284	0.0926427
1288	0.143937
1292	0.139782
1296	0.164494
1300	0.0876776
1304	0.0729065
1308	0.0992731
1312	0.0729065
1316	-0.00367224
1320	-0.0300332
1324	-0.0371303
1328	-0.00367224
1332	-0.0169915
1336	-0.104862
1340	-0.181764
1344	-0.146857
1348	-0.0716939
1352	-0.0210517
1356	-0.014453
1360	0.0255351
1364	0.0176731
1368	0.0405212
1372	0.0629423
1376	0.117075
1380	0.155781
1384	0.178189
1388	0.26918
1392	0.260379
1396	0.116048
1400	0.184963
1404	0.194636
1408	0.2465
1412	0.212143
1416	0.152937
1420	0.212143
1424	0.283368
1428	0.296992
1432	0.240016
1436	0.16651
1440	0.256183
1444	0.220784
1448	0.12792
1452	0.102042
1456	0.101849
1460	0.102042
1464	0.0585883
1468	-0.0187552
1472	-0.0843701
1476	-0.0722122
1480	-0.104285
1484	-0.140534
1488	-0.204854
1492	-0.14782
1496	-0.187358
1500	-0.23702
1504	-0.181144
1508	-0.160219
1512	-0.149758
1516	-0.158698
1520	-0.0407464
1524	0.0666372
1528	0.15381
1532	0.166438
1536	0.15473
1540	0.214275
1544	0.228025
1548	0.251438
1552	0.243089
1556	0.283949
1560	0.265318
1564	0.233503
1568	0.213087
1572	0.24438
1576	0.26086
1580	0.27119
1584	0.245366
1588	0.294271
1592	0.34915
1596	0.356698
1600	0.297628
1604	0.312074
1608	0.311112
1612	0.302176
1616	0.195623
1620	0.0769079
1624	0.112493
1628	0.0909491
1632	0.0404757
1636	-0.0862755
1640	-0.185345
1644	-0.13658
1648	-0.186697
1652	-0.185345
1656	-0.217644
1660	-0.199878
1664	-0.194858
1668	-0.159871
1672	-0.149569
1676	-0.113009
1680	-0.0198523
1684	-0.10523
1688	-0.181907
1692	-0.19485
1696	-0.227069
1700	-0.214112
1704	-0.194914
1708	-0.163777
1712	-0.137734
1716	-0.0724393
1720	-0.113346
1724	-0.0444889
1728	0.0287462
1732	0.0669244
1736	0.101969
1740	0.103688
1744	0.129404
1748	0.175191
1752	0.146114
1756	0.0795753
1760	0.0795753
1764	0.0676366
1768	0.0703714
1772	0.0353614
1776	0.0703714
1780	0.14367
1784	0.170501
1788	0.170501
1792	0.132512
1796	0.170853
1800	0.218566
1804	0.171422
1808	0.20366
1812	0.180659
1816	0.236111
1820	0.171422
1824	0.100929
1828	0.102812
1832	0.13333
1836	0.100929
1840	0.0142616
1844	-0.0146203
1848	-0.0686489
1852	-0.069649
1856	-0.038722
1860	-0.050463
1864	0.00692402
1868	0.0460057
1872	0.056739
1876	0.110237
1880	0.101775
1884	0.146464
1888	0.185516
1892	0.234698
1896	0.220116
1900	0.211427
1904	0.249839
1908	0.202407
1912	0.183779
1916	0.164292
1920	0.179587
1924	0.24936
1928	0.238997
1932	0.220865
1936	0.215473
1940	0.249903
1944	0.245061
1948	0.277182
1952	0.278192
1956	0.286224
1960	0.316119
1964	0.25815
1968	0.225749
1972	0.222852
1976	0.16831
1980	0.185327
1984	0.163601
1988	0.145493
1992	0.103528
1996	0.0237054
2000	0.0212939
2004	0.0165795
2008	0.0411849
2012	0.0446862
2016	0.0219365
2020	0.0400175
2024	0.0163476
2028	0.0373288
2032	0.068376
2036	0.0581529
2040	0.107301
2044	0.0817884
2048	0.119585
2052	0.172889
2056	0.197594
2060	0.101612
2064	0.0967291
2068	0.0631228
2072	0.0160864
2076	-0.0175269
2080	0.0595645
2084	0.0404359
2088	0.0863242
2092	0.108844
2096	0.0914272
2100	0.0914272
2104	0.114847
2108	0.178462
2112	0.143216
2116	0.189505
2120	0.199344
2124	0.140077
2128	0.140077
2132	0.102881
2136	0.0496635
2140	0.0361468
2144	0.0631101
2148	0.0408856
2152	0.0341168
2156	0.062035
2160	0.0573279
2164	0.0456787
2168	0.0797893
2172	0.132302
2176	0.160773
2180	0.128271
2184	0.109024
2188	0.0913899
2192	0.0811922
2196	0.120894
2200	0.0609409
2204	0.114317
2208	0.0968198
2212	0.0939558
2216	0.0838315
2220	0.0625846
2224	-0.0181854
2228	-0.0655883
2232	-0.116761
2236	-0.168919
2240	-0.248329
2244	-0.139534
2248	-0.150591
2252	-0.122731
2256	-0.122731
2260	-0.117963
2264	-0.107223
2268	-0.00415301
2272	0.102618
2276	0.168352
2280	0.246311
2284	0.21884
2288	0.27617
2292	0.377783
2296	0.455413
2300	0.48023
2304	0.48023
2308	0.47622
2312	0.429294
2316	0.332685
2320	0.281908
2324	0.182702
2328	0.225968
2332	0.105959
2336	-0.00792838
2340	-0.0453002
2344	-0.0775181
2348	-0.0257874
2352	-0.0431289
2356	-0.104494
2360	-0.137636
2364	-0.131072
2368	-0.159408
2372	-0.139421
2376	-0.122714
2380	-0.123929
2384	-0.120151
2388	-0.121825
2392	-0.108482
2396	-0.0619557
2400	-0.0316707
2404	-0.0690784
2408	-0.100782
2412	-0.0816896
2416	-0.0288763
2420	-0.0289514
2424	0.0365499
2428	0.0399771
2432	0.0640223
2436	0.0778971
2440	0.102228
2444	0.115436
2448	0.148003
2452	0.150446
2456	0.171993
2460	0.110457
2464	0.205516
2468	0.266581
2472	0.283266
2476	0.243034
2480	0.188433
2484	0.153978
2488	0.181163
2492	0.175399
2496	0.230234
2500	0.230509
2504	0.274059
2508	0.260191
2512	0.192943
2516	0.126345
2520	0.11462
2524	0.0547059
2528	-0.00748763
2532	-0.106915
2536	-0.0907654
2540	-0.0907654
2544	-0.182004
2548	-0.210567
2552	-0.170323
2556	-0.111569
2560	-0.090796
2564	-0.0649613
2568	-0.0818109
2572	-0.0438623
2576	-0.0394919
2580	-0.0146799
2584	-0.0140324
2588	0.0199307
2592	0.0807957
2596	0.036764
2600	0.116875
2604	0.137818
2608	0.185791
2612	0.22547
2616	0.239607
2620	0.320389
2624	0.264768
2628	0.314325
2632	0.302518
2636	0.271105
2640	0.268714
2644	0.209398
2648	0.195648
2652	0.183756
2656	0.184381
2660	0.136998
2664	0.0242475
2668	0.0710445
2672	0.0392829
2676	0.0802943
2680	0.068135
2684	0.177271
2688	0.209453
2692	0.129124
2696	0.0294313
2700	0.021437
2704	-0.0101509
2708	-0.0644167
2712	-0.120031
2716	-0.212513
2720	-0.187564
2724	-0.181391
2728	-0.214713
2732	-0.269047
2736	-0.221987
2740	-0.221881
2744	-0.168155
2748	-0.153157
2752	-0.0130669
2756	0.0363841
2760	0.00662093
2764	-0.0722888
2768	-0.114016
2772	-0.0894092
2776	-0.104076
2780	-0.00555235
2784	-0.00658765
2788	-0.0379679
2792	0.036104
2796	0.0693737
2800	-0.0178775
2804	0.0234589
2808	0.0379679
2812	0.0474472
2816	0.0379679
2820	0.0218977
2824	-0.0214573
2828	-0.0843922
2832	-0.0958889
2836	-0.124834
2840	-0.160055
2844	-0.153307
2848	-0.149128
2852	-0.130996
2856	-0.136321
2860	-0.122415
2864	-0.0540108
2868	-0.0155688
2872	0.075319
2876	0.13619
2880	0.189645
2884	0.132759
2888	0.212979
2892	0.194551
2896	0.193152
2900	0.127371
2904	0.108101
2908	0.0875373
2912	0.163138
2916	0.108101
2920	0.0829894
2924	0.0643486
2928	0.0202166
2932	0.00965757
2936	-0.0927201
2940	-0.087746
2944	-0.0301785
2948	0.0468132
2952	0.184425
2956	0.119366
2960	0.0860074
2964	0.00112789
2968	0.190511
2972	0.322337
2976	0.172907
2980	0.269033
2984	0.226827
2988	0.0807083
2992	0.0297938
2996	0.0584993
3000	0.0297938
3004	0.0619215
3008	0.095496
3012	0.00939877
3016	0.0276889
3020	0.00494497
3024	0.0225483
3028	0.0133438
3032	0.0708214
3036	0.0553741
3040	0.0403604
3044	-0.0290642
3048	0.064877
3052	0.0503535
3056	0.109597
3060	0.0949397
3064	0.20749
3068	0.134256
3072	0.179643
3076	0.0949397
3080	0.0604434
3084	-0.0295002
3088	-0.0105236
3092	-0.0734723
3096	-0.0458037
3100	-0.0746387
3104	-0.0705689
3108	-0.153545
3112	-0.116873
3116	-0.117769
3120	-0.0929486
3124	-0.0878145
3128	-0.0782365
3132	-0.0733062
3136	-0.0545163
3140	0.0155227
3144	-0.00844505
3148	0.00946365
3152	0.00967956
3156	0.00875735
3160	0.0781182
3164	0.0749382
3168	0.0473495
3172	0.0166787
3176	-0.0447614
3180	-0.0494334
3184	-0.118544
3188	-0.0512686
3192	-0.0615315
3196	-0.0398561
3200	-0.0645937
3204	-0.0731958
3208	-0.0156307
3212	-0.040389
3216	-0.0689429
3220	-0.0334795
3224	-0.0344026
3228	0.00392038
3232	-0.055382
3236	-0.0592434
3240	-0.0588385
3244	-0.0592434
3248	-0.0953423
3252	-0.10103
3256	-0.0370762
3260	0.0622842
3264	0.0622842
3268	0.0426864
3272	-0.0208202
3276	0.0611905
3280	0.0426864
3284	-0.000644842
3288	0.048725
3292	0.0636818
3296	0.0805405
3300	0.0727452
3304	0.0396546
3308	-0.00272633
3312	-0.0272178
3316	0.0659531
3320	-0.00182507
3324	-0.00182507
3328	0.010999
3332	-0.0541558
3336	-0.0489096
3340	-0.0805237
3344	-0.0854716
3348	-0.0517312
3352	-0.0489096
3356	-0.0356506
3360	-0.0587641
3364	-0.0673476
3368	-0.0448035
3372	-0.0724415
3376	-0.0597274
3380	-0.103012
3384	-0.0938532
3388	-0.0461526
3392	-0.150657
3396	-0.190732
3400	-0.205336
3404	-0.187828
3408	-0.185757
3412	-0.187576
3416	-0.163562
3420	-0.171919
3424	-0.132951
3428	-0.110299
3432	-0.0881442
3436	-0.0507868
3440	0.0331192
3444	0.0679462
3448	0.0623484
3452	0.037767
3456	0.0754138
3460	0.163413
3464	0.235382
3468	0.227455
3472	0.195892
3476	0.227798
3480	0.225042
3484	0.187065
3488	0.191932
3492	0.239927
3496	0.230867
3500	0.235475
3504	0.190846
3508	0.120776
3512	0.121206
3516	0.146722
3520	0.136096
3524	0.0832297
3528	0.0399388
3532	-0.0357969
3536	-0.176277
3540	-0.147995
3544	-0.196973
3548	-0.181511
3552	-0.0896372
3556	-0.0733544
3560	-0.111921
3564	-0.111179
3568	-0.0838637
3572	-0.0839757
3576	-0.087978
3580	-0.0536523
3584	-0.0536523
3588	-0.0691836
3592	-0.0291567
3596	-0.0463651
3600	-0.0486261
3604	0.0469122
3608	0.122567
3612	0.200438
3616	0.220126
3620	0.118665
3624	0.107254
3628	0.139285
3632	0.249901
3636	0.264795
3640	0.314226
3644	0.363922
3648	0.28513
3652	0.286183
3656	0.167205
3660	0.244484
3664	0.243303
3668	0.180462
3672	0.169046
3676	0.105631
3680	0.106161
3684	0.0826251
3688	0.126377
3692	0.142294
3696	0.0959965
3700	0.0957461
3704	0.0564741
3708	-0.0060653
3712	-0.0197363
3716	-0.0603936
3720	-0.118107
3724	-0.184909
3728	-0.231933
3732	-0.353555
3736	-0.353687
3740	-0.325906
3744	-0.355992
3748	-0.404333
3752	-0.404191
3756	-0.387435
3760	-0.285452
3764	-0.304137
3768	-0.182374
3772	-0.180857
3776	-0.141329
3780	-0.223811
3784	-0.235477
3788	-0.234099
3792	-0.0902355
3796	0.0113484
3800	-0.0546461
3804	-0.0899531
3808	0.00742292
3812	-0.0363215
3816	0.046758
3820	0.0370673
3824	0.046758
3828	-0.0267929
3832	0.0276311
3836	-0.0247616
3840	0.0105384
3844	0.0523644
3848	-0.038577
3852	-0.0249386
3856	-0.00533683
3860	0
3864	-0.0373362
3868	-0.00533683
3872	-0.00533683
3876	-0.0777023
3880	-0.0891523
3884	-0.165878
3888	-0.165878
3892	-0.206752
3896	-0.247751
3900	-0.263809
3904	-0.263809
3908	-0.286258
3912	-0.370607
3916	-0.449951
3920	-0.463085
3924	-0.494442
3928	-0.452199
3932	-0.386835
3936	-0.354873
3940	-0.360987
3944	-0.309889
3948	-0.362165
3952	-0.278932
3956	-0.321928
3960	-0.115679
3964	-0.204066
3968	-0.205511
3972	-0.207496
3976	-0.170658
3980	-0.143053
3984	-0.114697
3988	-0.0839555
3992	0.00384857
3996	-0.0391048
4000	0.0487987
4004	-0.0354837
4008	0.00698634
4012	0.0747081
4016	0.0747081
4020	0.0159269
4024	-0.0189172
4028	-0.0464838
4032	-0.0917478
4036	-0.130762
4040	-0.203786
4044	-0.228819
4048	-0.220701
4052	-0.210103
4056	-0.33359
4060	-0.400377
4064	-0.413392
4068	-0.45907
4072	-0.56128
4076	-0.481912
4080	-0.43282
4084	-0.489805
4088	-0.53895
4092	-0.53895
4096	-0.574393
4100	-0.631643
4104	-0.574393
4108	-0.537352
4112	-0.385528
4116	-0.594188
4120	-0.624041
4124	-0.62636
4128	-0.568694
4132	-0.430394
4136	-0.293532
4140	-0.140519
4144	0.0319597
4148	0.091825
4152	0.160308
4156	0.154116
4160	0.176179
4164	0.224762
4168	0.232811
4172	0.168574
4176	0.14374
4180	0.0900605
4184	0.0281107
4188	0.0274238
4192	0.0274238
4196	0.0498391
4200	0.0414977
4204	0.0729842
4208	-0.0755917
4212	0
4216	-0.105015
4220	-0.0755917
4224	-0.221244
4228	-0.275248
4232	-0.41285
4236	-0.416816
4240	-0.436733
4244	-0.386481
4248	-0.416816
4252	-0.287498
4256	-0.305794
4260	-0.282891
4264	-0.293129
4268	-0.19665
4272	-0.193772
4276	-0.0911409
4280	-0.126683
4284	-0.111551
4288	-0.0467127
4292	-0.154102
4296	-0.130215
4300	-0.130215
4304	0.0200106
4308	0.0627908
4312	0.140224
4316	0.180039
4320	0.223576
4324	0.27983
4328	0.304855
4332	0.288243
4336	0.295282
4340	0.327288
4344	0.315746
4348	0.295282
4352	0.338442
4356	0.329184
4360	0.288207
4364	0.357832
4368	0.20072
4372	0.0851167
4376	-0.0439325
4380	-0.026439
4384	-0.169925
4388	-0.223272
4392	-0.376688
4396	-0.467248
4400	-0.55038
4404	-0.606252
4408	-0.753828
4412	-0.813399
4416	-0.803993
4420	-0.769923
4424	-0.853733
4428	-0.800794
4432	-0.706057
4436	-0.592225
4440	-0.425385
4444	-0.290081
4448	-0.210706
4452	-0.17961
4456	-0.134759
4460	-0.139373
4464	-0.0592234
4468	-0.0424999
4472	0.0647517
4476	0.135793
4480	0.19097
4484	0.243382
4488	0.273223
4492	0.305626
4496	0.322579
4500	0.341557
4504	0.341557
4508	0.389699
4512	0.47328
4516	0.505083
4520	0.566187
4524	0.527228
4528	0.480098
4532	0.445575
4536	0.40611
4540	0.40611
4544	0.379152
4548	0.327877
4552	0.291036
4556	0.190894
4560	0.00776063
4564	-0.143868
4568	-0.268956
4572	-0.312286
4576	-0.380854
4580	-0.396672
4584	-0.433713
4588	-0.419573
4592	-0.38786
4596	-0.343045
4600	-0.32022
4604	-0.264162
4608	-0.241008
4612	-0.209324
4616	-0.194535
4620	-0.163699
4624	-0.179665
4628	-0.156354
4632	-0.107706
4636	-0.128959
4640	-0.102567
4644	-0.0659633
4648	-0.0380038
4652	0.0464179
4656	0.0803192
4660	0.0941825
4664	0.119795
4668	0.0995357
4672	0.0844964
4676	0.0491178
4680	0.0491178
4684	0.033936
4688	0.0581604
4692	0.0970244
4696	0.108118
4700	0.100625
4704	0.166992
4708	0.166992
4712	0.112377
4716	0.0995357
4720	0.0711911
4724	0.0970244
4728	-0.00476395
4732	-0.0459934
4736	-0.130742
4740	-0.115385
4744	-0.189865
4748	-0.287456
4752	-0.292684
4756	-0.25307
4760	-0.148008
4764	-0.193471
4768	-0.192745
4772	-0.144737
4776	-0.123909
4780	-0.0231927
4784	-0.0193912
4788	0.00223017
4792	0.0780277
4796	0.0767217
4800	0.147569
4804	0.127724
4808	0.202828
4812	0.228831
4816	0.229646
4820	0.182913
4824	0.165826
4828	0.161234
4832	0.211068
4836	0.158703
4840	0.217181
4844	0.183354
4848	0.213347
4852	0.158471
4856	0.103977
4860	0.0959063
4864	0.0760151
4868	0.0712671
4872	0.0760151
4876	0.0384078
4880	0.00942557
4884	-0.0543844
4888	-0.120333
4892	-0.202409
4896	-0.239815
4900	-0.219986
4904	-0.250932
4908	-0.353829
4912	-0.419491
4916	-0.529094
4920	-0.484874
4924	-0.522327
4928	-0.484322
4932	-0.430293
4936	-0.367562
4940	-0.295456
4944	-0.2565
4948	-0.124425
4952	-0.0673041
4956	-0.0300126
4960	0.154711
4964	0.154711
4968	0.211348
4972	0.214907
4976	0.218499
4980	0.303525
4984	0.382651
4988	0.42964
4992	0.471097
4996	0.464616
5000	0.462532
5004	0.477887
5008	0.554869
5012	0.551193
5016	0.554869
5020	0.598152
5024	0.514428
5028	0.451537
5032	0.456829
5036	0.389437
5040	0.395949
5044	0.373762
5048	0.316087
5052	0.256323
5056	0.226912
5060	0.18207
5064	0.143466
5068	0.100844
5072	0.0132968
5076	-0.175921
5080	-0.30966
5084	-0.377964
5088	-0.426617
5092	-0.431436
5096	-0.448626
5100	-0.475733
5104	-0.461077
5108	-0.366808
5112	-0.338125
5116	-0.277032
5120	-0.218987
5124	-0.200622
5128	-0.12521
5132	-0.0505416
5136	-0.0246622
5140	0.0165829
5144	0.0989455
5148	0.171378
5152	0.332764
5156	0.34585
5160	0.420703
5164	0.446542
5168	0.406776
5172	0.414708
5176	0.34585
5180	0.27048
5184	0.255586
5188	0.221268
5192	0.192594
5196	0.103556
5200	0.150013
5204	0.150013
5208	0.126998
5212	0.191268
5216	0.100037
5220	0.0971015
5224	-0.0185544
5228	-0.0543914
5232	-0.100056
5236	-0.0830845
5240	-0.216497
5244	-0.377272
5248	-0.430778
5252	-0.501926
5256	-0.529203
5260	-0.555389
5264	-0.555481
5268	-0.544918
5272	-0.580488
5276	-0.580488
5280	-0.618123
5284	-0.587943
5288	-0.531402
5292	-0.395229
5296	-0.271596
5300	-0.214473
5304	-0.139346
5308	-0.0873714
5312	0.0361523
5316	0.0672522
5320	0.100662
5324	0.111031
5328	0.103728
5332	0.103728
5336	0.159775
5340	0.187331
5344	0.191823
5348	0.199751
5352	0.187331
5356	0.15724
5360	0.162271
5364	0.183559
5368	0.234407
5372	0.233289
5376	0.346988
5380	0.316135
5384	0.307871
5388	0.245546
5392	0.307871
5396	0.271814
5400	0.310246
5404	0.202879
5408	0.174344
5412	0.119106
5416	0.0964149
5420	0.0411692
5424	0
5428	-0.0219704
5432	-0.0784572
5436	-0.140519
5440	-0.212228
5444	-0.237419
5448	-0.261729
5452	-0.245543
5456	-0.284283
5460	-0.234971
5464	-0.269187
5468	-0.280409
5472	-0.341575
5476	-0.376426
5480	-0.341575
5484	-0.269187
5488	-0.245543
5492	-0.180275
5496	-0.117184
5500	-0.0303736
5504	0.0141211
5508	0.0169233
5512	0.0169233
5516	0.0612557
5520	0.0965373
5524	0.0918608
5528	0.143693
5532	0.157281
5536	0.130864
5540	0.135676
5544	0.0396188
5548	-0.00860288
5552	0
5556	0.00129566
5560	-0.0513683
5564	-0.0842597
5568	-0.0949374
5572	-0.103093
5576	-0.165475
5580	-0.0847803
5584	-0.104577
5588	-0.0308374
5592	-0.128883
5596	-0.120225
5600	-0.200465
5604	-0.211745
5608	-0.226029
5612	-0.204957
5616	-0.222392
5620	-0.243303
5624	-0.280876
5628	-0.306661
5632	-0.264143
5636	-0.119745
5640	-0.120294
5644	-0.0976107
5648	-0.0922493
5652	-0.0714352
5656	-0.0569559
5660	0.0223101
5664	0.0223191
5668	0.0387925
5672	0.126058
5676	0.142255
5680	0.16637
5684	0.176699
5688	0.235249
5692	0.292499
5696	0.270302
5700	0.276088
5704	0.215249
5708	0.175778
5712	0.0234689
5716	-0.0115924
5720	-0.200807
5724	-0.153865
5728	-0.222056
5732	-0.173065
5736	-0.321928
5740	-0.360998
5744	-0.46059
5748	-0.459008
5752	-0.368572
5756	-0.371745
5760	-0.417039
5764	-0.337637
5768	-0.415037
5772	-0.376638
5776	-0.417039
5780	-0.361305
5784	-0.415037
5788	-0.490876
5792	-0.53985
5796	-0.715485
5800	-0.778198
5804	-0.786428
5808	-0.79573
5812	-0.850794
5816	-0.854936
5820	-0.810111
5824	-0.810111
5828	-0.710493
5832	-0.536083
5836	-0.470274
5840	-0.407552
5844	-0.387116
5848	-0.39188
5852	-0.347481
5856	-0.355878
5860	-0.34437
5864	-0.310886
5868	-0.216654
5872	-0.180963
5876	-0.0520468
5880	-0.0458284
5884	-0.0284084
5888	0.03992
5892	0.159464
5896	0.0850362
5900	0.146103
5904	0.172697
5908	0.190703
5912	0.140178
5916	0.146547
5920	0.15293
5924	0.226449
5928	0.203272
5932	0.163853
5936	0.106285
5940	0.098244
5944	0.127211
5948	0.0958999
5952	0.0689269
5956	0.0374748
5960	0.0076042
5964	0.0335187
5968	-0.076533
5972	-0.064077
5976	-0.076533
5980	-0.076533
5984	-0.0255617
5988	-0.0447116
5992	-0.123075
5996	-0.17819
6000	-0.223091
6004	-0.242931
6008	-0.29944
6012	-0.323407
6016	-0.257365
6020	-0.280644
6024	-0.266237
6028	-0.336786
6032	-0.22063
6036	-0.132788
6040	-0.102157
6044	-0.0692073
6048	0.00730493
6052	-0.0575384
6056	0.00730493
6060	-0.0575384
6064	-0.0852573
6068	-0.0905001
6072	-0.0773702
6076	-0.116401
6080	-0.116401
6084	-0.161626
6088	-0.152676
6092	-0.123005
6096	-0.0633418
6100	-0.11005
6104	-0.154208
6108	-0.103768
6112	-0.11005
6116	-0.0584598
6120	-0.125656
6124	-0.122302
6128	-0.0948363
6132	-0.143027
6136	-0.131621
6140	-0.115191
6144	-0.123913
6148	-0.0758506
6152	-0.0820681
6156	-0.0958989
6160	-0.0958989
6164	-0.0498167
6168	-0.0484208
6172	0.0108642
6176	0.0336084
6180	0.0485861
6184	0.125332
6188	0.254954
6192	0.26418
6196	0.301707
6200	0.314424
6204	0.329039
6208	0.367605
6212	0.339473
6216	0.343232
6220	0.343678
6224	0.36184
6228	0.330132
6232	0.28954
6236	0.339717
6240	0.353947
6244	0.475445
6248	0.542562
6252	0.582561
6256	0.540175
6260	0.492589
6264	0.467166
6268	0.462439
6272	0.446121
6276	0.427567
6280	0.323742
6284	0.26123
6288	0.190777
6292	0.167391
6296	0.096723
6300	0.0633802
6304	0.0364336
6308	0.0346204
6312	0.0550613
6316	0.0566781
6320	0.0512878
6324	0.0558323
6328	0.127626
6332	0.0869745
6336	0.114047
6340	0.0881399
6344	0.0845191
6348	0.114047
6352	0.136145
6356	0.135277
6360	0.146565
6364	0.155408
6368	0.162723
6372	0.111669
6376	0.155693
6380	0.128247
6384	0.147313
6388	0.148694
6392	0.129221
6396	0.106074
6400	0.0911775
6404	0.0530113
6408	0.0530113
6412	0.0281076
6416	0.0291514
6420	0.0275063
6424	0.0134308
6428	0.0441969
6432	0.0102827
6436	-0.00532773
6440	-0.035708
6444	-0.0348775
6448	0.00351883
6452	-0.00822049
6456	-0.0301781
6460	-0.0682086
6464	-0.0750194
6468	-0.0539628
6472	-0.0608822
6476	-0.0947763
6480	-0.0530585
6484	-0.0947763
6488	-0.032519
6492	-0.0367384
6496	-0.0226346
6500	0.08985
6504	0.0750063
6508	0.0260107
6512	0.0519314
6516	0.0587913
6520	0.08985
6524	0.0946114
6528	0.0426443
6532	0.0288548
6536	0.00471468
6540	-0.0186692
6544	-0.110661
6548	-0.0353744
6552	0.0101957
6556	0
6560	-0.00687548
6564	-0.0278598
6568	-0.000772894
6572	0.0525433
6576	0.00233793
6580	-0.0462145
6584	-0.0532475
6588	-0.0326083
6592	-0.0351931
6596	-0.118371
6600	-0.126889
6604	-0.18454
6608	-0.200884
6612	-0.302078
6616	-0.377284
6620	-0.379037
6624	-0.346947
6628	-0.345481
6632	-0.338935
6636	-0.291811
6640	-0.193124
6644	-0.217365
6648	-0.152259
6652	-0.151426
6656	-0.0973976
6660	0.0226843
6664	0.13777
6668	0.13777
6672	0.155191
6676	0.179125
6680	0.15811
6684	0.156455
6688	0.230939
6692	0.253823
6696	0.343444
6700	0.308976
6704	0.248501
6708	0.167552
6712	0.141512
6716	0.149281
6720	0.108768
6724	0.0928542
6728	0.0529131
6732	-0.0280884
6736	-0.0567399
6740	-0.158479
6744	-0.161077
6748	-0.185266
6752	-0.13389
6756	-0.136047
6760	-0.130535
6764	-0.125401
6768	-0.117769
6772	-0.0832817
6776	-0.045088
6780	0.0863971
6784	0.0863971
6788	0.135781
6792	0.184347
6796	0.232028
6800	0.122266
6804	0.183554
6808	0.0954701
6812	0.0808749
6816	0.0248994
6820	0.025654
6824	0.0341056
6828	0.0641617
6832	0.113006
6836	0.122298
6840	0.141631
6844	0.18459
6848	0.191337
6852	0.225422
6856	0.249015
6860	0.221615
6864	0.213497
6868	0.196897
6872	0.18522
6876	0.213497
6880	0.238774
6884	0.219302
6888	0.109661
6892	0.054011
6896	0.0176778
6900	-0.0793607
6904	-0.194496
6908	-0.292233
6912	-0.265677
6916	-0.40404
6920	-0.517995
6924	-0.483278
6928	-0.553998
6932	-0.548238
6936	-0.607633
6940	-0.609387
6944	-0.609387
6948	-0.659649
6952	-0.665888
6956	-0.730341
6960	-0.661378
6964	-0.603405
6968	-0.584755
6972	-0.477614
6976	-0.471433
6980	-0.432918
6984	-0.546384
6988	-0.569054
6992	-0.502839
6996	-0.706072
7000	-0.833339
7004	-0.996544
7008	-1.10771
7012	-1.13026
7016	-1.03415
7020	-1.05542
7024	-1.03175
7028	-0.885101
7032	-0.777542
7036	-0.577199
7040	-0.329064
7044	-0.300305
7048	-0.304049
7052	-0.230203
7056	-0.120664
7060	-0.121991
7064	-0.0520222
7068	-0.0406005
7072	-0.0236512
7076	-0.0411573
7080	0.00541349
7084	0.0761996
7088	0.170776
7092	0.306689
7096	0.323747
7100	0.349681
7104	0.344867
7108	0.349533
7112	0.394218
7116	0.401757
7120	0.437131
7124	0.431218
7128	0.42161
7132	0.454002
7136	0.450553
7140	0.487622
7144	0.465887
7148	0.487296
7152	0.455634
7156	0.481533
7160	0.398451
7164	0.380096
7168	0.298891
7172	0.234755
7176	0.201243
7180	0.109926
7184	0.0413915
7188	-0.027295
7192	-0.0544478
7196	-0.127262
7200	-0.142333
7204	-0.111251
7208	-0.142333
7212	-0.141855
7216	-0.122575
7220	-0.165792
7224	-0.0972341
7228	-0.0775291
7232	0.0235473
7236	0.0132577
7240	0.0943416
7244	0.0379749
7248	0.0782848
7252	0.0687617
7256	0.1292
7260	0.161225
7264	0.222981
7268	0.242801
7272	0.297968
7276	0.299153
7280	0.297968
7284	0.33005
7288	0.311449
7292	0.347798
7296	0.33726
7300	0.319554
7304	0.2831
7308	0.276442
7312	0.227475
7316	0.228174
7320	0.205283
7324	0.248175
7328	0.133031
7332	0.099257
7336	-0.00729555
7340	-0.0527389
7344	-0.150404
7348	-0.256119
7352	-0.321396
7356	-0.327979
7360	-0.338189
7364	-0.36035
7368	-0.375855
7372	-0.392234
7376	-0.422445
7380	-0.422445
7384	-0.374345
7388	-0.314835
7392	-0.182388
7396	-0.1885
7400	-0.130049
7404	-0.129085
7408	-0.0775921
7412	-0.00210559
7416	0.161085
7420	0.197383
7424	0.26974
7428	0.329636
7432	0.402598
7436	0.383744
7440	0.341173
7444	0.413822
7448	0.350851
7452	0.351126
7456	0.356032
7460	0.277328
7464	0.278011
7468	0.23742
7472	0.205178
7476	0.133831
7480	0.125594
7484	0.125594
7488	0.0592701
7492	0.125475
7496	-0.0415769
7500	-0.0978537
7504	-0.206735
7508	-0.300344
7512	-0.344508
7516	-0.459255
7520	-0.479666
7524	-0.456015
7528	-0.44322
7532	-0.401469
7536	-0.470359
7540	-0.378668
7544	-0.207301
7548	-0.100402
7552	-0.0122532
7556	-0.0452765
7560	0.0324289
7564	0.0621103
7568	0.0775031
7572	0.137267
7576	0.207112
7580	0.278022
7584	0.320146
7588	0.284881
7592	0.306017
7596	0.344448
7600	0.362805
7604	0.373658
7608	0.422784
7612	0.422833
7616	0.422784
7620	0.416287
7624	0.391264
7628	0.388447
7632	0.401089
7636	0.406967
7640	0.406967
7644	0.421624
7648	0.430453
7652	0.364358
7656	0.339903
7660	0.329606
7664	0.261239
7668	0.221018
7672	0.148551
7676	0.178907
7680	0.165059
7684	0.09402
7688	0.0285692
7692	0.0239032
7696	0.00206694
7700	0.0285692
7704	0.00406509
7708	0.0231292
7712	0.0655049
7716	0.0548066
7720	0.109167
7724	0.0978642
7728	0.0980708
7732	0.0935916
7736	0.109885
7740	0.109885
7744	0.0992244
7748	0.0993788
7752	0.155185
7756	0.190561
7760	0.221118
7764	0.185075
7768	0.241725
7772	0.268141
7776	0.273116
7780	0.259143
7784	0.203899
7788	0.197524
7792	0.197524
7796	0.140216
7800	0.107158
7804	0.0444042
7808	0.0382367
7812	-0.0587024
7816	-0.178957
7820	-0.276888
7824	-0.276888
7828	-0.291548
7832	-0.334997
7836	-0.35139
7840	-0.395929
7844	-0.3844
7848	-0.292099
7852	-0.160686
7856	-0.147315
7860	-0.066769
7864	0.01805
7868	0.0468518
7872	0.0822866
7876	0.0997602
7880	0.159777
7884	0.291401
7888	0.420561
7892	0.420561
7896	0.447784
7900	0.469943
7904	0.460183
7908	0.491198
7912	0.534233
7916	0.550012
7920	0.521681
7924	0.49223
7928	0.496762
7932	0.492631
7936	0.443664
7940	0.411603
7944	0.337093
7948	0.280108
7952	0.184374
7956	0.113833
7960	0.0599368
7964	-0.0938669
7968	-0.165648
7972	-0.300066
7976	-0.368165
7980	-0.395111
7984	-0.423929
7988	-0.539348
7992	-0.440169
7996	-0.465011
8000	-0.401617
8004	-0.325544
8008	-0.258041
[truncated: 270,687 more rows]
