# Supplementary material for: A Compendium of Nucleosome and Transcript Profiles Reveals Determinants of Chromatin Architecture and Transcription
Source: PLoS Genet. 2013 May 2;9(5):e1003479. doi: 10.1371/journal.pgen.1003479 (PMC3642058; doi:10.1371/journal.pgen.1003479)
Supplement: Dataset S1 — Yeast transcript annotation R script and data files. Please note this file is 81.9 MB and may be difficult for some readers to download due to its size. (GZ) [file pgen.1003479.s001.gz › yeast-transcript-annotation/chr7.data.tot.perm]

0	16	7.14636
0	24	7.26277
0	32	6.89828
0	40	7.08948
0	48	6.65753
0	56	6.30899
0	64	6.13906
0	72	6.50326
0	80	6.84549
0	88	8.71751
0	96	8.72727
0	104	9.0634
0	112	9.0634
0	120	8.25379
0	128	8.08443
0	136	8.08443
0	144	7.63524
0	152	8.26388
0	160	8.68032
0	168	9.07044
0	176	9.59583
0	184	9.71914
0	192	9.95094
0	200	9.97127
0	208	9.71914
0	216	9.26221
0	224	8.78448
0	232	8.78448
0	240	8.74819
0	248	8.96303
0	256	9.32782
0	264	9.32782
0	272	9.01442
0	280	8.37359
0	288	8.20806
0	296	7.77039
0	304	7.37669
0	312	6.68115
0	320	5.6778
0	328	5.6778
0	336	6.34746
0	344	6.8425
0	352	7.36215
0	360	7.36215
0	368	7.35797
0	376	6.83048
0	384	6.7044
0	392	6.7044
0	400	7.10703
0	408	7.29812
0	416	7.29812
0	424	8.26277
0	432	8.99301
0	440	8.92538
0	448	8.8809
0	456	8.97332
0	464	7.46683
0	472	7.10454
0	480	7.23111
0	488	7.69945
0	496	7.48036
0	504	7.548
0	512	7.548
0	520	7.88381
0	528	7.87359
0	536	8.54524
0	544	8.93874
0	552	8.93874
0	560	8.44925
0	568	8.40939
0	576	5.69116
0	584	5.32193
0	592	5.63005
0	600	6.57347
0	608	6.57347
0	616	6.71425
0	624	6.71425
0	632	5.89539
0	640	5.61611
0	648	5.61611
0	656	5.38904
0	664	5.43741
0	672	5.69779
0	680	5.69779
0	688	5.47651
0	696	5.46099
0	704	5.55897
0	712	5.21501
0	720	5.26946
0	728	5.25154
0	736	5.27834
0	744	5.27834
0	752	5.67108
0	760	5.84847
0	768	5.84847
0	776	6.01707
0	784	6.39314
0	792	5.93524
0	800	5.69116
0	808	5.93524
0	816	5.65753
0	824	5.35588
0	832	5.35588
0	840	5.49185
0	848	5.52207
0	856	5.71097
0	864	5.71097
0	872	5.56624
0	880	5.56624
0	888	5.55897
0	896	5.26946
0	904	5.26053
0	912	5.46877
0	920	5.64386
0	928	5.54432
0	936	5.78136
0	944	5.94084
0	952	5.97946
0	960	6.22882
0	968	6.29155
0	976	6.28716
0	984	6.02237
0	992	5.89539
0	1000	5.46877
0	1008	5.29593
0	1016	5.29593
0	1024	5.29593
0	1032	5.17754
0	1040	5.42146
0	1048	5.1964
0	1056	5.1964
0	1064	5.61611
0	1072	5.73697
0	1080	5.73697
0	1088	6.21038
0	1096	5.92961
0	1104	5.61611
0	1112	5.6778
0	1120	5.95752
0	1128	5.95752
0	1136	6.23339
0	1144	6.23339
0	1152	6.46877
0	1160	6.49947
0	1168	6.52952
0	1176	6.52952
0	1184	6.52952
0	1192	5.92961
0	1200	5.65753
0	1208	5.42146
0	1216	5.65753
0	1224	5.42146
0	1232	5.43741
0	1240	5.43741
0	1248	5.64386
0	1256	5.8365
0	1264	5.8365
0	1272	6.03814
0	1280	6.10952
0	1288	6.03814
0	1296	5.7938
0	1304	5.94642
0	1312	5.92396
0	1320	5.974
0	1328	5.974
0	1336	5.95198
0	1344	5.7938
0	1352	5.51457
0	1360	5.26053
0	1368	5.14878
0	1376	5.26053
0	1384	5.22423
0	1392	5.43741
0	1400	5.97946
0	1408	6.05373
0	1416	6.35168
0	1424	6.35168
0	1432	6.12928
0	1440	5.79998
0	1448	5.79998
0	1456	5.54432
0	1464	5.98489
0	1472	5.98489
0	1480	6.05373
0	1488	5.6778
0	1496	6.03814
0	1504	5.96303
0	1512	6.22882
0	1520	6.21963
0	1528	6.21963
0	1536	5.97946
0	1544	6.07936
0	1552	6.01176
0	1560	6.187
0	1568	6.34324
0	1576	6.38494
0	1584	6.14878
0	1592	6.04855
0	1600	5.79998
0	1608	5.79998
0	1616	5.56624
0	1624	5.56624
0	1632	5.69116
0	1640	5.69116
0	1648	5.42946
0	1656	5.8365
0	1664	6.07427
0	1672	5.90689
0	1680	5.9126
0	1688	6.04855
0	1696	5.95198
0	1704	5.95198
0	1712	6.01176
0	1720	6.00643
0	1728	6.01176
0	1736	5.95198
0	1744	6.01176
0	1752	6.02237
0	1760	6.30899
0	1768	6.35588
0	1776	6.35588
0	1784	6.14878
0	1792	5.95198
0	1800	5.45317
0	1808	5.45317
0	1816	5.45317
0	1824	5.55897
0	1832	5.55897
0	1840	5.78759
0	1848	5.6231
0	1856	5.82443
0	1864	5.82443
0	1872	5.82443
0	1880	5.78136
0	1888	5.85442
0	1896	5.7625
0	1904	5.8365
0	1912	5.8365
0	1920	5.55897
0	1928	5.23339
0	1936	5.40534
0	1944	5.40534
0	1952	5.25154
0	1960	5.25154
0	1968	5.33049
0	1976	5.187
0	1984	5.05889
0	1992	5.38904
0	2000	5.38904
0	2008	5.51457
0	2016	5.92961
0	2024	6.07936
0	2032	6.07936
0	2040	6.40534
0	2048	6.56261
0	2056	6.78759
0	2064	7.10703
0	2072	7.22882
0	2080	7.20806
0	2088	6.74018
0	2096	6.55897
0	2104	5.32193
0	2112	5.15843
0	2120	5.17754
0	2128	5.53694
0	2136	5.82443
0	2144	5.55897
0	2152	5.86035
0	2160	6.26053
0	2168	6.99839
0	2176	7.05114
0	2184	7.05114
0	2192	6.90115
0	2200	5.65753
0	2208	5.35588
0	2216	5.05889
0	2224	5.11944
0	2232	5.02764
0	2240	5.05889
0	2248	5.05889
0	2256	5.05889
0	2264	5.34746
0	2272	5.95198
0	2280	6.01176
0	2288	6.1964
0	2296	6.1964
0	2304	5.7938
0	2312	5.6778
0	2320	5.75616
0	2328	5.54432
0	2336	5.43741
0	2344	5.43741
0	2352	5.11944
0	2360	5.13906
0	2368	5.28716
0	2376	5.28716
0	2384	5.47651
0	2392	5.66432
0	2400	5.53694
0	2408	5.26946
0	2416	5.28716
0	2424	5.28716
0	2432	5.06916
0	2440	5.07936
0	2448	5.35588
0	2456	5.35588
0	2464	5.65753
0	2472	5.63005
0	2480	5.61611
0	2488	5.01707
0	2496	4.87213
0	2504	4.78759
0	2512	4.86035
0	2520	4.9957
0	2528	5.41343
0	2536	5.71097
0	2544	5.66432
0	2552	5.66432
0	2560	5.51457
0	2568	5.187
0	2576	4.9957
0	2584	5.27834
0	2592	5.46877
0	2600	5.63005
0	2608	5.72403
0	2616	5.73051
0	2624	5.76881
0	2632	6.02764
0	2640	6.10454
0	2648	6.02764
0	2656	6.10454
0	2664	6.14878
0	2672	5.94642
0	2680	5.98489
0	2688	5.98489
0	2696	6.12437
0	2704	6.12437
0	2712	6.12437
0	2720	5.9183
0	2728	5.974
0	2736	5.90115
0	2744	5.78136
0	2752	5.7751
0	2760	5.7751
0	2768	5.71097
0	2776	7.265
0	2784	7.55714
0	2792	7.95475
0	2800	7.32622
0	2808	7.51081
0	2816	7.29155
0	2824	6.90689
0	2832	6.90689
0	2840	7.5202
0	2848	8.35273
0	2856	8.5258
0	2864	8.5258
0	2872	8.92679
0	2880	8.67023
0	2888	8.42946
0	2896	8.25041
0	2904	8.12067
0	2912	7.85145
0	2920	7.93102
0	2928	7.93102
0	2936	7.89684
0	2944	7.89684
0	2952	7.42746
0	2960	7.37463
0	2968	7.46683
0	2976	7.58961
0	2984	7.88961
0	2992	8.27169
0	3000	8.28716
0	3008	7.97673
0	3016	8.01972
0	3024	7.73697
0	3032	6.8365
0	3040	6.63005
0	3048	6.67444
0	3056	8.22423
0	3064	8.29046
0	3072	8.29046
0	3080	8.27169
0	3088	8.17754
0	3096	7.36006
0	3104	6.45317
0	3112	7.30682
0	3120	7.37876
0	3128	7.42746
0	3136	7.93804
0	3144	7.93804
0	3152	7.68783
0	3160	7.39109
0	3168	6.12437
0	3176	5.88381
0	3184	5.60204
0	3192	5.69116
0	3200	6.03814
0	3208	7.43344
0	3216	8.81149
0	3224	9.70193
0	3232	9.70193
0	3240	9.70193
0	3248	8.9781
0	3256	7.20107
0	3264	6.59495
0	3272	6.59495
0	3280	7.14393
0	3288	7.54064
0	3296	7.55714
0	3304	7.55714
0	3312	7.6677
0	3320	7.51645
0	3328	7.07427
0	3336	7.265
0	3344	7.17754
0	3352	7.17516
0	3360	7.27391
0	3368	7.51833
0	3376	7.22423
0	3384	7.19171
0	3392	7.27391
0	3400	7.16083
0	3408	6.45317
0	3416	6.56624
0	3424	7.34324
0	3432	7.34324
0	3440	7.88961
0	3448	8.00107
0	3456	8.37566
0	3464	8.34324
0	3472	7.97264
0	3480	7.28496
0	3488	6.60204
0	3496	6.21963
0	3504	6.09954
0	3512	6.49947
0	3520	7.11449
0	3528	6.90115
0	3536	7.37463
0	3544	7.54432
0	3552	7.4842
0	3560	6.89539
0	3568	6.89828
0	3576	6.75298
0	3584	5.86035
0	3592	5.37255
0	3600	5.47651
0	3608	5.65753
0	3616	6.8809
0	3624	6.9957
0	3632	6.99839
0	3640	7.01442
0	3648	6.03814
0	3656	5.95198
0	3664	5.88961
0	3672	6.07936
0	3680	6.59139
0	3688	7.23795
0	3696	7.8395
0	3704	7.97673
0	3712	8.24702
0	3720	8.24702
0	3728	8.16921
0	3736	7.86919
0	3744	7.72727
0	3752	7.21501
0	3760	6.85739
0	3768	7.06404
0	3776	7.11696
0	3784	7.00643
0	3792	6.69779
0	3800	6.32193
0	3808	5.95198
0	3816	5.95198
0	3824	6.29155
0	3832	6.35588
0	3840	6.70769
0	3848	6.87798
0	3856	6.71097
0	3864	6.71097
0	3872	6.54064
0	3880	6.71425
0	3888	6.17278
0	3896	6.23795
0	3904	6.7751
0	3912	6.80919
0	3920	6.28716
0	3928	6.05889
0	3936	6.05889
0	3944	5.26053
0	3952	5.26053
0	3960	5.9957
0	3968	6.11449
0	3976	6.56624
0	3984	6.59495
0	3992	6.20107
0	4000	5.89539
0	4008	5.85442
0	4016	5.85442
0	4024	5.65753
0	4032	5.52207
0	4040	5.6845
0	4048	5.23339
0	4056	5.23339
0	4064	5.59495
0	4072	6.44531
0	4080	6.57707
0	4088	6.61261
0	4096	6.63005
0	4104	5.94084
0	4112	5.87798
0	4120	5.66432
0	4128	5.46877
0	4136	5.25154
0	4144	5.52952
0	4152	5.54432
0	4160	5.60909
0	4168	5.92961
0	4176	6.20574
0	4184	6.28716
0	4192	6.03814
0	4200	6.08948
0	4208	5.86035
0	4216	5.65753
0	4224	5.45317
0	4232	5.42146
0	4240	5.42146
0	4248	6.5258
0	4256	6.55532
0	4264	6.46099
0	4272	6.63351
0	4280	6.10952
0	4288	5.78759
0	4296	5.72403
0	4304	5.98489
0	4312	5.72403
0	4320	5.69116
0	4328	5.58782
0	4336	5.58066
0	4344	5.58066
0	4352	5.58782
0	4360	5.53694
0	4368	5.59495
0	4376	5.72403
0	4384	5.87213
0	4392	6.86625
0	4400	6.86625
0	4408	6.86625
0	4416	6.86625
0	4424	6.21501
0	4432	5.85442
0	4440	5.87213
0	4448	5.69116
0	4456	5.61611
0	4464	5.61611
0	4472	6.01176
0	4480	5.97946
0	4488	6.34746
0	4496	6.50326
0	4504	6.26946
0	4512	6.01707
0	4520	6.37669
0	4528	6.37669
0	4536	6.31763
0	4544	6.31763
0	4552	6.31763
0	4560	5.974
0	4568	5.974
0	4576	5.95198
0	4584	5.69779
0	4592	5.90689
0	4600	5.90689
0	4608	5.76881
0	4616	6.00643
0	4624	6.20107
0	4632	6.09954
0	4640	5.9957
0	4648	6.16802
0	4656	6.16802
0	4664	6.24249
0	4672	6.67108
0	4680	6.67108
0	4688	6.44531
0	4696	6.81835
0	4704	6.6231
0	4712	6.24702
0	4720	6.187
0	4728	6.38904
0	4736	6.09452
0	4744	5.90115
0	4752	5.66432
0	4760	5.90689
0	4768	5.82443
0	4776	5.9126
0	4784	5.9126
0	4792	6.39722
0	4800	6.12928
0	4808	6.06404
0	4816	5.6778
0	4824	5.63697
0	4832	5.63697
0	4840	5.81835
0	4848	6.09954
0	4856	6.45709
0	4864	9.54064
0	4872	9.56624
0	4880	9.60115
0	4888	9.60115
0	4896	7.17278
0	4904	7.15361
0	4912	7.17278
0	4920	7.28276
0	4928	7.28716
0	4936	7.17278
0	4944	7.05114
0	4952	6.58782
0	4960	6.58782
0	4968	6.71751
0	4976	6.71751
0	4984	6.86625
0	4992	6.86625
0	5000	6.42547
0	5008	6.45709
0	5016	6.58782
0	5024	6.95752
0	5032	7.83199
0	5040	8.20341
0	5048	8.6895
0	5056	8.6895
0	5064	8.58425
0	5072	7.99839
0	5080	7.42146
0	5088	6.44531
0	5096	5.92961
0	5104	5.88381
0	5112	6.29155
0	5120	6.38904
0	5128	6.6778
0	5136	6.82443
0	5144	6.78759
0	5152	6.60204
0	5160	6.22423
0	5168	5.6778
0	5176	5.6778
0	5184	5.79998
0	5192	5.58782
0	5200	5.58782
0	5208	5.85442
0	5216	6.33049
0	5224	7.11944
0	5232	7.38082
0	5240	7.51833
0	5248	7.38082
0	5256	6.53324
0	5264	6.14878
0	5272	6.27391
0	5280	6.187
0	5288	6.57347
0	5296	6.60204
0	5304	6.57347
0	5312	6.49185
0	5320	6.05889
0	5328	5.43741
0	5336	5.43741
0	5344	5.72403
0	5352	5.85442
0	5360	5.96853
0	5368	5.96853
0	5376	5.96853
0	5384	6.42547
0	5392	6.42547
0	5400	6.63351
0	5408	6.63351
0	5416	6.37255
0	5424	6.23339
0	5432	6.04335
0	5440	6.04335
0	5448	6.20574
0	5456	6.187
0	5464	6.07427
0	5472	6.42146
0	5480	6.10952
0	5488	5.96853
0	5496	5.94642
0	5504	5.94084
0	5512	5.94084
0	5520	6.35588
0	5528	6.32622
0	5536	6.32622
0	5544	6.49185
0	5552	6.35588
0	5560	6.26946
0	5568	6.35588
0	5576	6.42547
0	5584	6.35588
0	5592	6.31763
0	5600	6.17754
0	5608	6.30465
0	5616	6.03814
0	5624	6.42946
0	5632	6.42946
0	5640	6.42946
0	5648	5.7625
0	5656	6.51833
0	5664	6.31331
0	5672	6.31331
0	5680	6.42946
0	5688	6.74339
0	5696	7.00107
0	5704	7.00107
0	5712	6.99839
0	5720	7.09703
0	5728	6.42547
0	5736	6.25154
0	5744	6.11449
0	5752	6.08948
0	5760	5.74339
0	5768	5.69779
0	5776	5.50704
0	5784	5.24249
0	5792	5.35588
0	5800	5.26053
0	5808	5.21501
0	5816	5.21501
0	5824	5.46877
0	5832	5.71097
0	5840	5.71097
0	5848	5.71097
0	5856	5.58782
0	5864	5.43741
0	5872	5.30465
0	5880	5.61611
0	5888	5.61611
0	5896	5.30465
0	5904	5.30465
0	5912	5.30465
0	5920	5.26946
0	5928	5.39722
0	5936	5.39722
0	5944	5.46877
0	5952	5.46877
0	5960	5.187
0	5968	5.42946
0	5976	5.88961
0	5984	6.00107
0	5992	6.14878
0	6000	6.14878
0	6008	6.00107
0	6016	5.27834
0	6024	5.11944
0	6032	5.11944
0	6040	5.10952
0	6048	5.01707
0	6056	5.02764
0	6064	5.1964
0	6072	4.90689
0	6080	4.7751
0	6088	4.7751
0	6096	5.187
0	6104	4.94084
0	6112	5.1964
0	6120	6.6231
0	6128	6.6231
0	6136	6.6231
0	6144	6.60204
0	6152	5.38904
0	6160	5.26053
0	6168	5.42146
0	6176	5.53694
0	6184	5.45317
0	6192	5.42146
0	6200	5.22423
0	6208	5.22423
0	6216	4.9957
0	6224	5.13906
0	6232	5.57347
0	6240	5.76881
0	6248	5.72403
0	6256	5.84847
0	6264	6.02764
0	6272	6.48036
0	6280	7.78292
0	6288	8.18109
0	6296	8.77823
0	6304	8.8425
0	6312	8.71833
0	6320	8.62135
0	6328	8.58335
0	6336	8.37463
0	6344	8.38904
0	6352	8.38904
0	6360	8.7625
0	6368	8.50136
0	6376	8.43939
0	6384	8.00643
0	6392	8.00643
0	6400	7.95336
0	6408	8.04075
0	6416	7.87798
0	6424	7.74979
0	6432	7.58604
0	6440	7.37669
0	6448	7.11944
0	6456	7.37669
0	6464	7.78759
0	6472	8.18464
0	6480	8.18464
0	6488	8.15843
0	6496	7.93524
0	6504	6.5985
0	6512	6.1964
0	6520	6.44136
0	6528	6.9126
0	6536	6.9126
0	6544	6.67108
0	6552	6.74339
0	6560	6.69448
0	6568	6.69448
0	6576	8.79534
0	6584	8.90975
0	6592	9.17872
0	6600	9.17872
0	6608	8.93383
0	6616	8.65242
0	6624	8.41141
0	6632	8.11076
0	6640	7.93664
0	6648	6.78136
0	6656	6.45317
0	6664	6.09954
0	6672	5.69116
0	6680	6.09954
0	6688	6.09954
0	6696	5.73697
0	6704	5.88961
0	6712	6.08948
0	6720	6.19171
0	6728	6.38082
0	6736	6.38082
0	6744	6.34746
0	6752	6.65753
0	6760	6.21501
0	6768	5.7625
0	6776	5.54432
0	6784	5.39722
0	6792	5.39722
0	6800	5.61611
0	6808	5.61611
0	6816	5.69116
0	6824	5.88961
0	6832	5.78759
0	6840	5.78759
0	6848	5.78759
0	6856	6.10952
0	6864	6.10952
0	6872	6.08443
0	6880	5.84847
0	6888	5.92961
0	6896	5.92961
0	6904	5.95198
0	6912	6.34746
0	6920	6.46489
0	6928	6.47651
0	6936	6.44136
0	6944	6.21501
0	6952	6.15843
0	6960	6.21501
0	6968	6.50704
0	6976	6.9183
0	6984	6.548
0	6992	6.83349
0	7000	6.72727
0	7008	6.41745
0	7016	6.11944
0	7024	6.08443
0	7032	5.59495
0	7040	5.51457
0	7048	5.51457
0	7056	5.81835
0	7064	5.81835
0	7072	5.90115
0	7080	5.974
0	7088	5.95198
0	7096	5.974
0	7104	5.95198
0	7112	5.90115
0	7120	5.65071
0	7128	5.37255
0	7136	5.17754
0	7144	5.17754
0	7152	5.30465
0	7160	5.36424
0	7168	6.78136
0	7176	7.45317
0	7184	7.48803
0	7192	7.48803
0	7200	6.97127
0	7208	6.78136
0	7216	6.41343
0	7224	6.07936
0	7232	6.29155
0	7240	6.55897
0	7248	6.53694
0	7256	6.65753
0	7264	6.65753
0	7272	6.51833
0	7280	6.34746
0	7288	5.74979
0	7296	5.49185
0	7304	5.74979
0	7312	5.47651
0	7320	5.7751
0	7328	5.73697
0	7336	6.06916
0	7344	5.82443
0	7352	5.82443
0	7360	6.1964
0	7368	6.1964
0	7376	5.88381
0	7384	5.90689
0	7392	5.90689
0	7400	5.89539
0	7408	5.92961
0	7416	6.10454
0	7424	6.26053
0	7432	6.26053
0	7440	6.08948
0	7448	5.9126
0	7456	5.49185
0	7464	5.45317
0	7472	5.42146
0	7480	5.67108
0	7488	5.88381
0	7496	6.08443
0	7504	5.95752
0	7512	5.95752
0	7520	5.78759
0	7528	5.31331
0	7536	5.30465
0	7544	5.34746
0	7552	5.34746
0	7560	5.81225
0	7568	6.13906
0	7576	6.46099
0	7584	6.15843
0	7592	6.15843
0	7600	5.98489
0	7608	6.20574
0	7616	5.82443
0	7624	5.98489
0	7632	6.28716
0	7640	6.28716
0	7648	6.00107
0	7656	6.25154
0	7664	6.00643
0	7672	6.00643
0	7680	6.28716
0	7688	6.50704
0	7696	6.3684
0	7704	6.32193
0	7712	6.15361
0	7720	5.49185
0	7728	5.49185
0	7736	5.63005
0	7744	5.64386
0	7752	5.98489
0	7760	6.16802
0	7768	6.02237
0	7776	5.94084
0	7784	5.94084
0	7792	5.94084
0	7800	6.41343
0	7808	6.41343
0	7816	6.41343
0	7824	6.41343
0	7832	6.20574
0	7840	5.76881
0	7848	5.6778
0	7856	5.86625
0	7864	6.28276
0	7872	6.46099
0	7880	6.48803
0	7888	6.48803
0	7896	6.3684
0	7904	6.14878
0	7912	6.01176
0	7920	5.80613
0	7928	5.60909
0	7936	5.60909
0	7944	5.43741
0	7952	5.43741
0	7960	5.69779
0	7968	5.69779
0	7976	5.94642
0	7984	6.37255
0	7992	6.13418
0	8000	6.82139
0	8008	7.5258
0	8016	7.73051
0	8024	7.45317
0	8032	7.45317
0	8040	6.73051
0	8048	6.39722
0	8056	6.39722
0	8064	6.65753
0	8072	6.99839
0	8080	6.9876
0	8088	6.8395
0	8096	6.64386
0	8104	6.22882
0	8112	6.15843
0	8120	6.42146
0	8128	6.63697
0	8136	6.7938
0	8144	7.00107
0	8152	6.96578
0	8160	6.87213
0	8168	6.9492
0	8176	6.99301
0	8184	6.89539
0	8192	6.97946
0	8200	6.97946
0	8208	6.75933
0	8216	6.49566
0	8224	6.49947
0	8232	6.55897
0	8240	6.85442
0	8248	7.63005
0	8256	8.08063
0	8264	8.08063
0	8272	8.00375
0	8280	7.86625
0	8288	6.58066
0	8296	6.58066
0	8304	6.58066
0	8312	6.58066
0	8320	6.93804
0	8328	7.30248
0	8336	7.11201
0	8344	7.18228
0	8352	7.46099
0	8360	7.6038
0	8368	7.30682
0	8376	6.87505
0	8384	7.25154
0	8392	7.26946
0	8400	7.26946
0	8408	7.30465
0	8416	7.46294
0	8424	7.29593
0	8432	7.29593
0	8440	7.29593
0	8448	7.44925
0	8456	7.29812
0	8464	7.25829
0	8472	7.44925
0	8480	7.88381
0	8488	7.88381
0	8496	8.29593
0	8504	8.75457
0	8512	8.75457
0	8520	8.81987
0	8528	8.82291
0	8536	8.80459
0	8544	8.16802
0	8552	8.0329
0	8560	7.17754
0	8568	6.60557
0	8576	7.11201
0	8584	7.11201
0	8592	7.39722
0	8600	8.52673
0	8608	8.77196
0	8616	8.77196
0	8624	8.78604
0	8632	7.80459
0	8640	7.80459
0	8648	8.30356
0	8656	8.70275
0	8664	9.04595
0	8672	9.23567
0	8680	9.3962
0	8688	9.45023
0	8696	9.45023
0	8704	8.95128
0	8712	8.81759
0	8720	8.90761
0	8728	7.71425
0	8736	8.02764
0	8744	9.14575
0	8752	8.92255
0	8760	7.95752
0	8768	8.62223
0	8776	9.07554
0	8784	8.9126
0	8792	8.9499
0	8800	9.07554
0	8808	8.9499
0	8816	8.42046
0	8824	8.10204
0	8832	7.9183
0	8840	7.7044
0	8848	7.49566
0	8856	7.30682
0	8864	7.08948
0	8872	6.77823
0	8880	6.39722
0	8888	6.04335
0	8896	6.03814
0	8904	6.12928
0	8912	6.52952
0	8920	6.73051
0	8928	6.73374
0	8936	6.73051
0	8944	6.63005
0	8952	6.548
0	8960	6.9183
0	8968	6.7938
0	8976	6.7938
0	8984	6.7938
0	8992	6.17754
0	9000	5.58066
0	9008	5.15843
0	9016	5.60909
0	9024	5.86625
0	9032	5.86625
0	9040	6.339
0	9048	7.97946
0	9056	7.97946
0	9064	8.14393
0	9072	8.27169
0	9080	7.86625
0	9088	7.55166
0	9096	7.14878
0	9104	7.14878
0	9112	6.78759
0	9120	6.46099
0	9128	6.76881
0	9136	6.46099
0	9144	6.16323
0	9152	6.35588
0	9160	6.53324
0	9168	7.04335
0	9176	7.63869
0	9184	7.63869
0	9192	7.20574
0	9200	7.20574
0	9208	6.01707
0	9216	6.01707
0	9224	6.3684
0	9232	6.67444
0	9240	7.43741
0	9248	7.50704
0	9256	7.56261
0	9264	7.66601
0	9272	7.50704
0	9280	7.20574
0	9288	7.19405
0	9296	7.11201
0	9304	6.89251
0	9312	6.89251
0	9320	6.7751
0	9328	6.38904
0	9336	6.38904
0	9344	6.64729
0	9352	6.79998
0	9360	7.44334
0	9368	7.44334
0	9376	7.37255
0	9384	7.37255
0	9392	6.80305
0	9400	6.46489
0	9408	6.81531
0	9416	7.26723
0	9424	7.30682
0	9432	7.24249
0	9440	7.17516
0	9448	6.25154
0	9456	5.92396
0	9464	5.60204
0	9472	5.58782
0	9480	5.51457
0	9488	5.59495
0	9496	6.10454
0	9504	6.8395
0	9512	7.13662
0	9520	7.28055
0	9528	7.22423
0	9536	7.02237
0	9544	6.49185
0	9552	6.49185
0	9560	6.23339
0	9568	6.23339
0	9576	6.48803
0	9584	6.7044
0	9592	6.7044
0	9600	7.0091
0	9608	7.15361
0	9616	7.0819
0	9624	7.03814
0	9632	6.54432
0	9640	6.45709
0	9648	6.51457
0	9656	6.79998
0	9664	6.8425
0	9672	7.07682
0	9680	7.15361
0	9688	6.75298
0	9696	6.43741
0	9704	6.24249
0	9712	6.24249
0	9720	5.94084
0	9728	6.34324
0	9736	7.07936
0	9744	7.60557
0	9752	7.60557
0	9760	7.60557
0	9768	7.31978
0	9776	6.73374
0	9784	6.37255
0	9792	6.05889
0	9800	6.05889
0	9808	6.37255
0	9816	6.05889
0	9824	5.65753
0	9832	5.87798
0	9840	6.13906
0	9848	6.13906
0	9856	6.06916
0	9864	6.06916
0	9872	5.85442
0	9880	5.63697
0	9888	5.69116
0	9896	5.69116
0	9904	6.24702
0	9912	6.25604
0	9920	6.25604
0	9928	6.12928
0	9936	6.41343
0	9944	6.16802
0	9952	6.26946
0	9960	6.33049
0	9968	6.52952
0	9976	6.35588
0	9984	6.35588
0	9992	6.31331
0	10000	6.0329
0	10008	6.0329
0	10016	6.17278
0	10024	6.17278
0	10032	6.10454
0	10040	6.56624
0	10048	6.11449
0	10056	6.06404
0	10064	6.07936
0	10072	6.07936
0	10080	5.78759
0	10088	5.81225
0	10096	5.81225
0	10104	5.81225
0	10112	5.81225
0	10120	6.05373
0	10128	6.36424
0	10136	6.36424
0	10144	6.46489
0	10152	6.49566
0	10160	6.46489
0	10168	6.04335
0	10176	5.86035
0	10184	5.69779
0	10192	5.45317
0	10200	5.61611
0	10208	5.60909
0	10216	5.57347
0	10224	5.42146
0	10232	5.20574
0	10240	5.20574
0	10248	5.34746
0	10256	5.52952
0	10264	5.75616
0	10272	5.7625
0	10280	5.75616
0	10288	5.63005
0	10296	5.63005
0	10304	5.40534
0	10312	5.25154
0	10320	5.45317
0	10328	5.7044
0	10336	5.6778
0	10344	5.6778
0	10352	5.86625
0	10360	5.61611
0	10368	5.61611
0	10376	5.8365
0	10384	6.15361
0	10392	6.3684
0	10400	6.58066
0	10408	6.44136
0	10416	6.50704
0	10424	6.44136
0	10432	6.33049
0	10440	6.45709
0	10448	6.78136
0	10456	6.86625
0	10464	6.85442
0	10472	6.85442
0	10480	6.85442
0	10488	6.96853
0	10496	6.96853
0	10504	6.9183
0	10512	6.48036
0	10520	7.08948
0	10528	7.31978
0	10536	7.31978
0	10544	7.7938
0	10552	7.97127
0	10560	7.7938
0	10568	7.5985
0	10576	7.7938
0	10584	7.81225
0	10592	7.34535
0	10600	7.34535
0	10608	7.94642
0	10616	7.37048
0	10624	6.50326
0	10632	7.23339
0	10640	7.75933
0	10648	7.45317
0	10656	7.32835
0	10664	7.20574
0	10672	7.092
0	10680	7.092
0	10688	5.98489
0	10696	7.05373
0	10704	7.24249
0	10712	7.33475
0	10720	7.07936
0	10728	6.9876
0	10736	7.07936
0	10744	7.24476
0	10752	7.43542
0	10760	7.72077
0	10768	7.72077
0	10776	7.31763
0	10784	7.1704
0	10792	7.00643
0	10800	7.00643
0	10808	7.90403
0	10816	8.00776
0	10824	7.81683
0	10832	7.81683
0	10840	6.41343
0	10848	6.17754
0	10856	6.17754
0	10864	6.50704
0	10872	6.50704
0	10880	6.50704
0	10888	6.65753
0	10896	6.65753
0	10904	6.76566
0	10912	6.76566
0	10920	6.8395
0	10928	6.47651
0	10936	6.47651
0	10944	5.71097
0	10952	5.54432
0	10960	5.54432
0	10968	5.54432
0	10976	5.54432
0	10984	5.75616
0	10992	5.8365
0	11000	5.8365
0	11008	5.96853
0	11016	5.7938
0	11024	5.72403
0	11032	5.85442
0	11040	6.48036
0	11048	6.96853
0	11056	6.93804
0	11064	6.93524
0	11072	6.86919
0	11080	7.30899
0	11088	7.72403
0	11096	7.87213
0	11104	7.93102
0	11112	7.7751
0	11120	7.26946
0	11128	6.73697
0	11136	6.36006
0	11144	6.6845
0	11152	7.04595
0	11160	6.6845
0	11168	6.6845
0	11176	6.34324
0	11184	6.63005
0	11192	6.27391
0	11200	6.42946
0	11208	6.61611
0	11216	6.82746
0	11224	6.82746
0	11232	7.70275
0	11240	7.70275
0	11248	8.29812
0	11256	8.29812
0	11264	7.69282
0	11272	6.82746
0	11280	6.89539
0	11288	6.89539
0	11296	7.14878
0	11304	7.56261
0	11312	7.72403
0	11320	7.86772
0	11328	7.89539
0	11336	7.72403
0	11344	7.37669
0	11352	7.15843
0	11360	6.95198
0	11368	6.9183
0	11376	7.09452
0	11384	6.93804
0	11392	7.17516
0	11400	7.26277
0	11408	7.07936
0	11416	7.28055
0	11424	7.48803
0	11432	7.54432
0	11440	7.72077
0	11448	7.79843
0	11456	7.72077
0	11464	7.65071
0	11472	7.49185
0	11480	7.31331
0	11488	7.10703
0	11496	7.24249
0	11504	7.39109
0	11512	7.7751
0	11520	7.87652
0	11528	7.838
0	11536	7.68115
0	11544	7.03027
0	11552	7.03027
0	11560	7.32193
0	11568	7.62658
0	11576	8.02369
0	11584	8.04335
0	11592	8.02369
0	11600	7.6231
0	11608	7.6231
0	11616	7.26946
0	11624	7.26946
0	11632	7.26946
0	11640	7.37255
0	11648	7.26946
0	11656	7.24928
0	11664	7.24928
0	11672	7.24928
0	11680	7.17278
0	11688	6.92396
0	11696	7.44925
0	11704	7.44531
0	11712	7.29155
0	11720	7.45317
0	11728	7.45317
0	11736	7.13906
0	11744	6.64386
0	11752	6.64386
0	11760	6.21501
0	11768	5.83048
0	11776	5.60204
0	11784	5.83048
0	11792	6.00643
0	11800	5.81835
0	11808	5.81835
0	11816	6.43344
0	11824	5.7751
0	11832	6.30465
0	11840	6.32622
0	11848	6.66432
0	11856	6.28716
0	11864	6.33049
0	11872	6.09954
0	11880	6.04335
0	11888	6.02764
0	11896	6.04335
0	11904	5.92961
0	11912	5.86625
0	11920	5.1964
0	11928	5.16802
0	11936	5.25154
0	11944	5.25154
0	11952	5.52952
0	11960	5.8425
0	11968	6.02237
0	11976	5.81835
0	11984	6.27834
0	11992	6.85145
0	12000	7.81225
0	12008	7.67948
0	12016	7.68115
0	12024	7.68115
0	12032	5.58782
0	12040	5.58782
0	12048	6.29155
0	12056	6.30899
0	12064	6.3684
0	12072	6.7625
0	12080	6.7625
0	12088	7.28716
0	12096	7.42946
0	12104	7.80919
0	12112	7.73697
0	12120	7.39518
0	12128	6.94642
0	12136	6.32622
0	12144	6.13906
0	12152	6.13906
0	12160	7.26277
0	12168	7.52952
0	12176	7.52952
0	12184	7.82897
0	12192	7.52952
0	12200	6.96853
0	12208	6.44925
0	12216	7.24249
0	12224	7.96166
0	12232	8.42146
0	12240	8.60733
0	12248	8.60733
0	12256	8.3003
0	12264	7.39314
0	12272	7.39314
0	12280	8.81987
0	12288	8.82821
0	12296	8.86845
0	12304	8.86992
0	12312	7.67948
0	12320	7.56624
0	12328	7.38494
0	12336	7.10454
0	12344	7.05631
0	12352	5.58782
0	12360	5.58782
0	12368	6.01176
0	12376	6.66432
0	12384	6.99031
0	12392	6.99031
0	12400	6.99031
0	12408	6.55897
0	12416	6.81835
0	12424	6.8633
0	12432	6.88381
0	12440	6.88381
0	12448	6.88381
0	12456	6.88381
0	12464	6.36424
0	12472	6.58782
0	12480	6.81531
0	12488	6.73374
0	12496	6.73374
0	12504	7.01176
0	12512	7.11449
0	12520	7.11449
0	12528	7.11449
0	12536	7.04595
0	12544	7.08443
0	12552	7.6677
0	12560	7.70275
0	12568	7.70275
0	12576	7.81225
0	12584	8.15361
0	12592	7.41141
0	12600	7.41141
0	12608	7.43344
0	12616	6.97673
0	12624	6.49185
0	12632	6.47651
0	12640	6.59495
0	12648	6.77823
0	12656	6.9183
0	12664	6.97946
0	12672	7.24702
0	12680	7.53879
0	12688	7.0666
0	12696	7.08948
0	12704	7.08948
0	12712	7.29593
0	12720	7.25604
0	12728	7.25604
0	12736	7.25604
0	12744	7.21732
0	12752	7.46099
0	12760	7.61436
0	12768	8.03552
0	12776	8.03552
0	12784	8.28165
0	12792	8.06404
0	12800	7.86625
0	12808	7.53694
0	12816	7.50704
0	12824	7.49947
0	12832	7.53694
0	12840	7.17278
0	12848	7.17278
0	12856	7.88671
0	12864	8.07044
0	12872	7.99839
0	12880	7.99839
0	12888	7.90832
0	12896	7.57707
0	12904	7.43344
0	12912	7.43344
0	12920	7.40939
0	12928	7.71751
0	12936	7.8425
0	12944	8.04465
0	12952	7.95475
0	12960	7.91545
0	12968	7.6038
0	12976	7.00107
0	12984	6.70769
0	12992	6.70769
0	13000	6.70769
0	13008	6.77823
0	13016	6.58425
0	13024	6.21501
0	13032	6.77823
0	13040	7.34535
0	13048	7.54616
0	13056	7.45121
0	13064	7.41544
0	13072	7.23339
0	13080	5.88961
0	13088	5.88961
0	13096	6.85442
0	13104	7.1512
0	13112	7.53324
0	13120	7.53324
0	13128	7.27169
0	13136	6.93524
0	13144	7.39109
0	13152	7.87213
0	13160	7.87213
0	13168	7.87213
0	13176	7.78448
0	13184	6.7044
0	13192	5.92961
0	13200	5.9183
0	13208	5.6845
0	13216	5.71751
0	13224	6.02237
0	13232	6.30465
0	13240	6.36424
0	13248	6.36424
0	13256	6.36424
0	13264	6.23795
0	13272	6.26946
0	13280	5.9183
0	13288	5.80613
0	13296	6.01176
0	13304	6.53694
0	13312	6.48803
0	13320	6.48803
0	13328	6.89828
0	13336	7.03814
0	13344	7.50326
0	13352	7.50326
0	13360	7.66432
0	13368	7.47264
0	13376	7.16563
0	13384	6.80305
0	13392	6.7751
0	13400	6.6778
0	13408	6.4842
0	13416	6.22423
0	13424	6.09452
0	13432	6.10952
0	13440	6.50326
0	13448	7.187
0	13456	7.48036
0	13464	7.48036
0	13472	7.31115
0	13480	7.11944
0	13488	7.11944
0	13496	6.94084
0	13504	6.9126
0	13512	6.67108
0	13520	6.71097
0	13528	6.42547
0	13536	6.35588
0	13544	6.14878
0	13552	6.20574
0	13560	6.20574
0	13568	6.28276
0	13576	6.55532
0	13584	7.42146
0	13592	7.56805
0	13600	7.73857
0	13608	7.73857
0	13616	7.72077
0	13624	7.57707
0	13632	7.45121
0	13640	7.18464
0	13648	7.30682
0	13656	7.28716
0	13664	7.34957
0	13672	7.46294
0	13680	7.5258
0	13688	7.57527
0	13696	7.6677
0	13704	7.60557
0	13712	7.52766
0	13720	7.52766
0	13728	7.47264
0	13736	7.16802
0	13744	7.0666
0	13752	7.0666
0	13760	7.11944
0	13768	7.11944
0	13776	7.1415
0	13784	7.11944
0	13792	7.11944
0	13800	6.62658
0	13808	6.06404
0	13816	6.06404
0	13824	6.06404
0	13832	6.38082
0	13840	6.53324
0	13848	6.974
0	13856	6.99839
0	13864	6.99839
0	13872	7.43542
0	13880	7.265
0	13888	6.65412
0	13896	6.25604
0	13904	6.83349
0	13912	6.83349
0	13920	7.28276
0	13928	7.28276
0	13936	7.30899
0	13944	7.27391
0	13952	6.94642
0	13960	6.94084
0	13968	7.05631
0	13976	7.15361
0	13984	7.54248
0	13992	7.41745
0	14000	7.26723
0	14008	7.84847
0	14016	7.84847
0	14024	9.2069
0	14032	9.37876
0	14040	9.37876
0	14048	9.34271
0	14056	7.60204
0	14064	7.31115
0	14072	7.05889
0	14080	6.94642
0	14088	6.68783
0	14096	6.94642
0	14104	6.548
0	14112	6.14878
0	14120	6.14878
0	14128	7.26723
0	14136	6.31763
0	14144	6.14878
0	14152	6.08948
0	14160	6.41343
0	14168	6.41343
0	14176	6.93524
0	14184	7.34112
0	14192	7.51457
0	14200	7.46877
0	14208	7.22653
0	14216	6.84847
0	14224	6.36006
0	14232	6.52207
0	14240	6.88671
0	14248	7.12437
0	14256	7.5258
0	14264	7.7011
0	14272	7.63178
0	14280	7.48228
0	14288	7.20806
0	14296	7.21963
0	14304	6.8365
0	14312	6.6778
0	14320	6.7907
0	14328	7.02237
0	14336	6.56624
0	14344	7.02237
0	14352	7.04335
0	14360	6.96303
0	14368	6.78448
0	14376	6.72077
0	14384	6.72077
0	14392	6.99301
0	14400	7.05889
0	14408	6.99839
0	14416	7.00107
0	14424	6.42146
0	14432	6.10454
0	14440	6.22882
0	14448	8.01442
0	14456	8.01442
0	14464	8.20457
0	14472	8.28386
0	14480	8.28386
0	14488	8.01176
0	14496	8.62918
0	14504	8.89106
0	14512	9.1518
0	14520	9.18168
0	14528	9.44383
0	14536	9.59317
0	14544	9.54708
0	14552	9.38494
0	14560	9.02501
0	14568	8.58246
0	14576	8.38288
0	14584	8.78526
0	14592	9.13357
0	14600	9.38391
0	14608	9.14938
0	14616	8.96441
0	14624	8.77353
0	14632	7.97127
0	14640	7.1704
0	14648	8.06404
0	14656	9.12129
0	14664	10.0844
0	14672	10.5954
0	14680	11.0714
0	14688	11.0714
0	14696	10.9344
0	14704	10.8166
0	14712	10.4359
0	14720	9.93524
0	14728	9.69531
0	14736	8.94711
0	14744	8.94711
0	14752	9.72037
0	14760	10.0164
0	14768	10.0456
0	14776	10.2098
0	14784	10.0313
0	14792	10.2141
0	14800	10.0939
0	14808	10.477
0	14816	10.477
0	14824	10.6807
0	14832	10.2291
0	14840	9.81072
0	14848	8.87579
0	14856	8.40027
0	14864	8.40027
0	14872	9.56079
0	14880	9.99267
0	14888	10.4205
0	14896	10.9149
0	14904	11.0169
0	14912	11.3759
0	14920	11.4305
0	14928	11.4305
0	14936	10.9864
0	14944	10.4
0	14952	9.84549
0	14960	9.84549
0	14968	10.159
0	14976	10.159
0	14984	10.159
0	14992	10.5558
0	15000	10.7907
0	15008	11.5012
0	15016	11.7374
0	15024	11.7374
0	15032	11.5646
0	15040	10.8644
0	15048	9.46489
0	15056	9.26723
0	15064	9.65114
0	15072	10.3608
0	15080	10.3684
0	15088	10.5562
0	15096	11.0611
0	15104	11.2208
0	15112	11.043
0	15120	11.1234
0	15128	10.8581
0	15136	9.92113
0	15144	9.92113
0	15152	10.3942
0	15160	11.1792
0	15168	11.2092
0	15176	11.37
0	15184	11.3691
0	15192	10.7149
0	15200	10.7149
0	15208	11.045
0	15216	11.0671
0	15224	11.045
0	15232	11.3366
0	15240	11.1418
0	15248	11.1418
0	15256	11.0278
0	15264	11.2388
0	15272	11.2388
0	15280	11.2388
0	15288	11.1719
0	15296	11.1719
0	15304	10.6957
0	15312	10.6957
0	15320	10.604
0	15328	11.0381
0	15336	11.1182
0	15344	11.3049
0	15352	11.3049
0	15360	11.5893
0	15368	11.7196
0	15376	11.6813
0	15384	11.7196
0	15392	11.9202
0	15400	11.6033
0	15408	11.153
0	15416	11.153
0	15424	10.9866
0	15432	10.7281
0	15440	11.0094
0	15448	11.2507
0	15456	11.2163
0	15464	10.9026
0	15472	10.895
0	15480	10.2767
0	15488	10.0942
0	15496	10.0339
0	15504	10.3681
0	15512	10.3681
0	15520	11.1792
0	15528	11.274
0	15536	11.274
0	15544	11.0931
0	15552	11.422
0	15560	11.2639
0	15568	11.2699
0	15576	11.3727
0	15584	11.3727
0	15592	11.1867
0	15600	10.8168
0	15608	10.5172
0	15616	9.47458
0	15624	9.47458
0	15632	9.68325
0	15640	9.87725
0	15648	10.5834
0	15656	10.8947
0	15664	11.1461
0	15672	11.5156
0	15680	11.5498
0	15688	11.5156
0	15696	11.3214
0	15704	11.5372
0	15712	11.5328
0	15720	11.4544
0	15728	11.4544
0	15736	11.4874
0	15744	11.2728
0	15752	11.2728
0	15760	11.2728
0	15768	11.2984
0	15776	11.617
0	15784	11.6727
0	15792	11.1911
0	15800	11.0299
0	15808	10.6599
0	15816	9.86146
0	15824	9.74539
0	15832	9.87139
0	15840	9.9781
0	15848	10.904
0	15856	11.4813
0	15864	11.5435
0	15872	11.5403
0	15880	11.5403
0	15888	11.1014
0	15896	10.8432
0	15904	10.9044
0	15912	11.1014
0	15920	10.9738
0	15928	10.9738
0	15936	11.0368
0	15944	11.0368
0	15952	10.9414
0	15960	10.674
0	15968	10.8727
0	15976	11.218
0	15984	11.218
0	15992	11.2128
0	16000	11.2534
0	16008	11.2216
[truncated: 270,622 more rows]
