# Supplementary material for: A Compendium of Nucleosome and Transcript Profiles Reveals Determinants of Chromatin Architecture and Transcription
Source: PLoS Genet. 2013 May 2;9(5):e1003479. doi: 10.1371/journal.pgen.1003479 (PMC3642058; doi:10.1371/journal.pgen.1003479)
Supplement: Dataset S1 — Yeast transcript annotation R script and data files. Please note this file is 81.9 MB and may be difficult for some readers to download due to its size. (GZ) [file pgen.1003479.s001.gz › yeast-transcript-annotation/chr9.data.snyder.end3]

19439	1
21509	1
22804	1
22815	1
22893	2.58496250072116
22903	1
23773	1
24149	1
24188	1
24358	1
24399	1.58496250072116
25849	1
26174	1
26301	1
26459	1
27067	1
27344	1
27480	1
28110	1
28122	1
28578	1
28618	1
30514	1
31109	1
32315	1
33591	1
33632	1
34364	1
35161	1
36128	1
36745	1
36912	1
39121	1.58496250072116
39176	1
39194	1
40150	1
40166	2
45586	1
46760	1.58496250072116
46791	1
46893	1.58496250072116
46902	1.58496250072116
47304	1
47947	1
48013	1
48047	2.8073549220576
48061	2.32192809488736
48068	1
48104	1
49314	1
49679	1
50909	1
51498	1.58496250072116
51682	1
53706	1
53922	2.8073549220576
53946	1.58496250072116
55459	1
56418	1
56600	1
57266	1
57304	1
57377	2
57384	1
58842	1
59062	1
61193	1
62946	1.58496250072116
63791	1
63860	1
64043	1
64508	1
65132	1.58496250072116
66132	1.58496250072116
66885	1
68852	1
69138	1.58496250072116
69168	3
69223	1.58496250072116
69236	1
69287	1
69323	4.08746284125034
69331	1
69361	1
69419	1
69442	1
69517	2.8073549220576
69561	1
69577	5.04439411935845
69588	7.54689445988764
69598	4.24792751344359
69610	2.58496250072116
69623	4.08746284125034
69636	2
69659	2.32192809488736
69697	2
71013	1
71070	1.58496250072116
72626	1
73919	1
74685	1
75946	1
76002	1
76024	1.58496250072116
76042	1
76279	1
77276	1
77919	1
78475	1
79280	1
79705	1
79853	1.58496250072116
80300	1.58496250072116
80369	1.58496250072116
83872	1
84918	1.58496250072116
84930	3.32192809488736
84939	1.58496250072116
86863	1
86962	1
87878	1.58496250072116
87890	1.58496250072116
88889	2.8073549220576
88898	2.58496250072116
88928	1
89259	1
89878	1
89891	1.58496250072116
89941	1
91374	1
93788	1
94875	2.32192809488736
94924	1
94940	2
95202	1
96588	1
96968	1.58496250072116
98005	2.32192809488736
98347	1.58496250072116
98435	2.8073549220576
98447	4.16992500144231
98463	2.58496250072116
98503	1.58496250072116
98535	1.58496250072116
98570	1.58496250072116
98618	1.58496250072116
98876	1
99072	1
99101	1
99461	1
99480	1
99978	1.58496250072116
102411	1
104443	1
105982	1.58496250072116
106038	1
107283	1
107447	1
111392	1
111525	1
111721	1
114345	1
114927	1
116832	1
116931	1
116951	2
117031	1
117422	1
117458	1
119866	1
121541	1
121608	1
122116	1
122195	1
122206	1
125813	1
126533	1
126856	1
127016	1.58496250072116
127054	1.58496250072116
127186	3.16992500144231
127198	3.16992500144231
127210	1
127231	1
127265	1
127340	1.58496250072116
127351	1.58496250072116
127667	1
129242	1
129612	1.58496250072116
129732	1
129880	1.58496250072116
129904	2.58496250072116
131748	1.58496250072116
131809	1.58496250072116
133309	1
133992	1
134761	1
136203	1
136399	1
136421	1
137059	1
137074	1.58496250072116
137375	1
137598	1
137921	1
139667	1
139727	1
140246	1
140475	1
140521	2.32192809488736
140537	1.58496250072116
140549	1
140596	1
140822	1
144117	1
144169	1.58496250072116
144197	1.58496250072116
144279	2.32192809488736
144303	1
144315	1
149129	1
149405	1
152216	1
154005	1
154038	1
154156	1
154217	1
154282	1
154917	1
154966	1
155645	1
155768	1
155789	3.32192809488736
155836	1
155861	1.58496250072116
155878	1
155895	2
155902	1
155938	1
157221	1
157234	1
157279	3
157288	1.58496250072116
157356	1
157738	1
160366	1.58496250072116
160801	1
160835	1
160924	1
162898	1
163003	1
163041	1
163394	1
167425	1
167463	1
167516	2
167540	1
167556	1
168113	1
168356	1
169666	1
169899	1
169919	1
170888	1
171458	1
172211	1.58496250072116
172239	1
173034	1
173089	2.32192809488736
173102	1
175287	1
177405	1
179669	1.58496250072116
179694	1.58496250072116
181944	1
181988	1
186204	1
186298	1.58496250072116
186306	1
186319	2
186340	1.58496250072116
186399	1
186431	2.32192809488736
186449	2
186474	2.58496250072116
186571	1
187058	1
187903	1
188405	1
190987	1
195040	1
195356	1
195421	1.58496250072116
195581	1
197191	4.70043971814109
197199	1
197292	1.58496250072116
197837	1
197855	3
197868	2
199138	1
199568	1
199583	2
199780	1
200435	1.58496250072116
200450	1
200984	1
202558	1
203471	1
203791	1
204791	3.58496250072116
212241	1
212291	1
212483	1
212574	2.32192809488736
213118	1
213151	1
213867	1
214170	1
214310	1
214558	1.58496250072116
214612	1
214638	2.32192809488736
214753	2
214766	5.35755200461808
214778	3
214784	1.58496250072116
214811	1
214898	1
215238	1
216671	1
216881	1
216993	1
217606	1.58496250072116
217642	2.32192809488736
217652	1
217696	2.32192809488736
217704	2
217772	2.58496250072116
217783	4.64385618977472
217796	1
218115	1.58496250072116
218165	2.32192809488736
218175	1
218212	2.8073549220576
218232	2
218244	1
218266	1.58496250072116
218429	1
218621	1
220447	1
220645	1
221019	2
221035	2.8073549220576
221043	1.58496250072116
221073	1
221094	1
221222	1
221255	1
221804	1
221960	1
222216	1
225774	1
226518	1
228362	1
228444	1
228562	1
230144	1
230161	2.32192809488736
231134	1
231356	3
231372	3.90689059560852
231388	3.58496250072116
231398	1
231416	1
231436	1
231477	1.58496250072116
231491	2.32192809488736
231569	1
231656	1.58496250072116
231684	1
231755	1
232095	1.58496250072116
233036	1
235653	1.58496250072116
235971	1
240818	1
240868	1
240894	1
241051	4.70043971814109
241188	1
241247	2.32192809488736
241257	1
242626	1.58496250072116
242716	1
242732	3
242782	1.58496250072116
242799	1
243291	1
243867	1
243901	1
243934	2.58496250072116
243971	1
243989	3.8073549220576
244025	1
244073	1
244183	1
244342	1
244459	1
245961	1
247881	1
248856	1
248949	1
249584	1
249632	1
251923	1.58496250072116
251938	1
251959	1
252179	1
254016	2.8073549220576
254894	1.58496250072116
255176	1
255221	1
255327	1
255390	1
255427	1.58496250072116
255692	1
255731	1
255761	1
255825	1
255887	2
255907	2
255918	2
255982	1.58496250072116
255996	3.8073549220576
256008	4.64385618977472
256018	4.75488750216347
256121	3.8073549220576
256133	3.8073549220576
256146	4.24792751344359
256169	2
256187	4.85798099512757
256194	1
256255	1
256312	1
256434	1
257042	1
257080	1
257494	2.32192809488736
257593	1.58496250072116
257700	2
257724	3.8073549220576
257736	5.6724253419715
257749	2
257813	2
257876	1
257964	1
257994	1
258040	1
258057	1
258074	1
258132	2
258295	1
259417	1
259785	1
260262	1
260618	1
260976	1
264008	1
264793	1
264945	1
264968	1
265003	1
265042	2
265540	1
265680	1
265785	1
266158	1
267888	2.8073549220576
267923	1
270670	1
271120	1
271731	1
272771	1
272849	1
272913	1.58496250072116
273491	1
273964	1
273983	4.4594316186373
273990	1
274026	1
274158	1
274445	1
277208	1
277563	1.58496250072116
277579	3
277594	2
277606	3
278229	1
278528	1
279518	1
279991	2.58496250072116
280105	2.8073549220576
280146	1
286250	1
287185	1
287408	1
287452	2
287507	1
287528	1.58496250072116
287636	1.58496250072116
287661	1
287688	2.58496250072116
287728	1
287743	1
287757	1
287768	1
287811	1
287980	1
288027	1
288195	1
288301	1
288700	1
288718	1
289150	1
289167	3.32192809488736
289178	2
289188	1
289216	1.58496250072116
289364	1
289555	1
290258	2.8073549220576
290305	2.32192809488736
290357	1
291694	1
291747	1
292280	1
295979	1
296122	1
296699	1
296842	1
296888	1
297494	1
300463	3.90689059560852
303573	2.32192809488736
303580	1
303603	2.8073549220576
303615	2
303707	1
304349	1
309247	1
309271	1
309288	1
309319	1
312203	1
312304	1
312330	1
312504	1
312665	2.32192809488736
312676	2.32192809488736
312703	1.58496250072116
312712	1
313876	1
313899	1
313929	1
313987	2.32192809488736
316230	1
317588	1
317723	1
317897	1
317952	1.58496250072116
317971	1
317987	3.32192809488736
318003	4.52356195605701
318014	5.49185309632967
318025	5.04439411935845
318032	2.32192809488736
318095	1
321409	1
321464	1
321863	1
321978	2
324093	1
324175	1
324749	1
324786	1
324868	1.58496250072116
324898	1
325113	2
325123	1.58496250072116
327989	1.58496250072116
328041	1
328076	1
331001	1
334602	1
334648	1
335531	2
335637	1.58496250072116
335698	2.32192809488736
335711	1
336798	1
336811	1
338238	1
339233	2.58496250072116
341624	1
341637	1
342845	1.58496250072116
342911	1.58496250072116
342928	1
342946	3
342990	1
345894	1
346603	1
347259	1
347829	1
347896	1
347918	1
347958	1
347976	1.58496250072116
350078	1
350573	2
350591	1
350617	1.58496250072116
350703	1
355716	1
355933	1
356002	1
356276	1
356586	1
357429	1
358981	1
359564	2
361429	1
362963	1
362981	2.8073549220576
362988	1
363769	1
363940	1
364377	1
364530	1.58496250072116
364582	1
364615	1.58496250072116
364626	1
365357	1
365392	1
365415	1
365772	1
366077	1
367365	1
370189	1
370208	1
373019	1
375296	2
376704	1
377224	1.58496250072116
377276	1
378589	1
379684	1
379819	3.16992500144231
379831	1
379906	2.32192809488736
380647	1.58496250072116
380881	1
380951	1
381901	1
383274	1
383358	1.58496250072116
383379	1
383415	2.32192809488736
383424	1
383439	1
383482	1.58496250072116
383494	3
384312	2
385654	2
385699	1
385757	1
385808	1
394861	1
398344	1
398791	1
399007	1
399329	3.70043971814109
399341	1
399920	1
400545	1
402719	1.58496250072116
402776	1.58496250072116
402787	1
404093	1
404709	1
404792	2.58496250072116
406257	1
407752	1
408375	1
411996	1.58496250072116
412957	1
412973	1
414918	1
418105	1
418336	1
419209	1
419257	1
419515	1
419557	2
419583	1
420742	1.58496250072116
420965	2.32192809488736
420974	1
421009	1
422018	2.32192809488736
423125	1
423615	1
423654	1
423676	1
423696	4
423705	3.58496250072116
423716	1
423756	3.58496250072116
423789	1.58496250072116
424429	1
424547	1
425703	1.58496250072116
427312	1
430376	1
430390	1
433128	1
433277	1
434853	1
434907	1
