# Supplementary material for: A Compendium of Nucleosome and Transcript Profiles Reveals Determinants of Chromatin Architecture and Transcription
Source: PLoS Genet. 2013 May 2;9(5):e1003479. doi: 10.1371/journal.pgen.1003479 (PMC3642058; doi:10.1371/journal.pgen.1003479)
Supplement: Dataset S1 — Yeast transcript annotation R script and data files. Please note this file is 81.9 MB and may be difficult for some readers to download due to its size. (GZ) [file pgen.1003479.s001.gz › yeast-transcript-annotation/chr16.orfs.gff]

chr16	SGD	CDS	280	5840	1000	-	2	YRF1-7
chr16	SGD	CDS	5989	6007	1000	-	0	YRF1-7
chr16	SGD	CDS	7933	8427	500	-	0	PAU22
chr16	SGD	CDS	9557	10870	1000	-	0	ERR2
chr16	SGD	CDS	11887	12600	500	+	0	HSP32
chr16	SGD	CDS	13228	14355	500	-	0	YPL279C
chr16	SGD	CDS	15053	15355	500	-	0	YPL278C
chr16	SGD	CDS	15405	16868	500	-	0	YPL277C
chr16	SGD	CDS	22938	24701	1000	+	0	SAM3
chr16	SGD	CDS	25087	26064	1000	+	0	SAM4
chr16	SGD	CDS	26611	28164	500	-	0	YPL272C
chr16	SGD	CDS	30079	30267	1000	+	0	ATP15
chr16	SGD	CDS	30482	32803	1000	+	0	MDL2
chr16	SGD	CDS	33013	34947	1000	+	0	KAR9
chr16	SGD	CDS	35236	37845	1000	+	0	PLC1
chr16	SGD	CDS	38169	38798	1000	+	0	ACM1
chr16	SGD	CDS	39121	40077	1000	+	0	DIM1
chr16	SGD	CDS	41043	42869	1000	+	0	DIP5
chr16	SGD	CDS	43283	44344	500	-	0	YPL264C
chr16	SGD	CDS	44551	46506	1000	-	0	KEL3
chr16	SGD	CDS	47336	48802	1000	+	0	FUM1
chr16	SGD	CDS	49303	50958	500	+	0	YPL260W
chr16	SGD	CDS	51244	52671	1000	-	0	APM1
chr16	SGD	CDS	53498	55153	1000	-	0	THI21
chr16	SGD	CDS	63279	63860	500	+	0	YPL257W
chr16	SGD	CDS	64977	66614	1000	-	0	CLN2
chr16	SGD	CDS	67725	68882	1000	+	0	BBP1
chr16	SGD	CDS	69485	70951	1000	+	0	HFI1
chr16	SGD	CDS	71063	73006	1000	-	0	VIK1
chr16	SGD	CDS	73363	73881	1000	-	0	YAH1
chr16	SGD	CDS	74309	74719	1000	-	0	ICY2
chr16	SGD	CDS	75699	75985	1000	-	2	RPL36B
chr16	SGD	CDS	76224	76239	1000	-	0	RPL36B
chr16	SGD	CDS	76669	79353	1000	-	0	GYP5
chr16	SGD	CDS	79711	82356	1000	-	0	GAL4
chr16	SGD	CDS	82625	84196	500	-	0	YPL247C
chr16	SGD	CDS	84509	85297	1000	-	0	RBD2
chr16	SGD	CDS	85586	86950	500	+	0	YPL245W
chr16	SGD	CDS	87014	88033	1000	-	0	HUT1
chr16	SGD	CDS	88517	90316	1000	+	0	SRP68
chr16	SGD	CDS	90622	95109	1000	-	0	IQG1
chr16	SGD	CDS	95372	96153	1000	-	2	CIN2
chr16	SGD	CDS	96234	96258	1000	-	0	CIN2
chr16	SGD	CDS	96496	98625	1000	-	0	HSP82
chr16	SGD	CDS	99484	100086	1000	+	0	YAR1
chr16	SGD	CDS	100496	101353	1000	+	0	SUI3
chr16	SGD	CDS	101608	102702	500	-	0	YPL236C
chr16	SGD	CDS	103232	104647	1000	+	0	RVB2
chr16	SGD	CDS	104946	105440	1000	-	0	TFP3
chr16	SGD	CDS	106172	106822	1000	+	0	NSL1
chr16	SGD	CDS	107275	108147	1000	+	0	SSO1
chr16	SGD	CDS	108652	114315	1000	+	0	FAS2
chr16	SGD	CDS	115312	116487	1000	+	0	USV1
chr16	SGD	CDS	117067	117687	500	+	0	YPL229W
chr16	SGD	CDS	118382	120031	1000	+	0	CET1
chr16	SGD	CDS	120163	121167	1000	-	0	ALG5
chr16	SGD	CDS	121767	125357	1000	+	0	NEW1
chr16	SGD	CDS	126006	126446	1000	+	0	YPL225W
chr16	SGD	CDS	126738	128087	1000	-	0	MMT2
chr16	SGD	CDS	128631	129137	1000	-	0	GRE1
chr16	SGD	CDS	130161	132227	500	+	0	FMP40
chr16	SGD	CDS	133042	135423	1000	+	0	FLC1
chr16	SGD	CDS	135789	136442	1000	+	0	RPL1A
chr16	SGD	CDS	136749	138227	1000	+	0	PCL8
chr16	SGD	CDS	138697	138724	1000	+	0	SAR1
chr16	SGD	CDS	138864	139408	1000	+	2	SAR1
chr16	SGD	CDS	139619	143170	1000	-	0	BMS1
chr16	SGD	CDS	143820	147128	500	+	0	YPL216W
chr16	SGD	CDS	147415	148422	1000	+	0	CBP3
chr16	SGD	CDS	148568	150190	1000	-	0	THI6
chr16	SGD	CDS	150613	151329	1000	+	0	LEA1
chr16	SGD	CDS	151514	153148	1000	-	0	PUS1
chr16	SGD	CDS	153494	154039	1000	+	0	NIP7
chr16	SGD	CDS	154289	156211	1000	-	0	SRP72
chr16	SGD	CDS	156489	157592	1000	-	0	IPL1
chr16	SGD	CDS	157841	159592	1000	+	0	RKM1
chr16	SGD	CDS	159908	162340	1000	+	0	TYW1
chr16	SGD	CDS	162631	163596	500	-	0	YPL206C
chr16	SGD	CDS	164275	165759	1000	+	0	HRR25
chr16	SGD	CDS	166255	167397	1000	+	0	TPK2
chr16	SGD	CDS	168087	169337	1000	-	0	AFT2
chr16	SGD	CDS	169769	171154	1000	-	0	YIG1
chr16	SGD	CDS	171483	171953	1000	+	0	CSM4
chr16	SGD	CDS	172032	172754	500	-	0	YPL199C
chr16	SGD	CDS	173151	173161	1000	+	0	RPL7B
chr16	SGD	CDS	173571	173664	1000	+	1	RPL7B
chr16	SGD	CDS	174072	174701	1000	+	0	RPL7B
chr16	SGD	CDS	175042	175863	1000	+	0	OXR1
chr16	SGD	CDS	176222	179020	1000	+	0	APL5
chr16	SGD	CDS	179276	181114	1000	+	0	DDC1
chr16	SGD	CDS	181402	182547	1000	+	0	RSA1
chr16	SGD	CDS	182654	183055	1000	-	0	PRM3
chr16	SGD	CDS	183596	184678	500	-	0	YPL191C
chr16	SGD	CDS	185316	187724	1000	-	0	NAB3
chr16	SGD	CDS	188306	188512	500	-	0	COA2
chr16	SGD	CDS	189153	190982	1000	+	0	GUP2
chr16	SGD	CDS	191405	192649	1000	+	0	POS5
chr16	SGD	CDS	193647	194144	1000	+	0	MF(ALPHA)1
chr16	SGD	CDS	194511	195425	1000	-	0	UIP4
chr16	SGD	CDS	195949	197787	500	-	0	MRN1
chr16	SGD	CDS	199094	199375	500	+	0	RTC6
chr16	SGD	CDS	199494	202535	1000	-	0	RTT10
chr16	SGD	CDS	203420	204940	1000	+	0	CTI6
chr16	SGD	CDS	205247	207646	1000	+	0	TCO89
chr16	SGD	CDS	208156	209805	1000	+	0	PPQ1
chr16	SGD	CDS	212157	212783	1000	+	0	CBC2
chr16	SGD	CDS	213041	213961	1000	-	0	CUP9
chr16	SGD	CDS	216011	218362	1000	-	0	TRE1
chr16	SGD	CDS	218629	218645	1000	+	0	SPT14
chr16	SGD	CDS	218746	220087	1000	+	1	SPT14
chr16	SGD	CDS	220166	222772	1000	-	0	NIP100
chr16	SGD	CDS	223142	224035	1000	+	0	MRPL40
chr16	SGD	CDS	224352	225740	1000	-	0	COX10
chr16	SGD	CDS	226168	227370	1000	-	0	OYE3
chr16	SGD	CDS	228313	228771	1000	+	0	DAP1
chr16	SGD	CDS	229038	230837	1000	-	0	MEX67
chr16	SGD	CDS	231216	232508	500	+	0	YPL168W
chr16	SGD	CDS	232592	237106	1000	-	0	REV3
chr16	SGD	CDS	237337	237978	1000	+	0	ATG29
chr16	SGD	CDS	237955	239076	1000	-	0	SET6
chr16	SGD	CDS	239349	241496	1000	-	0	MLH3
chr16	SGD	CDS	241917	242699	1000	-	0	SVS1
chr16	SGD	CDS	243205	244026	500	-	0	YPL162C
chr16	SGD	CDS	244318	246219	1000	-	0	BEM4
chr16	SGD	CDS	246989	250261	1000	+	0	CDC60
chr16	SGD	CDS	250906	251667	1000	-	0	PET20
chr16	SGD	CDS	252033	254309	500	-	0	AIM44
chr16	SGD	CDS	254813	255760	1000	+	0	TGS1
chr16	SGD	CDS	255912	256766	1000	-	0	PRM4
chr16	SGD	CDS	257215	259335	1000	-	0	KIP2
chr16	SGD	CDS	259713	260930	1000	-	0	PEP4
chr16	SGD	CDS	261726	264191	1000	-	0	RAD53
chr16	SGD	CDS	264601	264699	500	+	0	YPL152W-A
chr16	SGD	CDS	265027	266103	1000	+	0	RRD2
chr16	SGD	CDS	266179	267534	1000	-	0	PRP46
chr16	SGD	CDS	268187	270892	500	+	0	YPL150W
chr16	SGD	CDS	271309	272193	1000	+	0	ATG5
chr16	SGD	CDS	272293	272814	1000	-	0	PPT2
chr16	SGD	CDS	273254	275866	1000	+	0	PXA1
chr16	SGD	CDS	276161	277528	1000	-	0	NOP53
chr16	SGD	CDS	278394	279698	1000	-	0	KES1
chr16	SGD	CDS	280479	280925	1000	+	0	POC4
chr16	SGD	CDS	282121	282139	1000	+	0	RPL33A
chr16	SGD	CDS	282665	282969	1000	+	2	RPL33A
chr16	SGD	CDS	283463	286060	500	-	0	YPL141C
chr16	SGD	CDS	287513	289033	1000	-	0	MKK2
chr16	SGD	CDS	289668	291050	1000	-	0	UME1
chr16	SGD	CDS	291365	292426	1000	-	0	SPP1
chr16	SGD	CDS	292816	296646	1000	-	0	GIP3
chr16	SGD	CDS	297552	298049	1000	+	0	ISU1
chr16	SGD	CDS	298570	299502	1000	-	0	ODC1
chr16	SGD	CDS	299887	301227	1000	-	0	RDS2
chr16	SGD	CDS	301715	302617	1000	+	0	COX11
chr16	SGD	CDS	303120	304013	1000	+	0	RPL5
chr16	SGD	CDS	304386	305057	1000	+	0	SPO19
chr16	SGD	CDS	305297	305305	1000	+	0	TAF14
chr16	SGD	CDS	305411	306136	1000	+	0	TAF14
chr16	SGD	CDS	306532	308220	1000	-	0	TBF1
chr16	SGD	CDS	308827	309603	1000	-	0	HHO1
chr16	SGD	CDS	310209	312899	1000	+	0	NAN1
chr16	SGD	CDS	313387	316485	1000	+	0	KAP120
chr16	SGD	CDS	316754	317515	1000	+	0	SPC29
chr16	SGD	CDS	317640	318944	1000	-	0	RNY1
chr16	SGD	CDS	319225	320766	1000	-	0	TFB2
chr16	SGD	CDS	320961	321629	1000	-	0	MEI5
chr16	SGD	CDS	322070	323743	1000	+	0	VPS30
chr16	SGD	CDS	324023	324286	500	-	0	YPL119C-A
chr16	SGD	CDS	324410	326263	1000	-	0	DBP1
chr16	SGD	CDS	326627	327661	1000	+	0	MRP51
chr16	SGD	CDS	327863	328729	1000	-	0	IDI1
chr16	SGD	CDS	329605	331698	1000	+	0	HOS3
chr16	SGD	CDS	332099	335485	1000	-	0	BEM3
chr16	SGD	CDS	335952	337142	500	-	0	YPL113C
chr16	SGD	CDS	337435	338619	1000	-	0	PEX25
chr16	SGD	CDS	339943	340944	1000	+	0	CAR1
chr16	SGD	CDS	341067	344738	1000	-	0	GDE1
chr16	SGD	CDS	345263	345443	500	-	1	YPL109C
chr16	SGD	CDS	345596	347388	500	-	0	YPL109C
chr16	SGD	CDS	348443	348949	500	+	0	YPL108W
chr16	SGD	CDS	349116	349862	500	+	0	YPL107W
chr16	SGD	CDS	350191	352272	1000	-	0	SSE1
chr16	SGD	CDS	352860	355409	1000	-	0	SYH1
chr16	SGD	CDS	355697	357673	1000	+	0	MSD1
chr16	SGD	CDS	357997	359403	500	-	0	FMP30
chr16	SGD	CDS	360206	361576	1000	+	0	ELP4
chr16	SGD	CDS	361869	363359	1000	+	0	ATG21
chr16	SGD	CDS	363517	364065	500	-	0	AIM43
chr16	SGD	CDS	364383	364724	1000	-	0	MGR2
chr16	SGD	CDS	364949	366427	1000	+	0	MSY1
chr16	SGD	CDS	366526	366732	1000	-	0	ERI1
chr16	SGD	CDS	366924	368015	1000	+	0	PNG1
chr16	SGD	CDS	368068	369438	1000	-	0	EEB1
chr16	SGD	CDS	369836	370660	1000	-	0	SEC62
chr16	SGD	CDS	370975	372918	1000	+	0	NOG1
chr16	SGD	CDS	373790	375166	1000	+	0	SSU1
chr16	SGD	CDS	375499	376950	1000	+	0	GLR1
chr16	SGD	CDS	377288	377992	1000	-	0	RPS6A
chr16	SGD	CDS	378387	378392	1000	-	0	RPS6A
chr16	SGD	CDS	379117	381147	1000	-	0	RLM1
chr16	SGD	CDS	381962	382990	500	+	0	YPL088W
chr16	SGD	CDS	383452	384405	1000	+	0	YDC1
chr16	SGD	CDS	384770	386443	1000	-	0	ELP3
chr16	SGD	CDS	387064	393651	1000	+	0	SEC16
chr16	SGD	CDS	394035	396569	1000	+	0	BRO1
chr16	SGD	CDS	396699	398102	1000	-	0	SEN54
chr16	SGD	CDS	398477	404080	1000	-	0	MOT1
chr16	SGD	CDS	404947	404953	1000	+	0	RPS9A
chr16	SGD	CDS	405455	406041	1000	+	2	RPS9A
chr16	SGD	CDS	406633	406643	1000	+	0	RPL21B
chr16	SGD	CDS	407065	407536	1000	+	1	RPL21B
chr16	SGD	CDS	408007	408741	1000	-	0	ATP4
chr16	SGD	CDS	409365	410087	500	-	0	YPL077C
chr16	SGD	CDS	410440	411282	1000	+	0	GPI2
chr16	SGD	CDS	412251	412258	1000	+	0	GCR1
chr16	SGD	CDS	413010	415359	1000	+	1	GCR1
chr16	SGD	CDS	415760	418024	1000	+	0	YTA6
chr16	SGD	CDS	418509	420008	1000	+	0	UBP16
chr16	SGD	CDS	420045	420515	500	-	0	YPL071C
chr16	SGD	CDS	420945	422783	1000	+	0	MUK1
chr16	SGD	CDS	422882	423889	1000	-	0	BTS1
chr16	SGD	CDS	424212	425093	500	-	0	YPL068C
chr16	SGD	CDS	425248	425844	500	-	0	YPL067C
chr16	SGD	CDS	426230	427669	500	+	0	YPL066W
chr16	SGD	CDS	427924	428652	1000	+	0	VPS28
chr16	SGD	CDS	428708	429613	1000	-	0	CWC27
chr16	SGD	CDS	429936	431366	1000	+	0	TIM50
chr16	SGD	CDS	432585	434087	1000	+	0	ALD6
chr16	SGD	CDS	434520	435761	1000	+	0	LPE10
chr16	SGD	CDS	444576	445028	1000	+	0	GRX5
chr16	SGD	CDS	445839	450374	1000	-	0	PDR12
chr16	SGD	CDS	451906	453054	1000	-	0	SUR1
chr16	SGD	CDS	453427	453732	500	-	0	YPL056C
chr16	SGD	CDS	453989	454987	1000	-	0	LGE1
chr16	SGD	CDS	455756	456661	1000	+	0	LEE1
chr16	SGD	CDS	457115	458455	1000	-	0	KTR6
chr16	SGD	CDS	458796	459002	1000	+	0	OAZ1
chr16	SGD	CDS	459004	459675	1000	+	0	OAZ1
chr16	SGD	CDS	459960	460556	1000	+	0	ARL3
chr16	SGD	CDS	460776	461963	1000	-	0	MNN9
chr16	SGD	CDS	462478	463836	1000	-	0	DIG1
chr16	SGD	CDS	464398	465645	1000	+	0	CAM1
chr16	SGD	CDS	465959	466258	1000	+	0	SGF11
chr16	SGD	CDS	466641	466940	1000	-	0	ELC1
chr16	SGD	CDS	467257	469653	1000	+	0	VPS16
chr16	SGD	CDS	469936	471993	1000	+	0	NOP4
chr16	SGD	CDS	473037	474704	1000	-	0	SSN3
chr16	SGD	CDS	475115	475738	500	-	0	YPL041C
chr16	SGD	CDS	475990	478998	1000	-	0	ISM1
chr16	SGD	CDS	479222	480172	500	+	0	YPL039W
chr16	SGD	CDS	480179	480370	500	+	0	YPL038W-A
chr16	SGD	CDS	480532	481065	1000	+	0	MET31
chr16	SGD	CDS	481425	481898	1000	-	0	EGD1
chr16	SGD	CDS	482841	485684	1000	+	0	PMA2
chr16	SGD	CDS	486710	487207	500	+	0	YPL034W
chr16	SGD	CDS	487360	488205	500	-	0	YPL033C
chr16	SGD	CDS	488885	491362	1000	-	0	SVL3
chr16	SGD	CDS	492016	492916	1000	-	1	PHO85
chr16	SGD	CDS	493019	493035	1000	-	0	PHO85
chr16	SGD	CDS	493541	495244	1000	+	0	TRM44
chr16	SGD	CDS	495504	497717	1000	+	0	SUV3
chr16	SGD	CDS	498094	499290	1000	+	0	ERG10
chr16	SGD	CDS	499663	500400	1000	+	0	SMA1
chr16	SGD	CDS	500673	502181	1000	-	0	SKS1
chr16	SGD	CDS	503515	504240	1000	+	0	RMI1
chr16	SGD	CDS	504337	506310	1000	-	0	MET12
chr16	SGD	CDS	506695	509997	1000	+	0	RAD1
chr16	SGD	CDS	511099	511662	1000	+	0	ECM23
chr16	SGD	CDS	512311	514176	1000	-	0	ULP1
chr16	SGD	CDS	514509	517016	1000	-	0	VTC3
chr16	SGD	CDS	517649	518758	1000	+	0	CTF19
chr16	SGD	CDS	518732	520231	1000	-	0	IRC15
chr16	SGD	CDS	521011	524955	1000	+	0	SWI1
chr16	SGD	CDS	525807	526880	1000	-	0	HST2
chr16	SGD	CDS	527544	528689	500	+	0	YPL014W
chr16	SGD	CDS	528982	529347	1000	-	0	MRPS16
chr16	SGD	CDS	529720	533406	1000	+	0	RRP12
chr16	SGD	CDS	533639	534700	1000	-	0	TAF3
chr16	SGD	CDS	535015	535584	1000	+	0	RET3
chr16	SGD	CDS	535817	538933	1000	-	0	YPL009C
chr16	SGD	CDS	539382	541967	1000	+	0	CHL1
chr16	SGD	CDS	542079	543845	1000	-	0	TFC8
chr16	SGD	CDS	544628	548140	1000	+	0	NCR1
chr16	SGD	CDS	548483	550303	1000	+	0	AEP3
chr16	SGD	CDS	550629	551654	1000	-	0	LSP1
chr16	SGD	CDS	552017	553405	1000	+	0	ULA1
chr16	SGD	CDS	553624	554325	1000	-	0	SNF8
chr16	SGD	CDS	554602	555726	1000	+	0	HAT1
chr16	SGD	CDS	556374	557834	1000	+	0	CIT3
chr16	SGD	CDS	558382	559932	1000	+	0	PDH1
chr16	SGD	CDS	561501	563765	500	-	0	YPR003C
chr16	SGD	CDS	564004	565038	1000	-	0	AIM45
chr16	SGD	CDS	565784	566668	1000	-	0	HAL1
chr16	SGD	CDS	567266	568993	1000	-	0	ICL2
chr16	SGD	CDS	569333	571375	1000	-	0	REC8
chr16	SGD	CDS	573015	575099	1000	+	0	HAA1
chr16	SGD	CDS	576549	577355	1000	+	0	SUT2
chr16	SGD	CDS	577582	581193	1000	-	0	RPA135
chr16	SGD	CDS	582370	582555	500	-	0	YPR010C-A
chr16	SGD	CDS	582699	582731	500	-	0	YPR010C-A
chr16	SGD	CDS	583059	584039	500	-	0	YPR011C
chr16	SGD	CDS	584629	585582	500	-	0	YPR013C
chr16	SGD	CDS	590280	591023	500	-	0	YPR015C
chr16	SGD	CDS	592329	593066	1000	-	0	TIF6
chr16	SGD	CDS	593483	593914	1000	-	0	DSS4
chr16	SGD	CDS	594473	596293	1000	+	0	RLF2
chr16	SGD	CDS	596747	599548	1000	+	0	MCM4
chr16	SGD	CDS	599867	600214	1000	+	0	ATP20
chr16	SGD	CDS	600646	603354	1000	-	0	AGC1
chr16	SGD	CDS	603908	607309	500	-	0	YPR022C
chr16	SGD	CDS	608823	610028	1000	-	0	EAF3
chr16	SGD	CDS	610478	612721	1000	+	0	YME1
chr16	SGD	CDS	613374	614555	1000	-	0	CCL1
chr16	SGD	CDS	615376	619011	1000	+	0	ATH1
chr16	SGD	CDS	620422	621255	500	-	0	YPR027C
chr16	SGD	CDS	623524	623574	1000	+	0	YOP1
chr16	SGD	CDS	623708	624199	1000	+	0	YOP1
chr16	SGD	CDS	624466	626964	1000	-	0	APL4
chr16	SGD	CDS	627877	631242	1000	+	0	CSR2
chr16	SGD	CDS	631512	633758	1000	+	0	NTO1
chr16	SGD	CDS	634120	637221	1000	+	0	SRO7
chr16	SGD	CDS	637376	639016	1000	-	0	HTS1
chr16	SGD	CDS	639522	640955	1000	+	0	ARP7
chr16	SGD	CDS	642205	643317	1000	+	0	GLN1
chr16	SGD	CDS	643833	645269	1000	+	0	VMA13
chr16	SGD	CDS	645947	646150	1000	+	0	YPR036W-A
chr16	SGD	CDS	646445	647035	1000	-	0	ERV2
chr16	SGD	CDS	647302	648372	1000	+	0	TIP41
chr16	SGD	CDS	648701	649918	1000	+	0	TIF5
chr16	SGD	CDS	650432	653659	1000	-	0	PUF2
chr16	SGD	CDS	654163	654164	1000	+	0	RPL43A
chr16	SGD	CDS	654568	654844	1000	+	1	RPL43A
chr16	SGD	CDS	655137	656549	500	-	0	MNI2
chr16	SGD	CDS	656796	657341	1000	+	0	MCM16
chr16	SGD	CDS	657526	658935	1000	+	0	MSF1
chr16	SGD	CDS	659179	661050	1000	+	0	TAH18
chr16	SGD	CDS	661134	664670	1000	-	0	ATG11
chr16	SGD	CDS	664957	665487	1000	+	0	MAK3
chr16	SGD	CDS	665690	665971	1000	-	0	NHP6A
chr16	SGD	CDS	666277	667443	1000	+	0	SMK1
chr16	SGD	CDS	667673	670870	1000	+	0	SEC8
chr16	SGD	CDS	671123	672139	1000	+	0	TFB4
chr16	SGD	CDS	672468	673493	1000	+	0	BRR1
chr16	SGD	CDS	673748	674671	1000	+	0	YMC1
chr16	SGD	CDS	674858	675628	1000	-	0	ARO7
chr16	SGD	CDS	675974	676879	1000	-	0	JID1
chr16	SGD	CDS	677162	677638	1000	+	0	FCY1
chr16	SGD	CDS	677809	678190	500	-	1	YPR063C
chr16	SGD	CDS	678277	678317	500	-	0	YPR063C
chr16	SGD	CDS	679690	680796	1000	+	0	ROX1
chr16	SGD	CDS	681210	682109	1000	+	0	UBA3
chr16	SGD	CDS	682217	682774	1000	+	0	ISA2
chr16	SGD	CDS	682938	684350	1000	-	0	HOS1
chr16	SGD	CDS	684553	685434	1000	-	0	SPE3
chr16	SGD	CDS	685895	687595	1000	+	0	MED1
chr16	SGD	CDS	688169	688804	500	+	0	YPR071W
chr16	SGD	CDS	690104	691786	1000	+	0	NOT5
chr16	SGD	CDS	691930	692415	1000	-	0	LTP1
chr16	SGD	CDS	692793	694835	1000	-	0	TKL1
chr16	SGD	CDS	695734	696816	1000	-	0	OPY2
chr16	SGD	CDS	697144	698262	500	-	0	YPR078C
chr16	SGD	CDS	698867	700012	1000	+	0	MRL1
chr16	SGD	CDS	700592	701968	1000	+	0	TEF1
chr16	SGD	CDS	702112	703968	1000	-	0	GRS2
chr16	SGD	CDS	704223	704654	1000	-	0	DIB1
chr16	SGD	CDS	704852	706591	1000	+	0	MDM36
chr16	SGD	CDS	706970	708340	500	+	0	YPR084W
chr16	SGD	CDS	708495	709826	500	-	0	YPR085C
chr16	SGD	CDS	710099	711136	1000	+	0	SUA7
chr16	SGD	CDS	711401	713026	1000	-	0	SRP54
chr16	SGD	CDS	713273	715939	500	+	0	YPR089W
chr16	SGD	CDS	716154	718466	1000	-	0	YPR091C
chr16	SGD	CDS	719556	720422	1000	-	0	ASR1
chr16	SGD	CDS	720635	720958	1000	+	0	RDS3
chr16	SGD	CDS	721035	724715	1000	-	0	SYT1
chr16	SGD	CDS	724840	725142	1000	-	0	YPR096C
chr16	SGD	CDS	725392	728613	1000	+	0	YPR097W
chr16	SGD	CDS	728945	729383	1000	-	1	YPR098C
chr16	SGD	CDS	729480	729526	1000	-	0	YPR098C
chr16	SGD	CDS	729789	730211	1000	+	0	MRPL51
chr16	SGD	CDS	730490	731017	1000	+	0	SNT309
chr16	SGD	CDS	731222	731746	1000	-	0	RPL11A
chr16	SGD	CDS	732347	733210	1000	+	0	PRE2
chr16	SGD	CDS	733621	736431	1000	-	0	FHL1
chr16	SGD	CDS	736982	739567	1000	-	0	COG4
chr16	SGD	CDS	740059	741390	1000	+	0	ISR1
chr16	SGD	CDS	741436	742062	1000	-	0	YTH1
chr16	SGD	CDS	742452	743741	1000	+	0	RPN7
chr16	SGD	CDS	744173	744385	500	+	0	YPR108W-A
chr16	SGD	CDS	744687	745571	500	+	0	YPR109W
chr16	SGD	CDS	745826	746833	1000	-	0	RPC40
chr16	SGD	CDS	747304	748998	1000	+	0	DBF20
chr16	SGD	CDS	749254	751917	1000	-	0	MRD1
chr16	SGD	CDS	752255	752917	1000	+	0	PIS1
chr16	SGD	CDS	753299	754246	500	+	0	YPR114W
chr16	SGD	CDS	754875	758126	500	+	0	GCA1
chr16	SGD	CDS	758646	759479	500	+	0	YPR116W
chr16	SGD	CDS	760023	767492	500	+	0	YPR117W
chr16	SGD	CDS	767750	768985	1000	+	0	MRI1
chr16	SGD	CDS	771651	773126	1000	+	0	CLB2
chr16	SGD	CDS	773873	775180	1000	-	0	CLB5
chr16	SGD	CDS	778579	780297	1000	+	0	THI22
chr16	SGD	CDS	782041	785667	1000	+	0	AXL1
chr16	SGD	CDS	786204	787424	1000	+	0	CTR1
chr16	SGD	CDS	787957	789321	1000	+	0	YLH47
chr16	SGD	CDS	790079	791116	500	+	0	YPR127W
chr16	SGD	CDS	791214	792200	1000	-	0	ANT1
chr16	SGD	CDS	792683	793732	1000	+	0	SCD6
chr16	SGD	CDS	793907	794494	1000	-	0	NAT3
chr16	SGD	CDS	794961	795025	1000	+	0	RPS23B
chr16	SGD	CDS	795391	795763	1000	+	1	RPS23B
chr16	SGD	CDS	795974	797206	1000	-	0	SPN1
chr16	SGD	CDS	797553	797705	1000	+	0	TOM5
chr16	SGD	CDS	798047	798853	1000	+	0	MSS18
chr16	SGD	CDS	799230	802013	1000	+	0	CTF4
chr16	SGD	CDS	802355	804076	1000	+	0	RRP9
chr16	SGD	CDS	810980	812449	1000	-	0	MEP3
chr16	SGD	CDS	813152	814054	1000	-	0	VPS66
chr16	SGD	CDS	814387	815532	1000	+	0	TAZ1
chr16	SGD	CDS	815730	817919	1000	-	0	KAR3
chr16	SGD	CDS	818319	819071	1000	+	0	RRP15
chr16	SGD	CDS	819761	821419	1000	-	0	NOC4
chr16	SGD	CDS	822616	824334	1000	+	0	ASN1
chr16	SGD	CDS	824686	824922	500	-	0	YPR145C-A
chr16	SGD	CDS	825641	826555	500	-	0	YPR147C
chr16	SGD	CDS	826829	828136	1000	-	0	YPR148C
chr16	SGD	CDS	829914	830435	1000	+	0	NCE102
chr16	SGD	CDS	831051	831671	1000	-	0	SUE1
chr16	SGD	CDS	832057	833454	500	-	0	URN1
chr16	SGD	CDS	833685	833689	1000	+	0	YPR153W
chr16	SGD	CDS	833824	834241	1000	+	1	YPR153W
chr16	SGD	CDS	834561	835208	1000	+	0	PIN3
chr16	SGD	CDS	835559	837409	1000	-	0	NCA2
chr16	SGD	CDS	837905	839773	1000	-	0	TPO3
chr16	SGD	CDS	841262	842665	500	+	0	YPR157W
chr16	SGD	CDS	843258	844016	500	+	0	YPR158W
chr16	SGD	CDS	857579	859741	1000	+	0	KRE6
chr16	SGD	CDS	860310	860411	500	-	0	YPR159C-A
chr16	SGD	CDS	861302	864010	1000	+	0	GPH1
chr16	SGD	CDS	864445	866418	1000	-	0	SGV1
chr16	SGD	CDS	866711	868300	1000	-	0	ORC4
chr16	SGD	CDS	868641	869951	1000	-	0	TIF3
chr16	SGD	CDS	870699	874922	1000	+	0	MMS1
chr16	SGD	CDS	875364	875993	1000	+	0	RHO1
chr16	SGD	CDS	876278	876625	1000	-	0	MRP2
chr16	SGD	CDS	876843	877628	1000	-	0	MET16
chr16	SGD	CDS	878072	878545	1000	+	0	NUT2
chr16	SGD	CDS	878686	880164	500	+	0	JIP5
chr16	SGD	CDS	883235	883383	500	+	0	YPR170W-B
chr16	SGD	CDS	883483	883591	500	+	1	YPR170W-B
chr16	SGD	CDS	883824	885554	1000	+	0	BSP1
chr16	SGD	CDS	885792	886394	500	+	0	YPR172W
chr16	SGD	CDS	886520	887833	1000	-	0	VPS4
chr16	SGD	CDS	888039	888704	500	-	0	YPR174C
chr16	SGD	CDS	888970	891039	1000	+	0	DPB2
chr16	SGD	CDS	891097	892074	1000	-	0	BET2
chr16	SGD	CDS	892328	893725	1000	+	0	PRP4
chr16	SGD	CDS	893793	895760	1000	-	0	HDA3
chr16	SGD	CDS	895957	897000	1000	+	0	AOS1
chr16	SGD	CDS	897357	899663	1000	-	0	SEC23
chr16	SGD	CDS	900190	900450	1000	+	0	SMX3
chr16	SGD	CDS	900751	901554	1000	+	0	DPM1
chr16	SGD	CDS	902040	906650	1000	+	0	GDB1
chr16	SGD	CDS	907214	909430	1000	+	0	ATG13
chr16	SGD	CDS	909729	911018	1000	-	0	PZF1
chr16	SGD	CDS	911253	911272	1000	+	0	RPO26
chr16	SGD	CDS	911349	911796	1000	+	1	RPO26
chr16	SGD	CDS	911984	912475	1000	-	0	MLC2
chr16	SGD	CDS	912660	916958	1000	+	0	SKI3
chr16	SGD	CDS	917073	919037	1000	-	0	RPC82
chr16	SGD	CDS	919377	920483	1000	+	0	QCR2
chr16	SGD	CDS	921856	922773	1000	+	0	AQY1
chr16	SGD	CDS	922905	923375	1000	-	0	HPA2
chr16	SGD	CDS	924300	926933	1000	-	0	OPT2
chr16	SGD	CDS	931372	932784	500	+	0	YPR196W
chr16	SGD	CDS	934030	935661	1000	+	0	SGE1
chr16	SGD	CDS	938144	939028	1000	-	0	ARR1
chr16	SGD	CDS	939275	939667	1000	-	0	ARR2
chr16	SGD	CDS	939918	941132	1000	+	0	ARR3
chr16	SGD	CDS	943028	943046	500	+	0	YPR202W
chr16	SGD	CDS	943195	943892	500	+	2	YPR202W
chr16	SGD	CDS	943876	944184	500	+	0	YPR203W
chr16	SGD	CDS	944599	947697	500	+	0	YPR204W
