# Supplementary material for: A Compendium of Nucleosome and Transcript Profiles Reveals Determinants of Chromatin Architecture and Transcription
Source: PLoS Genet. 2013 May 2;9(5):e1003479. doi: 10.1371/journal.pgen.1003479 (PMC3642058; doi:10.1371/journal.pgen.1003479)
Supplement: Dataset S1 — Yeast transcript annotation R script and data files. Please note this file is 81.9 MB and may be difficult for some readers to download due to its size. (GZ) [file pgen.1003479.s001.gz › yeast-transcript-annotation/chr9.noncoding.gff]

chr9	SGD	snoRNA	97111	97246	1000	+	.	SNR68
chr9	SGD	tRNA	175028	175100	1000	+	.	tT(AGU)I1
chr9	SGD	tRNA	183437	183510	1000	-	.	tI(AAU)I1
chr9	SGD	tRNA	197589	197660	1000	+	.	tE(CUC)I
chr9	SGD	tRNA	210662	210735	1000	+	.	tI(AAU)I2
chr9	SGD	tRNA	248847	248928	1000	+	.	SUP17
chr9	SGD	tRNA	300227	300298	1000	-	.	tK(CUU)I
chr9	SGD	tRNA	324301	324372	1000	-	.	tD(GUC)I1
chr9	SGD	tRNA	325746	325818	1000	+	.	tT(AGU)I2
chr9	SGD	tRNA	336346	336417	1000	-	.	tD(GUC)I2
chr9	SGD	tRNA	370414	370485	1000	+	.	tE(UUC)I
