# Supplementary material for: A Compendium of Nucleosome and Transcript Profiles Reveals Determinants of Chromatin Architecture and Transcription
Source: PLoS Genet. 2013 May 2;9(5):e1003479. doi: 10.1371/journal.pgen.1003479 (PMC3642058; doi:10.1371/journal.pgen.1003479)
Supplement: Dataset S1 — Yeast transcript annotation R script and data files. Please note this file is 81.9 MB and may be difficult for some readers to download due to its size. (GZ) [file pgen.1003479.s001.gz › yeast-transcript-annotation/chr9.data.snyder.exon]

27	4.58496250072116
45	2
463	1
620	1
1873	1
2035	1
2243	1
4408	1
5548	1.58496250072116
9292	1
11036	1
13280	1
14186	1
14396	1
16040	2
16388	1
16636	1
16819	1
18609	1.58496250072116
18796	1
19576	2
19608	1
19647	2.32192809488736
19708	1.58496250072116
19734	1
19808	2
19826	1.58496250072116
19979	2
20032	1
20100	1
20129	1
20155	2.32192809488736
20224	1
20259	3
20297	1.58496250072116
20337	1.58496250072116
20364	1
20414	1
20495	2
20588	1
20621	1
20714	2
20743	1.58496250072116
20899	1
21062	1
21087	1
21253	1
21295	1
21448	1
21507	3.32192809488736
21521	1.58496250072116
21547	2
21678	1
21737	3.16992500144231
21753	2.58496250072116
22124	2.32192809488736
22704	1.58496250072116
22731	2.58496250072116
22762	4.58496250072116
22778	4.4594316186373
22805	5.61470984411521
22827	4.8073549220576
22879	6.08746284125034
22895	4.39231742277876
23045	1
23150	1
23178	1
23237	1.58496250072116
23320	1.58496250072116
23349	1
23380	1.58496250072116
23402	2.8073549220576
23436	1
23561	3.4594316186373
23584	5.16992500144231
23597	2.32192809488736
23652	3.32192809488736
23672	4.8073549220576
23694	4.85798099512757
23715	4.85798099512757
23739	4.16992500144231
23761	4.16992500144231
23783	4.16992500144231
23804	4.4594316186373
23825	5.16992500144231
23846	3.70043971814109
23868	3.90689059560852
23892	5
23913	5.16992500144231
23934	4.75488750216347
23954	5.12928301694497
23975	3.4594316186373
23997	5.6724253419715
24019	4.24792751344359
24039	4.08746284125034
24063	5.12928301694497
24084	4.90689059560852
24106	4.16992500144231
24127	6.24792751344359
24148	5.12928301694497
24170	4.24792751344359
24193	2.8073549220576
24216	2.32192809488736
24247	2.8073549220576
24270	3.58496250072116
24294	3.70043971814109
24316	3
24339	3.16992500144231
24362	2.8073549220576
24382	1.58496250072116
24417	3.90689059560852
24439	3.4594316186373
24458	3.90689059560852
24478	3
24510	3.8073549220576
24530	4.64385618977472
24551	3.58496250072116
24573	3.58496250072116
24611	3.8073549220576
24634	3.58496250072116
24654	4.08746284125034
24675	3.70043971814109
24699	2.8073549220576
24722	3.8073549220576
24743	3
24769	3.32192809488736
24789	3.32192809488736
24814	4.32192809488736
24837	3.16992500144231
24859	4.08746284125034
24884	4
24905	4.24792751344359
24925	2.32192809488736
24945	2.32192809488736
24971	2.58496250072116
24993	3
25016	1.58496250072116
25045	3.16992500144231
25067	3.4594316186373
25091	3.70043971814109
25112	2.58496250072116
25134	4.52356195605701
25154	3.90689059560852
25176	4.24792751344359
25197	4.08746284125034
25220	2.58496250072116
25245	4.08746284125034
25268	4.16992500144231
25291	3
25311	3
25333	4.70043971814109
25359	3.32192809488736
25382	3.90689059560852
25413	1.58496250072116
25456	1
25505	1.58496250072116
25559	1
25596	3.16992500144231
25610	2
25757	3.90689059560852
25785	4.64385618977472
25805	3.58496250072116
25827	4
25849	4.4594316186373
25869	3.70043971814109
25892	4
25914	5.20945336562895
25935	4.39231742277876
25956	4.32192809488736
25980	2.58496250072116
26004	3.4594316186373
26027	3.90689059560852
26047	5
26071	3.8073549220576
26093	3.8073549220576
26117	4.16992500144231
26138	4.58496250072116
26164	3.58496250072116
26187	3.90689059560852
26208	4.32192809488736
26228	4.08746284125034
26251	3.8073549220576
26274	3.8073549220576
26295	4.39231742277876
26315	4
26339	2.58496250072116
26360	3
26381	3.4594316186373
26401	3.4594316186373
26422	2.8073549220576
26447	4
26465	2.32192809488736
26489	3.4594316186373
26513	2.58496250072116
26532	2.8073549220576
26555	4.08746284125034
26576	4.08746284125034
26604	4.16992500144231
26630	3.70043971814109
26649	3.4594316186373
26677	3
26703	2.58496250072116
26721	1.58496250072116
26748	4.16992500144231
26772	3.16992500144231
26792	3.70043971814109
26815	2.58496250072116
26835	3.16992500144231
26851	1.58496250072116
26877	2.58496250072116
26915	3.58496250072116
26940	2.8073549220576
26973	3.90689059560852
26997	4.52356195605701
27017	4.58496250072116
27039	4.39231742277876
27061	2.32192809488736
27081	2.8073549220576
27097	3.32192809488736
27123	3.16992500144231
27148	3.90689059560852
27169	3
27198	3
27223	2
27255	3.32192809488736
27276	3.70043971814109
27304	3.32192809488736
27336	2.58496250072116
27376	3.58496250072116
27398	4.16992500144231
27421	4.70043971814109
27441	3.58496250072116
27463	3.58496250072116
27485	3.8073549220576
27504	3.70043971814109
27525	4.58496250072116
27548	4.52356195605701
27569	3.90689059560852
27592	3.8073549220576
27613	3.58496250072116
27635	3.58496250072116
27656	2
27684	4.24792751344359
27703	4.32192809488736
27725	3.4594316186373
27747	2.58496250072116
27770	2.8073549220576
27793	3.4594316186373
27815	4.39231742277876
27850	4.70043971814109
27871	3.4594316186373
27892	3.16992500144231
27914	4.39231742277876
27950	2.32192809488736
27971	3.70043971814109
27995	3.16992500144231
28016	4.32192809488736
28039	4.39231742277876
28061	4
28081	4.64385618977472
28102	2.58496250072116
28130	4
28151	4
28178	3.70043971814109
28202	2.32192809488736
28221	2.8073549220576
28250	2.8073549220576
28274	2.32192809488736
28301	3
28330	2
28357	3.4594316186373
28380	1.58496250072116
28404	3
28425	3
28452	3.16992500144231
28473	3
28492	3.32192809488736
28515	3.16992500144231
28537	3
28569	3.90689059560852
28582	1.58496250072116
28616	3.4594316186373
28637	2.8073549220576
28665	3.70043971814109
28690	3.16992500144231
28712	2
28739	1.58496250072116
28807	1
28888	1
28960	2.8073549220576
28986	1
29021	2
29048	2.8073549220576
29072	2.32192809488736
29102	1.58496250072116
29136	1.58496250072116
29182	2
29244	1
29288	2.32192809488736
29312	1.58496250072116
29345	1.58496250072116
29372	2.58496250072116
29398	3
29411	2.58496250072116
29450	1.58496250072116
29473	2.58496250072116
29497	3.16992500144231
29522	3.4594316186373
29553	1
29587	3.32192809488736
29607	2
29660	1
29703	3
29729	3
29751	2.8073549220576
29776	3
29801	3.4594316186373
29817	2.58496250072116
29851	2
29913	2
29947	2.8073549220576
29968	2
29986	3.32192809488736
30027	2.32192809488736
30055	2.8073549220576
30078	2.58496250072116
30102	2.58496250072116
30127	2.58496250072116
30151	3.16992500144231
30171	2
30189	2
30214	2.58496250072116
30266	1.58496250072116
30295	2
30319	3.4594316186373
30341	4.58496250072116
30359	2.8073549220576
30383	3.32192809488736
30417	2
30439	3
30461	3.16992500144231
30484	3.70043971814109
30498	2.8073549220576
30531	3.4594316186373
30560	3.4594316186373
30577	3.4594316186373
30604	2.32192809488736
30627	2.58496250072116
30650	2.32192809488736
30671	2
30703	2.8073549220576
30746	1.58496250072116
30766	3.4594316186373
30787	2
30844	2
30864	2.32192809488736
30911	3
30931	2
30959	2.8073549220576
30988	2.8073549220576
31025	2.32192809488736
31055	3
31083	2.32192809488736
31106	2
31130	2.58496250072116
31155	3.58496250072116
31173	2.8073549220576
31202	2.32192809488736
31216	1.58496250072116
31268	2
31293	1
31317	1
31345	1.58496250072116
31377	1
31413	2.32192809488736
31460	1
31491	3
31520	2
31541	2.8073549220576
31574	1.58496250072116
31598	2
31622	1
31659	1
31684	1
31716	1.58496250072116
31751	2.32192809488736
31800	1
31832	2.58496250072116
31891	2
31917	2.58496250072116
31936	1.58496250072116
31982	2
31994	1.58496250072116
32039	2.8073549220576
32080	2
32127	2
32164	2.32192809488736
32189	2.8073549220576
32215	1.58496250072116
32235	2.32192809488736
32296	2.32192809488736
32325	2.32192809488736
32360	1.58496250072116
32390	2.8073549220576
32412	2
32468	2
32486	2
32540	2
32566	1.58496250072116
32592	2
32622	2.8073549220576
32755	1
32787	2
32829	1.58496250072116
32930	1
33004	1
33027	1
33150	2.32192809488736
33229	1.58496250072116
33313	1
33348	1
33380	1
33484	1
33563	2.32192809488736
33606	4.08746284125034
33625	5.28540221886225
33649	6.02236781302845
33670	5.16992500144231
33691	4.32192809488736
33711	4.4594316186373
33732	4.64385618977472
33754	3.70043971814109
33781	3
33805	2.8073549220576
33827	3.16992500144231
33846	3.32192809488736
33883	2.8073549220576
33906	4.24792751344359
33928	4.52356195605701
33952	3.16992500144231
33991	3.32192809488736
34012	3.70043971814109
34033	3.4594316186373
34068	3.58496250072116
34094	2.58496250072116
34122	2.58496250072116
34142	2.8073549220576
34163	3.16992500144231
34186	2
34238	3.8073549220576
34267	3
34288	2.58496250072116
34315	3.90689059560852
34336	3.16992500144231
34358	3.16992500144231
34385	2.32192809488736
34411	2
34432	2.8073549220576
34455	3.4594316186373
34479	2.32192809488736
34501	2.8073549220576
34523	2.32192809488736
34552	1.58496250072116
34576	2
34619	3.32192809488736
34639	2
34660	2.32192809488736
34701	3.58496250072116
34730	2.58496250072116
34766	2
34811	2
34847	1.58496250072116
34868	2.58496250072116
34896	2
34921	2.8073549220576
34939	2.32192809488736
34992	1
35056	1.58496250072116
35097	1.58496250072116
35148	2
35189	2.8073549220576
35213	3.58496250072116
35240	2.32192809488736
35273	3.32192809488736
35296	2.58496250072116
35313	2
35350	3.32192809488736
35371	2.8073549220576
35389	2
35408	2
35437	2.32192809488736
35455	2.58496250072116
35504	3.90689059560852
35525	3.16992500144231
35547	2.58496250072116
35576	2.32192809488736
35614	3.32192809488736
35641	2.58496250072116
35654	1.58496250072116
35710	2.58496250072116
35730	3
35754	2.32192809488736
35772	3.32192809488736
35793	1.58496250072116
35832	2.32192809488736
35864	3.16992500144231
35884	3
35919	2.32192809488736
35941	1.58496250072116
35962	1.58496250072116
36003	1
36043	1
36122	2
36141	2.32192809488736
36160	1.58496250072116
36206	2
36223	1
36262	2.32192809488736
36312	2
36339	3
36357	2
36387	2
36429	1
36464	1.58496250072116
36500	2
36540	2
36577	1.58496250072116
36591	1
36624	2
36652	2
36675	3.58496250072116
36697	2.8073549220576
36726	1.58496250072116
36759	2.58496250072116
36779	2
36824	1.58496250072116
36841	1
36865	1.58496250072116
36896	1
36923	2
36938	1.58496250072116
36978	2
37019	2.58496250072116
37059	1.58496250072116
37080	2
37112	1.58496250072116
37137	2.32192809488736
37184	3
37200	2.32192809488736
37231	3.32192809488736
37249	3.16992500144231
37276	2.8073549220576
37301	2
37313	1
37348	1
37381	2
37410	1.58496250072116
37438	2
37461	2.58496250072116
37496	3
37524	4.16992500144231
37569	3.70043971814109
37589	4
37611	3.58496250072116
37637	3.58496250072116
37659	3.58496250072116
37678	3.32192809488736
37697	4
37734	3.32192809488736
37761	3.90689059560852
37782	4.24792751344359
37804	4.32192809488736
37826	3.90689059560852
37846	3.4594316186373
37871	3.8073549220576
37901	4.08746284125034
37921	3.16992500144231
37942	4.08746284125034
37972	4
38001	4.16992500144231
38023	2.8073549220576
38045	3.70043971814109
38068	3.32192809488736
38095	3.16992500144231
38113	2.8073549220576
38138	1.58496250072116
38163	3.4594316186373
38177	3
38205	4.08746284125034
38228	3.4594316186373
38251	4.32192809488736
38269	2.58496250072116
38293	2.58496250072116
38316	3.16992500144231
38338	4
38370	4.24792751344359
38396	3.4594316186373
38417	4.58496250072116
38435	4
38459	4.16992500144231
38481	4
38504	5.24792751344359
38525	4.24792751344359
38547	3.8073549220576
38567	4
38589	4.70043971814109
38610	4.16992500144231
38631	4.90689059560852
38654	4.32192809488736
38678	3.8073549220576
38697	4
38728	3.8073549220576
38749	5.52356195605701
38774	4.32192809488736
38791	4.08746284125034
38817	2.8073549220576
38839	3.70043971814109
38858	4
38885	5.4594316186373
38906	5.12928301694497
38929	4.58496250072116
38951	5
38973	4.52356195605701
38998	3.58496250072116
39017	2.58496250072116
39051	3.16992500144231
39077	4.39231742277876
39100	2
39122	3.4594316186373
39149	3
39170	3.4594316186373
39190	3.58496250072116
39212	2
39238	1
39288	1.58496250072116
39315	2.58496250072116
39347	2
39381	2.58496250072116
39410	1.58496250072116
39438	2.8073549220576
39459	3.8073549220576
39481	3.16992500144231
39506	3.16992500144231
39531	2.58496250072116
39550	3.16992500144231
39585	2.58496250072116
39607	2.58496250072116
39629	3.16992500144231
39655	3.32192809488736
39679	3
39718	3.32192809488736
39735	2.8073549220576
39769	4.08746284125034
39791	4
39817	3
39847	1.58496250072116
39878	2.32192809488736
39900	3
39920	1.58496250072116
39951	4.4594316186373
39970	4.4594316186373
39997	3
40026	3
40054	4.32192809488736
40069	4.08746284125034
40095	3.8073549220576
40118	3.4594316186373
40142	5.35755200461808
40163	4.85798099512757
40181	2
40204	1
40264	1.58496250072116
40283	1
40318	1.58496250072116
40355	1.58496250072116
40443	1
40499	1
40599	2.32192809488736
40642	1
40801	1
40897	1.58496250072116
40983	2.32192809488736
41004	2
41049	1
41073	1.58496250072116
41183	1
41213	1.58496250072116
41238	1.58496250072116
41265	2.8073549220576
41283	1
41310	1
41367	1
41434	2
41469	3
41491	1.58496250072116
41538	1
41568	1
41916	1
41959	1
42006	1
42028	1
42220	1
42242	1.58496250072116
42270	1.58496250072116
42312	1
42353	1.58496250072116
42382	1.58496250072116
42417	1.58496250072116
42435	1
42519	1.58496250072116
42581	2.32192809488736
42613	2
42689	1.58496250072116
42728	2
42777	1.58496250072116
42813	1.58496250072116
42854	1.58496250072116
42876	2
42895	1.58496250072116
42914	1
42942	2.8073549220576
42966	1
43002	2.58496250072116
43028	1
43069	2
43092	1.58496250072116
43148	1.58496250072116
43221	2
43265	1.58496250072116
43304	2.58496250072116
43334	2.8073549220576
43354	1.58496250072116
43387	1.58496250072116
43429	1
43476	2
43497	1.58496250072116
43561	1
43602	1
43662	1.58496250072116
43714	1.58496250072116
43822	1.58496250072116
43846	1.58496250072116
43944	1
43967	1
44016	2.58496250072116
44035	1.58496250072116
44075	2.58496250072116
44103	2
44125	2.58496250072116
44153	1.58496250072116
44238	1.58496250072116
44353	1.58496250072116
44382	1
44420	1.58496250072116
44442	1.58496250072116
44465	2
44500	1
44534	2
44574	2
44615	1.58496250072116
44678	1
44706	1.58496250072116
44735	2.32192809488736
44750	1
44780	1
44819	2
44850	1.58496250072116
44872	2.32192809488736
44904	2.32192809488736
44939	1
44968	1.58496250072116
45047	2.58496250072116
45071	1.58496250072116
45099	2.32192809488736
45133	2.32192809488736
45160	1.58496250072116
45216	2.32192809488736
45238	2.58496250072116
45268	1.58496250072116
45289	1
45315	1.58496250072116
45363	2.58496250072116
45383	1
45433	1.58496250072116
45458	2.32192809488736
45481	2.58496250072116
45510	3
45532	2.32192809488736
45594	1.58496250072116
45629	2
45649	1.58496250072116
45692	3.16992500144231
45740	2.32192809488736
45777	2.8073549220576
45790	2
45820	2.32192809488736
45840	1.58496250072116
45866	2
45889	2.8073549220576
45916	2
45939	3
45965	3.16992500144231
45985	3.58496250072116
46081	1
46128	1
46187	1
46225	2.8073549220576
46242	1.58496250072116
46272	3.32192809488736
46291	4.08746284125034
46317	4
46341	3.4594316186373
46363	2.8073549220576
46394	3.4594316186373
46415	2.8073549220576
46449	2.32192809488736
46469	2
46503	4.39231742277876
46524	3.90689059560852
46553	2
46574	4.52356195605701
46596	3.90689059560852
46617	4
46637	4.08746284125034
46658	2.58496250072116
46688	3.70043971814109
46709	4.64385618977472
46731	5.24792751344359
46752	4.39231742277876
46774	5.16992500144231
46795	4.95419631038688
46816	4.90689059560852
46837	6.94251450533924
46858	6.39231742277876
46879	5.7279204545632
46899	5.52356195605701
46921	4.16992500144231
46944	3.58496250072116
46964	4.4594316186373
46984	3.4594316186373
47006	4.90689059560852
47031	4.90689059560852
47052	3.90689059560852
47074	5.08746284125034
47096	4.4594316186373
47116	3.58496250072116
47139	5.20945336562895
47167	3.90689059560852
47188	5.6724253419715
47209	4.70043971814109
47229	4.70043971814109
47249	3.8073549220576
47274	4
47297	3.70043971814109
47320	3.8073549220576
47341	3.8073549220576
47364	3.90689059560852
47385	4.64385618977472
47406	5.12928301694497
47426	5.4262647547021
47447	4.90689059560852
47466	4.39231742277876
47490	3.32192809488736
47515	3.8073549220576
47534	3.4594316186373
47562	1.58496250072116
47606	1
47632	1
47700	4
47721	2.32192809488736
47747	3.70043971814109
47768	4.52356195605701
47789	5.88264304936184
47810	4.64385618977472
47832	5
47853	6.56985560833095
47874	6.58496250072116
47895	5.24792751344359
47916	4.4594316186373
47939	4.95419631038688
47959	4.64385618977472
47983	5.52356195605701
48004	6.97727992349992
48025	4.64385618977472
48045	4.08746284125034
48069	4.32192809488736
48093	3.16992500144231
48124	2
48141	2
48179	2.58496250072116
48199	1.58496250072116
48229	2.32192809488736
48269	2.8073549220576
48302	2
48332	2
48364	2.32192809488736
48388	2.32192809488736
48405	2
48441	2.58496250072116
48458	2.32192809488736
48486	2.32192809488736
48516	2
48552	3.4594316186373
48581	2
48615	2
48636	2
48657	1.58496250072116
48694	1.58496250072116
48721	1.58496250072116
48778	2.32192809488736
48812	1.58496250072116
48836	2.58496250072116
48871	2.8073549220576
48889	2
48917	2.58496250072116
48935	1.58496250072116
48961	1.58496250072116
48986	2.58496250072116
49014	1.58496250072116
49044	1.58496250072116
49062	2.32192809488736
49117	2.58496250072116
49147	2.32192809488736
49171	2.58496250072116
49193	2.32192809488736
49216	1.58496250072116
49257	2
49289	2.8073549220576
49325	2.32192809488736
49351	2
49374	2.32192809488736
49393	1.58496250072116
49425	2.32192809488736
49450	2
49479	3
49504	1.58496250072116
49518	1
49556	2.58496250072116
49582	2.32192809488736
49607	2.32192809488736
49635	2.32192809488736
49661	2.58496250072116
49686	2.8073549220576
49718	4.08746284125034
49756	2.8073549220576
49780	2.58496250072116
49794	1.58496250072116
49823	3
49851	3.4594316186373
49893	2.32192809488736
49934	2.58496250072116
49955	2
49980	3.32192809488736
50008	2.58496250072116
50034	2
50056	2.32192809488736
50082	2.58496250072116
50101	3
50121	2.58496250072116
50148	2.58496250072116
50178	2.8073549220576
50193	1
50217	3
50243	3
50266	3
50285	2
50314	2.58496250072116
50335	2.8073549220576
50369	3.16992500144231
50383	2.8073549220576
50404	1.58496250072116
50431	3
50479	3
50500	3.4594316186373
50528	2.58496250072116
50555	2.58496250072116
50577	3
50598	3.70043971814109
50609	1
50645	3.16992500144231
50662	2.58496250072116
50695	2.58496250072116
50720	2.58496250072116
50748	2.8073549220576
50780	2.58496250072116
50800	3.58496250072116
50841	2.58496250072116
50875	2
50910	2.58496250072116
50931	3.90689059560852
50966	3
50989	4.16992500144231
51008	4
51029	3
51055	5.12928301694497
51076	4
51102	3.16992500144231
51124	3.16992500144231
51148	2.8073549220576
51167	2
51209	3.70043971814109
51244	3.70043971814109
51265	1.58496250072116
51287	3.16992500144231
51318	3
51342	2.58496250072116
51365	2.8073549220576
51385	4.08746284125034
51408	2.58496250072116
51437	4.16992500144231
51468	5.58496250072116
51489	5.04439411935845
51510	3
51529	3.4594316186373
51551	3
51576	4.85798099512757
51606	4
51626	4.39231742277876
51650	5.08746284125034
51671	3.32192809488736
51694	3.58496250072116
51715	4.39231742277876
51750	4.58496250072116
51773	3.32192809488736
51798	3.16992500144231
51826	3.70043971814109
51853	3.4594316186373
51878	3.16992500144231
51898	4.08746284125034
51921	3.32192809488736
51947	4.24792751344359
51967	4.16992500144231
51990	3.16992500144231
52009	2
52029	2.58496250072116
52051	1.58496250072116
52086	3.32192809488736
52103	3.32192809488736
52129	2
52152	2
52183	2.58496250072116
52207	2.32192809488736
52227	2
52257	3.4594316186373
52279	2
52312	3
52337	2.58496250072116
52363	3.32192809488736
52381	1.58496250072116
52431	2.32192809488736
52465	1.58496250072116
52489	2.8073549220576
52510	2.58496250072116
52560	2.32192809488736
52592	2.58496250072116
52627	2.32192809488736
52650	2.58496250072116
52673	3
52692	2.8073549220576
52722	2.8073549220576
52750	3
52771	2.32192809488736
52803	2.32192809488736
52828	1
52864	2.8073549220576
52887	2
52910	2.32192809488736
52930	1
52967	3.58496250072116
53027	1.58496250072116
53054	3
53070	2
53095	2.8073549220576
53140	2.58496250072116
53158	1.58496250072116
53185	2
53236	2.32192809488736
53257	2.58496250072116
53278	2.32192809488736
53312	2
53328	1
53364	2.8073549220576
53395	2.32192809488736
53421	1
53458	2.32192809488736
53489	2
53530	1
53561	1.58496250072116
53591	2.58496250072116
53609	2.32192809488736
53626	2
53705	2.58496250072116
53727	3.16992500144231
53752	2.32192809488736
53795	2
53823	2.32192809488736
53857	2.8073549220576
53875	2
53895	1.58496250072116
53926	5.64385618977472
53947	6.4594316186373
53965	4.70043971814109
53989	5.32192809488736
54012	5.75488750216347
54031	4.90689059560852
54055	5.12928301694497
54076	4.16992500144231
54098	3.90689059560852
54118	5.12928301694497
54146	4.70043971814109
54167	4.58496250072116
54188	3.32192809488736
54212	4.16992500144231
54233	3.90689059560852
54254	3.70043971814109
54280	3.70043971814109
54303	4
54324	4.90689059560852
54343	3.4594316186373
54367	4.39231742277876
54388	2.8073549220576
54410	2.58496250072116
54432	3.16992500144231
54454	3.70043971814109
54475	4.08746284125034
54500	4.08746284125034
54523	4.08746284125034
54543	3.70043971814109
54562	4.8073549220576
54593	4.58496250072116
54614	3.8073549220576
54635	3.16992500144231
54659	2.8073549220576
54683	3.58496250072116
54711	4
54734	4.16992500144231
54755	3.58496250072116
54778	4
54798	3.58496250072116
54819	3.4594316186373
54844	4.24792751344359
54867	4.39231742277876
54889	4.64385618977472
54909	4.08746284125034
54933	3.16992500144231
54955	4.58496250072116
54977	4.39231742277876
54998	5.08746284125034
55019	4.24792751344359
55050	2
55198	2.58496250072116
55219	3.90689059560852
55271	3.32192809488736
55292	4.24792751344359
55312	2.8073549220576
55335	3.8073549220576
55355	3.16992500144231
55380	2.32192809488736
55412	2.8073549220576
55438	2.32192809488736
55460	3
55483	3.32192809488736
55510	3.16992500144231
55544	2.58496250072116
55575	3
55598	3.32192809488736
55621	3.16992500144231
55663	1
55698	2.32192809488736
55719	3
55745	4.39231742277876
55761	3.16992500144231
55786	2.8073549220576
55813	3
55834	4.24792751344359
55851	3.70043971814109
55886	4.08746284125034
55913	3.90689059560852
55931	3.16992500144231
55958	3.90689059560852
55978	3.90689059560852
56005	2.8073549220576
56024	3
56046	3.8073549220576
56071	3.32192809488736
56093	3.32192809488736
56119	3.58496250072116
56150	4.16992500144231
56172	4.16992500144231
56192	4.32192809488736
56220	3.8073549220576
56240	3.16992500144231
56268	3.32192809488736
56289	4.4594316186373
56312	5.32192809488736
56333	5.20945336562895
56352	3.4594316186373
56375	4.8073549220576
56396	5.4262647547021
56415	3.16992500144231
56451	2
56478	2.32192809488736
56497	1
56584	4.24792751344359
56610	3.8073549220576
56636	3
56658	3.90689059560852
56681	4.85798099512757
56702	5.4262647547021
56717	3.8073549220576
56746	3.70043971814109
56772	3.4594316186373
56793	1.58496250072116
56820	2.8073549220576
56840	3.32192809488736
56861	1.58496250072116
56885	2.58496250072116
56908	3.8073549220576
56928	4.08746284125034
56954	4.52356195605701
56967	2.32192809488736
56998	3.16992500144231
57019	4.4594316186373
57040	5.32192809488736
57061	4.8073549220576
57081	4.39231742277876
57105	5.08746284125034
57125	4.16992500144231
57149	4.95419631038688
57170	4.32192809488736
57192	5.28540221886225
57213	5.93073733756289
57236	5.55458885167764
57257	5.39231742277876
57277	5.12928301694497
57300	5.04439411935845
57324	5.35755200461808
57346	6.83289001416474
57367	4.52356195605701
57385	3.4594316186373
57411	3.4594316186373
57434	2.8073549220576
57459	2.58496250072116
57482	3.4594316186373
57502	4.64385618977472
57532	3.8073549220576
57559	3
57585	3.8073549220576
57612	2.8073549220576
57634	2
57659	2
57681	2.8073549220576
57700	1.58496250072116
57736	2.32192809488736
57759	3.4594316186373
57780	4
57806	4
57826	3.32192809488736
57850	3
57872	3.16992500144231
57902	3.16992500144231
57927	2.58496250072116
57949	3
57984	3.32192809488736
58011	4
58045	3
58072	2.8073549220576
58103	2.58496250072116
58120	3
58152	2.58496250072116
58177	3.32192809488736
58201	2.58496250072116
58226	3.58496250072116
58247	3.58496250072116
58269	1.58496250072116
58294	3.16992500144231
58339	1.58496250072116
58365	2
58402	2.32192809488736
58439	2.8073549220576
58460	2.8073549220576
58490	2.8073549220576
58512	1.58496250072116
58572	2.8073549220576
58594	1.58496250072116
58625	1.58496250072116
58672	2.32192809488736
58696	2.32192809488736
58718	3.32192809488736
58752	3
58783	2.8073549220576
58804	2
58836	2
58858	2.58496250072116
58879	2.8073549220576
58901	3.8073549220576
58925	3.58496250072116
58949	2.32192809488736
58972	2
59000	3.58496250072116
59050	2.32192809488736
59076	2.8073549220576
59115	2.32192809488736
59136	2.32192809488736
59168	3.16992500144231
59188	3.58496250072116
59209	1.58496250072116
59235	2.8073549220576
59253	2
59285	2
59312	3
59339	3.32192809488736
59364	2.32192809488736
59392	2.32192809488736
59415	3.16992500144231
59441	2.32192809488736
59457	1
59483	1
59513	1
59564	3
59584	2.8073549220576
59601	1.58496250072116
59632	3.16992500144231
59653	2
59668	2.32192809488736
59699	2.32192809488736
59726	2.8073549220576
59750	2.58496250072116
59776	2
59800	1.58496250072116
59818	1
59840	1
59892	2.58496250072116
59919	3.16992500144231
59934	1.58496250072116
59961	3
60016	1.58496250072116
60041	1.58496250072116
60090	2.58496250072116
60114	1.58496250072116
60144	2
60176	2.8073549220576
60216	1.58496250072116
60243	3
60260	2
60287	3.58496250072116
60316	3.32192809488736
60336	2.58496250072116
60359	3.16992500144231
60383	3.32192809488736
60404	2.58496250072116
60426	2.58496250072116
60453	2.32192809488736
60494	2.58496250072116
60518	2.8073549220576
60554	2.58496250072116
60582	1.58496250072116
60627	2.8073549220576
60651	2.32192809488736
60673	2.32192809488736
60697	2.8073549220576
60734	2.58496250072116
60755	2.32192809488736
60779	2
60842	1.58496250072116
60856	1
60957	1.58496250072116
60988	2.58496250072116
61039	1
61065	2.58496250072116
61124	2.32192809488736
61153	2
61169	1
61204	2.58496250072116
61230	1.58496250072116
61257	2
61287	1
61326	1.58496250072116
61351	2.32192809488736
61380	2
61438	2.32192809488736
61467	2.8073549220576
61492	3
61515	2.58496250072116
61562	2.32192809488736
61611	2
61657	1.58496250072116
61693	2.58496250072116
61717	2.32192809488736
61734	1.58496250072116
61806	2.32192809488736
61831	3
61856	2
61885	2
61926	2
61942	1.58496250072116
61976	2
61992	1
62025	2.58496250072116
62039	1
62062	1
62126	1.58496250072116
62151	1.58496250072116
62206	1
62240	2.58496250072116
62281	1
62329	2
62358	1.58496250072116
62372	1
62404	2.32192809488736
62433	2
62508	2.8073549220576
62556	1
62590	2.32192809488736
62636	1
62682	2
62717	2.32192809488736
62733	1
62767	1
62794	1
62908	1.58496250072116
62949	2.58496250072116
62974	4.90689059560852
62995	4.52356195605701
63017	4.8073549220576
63041	4.52356195605701
63067	3
63089	2.8073549220576
63110	3.90689059560852
63131	4.8073549220576
63152	3.8073549220576
63173	4.95419631038688
63205	3.90689059560852
63224	2
63250	3.8073549220576
63271	3.70043971814109
63291	3.8073549220576
63315	3.8073549220576
63333	4.16992500144231
63356	3.32192809488736
63382	3.90689059560852
63404	4.16992500144231
63426	4
63447	3.70043971814109
63467	3
63519	1.58496250072116
63544	3.70043971814109
63565	4.24792751344359
63587	2
63616	2
63638	3.4594316186373
63659	3.4594316186373
63679	3.32192809488736
63700	2.32192809488736
63724	3.70043971814109
63744	2.8073549220576
63771	3.58496250072116
63799	3.32192809488736
63827	3.4594316186373
63851	3
63872	3.4594316186373
63905	4.32192809488736
63928	3
63951	3
63981	3.8073549220576
64014	3
64033	3.16992500144231
64058	3.70043971814109
64080	3.4594316186373
64100	3.32192809488736
64122	3.8073549220576
64142	3.4594316186373
64170	3
64200	2.8073549220576
64226	2.32192809488736
64250	2.8073549220576
64266	3.16992500144231
64297	3.16992500144231
64327	3.4594316186373
64356	2.58496250072116
64376	3.4594316186373
64397	2.58496250072116
64420	4
64456	4.08746284125034
64514	3.58496250072116
64539	4.58496250072116
64552	1
64582	3.4594316186373
64599	3.32192809488736
64626	2.32192809488736
64646	2.58496250072116
64676	3.32192809488736
64699	2.32192809488736
64724	3.16992500144231
64746	2.8073549220576
64767	3.58496250072116
64800	3.32192809488736
64829	3.90689059560852
64850	2.32192809488736
64868	3.16992500144231
64892	3
64911	3.32192809488736
64934	3.16992500144231
64960	3.90689059560852
64981	3
65003	2.58496250072116
65029	3.70043971814109
65051	3.16992500144231
65079	2.8073549220576
65104	2
65140	3.58496250072116
65162	3.16992500144231
65185	2
65207	2
65237	3.32192809488736
65253	2
65278	2
65301	2.8073549220576
65324	2.8073549220576
65347	3.90689059560852
65368	3.4594316186373
65389	3.8073549220576
65413	2.8073549220576
65436	3
65466	3.16992500144231
65490	2.8073549220576
65515	3
65536	2
65563	3.4594316186373
65587	2.8073549220576
65603	2.8073549220576
65631	2.32192809488736
65651	2
65674	2
65696	2.32192809488736
65718	3
65756	2
65778	2.58496250072116
65799	2.58496250072116
65837	3.58496250072116
65859	2.8073549220576
65878	2.8073549220576
65908	3.16992500144231
65929	2
65967	2.58496250072116
65990	2.32192809488736
66017	3
66049	3.16992500144231
66068	2
66095	2
66117	2.58496250072116
66146	3.4594316186373
66165	3.32192809488736
66214	3
66240	3
66263	3
66285	3
66307	2.32192809488736
66339	3.16992500144231
66358	2.58496250072116
66379	2.58496250072116
66399	3.4594316186373
66414	1
66444	2.8073549220576
66467	2
66502	2.8073549220576
66521	3
66557	2.8073549220576
66579	2.32192809488736
66601	2.8073549220576
66617	1
66647	2.32192809488736
66679	1.58496250072116
66722	3.4594316186373
66747	3.16992500144231
66767	2.58496250072116
66792	2.58496250072116
66843	1.58496250072116
66878	1.58496250072116
66908	1.58496250072116
66935	2.8073549220576
66968	2.8073549220576
66992	2.8073549220576
67004	1
67039	3.4594316186373
67065	3
67091	2.8073549220576
67113	1
67158	1.58496250072116
67184	3
67204	3.16992500144231
67220	1
67255	3.16992500144231
67300	2.32192809488736
67330	2.32192809488736
67349	2.32192809488736
67376	2
67392	2.32192809488736
67423	2.58496250072116
67446	1.58496250072116
67481	1.58496250072116
67518	2.32192809488736
67545	2.32192809488736
67581	2
67607	1.58496250072116
67643	3.16992500144231
67657	2.32192809488736
67693	2.32192809488736
67712	2.8073549220576
67731	2.32192809488736
67770	2
67796	2
67819	2.32192809488736
67848	2.58496250072116
67877	1.58496250072116
67900	2.8073549220576
67952	2.58496250072116
67975	3.16992500144231
67997	2
68017	1
68052	1.58496250072116
68078	2.8073549220576
68099	1.58496250072116
68138	2.32192809488736
68186	2.58496250072116
68222	1.58496250072116
68386	1
68581	1
68623	2
68653	3
68696	4
68712	6.58496250072116
68753	2
68794	1.58496250072116
68869	1.58496250072116
68908	2
68950	2.8073549220576
68992	2.58496250072116
69021	2
69052	2.8073549220576
69089	2
69111	1.58496250072116
69144	1.58496250072116
69169	8.12412131182919
69192	9.85018683764577
69213	9.33762190199251
69234	10.91288933623
69254	7.63662462054365
69279	3.8073549220576
69300	8.86418614465428
69321	10.2033480029798
69342	11.1189410727235
69363	10.311748315005
69384	9.96434086779242
69405	9.76487159073609
69426	10.9388444574662
69447	10.4706588740606
69468	9.44086916761087
69488	3.70043971814109
69510	9.51963625284321
69531	10.403012023575
69552	11.0361736125535
69573	11.5929241556276
69594	9.5372184005386
69615	8.73131903102506
69636	6.94251450533924
69657	4.39231742277876
69678	4.39231742277876
69701	4.95419631038688
69722	3.8073549220576
69744	3.4594316186373
69769	3.90689059560852
69791	3.32192809488736
69813	4.64385618977472
69833	3.90689059560852
69858	3.4594316186373
69884	3.58496250072116
69905	4.08746284125034
69926	4.58496250072116
69947	2.32192809488736
69977	2.32192809488736
69996	3.8073549220576
70026	2.8073549220576
70057	3.8073549220576
70078	4.08746284125034
70118	4
70139	4.24792751344359
70161	2.8073549220576
70183	4.08746284125034
70204	3.16992500144231
70225	2
70249	3.58496250072116
70276	3.58496250072116
70302	4
70323	3.32192809488736
70346	3.16992500144231
70369	3.58496250072116
70390	3.58496250072116
70412	3.70043971814109
70433	3.58496250072116
70454	3.70043971814109
70472	2.58496250072116
70508	2.8073549220576
70538	4.24792751344359
70563	3.16992500144231
70587	2.8073549220576
70620	3.58496250072116
70656	3.4594316186373
70674	3.16992500144231
70704	2.58496250072116
70724	4.16992500144231
70743	4
70768	2.8073549220576
70789	3.32192809488736
70810	5
70830	3.58496250072116
70859	1.58496250072116
70890	3
70958	3.16992500144231
70981	3.16992500144231
71008	4.24792751344359
71029	3.90689059560852
71053	3.16992500144231
71069	1.58496250072116
71100	3.4594316186373
71133	3
71147	1
71175	2.58496250072116
71203	3.8073549220576
71231	2
71258	1.58496250072116
71295	2.58496250072116
71320	3
71339	1.58496250072116
71373	3.16992500144231
71393	2.58496250072116
71415	4
71436	3.32192809488736
71455	3.32192809488736
71482	2
71508	3.32192809488736
71530	2
71560	2.32192809488736
71580	3.8073549220576
71609	2
71645	2.32192809488736
71660	1.58496250072116
71693	2.8073549220576
71719	3.16992500144231
71733	2
71760	2.32192809488736
71782	1
71833	2.32192809488736
71856	2.8073549220576
71875	3
71891	1
71933	2
71957	2.58496250072116
71983	3.16992500144231
72003	3.8073549220576
72026	2
72051	2.58496250072116
72081	2.32192809488736
72118	2.58496250072116
72161	2.8073549220576
72216	3.16992500144231
72248	3.16992500144231
72278	2.32192809488736
72304	2.58496250072116
72352	2.32192809488736
72376	2.58496250072116
72398	2.8073549220576
72418	3.32192809488736
72437	1
72472	2.58496250072116
72493	2.8073549220576
72509	1.58496250072116
72539	2.58496250072116
72564	2.8073549220576
72607	2.8073549220576
72642	1
72666	1.58496250072116
72693	2
72717	2.58496250072116
72739	2.58496250072116
72773	1
72805	2.58496250072116
72831	3
72877	3
72892	1.58496250072116
72932	2.8073549220576
72958	2.58496250072116
72981	2
73005	3
73026	2.8073549220576
73052	3.16992500144231
73074	2.8073549220576
73092	2
73126	2.32192809488736
73146	2.58496250072116
73170	3
73194	2
73229	2.8073549220576
73245	1
73282	2.32192809488736
73347	1.58496250072116
73390	2.58496250072116
73414	1.58496250072116
73448	1.58496250072116
73489	2
73515	3
73527	1
73574	2
73596	1.58496250072116
73696	2
73837	1
73892	1
73925	2.32192809488736
73947	1.58496250072116
73997	3.16992500144231
74019	3.70043971814109
74048	2.32192809488736
74072	3.4594316186373
74092	3.16992500144231
74160	2.32192809488736
74181	3.58496250072116
74199	2.8073549220576
74229	2
74249	1.58496250072116
74267	1
74316	2.58496250072116
74343	3
74359	2.58496250072116
74400	2.58496250072116
74419	2
74449	2.58496250072116
74489	2
74505	1
74538	2
74563	2.58496250072116
74588	2.58496250072116
74622	1.58496250072116
74645	1.58496250072116
74673	2
74697	2.32192809488736
74718	2
74737	2.58496250072116
74762	1.58496250072116
74848	1.58496250072116
74884	2
74916	1
74946	1
74983	2
75002	1
75040	2.32192809488736
75061	2
75078	2
75132	2.8073549220576
75163	3.58496250072116
75188	2
75210	1.58496250072116
75256	2.8073549220576
75277	2.32192809488736
75321	2
75353	2
75369	1
75406	1.58496250072116
75435	1.58496250072116
75458	2
75487	1
75521	2
75549	3.32192809488736
75631	3.32192809488736
75648	1
75672	1
75704	2
75716	1.58496250072116
75753	2
75773	1.58496250072116
75811	1
75875	3
75903	2.58496250072116
75927	2.32192809488736
75956	2.32192809488736
75978	3.8073549220576
75999	3.90689059560852
76021	4.4594316186373
76043	3.90689059560852
76065	4.90689059560852
76086	4.32192809488736
76108	3.90689059560852
76136	3.90689059560852
76158	4.4594316186373
76180	3.70043971814109
76199	3.58496250072116
76223	2.8073549220576
76246	3.8073549220576
76270	5.8073549220576
76291	6.12928301694497
76312	5.12928301694497
76332	5.16992500144231
76354	4.64385618977472
76375	4.90689059560852
76396	4
76417	5.55458885167764
76437	4.58496250072116
76457	4.08746284125034
76480	5
76502	4.85798099512757
76521	2.58496250072116
76545	3.8073549220576
76566	4.52356195605701
76586	3.90689059560852
76610	3.8073549220576
76633	2.8073549220576
76650	3.70043971814109
76687	4
76706	4.08746284125034
76731	4.75488750216347
76752	5.16992500144231
76773	5.7279204545632
76794	5.12928301694497
76815	4.39231742277876
76836	5.16992500144231
76857	4.39231742277876
76880	3.32192809488736
76902	4.95419631038688
76924	5.39231742277876
76943	3.32192809488736
76967	4.70043971814109
76990	4.75488750216347
77011	4.85798099512757
77037	4.24792751344359
77058	4.85798099512757
77083	3.70043971814109
77106	3.70043971814109
77127	3.16992500144231
77148	5.32192809488736
77169	3.8073549220576
77191	3
77212	4.39231742277876
77235	4.4594316186373
77255	3.4594316186373
77278	5.12928301694497
77298	4.16992500144231
77315	3.16992500144231
77355	2
77381	1
77421	1
77520	1
77780	1
77805	1.58496250072116
77878	1.58496250072116
77915	4.64385618977472
77993	2
78022	1
78058	2.8073549220576
78084	2.32192809488736
78100	1
78132	3.4594316186373
78153	3
78186	3.4594316186373
78210	2.32192809488736
78228	2.58496250072116
78243	1
78291	2.8073549220576
78307	2
78336	2
78360	2.32192809488736
78385	3
78415	2.32192809488736
78435	2
78471	2.58496250072116
78494	2.8073549220576
78512	2
78572	3.16992500144231
78599	2.8073549220576
78622	1.58496250072116
78671	2.58496250072116
78694	2
78714	2.8073549220576
78729	1.58496250072116
78766	3.58496250072116
78788	2.32192809488736
78809	3.16992500144231
78839	2.8073549220576
78866	3.70043971814109
78886	3.8073549220576
78906	3.32192809488736
78929	2.58496250072116
78952	2.58496250072116
78981	2.8073549220576
79009	3.90689059560852
79032	3.4594316186373
79054	3.16992500144231
79075	2.8073549220576
79097	2.58496250072116
79117	2.32192809488736
79142	1.58496250072116
79160	1
[truncated: 12,441 more rows]
