# Supplementary material for: A Compendium of Nucleosome and Transcript Profiles Reveals Determinants of Chromatin Architecture and Transcription
Source: PLoS Genet. 2013 May 2;9(5):e1003479. doi: 10.1371/journal.pgen.1003479 (PMC3642058; doi:10.1371/journal.pgen.1003479)
Supplement: Dataset S1 — Yeast transcript annotation R script and data files. Please note this file is 81.9 MB and may be difficult for some readers to download due to its size. (GZ) [file pgen.1003479.s001.gz › yeast-transcript-annotation/chr8.data.nucleosomes]

12	0.420995
16	0.27843
20	0.240274
24	0.0653806
28	0.0621732
32	-0.00816932
36	-0.176445
40	-0.361217
44	-0.51175
48	-0.6277
52	-0.697837
56	-0.797644
60	-0.759876
64	-0.890446
68	-0.909565
72	-1.00605
76	-0.979071
80	-1.0453
84	-1.01775
88	-1.05957
92	-1.04684
96	-1.07773
100	-1.14302
104	-1.14302
108	-1.14536
112	-1.2097
116	-1.20835
120	-1.2276
124	-1.22657
128	-1.30996
132	-1.26769
136	-1.33721
140	-1.27263
144	-1.27026
148	-1.33721
152	-1.36259
156	-1.25989
160	-1.23123
164	-1.2484
168	-1.20544
172	-1.13614
176	-1.1911
180	-1.07961
184	-0.989389
188	-0.884415
192	-0.850776
196	-0.751348
200	-0.806533
204	-0.783976
208	-0.734038
212	-0.761425
216	-0.792083
220	-0.755235
224	-0.760108
228	-0.887808
232	-0.922806
236	-0.911381
240	-0.911381
244	-0.859731
248	-0.860155
252	-0.948416
256	-0.920789
260	-0.906387
264	-0.713522
268	-0.691162
272	-0.665584
276	-0.728527
280	-0.74453
284	-0.711947
288	-0.673932
292	-0.615071
296	-0.552385
300	-0.509488
304	-0.477987
308	-0.468411
312	-0.345693
316	-0.324555
320	-0.277131
324	-0.251399
328	-0.166533
332	-0.0730033
336	-0.08957
340	0.0240455
344	-0.0111591
348	0.0665167
352	0.032365
356	0.0982579
360	0.0936612
364	0.0931268
368	0.111264
372	0.103479
376	0.0936612
380	0.0916726
384	0.0785278
388	0.121597
392	0.106285
396	0.075617
400	0.0185626
404	-0.0433675
408	-0.105196
412	-0.0908423
416	-0.0554312
420	-0.100894
424	-0.0563286
428	-0.037545
432	-0.0448585
436	-0.00540742
440	-0.0459713
444	-0.00970135
448	-0.0408131
452	-0.0410524
456	-0.0497788
460	-0.0961855
464	-0.113425
468	-0.141807
472	-0.152114
476	-0.176815
480	-0.134288
484	-0.101521
488	-0.108862
492	-0.119339
496	-0.127891
500	-0.111242
504	-0.080936
508	-0.0650596
512	-0.0646646
516	-0.0363118
520	-0.00774262
524	-0.00234881
528	0.0453987
532	0.0680321
536	0.130377
540	0.148146
544	0.129705
548	0.104786
552	0.160885
556	0.185654
560	0.25937
564	0.256485
568	0.282689
572	0.280768
576	0.29465
580	0.338334
584	0.347273
588	0.381349
592	0.389095
596	0.384515
600	0.378715
604	0.331261
608	0.340946
612	0.302501
616	0.235361
620	0.235361
624	0.1579
628	0.099683
632	0.0216535
636	0.0366348
640	0.00290012
644	-0.0226062
648	-0.0059076
652	-0.0341537
656	-0.040895
660	-0.024275
664	-0.0526471
668	-0.063468
672	-0.0526471
676	-0.0502832
680	-0.0478273
684	-0.00462351
688	0.0403605
692	-0.0139951
696	0.0112007
700	0.0131971
704	0.070071
708	0.101442
712	0.15958
716	0.182945
720	0.190177
724	0.182945
728	0.163372
732	0.176195
736	0.176195
740	0.177733
744	0.148019
748	0.124328
752	0.124328
756	0.125353
760	0.12613
764	0.16246
768	0.144251
772	0.169522
776	0.171951
780	0.16565
784	0.14593
788	0.152886
792	0.16565
796	0.189833
800	0.194927
804	0.206586
808	0.163407
812	0.173543
816	0.173543
820	0.171997
824	0.265134
828	0.289706
832	0.287242
836	0.310496
840	0.312905
844	0.28762
848	0.288511
852	0.310496
856	0.344821
860	0.31613
864	0.361616
868	0.355256
872	0.327118
876	0.291698
880	0.289942
884	0.258615
888	0.208269
892	0.196607
896	0.217766
900	0.208269
904	0.248128
908	0.192438
912	0.192438
916	0.192438
920	0.20827
924	0.232643
928	0.20827
932	0.254498
936	0.200449
940	0.25517
944	0.177689
948	0.192569
952	0.158179
956	0.19311
960	0.22107
964	0.255291
968	0.203747
972	0.299849
976	0.276508
980	0.370282
984	0.22047
988	0.167805
992	0.0963152
996	0.0841157
1000	0.00204455
1004	0.0838893
1008	0.0874404
1012	0.0874404
1016	0.0914688
1020	0.0806879
1024	0.00577064
1028	0.0879228
1032	0.0926585
1036	0.112486
1040	0.13162
1044	0.203106
1048	0.149769
1052	0.20427
1056	0.148448
1060	0.123197
1064	0.120958
1068	0.128942
1072	0.162184
1076	0.156074
1080	0.128942
1084	0.125136
1088	0.0878147
1092	0.087512
1096	0.032337
1100	0.0626708
1104	0.0460644
1108	0.0626708
1112	0.00914492
1116	0.0327367
1120	0.011715
1124	0.0682256
1128	0.0626708
1132	0.0882791
1136	0.134445
1140	0.0832473
1144	0.0853545
1148	0.0882791
1152	0.0923547
1156	0.196443
1160	0.136945
1164	0.222922
1168	0.265568
1172	0.319775
1176	0.269307
1180	0.22709
1184	0.217805
1188	0.263812
1192	0.295677
1196	0.269241
1200	0.256181
1204	0.426427
1208	0.319122
1212	0.262464
1216	0.182097
1220	0.113705
1224	0.132507
1228	0.132507
1232	0.0681136
1236	0.0630883
1240	0.071826
1244	0.0768284
1248	0.0487396
1252	0.124533
1256	0.104916
1260	0.153208
1264	0.173857
1268	0.154206
1272	0.15131
1276	0.154206
1280	0.14348
1284	0.154966
1288	0.142937
1292	0.208304
1296	0.142553
1300	0.234267
1304	0.187625
1308	0.194773
1312	0.187625
1316	0.200819
1320	0.187625
1324	0.189648
1328	0.166801
1332	0.169871
1336	0.127517
1340	0.150345
1344	0.0502417
1348	0.0682078
1352	0.0574504
1356	0.0317458
1360	0.0487152
1364	0.0707805
1368	0.0721014
1372	0.115456
1376	0.122681
1380	0.154917
1384	0.137894
1388	0.224896
1392	0.221611
1396	0.251472
1400	0.240981
1404	0.293034
1408	0.302016
1412	0.252299
1416	0.19221
1420	0.185363
1424	0.165372
1428	0.18595
1432	0.141284
1436	0.251737
1440	0.193174
1444	0.195978
1448	0.119495
1452	0.116918
1456	0.0621252
1460	0.146912
1464	0.117081
1468	0.0602628
1472	0.0159
1476	-0.0925887
1480	-0.0397108
1484	-0.048769
1488	0.0323198
1492	0.0867664
1496	0.0517859
1500	0.0713103
1504	0.0878294
1508	0.0563258
1512	0.0784921
1516	0.0999162
1520	0.0955579
1524	0.077825
1528	0.0878294
1532	0.0451636
1536	0.0580944
1540	0.0751187
1544	0.0746228
1548	0.0935278
1552	0.158576
1556	0.12813
1560	0.0743584
1564	0.0876883
1568	0.00495517
1572	-0.0239894
1576	0.0187407
1580	-0.0197677
1584	-0.025719
1588	-0.0161878
1592	-0.0751051
1596	-0.109196
1600	-0.0699854
1604	-0.0161878
1608	-0.0140234
1612	0.00790454
1616	0.017371
1620	-0.0814215
1624	-0.102081
1628	-0.0307564
1632	-0.0997071
1636	-0.0625839
1640	0.0132649
1644	0.0779578
1648	0.0478436
1652	0.136887
1656	0.300836
1660	0.341954
1664	0.419381
1668	0.416556
1672	0.411486
1676	0.394817
1680	0.404448
1684	0.404842
1688	0.334157
1692	0.381143
1696	0.369503
1700	0.24013
1704	0.333865
1708	0.230451
1716	0.267977
1720	0.317667
1724	0.335364
1728	0.296832
1732	0.261418
1744	0.279974
1748	0.185046
1752	0.235236
1756	0.126874
1760	0.0860135
1764	0.119174
1768	0.0941651
1772	0.131351
1776	0.159203
1780	0.185624
1784	0.215274
1788	0.205535
1792	0.208022
1796	0.201402
1800	0.205477
1804	0.218877
1808	0.275226
1812	0.308265
1816	0.220455
1836	0.255179
1840	0.327973
1844	0.32584
1848	0.376574
1852	0.347941
1856	0.343085
1860	0.364585
1864	0.332656
1868	0.363956
1872	0.345998
1876	0.343305
1880	0.403933
1884	0.382542
1900	0.306037
1904	0.303133
1908	0.298371
1912	0.287058
1916	0.273189
1920	0.251133
1924	0.181482
1928	0.138829
1932	0.110605
1936	0.138646
1940	0.122631
1944	0.150076
1948	0.139317
1952	0.132913
1956	0.140347
1960	0.133051
1964	0.136114
1968	0.124759
1972	0.148639
1976	0.161336
1980	0.158971
1984	0.171313
1988	0.161059
1992	0.176399
1996	0.170704
2000	0.165073
2004	0.178216
2008	0.170838
2012	0.184875
2016	0.198021
2020	0.171134
2024	0.138541
2028	0.151587
2032	0.171134
2036	0.184875
2040	0.19813
2044	0.186344
2048	0.152823
2052	0.212722
2056	0.182919
2060	0.184335
2064	0.208679
2068	0.274363
2072	0.246018
2076	0.215645
2080	0.129721
2084	0.112971
2088	0.172154
2092	0.196792
2096	0.186553
2100	0.18666
2104	0.183851
2108	0.222695
2112	0.174376
2116	0.247807
2120	0.23711
2124	0.275216
2128	0.236982
2132	0.231277
2136	0.26192
2140	0.290865
2144	0.290533
2148	0.325809
2152	0.232729
2156	0.250342
2160	0.203598
2164	0.259986
2168	0.249214
2172	0.231803
2176	0.162582
2180	0.139294
2184	0.0721641
2188	0.0605311
2192	0.0692186
2196	0.0742288
2200	0.0804173
2204	0.0496974
2208	0.00184173
2212	-0.0107906
2216	-0.0507722
2220	-0.0105163
2224	-0.025971
2228	-0.0381098
2232	-0.0802058
2236	-0.0287479
2240	-0.012944
2244	0.0257136
2248	0.0307186
2252	0.0446619
2256	0.0492237
2260	0.0935928
2264	0.0492237
2268	0.0426181
2272	0.0502845
2276	0.0550122
2280	0.0167194
2284	-0.0357438
2288	-0.0182749
2292	-0.0102683
2296	-0.00540773
2300	0.0495495
2304	0.00142565
2308	0.0122658
2312	0.00988563
2316	0.00988563
2320	0.0356169
2324	0.0370849
2328	0.0669644
2332	0.0985629
2336	0.0888576
2340	0.221025
2344	0.221025
2348	0.316539
2352	0.291546
2356	0.285917
2360	0.230279
2364	0.226921
2368	0.165827
2372	0.130547
2376	0.0652308
2380	0.0718843
2384	0.0277562
2388	0.0572537
2392	-0.0445725
2396	-0.0118611
2400	-0.0166412
2404	-0.00888731
2408	-0.0349366
2412	0.000592164
2416	-0.00888731
2420	0.0908704
2424	0.106297
2428	0.123908
2432	0.136531
2436	0.146211
2440	0.138171
2444	0.142898
2448	0.167679
2452	0.176734
2456	0.16439
2460	0.156916
2464	0.111685
2468	0.0905245
2472	0.0880903
2476	0.101573
2480	0.116657
2484	0.134275
2488	0.134677
2492	0.162057
2496	0.180385
2500	0.198353
2504	0.205226
2508	0.180796
2512	0.191889
2516	0.191707
2520	0.18138
2524	0.160109
2528	0.158385
2532	0.119504
2536	0.0516643
2540	0.0516643
2544	0.0464891
2548	0.0941679
2552	0.116942
2556	0.133666
2560	0.121807
2564	0.0696328
2568	0.0613084
2572	0.068549
2576	0.068549
2580	0.0719919
2584	0.112183
2588	0.117599
2592	0.0865965
2596	0.102246
2600	0.108038
2604	0.119654
2608	0.13003
2612	0.146218
2616	0.132069
2620	0.115234
2624	0.0814001
2628	0.0605543
2632	0.0844667
2636	0.0844667
2640	0.0844667
2644	0.146864
2648	0.181992
2652	0.205449
2656	0.211015
2660	0.234558
2664	0.313635
2668	0.256885
2672	0.214013
2676	0.176148
2680	0.0977791
2684	0.0933019
2688	0.0554743
2692	0.0348196
2696	0.0536793
2700	0.0547693
2704	0.0554743
2708	0.0647807
2712	0.147081
2716	0.183177
2720	0.182353
2724	0.210785
2728	0.239365
2732	0.252262
2736	0.24724
2740	0.211858
2744	0.23854
2748	0.241306
2752	0.247862
2756	0.19865
2760	0.217955
2764	0.211858
2768	0.250944
2772	0.26692
2776	0.229804
2780	0.266882
2784	0.281938
2788	0.298773
2792	0.302937
2796	0.298773
2800	0.302937
2804	0.330491
2808	0.35057
2812	0.411563
2816	0.415323
2820	0.469179
2824	0.415323
2828	0.449689
2832	0.45706
2836	0.407787
2840	0.327431
2844	0.325926
2848	0.2894
2852	0.25742
2856	0.183855
2860	0.28858
2864	0.218436
2868	0.268463
2872	0.287079
2876	0.316655
2880	0.271994
2884	0.294633
2888	0.263242
2892	0.226575
2896	0.207695
2900	0.207695
2904	0.171633
2908	0.168384
2912	0.14725
2916	0.127793
2920	0.103171
2924	0.155809
2928	0.156838
2932	0.183747
2936	0.175424
2940	0.134696
2944	0.154457
2948	0.151114
2952	0.192952
2956	0.275846
2960	0.339567
2964	0.360555
2968	0.323912
2972	0.312161
2976	0.301057
2980	0.312161
2984	0.332515
2988	0.256449
2992	0.235736
2996	0.212027
3000	0.158222
3004	0.0900527
3008	0.0701255
3012	0.114724
3016	0.131094
3020	0.131094
3024	0.097751
3028	0.0903482
3032	-0.00889021
3036	-0.00889021
3040	-0.0569047
3044	-0.0895175
3048	-0.102651
3052	-0.046333
3056	-0.0965898
3060	-0.148532
3064	-0.213054
3068	-0.229439
3072	-0.251103
3076	-0.132428
3080	-0.129295
3084	-0.0790587
3088	-0.0321122
3092	-0.0434835
3096	-0.093057
3100	-0.0323283
3104	0.0366495
3108	0.0851805
3112	0.163756
3116	0.196185
3120	0.157176
3124	0.139339
3128	0.139339
3132	0.141583
3136	0.176045
3140	0.182932
3144	0.206381
3148	0.180986
3152	0.173407
3156	0.167976
3160	0.167976
3164	0.191729
3168	0.181117
3172	0.280603
3176	0.284671
3180	0.295463
3184	0.222509
3188	0.242366
3192	0.192496
3196	0.12677
3200	0.0655598
3204	0.0579962
3208	0.0120484
3212	0.0118578
3216	-0.0303838
3220	-0.0388854
3224	-0.126374
3228	-0.136814
3232	-0.195116
3236	-0.233511
3240	-0.153434
3244	-0.113704
3248	-0.11468
3252	-0.0844615
3256	-0.0628642
3260	-0.0698109
3264	-0.0173526
3268	-0.00878508
3272	0.0349116
3276	0.0998503
3280	0.15207
3284	0.12427
3288	0.155706
3292	0.188928
3296	0.189332
3300	0.192039
3304	0.253879
3308	0.277099
3312	0.315895
3316	0.326576
3320	0.274104
3324	0.242915
3328	0.216466
3332	0.20965
3336	0.186026
3340	0.164385
3344	0.16655
3348	0.125046
3352	0.107483
3356	0.107547
3360	0.0519574
3364	0.0602511
3368	0.0147568
3372	-0.0139336
3376	-0.0867671
3380	-0.16704
3384	-0.230531
3388	-0.246904
3392	-0.2757
3396	-0.314927
3400	-0.359443
3404	-0.336078
3408	-0.371123
3412	-0.381242
3416	-0.305148
3420	-0.301656
3424	-0.295959
3428	-0.270671
3432	-0.296091
3436	-0.306845
3440	-0.304749
3444	-0.304749
3448	-0.255368
3452	-0.26988
3456	-0.251156
3460	-0.296254
3464	-0.257737
3468	-0.255352
3472	-0.218537
3476	-0.174879
3480	-0.0999261
3484	-0.123541
3488	-0.091565
3492	-0.0919877
3496	-0.0564701
3500	-0.0481388
3504	-0.0796348
3508	-0.0838923
3512	-0.0530033
3516	-0.0966671
3520	-0.0688752
3524	-0.0564701
3528	0.0199205
3532	0.00148445
3536	0.0402788
3540	0.0343487
3544	0.0766809
3548	0.108236
3552	0.148372
3556	0.124664
3560	0.165642
3564	0.140288
3568	0.148372
3572	0.102342
3576	0.186863
3580	0.175237
3584	0.204737
3588	0.210091
3592	0.243139
3596	0.335231
3600	0.3372
3604	0.354518
3608	0.363736
3612	0.36337
3616	0.404198
3620	0.364042
3624	0.389284
3628	0.363736
3632	0.288372
3636	0.248656
3640	0.201769
3644	0.13216
3648	0.106617
3652	0.0959117
3656	0.0328008
3660	0.0250295
3664	-0.0150569
3668	-0.0621948
3672	-0.132483
3676	-0.0716733
3680	-0.0528168
3684	-0.0591837
3688	-0.0590964
3692	-0.0297409
3696	-0.0324594
3700	0.00212886
3704	0.00867581
3708	0.039801
3712	0.0372164
3716	0.143451
3720	0.152492
3724	0.143451
3728	0.154188
3732	0.181341
3736	0.152492
3740	0.240771
3744	0.233198
3748	0.284996
3752	0.293585
3756	0.359823
3760	0.279674
3764	0.279179
3768	0.232111
3772	0.221349
3776	0.164638
3780	0.222667
3784	0.148777
3788	0.162756
3792	0.135131
3796	0.129138
3800	0.0761221
3804	0.0614619
3808	0.0594038
3812	0.0372648
3816	0.099505
3820	0.0965281
3824	0.0764007
3828	0.0552405
3832	0.0294635
3836	0.0351431
3840	0.0366504
3844	0.0734182
3848	0.141806
3852	0.160767
3856	0.140865
3860	0.109518
3864	0.143164
3868	0.161787
3872	0.151206
3876	0.159573
3880	0.177377
3884	0.187606
3888	0.161584
3892	0.111306
3896	0.106015
3900	0.0798868
3904	0.0737526
3908	0.101915
3912	0.0723183
3916	0.148775
3920	0.146322
3924	0.166509
3928	0.146322
3932	0.161631
3936	0.215469
3940	0.184321
3944	0.269169
3948	0.306778
3952	0.276887
3956	0.27226
3960	0.164543
3964	0.198584
3968	0.127928
3972	0.115364
3976	0.0464696
3980	0.0410296
3984	0.0305607
3988	-0.00628953
3992	0.00225508
3996	0.0340425
4000	0.0437744
4004	0.0148377
4008	0.00670606
4012	0.00260399
4016	-0.0184729
4020	-0.0122367
4024	-0.0347933
4028	-0.0428555
4032	-0.0464854
4036	-0.0504459
4040	-0.0777236
4044	-0.119808
4048	-0.105383
4052	-0.0986002
4056	-0.0644959
4060	-0.0354179
4064	-0.0317361
4068	-0.0317361
4072	-0.11364
4076	-0.0890799
4080	-0.0887549
4084	-0.0810356
4088	0.00854122
4092	0.00880658
4096	0.00880658
4100	-0.0081882
4104	0.0265429
4108	0.0665429
4112	0.00221254
4116	0.112702
4120	0.1447
4124	0.188255
4128	0.266268
4132	0.207869
4136	0.207869
4140	0.227025
4144	0.253691
4148	0.185764
4152	0.174863
4156	0.266551
4160	0.198801
4164	0.182951
4168	0.182951
4172	0.169265
4176	0.244043
4180	0.219057
4184	0.207167
4188	0.178876
4192	0.157861
4196	0.167756
4200	0.0849829
4204	0.126151
4208	0.133184
4212	0.104469
4216	0.115173
4220	0.0389915
4224	0.022975
4228	0.00829395
4232	0.00154308
4236	0.0305649
4240	-0.0278305
4244	-0.0208641
4248	-0.0254746
4252	-0.00512507
4256	0.10419
4260	0.0692302
4264	0.173377
4268	0.193979
4272	0.223935
4276	0.246992
4280	0.198734
4284	0.27086
4288	0.269401
4292	0.325404
4296	0.215168
4300	0.255973
4304	0.202968
4308	0.166599
4312	0.148257
4316	0.154197
4320	0.162521
4324	0.191361
4328	0.121931
4332	0.137667
4336	0.121823
4340	0.115036
4344	0.0845366
4348	0.0769687
4352	0.120061
4356	0.134234
4360	0.133426
4364	0.120233
4368	0.113106
4372	0.120233
4376	0.133725
4380	0.142981
4384	0.14259
4388	0.155653
4392	0.208782
4396	0.181131
4400	0.167119
4404	0.164279
4408	0.16281
4412	0.179759
4416	0.189438
4420	0.195217
4424	0.292388
4428	0.281121
4432	0.222322
4436	0.203623
4440	0.106598
4444	0.135136
4448	0.182305
4452	0.204036
4456	0.159794
4460	0.149194
4464	0.0892433
4468	-0.0110288
4472	0.0248064
4476	0.0772737
4480	0.115609
4484	0.149751
4488	0.138566
4492	0.0724902
4496	-0.0415822
4500	0.0333027
4504	-0.0369051
4508	0.126237
4512	0.160249
4516	0.145662
4520	0.174269
4524	0.142259
4528	0.129007
4532	0.132758
4536	0.174269
4540	0.170544
4544	0.114303
4548	0.141987
4552	0.0822792
4556	0.0880439
4560	0.184307
4564	0.0218595
4568	0.164615
4572	0.115521
4576	0.102251
4580	0.0702208
4584	0.136617
4588	0.129159
4592	0.156389
4596	0.168047
4600	0.148045
4604	0.0891684
4608	0.174563
4612	-0.00634145
4616	0.0374025
4620	0.0615858
4624	0.00351899
4628	-0.0666302
4632	-0.0540891
4636	-0.0263292
4640	-0.055175
4644	-0.0111102
4648	0.00232477
4652	0.012553
4656	0.0987542
4660	0.0880247
4664	0.0809579
4668	0.0940365
4672	0.113193
4676	0.0995887
4680	0.0940365
4684	0.0845755
4688	0.0716364
4692	0.068351
4696	0.068351
4700	0.0973539
4704	0.0498021
4708	0.088525
4712	0.0899709
4716	0.219363
4720	0.217271
4724	0.276814
4728	0.303097
4732	0.313212
4736	0.372134
4740	0.357379
4744	0.342193
4748	0.413783
4752	0.321015
4756	0.324702
4760	0.190032
4764	0.191933
4768	0.119058
4772	0.154169
4776	0.148295
4780	0.0779231
4784	0.0956343
4788	0.0752073
4792	0.0752073
4796	0.091144
4800	0.087776
4804	0.0835576
4808	0.0643159
4812	0.0243615
4816	-0.0594315
4820	0.00337146
4824	0.0706478
4828	0.0243615
4832	0.0743626
4836	0.0447244
4840	0.0743626
4844	0.0883676
4848	0.135985
4852	0.135425
4856	0.0883676
4860	0.0883676
4864	0.00434451
4868	0.0143456
4872	0.0478772
4876	0.0478772
4880	0.128181
4884	0.00434451
4888	0.0493425
4892	-0.0243647
4896	0.0392698
4900	0.0877528
4904	0.109371
4908	0.145109
4912	0.113911
4916	0.0754902
4920	0.0502262
4924	0.0793468
4928	0.103901
4932	0.125591
4936	0.101181
4940	0.0647142
4944	-0.0460346
4948	-0.108253
4952	-0.210423
4956	-0.269969
4960	-0.309747
4964	-0.316957
4968	-0.39838
4972	-0.361627
4976	-0.356412
4980	-0.307816
4984	-0.337404
4988	-0.272372
4992	-0.302788
4996	-0.31722
5000	-0.164303
5004	-0.0782891
5008	-0.0274449
5012	0.036852
5016	0.0535155
5020	0.143171
5024	0.115612
5028	0.170866
5032	0.176148
5036	0.193459
5040	0.269813
5044	0.269144
5048	0.340897
5052	0.309561
5056	0.3451
5060	0.336168
5064	0.327636
5068	0.399656
5072	0.434869
5076	0.467798
5080	0.415195
5084	0.473466
5088	0.390573
5092	0.339921
5096	0.304594
5100	0.232224
5104	0.20736
5108	0.253165
5112	0.219029
5116	0.221904
5120	0.174422
5124	0.127466
5128	-0.00801245
5132	-0.050079
5136	-0.125593
5140	-0.175827
5144	-0.20451
5148	-0.245465
5152	-0.341694
5156	-0.402053
5160	-0.487083
5164	-0.489285
5168	-0.581548
5172	-0.565258
5176	-0.62521
5180	-0.565258
5184	-0.666404
5188	-0.720326
5192	-0.836041
5196	-0.869881
5200	-1.00358
5204	-1.02795
5208	-1.16163
5212	-1.23272
5216	-1.27372
5220	-1.20107
5224	-1.29266
5228	-1.07382
5232	-1.06067
5236	-0.768574
5240	-0.720015
5244	-0.524267
5248	-0.338132
5252	-0.285962
5256	-0.23701
5260	-0.323203
5264	-0.320666
5268	-0.244746
5272	-0.270601
5276	-0.172659
5280	-0.117476
5284	-0.0348109
5288	0.0317932
5292	0.0136132
5296	0.131516
5300	0.0617891
5304	0.188197
5308	0.214196
5312	0.187909
5316	0.191843
5320	0.178951
5324	0.214758
5328	0.223633
5332	0.214758
5336	0.260928
5340	0.248792
5344	0.200594
5348	0.162088
5352	0.213721
5356	0.2519
5360	0.139528
5364	0.14686
5368	-0.00876378
5372	-0.00876378
5376	-0.300632
5380	-0.41384
5384	-0.655157
5388	-0.790769
5392	-0.956532
5396	-1.04112
5400	-1.37861
5404	-1.6164
5408	-1.84423
5412	-1.84423
5416	-1.87109
5420	-1.68985
5424	-1.72848
5428	-1.67589
5432	-1.72544
5436	-1.54998
5440	-1.5286
5444	-1.34212
5448	-1.17564
5452	-1.11156
5456	-1.19265
5460	-1.25903
5464	-1.4665
5468	-1.40822
5472	-1.52537
5476	-1.52102
5480	-1.52611
5484	-1.50538
5488	-1.47779
5492	-1.40822
5496	-1.3584
5500	-1.10151
5504	-0.931559
5508	-0.783041
5512	-0.696242
5516	-0.666858
5520	-0.504704
5524	-0.294385
5528	-0.149915
5532	-0.132369
5536	0.0412692
5540	-0.0100997
5544	0.0696401
5548	0.177239
5552	0.17578
5556	0.175504
5560	0.175078
5564	0.175504
5568	0.175078
5572	0.157284
5576	0.186218
5580	0.186113
5584	0.232518
5588	0.321123
5592	0.295372
5596	0.295372
5600	0.281991
5604	0.321123
5608	0.224331
5612	0.140815
5616	0.0325109
5620	-0.184273
5624	-0.215364
5628	-0.268786
5632	-0.338585
5636	-0.276682
5640	-0.370205
5644	-0.314764
5648	-0.374337
5652	-0.419726
5656	-0.47283
5660	-0.50678
5664	-0.482052
5668	-0.483213
5672	-0.446419
5676	-0.422538
5680	-0.369082
5684	-0.354431
5688	-0.270148
5692	-0.298864
5696	-0.162808
5700	-0.140519
5704	-0.0577633
5708	-0.0623889
5712	-0.0812271
5716	-0.0156433
5720	0.0106338
5724	0.0223775
5728	0.129369
5732	0.147566
5736	0.197146
5740	0.152294
5744	0.12159
5748	0.205746
5752	0.217169
5756	0.242092
5760	0.197784
5764	0.187446
5768	0.190624
5772	0.199728
5776	0.199728
5780	0.219113
5784	0.164572
5788	0.213335
5792	0.187446
5796	0.1962
5800	0.154769
5804	0.138174
5808	0.124755
5812	0.0929772
5816	0.0543851
5820	0.049706
5824	-0.000793077
5828	0.0454461
5832	0.0521701
5836	0.058538
5840	0.0682945
5844	0.0891662
5848	0.0912666
5852	0.100957
5856	0.120338
5860	0.127291
5864	0.15757
5868	0.168778
5872	0.199766
5876	0.213075
5880	0.249632
5884	0.249063
5888	0.23897
5892	0.192572
5896	0.242704
5900	0.221698
5904	0.213075
5908	0.214187
5912	0.270638
5916	0.244876
5920	0.251216
5924	0.213324
5928	0.149044
5932	0.136461
5936	0.148942
5940	0.126292
5944	0.10767
5948	0.136461
5952	0.0545289
5956	0.00111364
5960	-0.0366687
5964	-0.0119645
5968	-0.0212512
5972	0.0495589
5976	0.071088
5980	0.108132
5984	0.0901216
5988	0.0906304
5992	0.104937
5996	0.136682
6000	0.16078
6004	0.210923
6008	0.145778
6012	0.16078
6016	0.118886
6020	0.152367
6024	0.140589
6028	0.198541
6032	0.330674
6036	0.373005
6040	0.369122
6044	0.369122
6048	0.301736
6052	0.377596
6056	0.261465
6060	0.253916
6064	0.141308
6068	0.11175
6072	0.0398041
6076	0.0481461
6080	0.0807846
6084	0.041735
6088	0.0448008
6092	-0.00256798
6096	-0.0141004
6100	0.0377884
6104	0.0455892
6108	0.104649
6112	0.12214
6116	0.126303
6120	0.0984215
6124	0.0739138
6128	0.0883186
6132	0.0797213
6136	0.22386
6140	0.217549
6144	0.231623
6148	0.247422
6152	0.22686
6156	0.33509
6160	0.339955
6164	0.282555
6168	0.279134
6172	0.290803
6176	0.256933
6180	0.259341
6184	0.241008
6188	0.219527
6192	0.212821
6196	0.191937
6200	0.0505738
6204	0.0174663
6208	-0.0406219
6212	-0.0418943
6216	-0.117616
6220	-0.098171
6224	-0.145158
6228	-0.1384
6232	-0.187955
6236	-0.193834
6240	-0.322412
6244	-0.290441
6248	-0.364314
6252	-0.333712
6256	-0.523182
6260	-0.635528
6264	-0.804807
6268	-0.847777
6272	-0.887525
6276	-0.8481
6280	-0.870756
6284	-0.809738
6288	-0.861917
6292	-0.72394
6296	-0.779309
6300	-0.644094
6304	-0.611778
6308	-0.749175
6312	-0.839064
6316	-0.92171
6320	-1.13432
6324	-1.26078
6328	-1.2806
6332	-1.29794
6336	-1.52238
6340	-1.49452
6344	-1.43892
6348	-1.42993
6352	-1.14711
6356	-0.992319
6360	-0.785535
6364	-0.730154
6368	-0.580313
6372	-0.400774
6376	-0.272761
6380	-0.220551
6384	-0.198128
6388	-0.148964
6392	-0.0874146
6396	-0.0679427
6400	0.0297986
6404	-0.0235335
6408	0.0719298
6412	0.08094
6416	0.141508
6420	0.16168
6424	0.184463
6428	0.223462
6432	0.219686
6436	0.199677
6440	0.247684
6444	0.263159
6448	0.305768
6452	0.325506
6456	0.378465
6460	0.34462
6464	0.397833
6468	0.410534
6472	0.438884
6476	0.410534
6480	0.372124
6484	0.396047
6488	0.370236
6492	0.273365
6496	0.284169
6500	0.185032
6504	0.106553
6508	-0.0015672
6512	-0.147011
6516	-0.245889
6520	-0.259842
6524	-0.32672
6528	-0.354938
6532	-0.374732
6536	-0.376589
6540	-0.348191
6544	-0.32672
6548	-0.21532
6552	-0.0990029
6556	-0.01772
6560	0.0973323
6564	0.183449
6568	0.24828
6572	0.253819
6576	0.279651
6580	0.277718
6584	0.277718
6588	0.287057
6592	0.345549
6596	0.343138
6600	0.426265
6604	0.386871
6608	0.373413
6612	0.373413
6616	0.353542
6620	0.39357
6624	0.385041
6628	0.470936
6632	0.458802
6636	0.457138
6640	0.408897
6644	0.39682
6648	0.403595
6652	0.39704
6656	0.330688
6660	0.113137
6664	-0.108247
6668	-0.214917
6672	-0.371406
6676	-0.395202
6680	-0.38718
6684	-0.40555
6688	-0.412172
6692	-0.445164
6696	-0.480635
6700	-0.468132
6704	-0.418721
6708	-0.271025
6712	-0.241334
6716	-0.212686
6720	-0.129408
6724	-0.096765
6728	-0.0170735
6732	-0.00711413
6736	0.114333
6740	0.144584
6744	0.228328
6748	0.213249
6752	0.288945
6756	0.265767
6760	0.268286
6764	0.26946
6768	0.204635
6772	0.226645
6776	0.244711
6780	0.214543
6784	0.205933
6788	0.250578
6792	0.230635
6796	0.177023
6800	0.177003
6804	0.177023
6808	0.162057
6812	0.189105
6816	0.148468
6820	0.148468
6824	0.0437362
6828	0.0530933
6832	-0.0540008
6836	-0.0967532
6840	-0.125074
6844	-0.124708
6848	-0.13442
6852	-0.133153
6856	-0.125074
6860	-0.101703
6864	-0.0576764
6868	-0.0321373
6872	-0.0404496
6876	0.0632013
6880	0.105258
6884	0.182796
6888	0.281526
6892	0.310823
6896	0.337446
6900	0.399096
6904	0.366094
6908	0.395665
6912	0.436099
6916	0.426205
6920	0.425193
6924	0.462008
6928	0.47587
6932	0.36511
6936	0.357597
6940	0.32839
6944	0.278787
6948	0.346302
6952	0.325053
6956	0.348616
6960	0.326016
6964	0.343458
6968	0.207595
6972	0.214836
6976	0.156575
6980	0.0511125
6984	-0.00973299
6988	-0.0778761
6992	-0.146323
6996	-0.177316
7000	-0.242317
7004	-0.36784
7008	-0.307536
7012	-0.197072
7016	-0.197072
7020	-0.0895068
7024	-0.0499252
7028	0.0281184
7032	0.10398
7036	0.113211
7040	0.126595
7044	0.149428
7048	0.242526
7052	0.265515
7056	0.268146
7060	0.229263
7064	0.229263
7068	0.265515
7072	0.266999
7076	0.222668
7080	0.229263
7084	0.263034
7088	0.231
7092	0.232874
7096	0.224339
7100	0.224887
7104	0.224339
7108	0.201444
7112	0.206833
7116	0.128939
7120	0.083888
7124	0.0246622
7128	-0.0282459
7132	-0.0539847
7136	-0.165844
7140	-0.0918201
7144	-0.151794
7148	-0.205267
7152	-0.262645
7156	-0.268514
7160	-0.229986
7164	-0.102508
7168	-0.0908983
7172	-0.157935
7176	-0.0960675
7180	-0.123831
7184	-0.171565
7188	-0.150593
7192	-0.154827
7196	-0.179466
7200	-0.17687
7204	-0.288171
7208	-0.337785
7212	-0.308176
7216	-0.279859
7220	-0.298176
7224	-0.218761
7228	-0.17062
7232	-0.0862837
7236	0.00439776
7240	0.069021
7244	0.167748
7248	0.267574
7252	0.336607
7256	0.260086
7260	0.312766
7264	0.336607
7268	0.322178
7272	0.281397
7276	0.217599
7280	0.160445
7284	0.112266
7288	0.109506
7292	0.0224297
7296	-0.0312187
7300	-0.078449
7304	-0.120907
7308	-0.155878
7312	-0.167334
7316	-0.14367
7320	-0.163995
7324	-0.165196
7328	-0.116204
7332	-0.169952
7336	-0.127769
7340	-0.132314
7344	-0.0610446
7348	-0.0612703
7352	-0.0413357
7356	-0.0143576
7360	0.0286273
7364	0.0273919
7368	0.0688022
7372	0.0222373
7376	0.0254003
7380	-0.0116339
7384	0.0741923
7388	0.0880608
7392	0.156804
7396	0.168644
7400	0.196947
7404	0.195965
7408	0.236524
7412	0.244687
7416	0.285902
7420	0.288117
7424	0.318971
7428	0.296585
7432	0.342432
7436	0.339909
7440	0.342432
7444	0.309328
7448	0.275756
7452	0.21158
7456	0.13935
7460	0.184783
7464	-0.0433319
7468	-0.0831725
7472	-0.112088
7476	-0.184912
7480	-0.276959
7484	-0.264885
7488	-0.292612
7492	-0.357282
7496	-0.329292
7500	-0.358002
7504	-0.412149
7508	-0.329705
7512	-0.356242
7516	-0.33313
7520	-0.329705
7524	-0.318478
7528	-0.315729
7532	-0.272433
7536	-0.157739
7540	-0.136981
7544	-0.110796
7548	-0.08092
7552	-0.0224654
7556	-0.0116464
7560	-0.00763331
7564	-0.0116464
7568	-0.00572116
7572	-0.00572116
7576	-0.0410696
7580	-0.0116464
7584	0.0183573
7588	0.0558533
7592	0.0563033
7596	0.0697633
7600	0.0270371
7604	0.0463794
7608	0.0673041
7612	0.0859427
7616	0.0133584
7620	0
7624	-0.0598713
7628	-0.146638
7632	-0.356792
7636	-0.464506
7640	-0.727562
7644	-0.788756
7648	-0.852882
7652	-0.813728
7656	-0.880701
7660	-0.776134
7664	-0.800531
7668	-0.729343
7672	-0.835266
7676	-0.842144
7680	-0.767271
7684	-0.603442
7688	-0.505542
7692	-0.282513
7696	-0.247139
7700	-0.0816385
7704	-0.0578602
7708	-0.0396641
7712	-0.0750133
7716	-0.03012
7720	0.0105692
7724	-0.0654531
7728	-0.190522
7732	-0.20678
7736	-0.403523
7740	-0.55649
7744	-0.730065
7748	-0.730065
7752	-0.942802
7756	-0.704183
7760	-0.930135
7764	-1.02465
7768	-0.925911
7772	-0.95944
7776	-0.876932
7780	-0.767973
7784	-0.65803
7788	-0.637212
7792	-0.567547
7796	-0.484698
7800	-0.495158
7804	-0.379384
7808	-0.255204
7812	-0.224588
7816	-0.201552
7820	-0.17235
7824	-0.070218
7828	-0.0651907
7832	-0.0769974
7836	-0.033777
7840	0.00831002
7844	0.0973831
7848	0.116941
7852	0.110703
7856	0.057612
7860	0.000658274
7864	-0.0852104
7868	0
7872	-0.058051
7876	0
7880	-0.0861901
7884	-0.0757483
7888	-0.182821
7892	-0.163111
7896	-0.252049
7900	-0.327748
7904	-0.282455
7908	-0.329799
7912	-0.406879
7916	-0.323444
7920	-0.403071
7924	-0.511639
7928	-0.525716
7932	-0.529843
7936	-0.584962
7940	-0.568517
7944	-0.580015
7948	-0.590499
7952	-0.612601
7956	-0.714575
7960	-0.735071
7964	-0.734925
7968	-0.673896
7972	-0.700297
7976	-0.583588
7980	-0.595847
7984	-0.569526
7988	-0.459273
7992	-0.405256
7996	-0.385543
8000	-0.23967
8004	-0.17113
8008	-0.154825
8012	-0.143909
8016	-0.0434818
8020	-0.0810985
8024	0.0519278
8028	0.0745036
8032	0.0633334
8036	0.057888
8040	0.063815
8044	0.0250133
8048	0.0168229
[truncated: 138,564 more rows]
