# Supplementary material for: A Compendium of Nucleosome and Transcript Profiles Reveals Determinants of Chromatin Architecture and Transcription
Source: PLoS Genet. 2013 May 2;9(5):e1003479. doi: 10.1371/journal.pgen.1003479 (PMC3642058; doi:10.1371/journal.pgen.1003479)
Supplement: Dataset S1 — Yeast transcript annotation R script and data files. Please note this file is 81.9 MB and may be difficult for some readers to download due to its size. (GZ) [file pgen.1003479.s001.gz › yeast-transcript-annotation/chr5.data.nucleosomes]

12	-0.806968
16	-0.85205
20	-0.787208
24	-0.804547
28	-0.791032
32	-0.793791
36	-0.789858
40	-0.782992
44	-0.92083
48	-0.978626
52	-1.03608
56	-1.14536
60	-1.31152
64	-1.4074
68	-1.47354
72	-1.47111
76	-1.45195
80	-1.31748
84	-1.18995
88	-0.887189
92	-0.808598
96	-0.751359
100	-0.700028
104	-0.604534
108	-0.556919
112	-0.561991
116	-0.526301
120	-0.526301
124	-0.5148
128	-0.516415
132	-0.503389
136	-0.468241
140	-0.421915
144	-0.385746
148	-0.317402
152	-0.385963
156	-0.311387
160	-0.421915
164	-0.353221
168	-0.395395
172	-0.304342
176	-0.32594
180	-0.281055
184	-0.239211
188	-0.208684
192	-0.0943788
196	0.0147382
200	0.0464677
204	0.101342
208	0.118168
212	0.109989
216	0.118168
220	0.124684
224	0.0937579
228	0.0268884
232	0.0268884
236	0.0560715
240	0.076649
244	0.12692
248	0.0943956
252	0.0582499
256	0.0160386
260	0.0256016
264	-0.0299953
268	-0.0236701
272	-0.0236701
276	-0.0494559
280	-0.0796772
284	-0.105261
288	-0.2183
292	-0.22335
296	-0.212752
300	-0.193023
304	-0.147327
308	-0.135533
312	-0.135533
316	-0.145035
320	-0.0706918
324	-0.0405699
328	-0.0276275
332	-0.0229455
336	0.0240718
340	0.00993438
344	0.0813405
348	0.0783123
352	0.187015
356	0.215738
360	0.26251
364	0.301306
368	0.324442
372	0.365836
376	0.387516
380	0.356509
384	0.424269
388	0.434287
392	0.38279
396	0.315878
400	0.253021
404	0.259327
408	0.249131
412	0.308148
416	0.312848
420	0.309724
424	0.312848
428	0.293038
432	0.230333
436	0.227231
440	0.200538
444	0.323589
448	0.294877
452	0.269773
456	0.200538
460	0.128413
464	0.146948
468	0.109456
472	0.0499624
476	0.02895
480	-0.0141051
484	-0.00966249
488	-0.0212181
492	-0.0532383
496	-0.0936155
500	-0.0661121
504	-0.0059834
508	-0.0509009
512	-0.0214953
516	-0.00899305
520	0.00829701
524	0.0385378
528	0.0633094
532	0.0329664
536	0.152225
540	0.198519
544	0.164507
548	0.081747
552	0.141973
556	0.160449
560	0.103669
564	0.163486
568	0.136162
572	0.163486
576	0.170562
580	0.112972
584	0.0982492
588	0.11275
592	0.15171
596	0.130532
600	0.126233
604	0.130532
608	0.159104
612	0.202519
616	0.226989
620	0.254951
624	0.247174
628	0.225989
632	0.236357
636	0.239537
640	0.300735
644	0.286448
648	0.297853
652	0.260688
656	0.294787
660	0.299976
664	0.269847
668	0.26309
672	0.297853
676	0.277772
680	0.269847
684	0.222423
688	0.247175
692	0.250862
696	0.270958
700	0.256309
704	0.230046
708	0.20352
712	0.187693
716	0.172082
720	0.172082
724	0.171783
728	0.165946
732	0.186181
736	0.186181
740	0.177933
744	0.14168
748	0.217506
752	0.22254
756	0.296967
760	0.331131
764	0.316422
768	0.316422
772	0.296967
776	0.22918
780	0.238252
784	0.133932
788	0.228894
792	0.164558
796	0.172485
800	0.148251
804	0.123481
808	0.0202791
812	-0.0330397
816	-0.00869671
820	-0.00232269
824	0.00796128
828	0.0325136
832	-0.00178203
836	-0.0714644
840	-0.0628898
844	-0.0892431
848	-0.0755612
852	-0.0129785
856	0.0433926
860	0.055179
864	0.126355
868	0.127871
872	0.145983
876	0.165837
880	0.199992
884	0.215191
888	0.294814
892	0.302819
896	0.240861
900	0.251097
904	0.24673
908	0.21191
912	0.177985
916	0.151721
920	0.137285
924	0.0773057
928	-0.00398167
932	-0.0491359
936	-0.132847
940	-0.143254
944	-0.206907
948	-0.196577
952	-0.145949
956	-0.143992
960	-0.138677
964	-0.147488
968	-0.113558
972	-0.0563941
976	0.00386901
980	0.0318181
984	0.0192702
988	0.0848889
992	0.170702
996	0.177777
1000	0.136283
1004	0.13212
1008	0.104252
1012	0.101074
1016	0.0920785
1020	0.0901578
1024	0.11053
1028	0.174933
1032	0.0710151
1036	-0.0117868
1040	-0.0500901
1044	-0.0117868
1048	-0.0127704
1052	0.0645229
1056	0.0839626
1060	0.0114956
1064	0.079394
1068	0.110433
1072	0.0839626
1076	0.142263
1080	0.161362
1084	0.189983
1088	0.182229
1092	0.17375
1096	0.142263
1100	0.136042
1104	0.122837
1108	0.0492829
1112	0.0633356
1116	0.0794776
1120	0.0979581
1124	0.0817491
1128	0.05764
1132	0.0673601
1136	0.0794776
1140	0.14681
1144	0.172727
1148	0.198564
1152	0.181627
1156	0.167808
1160	0.116597
1164	0.11928
1168	0.130374
1172	0.121262
1176	0.132428
1180	0.175415
1184	0.157996
1188	0.172193
1192	0.167727
1196	0.167727
1200	0.183693
1204	0.206032
1208	0.184112
1212	0.266738
1216	0.186701
1220	0.180874
1224	0.126811
1228	0.122272
1232	0.103573
1236	0.120942
1240	0.169603
1244	0.048964
1248	0.0409845
1252	0.0426229
1256	-0.0655153
1260	-0.0332093
1264	-0.051101
1268	-0.0110941
1272	-0.0532568
1276	0.0549352
1280	0.00107672
1284	-0.0418024
1288	0.035724
1292	0.047734
1296	0.0612187
1300	0.111977
1304	0.148979
1308	0.168825
1312	0.157393
1316	0.208386
1320	0.17611
1324	0.159748
1328	0.0757253
1332	0.0817768
1336	0.127547
1340	0.146473
1344	0.0757253
1348	0.0975356
1352	0.0692596
1356	0.0862026
1360	0.0778397
1364	0.0540863
1368	0.0464764
1372	0.071346
1376	0.071346
1380	0.0134999
1384	-0.00438822
1388	0.00435098
1392	-0.0325093
1396	0.00609848
1400	-0.0485922
1404	-0.0285891
1408	-0.0708037
1412	-0.0294412
1416	-0.017679
1420	-0.0294412
1424	-0.0741895
1428	-0.0242798
1432	-0.0242798
1436	-0.0375588
1440	-0.0397911
1444	-0.0556081
1448	-0.0328096
1452	-0.0470974
1456	-0.0173041
1460	-0.00192069
1464	0.0321796
1468	0.0511104
1472	0.0792176
1476	0.182532
1480	0.260174
1484	0.269976
1488	0.351852
1492	0.348426
1496	0.420533
1500	0.424732
1504	0.394372
1508	0.420894
1512	0.433835
1516	0.393516
1520	0.408469
1524	0.38109
1528	0.394028
1532	0.389324
1536	0.380519
1540	0.386494
1544	0.37516
1548	0.377604
1552	0.390964
1556	0.323932
1560	0.378219
1564	0.339672
1572	0.358384
1576	0.32112
1580	0.371045
1584	0.414864
1592	0.467094
1596	0.420531
1600	0.472325
1604	0.474187
1608	0.484004
1612	0.484004
1616	0.475947
1620	0.582955
1656	0.324998
1688	0.398333
1692	0.383522
1696	0.379309
1700	0.350925
1704	0.372987
1708	0.337291
1712	0.303995
1716	0.292978
1720	0.25924
1724	0.273783
1728	0.26928
1732	0.272644
1736	0.272644
1740	0.180793
1744	0.180793
1748	0.17812
1752	0.194123
1756	0.250335
1760	0.26324
1764	0.236055
1768	0.229232
1772	0.220486
1776	0.311848
1780	0.285799
1784	0.333116
1788	0.322477
1792	0.333868
1796	0.320547
1800	0.320547
1804	0.312508
1808	0.349743
1812	0.295692
1816	0.238835
1820	0.165735
1824	0.180777
1828	0.170635
1832	0.148462
1836	0.114621
1844	0.0901224
1848	0.108381
1852	0.140665
1876	0.234059
1880	0.309573
1884	0.307206
1896	0.259784
1900	0.263972
1904	0.294916
1908	0.323136
1912	0.352134
1916	0.369366
1920	0.400415
1924	0.36561
1928	0.349943
1932	0.326476
1936	0.335321
1940	0.331359
1944	0.303448
1948	0.286866
1952	0.24882
1956	0.199293
1960	0.166605
1964	0.141033
1968	0.167098
1972	0.214253
1976	0.167098
1980	0.153102
1984	0.131709
1988	0.123753
1992	0.104641
1996	0.12217
2000	0.100902
2004	0.074542
2008	0.0411465
2012	-0.0511868
2016	-0.110738
2020	-0.110738
2024	-0.0891385
2028	-0.0975771
2032	-0.0997977
2036	-0.0506651
2040	-0.0506651
2044	-0.0274351
2048	0.00554784
2052	0.0466404
2056	0.0971549
2060	0.101918
2064	0.160596
2068	0.166156
2072	0.180826
2076	0.222871
2080	0.220417
2084	0.248557
2088	0.221623
2092	0.253862
2096	0.235659
2100	0.232769
2104	0.266832
2108	0.245001
2112	0.255257
2116	0.213938
2120	0.118136
2124	0.116145
2128	0.134651
2132	0.142548
2136	0.0681905
2140	0.124502
2144	0.121624
2148	0.133982
2152	0.141466
2156	0.148108
2160	0.20984
2164	0.193057
2168	0.171668
2172	0.161326
2176	0.115484
2180	0.171668
2184	0.144377
2188	0.185841
2192	0.141567
2196	0.146592
2200	0.145412
2204	0.146592
2208	0.201618
2212	0.245056
2216	0.273162
2220	0.286186
2224	0.212965
2228	0.270742
2232	0.246288
2236	0.382829
2240	0.314316
2244	0.351234
2248	0.339724
2252	0.347175
2256	0.33688
2260	0.351234
2264	0.345091
2268	0.384898
2272	0.376994
2276	0.402387
2280	0.323018
2284	0.310951
2288	0.302272
2292	0.356817
2296	0.340888
2300	0.340719
2304	0.284252
2308	0.28242
2312	0.238411
2316	0.188351
2320	0.1695
2324	0.156162
2328	0.170055
2332	0.170055
2336	0.164723
2340	0.182876
2344	0.180301
2348	0.248788
2352	0.205658
2356	0.213647
2360	0.213647
2364	0.217931
2368	0.143142
2372	0.116284
2376	0.109509
2380	0.0457931
2384	0.00920822
2388	-0.0640733
2392	-0.0603844
2396	-0.120261
2400	-0.0823831
2404	-0.160188
2408	-0.20977
2412	-0.194167
2416	-0.207505
2420	-0.145044
2424	-0.167223
2428	-0.176319
2432	-0.159577
2436	-0.181756
2440	-0.139805
2444	-0.147652
2448	-0.0932645
2452	-0.0634245
2456	-0.0453189
2460	0.0393992
2464	0.00433209
2468	0.0585225
2472	-0.0144357
2476	0.0632766
2480	0.0880785
2484	0.126489
2488	0.0723981
2492	0.0426996
2496	0.0264496
2500	-0.0144357
2504	-0.0424673
2508	-0.021027
2512	-0.0656757
2516	-0.0113044
2520	-0.0562455
2524	-0.0984874
2528	-0.0841919
2532	-0.0664263
2536	-0.0141502
2540	0.0337976
2544	0.136243
2548	0.112631
2552	0.112631
2556	0.131037
2560	0.16028
2564	0.180179
2568	0.251993
2572	0.244445
2576	0.234404
2580	0.173202
2584	0.142517
2588	0.172329
2592	0.198341
2596	0.193935
2600	0.169875
2604	0.193616
2608	0.221899
2612	0.224572
2616	0.216728
2620	0.216971
2624	0.230398
2628	0.230398
2632	0.197345
2636	0.245582
2640	0.186965
2644	0.137104
2648	0.0999243
2652	0.0477868
2656	0.042465
2660	0.0542219
2664	0.0453677
2668	0.0334824
2672	0.0325092
2676	-0.00680956
2680	-0.096594
2684	-0.126553
2688	-0.0697991
2692	-0.0108164
2696	0.0423167
2700	-0.0626513
2704	-0.0340089
2708	0.00555418
2712	0.0376704
2716	0.0411283
2720	0.091319
2724	0.164051
2728	0.187342
2732	0.207347
2736	0.187342
2740	0.168873
2744	0.19973
2748	0.152671
2752	0.14114
2756	0.148651
2760	0.145935
2764	0.109707
2768	0.083374
2772	0.087804
2776	0.0910746
2780	0.080515
2784	0.0594368
2788	0.0846303
2792	0.115056
2796	0.20981
2800	0.15521
2804	0.155914
2808	0.149506
2812	0.189842
2816	0.21895
2820	0.210628
2824	0.274617
2828	0.274617
2832	0.269854
2836	0.223533
2840	0.146771
2844	0.188051
2848	0.22181
2852	0.227532
2856	0.220975
2860	0.22181
2864	0.217636
2868	0.203246
2872	0.2377
2876	0.22181
2880	0.192727
2884	0.250458
2888	0.246336
2892	0.235829
2896	0.235829
2900	0.257475
2904	0.265803
2908	0.308935
2912	0.343335
2916	0.334531
2920	0.317798
2924	0.426547
2928	0.497483
2932	0.578139
2936	0.573069
2940	0.540758
2944	0.532419
2948	0.525229
2952	0.422671
2956	0.439938
2960	0.40433
2964	0.444714
2968	0.279373
2972	0.279373
2976	0.170797
2980	0.165586
2984	0.144936
2988	0.206439
2992	0.190106
2996	0.181721
3000	0.132758
3004	0.0517203
3008	0
3012	-0.0285489
3016	-0.0925224
3020	-0.0761278
3024	-0.0463727
3028	-0.0151574
3032	0.0146585
3036	0.00744121
3040	0.029016
3044	0.0119244
3048	0.0207545
3052	0.106036
3056	0.202389
3060	0.202389
3064	0.249318
3068	0.268418
3072	0.250989
3076	0.251036
3080	0.276403
3084	0.342121
3088	0.350636
3092	0.325798
3096	0.330832
3100	0.312339
3104	0.284688
3108	0.250989
3112	0.228556
3116	0.229563
3120	0.200826
3124	0.195192
3128	0.190113
3132	0.185737
3136	0.173137
3140	0.14645
3144	0.0474031
3148	0.0688209
3152	-0.025453
3156	0.00722225
3160	-0.0597765
3164	-0.00998994
3168	-0.0912073
3172	-0.0104604
3176	-0.143946
3180	-0.0672821
3184	-0.11464
3188	-0.116773
3192	-0.125271
3196	-0.0339984
3200	-0.0288752
3204	0.0431417
3208	-0.0098761
3212	0.0029058
3216	-0.0289301
3220	0.0415009
3224	0.0713649
3228	0.179871
3232	0.248309
3236	0.235245
3240	0.244691
3244	0.2564
3248	0.245479
3252	0.281964
3256	0.306371
3260	0.277943
3264	0.274539
3268	0.274787
3272	0.200657
3276	0.190504
3280	0.20021
3284	0.221975
3288	0.154501
3292	0.198675
3296	0.134796
3300	0.178955
3304	0.0802719
3308	0.114694
3312	0.0802719
3316	0.103093
3320	0.0977833
3324	0.0641657
3328	-0.00311287
3332	0.0528567
3336	-0.0607152
3340	-0.0406255
3344	-0.11568
3348	-0.0821885
3352	-0.0929442
3356	-0.0558329
3360	-0.00922951
3364	-0.0459961
3368	-0.0116596
3372	-0.0485343
3376	0.0666765
3380	0.0563493
3384	0.17592
3388	0.224468
3392	0.307125
3396	0.315549
3400	0.294378
3404	0.304427
3408	0.31075
3412	0.357895
3416	0.373195
3420	0.336976
3424	0.380159
3428	0.344066
3432	0.292345
3436	0.213439
3440	0.224553
3444	0.237169
3448	0.214175
3452	0.185268
3456	0.157468
3460	0.0836854
3464	0.107462
3468	0.0980564
3472	0.0649297
3476	0.0927109
3480	0.126987
3484	0.0717699
3488	0.0687508
3492	0.0158863
3496	0.0162313
3500	0.0449584
3504	0.0140794
3508	-0.0366141
3512	-0.101204
3516	-0.165868
3520	-0.219928
3524	-0.259564
3528	-0.246391
3532	-0.231686
3536	-0.229282
3540	-0.234113
3544	-0.199266
3548	-0.0679073
3552	0.0391706
3556	0.0437213
3560	0.120972
3564	0.124923
3568	0.124923
3572	0.0800465
3576	0.0199685
3580	-0.0278317
3584	-0.0802736
3588	-0.123448
3592	-0.126455
3596	-0.119524
3600	-0.0771678
3604	-0.120663
3608	-0.104768
3612	-0.124069
3616	-0.15363
3620	-0.132135
3624	-0.143689
3628	-0.168734
3632	-0.121885
3636	-0.127294
3640	-0.107817
3644	-0.150293
3648	-0.107817
3652	-0.0811313
3656	-0.000912811
3660	0.0204049
3664	0.0347125
3668	0.0381313
3672	0.142475
3676	0.154926
3680	0.202746
3684	0.150499
3688	0.193702
3692	0.168965
3696	0.168965
3700	0.185769
3704	0.166895
3708	0.191473
3712	0.185769
3716	0.17552
3720	0.177374
3724	0.177083
3728	0.186714
3732	0.214661
3736	0.22893
3740	0.235754
3744	0.200265
3748	0.187144
3752	0.128363
3756	0.0930465
3760	0.0443941
3764	0.0500888
3768	0.0281339
3772	-0.00257364
3776	-0.0639153
3780	-0.0677033
3784	-0.109383
3788	-0.125634
3792	-0.114988
3796	-0.102508
3800	-0.116566
3804	-0.135008
3808	-0.102508
3812	-0.106233
3816	-0.0969699
3820	-0.0650604
3824	-0.058261
3828	-0.0271731
3832	-0.0103153
3836	0.037411
3840	0.0688942
3844	0.107441
3848	0.128927
3852	0.12794
3856	0.218108
3860	0.260191
3864	0.283962
3868	0.335742
3872	0.335742
3876	0.340722
3880	0.309965
3884	0.305607
3888	0.270543
3892	0.266718
3896	0.237606
3900	0.227014
3904	0.171904
3908	0.154811
3912	0.105583
3916	0.0731904
3920	0.0436729
3924	0.0134502
3928	-0.081499
3932	-0.105128
3936	-0.169662
3940	-0.200452
3944	-0.286182
3948	-0.221613
3952	-0.246976
3956	-0.243345
3960	-0.232659
3964	-0.20278
3968	-0.190534
3972	-0.158657
3976	-0.108749
3980	-0.0639374
3984	0.0166466
3988	-0.0143519
3992	-0.00275285
3996	-0.0469963
4000	-0.00958279
4004	-0.00896622
4008	-0.0102706
4012	-0.0140257
4016	0.0124527
4020	0.00598211
4024	0.0573247
4028	0.0892372
4032	0.160362
4036	0.216309
4040	0.23634
4044	0.154372
4048	0.113396
4052	0.113396
4056	0.0795421
4060	0.105322
4064	-0.00484396
4068	0.000128746
4072	-0.0480921
4076	-0.0272633
4080	-0.0897022
4084	-0.027253
4088	-0.144732
4092	-0.119618
4096	-0.172758
4100	-0.163341
4104	-0.168717
4108	-0.13136
4112	-0.15639
4116	-0.162155
4120	-0.188993
4124	-0.179538
4128	-0.157013
4132	-0.0522674
4136	-0.0666049
4140	-0.0631529
4144	-0.0511147
4148	-0.0511147
4152	-0.0404457
4156	-0.0468972
4160	0.0136703
4164	0.0124061
4168	0.0836173
4172	0.102753
4176	0.0964934
4180	0.0964457
4184	0.129798
4188	0.109845
4192	0.129138
4196	0.118538
4200	0.160901
4204	0.147002
4208	0.181339
4212	0.150492
4216	0.159654
4220	0.134817
4224	0.156628
4228	0.170629
4232	0.197046
4236	0.181518
4240	0.230228
4244	0.207291
4248	0.181518
4252	0.154604
4256	0.187617
4260	0.177
4264	0.152542
4268	0.183556
4272	0.208359
4276	0.110812
4280	0.101273
4284	0.0625475
4288	0.104135
4292	0.0984139
4296	0.107618
4300	0.0768724
4304	0.121336
4308	0.14743
4312	0.121336
4316	0.0960836
4320	0.132869
4324	0.105119
4328	0.142572
4332	0.1258
4336	0.137017
4340	0.0441617
4344	0.0877684
4348	0.100216
4352	0.159708
4356	0.216979
4360	0.26899
4364	0.299443
4368	0.244488
4372	0.320381
4376	0.252159
4380	0.222484
4384	0.258012
4388	0.222484
4392	0.184737
4396	0.167052
4400	0.155345
4404	0.126926
4408	0.126926
4412	0.0821589
4416	-0.0305822
4420	0.0147722
4424	-0.0337174
4428	-0.00859315
4432	-0.0151757
4436	0.0117218
4440	-0.00454395
4444	-0.0533696
4448	-0.031376
4452	-0.050121
4456	-0.0400034
4460	-0.0389376
4464	-0.0451983
4468	-0.059093
4472	-0.0646627
4476	-0.060859
4480	-0.12959
4484	-0.0951273
4488	-0.109946
4492	-0.109946
4496	-0.089426
4500	-0.0620459
4504	-0.0544378
4508	-0.0384461
4512	-0.00188399
4516	0.00309453
4520	0.0721683
4524	0.0983074
4528	0.0681604
4532	0.0590256
4536	0.0990601
4540	0.103392
4544	0.0945863
4548	0.0978629
4552	0.12765
4556	0.101992
4560	0.132369
4564	0.138775
4568	0.17798
4572	0.188398
4576	0.240426
4580	0.130578
4584	0.239603
4588	0.259104
4592	0.239603
4596	0.194437
4600	0.209565
4604	0.169735
4608	0.148348
4612	0.158858
4616	0.220114
4620	0.144066
4624	0.246643
4628	0.169735
4632	0.177207
4636	0.164553
4640	0.177207
4644	0.193315
4648	0.195984
4652	0.194669
4656	0.212029
4660	0.243367
4664	0.217834
4668	0.212029
4672	0.221519
4676	0.217856
4680	0.198905
4684	0.192299
4688	0.184511
4692	0.188075
4696	0.171769
4700	0.1154
4704	0.0639812
4708	0.0777456
4712	0.075431
4716	0.0791041
4720	0.0408463
4724	0.000953475
4728	-0.0402462
4732	-0.0187988
4736	-0.0952385
4740	-0.0920819
4744	-0.0567411
4748	-0.0242554
4752	0.0284677
4756	0.0348763
4760	0.0274942
4764	0.0433725
4768	0.0737266
4772	0.13056
4776	0.156285
4780	0.193685
4784	0.200833
4788	0.192215
4792	0.187946
4796	0.190561
4800	0.202071
4804	0.202071
4808	0.208831
4812	0.189153
4816	0.139939
4820	0.0819948
4824	0.0580676
4828	0.0491591
4832	0.032769
4836	0.0059036
4840	-0.0197051
4844	0.0518481
4848	0.0529007
4852	0.0742604
4856	0.0762197
4860	0.0329112
4864	0.0233502
4868	-0.0119192
4872	-0.024202
4876	-0.0641247
4880	-0.0169638
4884	0.0108582
4888	0.00390644
4892	0.0275155
4896	0.0833801
4900	0.146244
4904	0.203985
4908	0.226803
4912	0.248641
4916	0.307206
4920	0.345549
4924	0.329085
4928	0.329085
4932	0.354889
4936	0.273068
4940	0.251605
4944	0.133031
4948	0.159158
4952	0.0804539
4956	0.0684711
4960	0.0338648
4964	0.112992
4968	0.0546455
4972	0.117204
4976	0.112992
4980	0.145038
4984	0.151613
4988	0.168595
4992	0.149409
4996	0.192584
5000	0.178052
5004	0.178052
5008	0.135288
5012	0.117785
5016	0.1497
5020	0.145809
5024	0.128584
5028	0.0953112
5032	0.103307
5036	0.112471
5040	0.0953112
5044	0.0868932
5048	0.103776
5052	0.109936
5056	0.0887494
5060	0.0296913
5064	0.0559425
5068	0.0600021
5072	0.101431
5076	0.0610712
5080	0.0411526
5084	0.0426758
5088	0.0606992
5092	0.0606992
5096	0.0570226
5100	0.0713279
5104	0.0991049
5108	0.112486
5112	0.109524
5116	0.109524
5120	0.0961082
5124	0.109288
5128	0.0821591
5132	0.130291
5136	0.111099
5140	0.0709951
5144	0.0795916
5148	0.0425561
5152	0.0252054
5156	-0.0468382
5160	-0.0160502
5164	-0.0527495
5168	-0.0759999
5172	-0.0336439
5176	-0.0527495
5180	-0.0391696
5184	-0.011106
5188	-0.014124
5192	0.000921792
5196	0.0393601
5200	0.0851657
5204	0.0690859
5208	0.111821
5212	0.0998284
5216	0.0556519
5220	0.0733563
5224	0.0584086
5228	0.0713099
5232	0.0505717
5236	0.0963906
5240	0.0726028
5244	0.0688728
5248	0.0955885
5252	0.106508
5256	0.14027
5260	0.162434
5264	0.102096
5268	0.113295
5272	0.113295
5276	0.120359
5280	0.114979
5284	0.137869
5288	0.163812
5292	0.0950832
5296	0.114031
5300	0.10953
5304	0.0760055
5308	0.105977
5312	0.123522
5316	0.17514
5320	0.090663
5324	0.0559713
5328	0.124056
5332	0.0534093
5336	0.133908
5340	0.128823
5344	0.142296
5348	0.185359
5352	0.176116
5356	0.110106
5360	0.0802429
5364	0.0734221
5368	0.154492
5372	0.120449
5376	0.194522
5380	0.18857
5384	0.243745
5388	0.198651
5392	0.31532
5396	0.295842
5400	0.243276
5404	0.215825
5408	0.131503
5412	0.0777885
5416	0.0932687
5420	0.0898325
5424	0.0624145
5428	0.0742649
5432	0.0936053
5436	0.0286984
5440	0.117239
5444	0.147916
5448	0.226437
5452	0.232754
5456	0.237143
5460	0.29638
5464	0.226437
5468	0.15568
5472	0.10982
5476	0.182387
5480	0.102731
5484	0.10982
5488	0.107056
5492	0.0403686
5496	-0.009248
5500	-0.0317208
5504	-0.0767596
5508	-0.0325627
5512	-0.0547931
5516	-0.0433514
5520	-0.0325627
5524	-0.0385029
5528	0.00334529
5532	0.0101437
5536	0.0286839
5540	0.04536
5544	0.0835726
5548	0.113493
5552	0.144858
5556	0.15204
5560	0.171214
5564	0.217377
5568	0.248732
5572	0.240078
5576	0.227424
5580	0.217377
5584	0.273024
5588	0.239
5592	0.201609
5596	0.194481
5600	0.161668
5604	0.173405
5608	0.194154
5612	0.103193
5616	0.0974427
5620	0.106561
5624	0.210686
5628	0.217315
5632	0.23996
5636	0.260457
5640	0.289791
5644	0.253256
5648	0.264961
5652	0.225793
5656	0.275974
5660	0.297033
5664	0.238365
5668	0.122266
5672	0.0405646
5676	0.0914193
5680	0.0393882
5684	0.0298626
5688	0.0650758
5692	0.0336721
5696	0.0496958
5700	0.0393882
5704	-0.0123383
5708	0.0193827
5712	0.0953024
5716	0.120739
5720	0.110312
5724	0.123496
5728	0.137126
5732	0.137126
5736	0.176284
5740	0.114375
5744	0.14258
5748	0.155168
5752	0.167686
5756	0.257571
5760	0.307263
5764	0.371114
5768	0.345497
5772	0.306113
5776	0.350479
5780	0.221119
5784	0.256053
5788	0.103861
5792	0.0673701
5796	0.143517
5800	0.0639792
5804	0.0635413
5808	0.0160328
5812	0.0577114
5816	0.0614865
5820	0.0577863
5824	0.0841323
5828	0.079927
5832	0.131217
5836	0.159836
5840	0.175396
5844	0.159836
5848	0.16665
5852	0.191836
5856	0.191836
5860	0.161448
5864	0.189085
5868	0.208555
5872	0.184606
5876	0.168277
5880	0.174926
5884	0.168277
5888	0.218717
5892	0.19394
5896	0.219058
5900	0.206809
5904	0.181319
5908	0.159175
5912	0.0768977
5916	0.0768977
5920	0.0472815
5924	0.0714986
5928	0.0754215
5932	0.0737564
5936	0.0714986
5940	0.0596764
5944	0.0793561
5948	0.0936929
5952	0.083428
5956	0.138453
5960	0.123213
5964	0.145703
5968	0.0757308
5972	0.106388
5976	0.132443
5980	0.130675
5984	0.098737
5988	0.0384567
5992	0.0861924
5996	0.109398
6000	0.155682
6004	0.226872
6008	0.213415
6012	0.244471
6016	0.204215
6020	0.218299
6024	0.19407
6028	0.246941
6032	0.268084
6036	0.238597
6040	0.204215
6044	0.0841014
6048	0.0893786
6052	0.0856489
6056	0.1065
6060	0.195095
6064	0.16485
6068	0.13625
6072	0.114479
6076	0.0856489
6080	0.094272
6084	0.158226
6088	0.174177
6092	0.145386
6096	0.158226
6100	0.114218
6104	0.102008
6108	0.157903
6112	0.067585
6116	0.0427623
6120	-0.0229853
6124	-0.0402695
6128	-0.113877
6132	-0.127827
6136	-0.16386
6140	-0.134705
6144	-0.176348
6148	-0.344344
6152	-0.423315
6156	-0.535162
6160	-0.71661
6164	-0.804213
6168	-0.8172
6172	-0.804213
6176	-0.836501
6180	-0.794904
6184	-0.842261
6188	-0.830596
6192	-0.804213
6196	-0.764271
6200	-0.771424
6204	-0.627134
6208	-0.698589
6212	-0.678667
6216	-0.71263
6220	-0.810963
6224	-0.778198
6228	-0.807541
6232	-0.859393
6236	-0.915185
6240	-1.07437
6244	-1.05367
6248	-1.14678
6252	-1.17547
6256	-1.22713
6260	-1.19805
6264	-1.03483
6268	-0.995405
6272	-0.985906
6276	-0.929227
6280	-0.812428
6284	-0.836476
6288	-0.82908
6292	-0.829744
6296	-0.74557
6300	-0.728174
6304	-0.747315
6308	-0.747494
6312	-0.760441
6316	-0.846883
6320	-0.826663
6324	-0.732879
6328	-0.548324
6332	-0.470199
6336	-0.18574
6340	-0.0179705
6344	-0.0804413
6348	-0.0622356
6352	-0.0815183
6356	-0.0622356
6360	-0.0200532
6364	-0.0730503
6368	-0.197526
6372	-0.514461
6376	-0.758412
6380	-0.857367
6384	-1.11
6388	-1.11071
6392	-1.38167
6396	-1.29906
6400	-1.40323
6404	-1.26535
6408	-1.31875
6412	-1.26535
6416	-1.22091
6420	-1.22726
6424	-1.25627
6428	-1.07094
6432	-0.970616
6436	-0.928044
6440	-1.18009
6444	-1.23333
6448	-1.22316
6452	-1.21548
6456	-1.19767
6460	-1.18466
6464	-1.14925
6468	-1.02268
6472	-1.08794
6476	-1.15824
6480	-0.953544
6484	-0.705685
6488	-0.495933
6492	-0.382535
6496	-0.214333
6500	-0.149669
6504	-0.0890512
6508	-0.140674
6512	-0.08326
6516	0.0417317
6520	0.143422
6524	0.0929803
6528	0.104744
6532	0.0929803
6536	0.0537713
6540	0.0929803
6544	0.117184
6548	0.0929803
6552	0.141285
6556	0.128324
6560	0.065144
6564	0.0422657
6568	-0.0415193
6572	-0.054654
6576	-0.126289
6580	-0.126289
6584	-0.229015
6588	-0.242351
6592	-0.320929
6596	-0.354197
6600	-0.499251
6604	-0.511961
6608	-0.496055
6612	-0.484172
6616	-0.519729
6620	-0.581582
6624	-0.626389
6628	-0.614326
6632	-0.608245
6636	-0.557698
6640	-0.512758
6644	-0.511164
6648	-0.493715
6652	-0.561347
6656	-0.450014
6660	-0.557698
6664	-0.392262
6668	-0.315759
6672	-0.239699
6676	-0.224445
6680	-0.14722
6684	-0.147886
6688	-0.114508
6692	-0.0800835
6696	0.01547
6700	-0.017756
6704	0.107364
6708	0.132331
6712	0.0986835
6716	0.149408
6720	0.184806
6724	0.206334
6728	0.173012
6732	0.174557
6736	0.164612
6740	0.164612
6744	0.177598
6748	0.179497
6752	0.106996
6756	0.166461
6760	0.0769235
6764	-0.0689516
6768	-0.166864
6772	-0.163321
6776	-0.337865
6780	-0.476581
6784	-0.542255
6788	-0.54122
6792	-0.614863
6796	-0.598928
6800	-0.568929
6804	-0.536667
6808	-0.475614
6812	-0.417427
6816	-0.486173
6820	-0.356244
6824	-0.259397
6828	-0.26036
6832	-0.203818
6836	-0.080856
6840	-0.0395107
6844	-0.00913323
6848	-0.00704534
6852	-0.0558082
6856	-0.0587499
6860	-0.0587499
6864	-0.0548896
6868	-0.0535462
6872	-0.0477436
6876	-0.0438329
6880	-0.0911673
6884	-0.0590093
6888	-0.11338
6892	-0.107385
6896	-0.0726423
6900	-0.0363327
6904	-0.0432309
6908	-0.0518656
6912	-0.0626456
6916	-0.0887961
6920	-0.106668
6924	-0.113072
6928	-0.10974
6932	-0.113072
6936	-0.13141
6940	-0.176119
6944	-0.106785
6948	-0.0607727
6952	-0.106668
6956	-0.227541
6960	-0.307095
6964	-0.42375
6968	-0.384788
6972	-0.42375
6976	-0.346396
6980	-0.347019
6984	-0.346396
6988	-0.445923
6992	-0.361845
6996	-0.387023
7000	-0.27684
7004	-0.258245
7008	-0.173518
7012	-0.162721
7016	-0.161779
7020	-0.181144
7024	-0.140248
7028	-0.0363287
7032	-0.00736286
7036	-0.0250574
7040	0.0786506
7044	0.068188
7048	0.120406
7052	0.0676291
7056	0.106284
7060	0.116889
7064	0.106284
7068	0.068188
7072	0.0714143
7076	0.106145
7080	0.126953
7084	0.0865231
7088	0.0241573
7092	-0.0505052
7096	0.0499308
7100	0.0669676
7104	-0.0130636
7108	-0.0259433
7112	-0.0130636
7116	0.0111062
7120	-0.0687533
7124	-0.0795487
7128	-0.0815838
7132	-0.0913629
7136	-0.0674816
7140	-0.0850493
7144	-0.0800815
7148	-0.0620609
7152	-0.0620609
7156	-0.0273074
7160	-0.065095
7164	-0.0800815
7168	-0.101984
7172	-0.102281
7176	-0.13245
7180	-0.178104
7184	-0.178104
7188	-0.210567
7192	-0.213471
7196	-0.160075
7200	-0.18774
7204	-0.142865
7208	-0.0767507
7212	-0.00448738
7216	-0.00448738
7220	-0.00621282
7224	0.057398
7228	0.0359425
7232	0.0358402
7236	0.0123979
7240	-0.0706287
7244	-0.0359841
7248	-0.0427045
7252	-0.022766
7256	-0.0609727
7260	-0.0575751
7264	-0.0242939
7268	-0.0237463
7272	0.0805358
7276	0.114333
7280	0.148052
7284	0.222631
7288	0.235423
7292	0.181377
7296	0.189465
7300	0.18608
7304	0.233091
7308	0.161776
7312	0.0423614
7316	0.0122271
7320	-0.0481489
7324	-0.0640574
7328	-0.144419
7332	-0.135833
7336	-0.0754587
7340	-0.0754587
7344	-0.0640574
7348	-0.0795337
7352	-0.0842026
7356	-0.0390244
7360	-0.0406692
7364	-0.0377625
7368	-0.0496525
7372	-0.0241234
7376	-0.114658
7380	-0.156606
7384	-0.185296
7388	-0.235316
7392	-0.220731
7396	-0.138359
7400	-0.15574
7404	-0.190916
7408	-0.176251
7412	-0.148142
7416	-0.239042
7420	-0.214578
7424	-0.162492
7428	-0.176237
7432	-0.0744083
7436	-0.142962
7440	-0.153027
7444	-0.129575
7448	-0.0735477
7452	-0.0588493
7456	0.0128494
7460	0.0919027
7464	0.203614
7468	0.20014
7472	0.226995
7476	0.148046
7480	0.166339
7484	0.169711
7488	0.136392
7492	0.126606
7496	0.120523
7500	0.109778
7504	0.11967
7508	0.115101
7512	0.165685
7516	0.179376
7520	0.11967
7524	0.194295
7528	0.174721
7532	0.241711
7536	0.248414
7540	0.237012
7544	0.044118
7548	-0.00332795
7552	-0.155052
7556	-0.229704
7560	-0.229704
7564	-0.190159
7568	-0.322672
7572	-0.399607
7576	-0.505756
7580	-0.517163
7584	-0.535841
7588	-0.320766
7592	-0.213332
7596	-0.100194
7600	0.0468436
7604	0.00652707
7608	-0.0317476
7612	0
7616	0.0951819
7620	0.16707
7624	0.16707
7628	0.108245
7632	0.108245
7636	0.0989306
7640	0.0430971
7644	0.0807511
7648	0.10058
7652	0.109494
7656	0.0976391
7660	0.0677066
7664	-0.115765
7668	-0.160793
7672	-0.229241
7676	-0.254103
7680	-0.340635
7684	-0.422893
7688	-0.555029
7692	-0.555029
7696	-0.553097
7700	-0.551659
7704	-0.705004
7708	-0.732347
7712	-0.832721
7716	-0.786102
7720	-0.78811
7724	-0.777529
7728	-0.802896
7732	-0.802223
7736	-0.947883
7740	-1.02471
7744	-1.02145
7748	-1.0269
7752	-0.88355
7756	-0.87912
7760	-0.787756
7764	-0.770469
7768	-0.709421
7772	-0.682599
7776	-0.663317
7780	-0.581143
7784	-0.44001
7788	-0.385515
7792	-0.189211
7796	-0.196699
7800	-0.0659011
7804	-0.067514
7808	0.0946368
7812	0.0946368
7816	0.115966
7820	0.135173
7824	0.163825
7828	0.149482
7832	0.149482
7836	0.170796
7840	0.083425
7844	0.0821124
7848	-0.0497929
7852	-0.127416
7856	-0.184675
7860	-0.129854
7864	-0.205469
7868	-0.237712
7872	-0.215898
7876	-0.215955
7880	-0.27515
7884	-0.198798
7888	-0.22741
7892	-0.241833
7896	-0.215955
7900	-0.26415
7904	-0.376675
7908	-0.336266
7912	-0.373877
7916	-0.400741
7920	-0.473884
7924	-0.460195
7928	-0.568046
7932	-0.569136
7936	-0.591988
7940	-0.584462
7944	-0.591637
7948	-0.642044
7952	-0.653722
7956	-0.584462
7960	-0.551103
7964	-0.452768
7968	-0.351685
7972	-0.302104
7976	-0.289507
7980	-0.311376
7984	-0.248496
7988	-0.249676
7992	-0.119828
7996	0.00390437
8000	0.109504
8004	0.0982273
8008	0.10182
8012	0.212619
8016	0.266293
8020	0.279481
8024	0.287324
8028	0.262847
8032	0.226079
8036	0.13675
8040	0.00173404
8044	-0.0742818
8048	-0.173349
8052	-0.232069
8056	-0.393451
8060	-0.453522
8064	-0.505819
8068	-0.494236
8072	-0.615065
8076	-0.568721
8080	-0.708757
8084	-0.745474
8088	-0.800669
8092	-0.775828
8096	-0.764224
8100	-0.627371
8104	-0.405256
8108	-0.125386
[truncated: 142,128 more rows]
