# Supplementary material for: A Compendium of Nucleosome and Transcript Profiles Reveals Determinants of Chromatin Architecture and Transcription
Source: PLoS Genet. 2013 May 2;9(5):e1003479. doi: 10.1371/journal.pgen.1003479 (PMC3642058; doi:10.1371/journal.pgen.1003479)
Supplement: Dataset S1 — Yeast transcript annotation R script and data files. Please note this file is 81.9 MB and may be difficult for some readers to download due to its size. (GZ) [file pgen.1003479.s001.gz › yeast-transcript-annotation/chr7.data.polA.rest]

0	16	8.13431
0	24	7.97087
0	32	7.75329
0	40	7.4195
0	48	6.90165
0	56	6.65945
0	64	6.65557
0	72	6.63599
0	80	6.78207
0	88	7.80942
0	96	8.14197
0	104	8.44785
0	112	8.44785
0	120	7.8959
0	128	8.10685
0	136	8.44109
0	144	8.14543
0	152	8.65362
0	160	8.98835
0	168	9.53762
0	176	9.57099
0	184	9.76573
0	192	10.0088
0	200	9.93728
0	208	9.57279
0	216	9.23306
0	224	8.20577
0	232	8.20577
0	240	7.56531
0	248	7.72577
0	256	7.8311
0	264	7.8311
0	272	7.6507
0	280	7.97516
0	288	7.97516
0	296	7.68825
0	304	7.5169
0	312	7.30888
0	320	5.93728
0	328	5.93728
0	336	5.97204
0	344	7.18369
0	352	7.40685
0	360	7.43431
0	368	7.4057
0	376	6.37768
0	384	6.06281
0	392	6.0774
0	400	7.44785
0	408	8.25536
0	416	8.35331
0	424	8.96461
0	432	8.96461
0	440	8.4028
0	448	8.04955
0	456	8.04955
0	464	7.25472
0	472	6.74965
0	480	7.08896
0	488	7.34309
0	496	7.84651
0	504	7.84651
0	512	7.84651
0	520	8.14474
0	528	8.06061
0	536	8.34731
0	544	8.70008
0	552	8.70008
0	560	8.19176
0	568	8.0189
0	576	5.99374
0	584	5.40106
0	592	5.99374
0	600	8.6911
0	608	8.73914
0	616	8.73914
0	624	8.71928
0	632	6.19444
0	640	6.12872
0	648	6.12872
0	656	6.09471
0	664	6.0774
0	672	6.05693
0	680	5.10898
0	688	5.02116
0	696	5.10898
0	704	6.13152
0	712	7.01663
0	720	7.40222
0	728	7.40222
0	736	7.10471
0	744	6.98603
0	752	6.49967
0	760	6.29522
0	768	6.48224
0	776	6.71088
0	784	6.71088
0	792	6.53815
0	800	6.16195
0	808	6.19444
0	816	5.74965
0	824	5.4195
0	832	5.29022
0	840	5.44222
0	848	5.28017
0	856	5.64386
0	864	6.03318
0	872	6.25472
0	880	6.02718
0	888	5.94684
0	896	5.73132
0	904	5.73132
0	912	5.37296
0	920	5.76775
0	928	6.22096
0	936	6.36585
0	944	5.98138
0	952	6.08608
0	960	5.92443
0	968	5.92443
0	976	5.74235
0	984	5.74235
0	992	5.30517
0	1000	5.10898
0	1008	5.10898
0	1016	6.25985
0	1024	6.34671
0	1032	6.34671
0	1040	6.34671
0	1048	5.81726
0	1056	5.81726
0	1064	6.4195
0	1072	6.4195
0	1080	6.29522
0	1088	6.29522
0	1096	5.46459
0	1104	5.46459
0	1112	5.46459
0	1120	5.735
0	1128	6.12592
0	1136	6.42179
0	1144	6.42179
0	1152	6.64386
0	1160	6.57562
0	1168	6.57562
0	1176	6.64386
0	1184	6.64386
0	1192	6.52544
0	1200	6.05103
0	1208	5.55075
0	1216	5.12029
0	1224	5.12029
0	1232	5.23924
0	1240	5.31012
0	1248	5.38239
0	1256	5.75692
0	1264	6.09757
0	1272	6.09757
0	1280	6.16742
0	1288	6.29771
0	1296	5.89837
0	1304	5.72392
0	1312	5.88185
0	1320	5.85839
0	1328	5.69772
0	1336	5.69772
0	1344	5.87184
0	1352	5.78918
0	1360	5.77135
0	1368	5.33461
0	1376	5.4195
0	1384	5.25472
0	1392	5.31505
0	1400	5.58382
0	1408	5.99066
0	1416	6.38239
0	1424	6.47785
0	1432	5.99066
0	1440	5.746
0	1448	5.65168
0	1456	5.33946
0	1464	5.33946
0	1472	5.22882
0	1480	5.45121
0	1488	5.54236
0	1496	5.66719
0	1504	5.67104
0	1512	5.93408
0	1520	5.92119
0	1528	5.80679
0	1536	5.67871
0	1544	5.88848
0	1552	5.92765
0	1560	5.98138
0	1568	6.06281
0	1576	6.06281
0	1584	5.99374
0	1592	5.62014
0	1600	5.62014
0	1608	5.59603
0	1616	5.66719
0	1624	5.66719
0	1632	5.66719
0	1640	5.60411
0	1648	5.55909
0	1656	5.57151
0	1664	5.63993
0	1672	5.63993
0	1680	5.63993
0	1688	5.93408
0	1696	6.735
0	1704	6.735
0	1712	6.735
0	1720	6.72392
0	1728	5.49533
0	1736	5.41031
0	1744	5.41031
0	1752	5.38708
0	1760	5.504
0	1768	5.89178
0	1776	5.94047
0	1784	5.97204
0	1792	5.97204
0	1800	5.60411
0	1808	5.58382
0	1816	5.2852
0	1824	5.57562
0	1832	5.56738
0	1840	5.74235
0	1848	5.74235
0	1856	6.02418
0	1864	5.74235
0	1872	6.15372
0	1880	5.87518
0	1888	5.87518
0	1896	5.62412
0	1904	5.58382
0	1912	5.47785
0	1920	5.65557
0	1928	5.60007
0	1936	5.40106
0	1944	5.46902
0	1952	5.31012
0	1960	5.07449
0	1968	5.16469
0	1976	5.17014
0	1984	5.2852
0	1992	5.78563
0	2000	5.78563
0	2008	5.78563
0	2016	5.81029
0	2024	5.4057
0	2032	5.3587
0	2040	5.4057
0	2048	5.48662
0	2056	6.16195
0	2064	6.16195
0	2072	6.62014
0	2080	6.62014
0	2088	6.34188
0	2096	5.65557
0	2104	5.65557
0	2112	5.20776
0	2120	5.06866
0	2128	5.10898
0	2136	5.06866
0	2144	5.15921
0	2152	5.15921
0	2160	5.83797
0	2168	5.68635
0	2176	5.85839
0	2184	5.89837
0	2192	5.96892
0	2200	5.67871
0	2208	5.52117
0	2216	5.27511
0	2224	5.21833
0	2232	5.21833
0	2240	5.34911
0	2248	5.47785
0	2256	5.34911
0	2264	5.56324
0	2272	6.16469
0	2280	6.16469
0	2288	6.27511
0	2296	6.27511
0	2304	5.92119
0	2312	5.62014
0	2320	5.45121
0	2328	5.20776
0	2336	5.35391
0	2344	5.27004
0	2352	5.20776
0	2360	5.20776
0	2368	5.12592
0	2376	5.12592
0	2384	5.12592
0	2392	5.19176
0	2400	5.22358
0	2408	5.86849
0	2416	8.64386
0	2424	8.72485
0	2432	8.72485
0	2440	8.72485
0	2448	7.86092
0	2456	5.63599
0	2464	5.62412
0	2472	5.53392
0	2480	5.51261
0	2488	5.65168
0	2496	5.504
0	2504	5.32975
0	2512	5.24442
0	2520	4.97204
0	2528	4.94047
0	2536	5.10898
0	2544	5.02116
0	2552	5.23404
0	2560	5.5879
0	2568	5.5879
0	2576	5.52969
0	2584	5.89178
0	2592	5.89178
0	2600	5.61615
0	2608	5.61615
0	2616	5.61615
0	2624	5.42408
0	2632	5.46459
0	2640	5.25985
0	2648	5.29022
0	2656	5.4057
0	2664	5.44222
0	2672	5.44222
0	2680	5.44222
0	2688	5.58382
0	2696	5.44222
0	2704	5.4057
0	2712	5.4057
0	2720	5.71275
0	2728	5.69394
0	2736	5.73132
0	2744	5.76775
0	2752	6.10898
0	2760	6.12592
0	2768	6.15096
0	2776	6.40106
0	2784	6.52117
0	2792	6.63599
0	2800	6.37768
0	2808	6.36822
0	2816	6.2675
0	2824	6.1371
0	2832	6.03019
0	2840	6.13152
0	2848	6.62213
0	2856	6.69583
0	2864	6.74783
0	2872	7.0803
0	2880	7.13292
0	2888	7.02116
0	2896	6.96264
0	2904	6.87685
0	2912	6.37296
0	2920	6.23924
0	2928	6.2624
0	2936	6.23924
0	2944	6.23924
0	2952	6.07449
0	2960	6.51261
0	2968	6.31751
0	2976	6.18907
0	2984	6.44222
0	2992	6.64581
0	3000	6.54236
0	3008	6.28017
0	3016	6.48443
0	3024	6.42408
0	3032	6.16195
0	3040	5.98138
0	3048	6.42408
0	3056	6.78563
0	3064	7.05398
0	3072	7.05398
0	3080	6.80504
0	3088	6.79801
0	3096	6.41031
0	3104	5.79625
0	3112	6.04511
0	3120	6.19711
0	3128	6.19711
0	3136	7.05693
0	3144	7.05693
0	3152	7.00141
0	3160	6.81552
0	3168	5.57973
0	3176	5.51261
0	3184	5.61215
0	3192	5.71275
0	3200	5.98757
0	3208	6.09757
0	3216	7.25086
0	3224	7.97905
0	3232	7.97048
0	3240	7.94605
0	3248	7.94605
0	3256	8.21437
0	3264	8.21437
0	3272	8.6507
0	3280	8.69583
0	3288	8.75737
0	3296	8.0803
0	3304	6.87685
0	3312	6.64972
0	3320	6.65557
0	3328	6.41031
0	3336	6.55909
0	3344	6.41031
0	3352	6.44672
0	3360	6.27004
0	3368	6.79801
0	3376	6.76415
0	3384	6.855
0	3392	6.855
0	3400	6.99066
0	3408	6.65945
0	3416	6.63796
0	3424	6.58994
0	3432	6.68254
0	3440	7.8567
0	3448	7.8567
0	3456	7.95081
0	3464	8.01738
0	3472	7.38004
0	3480	6.67871
0	3488	5.96578
0	3496	5.47344
0	3504	5.42863
0	3512	5.53815
0	3520	5.91471
0	3528	5.85161
0	3536	6.58586
0	3544	6.78029
0	3552	6.95634
0	3560	6.49533
0	3568	6.5879
0	3576	6.20244
0	3584	5.51261
0	3592	5.31012
0	3600	5.45568
0	3608	5.98138
0	3616	7.13012
0	3624	7.18234
0	3632	7.36941
0	3640	7.35031
0	3648	6.44447
0	3656	6.07449
0	3664	5.91796
0	3672	5.85839
0	3680	5.99988
0	3688	6.78563
0	3696	7.08174
0	3704	7.22358
0	3712	7.52437
0	3720	7.40801
0	3728	7.22358
0	3736	6.84139
0	3744	6.84139
0	3752	6.84139
0	3760	6.44897
0	3768	6.735
0	3776	6.98757
0	3784	6.85839
0	3792	6.42863
0	3800	6.38708
0	3808	5.56324
0	3816	5.56324
0	3824	6.50616
0	3832	6.51904
0	3840	6.80679
0	3848	6.84481
0	3856	6.64386
0	3864	6.43997
0	3872	6.41492
0	3880	6.43997
0	3888	6.32487
0	3896	6.62213
0	3904	6.52544
0	3912	6.81552
0	3920	6.74965
0	3928	6.60007
0	3936	5.71275
0	3944	6.54446
0	3952	7.90656
0	3960	8.81726
0	3968	8.81726
0	3976	8.81726
0	3984	8.45065
0	3992	6.19176
0	4000	5.73132
0	4008	5.63205
0	4016	5.73132
0	4024	5.63205
0	4032	5.76415
0	4040	5.76415
0	4048	5.76415
0	4056	5.44222
0	4064	5.46014
0	4072	5.67488
0	4080	6.10329
0	4088	5.82073
0	4096	5.82073
0	4104	5.64386
0	4112	6.04511
0	4120	5.45121
0	4128	5.45121
0	4136	5.74235
0	4144	5.74235
0	4152	5.45121
0	4160	5.22882
0	4168	5.47785
0	4176	5.74965
0	4184	5.76775
0	4192	5.97204
0	4200	6.17558
0	4208	5.96578
0	4216	5.67488
0	4224	5.40106
0	4232	5.74965
0	4240	5.42863
0	4248	5.77493
0	4256	5.77493
0	4264	5.76775
0	4272	5.62809
0	4280	5.60007
0	4288	5.46014
0	4296	5.63205
0	4304	5.78563
0	4312	5.63205
0	4320	5.78563
0	4328	5.746
0	4336	5.53815
0	4344	5.25472
0	4352	5.28017
0	4360	5.18638
0	4368	5.24442
0	4376	5.71648
0	4384	5.76054
0	4392	6.10329
0	4400	6.10329
0	4408	6.11465
0	4416	5.76775
0	4424	5.92443
0	4432	5.65945
0	4440	5.65945
0	4448	5.50831
0	4456	5.48224
0	4464	5.47344
0	4472	5.51261
0	4480	5.70526
0	4488	5.70526
0	4496	5.60411
0	4504	5.70526
0	4512	5.96892
0	4520	6.25215
0	4528	6.45121
0	4536	6.55909
0	4544	6.64777
0	4552	6.57562
0	4560	6.19711
0	4568	5.68254
0	4576	5.59197
0	4584	5.31505
0	4592	5.31012
0	4600	5.21833
0	4608	5.27511
0	4616	5.62014
0	4624	5.9595
0	4632	5.96264
0	4640	6.09471
0	4648	5.77135
0	4656	5.70526
0	4664	5.70526
0	4672	5.76415
0	4680	5.70526
0	4688	5.70526
0	4696	6.31259
0	4704	6.61815
0	4712	6.61815
0	4720	6.61815
0	4728	7.11747
0	4736	6.76415
0	4744	5.84481
0	4752	5.60813
0	4760	6.07449
0	4768	6.07449
0	4776	6.28017
0	4784	6.28017
0	4792	6.44672
0	4800	6.33704
0	4808	6.0774
0	4816	5.93408
0	4824	6.25729
0	4832	5.93408
0	4840	6.25472
0	4848	6.25729
0	4856	6.57562
0	4864	10.8764
0	4872	10.8858
0	4880	10.8858
0	4888	10.8858
0	4896	6.49967
0	4904	6.48443
0	4912	6.48443
0	4920	6.72206
0	4928	7.00294
0	4936	7.00294
0	4944	6.85161
0	4952	7.12872
0	4960	7.12872
0	4968	6.83626
0	4976	6.69772
0	4984	6.69772
0	4992	6.16469
0	5000	6.16469
0	5008	6.67104
0	5016	6.97204
0	5024	7.28897
0	5032	7.82765
0	5040	7.80679
0	5048	8.33218
0	5056	8.41893
0	5064	8.10898
0	5072	7.41836
0	5080	7.41836
0	5088	6.41721
0	5096	6.10614
0	5104	6.04511
0	5112	5.93087
0	5120	5.93087
0	5128	6.02718
0	5136	6.27258
0	5144	6.54656
0	5152	6.54656
0	5160	6.30517
0	5168	6.31997
0	5176	6.40338
0	5184	6.37059
0	5192	6.32242
0	5200	6.32242
0	5208	6.04807
0	5216	6.04807
0	5224	8.66912
0	5232	8.71695
0	5240	8.7794
0	5248	8.7794
0	5256	6.87184
0	5264	6.30269
0	5272	6.24442
0	5280	6.23664
0	5288	6.23664
0	5296	6.24958
0	5304	6.24958
0	5312	6.13431
0	5320	6.08896
0	5328	6.1371
0	5336	6.08608
0	5344	6.12592
0	5352	6.22358
0	5360	6.43997
0	5368	6.31997
0	5376	6.57767
0	5384	6.96264
0	5392	6.65557
0	5400	6.86513
0	5408	6.86513
0	5416	6.46237
0	5424	6.41031
0	5432	6.44447
0	5440	6.39176
0	5448	6.39176
0	5456	6.45121
0	5464	6.45121
0	5472	8.91796
0	5480	8.91796
0	5488	8.93808
0	5496	8.93808
0	5504	7.09184
0	5512	6.41492
0	5520	6.41492
0	5528	6.89343
0	5536	7.28269
0	5544	7.28269
0	5552	7.31505
0	5560	7.12029
0	5568	7.03169
0	5576	6.75511
0	5584	6.57768
0	5592	6.47565
0	5600	6.21833
0	5608	6.33704
0	5616	6.65945
0	5624	7.10614
0	5632	7.17964
0	5640	7.10614
0	5648	6.84821
0	5656	6.31259
0	5664	6.25729
0	5672	6.25729
0	5680	6.77135
0	5688	6.99681
0	5696	7.38239
0	5704	7.38239
0	5712	7.31012
0	5720	7.21964
0	5728	6.68635
0	5736	6.60813
0	5744	6.60813
0	5752	6.60813
0	5760	6.36347
0	5768	6.70149
0	5776	7.4195
0	5784	7.4195
0	5792	7.28771
0	5800	7.39525
0	5808	6.23143
0	5816	5.9082
0	5824	6.19176
0	5832	6.51476
0	5840	6.51261
0	5848	6.47565
0	5856	6.38708
0	5864	5.65168
0	5872	5.48662
0	5880	5.65168
0	5888	6.12592
0	5896	6.12592
0	5904	6.11465
0	5912	6.25472
0	5920	6.3002
0	5928	5.92765
0	5936	5.90493
0	5944	5.90493
0	5952	5.3587
0	5960	5.27004
0	5968	5.20244
0	5976	5.46902
0	5984	6.13431
0	5992	6.31012
0	6000	6.25215
0	6008	6.25215
0	6016	5.54236
0	6024	5.54236
0	6032	5.76054
0	6040	6.48662
0	6048	6.43091
0	6056	6.43091
0	6064	6.43091
0	6072	4.77851
0	6080	4.77851
0	6088	4.62809
0	6096	4.98448
0	6104	5.05103
0	6112	5.55492
0	6120	6.31505
0	6128	6.32731
0	6136	6.32731
0	6144	6.33946
0	6152	5.68254
0	6160	5.56738
0	6168	5.56738
0	6176	5.36347
0	6184	5.21305
0	6192	5.22882
0	6200	5.4057
0	6208	5.23404
0	6216	5.23404
0	6224	5.44672
0	6232	5.4195
0	6240	5.41492
0	6248	5.41492
0	6256	5.55492
0	6264	5.62809
0	6272	6.37296
0	6280	7.03617
0	6288	7.59603
0	6296	7.80153
0	6304	7.93087
0	6312	7.91796
0	6320	7.91471
0	6328	7.91796
0	6336	8.35212
0	6344	8.41319
0	6352	8.54761
0	6360	8.56531
0	6368	8.22882
0	6376	8.11182
0	6384	8.00523
0	6392	7.94525
0	6400	8.00523
0	6408	8.00523
0	6416	7.89013
0	6424	7.819
0	6432	7.75147
0	6440	7.4888
0	6448	7.25729
0	6456	7.07158
0	6464	7.03318
0	6472	7.03318
0	6480	7.16878
0	6488	7.14127
0	6496	7.15234
0	6504	7.4057
0	6512	6.93247
0	6520	6.96735
0	6528	7.3455
0	6536	7.15509
0	6544	6.96735
0	6552	6.78918
0	6560	6.09184
0	6568	6.09184
0	6576	8.7794
0	6584	8.7794
0	6592	9.25825
0	6600	9.25825
0	6608	8.69394
0	6616	8.47565
0	6624	8.37709
0	6632	8.05398
0	6640	7.85246
0	6648	7.31259
0	6656	6.25729
0	6664	5.55075
0	6672	5.37768
0	6680	5.37768
0	6688	6.12311
0	6696	6.63993
0	6704	6.63993
0	6712	6.63993
0	6720	6.49967
0	6728	6.58177
0	6736	6.80679
0	6744	6.80679
0	6752	6.76955
0	6760	6.69394
0	6768	6.38708
0	6776	6.1482
0	6784	5.87518
0	6792	6.05693
0	6800	5.76415
0	6808	5.52117
0	6816	5.76415
0	6824	5.81378
0	6832	5.66333
0	6840	5.66333
0	6848	5.52117
0	6856	5.52117
0	6864	5.87184
0	6872	5.87184
0	6880	5.87184
0	6888	5.93087
0	6896	5.5879
0	6904	5.5879
0	6912	5.79625
0	6920	5.90165
0	6928	5.79625
0	6936	6.06574
0	6944	6.38239
0	6952	6.39642
0	6960	6.74235
0	6968	7.23664
0	6976	7.23664
0	6984	7.01663
0	6992	7.23143
0	7000	6.86681
0	7008	6.37768
0	7016	6.56738
0	7024	6.55492
0	7032	6.55492
0	7040	6.57151
0	7048	7.10471
0	7056	7.16878
0	7064	7.07158
0	7072	6.77851
0	7080	6.28017
0	7088	6.22882
0	7096	6.03916
0	7104	6.18638
0	7112	6.2051
0	7120	6.01511
0	7128	5.76415
0	7136	5.44672
0	7144	5.15372
0	7152	5.15372
0	7160	6.10614
0	7168	7.21041
0	7176	7.49207
0	7184	7.49207
0	7192	7.40106
0	7200	6.8311
0	7208	6.8311
0	7216	6.42408
0	7224	6.39176
0	7232	6.52117
0	7240	6.57151
0	7248	6.57151
0	7256	6.60411
0	7264	7.15372
0	7272	6.91958
0	7280	6.91958
0	7288	6.93888
0	7296	11.3593
0	7304	11.3593
0	7312	11.3593
0	7320	11.3548
0	7328	6.50831
0	7336	5.77493
0	7344	5.37768
0	7352	5.37768
0	7360	5.71648
0	7368	5.91471
0	7376	5.75329
0	7384	5.93728
0	7392	5.93728
0	7400	5.65945
0	7408	5.59197
0	7416	5.59197
0	7424	5.43318
0	7432	5.5879
0	7440	5.5879
0	7448	5.52117
0	7456	5.42408
0	7464	5.38708
0	7472	5.37768
0	7480	5.56324
0	7488	5.55075
0	7496	5.78563
0	7504	5.78563
0	7512	5.78563
0	7520	5.46459
0	7528	5.09757
0	7536	5.09757
0	7544	5.5169
0	7552	5.58382
0	7560	5.64777
0	7568	5.82765
0	7576	5.89508
0	7584	6.17558
0	7592	6.20776
0	7600	6.34671
0	7608	6.34671
0	7616	6.09757
0	7624	6.09757
0	7632	6.25472
0	7640	5.97204
0	7648	5.94684
0	7656	6.25472
0	7664	6.09757
0	7672	5.68254
0	7680	5.50831
0	7688	5.50831
0	7696	5.31012
0	7704	5.28017
0	7712	5.04511
0	7720	5.31012
0	7728	5.40106
0	7736	5.40106
0	7744	5.40106
0	7752	5.79625
0	7760	5.65168
0	7768	5.53815
0	7776	5.53815
0	7784	5.53815
0	7792	5.53815
0	7800	5.70901
0	7808	5.99066
0	7816	5.99066
0	7824	5.99066
0	7832	5.75692
0	7840	5.49533
0	7848	5.24442
0	7856	5.504
0	7864	5.8242
0	7872	6.30765
0	7880	6.31259
0	7888	6.33461
0	7896	6.33218
0	7904	5.62809
0	7912	5.62809
0	7920	5.50831
0	7928	5.73132
0	7936	5.77493
0	7944	5.54656
0	7952	5.54656
0	7960	5.75329
0	7968	5.54656
0	7976	5.61215
0	7984	5.90493
0	7992	5.99988
0	8000	6.33461
0	8008	8.39874
0	8016	8.4235
0	8024	8.39874
0	8032	8.38356
0	8040	7.08896
0	8048	5.86849
0	8056	5.86849
0	8064	5.96892
0	8072	6.44897
0	8080	6.60612
0	8088	6.60612
0	8096	6.594
0	8104	6.1371
0	8112	6.1371
0	8120	6.4888
0	8128	6.49533
0	8136	6.46237
0	8144	6.46902
0	8152	6.2262
0	8160	6.12592
0	8168	6.2262
0	8176	6.74418
0	8184	6.69205
0	8192	6.74418
0	8200	6.69205
0	8208	6.12592
0	8216	5.77851
0	8224	5.93408
0	8232	6.03318
0	8240	6.69961
0	8248	7.93408
0	8256	8.49805
0	8264	8.6266
0	8272	8.6266
0	8280	8.34851
0	8288	7.89343
0	8296	7.63007
0	8304	7.84139
0	8312	7.93648
0	8320	8.14613
0	8328	8.29834
0	8336	8.31567
0	8344	8.09471
0	8352	8.19845
0	8360	8.39642
0	8368	8.26623
0	8376	7.66042
0	8384	7.66042
0	8392	7.94922
0	8400	7.82765
0	8408	7.87016
0	8416	8.3169
0	8424	8.3169
0	8432	8.65751
0	8440	8.78118
0	8448	8.8756
0	8456	8.54025
0	8464	8.54025
0	8472	8.54025
0	8480	8.75374
0	8488	8.75374
0	8496	9.19744
0	8504	9.6854
0	8512	9.6854
0	8520	9.74509
0	8528	10.073
0	8536	9.89817
0	8544	9.74509
0	8552	9.6144
0	8560	9.00599
0	8568	8.48607
0	8576	8.48607
0	8584	8.10186
0	8592	8.50831
0	8600	10.2114
0	8608	10.217
0	8616	10.2358
0	8624	10.4272
0	8632	9.8922
0	8640	9.76235
0	8648	10.0106
0	8656	10.4597
0	8664	10.7174
0	8672	10.8725
0	8680	11.0351
0	8688	11.0364
0	8696	10.9332
0	8704	10.5236
0	8712	10.4402
0	8720	10.5236
0	8728	9.77045
0	8736	10.1375
0	8744	10.6996
0	8752	10.6996
0	8760	9.87351
0	8768	10.3569
0	8776	10.7183
0	8784	10.3569
0	8792	10.3569
0	8800	10.4219
0	8808	10.0484
0	8816	9.69678
0	8824	9.15131
0	8832	8.30517
0	8840	8.30517
0	8848	8.26368
0	8856	7.98216
0	8864	7.9516
0	8872	7.43997
0	8880	6.89673
0	8888	6.96422
0	8896	7.32731
0	8904	7.37414
0	8912	7.93728
0	8920	8.31012
0	8928	8.17693
0	8936	8.00523
0	8944	7.96813
0	8952	7.53815
0	8960	7.53815
0	8968	7.93006
0	8976	7.735
0	8984	7.70149
0	8992	7.70149
0	9000	6.16469
0	9008	6.16469
0	9016	6.81378
0	9024	6.99681
0	9032	7.39874
0	9040	7.52331
0	9048	9.70807
0	9056	10.541
0	9064	10.541
0	9072	10.541
0	9080	10.1946
0	9088	8.97204
0	9096	8.43204
0	9104	8.21767
0	9112	8.25215
0	9120	8.247
0	9128	8.49859
0	9136	8.26686
0	9144	8.26686
0	9152	8.25086
0	9160	8.27004
0	9168	8.72299
0	9176	9.14543
0	9184	9.14543
0	9192	9.14058
0	9200	8.60612
0	9208	8.14958
0	9216	8.14958
0	9224	8.64484
0	9232	9.08788
0	9240	9.2675
0	9248	9.40193
0	9256	9.42065
0	9264	9.3818
0	9272	9.14474
0	9280	8.80329
0	9288	8.80329
0	9296	8.56427
0	9304	8.34128
0	9312	8.6266
0	9320	8.56944
0	9328	8.104
0	9336	8.03916
0	9344	8.32119
0	9352	9.30703
0	9360	9.78785
0	9368	9.86007
0	9376	9.86007
0	9384	9.47151
0	9392	8.73868
0	9400	8.61765
0	9408	8.93327
0	9416	9.47096
0	9424	9.49751
0	9432	9.29147
0	9440	9.04585
0	9448	8.28017
0	9456	6.55284
0	9464	6.12311
0	9472	5.52969
0	9480	5.5879
0	9488	5.5879
0	9496	7.35152
0	9504	8.66381
0	9512	9.05288
0	9520	9.05288
0	9528	9.05288
0	9536	8.95674
0	9544	8.95674
0	9552	8.71369
0	9560	8.82938
0	9568	8.82938
0	9576	8.21964
0	9584	7.98061
0	9592	8.13988
0	9600	8.77984
0	9608	8.95989
0	9616	9.01511
0	9624	9.01511
0	9632	8.65314
0	9640	8.43884
0	9648	8.68063
0	9656	8.965
0	9664	9.18301
0	9672	9.37237
0	9680	9.51046
0	9688	9.45568
0	9696	9.45568
0	9704	9.30114
0	9712	9.15716
0	9720	9.00026
0	9728	8.99528
0	9736	9.06391
0	9744	9.15096
0	9752	9.15096
0	9760	9.14509
0	9768	8.94087
0	9776	8.40974
0	9784	8.63353
0	9792	8.71275
0	9800	10.898
0	9808	11.0637
0	9816	11.0637
0	9824	10.8936
0	9832	9.87058
0	9840	9.0922
0	9848	8.38415
0	9856	8.38415
0	9864	8.14958
0	9872	6.79801
0	9880	6.79801
0	9888	8.38063
0	9896	9.24183
0	9904	9.36852
0	9912	9.46736
0	9920	9.46736
0	9928	9.31997
0	9936	9.31997
0	9944	9.56764
0	9952	9.90942
0	9960	9.90268
0	9968	9.71532
0	9976	9.30703
0	9984	9.20776
0	9992	8.60914
0	10000	8.09471
0	10008	8.74692
0	10016	9.94167
0	10024	9.85733
0	10032	9.79139
0	10040	9.79139
0	10048	6.3002
0	10056	6.16469
0	10064	6.29771
0	10072	7.55701
0	10080	7.59704
0	10088	8.25215
0	10096	8.42293
0	10104	8.37473
0	10112	8.14127
0	10120	8.57562
0	10128	9.21074
0	10136	9.15372
0	10144	9.35272
0	10152	9.35272
0	10160	9.35272
0	10168	8.57356
0	10176	8.21503
0	10184	8.17829
0	10192	7.52544
0	10200	7.97672
0	10208	7.97672
0	10216	7.93247
0	10224	7.41262
0	10232	6.59197
0	10240	6.15096
0	10248	6.25729
0	10256	6.63205
0	10264	8.0037
0	10272	7.98448
0	10280	7.98448
0	10288	7.97204
0	10296	6.14266
0	10304	6.14266
0	10312	6.94366
0	10320	7.10043
0	10328	7.10614
0	10336	7.10614
0	10344	6.42408
0	10352	5.84481
0	10360	5.00294
0	10368	4.92765
0	10376	5.13152
0	10384	5.63599
0	10392	6.43091
0	10400	6.65168
0	10408	7.08608
0	10416	7.3765
0	10424	7.65168
0	10432	8.33825
0	10440	8.33825
0	10448	8.80153
0	10456	9.27163
0	10464	9.13152
0	10472	9.13152
0	10480	9.16366
0	10488	9.78163
0	10496	9.39001
0	10504	9.39001
0	10512	9.07449
0	10520	9.56893
0	10528	9.62957
0	10536	9.73201
0	10544	10.3055
0	10552	10.8308
0	10560	10.8436
0	10568	10.8308
0	10576	11.3342
0	10584	11.3342
0	10592	10.7972
0	10600	10.6742
0	10608	11.1766
0	10616	10.5962
0	10624	10.4428
0	10632	10.7847
0	10640	11.0039
0	10648	10.9722
0	10656	10.9722
0	10664	10.5048
0	10672	9.58968
0	10680	9.58968
0	10688	9.22751
0	10696	10.0756
0	10704	10.6356
0	10712	10.6624
0	10720	10.3067
0	10728	10.1268
0	10736	10.7972
0	10744	10.7811
0	10752	11.0415
0	10760	11.2091
0	10768	11.3088
0	10776	11.0834
0	10784	10.6639
0	10792	10.3083
0	10800	10.6296
0	10808	10.9208
0	10816	11.0417
0	10824	11.0429
0	10832	10.8468
0	10840	10.0639
0	10848	9.91836
0	10856	10.0694
0	10864	10.0639
0	10872	10.0639
0	10880	9.87226
0	10888	9.87226
0	10896	9.87226
0	10904	9.90575
0	10912	10.162
0	10920	10.162
0	10928	10.162
0	10936	10.1924
0	10944	10.3405
0	10952	10.5031
0	10960	10.3405
0	10968	10.3066
0	10976	10.3107
0	10984	10.5292
0	10992	10.316
0	11000	10.3964
0	11008	10.6216
0	11016	10.1961
0	11024	9.74965
0	11032	9.76483
0	11040	10.0882
0	11048	9.93307
0	11056	9.40338
0	11064	8.81204
0	11072	8.63353
0	11080	8.81204
0	11088	9.3095
0	11096	9.31751
0	11104	9.37886
0	11112	8.90452
0	11120	6.91146
0	11128	6.64972
0	11136	6.68254
0	11144	6.65168
0	11152	6.95318
0	11160	6.86007
0	11168	6.90165
0	11176	6.67104
0	11184	6.67104
0	11192	6.46902
0	11200	6.57768
0	11208	6.62809
0	11216	6.855
0	11224	7.47785
0	11232	7.80417
0	11240	7.83196
0	11248	7.98757
0	11256	7.89837
0	11264	7.58892
0	11272	7.12872
0	11280	6.9595
0	11288	6.9595
0	11296	7.49642
0	11304	7.87184
0	11312	7.87184
0	11320	7.94843
0	11328	7.87184
0	11336	7.77403
0	11344	7.6892
0	11352	7.66622
0	11360	7.29896
0	11368	7.44335
0	11376	7.44335
0	11384	7.44335
0	11392	7.80592
0	11400	7.80592
0	11408	7.65848
0	11416	7.5787
0	11424	7.77583
0	11432	7.61615
0	11440	7.65362
0	11448	7.84139
0	11456	7.86092
0	11464	7.69772
0	11472	7.69867
0	11480	7.69772
0	11488	7.55284
0	11496	7.66912
0	11504	7.95713
0	11512	8.19711
0	11520	8.19711
0	11528	8.19377
0	11536	7.87518
0	11544	7.53815
0	11552	7.23664
0	11560	7.53815
0	11568	7.84907
0	11576	8.22293
0	11584	8.54446
0	11592	8.54446
0	11600	8.18167
0	11608	8.16605
0	11616	8.18167
0	11624	8.01814
0	11632	8.00523
0	11640	8.13641
0	11648	8.09829
0	11656	8.09543
0	11664	8.09543
0	11672	8.34971
0	11680	8.18301
0	11688	8.46126
0	11696	8.41146
0	11704	8.01738
0	11712	7.70244
0	11720	7.70244
0	11728	7.66139
0	11736	6.91633
0	11744	6.91633
0	11752	6.75329
0	11760	6.13988
0	11768	6.07449
0	11776	6.12592
0	11784	6.81204
0	11792	7.40222
0	11800	7.57151
0	11808	7.57151
0	11816	7.29272
0	11824	7.29272
0	11832	7.01814
0	11840	6.9082
0	11848	6.96422
0	11856	7.0672
0	11864	7.1217
0	11872	6.95792
0	11880	7.36585
0	11888	7.69015
0	11896	8.11394
0	11904	7.96578
0	11912	7.96578
0	11920	7.20643
0	11928	6.48443
0	11936	5.9082
0	11944	5.9082
0	11952	6.48662
0	11960	6.79977
0	11968	6.855
0	11976	6.855
0	11984	6.855
0	11992	7.21569
0	12000	7.98448
0	12008	7.99681
0	12016	7.99681
0	12024	7.84225
0	12032	6.84481
0	12040	6.84481
0	12048	7.2852
0	12056	7.2852
0	12064	7.33097
0	12072	7.63993
0	12080	7.63993
0	12088	8.00141
0	12096	8.00141
0	12104	8.33643
0	12112	8.50508
0	12120	8.16742
0	12128	8.09614
0	12136	7.86429
0	12144	6.99681
0	12152	6.99681
0	12160	8.08102
0	12168	8.14058
0	12176	8.46126
0	12184	8.77179
0	12192	8.54131
0	12200	7.97516
0	12208	8.02192
0	12216	8.54131
0	12224	8.67584
0	12232	9.20477
0	12240	9.22588
0	12248	9.11783
0	12256	8.76685
0	12264	7.67296
0	12272	7.67296
0	12280	9.1715
0	12288	9.31197
0	12296	9.31536
0	12304	9.31536
0	12312	8.35272
0	12320	8.32364
0	12328	8.12592
0	12336	7.65751
0	12344	7.57665
0	12352	6.2262
0	12360	6.2262
0	12368	6.83797
0	12376	7.78118
0	12384	8.01587
0	12392	8.01587
0	12400	7.93087
0	12408	7.78563
0	12416	7.78563
0	12424	8.1749
0	12432	8.5249
0	12440	8.5249
0	12448	8.5249
0	12456	8.5249
0	12464	8.12732
0	12472	8.12732
0	12480	8.12732
0	12488	7.6271
0	12496	7.6271
0	12504	7.79537
0	12512	7.8242
0	12520	8.00064
0	12528	8.00064
0	12536	7.8242
0	12544	7.92604
0	12552	8.39351
0	12560	8.39351
0	12568	8.45959
0	12576	8.67296
0	12584	8.83626
0	12592	8.78074
0	12600	9.11465
0	12608	9.11465
0	12616	9.11465
0	12624	8.40396
0	12632	7.95792
0	12640	7.78474
0	12648	7.95792
0	12656	7.97126
0	12664	8.0868
0	12672	8.0868
0	12680	8.87142
0	12688	8.33036
0	12696	8.33036
0	12704	8.45513
0	12712	8.86007
0	12720	8.58177
0	12728	8.11465
0	12736	8.13362
0	12744	8.12592
0	12752	7.90247
0	12760	8.12592
0	12768	9.21305
0	12776	9.21305
0	12784	9.45847
0	12792	9.61265
0	12800	9.30145
0	12808	8.90411
0	12816	8.75692
0	12824	8.85331
0	12832	8.75692
0	12840	8.87727
0	12848	8.7076
0	12856	9.02869
0	12864	9.25086
0	12872	8.89508
0	12880	8.89508
0	12888	8.89508
0	12896	8.58535
0	12904	8.55022
0	12912	8.6271
0	12920	8.45065
0	12928	8.92483
0	12936	9.87602
0	12944	9.87602
0	12952	9.8645
0	12960	9.8645
0	12968	8.98332
0	12976	8.75147
0	12984	8.7646
0	12992	8.75873
0	13000	8.94207
0	13008	8.94207
0	13016	8.63895
0	13024	8.10542
0	13032	8.63895
0	13040	8.56116
0	13048	9.17761
0	13056	9.17761
0	13064	9.17761
0	13072	8.26623
0	13080	6.93408
0	13088	6.93408
0	13096	7.82073
0	13104	8.07085
0	13112	8.69867
0	13120	8.72438
0	13128	8.57973
0	13136	8.06939
0	13144	8.84438
0	13152	8.78962
0	13160	8.83239
0	13168	9.32303
0	13176	9.32303
0	13184	8.88765
0	13192	8.49967
0	13200	7.17558
0	13208	6.72762
0	13216	6.77672
0	13224	6.78029
0	13232	7.23273
0	13240	7.63796
0	13248	8.01814
0	13256	8.01814
0	13264	8.01814
0	13272	7.68349
0	13280	7.10898
0	13288	6.96422
0	13296	7.19844
0	13304	8.88558
0	13312	9.04733
0	13320	9.0803
0	13328	9.2415
0	13336	9.03206
0	13344	9.23241
0	13352	9.26845
0	13360	9.34731
0	13368	9.34731
0	13376	8.94525
0	13384	8.41492
0	13392	8.41492
0	13400	8.71835
0	13408	8.71835
0	13416	8.56634
0	13424	8.45847
0	13432	8.45847
0	13440	8.24829
0	13448	8.29397
0	13456	8.74235
0	13464	8.74235
0	13472	8.40858
0	13480	8.10542
0	13488	7.54656
0	13496	7.14682
0	13504	7.07158
0	13512	6.93568
0	13520	7.21305
0	13528	7.26877
0	13536	7.27638
0	13544	7.27638
0	13552	7.27638
0	13560	7.28897
0	13568	7.28897
0	13576	6.99374
0	13584	7.53498
0	13592	7.84566
0	13600	7.74509
0	13608	7.7936
0	13616	7.88765
0	13624	7.73316
0	13632	7.42408
0	13640	7.13431
0	13648	7.24958
0	13656	7.61415
0	13664	7.69205
0	13672	7.69205
0	13680	7.69205
0	13688	7.78118
0	13696	7.69205
0	13704	7.47785
0	13712	7.54446
0	13720	7.57254
0	13728	7.30765
0	13736	7.22358
0	13744	7.3455
0	13752	7.22358
0	13760	7.39525
0	13768	7.49533
0	13776	7.38239
0	13784	7.21305
0	13792	6.92119
0	13800	6.16742
0	13808	5.46459
0	13816	5.46459
0	13824	5.86176
0	13832	6.20244
0	13840	6.97516
0	13848	7.47565
0	13856	7.47565
0	13864	7.80153
0	13872	8.0098
0	13880	8.0098
0	13888	7.80153
0	13896	8.15234
0	13904	7.93648
0	13912	7.92684
0	13920	7.92684
0	13928	7.74051
0	13936	7.33704
0	13944	7.03019
0	13952	6.97516
0	13960	6.92765
0	13968	7.03169
0	13976	7.44335
0	13984	7.84821
0	13992	7.84821
0	14000	7.84821
0	14008	8.13431
0	14016	8.36347
0	14024	8.98487
0	14032	9.26431
0	14040	9.26431
0	14048	8.95358
0	14056	8.11252
0	14064	7.51261
0	14072	7.3002
0	14080	6.9922
0	14088	7.0672
0	14096	7.0774
0	14104	7.0672
0	14112	6.98138
0	14120	6.99066
0	14128	7.08319
0	14136	6.58382
0	14144	6.01511
0	14152	6.01511
0	14160	6.26495
0	14168	6.26495
0	14176	7.13849
0	14184	7.4975
0	14192	7.96107
0	14200	7.96107
0	14208	7.8431
0	14216	7.65265
0	14224	7.2624
0	14232	7.2624
0	14240	7.91796
0	14248	7.93327
0	14256	8.32548
0	14264	8.59603
0	14272	8.32548
0	14280	7.85331
0	14288	7.69205
0	14296	8.00904
0	14304	7.06427
0	14312	7.09184
0	14320	7.69205
0	14328	7.89178
0	14336	7.24571
0	14344	7.86681
0	14352	7.89178
0	14360	8.1371
0	14368	8.08391
0	14376	7.92523
0	14384	7.80679
0	14392	7.66622
0	14400	7.66622
0	14408	7.5622
0	14416	7.53709
0	14424	6.96892
0	14432	6.71648
0	14440	6.71648
0	14448	8.46515
0	14456	8.5392
0	14464	9.0803
0	14472	9.0803
0	14480	9.0803
0	14488	8.96107
0	14496	9.0661
0	14504	9.19744
0	14512	9.48935
0	14520	9.59906
0	14528	9.89611
0	14536	9.90983
0	14544	9.89611
0	14552	9.51957
0	14560	9.35212
0	14568	9.03169
0	14576	8.57973
0	14584	9.03169
0	14592	9.37503
0	14600	9.72508
0	14608	9.65216
0	14616	9.51503
0	14624	9.48251
0	14632	8.82938
0	14640	8.34731
0	14648	8.95674
0	14656	10.1732
0	14664	10.8567
0	14672	11.0645
0	14680	11.151
0	14688	11.1878
0	14696	11.0783
0	14704	10.994
0	14712	10.735
0	14720	10.3939
0	14728	9.96618
0	14736	9.96618
0	14744	9.96618
0	14752	10.323
0	14760	10.7603
0	14768	10.8306
0	14776	10.8216
0	14784	10.5884
0	14792	10.8901
0	14800	10.7951
0	14808	11.1148
0	14816	11.3233
0	14824	11.3233
0	14832	11.3233
0	14840	12.3257
0	14848	12.2802
0	14856	11.9982
0	14864	11.9982
0	14872	10.5689
0	14880	9.90881
0	14888	10.3152
0	14896	10.67
0	14904	10.8218
0	14912	10.9898
0	14920	11.0369
0	14928	10.968
0	14936	10.713
0	14944	10.3818
0	14952	9.99643
0	14960	9.99643
0	14968	10.0952
0	14976	9.7373
0	14984	9.46902
0	14992	9.84396
0	15000	11.1801
0	15008	11.4888
0	15016	11.6101
0	15024	11.7119
0	15032	11.4888
0	15040	10.7265
0	15048	9.88889
0	15056	9.66308
0	15064	10.1681
0	15072	10.2899
0	15080	10.378
0	15088	10.5612
0	15096	11.0266
0	15104	11.0435
0	15112	11.0266
0	15120	11.0445
0	15128	10.8709
0	15136	10.2802
0	15144	10.0151
0	15152	10.3154
0	15160	10.8099
0	15168	10.9672
0	15176	11.2284
0	15184	11.0662
0	15192	10.945
0	15200	10.945
0	15208	11.2068
0	15216	11.2564
0	15224	11.3085
0	15232	11.7116
0	15240	11.6628
0	15248	11.4578
0	15256	11.4352
0	15264	11.7288
0	15272	11.7
0	15280	11.7109
0	15288	11.6358
0	15296	11.32
0	15304	11.1023
0	15312	11.068
0	15320	10.8557
0	15328	11.1832
0	15336	11.4067
0	15344	11.587
0	15352	11.6174
0	15360	11.7487
0	15368	11.7336
0	15376	11.7336
0	15384	11.5163
0	15392	11.6611
0	15400	11.2783
0	15408	10.9909
0	15416	10.892
0	15424	11.2414
0	15432	10.892
0	15440	11.3115
0	15448	11.6361
0	15456	11.6361
0	15464	11.391
0	15472	11.0586
0	15480	10.6159
0	15488	10.2576
0	15496	10.2576
0	15504	10.7143
0	15512	10.881
0	15520	11.3419
0	15528	11.46
0	15536	11.5799
0	15544	11.46
0	15552	11.4792
0	15560	11.3819
0	15568	11.2447
0	15576	11.3226
0	15584	11.4236
0	15592	11.2476
0	15600	10.9654
0	15608	10.7852
0	15616	10.4439
0	15624	10.4439
0	15632	11.064
0	15640	11.064
0	15648	11.3762
0	15656	11.4983
0	15664	11.5337
0	15672	12.3583
0	15680	12.5863
0	15688	12.4936
0	15696	12.4936
0	15704	11.6932
0	15712	11.564
0	15720	11.5016
0	15728	11.4221
0	15736	11.5071
0	15744	11.3038
0	15752	11.3038
0	15760	11.3661
0	15768	11.4422
0	15776	11.4407
0	15784	11.3661
0	15792	11.1695
0	15800	11.0098
0	15808	10.7299
0	15816	10.28
0	15824	10.378
0	15832	10.6671
0	15840	11.2262
0	15848	11.7788
0	15856	12.1774
0	15864	12.3687
0	15872	12.4403
0	15880	12.4036
0	15888	12.2069
0	15896	12.0054
0	15904	11.8831
0	15912	11.8468
0	15920	11.5091
0	15928	11.4253
0	15936	11.461
0	15944	11.4985
0	15952	11.2694
0	15960	11.2694
0	15968	11.2882
0	15976	11.5732
0	15984	11.5732
0	15992	11.7826
0	16000	11.9654
0	16008	11.9654
[truncated: 270,622 more rows]
