# Supplementary material for: A Compendium of Nucleosome and Transcript Profiles Reveals Determinants of Chromatin Architecture and Transcription
Source: PLoS Genet. 2013 May 2;9(5):e1003479. doi: 10.1371/journal.pgen.1003479 (PMC3642058; doi:10.1371/journal.pgen.1003479)
Supplement: Dataset S1 — Yeast transcript annotation R script and data files. Please note this file is 81.9 MB and may be difficult for some readers to download due to its size. (GZ) [file pgen.1003479.s001.gz › yeast-transcript-annotation/chr8.data.snyder.end3]

18	1
104	1
7642	1
8020	1
8151	1
8193	1
8208	1.58496250072116
8335	1.58496250072116
9726	1
11529	1
11549	1
11879	2
14337	1
14440	1
14513	1
14555	1
15524	1
17930	1
18863	1
20340	1
23593	1
25319	1
25830	1
26303	1
26407	1
27128	1
27773	1.58496250072116
27850	1
27933	2
27952	1
28181	1
28799	1
29254	1
30901	1
31543	1
31554	1
32481	1
32822	2
33004	1
33056	3
33081	1
33437	1
34096	1
34126	2.32192809488736
34168	1
34539	1
34730	2.32192809488736
34749	3
34778	3.16992500144231
34860	2
34871	2
34889	1.58496250072116
35153	1
35181	2.58496250072116
35200	1
35297	1
35498	1
35524	1.58496250072116
36333	1
38765	2.32192809488736
38788	1
38893	1
39562	1
45771	1
45875	1
45906	1
46032	1
46813	1
48115	1.58496250072116
49807	1
50522	1
50847	1
50995	1
51709	1
51785	1
52626	1
53040	1.58496250072116
53110	1
53183	1
53210	1
54405	1
55919	1.58496250072116
55930	2
55946	1
58856	1
58892	1.58496250072116
58911	1
59108	1
59259	1
62845	1.58496250072116
63934	1
64346	1.58496250072116
64355	1
65459	1
67639	1
67654	2
68531	1
71916	2
71965	1
72003	1
75253	1
75414	2
75459	1
75512	1.58496250072116
75565	1
75599	1
75650	1
75697	1
75762	1
75827	2
75877	2.58496250072116
75890	1.58496250072116
75943	1
75958	1.58496250072116
76012	4
76023	3.70043971814109
76034	3.32192809488736
76047	3.70043971814109
76058	7.33091687811462
76067	5
76086	1.58496250072116
76095	1
77161	1
77332	2.32192809488736
77366	1
77915	1
78467	1
78765	1
78896	1
80452	1.58496250072116
80489	1
80527	1.58496250072116
80540	1
80641	1
80667	1
80786	1
81688	1
83239	1
92460	1
92488	1
93746	1
93998	1
95007	1
98022	1
98043	1.58496250072116
98271	1
98809	1
98937	1.58496250072116
100386	1
100410	1.58496250072116
100424	2
100487	1.58496250072116
100498	1
100531	1.58496250072116
100602	1
101234	1
102473	1
102487	1
102520	1
102540	2
102624	1
103038	1
103457	1
103740	1
103972	1
104010	3.4594316186373
104027	1
104049	1
104921	1
105083	2.32192809488736
105134	2.8073549220576
105142	1.58496250072116
105162	2
105177	3.16992500144231
105191	4
105205	5.39231742277876
105211	2.58496250072116
105289	1
106988	1
107384	1
107421	1.58496250072116
107446	1
107485	1
107905	1
108102	1
108223	1.58496250072116
108262	1
108318	1.58496250072116
108829	1
109742	1
109769	1
109884	1
111008	1
113362	1
113379	1
113408	1
113459	1
115018	1
115388	1
115475	1
115494	5.4594316186373
115598	1.58496250072116
115685	1
115848	1
116057	1
116467	1
119518	1
119552	1.58496250072116
119722	1
119822	4.16992500144231
119834	3.16992500144231
120066	1
120086	1.58496250072116
120280	1
121874	1.58496250072116
121897	1
122033	1
122688	1
122717	2.32192809488736
122727	1
122766	2.58496250072116
122829	1
122846	2.32192809488736
123474	1
123982	1
125846	1
126133	1
126525	1.58496250072116
127135	1.58496250072116
127161	1.58496250072116
127262	1
127280	1
127423	1
127478	1.58496250072116
127512	1.58496250072116
127532	1.58496250072116
127551	2.32192809488736
127562	1.58496250072116
127579	1.58496250072116
127591	5.04439411935845
127601	3.58496250072116
127615	2.8073549220576
127623	1.58496250072116
127645	1.58496250072116
128830	1
129295	1
130139	1
130153	1
130583	1
130594	1
130607	1
130637	1.58496250072116
130706	1
130764	1.58496250072116
133766	1
133857	1.58496250072116
133957	1
134534	1
136643	1
136668	1.58496250072116
136711	1
136752	2
139214	1
139845	2.32192809488736
139860	2
139909	2.32192809488736
139928	1.58496250072116
140013	1
140336	1
141760	1
141783	1
141799	3.32192809488736
141816	3.70043971814109
141828	1
142213	1
142984	1
143105	1
143835	1
143974	1
144172	1
145625	1
146109	1.58496250072116
146125	2.8073549220576
146139	1.58496250072116
146177	1
146837	1
147764	1
147783	4.8073549220576
147795	4.39231742277876
147806	2.58496250072116
147835	2.8073549220576
147846	1
147858	1
147892	1
147904	1
147921	1
147949	1
147972	2.32192809488736
148096	1
148559	1
148642	1
149289	1
149326	1
150464	1
150505	1.58496250072116
150537	1
151354	1
151401	1
151517	1
155629	1
156032	1
157312	1
157453	1
157525	1.58496250072116
157540	1
157563	1
157621	1
158633	1
159872	1
160207	1
160577	3.70043971814109
160594	2.58496250072116
160614	1
160660	1
160802	1.58496250072116
161598	2.32192809488736
161607	1.58496250072116
161624	1
161639	1.58496250072116
161670	2
161683	1.58496250072116
161970	1
162082	1.58496250072116
162170	1
162530	1
163223	1
164934	1
165174	1
165385	1
167300	1
167796	1
168370	1
168714	1
168740	2
168755	2.32192809488736
168829	1
168846	2
168872	1
170608	1
170630	1
170969	1
173131	1.58496250072116
174104	1
176854	1
176950	1
177068	1
180172	1
181594	1
183819	1
183863	1
184788	1
184806	1
185297	1
187068	2.8073549220576
187083	1
187099	3.8073549220576
187113	1.58496250072116
187254	1
187326	1
187375	1
187445	1
187466	1.58496250072116
189041	2
189725	1
190111	1
191397	1
192662	1
192682	1.58496250072116
192729	3
192739	1.58496250072116
192810	1
192821	1
192836	1.58496250072116
192854	1
193537	1
193554	1
193572	1.58496250072116
193618	1.58496250072116
197238	2
197305	1
197320	1
197368	1
197480	1
197766	1
197782	1
198475	1
198599	2.8073549220576
198608	1
198718	1
199104	1
199409	1
200449	1
201917	1
202662	1
203959	1
204478	1
204606	1
206166	1
207237	1
207248	1
207300	2
207310	2.8073549220576
208462	1
208817	1
209335	2
209350	1.58496250072116
209358	1
210196	1
210263	1.58496250072116
210270	1.58496250072116
210343	1
210406	1
210593	1.58496250072116
211030	1
211639	1
211693	1.58496250072116
212097	1.58496250072116
212312	1
212482	1
212665	1
214342	2
214380	2
214392	3
214417	1
214638	1
214735	1
218130	1
218172	2.58496250072116
218187	1
218222	1
218791	1
218956	1.58496250072116
220596	1.58496250072116
221013	2.32192809488736
221288	2
221328	2
221353	1
222810	1
222824	1
223936	1
223962	3.16992500144231
224095	1
224189	1
224324	1
224588	1
224648	1
224859	1.58496250072116
225009	1
225359	1
225380	1
225420	4.52356195605701
225433	3
225447	4.32192809488736
225456	2.32192809488736
225474	2.58496250072116
225484	2.32192809488736
225730	1
225761	1
225822	1
225852	1
225931	1
226354	1
226503	1
226765	1
226827	1
226857	1
227439	2
228894	1
229217	1.58496250072116
230196	1
230782	1
230804	1
232141	2.58496250072116
232152	1
232609	1
232987	1
233003	1
233102	1
233234	1
233282	1
233315	1
233385	1
233413	1.58496250072116
233431	3
233448	2.8073549220576
233457	2
233491	1
233533	2.58496250072116
233541	1
233576	1.58496250072116
233633	1
233648	1
234766	1.58496250072116
235675	1
236793	2
236806	1
236818	1
236839	1
236957	1
237577	1
237734	1
237749	3
237828	2
237835	1
241308	1
241393	1
241412	1
241654	1
241666	1.58496250072116
241711	2.32192809488736
241765	1
241925	1
241974	1
241991	4.16992500144231
241999	1.58496250072116
242084	1
244527	1
245566	1
245644	1
245712	2.32192809488736
245725	1
248385	2
248392	1
248431	1.58496250072116
248446	1.58496250072116
248491	1
249816	1
251993	1
252260	1
252307	2
252340	1.58496250072116
252362	1
254052	1
255774	1
256935	1
258043	1
258090	1
258122	1
258168	1
259269	1
263256	1
267918	1
268064	2.58496250072116
268207	2.8073549220576
268229	1
268771	1.58496250072116
270095	1.58496250072116
271143	1
271678	1
272463	1
272499	1
272703	1
273660	1
273671	1
273693	2
275355	1
276272	1
276321	1
276463	1
276541	1.58496250072116
276562	1
277332	1
277721	1
277804	1.58496250072116
277820	1
277837	1
278000	1
279971	1
279989	1
280776	1
281077	1
281306	1
281331	3
281344	1
282433	1
282463	2
282475	2.32192809488736
282485	2.32192809488736
282494	1
282510	3.32192809488736
282520	1
282594	3
282675	2.58496250072116
282689	2.32192809488736
282819	1
282914	1
283309	2
283547	2
283825	1
284533	1
284742	1
284762	1
285320	1
286970	1
287024	1.58496250072116
287042	1
287107	1
287997	1
288960	1
289425	1
290819	1
290853	1
290867	1
291270	1
291878	1
293561	1
294337	1
297275	1.58496250072116
297294	1.58496250072116
297471	1
299021	2.8073549220576
299032	1.58496250072116
299258	1
301786	1
302066	2
305305	1
310072	1
313633	1
314012	1
314165	1
314853	1
319858	1
321918	1
322197	1
322672	1
323007	1.58496250072116
323384	1.58496250072116
323827	1
323856	1
324345	1
324516	2.8073549220576
324526	2.58496250072116
324577	2.32192809488736
326073	1
326667	1
326779	1
326888	1
328466	1
330134	1
330154	2
330195	2
330247	1
330729	1
332142	1
332507	1
332741	1
332958	1
332981	1.58496250072116
332995	1
333021	2.8073549220576
333030	1.58496250072116
333929	1
334308	1
334342	2
334375	1
334388	1.58496250072116
334400	1
334458	1.58496250072116
334912	1
336113	1
337379	1
337427	1
337897	1.58496250072116
340011	1.58496250072116
340110	1
340123	1
340381	1.58496250072116
342371	1
343140	1.58496250072116
343823	1
343882	1
344266	1
344283	1
349415	1
351094	1
352791	1
353021	1
353388	1.58496250072116
353405	3.16992500144231
353413	1.58496250072116
354460	1.58496250072116
354489	1
356185	1
356233	1
356250	1
356553	1
358472	1
361681	1
361812	1
361830	1
361923	2.32192809488736
362863	1
362914	1
362939	1
362956	1
362976	3
362997	2.58496250072116
364861	1
364903	1
365112	1
368038	1
368356	1.58496250072116
368402	1.58496250072116
370507	1
370541	1
370589	1
370609	1
370713	1
370762	1
372589	1
372608	3.16992500144231
372672	1
372698	1.58496250072116
374577	3.90689059560852
374663	1
374896	1
375527	1
377049	1
377242	1.58496250072116
377254	1.58496250072116
377264	2.8073549220576
377274	1.58496250072116
377325	1
377343	1
377539	1
377579	1.58496250072116
378122	1
378192	1
379940	1
381577	1
381744	2.58496250072116
381802	1
381878	1.58496250072116
381889	5.16992500144231
381900	3.32192809488736
381916	4.39231742277876
381932	6.6582114827518
381950	2.8073549220576
381960	1
381977	1.58496250072116
381994	1
382033	1
382057	1
382080	1.58496250072116
382193	1
382309	2
384366	1
385090	1
385860	1
385980	1
386025	1
386280	1
386522	1
386541	1
386558	1
386649	1
386666	1
386719	4.16992500144231
386725	1
386749	1
387106	1.58496250072116
387325	1.58496250072116
387460	1
387476	1
387688	2.32192809488736
387703	2.8073549220576
387710	1.58496250072116
388220	1.58496250072116
388520	1
391063	1
391482	2.32192809488736
391547	1
391725	1
391737	1.58496250072116
391753	1
391767	1
391872	1
391907	1
391986	1
392006	1.58496250072116
392496	1
392541	1
394305	1
394345	1
396971	1
399768	1
404249	1
404886	2.8073549220576
406258	1.58496250072116
408199	1
411132	2.8073549220576
411164	1
411234	1
411355	1
411590	1
412362	1
412381	1
413562	1
414117	1
415270	1
416043	1
419215	1
420059	1
420293	1
420364	1
421040	1
422839	1
423004	1
423046	2.58496250072116
423057	3.32192809488736
423067	1
423345	1
423358	1
423386	1.58496250072116
423436	1
423456	1
423515	1
423527	1
423566	5.52356195605701
423576	4.16992500144231
424488	1
424553	2.58496250072116
424596	2
424611	2
424823	1
426674	1
429632	1
432063	1
437135	1.58496250072116
438211	1
441053	1
441713	1
442154	1
443301	1
443541	1
443553	1
443601	1
443655	1.58496250072116
443972	1
444037	1
444091	1
445380	1
445400	1
445481	2.32192809488736
445501	2
445512	1
445533	2
445571	1
447316	1
447679	1
447710	1
451330	1.58496250072116
451433	1.58496250072116
451453	1
451492	1
451526	1
451542	1
451586	1
451621	1.58496250072116
451629	1
451656	1
451677	2
451696	2
451722	1.58496250072116
451825	1.58496250072116
451834	1.58496250072116
452018	1
452060	2.32192809488736
452119	2.32192809488736
452129	2.32192809488736
452183	1.58496250072116
452283	2
452323	2
452357	1
452375	1
452431	1
452491	1.58496250072116
452541	1
452554	1.58496250072116
452582	1
452596	1.58496250072116
452632	2.58496250072116
452654	2.58496250072116
452676	2.32192809488736
452690	3.58496250072116
452701	3.8073549220576
452720	2.58496250072116
452735	4.90689059560852
452747	7.27612440527424
452758	7.16992500144231
452769	4.16992500144231
452783	2.58496250072116
452794	2.58496250072116
452840	1.58496250072116
453622	1
453639	1.58496250072116
453676	1.58496250072116
453690	2
453782	1
455481	1
455636	1
456276	1
456342	1
460481	1
461708	1
462818	1
463216	1
463449	1
463574	1.58496250072116
463691	2
463801	4.52356195605701
463808	2
463821	1
464176	1
464419	1
465432	1
465859	1.58496250072116
467518	1
467757	1
467983	1.58496250072116
467993	1
468021	2
468042	1
470627	1.58496250072116
470921	1
472447	2.8073549220576
472469	1.58496250072116
472483	1
472523	2
472537	4.64385618977472
472546	2.58496250072116
472560	3
472568	1
472586	1
474585	1.58496250072116
475569	1
475908	1
477891	1
481899	1.58496250072116
481950	3
482000	1.58496250072116
482018	1.58496250072116
482043	1
482079	1
484985	1
485039	1
485528	1
486044	1
486059	1
486137	1
486170	1
486252	1.58496250072116
486275	4.16992500144231
486283	1
486302	2
486660	1
487663	3.8073549220576
487671	1
487717	4.32192809488736
487729	2.58496250072116
487831	1
487870	1.58496250072116
487956	1
487995	1
488232	1
488979	1
490485	1.58496250072116
490704	1
491677	1
491871	1
491896	1.58496250072116
492353	1
492947	1.58496250072116
492996	1
493703	2.32192809488736
496285	1.58496250072116
497434	2.32192809488736
498061	1
499588	1
499815	1
499882	1.58496250072116
499897	1.58496250072116
499913	1
499937	3.8073549220576
499946	3.32192809488736
499972	1
500084	1
500670	1
501255	1
504356	6.22881869049588
504368	2.58496250072116
504379	2.32192809488736
504430	1.58496250072116
504451	1
504465	1
504643	1
505033	1
505287	1
505533	1.58496250072116
508330	1
508773	1
508832	1
510072	1
511968	1
512231	2
513750	1
514801	2.58496250072116
514890	1
515402	1
516311	1
516605	1.58496250072116
517202	1
517642	1
517679	1
517807	1
517844	1
518172	1
518443	1
518488	1
518675	1.58496250072116
518686	1
518720	1
518860	3
518868	2
519055	1
519126	1
519478	1
520328	1
524917	1
528878	1
528890	2
529167	1
529361	1.58496250072116
531463	1
540624	1.58496250072116
541625	1
543658	1
549363	2.8073549220576
549814	1
551733	1
553526	2
553541	2.32192809488736
553559	3.8073549220576
553565	1.58496250072116
554075	1
554088	1.58496250072116
554312	1.58496250072116
554329	1.58496250072116
554341	1
554372	1
556135	2.32192809488736
556147	1
562392	2
562591	1
