# Supplementary material for: A Compendium of Nucleosome and Transcript Profiles Reveals Determinants of Chromatin Architecture and Transcription
Source: PLoS Genet. 2013 May 2;9(5):e1003479. doi: 10.1371/journal.pgen.1003479 (PMC3642058; doi:10.1371/journal.pgen.1003479)
Supplement: Dataset S1 — Yeast transcript annotation R script and data files. Please note this file is 81.9 MB and may be difficult for some readers to download due to its size. (GZ) [file pgen.1003479.s001.gz › yeast-transcript-annotation/chr10.data.polA.rest]

0	16	8.16024
0	24	8.18065
0	32	8.16469
0	40	8.08319
0	48	7.73316
0	56	7.38121
0	64	7.20908
0	72	7.00599
0	80	7.50831
0	88	9.0904
0	96	10.373
0	104	10.7923
0	112	11.5192
0	120	11.3256
0	128	10.8201
0	136	10.3041
0	144	9.56064
0	152	8.70901
0	160	9.56064
0	168	9.99489
0	176	10.7612
0	184	10.7765
0	192	10.9165
0	200	10.3508
0	208	9.40685
0	216	8.7267
0	224	8.30145
0	232	6.66719
0	240	5.40106
0	248	5.12029
0	256	5.06281
0	264	4.96578
0	272	4.86176
0	280	4.90165
0	288	4.97828
0	296	5.31505
0	304	5.66719
0	312	6.57357
0	320	6.99681
0	328	7.33097
0	336	7.94922
0	344	7.94922
0	352	7.25985
0	360	7.45568
0	368	8.16537
0	376	7.39409
0	384	7.39409
0	392	7.44672
0	400	7.39409
0	408	6.74783
0	416	6.69394
0	424	6.17014
0	432	5.37296
0	440	6.17014
0	448	6.69394
0	456	7.05987
0	464	7.55284
0	472	7.55284
0	480	7.21173
0	488	6.98293
0	496	6.0803
0	504	6.0803
0	512	7.47454
0	520	7.57047
0	528	7.82765
0	536	7.85923
0	544	7.85923
0	552	7.55075
0	560	7.31751
0	568	7.11182
0	576	6.86513
0	584	6.84821
0	592	6.94843
0	600	7.33218
0	608	7.78385
0	616	7.92684
0	624	7.76595
0	632	8.08536
0	640	8.28771
0	648	8.1371
0	656	8.0098
0	664	8.0098
0	672	6.91633
0	680	6.78029
0	688	6.75692
0	696	7.07158
0	704	7.07158
0	712	7.07158
0	720	6.97204
0	728	6.70338
0	736	6.46237
0	744	6.43091
0	752	6.70338
0	760	6.80329
0	768	6.91146
0	776	7.02718
0	784	7.02718
0	792	6.79449
0	800	6.77851
0	808	6.95318
0	816	7.54446
0	824	7.71088
0	832	7.71088
0	840	7.71088
0	848	7.37532
0	856	6.99681
0	864	7.12872
0	872	7.26495
0	880	7.49967
0	888	7.62809
0	896	7.71088
0	904	7.70149
0	912	7.91796
0	920	7.94843
0	928	7.65265
0	936	7.41031
0	944	7.41031
0	952	6.42408
0	960	6.33218
0	968	6.57151
0	976	7.1217
0	984	6.89508
0	992	7.08319
0	1000	7.40916
0	1008	7.22489
0	1016	6.97048
0	1024	6.97048
0	1032	6.84821
0	1040	6.52756
0	1048	6.86176
0	1056	7.06866
0	1064	7.25472
0	1072	7.78207
0	1080	7.78207
0	1088	7.73132
0	1096	7.76415
0	1104	7.55075
0	1112	7.15784
0	1120	6.79977
0	1128	6.50831
0	1136	6.10898
0	1144	6.50831
0	1152	6.60209
0	1160	6.60209
0	1168	6.57973
0	1176	6.35152
0	1184	5.99988
0	1192	5.66333
0	1200	5.33461
0	1208	5.67871
0	1216	6.10898
0	1224	6.10898
0	1232	6.35391
0	1240	6.72206
0	1248	6.72206
0	1256	6.1371
0	1264	6.62809
0	1272	6.89178
0	1280	6.9082
0	1288	7.05987
0	1296	7.07449
0	1304	6.92281
0	1312	6.77851
0	1320	6.55075
0	1328	6.52756
0	1336	6.64777
0	1344	7.31874
0	1352	7.68444
0	1360	7.67967
0	1368	7.67967
0	1376	7.67967
0	1384	7.17014
0	1392	6.52544
0	1400	6.52544
0	1408	6.46014
0	1416	6.1482
0	1424	6.01511
0	1432	6.01511
0	1440	6.1482
0	1448	6.01814
0	1456	6.19711
0	1464	6.43771
0	1472	6.43771
0	1480	6.41031
0	1488	6.65168
0	1496	6.65168
0	1504	6.83797
0	1512	6.65168
0	1520	6.68063
0	1528	6.51476
0	1536	6.54236
0	1544	6.3002
0	1552	6.22358
0	1560	6.48662
0	1568	6.64777
0	1576	6.56738
0	1584	6.57562
0	1592	6.92443
0	1600	6.49316
0	1608	6.594
0	1616	6.72206
0	1624	7.15096
0	1632	6.76415
0	1640	7.05987
0	1648	7.01814
0	1656	7.05987
0	1664	7.05987
0	1672	6.92765
0	1680	6.97828
0	1688	7.34911
0	1696	7.62213
0	1704	7.44672
0	1712	7.77493
0	1720	7.72206
0	1728	8.00217
0	1736	7.77493
0	1744	7.77672
0	1748	7.98757
0	1752	7.98757
0	1756	7.94684
0	1760	8.19577
0	1764	8.19577
0	1768	8.24571
0	1772	8.0514
0	1776	8.31874
0	1780	8.52915
0	1832	6.9516
0	1840	7.12029
0	1848	6.91796
0	1856	6.91796
0	1860	6.76054
0	1864	6.68254
0	1872	6.37768
0	1880	6.03318
0	1888	5.70901
0	1896	6.65557
0	1904	7.27258
0	1912	7.47013
0	1920	7.72114
0	1928	7.79625
0	1936	7.88018
0	1944	8.45317
0	1952	8.11677
0	1960	7.7396
0	1964	7.7396
0	1968	7.78207
0	1976	7.94207
0	1980	8.26941
0	2000	8.07304
0	2008	8.05767
0	2016	7.96892
0	2024	7.74783
0	2032	7.52224
0	2040	8.45289
0	2048	8.45289
0	2056	8.54131
0	2064	8.45289
0	2080	7.90656
0	2088	8.1623
0	2096	8.1623
0	2168	9.3458
0	2176	8.96911
0	2184	8.96911
0	2192	9.27859
0	2208	8.17896
0	2216	8.28834
0	2224	8.74783
0	2232	8.21701
0	2240	8.1104
0	2248	7.84139
0	2256	7.37768
0	2264	6.96264
0	2272	6.52117
0	2280	6.52117
0	2288	6.60007
0	2296	6.10614
0	2304	6.47344
0	2312	6.49098
0	2320	6.76775
0	2328	6.43091
0	2336	6.2051
0	2344	5.60007
0	2352	5.45568
0	2360	5.45568
0	2368	5.73132
0	2376	6.02718
0	2384	7.03019
0	2392	7.30765
0	2400	7.30765
0	2408	7.30765
0	2416	7.2624
0	2424	6.69961
0	2432	6.21833
0	2440	6.83282
0	2448	7.25215
0	2456	7.2262
0	2464	7.39059
0	2472	7.76955
0	2480	7.84821
0	2488	7.56116
0	2496	7.56116
0	2504	7.35511
0	2512	6.67871
0	2520	6.53181
0	2528	6.52756
0	2536	6.52756
0	2544	6.5879
0	2552	6.66333
0	2560	6.71835
0	2568	6.61815
0	2576	6.58382
0	2584	6.58382
0	2592	6.3587
0	2600	6.25472
0	2608	6.25472
0	2616	6.47785
0	2624	6.61415
0	2632	6.38708
0	2640	6.28017
0	2648	6.32731
0	2656	6.32731
0	2664	6.85331
0	2672	7.57665
0	2680	7.57665
0	2688	7.5392
0	2696	7.5392
0	2704	6.97048
0	2712	6.66526
0	2720	6.66333
0	2728	6.94843
0	2736	6.79977
0	2744	6.41721
0	2752	5.69772
0	2760	5.46014
0	2768	5.46014
0	2776	6.17829
0	2784	6.37296
0	2792	6.37296
0	2800	6.37296
0	2808	6.00294
0	2816	5.97516
0	2824	6.0803
0	2832	6.16742
0	2840	6.37296
0	2848	6.76415
0	2856	6.76415
0	2864	6.80679
0	2872	6.80679
0	2880	7.09757
0	2888	7.23924
0	2896	7.71462
0	2904	7.71462
0	2912	7.71462
0	2920	7.15784
0	2928	6.97204
0	2936	6.97204
0	2944	6.82765
0	2952	6.82765
0	2960	6.82938
0	2968	6.5879
0	2976	6.43997
0	2984	6.43997
0	2992	6.37296
0	3000	6.12029
0	3008	6.43997
0	3016	6.43997
0	3024	6.24442
0	3032	6.35391
0	3040	6.66719
0	3048	6.66719
0	3056	6.51261
0	3064	6.53604
0	3072	6.53604
0	3080	5.855
0	3088	5.855
0	3096	6.27258
0	3104	6.27258
0	3112	6.1371
0	3120	6.40106
0	3128	6.40106
0	3136	6.41262
0	3144	6.57973
0	3152	7.01663
0	3160	7.25086
0	3168	7.25086
0	3176	7.03617
0	3184	7.03617
0	3192	6.86176
0	3200	6.76235
0	3208	6.76235
0	3216	7.32975
0	3224	7.32975
0	3232	7.78385
0	3240	7.75147
0	3248	7.18638
0	3256	7.23404
0	3264	7.31382
0	3272	6.46902
0	3280	6.90493
0	3288	6.90493
0	3296	6.90493
0	3304	6.99681
0	3312	7.70149
0	3320	8.32792
0	3328	8.33825
0	3336	8.32792
0	3344	8.15647
0	3352	7.39059
0	3360	6.61215
0	3368	6.32731
0	3376	6.57357
0	3384	7.01208
0	3392	7.13152
0	3400	7.18234
0	3408	7.20244
0	3416	7.20244
0	3424	7.54236
0	3432	7.20244
0	3440	7.50831
0	3448	7.38004
0	3456	7.11747
0	3464	7.02718
0	3472	6.95792
0	3480	7.11747
0	3488	7.11747
0	3496	6.85331
0	3504	6.43771
0	3512	6.20776
0	3520	5.5879
0	3528	5.5879
0	3536	7.39758
0	3544	7.68254
0	3552	8.37296
0	3560	8.4028
0	3568	8.3334
0	3576	8.11111
0	3584	7.43091
0	3592	7.32731
0	3600	7.55179
0	3608	7.65654
0	3616	7.63599
0	3624	8.01284
0	3632	7.81987
0	3640	7.19978
0	3648	7.17693
0	3656	7.08464
0	3664	6.84139
0	3672	6.84821
0	3680	6.81726
0	3688	6.86176
0	3696	6.86176
0	3704	6.96578
0	3712	7.0774
0	3720	6.94366
0	3728	6.81552
0	3736	6.51261
0	3744	6.70526
0	3752	6.70526
0	3760	6.97048
0	3768	7.40801
0	3776	7.44897
0	3784	7.18907
0	3792	6.9595
0	3800	6.9595
0	3808	6.67488
0	3816	6.51261
0	3824	6.63993
0	3832	6.70338
0	3840	6.60411
0	3848	6.58382
0	3856	6.49316
0	3864	5.99066
0	3872	5.99066
0	3880	8.06427
0	3888	8.10542
0	3896	8.44953
0	3904	8.47675
0	3912	8.02643
0	3920	7.4975
0	3928	7.21833
0	3936	7.55701
0	3944	7.54236
0	3952	7.63402
0	3960	7.86429
0	3968	8.02342
0	3976	8.23012
0	3984	8.86807
0	3992	9.58714
0	4000	10.2467
0	4008	10.7506
0	4016	10.7506
0	4024	11.2165
0	4032	11.3697
0	4040	11.5006
0	4048	11.2879
0	4056	11.4145
0	4064	11.2512
0	4072	11.0026
0	4080	10.7466
0	4088	10.5107
0	4096	10.0162
0	4104	9.91917
0	4112	9.96382
0	4120	10.4254
0	4128	10.7001
0	4136	10.7096
0	4144	10.7534
0	4152	10.7297
0	4160	10.887
0	4168	10.9538
0	4176	11.0236
0	4184	11.0619
0	4192	11.0619
0	4200	10.974
0	4208	10.8702
0	4216	10.9974
0	4224	11.4357
0	4232	11.4357
0	4240	11.5754
0	4248	11.6297
0	4256	11.4679
0	4264	11.267
0	4272	11.1479
0	4280	11.0709
0	4288	11.1146
0	4296	10.9387
0	4304	10.881
0	4312	10.8693
0	4320	10.4809
0	4328	10.4809
0	4336	10.8548
0	4344	10.8548
0	4352	10.8548
0	4360	11.2538
0	4368	11.1138
0	4376	11.0511
0	4384	11.1138
0	4392	11.1138
0	4400	10.855
0	4408	10.7803
0	4416	10.7803
0	4424	10.5196
0	4432	10.5447
0	4440	10.6396
0	4448	10.8671
0	4456	10.6236
0	4464	10.572
0	4472	10.7503
0	4480	10.9481
0	4488	10.9481
0	4496	11.3548
0	4504	11.4118
0	4512	11.4118
0	4520	11.2974
0	4528	11.1847
0	4536	10.5387
0	4544	10.541
0	4552	10.5793
0	4560	10.9108
0	4568	10.9241
0	4576	11.4829
0	4584	11.2792
0	4592	11.1616
0	4600	11.1616
0	4608	11.3499
0	4616	11
0	4624	11.0206
0	4632	11.0972
0	4640	11.1224
0	4648	10.9645
0	4656	10.9437
0	4664	10.9474
0	4672	10.9474
0	4680	10.9019
0	4688	10.8953
0	4696	11.2987
0	4704	11.581
0	4712	11.581
0	4720	11.7535
0	4728	11.7535
0	4736	11.3027
0	4744	10.9054
0	4752	10.2735
0	4760	10.2036
0	4768	10.2036
0	4776	10.4219
0	4784	10.4048
0	4792	10.1466
0	4800	10.0532
0	4808	10.0532
0	4816	11.1105
0	4824	11.1538
0	4832	11.3969
0	4840	11.4115
0	4848	11.2469
0	4856	10.8936
0	4864	10.7611
0	4872	10.6385
0	4880	10.11
0	4888	9.8311
0	4896	9.86912
0	4904	9.75374
0	4912	9.93488
0	4920	10.2252
0	4928	10.2252
0	4936	10.5343
0	4944	10.7324
0	4952	10.6833
0	4960	10.3293
0	4968	10.2247
0	4976	10.0566
0	4984	9.37798
0	4992	9.11924
0	5000	9.73684
0	5008	10.6653
0	5016	10.7769
0	5024	11.1788
0	5032	11.2351
0	5040	11.2513
0	5048	11.2446
0	5056	11.2724
0	5064	11.2513
0	5072	10.8466
0	5080	10.5896
0	5088	9.74235
0	5096	9.74235
0	5104	10.5476
0	5112	10.9669
0	5120	11.22
0	5128	11.3902
0	5136	11.4374
0	5144	11.4374
0	5152	11.4906
0	5160	11.6644
0	5168	11.5915
0	5176	11.243
0	5184	11.1486
0	5192	10.1409
0	5200	9.594
0	5208	9.87163
0	5216	10.2759
0	5224	10.2269
0	5232	10.4715
0	5240	10.6037
0	5248	10.4719
0	5256	10.6037
0	5264	10.9056
0	5272	10.9056
0	5280	10.8264
0	5288	10.9369
0	5296	10.8232
0	5304	10.6028
0	5312	10.7353
0	5320	10.7353
0	5328	11.0144
0	5336	10.8065
0	5344	10.6803
0	5352	10.4103
0	5360	10.8258
0	5368	10.4103
0	5376	10.1879
0	5384	9.98603
0	5392	10.3308
0	5400	10.4597
0	5408	10.7872
0	5416	10.9984
0	5424	11.1427
0	5432	11.1883
0	5440	10.9585
0	5448	10.7467
0	5456	10.781
0	5464	10.6103
0	5472	10.6103
0	5480	10.6937
0	5488	10.9038
0	5496	10.8482
0	5504	10.7609
0	5512	10.5987
0	5520	10.7382
0	5528	10.7876
0	5536	10.6782
0	5544	10.8525
0	5552	10.8821
0	5560	10.7423
0	5568	10.7945
0	5576	11.0468
0	5584	11.3316
0	5592	11.4561
0	5600	11.5231
0	5608	11.2555
0	5616	11.0886
0	5624	10.9071
0	5632	10.6791
0	5640	10.6553
0	5648	10.8375
0	5656	10.8986
0	5664	10.9876
0	5672	11.3512
0	5680	11.3448
0	5688	11.0357
0	5696	10.7981
0	5704	9.80942
0	5712	9.80942
0	5720	9.182
0	5728	9.29927
0	5736	9.01208
0	5744	9.45093
0	5752	9.45093
0	5760	10.0181
0	5768	11.0425
0	5776	11.2074
0	5784	11.3368
0	5792	11.2054
0	5800	10.8259
0	5808	10.8259
0	5816	11.5924
0	5824	11.9994
0	5832	12.2605
0	5840	12.2605
0	5848	12.0197
0	5856	11.2344
0	5864	10.289
0	5872	10.289
0	5880	10.9577
0	5888	10.9577
0	5896	11.2298
0	5904	11.2298
0	5912	10.938
0	5920	11.1067
0	5928	11.369
0	5936	11.7261
0	5944	11.7479
0	5952	11.7261
0	5960	11.3479
0	5968	11.0772
0	5976	10.8607
0	5984	10.8607
0	5992	10.4895
0	6000	9.98835
0	6008	10.1589
0	6016	10.2144
0	6024	10.2144
0	6032	11.2564
0	6040	11.3473
0	6048	11.7524
0	6056	11.824
0	6064	11.8732
0	6072	11.5879
0	6080	11.4467
0	6088	10.8156
0	6096	11.2033
0	6104	10.9027
0	6112	10.8289
0	6120	10.8289
0	6128	10.8289
0	6136	9.922
0	6144	9.922
0	6152	10.0873
0	6160	10.5337
0	6168	10.9438
0	6176	11.4274
0	6184	11.4166
0	6192	11.4166
0	6200	11.6032
0	6208	11.8325
0	6216	11.9176
0	6224	11.9176
0	6232	11.8922
0	6240	11.0683
0	6248	9.95477
0	6256	9.95477
0	6264	10.3491
0	6272	10.7186
0	6280	11.2154
0	6288	11.4119
0	6296	11.3812
0	6304	11.4707
0	6312	11.3812
0	6320	11.1088
0	6328	11.1088
0	6336	11.279
0	6344	11.2565
0	6352	11.3063
0	6360	11.7174
0	6368	11.6811
0	6376	11.6916
0	6384	11.7174
0	6392	11.801
0	6400	11.9371
0	6408	12.3374
0	6416	12.4299
0	6424	12.3586
0	6432	12.262
0	6440	12.0311
0	6448	11.5678
0	6456	11.5678
0	6464	11.6568
0	6472	11.6663
0	6480	12.0129
0	6488	12.0292
0	6496	12.0292
0	6504	12.1264
0	6512	12.2798
0	6520	12.2532
0	6528	12.183
0	6536	12.1046
0	6544	11.7337
0	6552	11.6247
0	6560	11.6247
0	6568	10.9104
0	6576	11.4612
0	6584	11.8588
0	6592	12.1403
0	6600	12.0699
0	6608	12.0699
0	6616	11.3974
0	6624	11.32
0	6632	7.38825
0	6640	7.38825
0	6648	8.43204
0	6656	11.1651
0	6664	11.3265
0	6672	11.6143
0	6680	11.6897
0	6688	11.6402
0	6696	11.6402
0	6704	11.7854
0	6712	11.8991
0	6720	11.9396
0	6728	11.7219
0	6736	11.8145
0	6744	12.1622
0	6752	12.4384
0	6760	12.68
0	6768	12.8552
0	6776	12.6263
0	6784	12.1681
0	6792	11.629
0	6800	10.6853
0	6808	10.6853
0	6816	11.0651
0	6824	11.3224
0	6832	11.3224
0	6840	11.284
0	6848	10.9848
0	6856	10.713
0	6864	10.8369
0	6872	11.0074
0	6880	11.3397
0	6888	11.7075
0	6896	11.9036
0	6904	11.9036
0	6912	11.832
0	6920	11.2598
0	6928	9.97321
0	6936	8.05472
0	6944	6.43771
0	6952	5.95318
0	6960	5.73132
0	6968	5.87184
0	6976	5.46902
0	6984	5.62412
0	6992	6.03019
0	7000	5.99066
0	7008	5.41492
0	7016	5.41492
0	7024	5.20776
0	7032	5.20776
0	7040	5.73132
0	7048	5.84139
0	7056	5.855
0	7064	5.95634
0	7072	5.71275
0	7080	5.55075
0	7088	5.36822
0	7096	5.46902
0	7104	5.46902
0	7112	5.43318
0	7120	5.42863
0	7128	5.33946
0	7136	4.855
0	7144	4.855
0	7152	5.29522
0	7160	5.98757
0	7168	6.05103
0	7176	6.09757
0	7184	6.05103
0	7192	5.15921
0	7200	5.10898
0	7208	5.31997
0	7216	5.41492
0	7224	5.70526
0	7232	6.53392
0	7240	6.74418
0	7248	6.74418
0	7256	7.14958
0	7264	6.92765
0	7272	6.48224
0	7280	6.247
0	7288	7.44109
0	7296	8.04362
0	7304	8.14336
0	7312	8.53075
0	7320	8.53075
0	7328	8.1951
0	7336	8.1951
0	7344	8.54341
0	7352	8.42579
0	7360	8.96029
0	7368	8.82506
0	7376	8.42579
0	7384	8.12592
0	7392	9.12907
0	7400	8.1104
0	7408	8.33401
0	7416	8.16878
0	7424	7.64581
0	7432	7.3002
0	7440	7.80767
0	7448	7.84651
0	7456	7.66333
0	7464	7.66333
0	7472	7.53181
0	7480	7.53181
0	7488	7.82247
0	7496	7.82247
0	7504	8.27448
0	7512	8.64581
0	7520	8.79977
0	7528	9.03841
0	7536	9.03841
0	7544	9.04992
0	7552	9.10827
0	7560	8.69772
0	7568	8.22816
0	7576	8.67584
0	7584	9.68944
0	7592	9.68468
0	7600	9.63968
0	7608	9.63968
0	7616	8.0098
0	7624	7.42179
0	7632	7.14682
0	7640	7.14682
0	7648	6.39642
0	7656	5.93408
0	7664	5.44222
0	7672	5.14266
0	7680	5.14266
0	7688	5.4057
0	7696	6.13431
0	7704	6.31259
0	7712	6.31259
0	7720	6.25472
0	7728	5.71275
0	7736	5.62809
0	7744	5.23404
0	7752	5.19711
0	7760	5.66719
0	7768	5.85161
0	7776	5.39176
0	7784	5.54656
0	7792	5.62809
0	7800	5.53815
0	7808	5.50831
0	7816	5.62809
0	7824	6.86176
0	7832	6.86176
0	7840	6.86345
0	7848	6.87685
0	7856	6.22358
0	7864	6.03617
0	7872	6.05987
0	7880	6.22358
0	7888	6.22358
0	7896	6.04214
0	7904	5.88517
0	7912	5.89508
0	7920	6.02116
0	7928	6.02116
0	7936	6.34188
0	7944	6.4057
0	7952	6.40801
0	7960	6.28771
0	7968	6.25215
0	7976	6.31012
0	7984	6.34188
0	7992	6.62611
0	8000	6.64386
0	8008	6.60813
0	8016	6.21833
0	8024	6.30517
0	8032	6.35631
0	8040	6.55701
0	8048	6.5879
0	8056	6.76054
0	8064	6.5879
0	8072	6.25985
0	8080	6.0774
0	8088	6.25985
0	8096	6.31997
0	8104	6.31997
0	8112	6.07449
0	8120	6.44222
0	8128	6.10614
0	8136	6.2852
0	8144	6.43091
0	8152	6.43091
0	8160	6.00294
0	8168	6.00294
0	8176	5.86176
0	8184	5.72021
0	8192	5.72021
0	8200	5.55909
0	8208	5.41492
0	8216	5.27511
0	8224	5.49967
0	8232	5.49967
0	8240	5.97204
0	8248	5.96264
0	8256	6.4195
0	8264	6.43544
0	8272	6.4195
0	8280	6.39176
0	8288	6.39176
0	8296	6.16469
0	8304	6.16469
0	8312	6.16469
0	8320	6.00294
0	8328	5.97204
0	8336	6.08608
0	8344	6.08608
0	8352	6.54656
0	8360	7.13152
0	8368	7.13152
0	8376	7.13152
0	8384	6.95002
0	8392	6.05693
0	8400	5.89837
0	8408	6.36822
0	8416	7.70995
0	8424	9.26017
0	8432	9.40193
0	8440	9.40193
0	8448	9.38004
0	8456	7.64189
0	8464	7.64189
0	8472	7.93327
0	8480	7.74509
0	8488	7.65265
0	8496	7.65265
0	8504	6.05398
0	8512	5.60411
0	8520	5.46902
0	8528	5.84139
0	8536	5.87518
0	8544	6.29522
0	8552	6.29522
0	8560	6.29522
0	8568	6.10898
0	8576	5.735
0	8584	5.41492
0	8592	5.41492
0	8600	5.41492
0	8608	6.03318
0	8616	6.46459
0	8624	6.46459
0	8632	6.46459
0	8640	6.21305
0	8648	5.45121
0	8656	5.32487
0	8664	5.42863
0	8672	5.74965
0	8680	8.39117
0	8688	8.34731
0	8696	8.34731
0	8704	8.33946
0	8712	5.59603
0	8720	5.38239
0	8728	5.59603
0	8736	5.735
0	8744	6.11465
0	8752	6.49316
0	8760	7.30641
0	8768	7.47013
0	8776	7.78385
0	8784	8.09972
0	8792	8.07594
0	8800	8.24053
0	8808	8.25857
0	8816	8.25857
0	8824	8.19978
0	8832	8.21767
0	8840	8.04214
0	8848	8.13362
0	8856	8.21107
0	8864	7.8626
0	8872	7.67776
0	8880	7.77851
0	8888	7.8626
0	8896	7.79095
0	8904	7.79095
0	8912	7.79095
0	8920	7.56634
0	8928	7.06574
0	8936	6.79625
0	8944	6.83797
0	8952	7.68444
0	8960	8.06134
0	8968	8.06134
0	8976	8.06134
0	8984	7.66912
0	8992	7.12872
0	9000	6.92281
0	9008	6.92281
0	9016	7.80241
0	9024	7.80241
0	9032	7.80241
0	9040	7.80592
0	9048	7.35152
0	9056	7.35152
0	9064	8.99258
0	9072	9.05583
0	9080	9.17693
0	9088	9.36377
0	9096	9.12241
0	9104	8.87351
0	9112	8.81987
0	9120	8.43658
0	9128	7.79184
0	9136	6.93247
0	9144	6.4057
0	9152	6.06866
0	9160	5.81378
0	9168	6.13152
0	9176	6.75147
0	9184	7.12029
0	9192	7.12029
0	9200	7.12029
0	9208	6.68254
0	9216	6.63599
0	9224	6.24183
0	9232	6.83797
0	9240	6.75873
0	9248	6.75873
0	9256	5.96892
0	9264	6.01208
0	9272	5.59197
0	9280	5.43318
0	9288	5.79977
0	9296	5.79977
0	9304	5.79977
0	9312	6.03617
0	9320	6.31751
0	9328	6.15372
0	9336	6.13431
0	9344	6.01208
0	9352	5.9082
0	9360	5.74965
0	9368	5.735
0	9376	5.8242
0	9384	5.92765
0	9392	5.46459
0	9400	5.46459
0	9408	5.92765
0	9416	5.92765
0	9424	6.02116
0	9432	6.37768
0	9440	6.37768
0	9448	6.37768
0	9456	6.81726
0	9464	7.71648
0	9472	7.62014
0	9480	7.76865
0	9488	7.62014
0	9496	6.80153
0	9504	6.49316
0	9512	6.76595
0	9520	6.37296
0	9528	6.90001
0	9536	7.2852
0	9544	7.2852
0	9552	7.19176
0	9560	7.19176
0	9568	6.54025
0	9576	5.63993
0	9584	5.63993
0	9592	5.31997
0	9600	5.57973
0	9608	5.57973
0	9616	5.94047
0	9624	5.63205
0	9632	5.63205
0	9640	6.22882
0	9648	7.47234
0	9656	7.47234
0	9664	7.47234
0	9672	7.72299
0	9680	7.24958
0	9688	6.53815
0	9696	6.87685
0	9704	6.6768
0	9712	6.5169
0	9720	6.23664
0	9728	6.2675
0	9736	6.2675
0	9744	6.23664
0	9752	5.88848
0	9760	5.64386
0	9768	5.21833
0	9776	5.08608
0	9784	5.24958
0	9792	5.24958
0	9800	5.63205
0	9808	5.93408
0	9816	5.93408
0	9824	5.93408
0	9832	6.63993
0	9840	6.65945
0	9848	6.65945
0	9856	6.62213
0	9864	6.32242
0	9872	5.93087
0	9880	6.17014
0	9888	6.74051
0	9896	6.8311
0	9904	6.8311
0	9912	6.91796
0	9920	6.63993
0	9928	6.22358
0	9936	5.99681
0	9944	5.83454
0	9952	5.75692
0	9960	5.68254
0	9968	5.69394
0	9976	5.60411
0	9984	5.25985
0	9992	5.1371
0	10000	5.10898
0	10008	5.18099
0	10016	5.33946
0	10024	5.33946
0	10032	5.41492
0	10040	5.54656
0	10048	5.48662
0	10056	5.48662
0	10064	5.76775
0	10072	5.87518
0	10080	5.78918
0	10088	6.00904
0	10096	6.00904
0	10104	5.74235
0	10112	6.15647
0	10120	6.15647
0	10128	5.77851
0	10136	5.9595
0	10144	6.36822
0	10152	6.11465
0	10160	5.9595
0	10168	6.01814
0	10176	5.91471
0	10184	5.91471
0	10192	7.5497
0	10200	8.34911
0	10208	8.56893
0	10216	8.56893
0	10224	7.82073
0	10232	7.21964
0	10240	6.26495
0	10248	6.26495
0	10256	6.29272
0	10264	6.22882
0	10272	6.22882
0	10280	5.89837
0	10288	5.45121
0	10296	5.41492
0	10304	5.45121
0	10312	5.45121
0	10320	5.41492
0	10328	5.41492
0	10336	5.84481
0	10344	5.60411
0	10352	5.72762
0	10360	5.72762
0	10368	6.09471
0	10376	5.71275
0	10384	6.61215
0	10392	6.61215
0	10400	6.73316
0	10408	6.54656
0	10416	6.93247
0	10424	6.54656
0	10432	6.54656
0	10440	6.41031
0	10448	6.21041
0	10456	5.97828
0	10464	6.19711
0	10472	5.99374
0	10480	6.4975
0	10488	6.87852
0	10496	6.96578
0	10504	6.94684
0	10512	7.22358
0	10520	7.099
0	10528	6.76955
0	10536	6.42408
0	10544	6.60209
0	10552	6.03318
0	10560	6.42408
0	10568	6.27764
0	10576	6.37532
0	10584	6.09184
0	10592	6.46237
0	10600	6.1371
0	10608	6.0803
0	10616	6.0803
0	10624	6.28269
0	10632	6.20776
0	10640	6.20776
0	10648	6.23143
0	10656	6.35631
0	10664	6.46902
0	10672	6.52117
0	10680	7.05987
0	10688	7.05987
0	10696	7.1104
0	10704	7.1104
0	10712	7.07449
0	10720	7.00751
0	10728	7.00751
0	10736	6.81378
0	10744	6.55909
0	10752	6.55075
0	10760	6.55075
0	10768	6.68825
0	10776	6.79977
0	10784	7.81987
0	10792	7.83626
0	10800	7.83626
0	10808	7.74418
0	10816	6.61014
0	10824	6.01814
0	10832	5.9082
0	10840	5.71648
0	10848	5.9595
0	10856	7.09184
0	10864	7.55909
0	10872	8.01587
0	10880	8.13571
0	10888	8.09471
0	10896	7.90493
0	10904	7.47344
0	10912	6.74235
0	10920	6.47344
0	10928	6.24442
0	10936	6.37768
0	10944	7.35391
0	10952	7.55179
0	10960	7.50184
0	10968	7.50184
0	10976	7.30393
0	10984	7.22227
0	10992	6.89673
0	11000	7.45345
0	11008	11.4431
0	11016	11.4461
0	11024	11.4142
0	11032	11.4324
0	11040	8.09327
0	11048	7.16058
0	11056	6.61215
0	11064	6.61215
0	11072	6.07158
0	11080	5.65557
0	11088	5.57973
0	11096	5.47785
0	11104	5.47785
0	11112	5.96264
0	11120	6.26495
0	11128	6.44672
0	11136	6.74418
0	11144	6.87518
0	11152	6.84139
0	11160	6.74418
0	11168	6.47785
0	11176	6.17829
0	11184	5.72762
0	11192	5.72762
0	11200	5.79977
0	11208	5.84139
0	11216	6.04511
0	11224	6.15096
0	11232	6.15096
0	11240	6.91796
0	11248	7.32609
0	11256	7.71182
0	11264	7.71182
0	11272	7.52544
0	11280	7.67008
0	11288	7.43431
0	11296	7.45121
0	11304	7.43544
0	11312	7.43544
0	11320	7.1104
0	11328	7.06427
0	11336	6.746
0	11344	6.66139
0	11352	6.42522
0	11368	6.71835
0	11376	6.9736
0	11384	6.87351
0	11392	6.97672
0	11400	6.80329
0	11408	6.69205
0	11416	6.55909
0	11424	6.50184
0	11432	6.4057
0	11440	6.65557
0	11448	7.32975
0	11456	7.46681
0	11464	7.69961
0	11472	7.98293
0	11480	7.84481
0	11488	7.69205
0	11496	7.69867
0	11504	8.46792
0	11512	8.46792
0	11520	8.46792
0	11528	9.2946
0	11536	9.4152
0	11544	9.30517
0	11552	9.04362
0	11560	9.04362
0	11568	8.29522
0	11576	7.38004
0	11584	7.09614
0	11592	7.23924
0	11600	7.58586
0	11608	7.90575
0	11616	8.11889
0	11624	8.03094
0	11632	8.3002
0	11640	8.46126
0	11648	8.6873
0	11656	8.59451
0	11664	8.78563
0	11672	8.62163
0	11680	8.55075
0	11688	8.55075
0	11696	8.55649
0	11704	8.80153
0	11712	8.96343
0	11720	9.00828
0	11728	8.91714
0	11736	8.98525
0	11744	9.05029
0	11752	9.05029
0	11760	9.04362
0	11768	9.14958
0	11776	9.19544
0	11784	9.17388
0	11792	9.20875
0	11800	9.21898
0	11808	9.23208
0	11816	9.23208
0	11824	9.2921
0	11832	9.53524
0	11840	9.7894
0	11848	9.80153
0	11856	9.9972
0	11864	9.77717
0	11872	9.40454
0	11880	8.96186
0	11888	8.17422
0	11896	7.90001
0	11904	8.37532
0	11912	8.71928
0	11920	9.21206
0	11928	9.39088
0	11936	9.39088
0	11944	9.2921
0	11952	9.2921
0	11960	8.83626
0	11968	8.64484
0	11976	8.58688
0	11984	8.20045
0	11992	7.85161
0	12000	7.85161
0	12008	9.5075
0	12016	9.5075
0	12024	9.5075
0	12032	9.45792
0	12040	8.42977
0	12048	8.42977
0	12056	8.94287
0	12064	9.54603
0	12072	9.54603
0	12080	9.34941
0	12088	9.29241
0	12096	9.00064
0	12104	8.63796
0	12112	8.52224
0	12120	8.79006
0	12128	8.52224
0	12136	8.01511
0	12144	8.79669
0	12152	8.92765
0	12160	9.03878
0	12168	9.03878
0	12176	8.95477
0	12184	8.9143
0	12192	8.96068
0	12200	9.03767
0	12208	9.63796
0	12216	9.76865
0	12224	9.59577
0	12232	9.51931
0	12240	9.20444
0	12248	8.55805
0	12256	8.39117
0	12264	8.39117
0	12272	8.09112
0	12280	7.672
0	12288	7.672
0	12296	7.63402
0	12304	7.1482
0	12312	6.46681
0	12320	6.46681
0	12328	7.42863
0	12336	8.12592
0	12344	8.83711
0	12352	9.14127
0	12360	9.3575
0	12368	9.18234
0	12376	9.14127
0	12384	8.93568
0	12392	8.73776
0	12400	8.57254
0	12408	8.68444
0	12416	8.92523
0	12424	9.57921
0	12432	9.70713
0	12440	9.90206
0	12448	9.85098
0	12456	9.46459
0	12464	8.91674
0	12472	8.53709
0	12480	8.1482
0	12488	8.32792
0	12496	8.80021
0	12504	8.6982
0	12512	8.594
0	12520	8.594
0	12528	8.51583
0	12536	8.63106
0	12544	8.63106
0	12552	8.64386
0	12560	8.68873
0	12568	8.98448
0	12576	8.83368
0	12584	8.83368
0	12592	8.83368
0	12600	9.01398
0	12608	9.85246
0	12616	9.91613
0	12624	9.93367
0	12632	10.0047
0	12640	9.53736
0	12648	8.12522
0	12656	8.12522
0	12664	9.28457
0	12672	9.1681
0	12680	9.23306
0	12688	9.33036
0	12696	9.03878
0	12704	8.52117
0	12712	8.59653
0	12720	8.84523
0	12728	8.84523
0	12736	9.30455
0	12744	9.44785
0	12752	9.42778
0	12760	9.06024
0	12768	8.3132
0	12776	8.03318
0	12784	8.03318
0	12792	8.56116
0	12800	8.76685
0	12808	9.47675
0	12816	9.88309
0	12824	9.7062
0	12832	9.7062
0	12840	9.7062
0	12848	9.25344
0	12856	9.01322
0	12864	9.01322
0	12872	9.23664
0	12880	9.34007
0	12888	9.34007
0	12896	9.08968
0	12904	8.7709
0	12912	8.97087
0	12920	9.04214
0	12928	9.61815
0	12936	9.52117
0	12944	9.49506
0	12952	8.95832
0	12960	8.23404
0	12968	8.23404
0	12976	8.89261
0	12984	8.89261
0	12992	8.89261
0	13000	8.18234
0	13008	7.94684
0	13016	7.37886
0	13024	7.62908
0	13032	7.79977
0	13040	8.04659
0	13048	8.37473
0	13056	8.71742
0	13064	8.99528
0	13072	9.17896
0	13080	9.17896
0	13088	8.90534
0	13096	8.71088
0	13104	8.27764
0	13112	8.27764
0	13120	9.42065
0	13128	9.43629
0	13136	9.30765
0	13144	9.17659
0	13152	8.41146
0	13160	8.3575
0	13168	7.85585
0	13176	7.70149
0	13184	8.38063
0	13192	8.59704
0	13200	8.26304
0	13208	8.59704
0	13216	9.08896
0	13224	9.50076
0	13232	9.55336
0	13240	9.78874
0	13248	9.90411
0	13256	10.0317
0	13264	10.0943
0	13272	10.0521
0	13280	10.3878
0	13288	10.1626
0	13296	10.3106
0	13304	9.80592
0	13312	9.7936
0	13320	8.9037
0	13328	8.81378
0	13336	8.21833
0	13344	8.56893
0	13352	8.60663
0	13360	8.26176
0	13368	8.49153
0	13376	8.49153
0	13384	8.79051
0	13392	9.0562
0	13400	9.00294
0	13408	8.8046
0	13416	8.8046
0	13424	8.8046
0	13432	8.23664
0	13440	8.96853
0	13448	9.06684
0	13456	9.49207
0	13464	9.2203
0	13472	9.27733
0	13480	9.06244
0	13488	9.01322
0	13496	8.37178
0	13504	7.22489
0	13512	7.22489
0	13520	7.69205
0	13528	8.36703
0	13536	8.4275
0	13544	8.64826
0	13552	8.73592
0	13560	8.7015
0	13568	8.74874
0	13576	8.84054
0	13584	8.84054
0	13592	8.78385
0	13600	8.34671
0	13608	7.94446
0	13616	7.38004
0	13624	7.38004
0	13632	9.6414
0	13640	10.1049
0	13648	10.1525
0	13656	10.237
0	13664	10.4282
0	13672	9.88599
0	13680	9.98738
0	13688	9.78096
0	13696	9.78096
0	13704	8.99335
0	13712	8.94207
0	13720	8.94207
0	13728	9.17964
0	13736	9.17964
0	13744	9.10791
0	13752	9.10791
0	13760	8.70479
0	13768	8.17558
0	13776	8.09972
0	13784	8.34851
0	13792	8.23664
0	13800	8.27258
0	13808	8.54236
0	13816	8.67008
0	13824	8.47013
0	13832	8.47013
0	13840	8.48443
0	13848	8.69252
0	13856	8.26304
0	13864	8.26304
0	13872	8.04955
0	13880	7.71088
0	13888	7.00599
0	13896	6.57562
0	13904	6.57562
0	13912	7.07594
0	13920	7.07594
0	13928	7.59299
0	13936	7.59299
0	13944	8.19711
0	13952	9.13919
0	13960	8.17558
0	13968	8.5497
0	13976	8.5497
0	13984	8.02116
0	13992	7.78474
0	14000	8.21041
0	14008	8.79933
0	14016	9.54341
0	14024	9.81639
0	14032	9.96598
0	14040	9.96598
0	14048	9.65654
0	14056	9.43912
0	14064	8.79801
0	14072	8.61914
0	14080	8.66719
0	14088	9.50993
0	14096	9.62387
0	14104	9.69394
0	14112	9.64704
0	14120	8.41146
0	14128	8.39932
0	14136	8.62014
0	14144	8.25408
0	14152	8.02116
0	14160	8.17625
0	14168	8.79933
0	14176	9.14093
0	14184	9.7327
0	14192	9.99873
0	14200	10.1546
0	14208	10.1042
0	14216	10.313
0	14224	9.94645
0	14232	9.60461
0	14240	9.14855
0	14248	9.36138
0	14256	9.18806
0	14264	9.52544
0	14272	9.46154
0	14280	9.90534
0	14288	9.68991
0	14296	9.41979
0	14304	8.9895
0	14312	8.9895
0	14320	8.64189
0	14328	8.64189
0	14336	8.71788
0	14344	8.36168
0	14352	8.07885
0	14360	8.16878
0	14368	8.61565
0	14376	9.20178
0	14384	9.54131
0	14392	9.81596
0	14400	10.1022
0	14408	9.93408
0	14416	9.93408
0	14424	9.85055
0	14432	9.75033
0	14440	9.75033
0	14448	10.0606
0	14456	10.0606
0	14464	10.0648
0	14472	10.0648
0	14480	9.55179
0	14488	9.05583
0	14496	8.29397
0	14504	8.16537
0	14512	8.16537
0	14520	8.96382
0	14528	8.96382
0	14536	9.21272
0	14544	9.83024
0	14552	10.3181
0	14560	10.4266
0	14568	10.9662
0	14576	10.9662
0	14584	10.6025
0	14592	10.2486
0	14600	9.66405
0	14608	9.6159
0	14616	9.6159
0	14624	9.66405
0	14632	9.80811
0	14640	9.678
0	14648	9.46292
0	14656	9.49098
0	14664	9.57151
0	14672	9.17592
0	14680	9.07085
0	14688	9.22424
0	14696	9.22424
0	14704	9.36049
0	14712	9.87539
0	14720	10.1854
0	14728	10.0351
0	14736	9.97516
0	14744	9.79338
0	14752	9.6811
0	14760	9.72855
0	14768	10.6185
0	14776	10.8188
0	14784	10.9996
0	14792	10.9996
0	14800	10.848
0	14808	10.1801
0	14816	9.71158
0	14824	9.25857
0	14832	9.23012
0	14840	9.25632
0	14848	9.74623
0	14856	10.2337
0	14864	10.2337
0	14872	10.2337
0	14880	10.4872
0	14888	10.5129
0	14896	10.2275
0	14904	10.2718
0	14912	10.4395
0	14920	10.4282
0	14928	10.1951
0	14936	10.1228
0	14944	10.1228
0	14952	10.4063
0	14960	10.4063
0	14968	10.4063
0	14976	10.4063
0	14984	10.6283
0	14992	10.3533
0	15000	10.3343
0	15008	10.3868
0	15016	10.5498
0	15024	10.4642
0	15032	10.2611
0	15040	10.2587
0	15048	10.572
0	15056	10.2686
0	15064	10.2332
0	15072	10.572
0	15080	10.7172
0	15088	10.079
0	15096	10.2003
0	15104	9.57665
0	15112	9.57665
0	15120	10.1914
0	15128	10.3039
0	15136	10.3379
0	15144	10.4494
0	15152	10.2371
0	15160	10.1807
0	15168	10.1259
0	15176	10.4148
0	15184	10.4148
0	15192	10.2757
0	15200	10.2913
0	15208	10.2132
0	15216	9.55022
0	15224	9.21008
0	15232	8.79095
0	15240	8.75238
0	15248	8.66139
0	15256	8.92644
0	15264	9.12451
0	15272	9.87831
0	15280	10.4446
0	15288	10.7054
0	15296	10.6838
0	15304	10.6838
0	15312	10.4529
0	15320	10.4718
0	15328	10.0204
0	15336	9.39584
0	15344	10.0204
0	15352	10.6643
0	15360	10.3114
0	15368	10.5628
0	15376	10.8427
0	15384	11.1629
0	15392	10.8427
0	15400	10.9939
0	15408	11.3004
0	15416	11.6894
0	15424	11.6894
0	15432	11.5654
0	15440	11.4816
0	15448	10.6419
0	15456	10.1712
0	15464	10.1712
0	15472	10.7124
0	15480	10.6443
0	15488	11.1034
0	15496	11.1051
0	15504	11.0901
0	15512	10.779
0	15520	11.0801
0	15528	11.0801
0	15536	11.19
0	15544	11.2715
0	15552	11.1534
0	15560	10.8845
0	15568	10.2417
0	15576	9.67008
0	15584	9.30672
0	15592	9.55205
0	15600	9.30672
0	15608	9.74257
0	15616	10.2624
0	15624	11.0042
0	15632	11.0042
0	15640	11.0976
0	15648	11.0479
0	15656	10.4411
0	15664	9.63106
0	15672	7.90493
0	15680	7.90493
0	15688	9.65508
0	15696	11.0968
0	15704	11.3328
0	15712	11.7236
0	15720	11.8316
0	15728	11.6593
0	15736	11.4728
0	15744	11.4129
0	15752	11.1149
0	15760	10.659
0	15768	10.5652
0	15776	10.4512
0	15784	10.1004
0	15792	10.5524
0	15800	10.8414
0	15808	10.6282
0	15816	10.3075
0	15824	10.3075
0	15832	10.608
0	15840	11.1082
0	15848	10.9137
0	15856	11.1424
0	15864	11.1667
0	15872	10.7755
0	15880	9.64263
0	15888	9.5635
0	15896	9.05251
0	15904	8.8354
0	15912	9.02192
0	15920	9.59248
0	15928	10.1038
0	15936	10.413
0	15944	10.7743
0	15952	10.7743
0	15960	10.6888
0	15968	10.7918
0	15976	10.7918
0	15984	10.4366
0	15992	10.4135
0	16000	10.738
0	16008	10.738
0	16016	10.7396
0	16024	10.8212
0	16032	10.8212
0	16040	10.8743
0	16048	10.8743
0	16056	10.4201
0	16064	10.4201
0	16072	10.6982
0	16080	10.6128
0	16088	10.3343
0	16096	10.3861
[truncated: 184,313 more rows]
