# Supplementary material for: A Compendium of Nucleosome and Transcript Profiles Reveals Determinants of Chromatin Architecture and Transcription
Source: PLoS Genet. 2013 May 2;9(5):e1003479. doi: 10.1371/journal.pgen.1003479 (PMC3642058; doi:10.1371/journal.pgen.1003479)
Supplement: Dataset S1 — Yeast transcript annotation R script and data files. Please note this file is 81.9 MB and may be difficult for some readers to download due to its size. (GZ) [file pgen.1003479.s001.gz › yeast-transcript-annotation/chr8.data.tot.perm]

0	16	6.7625
0	24	6.53879
0	32	6.91545
0	40	8.523
0	48	8.66601
0	56	8.84624
0	64	9.35588
0	72	9.17991
0	80	8.05114
0	88	7.49376
0	96	6.92961
0	104	6.92961
0	112	9.1518
0	120	9.2179
0	128	9.55029
0	136	10.0257
0	144	9.97024
0	152	9.81569
0	160	9.81569
0	168	9.56442
0	176	9.15723
0	184	8.58782
0	192	7.87505
0	200	7.48036
0	208	6.89539
0	216	5.95198
0	224	5.85442
0	232	5.47651
0	240	5.47651
0	248	5.47651
0	256	5.1964
0	264	5.31331
0	272	5.49947
0	280	5.38082
0	288	5.58782
0	296	5.9183
0	304	6.52207
0	312	7.06916
0	320	7.95613
0	328	7.95613
0	336	8.11325
0	344	8.50136
0	352	8.4678
0	360	8.10204
0	368	8.02237
0	376	7.99973
0	384	7.20806
0	392	7.20806
0	400	8.70027
0	408	10.0283
0	416	10.3957
0	424	10.4985
0	432	10.6089
0	440	10.5202
0	448	10.4663
0	456	10.3443
0	464	10.3443
0	472	9.73011
0	480	9.73374
0	488	10.3443
0	496	10.4524
0	504	10.6393
0	512	10.6926
0	520	10.6926
0	528	10.6926
0	536	9.99098
0	544	9.99098
0	552	9.81759
0	560	9.61874
0	568	9.50136
0	576	9.51363
0	584	10.2448
0	592	10.6713
0	600	10.7242
0	608	10.6344
0	616	10.4305
0	624	10.306
0	632	10.0992
0	640	10.4285
0	648	10.4285
0	656	10.116
0	664	10.116
0	672	10.2139
0	680	10.3916
0	688	10.3916
0	696	10.4369
0	704	10.2448
0	712	9.35378
0	720	8.83425
0	728	9.08948
0	736	8.82367
0	744	9.339
0	752	9.687
0	760	9.74779
0	768	9.339
0	776	9.65881
0	784	10.066
0	792	10.0181
0	800	10.5784
0	808	10.6445
0	816	10.5143
0	824	10.3595
0	832	10.3595
0	840	9.66008
0	848	9.63351
0	856	10.0907
0	864	10.0907
0	872	10.1755
0	880	10.3723
0	888	10.4799
0	896	10.5685
0	904	10.5346
0	912	10.3977
0	920	10.1262
0	928	9.79612
0	936	8.78992
0	944	8.78992
0	952	8.98828
0	960	8.91971
0	968	8.88017
0	976	9.1964
0	984	9.36736
0	992	8.95267
0	1000	8.95267
0	1008	8.80075
0	1016	8.10578
0	1024	8.10578
0	1032	8.87944
0	1040	8.87944
0	1048	9.6677
0	1056	10.1596
0	1064	10.1596
0	1072	10.1596
0	1080	10.3648
0	1088	9.93559
0	1096	9.23396
0	1104	8.87212
0	1112	8.52113
0	1120	8.50987
0	1128	9.0479
0	1136	9.23909
0	1144	9.29975
0	1152	8.98489
0	1160	8.52207
0	1168	7.70769
0	1176	6.00643
0	1184	6.00643
0	1192	7.03814
0	1200	7.89251
0	1208	8.25154
0	1216	8.61961
0	1224	8.77118
0	1232	8.68283
0	1240	8.73213
0	1248	9.69614
0	1256	9.77628
0	1264	9.77628
0	1272	9.89864
0	1280	9.89106
0	1288	9.56351
0	1296	9.50041
0	1304	9.48899
0	1312	9.75099
0	1320	9.77118
0	1328	9.67234
0	1336	9.36267
0	1344	9.29265
0	1352	9.20049
0	1360	9.26835
0	1368	9.47939
0	1376	9.47939
0	1384	9.02633
0	1392	8.41745
0	1400	6.95198
0	1408	6.68783
0	1416	6.95198
0	1424	7.14878
0	1432	8.21154
0	1440	8.15482
0	1448	8.79998
0	1456	8.62048
0	1464	8.62048
0	1472	8.33262
0	1480	8.33262
0	1488	8.33262
0	1496	8.02237
0	1504	8.4842
0	1512	8.3443
0	1520	8.48612
0	1528	8.21154
0	1536	8.72403
0	1544	8.72403
0	1552	8.7297
0	1560	8.58246
0	1568	8.88308
0	1576	8.93944
0	1584	8.49662
0	1592	8.64042
0	1600	9.14938
0	1608	8.92538
0	1616	8.92538
0	1624	9.42497
0	1632	9.34535
0	1640	9.32032
0	1648	9.40332
0	1656	9.54777
0	1664	9.74119
0	1672	10.0859
0	1676	10.2315
0	1680	10.3748
0	1688	10.546
0	1696	10.6616
0	1704	10.6224
0	1708	10.5168
0	1716	10.2756
0	1720	10.2745
0	1728	10.3538
0	1744	9.61304
0	1752	9.62375
0	1760	9.60821
0	1768	9.60821
0	1776	9.85275
0	1784	10.2091
0	1788	10.1842
0	1792	10.2843
0	1796	10.1842
0	1800	10.2843
0	1808	10.5622
0	1816	10.7326
0	1840	9.10859
0	1848	9.65817
0	1856	10.1506
0	1864	10.4324
0	1872	10.7821
0	1880	11.0753
0	1904	10.1435
0	1912	10.0063
0	1920	9.45268
0	1928	9.14514
0	1936	7.7907
0	1944	7.7907
0	1952	9.24419
0	1960	9.37359
0	1968	9.50468
0	1976	9.48707
0	1984	9.37359
0	1992	8.97946
0	2000	9.05502
0	2008	9.03486
0	2016	9.45709
0	2024	9.47361
0	2032	9.56215
0	2040	9.54248
0	2048	9.45366
0	2056	8.99166
0	2064	8.96097
0	2072	8.28936
0	2080	8.06532
0	2088	8.49376
0	2096	8.58961
0	2104	8.24815
0	2112	8.58961
0	2120	8.90403
0	2128	8.58961
0	2136	8.63005
0	2144	9.187
0	2152	8.88308
0	2160	8.73535
0	2168	8.97195
0	2176	8.83575
0	2184	8.83575
0	2192	9.07491
0	2200	9.07491
0	2208	8.98218
0	2216	8.54064
0	2224	7.80459
0	2232	7.30682
0	2240	7.30682
0	2248	8.18464
0	2256	8.07809
0	2264	8.06147
0	2272	8.06147
0	2280	7.87652
0	2288	7.00375
0	2296	7.87652
0	2304	8.59317
0	2312	8.72646
0	2320	8.64214
0	2328	8.64214
0	2336	8.04985
0	2344	7.55897
0	2352	7.55897
0	2360	8.20457
0	2368	8.26723
0	2376	8.26946
0	2384	8.06404
0	2392	7.65583
0	2400	7.12437
0	2408	7.65583
0	2416	8.09074
0	2424	8.66432
0	2432	8.66432
0	2440	9.40433
0	2448	9.48899
0	2456	9.69614
0	2464	9.4644
0	2472	9.87688
0	2480	9.74018
0	2488	9.4909
0	2496	9.24022
0	2504	9.26612
0	2512	9.24928
0	2520	9.20632
0	2528	9.22481
0	2536	9.22481
0	2544	9.09766
0	2552	8.74339
0	2560	8.76013
0	2568	8.87286
0	2576	8.54616
0	2584	8.54616
0	2592	8.7938
0	2600	8.65923
0	2608	8.48899
0	2616	9.09326
0	2624	9.28771
0	2632	9.06532
0	2640	9.06532
0	2648	8.36424
0	2656	7.81987
0	2664	7.17278
0	2672	7.17278
0	2680	7.17278
0	2688	7.17278
0	2696	7.51833
0	2704	7.95752
0	2712	8.60733
0	2720	8.86109
0	2728	9.19523
0	2736	9.48803
0	2744	9.42946
0	2752	9.33049
0	2760	9.33049
0	2768	9.28441
0	2776	9.22078
0	2784	9.72321
0	2792	10.0303
0	2800	9.93137
0	2808	9.93137
0	2816	9.64643
0	2824	8.89684
0	2832	8.52207
0	2840	9.12375
0	2848	8.44531
0	2856	8.44531
0	2864	8.94503
0	2872	9.26221
0	2880	9.7297
0	2888	9.80919
0	2896	9.82367
0	2904	9.80919
0	2912	10.2113
0	2920	9.45709
0	2928	9.30465
0	2936	8.38494
0	2944	6.37669
0	2952	6.37669
0	2960	8.54616
0	2968	9.47458
0	2976	9.58648
0	2984	9.58648
0	2992	9.99435
0	3000	10.0816
0	3008	9.89215
0	3016	9.89215
0	3024	9.89215
0	3032	9.16981
0	3040	8.83875
0	3048	8.89178
0	3056	8.80459
0	3064	8.93804
0	3072	9.16083
0	3080	9.27557
0	3088	8.93804
0	3096	8.88889
0	3104	8.71261
0	3112	8.71261
0	3120	8.77275
0	3128	9.24928
0	3136	9.25154
0	3144	9.24872
0	3152	9.05244
0	3160	8.93804
0	3168	8.77745
0	3176	8.94084
0	3184	8.94084
0	3192	8.93804
0	3200	8.59761
0	3208	8.97332
0	3216	8.18464
0	3224	8.13173
0	3232	7.45709
0	3240	6.48036
0	3248	6.48036
0	3256	6.47264
0	3264	7.77353
0	3272	8.52207
0	3280	8.52207
0	3288	8.39823
0	3296	8.57257
0	3304	8.39823
0	3312	8.54983
0	3320	8.97264
0	3328	9.07554
0	3336	9.20224
0	3344	9.52627
0	3352	9.67864
0	3360	9.55714
0	3368	9.50373
0	3376	9.46925
0	3384	9.14817
0	3392	8.97537
0	3400	8.77588
0	3408	8.78292
0	3416	9.11449
0	3424	8.91403
0	3432	8.687
0	3440	8.687
0	3448	8.8425
0	3456	9.67612
0	3464	9.76329
0	3472	10.0914
0	3480	10.3813
0	3488	10.256
0	3496	9.99637
0	3504	9.93453
0	3512	9.99637
0	3520	9.99637
0	3528	9.75854
0	3536	10.2245
0	3544	10.2493
0	3552	10.2245
0	3560	10.6535
0	3568	10.9913
0	3576	10.9913
0	3584	11.2322
0	3592	11.4637
0	3600	11.2322
0	3608	10.8912
0	3616	10.7558
0	3624	8.87944
0	3632	8.87944
0	3640	9.47361
0	3648	9.47361
0	3656	9.73293
0	3664	10.0847
0	3672	9.43641
0	3680	9.73293
0	3688	10.3074
0	3696	10.4488
0	3704	10.8927
0	3712	11.5738
0	3720	11.6456
0	3728	10.9617
0	3736	10.9617
0	3744	10.9617
0	3752	10.5829
0	3760	10.5014
0	3768	10.8189
0	3776	10.8189
0	3784	10.5014
0	3792	9.87944
0	3800	9.8972
0	3808	9.7122
0	3816	9.8972
0	3824	10.5658
0	3832	10.844
0	3840	11.051
0	3848	11.0573
0	3856	11.2736
0	3864	10.9757
0	3872	10.9672
0	3880	10.952
0	3888	11.1482
0	3896	10.9589
0	3904	11.1407
0	3912	10.9259
0	3920	10.6378
0	3928	10.1314
0	3936	9.77392
0	3944	9.52113
0	3952	9.52113
0	3960	10.0247
0	3968	10.3972
0	3976	10.6666
0	3984	11.3168
0	3992	11.4612
0	4000	11.4612
0	4008	11.4612
0	4016	11.3506
0	4024	11.1698
0	4032	11.1698
0	4040	11.1698
0	4048	11.1698
0	4056	11.3447
0	4064	11.5007
0	4072	11.4065
0	4080	11.7506
0	4088	11.5345
0	4096	11.1404
0	4104	10.3238
0	4112	9.89178
0	4120	9.89178
0	4128	9.47167
0	4136	9.47167
0	4144	9.24419
0	4152	9.0091
0	4160	9.0091
0	4168	9.58425
0	4176	11.0159
0	4184	11.0367
0	4192	11.0367
0	4200	11.0367
0	4208	9.85479
0	4216	9.85479
0	4224	11.3616
0	4232	12.0257
0	4240	12.108
0	4248	12.1281
0	4256	12.0521
0	4264	10.9873
0	4272	10.7358
0	4280	10.7659
0	4288	11.331
0	4296	11.1753
0	4304	11.1753
0	4312	10.9401
0	4320	10.0498
0	4328	10.0498
0	4336	11.0076
0	4344	11.3572
0	4352	11.3572
0	4360	11.768
0	4368	11.3572
0	4376	11.1542
0	4384	10.7321
0	4392	11.1542
0	4400	10.7307
0	4408	10.2182
0	4416	10.1287
0	4424	9.85887
0	4432	9.85887
0	4440	10.2331
0	4448	10.7224
0	4456	11.1955
0	4464	11.5443
0	4472	11.5443
0	4480	11.412
0	4488	11.2477
0	4496	10.8526
0	4504	10.7872
0	4512	11.024
0	4520	11.024
0	4528	10.7562
0	4536	10.7562
0	4544	9.35273
0	4552	9.19523
0	4560	9.35273
0	4568	9.49281
0	4576	9.72403
0	4584	10.4414
0	4592	10.4182
0	4600	10.4182
0	4608	10.3025
0	4616	10.914
0	4624	11.7536
0	4632	11.8418
0	4640	11.6923
0	4648	11.6167
0	4656	10.0365
0	4664	9.32568
0	4672	9.32568
0	4680	9.98591
0	4688	10.6078
0	4696	10.8082
0	4704	11.0038
0	4712	10.9534
0	4720	11.1781
0	4728	11.0089
0	4736	10.6479
0	4744	10.6479
0	4752	10.8725
0	4760	10.9038
0	4768	11.6588
0	4776	11.6588
0	4784	11.6122
0	4792	11.6122
0	4800	11.6231
0	4808	11.8141
0	4816	12.1368
0	4824	12.1199
0	4832	11.9623
0	4840	11.6457
0	4848	11.0998
0	4856	11.0998
0	4864	11.3707
0	4872	11.3707
0	4880	10.8932
0	4888	11.7289
0	4896	11.6721
0	4904	11.3143
0	4912	12.0742
0	4920	12.3286
0	4928	12.2763
0	4936	11.8537
0	4944	11.6208
0	4952	10.9087
0	4960	8.29046
0	4968	8.29046
0	4976	8.52394
0	4984	8.52394
0	4992	8.52394
0	5000	8.19874
0	5008	8.1964
0	5016	8.4678
0	5024	8.4678
0	5032	8.20224
0	5040	8.87505
0	5048	8.87505
0	5056	8.39109
0	5064	8.31978
0	5072	8.35062
0	5080	7.72565
0	5088	7.72077
0	5096	7.48994
0	5104	7.72077
0	5112	7.88235
0	5120	8.05632
0	5128	8.07936
0	5136	7.98218
0	5144	8.07936
0	5152	8.12683
0	5160	8.07936
0	5168	7.97537
0	5176	8.07044
0	5184	8.07044
0	5192	8.33582
0	5200	8.33582
0	5208	8.37048
0	5216	8.42746
0	5224	8.60733
0	5232	8.27169
0	5240	8.27169
0	5248	8.75933
0	5256	8.75933
0	5264	8.75933
0	5272	8.89178
0	5280	9.01442
0	5288	8.86035
0	5296	8.86035
0	5304	8.3187
0	5312	8.58246
0	5320	8.45317
0	5328	7.77196
0	5336	7.77196
0	5344	7.77196
0	5352	6.43741
0	5360	5.94084
0	5368	6.13906
0	5376	6.58425
0	5384	6.49185
0	5392	6.58425
0	5400	6.49185
0	5408	5.74979
0	5416	5.63005
0	5424	5.61611
0	5432	5.25154
0	5440	5.25154
0	5448	5.45317
0	5456	5.21501
0	5464	5.23339
0	5472	5.43741
0	5480	5.78759
0	5488	5.7044
0	5496	5.67108
0	5504	5.55897
0	5512	5.89539
0	5520	5.90689
0	5528	5.98489
0	5536	6.17754
0	5544	6.1964
0	5552	6.339
0	5560	6.06404
0	5568	6.12437
0	5576	5.94084
0	5584	5.78759
0	5592	5.7044
0	5600	5.92961
0	5608	6.53694
0	5616	6.45317
0	5624	6.5258
0	5632	6.42547
0	5640	6.04335
0	5648	6.04335
0	5656	5.99031
0	5664	5.99031
0	5672	6.26053
0	5680	5.9183
0	5688	5.89539
0	5696	6.26053
0	5704	6.50326
0	5712	6.50326
0	5720	6.49947
0	5728	6.33049
0	5736	6.27391
0	5744	6.27834
0	5752	6.6845
0	5760	7.01442
0	5768	7.05889
0	5776	7.05889
0	5784	7.41544
0	5792	7.35378
0	5800	7.21501
0	5808	7.16802
0	5816	7.16323
0	5824	6.45317
0	5832	6.13906
0	5840	6.00643
0	5848	6.00107
0	5856	5.84847
0	5864	5.84847
0	5872	5.4842
0	5880	5.95752
0	5888	6.09954
0	5896	6.09954
0	5904	5.52207
0	5912	5.51457
0	5920	5.51457
0	5928	6.25604
0	5936	6.59139
0	5944	6.59139
0	5952	6.65412
0	5960	6.32622
0	5968	5.63005
0	5976	5.46877
0	5984	5.54432
0	5992	5.54432
0	6000	5.54432
0	6008	5.61611
0	6016	5.61611
0	6024	5.67108
0	6032	6.06916
0	6040	5.87798
0	6048	6.19171
0	6056	6.58782
0	6064	6.37255
0	6072	6.63005
0	6080	6.63005
0	6088	6.65753
0	6096	6.50704
0	6104	6.73697
0	6112	6.57347
0	6120	6.57347
0	6128	5.97946
0	6136	5.72403
0	6144	5.49185
0	6152	5.49947
0	6160	5.88961
0	6168	5.88961
0	6176	6.09954
0	6184	6.32622
0	6192	6.4842
0	6200	6.40534
0	6208	6.40534
0	6216	5.99031
0	6224	5.59495
0	6232	5.50704
0	6240	5.26053
0	6248	5.4842
0	6256	5.7751
0	6264	6.36424
0	6272	6.8425
0	6280	6.8425
0	6288	6.8425
0	6296	6.52952
0	6304	6.12928
0	6312	5.89539
0	6320	6.0329
0	6328	6.00107
0	6336	5.89539
0	6344	5.89539
0	6352	6.05373
0	6360	6.22423
0	6368	6.93804
0	6376	8.55806
0	6384	9.61961
0	6392	10.4159
0	6400	10.7392
0	6408	11.0594
0	6416	11.6984
0	6424	11.6984
0	6432	11.8864
0	6440	12.2408
0	6448	12.346
0	6456	12.3334
0	6464	12.346
0	6472	12.1641
0	6480	11.9019
0	6488	11.744
0	6496	11.476
0	6504	11.5066
0	6512	11.476
0	6520	11.4801
0	6528	11.4801
0	6536	11.627
0	6544	11.7782
0	6552	12.2665
0	6560	12.6307
0	6568	12.7958
0	6576	12.7958
0	6584	12.6129
0	6592	12.1843
0	6600	11.1391
0	6608	10.8163
0	6616	10.9635
0	6624	10.9537
0	6632	10.8111
0	6640	10.3588
0	6648	10.4312
0	6656	10.5035
0	6664	11.5998
0	6672	11.6727
0	6680	11.8112
0	6688	12.0773
0	6696	11.859
0	6704	11.6865
0	6712	11.6865
0	6720	11.714
0	6728	11.714
0	6736	12.1886
0	6744	12.369
0	6752	12.6504
0	6760	12.789
0	6768	12.6233
0	6776	12.5422
0	6784	12.2765
0	6792	11.5834
0	6800	9.27834
0	6808	7.5985
0	6816	7.5985
0	6824	9.84885
0	6832	11.077
0	6840	11.1554
0	6848	11.1908
0	6856	11.5758
0	6864	11.5758
0	6872	10.9475
0	6880	10.89
0	6888	11.0181
0	6896	11.0466
0	6904	10.9511
0	6912	11.2503
0	6920	11.2503
0	6928	11.267
0	6936	11.267
0	6944	11.3206
0	6952	10.754
0	6960	10.8239
0	6968	11.3593
0	6976	10.9825
0	6984	10.9709
0	6992	10.9709
0	7000	10.9709
0	7008	10.7706
0	7016	10.9443
0	7024	11.2657
0	7032	11.4654
0	7040	11.4213
0	7048	11.2202
0	7056	10.9483
0	7064	10.2959
0	7072	10.0407
0	7080	10.0407
0	7088	10.3019
0	7096	10.1914
0	7104	10.3019
0	7112	10.0914
0	7120	9.71629
0	7128	9.80843
0	7136	10.2792
0	7144	11.086
0	7152	11.2643
0	7160	11.2834
0	7168	11.1755
0	7176	11.0166
0	7184	10.724
0	7192	10.5662
0	7200	10.931
0	7208	10.931
0	7216	10.8772
0	7224	10.8772
0	7232	11.0179
0	7240	11.3919
0	7248	11.8491
0	7256	11.8412
0	7264	11.8412
0	7272	11.784
0	7280	10.7575
0	7288	10.7575
0	7296	12.3449
0	7304	12.9472
0	7312	13.1692
0	7320	13.1692
0	7328	12.8602
0	7336	11.9203
0	7344	10.2025
0	7352	9.92467
0	7360	9.92467
0	7368	10.1293
0	7376	10.5597
0	7384	10.9596
0	7392	11.5261
0	7400	11.7568
0	7408	11.8887
0	7416	11.8917
0	7424	11.6366
0	7432	10.9709
0	7440	10.159
0	7448	9.14636
0	7456	9.14636
0	7464	10.2847
0	7472	10.6283
0	7480	10.704
0	7488	11.3438
0	7496	11.4622
0	7504	11.8373
0	7512	11.9668
0	7520	11.9668
0	7528	11.3286
0	7536	10.8811
0	7544	7.82139
0	7552	7.18228
0	7560	6.187
0	7568	6.187
0	7576	7.06916
0	7584	7.44334
0	7592	7.41745
0	7600	7.28276
0	7608	6.89539
0	7616	5.94642
0	7624	5.94642
0	7632	6.89828
0	7640	7.26053
0	7648	7.42547
0	7656	7.92538
0	7664	7.9183
0	7672	7.86772
0	7680	7.66432
0	7688	7.58782
0	7696	6.83048
0	7704	5.78759
0	7712	5.78759
0	7720	5.7044
0	7728	5.65753
0	7736	5.6778
0	7744	5.61611
0	7752	5.61611
0	7760	5.61611
0	7768	5.85442
0	7776	5.88961
0	7784	6.17754
0	7792	5.9126
0	7800	6.24702
0	7808	6.22423
0	7816	6.42946
0	7824	5.92396
0	7832	6.07936
0	7840	6.07936
0	7848	6.07936
0	7856	5.82443
0	7864	5.82443
0	7872	6.30899
0	7880	5.50704
0	7888	5.82443
0	7896	5.74339
0	7904	6.187
0	7912	5.74339
0	7920	5.86625
0	7928	5.58066
0	7936	5.92396
0	7944	5.54432
0	7952	5.51457
0	7960	5.51457
0	7968	5.37255
0	7976	5.37255
0	7984	5.65753
0	7992	5.65753
0	8000	5.99031
0	8008	5.96853
0	8016	5.57347
0	8024	5.15843
0	8032	5.07936
0	8040	4.974
0	8048	4.95198
0	8056	4.98489
0	8064	4.9957
0	8072	5.24249
0	8080	5.52952
0	8088	5.52952
0	8096	5.52952
0	8104	5.66432
0	8112	5.57347
0	8120	5.57347
0	8128	5.55897
0	8136	5.55897
0	8144	5.65753
0	8152	5.67108
0	8160	5.51457
0	8168	5.56624
0	8176	5.49185
0	8184	5.21501
0	8192	5.1964
0	8200	5.13906
0	8208	5.21501
0	8216	5.30465
0	8224	5.52952
0	8232	5.52952
0	8240	5.38082
0	8248	5.26053
0	8256	5.11944
0	8264	5.11944
0	8272	5.339
0	8280	5.57347
0	8288	5.8425
0	8296	5.9126
0	8304	6.02237
0	8312	6.02237
0	8320	5.94084
0	8328	6.02237
0	8336	6.20574
0	8344	5.89539
0	8352	6.21963
0	8360	6.37255
0	8368	5.89539
0	8376	6.11449
0	8384	6.11449
0	8392	6.07427
0	8400	6.08948
0	8408	6.30465
0	8416	6.10454
0	8424	6.10454
0	8432	6.34324
0	8440	6.26946
0	8448	5.67108
0	8456	5.90689
0	8464	5.90689
0	8472	5.63005
0	8480	5.63005
0	8488	6.01707
0	8496	6.17754
0	8504	6.41343
0	8512	6.41343
0	8520	6.17754
0	8528	5.80613
0	8536	5.64386
0	8544	5.64386
0	8552	7.09954
0	8560	7.09954
0	8568	7.17754
0	8576	7.23111
0	8584	6.58066
0	8592	6.31763
0	8600	6.25154
0	8608	6.38494
0	8616	6.11944
0	8624	6.67108
0	8632	7.28276
0	8640	7.28276
0	8648	6.69116
0	8656	6.6778
0	8664	5.61611
0	8672	5.45317
0	8680	5.46877
0	8688	7.00643
0	8696	7.25154
0	8704	7.32622
0	8712	7.34957
0	8720	6.9876
0	8728	6.66432
0	8736	6.27391
0	8744	5.95752
0	8752	5.95752
0	8760	6.09954
0	8768	6.46099
0	8776	6.58782
0	8784	6.61961
0	8792	6.09954
0	8800	6.02237
0	8808	5.92396
0	8816	5.92396
0	8824	5.99031
0	8832	6.187
0	8840	6.32193
0	8848	6.32193
0	8856	6.14878
0	8864	6.14878
0	8872	6.11449
0	8880	5.99031
0	8888	5.99031
0	8896	6.11449
0	8904	6.11449
0	8912	6.11449
0	8920	5.96303
0	8928	5.65753
0	8936	5.87213
0	8944	5.49947
0	8952	5.25154
0	8960	5.57347
0	8968	6.36424
0	8976	6.9126
0	8984	7.83349
0	8992	8.07936
0	9000	8.07936
0	9008	8.07936
0	9016	7.22423
0	9024	5.96303
0	9032	5.87798
0	9040	5.92396
0	9048	6.1964
0	9056	6.22882
0	9064	6.09452
0	9072	6.0329
0	9080	5.74979
0	9088	5.84847
0	9096	5.84847
0	9104	5.81835
0	9112	5.46877
0	9120	5.49947
0	9128	5.49947
0	9136	6.7044
0	9144	6.7044
0	9152	6.70769
0	9160	6.87798
0	9168	6.79998
0	9176	6.59495
0	9184	6.59495
0	9192	6.59495
0	9200	6.40939
0	9208	6.17278
0	9216	6.1964
0	9224	7.25829
0	9232	7.9699
0	9240	7.9699
0	9248	7.91687
0	9256	7.89106
0	9264	6.04335
0	9272	6.04335
0	9280	6.38082
0	9288	7.29155
0	9296	7.43741
0	9304	7.86035
0	9312	7.61261
0	9320	7.86035
0	9328	7.64729
0	9336	7.6778
0	9344	7.24249
0	9352	6.86919
0	9360	6.63005
0	9368	6.36006
0	9376	5.95752
0	9384	5.87213
0	9392	5.96303
0	9400	5.71097
0	9408	5.6845
0	9416	5.60204
0	9424	5.7751
0	9432	5.54432
0	9440	5.58782
0	9448	5.58782
0	9456	5.58782
0	9464	5.4842
0	9472	5.58782
0	9480	5.49947
0	9488	5.65071
0	9496	5.92396
0	9504	6.38082
0	9512	6.63005
0	9520	6.76881
0	9528	6.60909
0	9536	6.60909
0	9544	6.7044
0	9552	6.21501
0	9560	6.06916
0	9568	6.23339
0	9576	6.12928
0	9584	6.05889
0	9592	6.12928
0	9600	5.83048
0	9608	5.72403
0	9616	5.72403
0	9624	5.63697
0	9632	5.61611
0	9640	5.75616
0	9648	6.00643
0	9656	6.16802
0	9664	6.43741
0	9672	6.61611
0	9680	6.90115
0	9688	6.74339
0	9696	6.81835
0	9704	6.93524
0	9712	7.08443
0	9720	6.99031
0	9728	6.69779
0	9736	6.69448
0	9744	5.79998
0	9752	5.42146
0	9760	5.60909
0	9768	5.6845
0	9776	5.7625
0	9784	5.6845
0	9792	5.83048
0	9800	5.57347
0	9808	5.57347
0	9816	5.67108
0	9824	6.04855
0	9832	6.17278
0	9840	6.26053
0	9848	6.26053
0	9856	6.38904
0	9864	6.25604
0	9872	6.36006
0	9880	6.50704
0	9888	6.93243
0	9896	7.02237
0	9904	7.1219
0	9912	7.10952
0	9920	6.56261
0	9928	6.38904
0	9936	5.92961
0	9944	5.61611
0	9952	5.61611
0	9960	5.86035
0	9968	6.11449
0	9976	6.06916
0	9984	6.06916
0	9992	5.98489
0	10000	5.58066
0	10008	5.43741
0	10016	5.4842
0	10024	5.4842
0	10032	5.96303
0	10040	5.90115
0	10048	5.73697
0	10056	5.73697
0	10064	5.07936
0	10072	4.98489
0	10080	5.14878
0	10088	5.38904
0	10096	5.38904
0	10104	5.65071
0	10112	5.64386
0	10120	5.58782
0	10128	5.23339
0	10136	5.15843
0	10144	5.14878
0	10152	5.23339
0	10160	5.83048
0	10168	6.17754
0	10176	6.26053
0	10184	6.40534
0	10192	6.26053
0	10200	6.3684
0	10208	6.31331
0	10216	6.17754
0	10224	6.04855
0	10232	6.00107
0	10240	6.00107
0	10248	6.14878
0	10256	6.46877
0	10264	6.46877
0	10272	6.46877
0	10280	6.14878
0	10288	5.8425
0	10296	5.8425
0	10304	5.96303
0	10312	5.90689
0	10320	6.13906
0	10328	6.35588
0	10336	6.24702
0	10344	6.04855
0	10352	6.22882
0	10360	6.38494
0	10368	5.96303
0	10376	5.96303
0	10384	5.96303
0	10392	5.96303
0	10400	5.57347
0	10408	6.03814
0	10416	6.35588
0	10424	6.40534
0	10432	6.47651
0	10440	6.47651
0	10448	6.33049
0	10456	6.33049
0	10464	6.26946
0	10472	5.95198
0	10480	5.53694
0	10488	6.26053
0	10496	5.78136
0	10504	6.01707
0	10512	6.25154
0	10520	6.25154
0	10528	6.14393
0	10536	6.07427
0	10544	5.94642
0	10552	5.69779
0	10560	5.69116
0	10568	5.69116
0	10576	5.9183
0	10584	6.20574
0	10592	6.20574
0	10600	6.20574
0	10608	5.81835
0	10616	5.13906
0	10624	5.13906
0	10632	5.6845
0	10640	5.78136
0	10648	5.78136
0	10656	6.15843
0	10664	6.71751
0	10672	6.71751
0	10680	6.75933
0	10688	6.75933
0	10696	5.59495
0	10704	5.59495
0	10712	7.42146
0	10720	7.75775
0	10728	7.99973
0	10736	7.99973
0	10744	7.61611
0	10752	6.99031
0	10760	6.53694
0	10768	6.339
0	10776	6.36006
0	10784	6.48036
0	10792	6.48036
0	10800	6.16802
0	10808	6.16802
0	10816	5.95198
0	10824	5.60204
0	10832	5.7751
0	10840	5.69116
0	10848	5.73697
0	10856	5.81835
0	10864	6.12928
0	10872	6.08948
0	10880	6.40129
0	10888	6.40129
0	10896	6.44531
0	10904	6.44531
0	10912	6.27391
0	10920	6.26946
0	10928	6.28276
0	10936	5.44531
0	10944	5.44531
0	10952	6.97673
0	10960	6.97673
0	10968	7.05631
0	10976	7.16083
0	10984	6.49185
0	10992	5.7751
0	11000	5.73697
0	11008	5.187
0	11016	5.05889
0	11024	5.25154
0	11032	5.30465
0	11040	5.24249
0	11048	5.30465
0	11056	5.37255
0	11064	5.7938
0	11072	5.74339
0	11080	5.86035
0	11088	5.98489
0	11096	5.78759
0	11104	5.52952
0	11112	5.98489
0	11120	5.98489
0	11128	5.78759
0	11136	5.78759
0	11144	6.26053
0	11152	5.78759
0	11160	6.31331
0	11168	6.52207
0	11176	6.46489
0	11184	6.40939
0	11192	6.68783
0	11200	6.49947
0	11208	6.31763
0	11216	6.50704
0	11224	6.55532
0	11232	6.79998
0	11240	6.63351
0	11248	6.50704
0	11256	6.30465
0	11264	6.24249
0	11272	6.24249
0	11280	7.9126
0	11288	7.94503
0	11296	7.9957
0	11304	7.9957
0	11312	6.95198
0	11320	6.88961
0	11328	7.10454
0	11336	7.70769
0	11344	7.73213
0	11352	7.58782
0	11360	7.74979
0	11368	7.97946
0	11376	7.74979
0	11384	7.74979
0	11392	7.74979
0	11400	7.08948
0	11408	6.51081
0	11416	6.12928
0	11424	6.12928
0	11432	6.24249
0	11440	6.24249
0	11448	6.46099
0	11456	6.94642
0	11464	6.46099
0	11472	6.46099
0	11480	6.81225
0	11488	6.35168
0	11496	5.74339
0	11504	5.74339
0	11512	5.26946
0	11520	5.11944
0	11528	5.15843
0	11536	5.15843
0	11544	5.15843
0	11552	5.25154
0	11560	5.50704
0	11568	5.92396
0	11576	5.92396
0	11584	6.12437
0	11592	6.12437
0	11600	5.74979
0	11608	5.57347
0	11616	5.74979
0	11624	5.88381
0	11632	6.22423
0	11640	6.67444
0	11648	6.90689
0	11656	6.90689
0	11664	6.34746
0	11672	6.33049
0	11680	5.61611
0	11688	5.42146
0	11696	5.64386
0	11704	5.94084
0	11712	6.00107
0	11720	6.187
0	11728	6.187
0	11736	6.04855
0	11744	5.78759
0	11752	5.6845
0	11760	5.64386
0	11768	5.6845
0	11776	5.87213
0	11784	6.03814
0	11792	6.03814
0	11800	6.00643
0	11808	6.01707
0	11816	5.65071
0	11824	5.187
0	11832	5.38904
0	11840	5.03814
0	11848	4.90689
0	11856	5.17754
0	11864	5.17754
0	11872	5.35588
0	11880	5.52952
0	11888	5.63697
0	11896	5.7751
0	11904	6.46489
0	11912	6.92961
0	11920	7.26053
0	11928	7.55349
0	11936	8.40838
0	11944	8.42347
0	11952	8.53231
0	11960	8.76092
0	11968	8.58871
0	11976	8.71751
0	11984	8.55532
0	11992	8.81454
0	12000	8.53971
0	12008	8.32729
0	12016	8.10703
0	12024	8.10703
0	12032	8.10703
0	12040	8.10703
0	12048	7.59317
0	12056	7.30465
0	12064	7.33688
0	12072	7.30465
0	12080	7.30465
0	12088	7.51081
0	12096	7.70604
0	12104	8.08822
0	12112	7.8633
0	12120	7.6778
0	12128	7.66093
0	12136	6.71425
0	12144	6.46099
0	12152	6.8633
0	12160	7.46099
0	12168	7.97127
0	12176	7.97127
0	12184	7.97127
0	12192	8.31115
0	12200	8.41946
0	12208	8.80152
0	12216	9.11696
0	12224	9.14938
0	12232	9.14271
0	12240	8.73535
0	12248	8.48324
0	12256	8.1704
0	12264	7.82746
0	12272	6.77196
0	12280	6.38904
0	12288	6.10952
0	12296	5.85442
0	12304	5.58066
0	12312	5.66432
0	12320	5.94084
0	12328	6.00643
0	12336	6.38904
0	12344	6.38904
0	12352	6.60909
0	12360	6.33049
0	12368	6.39722
0	12376	6.39722
0	12384	6.92396
0	12392	7.21732
0	12400	7.1512
0	12408	6.36006
0	12416	6.31331
0	12424	6.28276
0	12432	6.21038
0	12440	6.28276
0	12448	6.28276
0	12456	6.39722
0	12464	5.96303
0	12472	5.65071
0	12480	5.43741
0	12488	5.25154
0	12496	5.25154
0	12504	5.84847
0	12512	5.92396
0	12520	5.92396
0	12528	6.14878
0	12536	6.14393
0	12544	6.15361
0	12552	6.57347
0	12560	6.79998
0	12568	6.65071
0	12576	6.56986
0	12584	6.7625
0	12592	6.7625
0	12600	6.49947
0	12608	6.88961
0	12616	7.13418
0	12624	6.88961
0	12632	6.89251
0	12640	7.28276
0	12648	7.21501
0	12656	7.05373
0	12664	7.05373
0	12672	6.51833
0	12680	6.02764
0	12688	5.75616
0	12696	5.44531
0	12704	5.44531
0	12712	5.87213
0	12720	5.69779
0	12728	5.69779
0	12736	5.69779
0	12744	6.15843
0	12752	6.01176
0	12760	5.92396
0	12768	5.9126
0	12776	5.9126
0	12784	5.58066
0	12792	5.35588
0	12800	5.43741
0	12808	5.64386
0	12816	5.96303
0	12824	6.04855
0	12832	6.04855
0	12840	6.10952
0	12848	5.88381
0	12856	5.6231
0	12864	5.55897
0	12872	5.55897
0	12880	5.58782
0	12888	6.24249
0	12896	6.24249
0	12904	6.24249
0	12912	6.51081
0	12920	6.46099
0	12928	6.10454
0	12936	6.07427
0	12944	6.29593
0	12952	6.03814
0	12960	5.94642
0	12968	6.13906
0	12976	6.13906
0	12984	6.13906
0	12992	6.13906
0	13000	6.06916
0	13008	5.73697
0	13016	5.55166
0	13024	5.55166
0	13032	5.7625
0	13040	6.13418
0	13048	6.58782
0	13056	6.58782
0	13064	6.37669
0	13072	6.37669
0	13080	5.89539
0	13088	5.37255
0	13096	5.42146
0	13104	5.63005
0	13112	5.46877
0	13120	5.86035
0	13128	6.19171
0	13136	6.47651
0	13144	6.50704
0	13152	6.79998
0	13160	7.00643
0	13168	6.6778
0	13176	6.56261
0	13184	6.56261
0	13192	5.72403
0	13200	5.72403
0	13208	5.95198
0	13216	6.17754
0	13224	6.8365
0	13232	6.94642
0	13240	7.00643
0	13248	7.00643
0	13256	6.77823
0	13264	6.36424
0	13272	6.27391
0	13280	5.90689
0	13288	5.46877
0	13296	5.46877
0	13304	5.90689
0	13312	6.20574
0	13320	6.30899
0	13328	6.38904
0	13336	5.93524
0	13344	5.69116
0	13352	5.60204
0	13360	5.82443
0	13368	6.08948
0	13376	5.95198
0	13384	6.60909
0	13392	6.61961
0	13400	6.59495
0	13408	6.59495
0	13416	6.59495
0	13424	5.7751
0	13432	5.58782
0	13440	5.58782
0	13448	5.58782
0	13456	5.81225
0	13464	5.96303
0	13472	5.96303
0	13480	5.96303
0	13488	5.86035
0	13496	5.73697
0	13504	5.73697
0	13512	5.95752
0	13520	6.19171
0	13528	6.72077
0	13536	8.05114
0	13544	8.835
0	13552	8.835
0	13560	8.80075
0	13568	8.03159
0	13576	8.32729
0	13584	8.32729
0	13592	8.32729
0	13600	8.64214
0	13608	9.19288
0	13616	9.64042
0	13624	9.187
0	13632	9.20341
0	13640	9.86182
0	13648	9.71179
0	13656	8.77588
0	13664	8.77432
0	13672	8.57707
0	13680	7.58246
0	13688	7.0666
0	13696	6.34324
0	13704	5.59495
0	13712	5.65071
0	13720	5.16802
0	13728	5.74339
0	13736	9.1354
0	13744	9.14878
0	13752	9.14878
0	13760	9.21443
0	13768	7.83349
0	13776	7.48994
0	13784	7.52207
0	13792	7.24249
0	13800	7.28716
0	13808	7.60733
0	13816	7.80766
0	13824	7.93944
0	13832	8.38699
0	13840	8.38699
0	13848	8.14999
0	13856	8.09074
0	13864	7.43145
0	13872	7.43145
0	13880	7.85591
0	13888	8.20457
0	13896	8.36736
0	13904	8.35588
0	13912	8.50326
0	13920	8.98693
0	13928	9.1089
0	13936	9.57797
0	13944	9.57797
0	13952	9.27723
0	13960	9.15903
0	13968	8.80459
0	13976	8.80459
0	13984	8.76487
0	13992	8.61786
0	14000	8.37255
0	14008	8.68533
0	14016	8.11325
0	14024	7.79689
0	14032	8.02237
0	14040	8.17754
0	14048	8.17754
0	14056	8.69779
0	14064	8.72484
0	14072	8.69779
0	14080	8.35692
0	14088	7.86035
0	14096	7.49566
0	14104	8.27169
0	14112	8.63351
0	14120	9.02038
0	14128	9.04465
0	14136	9.01575
0	14144	8.60733
0	14152	8.24928
0	14160	8.81225
0	14168	8.26612
0	14176	8.26612
0	14184	8.98828
0	14192	8.73293
0	14200	8.1182
0	14208	8.19171
0	14216	8.18935
0	14224	7.71425
0	14232	7.16802
0	14240	6.8365
0	14248	6.44925
0	14256	6.20107
0	14264	6.20574
0	14272	6.20574
0	14280	6.07936
0	14288	6.27834
0	14296	6.31331
0	14304	6.31331
0	14312	6.25154
0	14320	6.25154
0	14328	5.88961
0	14336	5.9957
0	14344	5.81835
0	14352	5.61611
0	14360	5.73051
0	14368	5.75616
0	14376	5.75616
0	14384	5.85442
0	14392	6.17754
0	14400	5.95198
0	14408	5.95198
0	14416	5.90689
0	14424	5.87213
0	14432	5.87213
0	14440	6.90403
0	14448	7.08948
0	14456	7.08948
0	14464	7.28716
0	14472	6.99301
0	14480	6.88961
0	14488	6.52207
0	14496	6.64729
0	14504	6.21501
0	14512	5.8365
0	14520	5.43741
0	14528	5.46099
0	14536	5.07936
0	14544	5.47651
0	14552	6.44136
0	14560	7.25829
0	14568	8.187
0	14576	8.187
0	14584	8.15241
0	14592	7.74979
0	14600	7.15602
0	14608	6.40129
0	14616	6.40129
0	14624	5.8425
0	14632	5.64386
0	14640	5.8425
0	14648	6.08948
0	14656	6.08948
0	14664	6.08948
0	14672	6.08948
0	14680	6.35168
0	14688	6.05889
0	14696	6.04335
0	14704	5.96303
0	14712	6.1964
0	14720	5.96303
0	14728	5.84847
0	14736	5.61611
0	14744	5.61611
0	14752	5.49947
0	14760	5.34746
0	14768	5.61611
0	14776	5.43741
0	14784	5.76881
0	14792	5.69116
0	14800	5.81835
0	14808	5.58066
0	14816	5.88381
0	14824	5.88381
0	14832	5.90115
0	14840	6.00643
0	14848	6.0329
0	14856	6.15361
0	14864	6.12437
0	14872	6.12437
0	14880	5.92961
0	14888	6.27834
0	14896	6.46099
0	14904	6.86035
0	14912	8.25492
0	14920	8.54891
0	14928	8.43145
0	14936	8.41141
0	14944	8.01707
0	14952	6.81225
0	14960	6.40939
0	14968	6.32622
0	14976	6.30465
0	14984	6.10952
0	14992	6.10952
0	15000	6.21501
0	15008	6.21501
0	15016	6.65071
0	15024	6.60557
0	15032	6.01707
0	15040	5.13906
0	15048	5.35588
0	15056	5.29593
0	15064	5.81225
0	15072	6.90403
0	15080	7.21501
0	15088	7.51833
0	15096	7.54432
0	15104	7.4842
0	15112	7.21501
0	15120	7.4842
0	15128	7.15361
0	15136	7.17516
0	15144	7.17278
0	15152	6.8809
0	15160	6.66093
0	15168	6.66432
0	15176	6.60204
0	15184	6.60204
0	15192	6.34324
0	15200	6.07427
0	15208	5.974
0	15216	5.974
0	15224	6.04855
0	15232	6.35168
0	15240	6.50704
0	15248	6.58066
0	15256	6.50704
0	15264	6.50704
0	15272	6.50704
0	15280	6.33049
0	15288	6.19171
0	15296	6.47651
0	15304	6.49185
0	15312	6.50704
0	15320	6.94642
0	15328	7.76724
0	15336	7.73374
0	15344	7.74018
0	15352	7.55166
0	15360	6.61611
0	15368	6.24249
0	15376	6.25604
0	15384	5.96303
0	15392	6.21501
0	15400	6.38082
0	15408	6.38082
0	15416	6.40534
0	15424	6.40534
0	15432	6.33049
0	15440	6.17278
0	15448	5.9957
0	15456	6.13906
0	15464	6.17754
0	15472	6.17754
0	15480	6.31331
0	15488	6.40129
0	15496	6.21963
0	15504	6.14878
0	15512	6.32193
0	15520	6.12928
0	15528	5.98489
0	15536	6.10952
0	15544	6.21501
0	15552	5.84847
0	15560	6.37255
0	15568	6.42946
0	15576	5.90115
0	15584	5.84847
0	15592	5.84847
0	15600	5.84847
0	15608	5.79998
0	15616	6.09954
0	15624	6.16323
0	15632	6.12437
0	15640	5.8425
0	15648	5.90115
0	15656	5.90115
0	15664	6.35588
0	15672	6.35588
0	15680	6.35588
0	15688	6.04855
0	15696	6.01707
0	15704	6.01707
0	15712	6.26053
0	15720	6.18228
0	15728	6.46099
0	15736	6.46099
0	15744	6.46099
0	15752	6.187
0	15760	6.46099
0	15768	6.42547
0	15776	6.63351
0	15784	6.32622
0	15792	6.27391
0	15800	6.03814
0	15808	6.18228
0	15816	6.47651
0	15824	6.72403
0	15832	6.72403
0	15840	6.81835
0	15848	6.88961
0	15856	6.88961
0	15864	6.82443
0	15872	7.13662
0	15880	7.5985
0	15888	8.07172
0	15896	8.24249
0	15904	8.24249
0	15912	7.65412
0	15920	7.65412
0	15928	7.71261
0	15936	7.78604
0	15944	8.30899
0	15952	8.30899
0	15960	8.24136
0	15968	8.30899
0	15976	8.34852
0	15984	8.24363
0	15992	8.36736
0	16000	8.4104
0	16008	8.06018
0	16016	8.05632
[truncated: 138,605 more rows]
