# Supplementary material for: A Compendium of Nucleosome and Transcript Profiles Reveals Determinants of Chromatin Architecture and Transcription
Source: PLoS Genet. 2013 May 2;9(5):e1003479. doi: 10.1371/journal.pgen.1003479 (PMC3642058; doi:10.1371/journal.pgen.1003479)
Supplement: Dataset S1 — Yeast transcript annotation R script and data files. Please note this file is 81.9 MB and may be difficult for some readers to download due to its size. (GZ) [file pgen.1003479.s001.gz › yeast-transcript-annotation/chr16.data.lior]

0	13	-0.953210458257007
0	20	-0.855090546465227
0	27	-0.963456740986282
0	34	-1.70731970016336
0	41	-1.88374284504179
0	49	-1.93422539332886
0	57	-1.81816118027264
0	65	-2.12795685557162
0	73	-1.84971636344006
0	95	-2.57775423681312
0	105	-2.14945855440079
0	113	-1.82933371828776
0	121	-2.15622557225232
0	129	-1.91727020628035
0	137	-1.89171624082446
0	145	-1.75803884657174
0	153	-1.81002711530659
0	161	0.351092023499229
0	169	0.263074999876266
0	177	0.72338488887742
0	185	1.68834318261909
0	193	1.31718284981622
0	201	0.96988130377331
0	209	0.0902791670407703
0	217	-0.81692108083739
0	225	-0.326935145999931
0	233	0.302044347440305
0	241	-0.122412902550415
0	249	0.84029255689873
0	257	0.490878156714978
0	265	0.626507719844125
0	273	-0.096647613530008
0	281	1.54166481033184
0	289	-0.923075839100266
0	297	-0.896283937620898
0	305	-0.556492800926454
0	313	-1.31489086282768
0	322	-1.01669726464561
0	329	-1.03098838457060
0	337	-0.650294946473245
0	345	-0.168074968323585
0	353	-1.38829628964264
0	361	-1.11283061287004
0	369	-0.826770339302535
0	377	-0.272184085522073
0	385	-1.00001193201740
0	393	-1.94199778650469
0	401	-1.43229640566274
0	409	-1.54035409487009
0	417	-0.813636915607801
0	425	-0.710091788206916
0	433	-0.5061632276108
0	441	-0.38535321297957
0	449	-0.480429322519346
0	457	-0.918918165290476
0	465	-0.472342450538504
0	473	-0.414365985203148
0	481	-0.541404842097061
0	489	-1.10709914240036
0	497	-1.07557381678940
0	505	-1.6424869290068
0	513	-1.46932154997848
0	521	-0.869913816351087
0	528	-0.328730926959522
0	535	-1.36906457241034
0	542	-1.17093423555711
0	550	-1.29013538448856
0	558	-1.45125419685784
0	566	-1.48308236932699
0	574	-1.30425901582297
0	582	-0.97210318264291
0	590	-1.45611774266480
0	598	-0.885599191719692
0	606	-1.29256353085073
0	614	-0.587701633108083
0	622	-0.332543686564949
0	630	0.195117941411624
0	638	-0.470463458333231
0	646	-0.548873914903462
0	654	-0.88429479999493
0	662	-1.67310426474103
0	670	-1.28404543113414
0	678	-0.744149816268297
0	686	-1.63647245511808
0	694	-1.29046028629339
0	702	-1.30837697582905
0	710	-0.692917319714486
0	718	-0.317383553756428
0	726	-0.400542199445012
0	734	-0.468772861570571
0	742	-0.270998555254900
0	750	0.243983340935594
0	758	-0.788458090904858
0	766	-0.0459432609963129
0	774	0.99579651585891
0	782	-0.727655163520926
0	790	-1.26425162609259
0	798	-1.39938385038158
0	806	-1.45060007734948
0	814	-1.49036206740514
0	822	-1.59401379896317
0	830	-0.934682199426518
0	838	-1.70762559607185
0	846	-1.90896546501739
0	854	-1.26912175223052
0	862	-1.31747786879881
0	870	-1.44240445154069
0	878	-0.912312578134786
0	886	-1.27155017112750
0	894	-0.781530807039672
0	902	0.592078323723704
0	910	-1.24166057211792
0	918	-1.01911261982794
0	926	-1.09325917189743
0	934	-1.66457227667018
0	942	-1.60052410309076
0	950	-1.64666877328667
0	958	-2.0351096445477
0	966	-1.1071423694247
0	974	-1.33406235334433
0	982	-1.11751888645201
0	990	-1.27100570055749
0	998	-1.36241661801963
0	1006	-0.951479727574028
0	1014	-1.37883924206658
0	1023	-1.91725993218051
0	1030	-1.97146616789350
0	1038	-1.19108695151295
0	1046	0.43112446903314
0	1054	-1.90879838013059
0	1062	-1.81293104539890
0	1070	-1.16136248564038
0	1078	-1.21927476076881
0	1086	-1.38106483481831
0	1094	-1.81113288736183
0	1102	-1.00567736877151
0	1110	-0.91361482520374
0	1118	-1.05364249578807
0	1126	-1.57154432449993
0	1134	-1.01503525841079
0	1142	-0.303936303343966
0	1150	-1.38466457967226
0	1158	-0.930316359215787
0	1166	-0.8074278132985
0	1174	-0.219109557934758
0	1182	-1.19337828481600
0	1190	-1.93393786351539
0	1198	-1.31221733998678
0	1206	-1.15281182182157
0	1214	-1.30189440297084
0	1222	-1.52898418471064
0	1230	-1.47422026940419
0	1238	-2.03975932706147
0	1246	-1.66611342214503
0	1254	-1.63976414896563
0	1262	-1.65654942229484
0	1270	-0.511225639854618
0	1278	-1.46297439046056
0	1286	-2.0580414088397
0	1294	-1.64330854794600
0	1302	-0.552774372219885
0	1310	-1.53635166307652
0	1318	-1.87132574313170
0	1326	-1.61486265396270
0	1334	-1.37298949686543
0	1342	-1.6834696430309
0	1350	-1.65496407550868
0	1358	-1.92234756055843
0	1366	-1.79517471921317
0	1374	-1.89752784157158
0	1382	-1.74298052395049
0	1390	-1.24496908951604
0	1398	-1.58454620302247
0	1406	-2.03814197496950
0	1414	-0.662141922790226
0	1422	-0.716107151982236
0	1430	-1.58768654580755
0	1438	-1.59928551173875
0	1446	-1.48523140837358
0	1454	-1.57289035278214
0	1462	-1.47975746693522
0	1470	-1.13686955982200
0	1478	-1.33866303500257
0	1486	-1.8614335797445
0	1494	-0.934258235890433
0	1502	-0.813689948199587
0	1509	0.105186981007727
0	1516	0.383000142244998
0	1523	0.747654957545151
0	1530	0.958198519363099
0	1537	-0.445302222429857
0	1544	0.322690357894619
0	1551	0.544440884874391
0	1558	0.513785901200259
0	1565	0.485140718623261
0	1572	-0.951184443949197
0	1579	-0.80838451480172
0	1586	-1.17417245187828
0	1593	-0.72603177271792
0	1600	-0.0544631627858996
0	1607	-0.0387522028355614
0	1614	-0.0509759548691031
0	1621	-0.995353900858858
0	1628	-0.721636554533322
0	1635	-0.053154924054966
0	1642	0.302368275205374
0	1649	-0.0663321735382292
0	1657	-0.861818405030559
0	1665	-1.32905542405034
0	1672	-0.754953459531422
0	1679	-1.29206781475803
0	1686	-0.746849098333627
0	1693	-1.28494800456104
0	1700	-0.450958628109152
0	1707	0.0364520457423687
0	1714	-0.510243280401705
0	1721	-1.36677269212012
0	1728	-1.25486818668663
0	1735	-0.181524728187635
0	1742	1.01624307305684
0	1749	0.579166963698764
0	1756	0.227560413025895
0	1763	-0.164848231499388
0	1770	-0.155520903739948
0	1777	-1.23164195266542
0	1784	-1.59060537944943
0	1791	-1.48314736588991
0	1798	-1.22585671309472
0	1805	-1.39025565468498
0	1812	-0.184566360562508
0	1819	0.0450548138258382
0	1826	-0.670250940612427
0	1833	-1.55595397340040
0	1840	-0.963112471038662
0	1847	0.99264383639371
0	1854	1.13912939812982
0	1861	0.100620014423026
0	1868	0.190906495563802
0	1875	-0.534858234746855
0	1882	-0.157451487108838
0	1889	-0.351367925828429
0	1897	-1.00064452812212
0	1905	-1.85491806222859
0	1913	-1.73368073001184
0	1921	-1.39583641125687
0	1929	-0.653765513070185
0	1937	-0.457519146647954
0	1945	-1.29961670614899
0	1953	-1.35310472278741
0	1961	-1.38389033873244
0	1969	-1.42176231019002
0	1977	-1.19336156018017
0	1985	-1.46613499350283
0	1993	-0.974960702102998
0	2001	-0.807805421907047
0	2009	-1.06790501973757
0	2017	-0.894158504759286
0	2025	-0.758802127875493
0	2033	-0.135598210546747
0	2041	-1.25838681290512
0	2049	-1.38764035847617
0	2057	-1.49973545238769
0	2065	-1.41132860992718
0	2073	-1.69427297384752
0	2081	-1.10438323447906
0	2089	-0.86670637379402
0	2097	-1.00350674897464
0	2105	-1.20797008390208
0	2112	-1.32596816613316
0	2119	-1.16554215410609
0	2126	-1.37795516130424
0	2133	-1.39861047102618
0	2140	-1.84219204585287
0	2147	-1.76611309113426
0	2154	-1.50991349713586
0	2161	-1.18810117568738
0	2168	-1.63620038134664
0	2175	-1.61109900126698
0	2182	-1.39402697573018
0	2189	-0.84834188547554
0	2196	-1.64002989687220
0	2203	-1.86027978324658
0	2210	-1.08004247047081
0	2217	0.053060691091094
0	2224	-0.188765093018316
0	2231	-0.744384163497372
0	2238	-1.90039376100810
0	2245	-0.712807082554896
0	2252	-0.0899307744507469
0	2259	0.779027112834125
0	2266	-2.05247564034815
0	2273	-0.650700992702157
0	2281	-0.811462997598034
0	2289	-1.39893928571635
0	2296	-1.65776391960756
0	2308	-1.37796076133096
0	2315	-1.33779472406269
0	2322	-1.37829907507242
0	2329	-1.52614647902715
0	2336	-1.58009341843955
0	2343	-1.66027292102549
0	2350	-1.91269446129241
0	2357	-1.48289005194322
0	2364	-1.62567469131798
0	2371	-1.74965363973510
0	2378	-1.86462159737602
0	2385	-1.81510387753016
0	2393	-1.36748741218996
0	2400	-1.4050322724536
0	2407	-1.54823091916247
0	2414	-1.19134960108182
0	2421	-0.86121843633354
0	2428	-1.24775851970785
0	2435	-0.186293716068896
0	2442	0.178327075475843
0	2449	0.962454370397059
0	2456	0.852614696121737
0	2463	-0.281249792439023
0	2470	-1.80621304693803
0	2477	-1.63964100852835
0	2484	-0.504213677210539
0	2491	0.116686553058782
0	2498	-1.30013857895393
0	2505	-1.60443763004559
0	2512	-1.59487465936735
0	2519	-1.53390113741941
0	2526	-1.89002462989676
0	2533	-1.28949672660664
0	2540	-1.40965786754176
0	2547	-1.28991806394959
0	2554	-1.50163035242801
0	2561	-1.22704118331520
0	2568	-1.18310392741184
0	2575	-1.64468889739482
0	2582	-1.59038538630204
0	2589	-1.01193506142650
0	2596	-0.903715342826827
0	2603	-1.17996366206332
0	2610	-1.06901320065639
0	2617	-1.67707920449276
0	2624	-1.31797137911781
0	2631	-1.34852177130189
0	2638	-1.87964828317387
0	2645	-1.36403450210440
0	2652	-1.53917399204183
0	2659	-1.40451974440834
0	2666	-1.76443331944764
0	2673	-1.95592514345584
0	2680	-1.02094854288139
0	2687	-1.23654956646694
0	2694	-1.53018810733868
0	2701	-1.52372608457633
0	2708	-0.583767619537922
0	2715	-1.12885896035618
0	2722	-1.22853263753198
0	2729	-1.35587691270166
0	2736	-1.75096963578325
0	2743	-1.24237916032856
0	2750	-1.35587120581666
0	2757	-0.5737570604353
0	2764	0.105286820124500
0	2771	-0.429706223420856
0	2778	0.0895647866973261
0	2785	-0.588116778308748
0	2793	-1.66509179276445
0	2801	-0.657116348723163
0	2809	0.281772014707785
0	2816	-0.787229721070838
0	2823	-1.66766992752584
0	2830	-1.55088042275588
0	2837	-1.19934384508859
0	2844	-0.715337303312086
0	2851	0.205099705593732
0	2858	-0.0977295644206864
0	2865	-0.531128698627319
0	2872	-0.367016664184503
0	2879	-0.471767525500867
0	2886	-0.403855039856505
0	2893	-0.52378688684573
0	2900	-1.60473244644517
0	2907	-1.72722810236263
0	2914	-1.20771622029431
0	2921	-1.53626220769388
0	2928	-1.50976620768617
0	2935	-0.691993902315788
0	2942	-0.195631236229779
0	2949	-0.219926934660417
0	2956	-0.986408600359215
0	2963	-0.717764890914222
0	2970	-0.181965170463278
0	2977	-0.288622342195393
0	2984	-1.61853884321030
0	2991	-1.32375081730945
0	2998	-0.382888360432089
0	3005	-1.16259805962890
0	3012	-0.778824848117598
0	3019	-1.12932164202749
0	3026	-1.09208566728359
0	3033	-0.734280632268791
0	3041	-0.752839164561884
0	3049	-0.753738269469824
0	3057	-1.70731951341715
0	3064	-1.72215077254412
0	3071	-1.02790364085327
0	3078	-1.27978526894807
0	3085	-0.691977852542552
0	3092	-0.191986215639050
0	3099	-0.651737112725311
0	3106	-1.07607559455696
0	3113	-1.39480408868059
0	3120	-1.81597648754265
0	3127	-1.25900868914157
0	3134	-1.06550430749555
0	3141	-1.51452774166977
0	3148	-1.08846300717251
0	3155	-0.553986467862485
0	3162	-1.26561493888509
0	3169	-1.47199341086998
0	3176	-1.53174406911216
0	3183	-1.41149541985871
0	3190	-1.67013391601282
0	3197	-0.677211159210741
0	3204	-0.733361123648945
0	3211	-0.223438058536163
0	3218	-1.95328759484075
0	3225	-1.43944255171257
0	3232	-1.39769390962464
0	3239	-0.65956331633603
0	3246	-1.01953299302334
0	3253	-1.06816090001065
0	3260	-0.762509025700097
0	3267	-0.961572902360203
0	3274	-1.42098199481472
0	3281	-1.67504621518588
0	3288	-1.43808750787626
0	3295	-1.05475731868434
0	3302	-0.768641401344228
0	3309	-0.977137264467774
0	3316	-1.05947063554692
0	3323	-0.336693684756298
0	3330	-0.901351272607935
0	3337	-1.24295395699522
0	3344	-0.898704679783935
0	3351	-0.73758039460317
0	3358	-1.47985184597040
0	3365	-1.25243173374058
0	3372	-1.59014871227715
0	3379	-0.442154056974997
0	3386	-0.511116277197444
0	3393	-0.811764721635588
0	3400	-1.73310098212710
0	3407	-1.65624609372099
0	3414	-1.06526787057803
0	3422	-0.283902542096587
0	3429	0.533957849997303
0	3436	0.139647500000268
0	3443	-0.555764255171428
0	3450	-0.487029330224297
0	3457	-0.354649130602954
0	3464	-1.34985924499343
0	3471	-0.944959480409453
0	3478	-1.03871265694734
0	3485	-0.580335293644814
0	3492	-0.380618952106438
0	3499	-0.208761827806452
0	3506	-0.911257222595675
0	3513	0.283886134523949
0	3521	-0.0839741177985411
0	3529	0.151023613852392
0	3537	1.43252756829041
0	3545	1.96331588015252
0	3553	1.51167321457569
0	3561	1.61730314785271
0	3569	1.85126512470604
0	3577	2.88530253786808
0	3585	3.13633025919054
0	3593	2.60860638258204
0	3601	2.3625101565726
0	3609	2.31833662020535
0	3617	2.10535639797273
0	3625	2.08087464493311
0	3633	0.968328483383153
0	3641	0.578058035679713
0	3649	-0.0269650934944847
0	3657	1.40278247539105
0	3665	1.87645207032063
0	3673	1.84331214166677
0	3681	1.17338334740142
0	3689	1.11218272333613
0	3697	1.25333067637372
0	3705	0.478059300547519
0	3713	2.42061357740035
0	3721	2.2784922495013
0	3729	1.82929699547683
0	3737	2.29051354920040
0	3745	2.22198700641335
0	3753	1.99457517133452
0	3761	1.43052931945822
0	3769	2.68412334895458
0	3777	2.93494418327341
0	3785	1.60454107345529
0	3793	1.8087907157697
0	3801	2.48168831636957
0	3809	2.26193368285133
0	3817	3.16583701010941
0	3825	1.58184396241960
0	3833	0.659213946590469
0	3841	2.47824595057656
0	3849	2.07611242055229
0	3857	2.124162629864
0	3865	2.12515488351096
0	3873	2.13160241108998
0	3881	2.28619315134899
0	3889	2.61703125580957
0	3897	2.09380469855655
0	3905	-0.0970466529867613
0	3913	2.11986046150378
0	3921	2.08206095076047
0	3929	2.01793353541163
0	3937	2.10997305367298
0	3945	1.48979391516676
0	3953	1.33632623731210
0	3961	1.69677981634681
0	3969	2.04106944147792
0	3977	1.70064930151682
0	3985	2.05817300364380
0	3993	2.25903706261948
0	4001	1.58681466784603
0	4009	1.38925932073724
0	4017	1.69116513492674
0	4025	1.69394090435182
0	4033	2.15983009789584
0	4041	2.55863685801917
0	4049	2.49700954446692
0	4057	2.43504828550797
0	4065	2.1647676299293
0	4073	1.46869456773220
0	4081	0.71467073828839
0	4089	-0.227832657044817
0	4097	1.82225473063132
0	4105	2.03039939970796
0	4113	2.12935703037512
0	4121	1.23089218448211
0	4129	1.81397986353513
0	4136	2.65290551984063
0	4143	1.76475237408021
0	4150	2.34656514177994
0	4158	1.91199855429789
0	4166	1.86791740957407
0	4174	0.43511271195847
0	4182	1.40459233778383
0	4190	2.46519117663216
0	4198	2.25433254280502
0	4206	1.00935318100932
0	4214	1.93048132942174
0	4222	1.91876771256227
0	4230	2.53959615662712
0	4238	2.80535452577642
0	4246	0.990210260379719
0	4254	1.27125057044928
0	4262	1.41774793192159
0	4270	2.38014140110225
0	4278	2.47727301030229
0	4286	1.8138985212877
0	4294	0.949968206731164
0	4302	-0.084957183295833
0	4310	0.0786694643902166
0	4318	0.490905453668849
0	4325	1.36405630851643
0	4332	1.56986008007293
0	4339	1.53283739808099
0	4347	1.28419024261089
0	4355	1.48699734151465
0	4362	2.72572859071826
0	4369	2.50731756759578
0	4377	2.84255349427713
0	4385	0.895187945311473
0	4393	1.32810131845345
0	4401	2.52356333302589
0	4409	1.39284186861930
0	4417	-0.812953085300603
0	4425	0.260691308623553
0	4433	-0.194208380651282
0	4441	0.811819496053187
0	4449	1.16985967251236
0	4457	0.776619388991725
0	4465	1.49281713746120
0	4473	1.93727705861963
0	4481	0.466730875300601
0	4489	-0.155901936380232
0	4497	0.609820355067384
0	4505	0.571767858617937
0	4513	-0.13888177973784
0	4521	0.0698847877641953
0	4529	1.43780312143727
0	4537	1.70119179586554
0	4545	-0.0650572291794163
0	4553	1.03903062501530
0	4561	1.39405793428143
0	4569	1.16627850293742
0	4577	1.74670359677108
0	4585	2.15025353919121
0	4593	2.73719628339729
0	4601	1.33940981074594
0	4609	1.371385129136
0	4617	0.216384649507673
0	4625	0.889998976841827
0	4633	1.78884067633294
0	4641	1.90956041043422
0	4649	1.08486827423318
0	4657	1.73151735369675
0	4665	2.67795437737045
0	4673	1.68920246859436
0	4681	1.99201073111688
0	4689	2.10587172120777
0	4697	2.37133935902420
0	4705	2.26459965407747
0	4713	2.63622592520983
0	4721	1.62542490090860
0	4729	0.666688486405428
0	4737	1.74717584457163
0	4745	0.274094606806008
0	4753	0.193544351003551
0	4761	1.49827957441932
0	4769	1.38765621682285
0	4777	1.38223964323030
0	4785	1.78126061920455
0	4793	0.249992754570303
0	4801	0.435734461074436
0	4809	1.71063965767559
0	4817	1.08831927320383
0	4825	1.08739906674089
0	4833	0.784157046722661
0	4841	1.63428221621765
0	4849	1.80123476274122
0	4857	0.209552002106596
0	4865	1.31381631492756
0	4873	0.869696545094528
0	4881	1.26195649445158
0	4889	1.67626677187684
0	4896	1.64829523226887
0	4903	0.857138264159357
0	4910	0.89194973686267
0	4917	0.870907135488769
0	4924	0.724870632582359
0	4931	-0.143395583599113
0	4939	-0.108915091272178
0	4947	1.25662203845289
0	4955	1.84582242788684
0	4962	1.00337095096455
0	4969	0.824378469121271
0	4976	1.12549070301519
0	4983	2.44788589198126
0	4990	0.161223248972533
0	4997	1.66821384975346
0	5004	0.365808650183657
0	5011	0.832313964344749
0	5018	0.676415364019082
0	5025	1.46642071457477
0	5032	1.82909290560388
0	5039	1.33124329952499
0	5046	1.36554102110792
0	5053	0.687496882638801
0	5062	0.917343883018407
0	5070	1.81868769211644
0	5078	0.808294845030416
0	5086	-0.670731753715171
0	5094	-0.0282378913209227
0	5101	1.23961009900874
0	5110	1.13499251872237
0	5118	-0.111125740017571
0	5126	0.263239111851552
0	5134	1.28431085449136
0	5142	1.48268068680532
0	5149	1.24854366730387
0	5156	1.47903443200915
0	5163	1.06632551709644
0	5170	1.12638021303059
0	5177	1.18155933030956
0	5184	0.770529399941833
0	5191	1.41870040200121
0	5198	0.372562676131730
0	5206	1.42750786887155
0	5213	1.30630135800524
0	5220	1.78621349749221
0	5227	2.28861221782589
0	5234	1.20065954337426
0	5241	-0.123210489116278
0	5248	0.219733453712943
0	5255	0.714665373293595
0	5262	2.34006085844777
0	5269	1.84915794710361
0	5276	1.22083506839691
0	5283	0.63185770744021
0	5290	0.0201367882430334
0	5297	0.180099624982485
0	5304	0.397074216708486
0	5311	1.59439281735668
0	5318	2.41838505021305
0	5325	1.66309285900962
0	5332	0.362845819025903
0	5339	1.80400734340152
0	5346	1.10651457640022
0	5353	1.27083350409110
0	5360	2.01205774444666
0	5367	2.66349153029482
0	5374	2.83581853531663
0	5381	2.33068172960287
0	5388	1.90306558235210
0	5395	0.955557739709695
0	5402	0.81316032889285
0	5409	-0.00829999752266097
0	5416	0.840391821473728
0	5423	1.91978598961613
0	5430	2.47558771755102
0	5437	1.16313095167692
0	5444	0.92045276293024
0	5451	0.37102218426526
0	5459	0.652629491065818
0	5466	1.88847986821046
0	5473	2.49723057429311
0	5480	1.71284804917567
0	5487	1.70369554221141
0	5494	1.96018423911476
0	5502	0.858994361812385
0	5510	0.630187814946107
0	5518	-0.472031145470666
0	5525	0.78097309674369
0	5532	0.266233745725259
0	5539	0.931362770218588
0	5546	0.096112295219986
0	5553	1.12549998962201
0	5560	1.31960604274444
0	5567	1.15112022678369
0	5574	0.60308475701129
0	5581	1.25648996432317
0	5588	2.04678859064560
0	5595	2.6295085315291
0	5602	2.73236951216348
0	5609	1.51011951375214
0	5616	1.26696756399093
0	5623	0.177980411472839
0	5630	1.06055214233077
0	5637	-0.356419567205238
0	5644	0.928666649500408
0	5651	1.9470924854691
0	5658	1.80785222368055
0	5665	1.89052011641941
0	5673	0.274010626842472
0	5680	0.927445387056423
0	5687	0.699708578097301
0	5694	1.02983997735135
0	5701	-0.184682326568527
0	5708	0.378925507358757
0	5715	1.79871193571424
0	5722	1.95956609828363
0	5729	2.00488308830617
0	5736	1.86565284630004
0	5743	1.65906643042763
0	5750	1.02826543391355
0	5757	2.63480471339339
0	5764	2.61673078228376
0	5771	1.89184380237095
0	5778	1.32114523827761
0	5785	0.51581323868232
0	5793	1.34340796331835
0	5801	0.856096408413591
0	5809	1.47452729157271
0	5817	0.768419226797636
0	5824	0.829225484845814
0	5831	0.804594209240252
0	5838	1.00689313422274
0	5846	1.09451701751377
0	5854	0.838188301824903
0	5862	0.821056059821934
0	5870	0.975959392498838
0	5878	0.90674211580089
0	5885	1.68386312667355
0	5892	1.67899124692352
0	5899	1.46774116081156
0	5906	1.75224939921617
0	5913	2.23259993585268
0	5921	1.42542353931051
0	5929	0.92530753369889
0	5937	0.962241488745377
0	5944	1.86869512423252
0	5951	1.84862613549643
0	5958	2.25982691259329
0	5965	2.26797240494691
0	5972	2.56368308630929
0	5979	1.62510662534724
0	5986	1.20114330323972
0	5993	0.609761445806037
0	6001	1.78986283185487
0	6008	1.90789859069043
0	6015	1.61011173994168
0	6022	1.05053842068196
0	6029	1.69667422260028
0	6036	2.77562633588871
0	6043	2.7679556379577
0	6050	1.81304317241122
0	6057	1.81526522854458
0	6064	2.19887449072256
0	6071	1.77745974474033
0	6078	2.20026443924923
0	6085	2.46895627719529
0	6092	1.80958357547450
0	6099	2.64847551755879
0	6106	1.98684723180219
0	6113	1.94459907821686
0	6120	1.33077659109077
0	6127	1.55457709521062
0	6134	1.60621179685549
0	6142	2.58475727801001
0	6150	2.59495589111689
0	6158	1.39719789833013
0	6179	-0.838688671040948
0	6186	-0.275506042450346
0	6193	1.35128179647828
0	6200	1.9739304940735
0	6207	2.33776337519893
0	6214	2.11351392756964
0	6222	0.817958953349204
0	6230	1.54664387942789
0	6237	1.55169948655081
0	6244	2.28665453004082
0	6251	2.23635924557164
0	6258	2.30972775278956
0	6265	1.87368647157165
0	6272	1.83229219974442
0	6279	2.29823882359607
0	6286	3.15246933075161
0	6293	3.30236606542848
0	6300	3.7304666518112
0	6307	3.69353685913054
0	6314	2.47260280947320
0	6321	2.81784633408013
0	6328	2.92323430411168
0	6335	0.930010232494457
0	6342	-0.405063646558925
0	6350	1.88440354873550
0	6358	1.63128836540376
0	6366	2.80007995243227
0	6374	2.59886230573378
0	6382	1.09673729146207
0	6390	0.788555582293947
0	6398	1.47657114942032
0	6406	0.943637695735846
0	6414	1.25768632767585
0	6422	1.98571321946867
0	6430	0.872003599482515
0	6437	0.466278134278395
0	6444	2.04391798466691
0	6451	1.58436759251878
0	6458	1.96303775863808
0	6465	1.57560983716280
0	6472	1.69086961776905
0	6479	1.07176914515866
0	6486	1.96101849127504
0	6493	1.77818365534968
0	6500	1.76353078089971
0	6507	1.86553247176494
0	6514	0.816223807506988
0	6521	-0.774613750763014
0	6528	0.116230151099248
0	6536	0.709716232186528
0	6543	0.459536026142571
0	6550	0.5318174781494
0	6560	0.372013442328669
0	6568	0.249564788714598
0	6576	-0.128963823981650
0	6584	-0.206520578127749
0	6592	0.627304716493946
0	6599	0.466440156871146
0	6607	0.191773754628794
0	6615	-0.223607477838776
0	6623	0.237984739246307
0	6632	-0.403665022046661
0	6640	0.53565403418937
0	6647	0.764823668491794
0	6655	0.215870652732921
0	6662	-0.0158578701582055
0	6669	0.771716847608733
0	6677	0.969830656881535
0	6687	1.39505661725498
0	6695	0.239171350347124
0	6703	0.730886436379927
0	6711	0.485079322214768
0	6720	0.18833525024373
0	6728	0.0563282850525759
0	6736	0.208852556243126
0	6743	0.676441624633741
0	6752	0.111990458869298
0	6760	0.94389524799687
0	6768	-0.171126024629650
0	6775	1.14241878983113
0	6782	1.25981609471995
0	6790	-0.855782797380824
0	6798	1.58121368477782
0	6808	0.782068701456417
0	6816	0.646458614436715
0	6824	0.2925444885693
0	6832	0.173075630448603
0	6840	0.957441319059447
0	6849	-0.12999925639303
0	6857	-0.895181111926102
0	6864	-0.798137935200224
0	6872	-0.96846520393976
0	6880	-0.519500422244064
0	6888	-0.086606796965568
0	6896	-0.104139021541149
0	6903	0.767298527217202
0	6912	-0.436781548713144
0	6919	-0.0358951879852203
0	6928	-0.447331977985215
0	6936	-0.587216377780057
0	6944	-0.382681155455612
0	6952	-0.561619056032943
0	6960	-0.851512865427889
0	6968	-1.0727739685891
0	6976	-0.984611996497807
0	6983	-0.978553138363528
0	6990	-0.784943035313773
0	6998	-0.169585995369830
0	7006	-0.787249348695766
0	7016	-0.325737348966823
0	7024	0.721032128573675
0	7032	-0.497005953866442
0	7040	0.519231524177314
0	7048	0.920783855228181
0	7056	-0.0961492947985434
0	7064	-0.872787033614898
0	7072	-1.67367248815455
0	7080	-0.61094525537436
0	7088	-1.38660826764911
0	7096	-1.40318122639892
0	7104	-1.20219419043131
0	7112	-0.812000725094159
0	7120	-2.42273862426484
0	7128	-1.22597373934588
0	7144	-2.04937200034518
0	7152	-1.67541665725162
0	7160	-1.63213615194461
0	7167	-0.63766790817751
0	7175	-0.710717486748996
0	7184	-1.92191788343948
0	7192	-1.19151731186948
0	7200	-1.6157350626691
0	7207	-1.46652223907936
0	7216	-1.58314236479842
0	7224	-1.80297282507478
0	7232	-1.54678942119813
0	7240	-2.02065242659377
0	7248	-1.96240680895408
0	7255	-1.77114186179599
0	7263	-1.7486664414331
0	7272	-1.80502052011803
0	7280	-1.40652806879564
0	7288	-1.09847663971932
0	7296	-1.37898376938254
0	7304	-1.93942102636227
0	7312	-1.65339664248371
0	7320	-1.24653472944830
0	7328	-2.14461316021932
0	7336	-1.84808562317247
0	7344	-1.63254102047271
0	7352	-1.91596358340557
0	7360	-2.35775233053166
0	7368	-1.63573439675802
0	7375	-2.25006114243942
0	7383	-2.13773557345383
0	7391	-1.83390376089119
0	7400	-1.45032260228643
0	7408	0.262767069032669
0	7416	-1.76444146433722
0	7424	-1.74221163007034
0	7432	-2.12266378345979
0	7440	-1.73155636271389
0	7448	-1.61148595058154
0	7456	-1.83229533916937
0	7464	-1.54444511278390
0	7488	-1.7929997604025
0	7496	-2.32316821398843
0	7504	-2.12334460101488
0	7512	-1.86945815728864
0	7520	-2.01568350179113
0	7528	-2.23711533329746
0	7536	-2.13536819907304
0	7544	-1.53355865649749
0	7552	-1.77394212638496
0	7560	-1.61515629905977
0	7568	-1.30879860418232
0	7576	-2.31966483058003
0	7584	-1.14432416779126
0	7592	-1.36747937791767
0	7600	-2.09381336903129
0	7609	-0.177485269851972
0	7617	-0.636227652071597
0	7625	-1.07759342942385
0	7632	-1.26620884141251
0	7640	0.803996840500237
0	7648	0.411762767555086
0	7656	-0.573145900415304
0	7663	-0.103345718404809
0	7672	-1.77638641301732
0	7680	-1.89709858013112
0	7688	-2.11586777787060
0	7696	-1.44848587050219
0	7704	-1.72022487009350
0	7712	-1.87418004114626
0	7720	-2.06264700292776
0	7728	-2.07795003461914
0	7736	-1.63948254639145
0	7744	-1.38434972821553
0	7752	-1.62617389516401
0	7760	-1.18108839385144
0	7768	-0.961972059665968
0	7776	-1.01984493877802
0	7784	-2.11731968670933
0	7792	-1.90236672997493
0	7800	-2.00063170704614
0	7808	-2.11281413516359
0	7816	-1.44695907974515
0	7824	-1.69099719103141
0	7840	-1.55593174970583
0	7889	-2.85827425314751
0	7896	-1.35293304788424
0	7904	-1.54256438641839
0	7912	-2.21025029183858
0	7920	-1.87245867905698
0	7928	-1.63109445676355
0	7936	-1.88086467168623
0	7944	-1.91489715622961
0	7952	-1.97736722106394
0	7960	-1.19614783750404
0	7968	-1.32306276862542
0	7976	-1.9780985372786
0	7984	-1.64207230464441
0	7992	-1.95953704005040
0	8000	-1.46900146432677
0	8008	-1.72674256624220
0	8015	-1.30183678441191
0	8024	-0.855877860796276
0	8032	-1.70547755258536
0	8039	-2.03054990236423
0	8046	-2.26298907395357
0	8053	-2.17093213987159
0	8060	-0.605222540575983
0	8067	0.481279253796634
0	8075	-0.0576053188202854
0	8083	-1.79843131898227
0	8091	-1.99207606039227
0	8099	-1.99765893324621
0	8107	-1.94533148209793
0	8120	-1.13878458104572
0	8128	-1.24877716033152
0	8135	-1.75344210562002
0	8142	-0.699030474160485
0	8149	-1.97713804075919
0	8157	0.670842652436548
0	8165	-0.533726717765258
0	8173	-1.97266077646430
0	8181	-1.85010751881059
0	8189	-1.65819952927911
0	8197	-0.277226944090348
0	8205	-1.69607566407079
0	8213	-1.00214134252772
0	8221	-1.58971532977540
0	8229	-1.53977762736872
0	8237	0.0963899787987312
0	8245	1.03451379624455
0	8253	-0.100130778692710
0	8264	-1.14247075339851
0	8272	-0.607738654084873
0	8280	0.0395789372831121
0	8287	-0.0919429278375468
0	8294	-1.07133032527771
0	8301	-0.605237712389989
0	8308	-1.11650338957587
0	8315	-1.16291081300477
0	8322	-1.79082533447691
0	8329	-1.32894874806169
0	8336	-1.85993151317649
0	8344	-1.84034951073074
0	8352	-1.90377067989587
0	8360	-3.02972452552593
0	8368	-1.86945302298985
0	8376	-2.21172428923619
0	8384	-1.69094626415258
0	8392	-1.83498514105673
0	8400	-1.95900150628453
0	8408	-1.4146600686192
0	8416	-1.93121126419615
0	8424	-2.32996073524204
0	8432	-1.38758508597973
0	8440	-2.06600164061341
0	8448	-2.01580458132888
0	8456	-1.33630267477508
0	8464	-1.57807527512140
0	8472	-1.67927050708652
0	8480	-1.62503186610401
0	8488	-1.69707059985615
0	8496	-1.94583207871269
0	8504	-2.06403008820933
0	8512	-0.593289777786005
0	8520	-1.80431219702007
0	8528	-1.88874884025701
0	8536	-1.54136811734531
0	8543	-1.05032637142681
0	8551	-1.48210455078335
0	8559	-1.65893625822662
0	8567	-1.82730885387932
0	8575	-0.936219851242616
0	8583	-0.627817030529557
0	8591	-0.638853618462614
0	8599	-0.978399012817565
0	8607	-1.82879991549827
0	8615	-1.71583863453532
0	8623	-2.10103883033891
0	8631	-1.66867780410921
0	8639	-1.01104056493806
0	8646	-0.996872813525322
0	8654	-1.23438714952138
0	8664	-1.58047232019657
0	8672	-1.86270319952088
0	8680	-1.71580259471073
0	8688	-1.08792209027654
0	8696	-1.46696765876941
0	8704	-1.93285528642505
0	8711	-1.48221255768962
0	8719	-2.30206494719539
0	8727	-2.17477205099174
0	8735	-2.04979934298268
0	8743	-1.74203072693252
0	8751	-2.29226416583916
0	8759	-2.04774529922984
0	8767	-2.13053254062208
0	8775	-2.15912123864317
0	8783	-2.1915467137673
0	8791	-1.82471529738721
0	8800	-2.26989547629988
0	8808	-2.21660418311491
0	8816	-2.25890653012226
0	8824	-1.43347582369882
0	8832	-1.64289800238399
0	8840	-1.22069063733839
0	8848	-0.925503413690888
0	8856	-1.78202872090937
0	8864	-1.79788163608282
0	8872	-2.27523394270482
0	8880	-2.37059046751098
0	8888	-2.04741983134623
0	8896	-1.76007908564538
0	8904	-1.46897332228445
0	8912	-2.24983565308790
0	8920	-2.09705585507137
0	8928	-2.17808648904048
0	8936	-2.14805044589146
0	8944	-1.60414548458819
0	8952	-1.91458608057323
0	8960	-1.98345391409968
0	8968	-1.78612679449966
0	8976	-2.22858180809843
0	8984	-2.40351191123252
0	8992	-2.39810171271936
0	9000	-1.52561066120702
0	9008	-1.91886474790653
0	9016	-2.20469566065851
0	9024	-2.38833914093703
0	9032	-1.53984500824679
0	9040	-1.32408392651616
0	9048	-2.1888242464512
0	9056	-1.97365399178613
0	9064	-1.76078656243203
0	9072	-2.0658958443016
0	9080	-1.82948095373257
0	9088	-1.75294098804894
0	9096	-1.93042815344591
0	9104	-1.66909149052041
0	9112	-1.73862627327573
0	9120	-1.68879922972791
0	9128	-1.96017713527411
0	9136	-1.38379790911214
0	9144	-1.17433065222826
0	9152	-0.682167690229223
0	9160	-2.26331812980118
0	9168	-2.23416935369934
0	9176	-1.84960200890268
0	9184	-2.11489918061218
0	9192	-2.16154159442436
0	9200	-2.18019551670525
0	9208	-1.31673209415153
0	9216	-1.44098970704164
0	9224	-1.93245113781337
0	9232	-2.27351855112548
0	9240	-1.97605940455276
0	9248	-2.33032371691317
0	9256	-1.53131456493269
0	9264	-2.11181711905909
0	9272	-1.87096177528944
0	9280	-2.04683438365265
0	9288	-1.82438893814407
0	9296	-1.86951835249805
0	9304	-1.82383163747174
0	9312	-1.11728576372024
0	9320	-1.32244715322556
0	9328	-2.03216933843536
0	9336	-2.23078836090588
0	9344	-2.28939439866631
0	9352	-1.67670157208774
0	9360	-1.72193013397298
0	9368	-1.91141249132788
0	9384	-1.67533647875312
0	9392	-2.10619762824104
0	9400	-1.98994288678686
0	9408	-2.56504020629193
0	9416	-2.26613753968213
0	9424	-2.11251966734473
0	9432	-1.86946114869785
0	9440	-2.13076783729461
0	9448	-2.07394598185195
0	9456	-1.98814204490089
0	9464	-2.26397748242203
0	9472	-1.64684702397175
0	9480	-0.832576253771904
0	9488	-1.72754817474306
0	9496	-1.72518610699269
0	9512	-0.576058094943704
0	9543	0.0579121196988579
0	9551	-0.982052581395364
0	9559	-1.51403552882613
0	9567	-1.58654523981362
0	9575	-1.44579294991505
0	9583	-1.99659852507253
0	9591	-0.617849323608453
0	9599	-1.2362484275218
0	9607	-1.40016927041430
0	9615	-1.95985874670598
0	9623	-2.0618338666369
0	9631	-2.19424403863783
0	9639	-1.78363481197665
0	9647	-1.45465740737629
0	9655	-1.97076600541804
0	9663	-2.08212756638324
0	9671	-1.50171977573563
0	9679	-1.78313029421483
0	9687	-2.07775780175549
0	9695	-1.84041552272763
0	9703	-1.76409596494508
0	9711	-1.00757719117726
0	9719	-1.92869524414153
0	9727	-1.89635323821516
0	9735	-1.36668849618946
0	9745	-1.64650576348847
0	9753	-1.45432200006134
0	9761	-1.63982409669826
0	9769	-1.88132664790261
0	9777	0.728543435556719
0	9785	-0.596461535304625
0	9793	0.841515715256224
0	9801	1.22657970562768
0	9809	-1.52569794767397
0	9817	-1.83162696320974
0	9825	-1.75469671484943
0	9833	-2.02142462244497
0	9841	-1.66716356491959
0	9849	-1.88854209568460
0	9857	-1.74617648594768
0	9865	-1.96145672524495
0	9873	-1.82519073626211
0	9881	-1.57412934262951
0	9889	-1.29658205813291
0	9897	-0.792926296194476
0	9905	-1.48959092539447
0	9913	-1.60833028788049
0	9921	-2.02547561621433
0	9929	-2.12830361169854
0	9937	-2.00660014581889
0	9945	-1.09202135493642
0	9953	-0.553630416389007
0	9961	-1.24560211844064
0	9969	-2.01643577494653
0	9977	-1.74003286265149
0	9985	-1.93281158507251
0	9993	-1.27071333323276
0	10001	-1.49147808609995
0	10009	-1.67242930507687
0	10017	-2.06682360383405
0	10025	-1.18697315033486
0	10033	-2.04041268083184
0	10041	-1.35024697717506
0	10049	-0.259022344892008
0	10057	-1.03640486971914
0	10065	-1.0802125135713
0	10073	-1.48172088934201
0	10081	-1.72646238152798
0	10089	-1.74376503200158
0	10097	-1.17039476638768
0	10105	-1.40839812518912
0	10113	-1.44396843287144
0	10121	-1.81760547706462
0	10129	-1.37946193109652
0	10137	-1.79617427666074
0	10145	-1.63481717480828
0	10153	-1.80198452551131
0	10161	-2.02719369255942
0	10169	-1.65501515432018
0	10177	-2.13664603365248
0	10185	-1.77859442726291
0	10193	-1.67416168927145
0	10201	-1.54130400896971
0	10209	-2.02043110299239
0	10217	-0.672576896263617
0	10225	2.46626062434418
0	10233	0.323267506366189
0	10241	-1.93026144685773
0	10249	-1.04970983724478
0	10257	-2.09793086151029
0	10265	-1.68296303716627
0	10273	-1.8512433595892
0	10281	-2.07093650435510
0	10289	-1.69771963715225
0	10297	-2.21764978598033
0	10305	-2.01397167410606
0	10313	-1.38504427847651
0	10321	-1.46432556125766
0	10329	-1.44270158174030
0	10337	-1.37760072430668
0	10345	-1.50713929183018
0	10353	-1.97058629686040
0	10361	-1.96614408268915
0	10369	-1.55422533433961
0	10377	-2.16819022902916
0	10385	-1.29348217140290
0	10393	-0.231851035432753
0	10401	-1.70393965761032
0	10409	-1.86980390943995
0	10417	-1.72957245003973
0	10425	-1.06832870275665
0	10433	-1.29711644055731
0	10441	-0.951164217713611
0	10449	-0.701261105202367
0	10457	-0.915677565814201
0	10465	-1.50449525298743
0	10473	-2.09922280027449
0	10481	-1.41840424210788
0	10489	-1.97171940001662
0	10497	-1.82961617358757
0	10505	-1.27078102310233
0	10513	-0.339701183064119
0	10521	-0.946703217806264
0	10529	-1.57565971077051
0	10537	-1.64872799524616
0	10545	-1.24515540298520
0	10553	-1.76531051129482
0	10561	-2.24512685726213
0	10569	-1.76182171067047
0	10577	-1.50017278839169
0	10585	-1.95106660821145
0	10593	-2.1920942688936
0	10601	-1.75788232222891
0	10609	-2.02389833508065
0	10617	-1.90780788486724
0	10625	-2.26952294588061
0	10633	-2.27936187056804
0	10641	-2.05855158863452
0	10649	-2.22102578323861
0	10657	-1.82602641205666
0	10665	-2.17409014168683
0	10673	-0.878152362017032
0	10681	-0.91609832964886
0	10689	-1.88298974749875
0	10697	-2.03676268802984
0	10705	-1.97307137701154
0	10713	-2.24640290851148
0	10721	-2.15419377965999
0	10729	-1.58175741733764
0	10737	-1.57695898588795
0	10745	-1.26919366319307
0	10753	-0.674809638562659
0	10761	-1.08079649755819
0	10769	-0.567567240139349
0	10777	-1.34682335079984
0	10785	-1.36972172289471
0	10793	-1.73318245619384
0	10801	-1.7287860804842
0	10809	0.206416398496130
0	10817	-0.899647554929688
0	10825	-0.743449497886264
0	10833	-1.20190003679218
0	10841	-1.57674186831566
0	10849	-1.72367771000899
0	10857	-1.46966497808998
0	10865	-2.26743223529777
0	10873	-1.58870066597201
0	10881	-1.73487379864160
0	10889	-1.85479894651706
0	10897	-2.00207078185653
0	10905	-1.73640640866085
0	10913	-1.86440621703387
0	10921	-1.99381552038061
0	10929	-2.21614103383141
0	10937	-1.05939313817529
0	10945	0.150222667005836
0	10953	-0.0370658467200142
0	10961	-0.444770432578101
0	10977	-0.735178223537411
0	10985	-1.14530771244738
0	10993	-1.57253248269036
0	11001	-0.774264973980882
0	11009	-1.95462185027764
0	11017	-1.76726237362972
0	11025	-1.34635550220597
0	11033	-1.98600825912752
0	11047	-1.24884839161972
0	11055	-1.51806247106404
0	11063	-1.66610022581002
0	11071	-1.82819051618760
0	11079	-1.60487873796077
0	11087	-1.35365775667368
0	11095	-1.53931067827962
0	11103	-1.45710744706415
0	11111	-1.45369902336008
0	11119	-2.34030539005541
0	11127	-1.64568133772897
0	11135	-1.86614934851109
0	11143	-1.80643812257552
0	11151	-1.99542839379638
0	11159	-2.21804805915041
0	11167	-1.04832056960281
0	11175	-2.06902808888071
0	11183	-1.71772224761834
0	11191	-1.77682351090967
0	11199	-1.80575783845825
0	11209	-2.3112043616014
0	11217	-1.78858807289235
0	11225	-2.13727048225055
0	11233	-1.79146224416037
0	11241	-1.99333493861069
0	11249	-2.18096776983910
0	11257	-1.17625264681231
0	11265	-1.76883451810744
0	11280	-2.04358582615851
0	11289	-1.9611204616702
0	11297	-2.11858738786564
0	11304	-1.87816680633374
0	11312	-1.50132071598619
0	11321	-1.96467580109427
0	11329	-1.64654861719087
0	11337	-1.86506526523817
0	11344	-1.76479575728105
0	11352	-1.77236525408421
0	11360	-1.37192413015647
0	11368	-1.93045865251579
0	11376	-1.6511895424862
0	11384	-1.30191078217914
0	11393	-1.48924318019302
0	11401	-1.46472272000593
0	11409	-1.75016767095854
0	11416	-1.85282642372916
0	11424	-1.75655671672766
0	11432	-1.78900411296638
0	11440	-1.49400929072068
0	11448	-1.81594781485418
0	11456	-1.74520057581091
0	11464	-0.521724558859676
0	11472	-1.05832808587486
0	11480	-2.02249470826909
0	11489	-1.86993942403307
0	11497	-2.11950366508193
0	11504	-1.78674236736656
0	11512	-1.97158764501385
0	11521	-1.88503537924993
0	11529	-1.51109476803057
0	11537	-0.440096501098128
0	11545	-2.2729959893575
0	11553	-1.95099558465329
0	11561	-0.777774563542489
0	11569	-0.578513496801863
0	11577	-0.75252090209151
0	11585	-2.28565723960405
0	11593	-1.52437976336658
0	11601	-1.91483684827354
0	11609	-1.93870690253734
0	11617	-1.20310488877125
0	11625	-1.45434079176141
0	11633	-0.84818783781737
0	11641	0.709450818619321
0	11663	-2.07339833207265
0	11673	-1.58100451262038
0	11681	-1.32164775392075
0	11688	-1.80984595817569
0	11695	-0.0995251090640243
0	11703	-1.06126807759879
0	11711	-1.59738783593810
0	11719	-1.99728145645449
0	11727	-2.03209263185959
0	11735	-0.96898976769628
0	11743	0.150082050727973
0	11751	-1.26243927041699
0	11761	-1.34575850844397
0	11768	-0.692766650842153
0	11777	-1.53217476949863
0	11784	-1.81808058280133
0	11791	-1.72203364009891
0	11799	-1.55184777076298
0	11807	-1.47005772390947
0	11815	-1.65931470877425
0	11823	-1.56012757049419
0	11831	-1.70725310234819
0	11839	-1.71281817838741
0	11847	-1.63517512386723
0	11855	-1.51553804560257
0	11863	-1.69501361453701
0	11871	-0.72470250279417
0	11879	-1.66110508681722
0	11887	-1.77730435337239
0	11895	-1.71844364005422
0	11903	-1.76731710995341
0	11911	-1.53192358503849
0	11919	-1.58115303124656
0	11927	-1.31952226531961
0	11935	-1.55460084023605
0	11943	-1.31448761466166
0	11951	-0.590830165886416
0	11959	-1.27321763387766
0	11967	-1.64930067033989
0	11975	-1.30914468373022
0	11983	-1.12661273625627
0	11991	-1.23314322840488
0	11999	-1.45932755146289
0	12007	-1.04915594202311
0	12015	-1.51965702617901
0	12023	-1.34778622909645
0	12031	-1.28286654420413
0	12039	-0.87756242107004
0	12047	0.572717238720233
0	12055	-0.86833898185305
0	12063	-1.69388615306335
0	12071	-1.44526114077699
0	12079	-1.51147371916201
0	12087	-1.11040093638779
0	12095	-0.505862715179301
0	12103	-1.49097041788621
0	12111	-1.55077082775944
0	12119	-0.71685553655243
0	12127	-0.902366457366805
0	12135	-0.977041803734727
0	12143	-1.14562868881144
0	12151	-0.00938284918739551
0	12159	-1.36366637497246
0	12167	0.714060662762323
0	12175	1.20072101037696
0	12183	-1.66608584783539
0	12191	-1.30575490319604
0	12199	-0.569716359077841
0	12207	-1.27652362624379
0	12215	-1.74985560278540
0	12223	-1.31407460101251
0	12231	-1.51687761973040
0	12239	-0.712417850965663
0	12247	-1.33353008622941
0	12255	-1.17662562212693
0	12263	-1.28605054728332
0	12271	-0.636676382414471
0	12279	-0.738582638245073
0	12288	1.76095270916925
0	12296	-0.743120066543983
0	12304	-1.24997717414052
0	12311	-1.27826531557004
0	12319	-1.62677937874493
0	12327	-1.63446510674451
0	12335	-1.58303352677479
0	12343	-0.681883611032982
0	12351	-1.26612476200634
0	12359	-1.83993271434719
0	12367	-1.45548674911919
0	12375	-1.72720996429170
0	12383	-1.57376971403741
0	12391	-1.75577567547738
0	12399	-0.716249520460206
0	12407	-1.39805255335638
0	12415	-1.48748409649786
0	12423	-1.44739220330224
0	12431	-1.63294173095911
0	12439	-1.16660491781072
0	12447	-0.59259543863354
0	12455	-0.935821160155636
0	12464	-1.40700101254142
0	12472	-0.76015516375602
0	12488	-0.966967062041654
0	12496	-1.37200276864847
0	12504	-1.24705780662747
0	12512	-1.13318468293127
0	12520	-1.48783562501831
0	12528	-1.22138251716149
0	12535	-0.747320429700132
0	12543	-1.63943038424444
0	12551	-1.81021964456591
0	12559	-1.06834013345509
0	12567	-1.55507273475824
0	12575	-1.20598119959149
0	12583	-1.28493236136231
0	12591	-1.72105248691736
0	12599	-1.89044453214689
0	12607	-0.429816927342867
0	12615	-1.04325928740804
0	12623	0.351329228979996
0	12631	-0.316414442930497
0	12641	-0.893712862627702
0	12649	-1.11316187719080
0	12656	-1.72492392752876
0	12663	-1.54954304704367
0	12671	-1.37099614223412
0	12679	-1.58702047385936
0	12687	-1.29196807130611
0	12695	-0.498711609045015
0	12704	-0.379193364538867
0	12712	-0.970100982860432
0	12719	-1.80128523576703
0	12727	-2.03638578761647
0	12735	-1.82546843589893
0	12743	-1.58555707986467
0	12751	-1.32283063658968
0	12759	-1.69588002656833
0	12767	-1.35842363484918
0	12775	-1.51395031399580
0	12783	-1.71052301332351
0	12791	-2.21667282380412
0	12799	-1.69925335520768
0	12807	-1.09489012861674
0	12833	1.91708692791276
0	12841	1.01412602480027
0	12849	-1.46150693800669
0	12857	-2.25651712370820
0	12865	-1.89885839346948
0	12873	-2.27977001170823
0	12881	-2.26478424887026
0	12889	-1.98547074425665
0	12897	-2.27043152100973
0	12905	-2.22537200354555
0	12935	-1.98658197264736
0	12942	-1.64775736415027
0	12951	-1.92750496594755
0	12959	-1.99885654392057
0	12993	-1.58599457491967
0	13001	-1.29173162249530
0	13029	-1.86241946059851
0	13037	-1.20826016554534
0	13047	1.51286769879291
0	13055	1.41377626454134
0	13063	-2.10290633485053
0	13071	-1.66984577054816
0	13079	-1.91788534506679
0	13087	-2.27503666277207
0	13095	-1.71328459052571
0	13103	-1.70253346736625
0	13111	-1.95725443978355
0	13119	-2.20622705848081
0	13129	-1.00693060853568
0	13137	-1.06628010868342
0	13145	-0.882088467790786
0	13153	-1.72991278456611
0	13161	-1.87615706985659
0	13185	1.67959240701042
0	13193	-0.446657008707676
0	13201	-0.799893483155424
0	13209	-1.69093225214231
0	13217	-0.919812583646729
0	13225	-1.36070869463760
0	13233	-2.18641684673792
0	13241	-1.74254814548718
0	13249	-0.493040606139282
0	13257	-0.68833568710673
0	13265	-1.50174459417567
0	13273	-1.69547739061519
0	13281	-2.16510162824320
0	13289	-1.47330848608781
0	13297	-1.25598791203738
0	13305	-1.64397440458885
0	13313	-1.66248566373339
0	13321	-1.57417887650697
0	13337	-1.72672427024492
0	13345	-1.47403564795536
0	13353	-1.90920896462293
0	13361	-2.17117331422731
0	13369	-1.662832177586
0	13377	-2.17476971238213
0	13385	-1.31828841108989
0	13393	-1.60934090079738
0	13401	-2.03411427752338
0	13409	-1.67605703282938
0	13417	-1.79516106341158
0	13425	-1.61425688913814
0	13433	-1.41042342311405
0	13441	-1.83903286610701
0	13449	-1.73026454084040
0	13457	-1.5476786991875
0	13465	-1.88752695501661
0	13473	-1.52954155930164
0	13481	-1.91805931016237
0	13489	-1.13448091894952
0	13497	-1.39045334450782
0	13505	-2.12521233437958
0	13513	-1.84057331355537
0	13521	-1.03242134607831
0	13529	0.465031229429134
0	13537	-1.70545562981222
0	13545	-1.27746260435177
0	13553	-1.18619660030339
0	13569	-1.65028330776461
0	13577	-1.63979253300643
0	13585	-1.82263071955094
0	13593	-2.11007827244631
0	13601	-1.94440785699706
0	13609	-1.65141131418686
0	13617	-2.09551605083470
0	13625	-0.992916361598625
0	13633	-0.453178129963542
0	13641	-0.749904268534586
0	13649	-2.20086830563742
0	13657	-1.83693611710201
0	13665	-0.8721453348747
0	13673	-0.326436899196058
0	13681	-1.51030280063757
0	13689	-1.65290885351548
0	13697	-1.31374482191041
0	13705	-1.69271062450985
0	13713	-1.36450173292973
0	13721	-1.45722712371737
0	13729	-1.4944424989718
0	13737	-1.85549219587846
0	13745	-1.5195920347687
0	13753	0.686101962439798
0	13761	0.511589982264597
0	13785	-1.99790773276969
0	13793	-1.31507465740753
0	13801	-1.88527619732198
0	13809	-1.57453773590285
0	13817	-1.71134812001140
0	13825	-2.09058037678522
0	13833	-1.19188863380226
0	13841	1.06293378638458
0	13849	1.29938621445152
0	13857	-1.10652304206859
0	13865	-2.10870560287663
0	13873	-1.50941296720237
0	13881	-1.62733928310598
0	13889	-1.39981422306398
0	13897	-2.17143420570103
0	13905	-1.94047678348307
0	13913	-2.03658911895972
0	13921	-1.58695519307511
0	13929	-1.97698232199639
0	13937	-1.88464329532205
0	13945	-1.87892772491730
0	13953	-1.47871021537283
0	13961	-2.23679898555452
0	13969	-1.77473613116689
0	13977	-1.98401104337377
0	13985	-1.51980882767411
0	13993	-1.37606792223771
0	14001	-1.59901719665588
0	14009	-1.80912925483906
0	14017	-1.89795703126445
0	14025	-1.58082970698767
0	14033	-2.13474859168373
0	14041	-1.36922904259476
0	14049	-1.17963315477767
0	14057	-1.50967120124208
0	14065	-1.97354086297686
0	14073	-1.04446347347364
0	14081	0.950330119396402
0	14089	0.247397242258158
0	14097	-1.79532598478923
0	14105	-2.05713502104248
0	14113	-2.14186404819511
0	14121	-2.02352293094375
0	14129	-1.34463904879607
0	14137	-1.60081066110689
0	14145	-1.94360191080869
0	14153	-1.45373720597977
0	14161	-1.90404578957937
0	14169	-1.89789232803773
0	14177	-1.1951006544748
0	14185	-1.92249959543511
0	14193	-1.85463625444684
0	14201	-1.40903198929187
0	14209	-0.425272740569506
0	14217	-1.53023781434948
0	14225	-1.07584040999566
0	14233	-0.537645907347552
0	14241	-1.55691455440379
0	14249	-1.74457203596583
0	14257	-2.22216045312501
0	14265	-1.89380663126793
0	14273	-1.78964839749634
0	14281	-1.73232080657241
0	14289	-1.43961908792474
0	14297	-1.83675173462486
0	14305	-1.39941953565541
0	14313	-1.92414037535006
0	14321	-2.03352004328218
0	14329	-1.58741704863878
0	14337	-1.97691566232277
0	14345	-2.24192521479695
0	14353	-1.73924628346096
0	14361	-0.585362123738827
0	14369	-1.03886677957888
0	14377	-1.74767286431170
0	14385	-1.43573800046806
0	14393	-1.29376376655862
0	14401	-0.683057446059462
0	14409	-0.854941506313296
0	14417	-1.05599907775107
0	14425	-1.52451330401799
0	14433	-1.7757805174381
0	14441	-1.59095919009289
0	14457	-1.20387796736553
0	14465	-1.84912780031109
0	14481	-1.34734035243761
0	14489	-1.63014039403389
0	14497	-1.69459095800589
0	14505	-1.75206393988100
0	14513	-2.10824958589523
0	14521	-2.23002834458566
0	14529	-1.32131692327017
0	14537	-1.65424448259536
0	14545	-1.54795425752369
0	14553	-1.26667628625199
0	14561	-1.67494305753527
0	14569	-1.54076030472124
0	14577	-2.18169661720393
0	14585	-1.66571165247284
0	14593	-2.0266259356956
0	14601	-0.947032409138946
0	14617	-0.738482894991293
0	14625	-1.29400839208750
0	14633	-1.67015065356356
0	14641	-1.38281529521115
0	14649	-0.67322836271236
0	14657	-0.517198059193007
0	14665	-1.08890573905559
0	14673	-1.23361693712288
0	14681	-1.45186440735844
0	14689	-1.39253079994339
0	14697	-1.06600049139004
0	14705	-1.13282574445061
0	14713	-0.863786856194032
0	14721	-1.38732247368452
0	14729	-1.66450676011951
0	14745	-0.27062153921472
0	14753	-1.14299462942305
0	14761	-1.27778105656683
0	14769	-1.64676866606086
0	14777	-1.53990261891877
0	14785	-1.49732105505450
0	14793	-1.70529095252529
0	14801	-1.62983727958995
0	14809	-1.80997010068632
0	14825	-1.59716248213198
0	14841	-1.89385873818314
0	14849	-1.67376922678203
0	14857	-1.50176973753284
0	14889	-0.5312523280634
0	14897	-1.44134555460591
0	14905	-1.65661534295377
0	14913	-1.30434203968196
0	14921	-1.60207906830488
0	14929	-1.76765709501668
0	14937	-1.72481574546720
0	14945	-1.45586367307761
0	14953	-1.55506883564525
0	14961	-1.89072094988352
0	14969	-2.16666042920389
0	14977	-1.54867493895654
0	15001	-1.41295236589361
0	15009	-1.42783620089566
0	15017	-1.49624621414633
0	15025	-2.07589713718383
0	15033	-1.05956218653551
0	15041	-0.92828444566171
0	15049	-1.37215448785021
0	15057	-1.37561835903293
0	15065	-1.66486849723523
0	15073	-1.60827463704679
0	15081	-1.42793778445607
0	15089	-1.35398817763406
0	15097	-1.48203644309148
0	15105	-1.49406273906139
0	15113	-1.68991819912281
0	15121	-2.27293016427828
0	15129	-2.01284179297676
0	15137	-1.40042204895302
0	15145	-1.88283178149836
0	15153	-1.92072865458048
0	15161	-1.26910397868261
0	15169	-1.63249426137621
0	15177	-1.46185838579508
0	15185	-1.29620908701775
0	15193	0.136714033422444
0	15201	0.372279365765529
0	15209	-1.40973464925427
0	15217	-1.35522241983731
0	15225	-2.21496256225315
0	15233	-1.57161388904752
0	15241	-2.05269101862662
0	15249	-2.29757758853564
0	15257	-1.73012529302118
0	15265	-1.65239681893266
0	15273	-2.00323190365275
0	15281	-1.99192283189749
0	15289	-1.67121181600257
0	15297	-1.57771699661884
0	15305	-1.14172204570293
0	15313	-1.97423754690599
0	15321	-1.37755181871585
0	15329	-1.86400367017960
0	15337	-1.30925375455814
0	15345	-1.8611373093901
0	15353	-2.01593892756558
0	15361	-1.99766174346198
0	15369	-1.88108126413258
0	15377	-1.72728248638230
0	15385	-1.92500615761074
0	15393	-1.39698175374600
0	15401	-1.86621821050797
0	15409	-2.24116938408137
0	15417	-1.74658751574511
0	15425	-1.36861709208467
0	15433	-0.872122282319647
0	15441	-1.95703219395092
0	15449	-1.81171883196684
0	15457	-1.54716647575865
0	15465	-1.69865255298684
0	15473	-1.41705404343783
0	15481	-1.67974589440771
0	15489	-2.12176425501569
0	15497	-1.81869756106846
0	15505	-1.98084650820943
0	15513	-1.50233641864666
0	15521	-0.656755774101166
0	15529	-1.82873759876626
0	15537	-1.68496506843665
0	15545	-1.92160394683060
0	15553	-1.87632275074714
0	15561	-1.38312028823671
0	15569	-1.70772186502835
0	15577	-1.12011070715923
0	15585	-1.76973085150784
0	15593	-1.88793046561213
0	15601	-2.06388007639941
0	15609	-1.85855296472537
0	15617	-1.89714801442066
0	15625	-1.86302703132586
0	15633	-1.85764977734804
0	15641	-1.97525859366232
0	15649	-1.26149126202942
0	15657	-1.47113749030739
0	15665	-1.43068579331175
0	15673	-1.85384159246996
0	15681	-1.77765833118493
0	15689	-1.66991867566939
0	15697	-1.87253409227124
0	15705	-1.7693195636868
0	15713	-1.68583898276292
0	15721	-2.21537734416705
0	15729	-1.97809014463692
0	15737	-2.01896824236305
0	15745	-2.14085642561326
0	15753	-1.85689915488390
0	15761	-1.37040901232019
0	15769	-1.70367850996327
0	15777	-1.91830509212255
0	15785	-1.79212696470403
0	15793	-1.66620652328961
0	15801	-1.28151120402489
0	15809	-1.6645992531389
0	15817	-1.48630023838881
0	15825	-1.46762968178674
0	15833	-1.07204691185418
0	15841	-0.979326056382972
0	15849	-1.11034056978345
0	15857	-1.70634475459412
0	15865	-1.66996784239229
0	15873	-1.60084332560140
0	15881	-1.09416318332204
0	15889	-1.07856152577432
0	15897	-2.04119243888815
0	15905	-1.78135680936589
0	15913	-2.09309252725739
0	15921	-1.72499781187134
0	15929	-1.73126621821612
0	15937	-1.50882932878842
0	15945	-1.27574367714555
0	15953	-1.73131005229646
0	15961	-1.66567005013472
0	15969	-1.38086494309528
0	15977	-0.885546111804095
0	15985	-1.69103522338904
[truncated: 224,784 more rows]
