# Supplementary material for: A Compendium of Nucleosome and Transcript Profiles Reveals Determinants of Chromatin Architecture and Transcription
Source: PLoS Genet. 2013 May 2;9(5):e1003479. doi: 10.1371/journal.pgen.1003479 (PMC3642058; doi:10.1371/journal.pgen.1003479)
Supplement: Dataset S1 — Yeast transcript annotation R script and data files. Please note this file is 81.9 MB and may be difficult for some readers to download due to its size. (GZ) [file pgen.1003479.s001.gz › yeast-transcript-annotation/chr5.data.snyder.end3]

1586	1
7155	1
8436	1
10564	1
14230	1
14661	1
15813	1
16077	2.32192809488736
17011	1
17118	1.58496250072116
17277	1
17646	1
17823	1
17935	1.58496250072116
17954	2.8073549220576
19566	1.58496250072116
19583	2.58496250072116
19589	1.58496250072116
23247	1
23271	1.58496250072116
25425	1
25508	1
27274	1
29610	2
29619	1
29708	1
33543	1
34093	1.58496250072116
34107	1.58496250072116
36305	2
36366	1
38210	1
39822	3.4594316186373
39832	3
39888	1
39927	1
40031	1
40205	1
40300	1
40780	1
41837	1
41979	1
42358	1.58496250072116
42379	1
42412	1
44292	1
44329	1
44717	1
44927	2.58496250072116
44969	1
44993	4.16992500144231
45005	1.58496250072116
45858	1
46167	1
48401	1
48415	1.58496250072116
48604	1
48746	1
49928	1
50148	1
50711	1
51825	1
52093	1
52442	1
52496	6.22881869049588
52510	2.32192809488736
52587	1
52609	1
52622	2
52635	2
52651	3.32192809488736
52663	2.32192809488736
52678	3.16992500144231
52735	2
52789	1
52948	2.32192809488736
53026	1
53067	1.58496250072116
53137	1
53189	1
53832	1
53946	1
54031	1
55756	1
58158	2
58475	1
58495	1
59192	1.58496250072116
59229	1.58496250072116
59246	3.4594316186373
59275	1
59289	2
59368	2.32192809488736
59376	1.58496250072116
59401	1
59530	2
59582	1.58496250072116
60025	1
61168	1.58496250072116
61432	1.58496250072116
61596	2
64145	1
65211	1
65315	2.58496250072116
65324	1
65342	1
65610	1
67044	1.58496250072116
67061	4.16992500144231
67078	1
67180	1.58496250072116
67251	1
67331	1
67479	1
67544	1
67662	1
70296	3.16992500144231
70302	1
70319	1
70354	2
70367	1
70378	2
70401	1
73451	1
73475	1
73487	1.58496250072116
75065	1
75265	1.58496250072116
75452	2.58496250072116
75465	2
76393	1.58496250072116
78736	1
79324	1
79435	1.58496250072116
79493	2.58496250072116
79537	2.58496250072116
79549	3.32192809488736
79558	1.58496250072116
79588	1
79601	1.58496250072116
79618	2
79833	1
79906	1
79925	1
80352	1
80637	1
81014	1
81187	2.58496250072116
81199	1
81252	2
81262	2.8073549220576
81273	1.58496250072116
81696	1
82268	1
82987	3.70043971814109
83016	1
83124	1
83332	1
83500	1
83786	1
84737	1
84908	1
85671	1
85712	1
85772	1.58496250072116
85836	1.58496250072116
85865	1
85915	1.58496250072116
85931	1
86176	3.4594316186373
86188	1.58496250072116
86202	1
86269	2.8073549220576
86285	3.4594316186373
86320	2.8073549220576
86352	4.08746284125034
86364	5
86370	1
86512	1.58496250072116
86708	1
88316	1
89990	1
92185	1
92677	1
92906	2
93974	1.58496250072116
94001	1
94025	1.58496250072116
94057	1
96604	1
96732	1
96766	1
97826	1
98406	1
99055	1
100273	1
100588	2
100796	1
100827	1
100893	1
101005	1.58496250072116
101107	1
101184	1.58496250072116
101214	1
101381	1
101408	1
101420	1
101473	3
101486	3.70043971814109
101498	3.90689059560852
101511	3
101521	3
101995	1
102277	1
102326	1
102347	1
102368	1
102387	3.90689059560852
102429	2.32192809488736
104381	1
104452	1
105545	1
108301	2
108308	1
108434	1
108687	1
110115	1
115618	1
115865	1.58496250072116
115974	1.58496250072116
117100	1
117217	1
117555	1.58496250072116
117567	1.58496250072116
117582	2
117593	1
117661	1
117821	1
118530	1
120362	1
121840	1
122303	1
122333	2
122346	4.64385618977472
122357	2.32192809488736
122372	2.8073549220576
122386	2
122399	1.58496250072116
122424	1
122438	1
122478	1
122578	1
122630	1
122726	1.58496250072116
122743	2
122806	1
122861	1
124254	1
124537	1
124642	1
124659	1
124679	1
124757	1.58496250072116
127943	1.58496250072116
128210	1
128229	1.58496250072116
128335	2
128352	1
128430	1
128739	1
129920	1
130731	1.58496250072116
130742	2.32192809488736
130766	1
130988	1
131000	1.58496250072116
132286	1
132416	1
132488	1.58496250072116
132534	1
132629	1
132645	1.58496250072116
132657	1
133896	1
134104	1
134666	1
135270	1
135297	1
135341	1
135413	1
138400	1
138840	4.39231742277876
138858	2.32192809488736
138883	3
138894	1
138911	1
139210	1
139247	1
139327	1
139756	1
139787	2.32192809488736
139848	1.58496250072116
139869	2.32192809488736
140162	1
140265	2
140324	1.58496250072116
140382	1
142146	1
143850	1
145342	1.58496250072116
145597	1
145634	1
145696	1
145708	1
145823	1
145838	1
145911	1.58496250072116
146676	1
147669	1
148110	1
148556	1
148587	1
148636	2
148660	2
148687	1
148707	3
148714	2.8073549220576
148730	2.58496250072116
148750	1
148890	1
148924	1
150215	3.58496250072116
150223	1.58496250072116
151077	1
151413	1
155844	1
155903	1
156043	1.58496250072116
156094	1
156137	1.58496250072116
156773	1
156803	1
156914	1
157346	1
157503	1
157538	1
157579	3.16992500144231
157601	1
157669	2.58496250072116
157680	1
157959	1
158056	1
158874	1
158894	1
159170	1
159605	1
160314	1
160500	1
160518	1
162547	1.58496250072116
162737	1
163856	1
164336	2
164349	1.58496250072116
166023	2
166062	2.32192809488736
166077	1.58496250072116
166094	2.32192809488736
166112	1.58496250072116
166126	1
166158	1.58496250072116
166170	1.58496250072116
166187	1
166203	2
166300	1
166473	1
166579	1
166893	1
168350	1
169255	1
172337	1
172513	1.58496250072116
172528	1
172543	2.8073549220576
172561	2
172636	3
172647	3.70043971814109
172656	2.8073549220576
172667	2.8073549220576
172721	1
173264	1
173779	1
173827	1
176157	1.58496250072116
176171	1
178031	1
178156	1
178251	1
178388	1
178515	1
178532	1.58496250072116
178555	1.58496250072116
178566	1
183463	1
184266	1
184317	1.58496250072116
184330	1
186997	1
187020	2
188815	1
189352	2
189366	1.58496250072116
189420	2
191532	1
191865	1
191905	1
192486	1
192689	1
192701	2.32192809488736
193300	1
193318	1
194226	3.70043971814109
194239	4.52356195605701
194248	1
194300	1.58496250072116
194313	1.58496250072116
194325	1
194437	1
194472	1.58496250072116
194595	1
196593	1
196625	1
196659	1
196681	2.32192809488736
196687	1
196776	1
196803	1.58496250072116
197966	1
198139	1
198525	1
198543	1
198637	1.58496250072116
200475	1
200966	2
201192	1
201205	1
201370	1
201843	1
201887	1
201994	4
202026	1
202137	1
202150	1
205075	1.58496250072116
205773	1
205822	1
206271	1.58496250072116
206586	1
207000	1
207019	1
207035	2.32192809488736
207065	1
207086	3.16992500144231
207098	2.32192809488736
207307	1
207520	1.58496250072116
207530	2.32192809488736
207558	1.58496250072116
207857	2
208494	1.58496250072116
208762	1
208779	1
208871	1
208902	1
208974	1
210661	1
212489	1.58496250072116
212515	1
212561	1.58496250072116
212814	1
212855	1
213182	1
213296	1
213445	1
213515	1
213679	1
213821	1
213843	1
213901	1
213928	2.32192809488736
213944	2.8073549220576
213952	1.58496250072116
214009	3.70043971814109
214018	1.58496250072116
214030	2
214082	1
214119	1
217570	1
217582	1
217706	3.70043971814109
217900	1
217949	1
221388	1
221603	1
221827	1
221901	1
222520	1
222588	1
222626	1
222654	1
222755	1
223114	1
223207	2
223274	3.4594316186373
223290	1
223336	1
223378	1.58496250072116
223590	1
224228	1
224505	1
224545	1
225180	1
225416	1
225428	1
225880	1
226069	1
226159	1
226274	1.58496250072116
226293	1
227064	2.32192809488736
231182	1
232227	1
234663	1
234894	1
235029	1
235087	1
235236	1
235258	1
235330	1
235523	1
235534	1
235555	2.58496250072116
235564	4.08746284125034
235592	1
235611	1
235645	2.58496250072116
235673	1
235718	1
235744	1
236104	1
236503	1
236542	1
237054	1
237150	1
237185	1
237454	2.32192809488736
237463	1.58496250072116
237493	1.58496250072116
237514	1
237555	1
238015	1
238073	1
240203	1
240533	1
241341	1
246874	2
246927	1.58496250072116
246934	1
247019	1
247169	1
247606	1
247780	1
248121	1
248193	1
248578	1
248594	1
248641	1
249531	1
250829	1.58496250072116
250843	1
250859	1
250899	1
251225	1.58496250072116
251321	2
251335	1.58496250072116
251344	1.58496250072116
251850	1
253287	1
253734	2.58496250072116
253752	1
253844	1
253858	2
253872	3.58496250072116
253883	1
254326	1
254350	1
256227	1
256276	3.16992500144231
256342	1
256470	1
256585	1
257279	1
258561	1
258574	1
258593	2.32192809488736
258606	2.8073549220576
258643	2.32192809488736
259056	1.58496250072116
259091	1.58496250072116
259503	1
260518	1
261883	1
264773	2.32192809488736
264824	2
264871	1
265000	1
265076	1
265463	1
265691	1
265721	1.58496250072116
265805	1
266355	1
266384	1.58496250072116
266395	1
266409	2.58496250072116
266425	2
267025	1
267280	1
267820	1
268144	1
268157	2.32192809488736
268356	1
268386	1.58496250072116
268402	1
269032	1
269322	1.58496250072116
269337	2
269353	6.20945336562895
269362	1
269391	1
269412	1.58496250072116
269428	1
269444	1.58496250072116
269460	1
269509	1.58496250072116
269619	1
269646	1
269674	1
270616	1
270661	2.58496250072116
270763	1
270830	1
270919	1
271948	1
272104	1
272222	1
273391	1
273622	1
273887	1
273970	1
275902	1
276239	1
276300	1
276888	1
278256	2
279772	1.58496250072116
279885	1
279925	1
279966	1
280073	1
280308	1
280328	1
280727	1
280808	1
280860	1.58496250072116
281681	1
282202	1
282291	1
282324	1
282457	1.58496250072116
282504	3.16992500144231
282565	2.58496250072116
282583	1
282634	1.58496250072116
283951	1
285134	1.58496250072116
285217	1
287412	1
288280	1
290881	1
292087	1
292202	1
292409	1
292449	1
292588	1
292630	4.4594316186373
292638	3.58496250072116
292866	1
294481	1
294923	1
296409	1
297973	1
298002	1
298104	1.58496250072116
298118	2
298155	1
299679	1
300569	1
301736	1.58496250072116
301790	1
301808	2
301848	1
301914	1
302030	1
302685	1
302832	1.58496250072116
303126	1
303185	1
303206	2
303278	1
303315	3
303328	4.95419631038688
303336	2.8073549220576
303346	1
303414	1
303751	1
305166	1
305397	1
305647	1
305672	1.58496250072116
305691	1.58496250072116
305717	3
305757	1.58496250072116
305811	2
305823	1
305851	2.58496250072116
305859	1.58496250072116
306417	1
306798	1.58496250072116
306840	1
306903	1.58496250072116
307026	1
307158	1
307237	2.8073549220576
307250	1.58496250072116
307271	3.32192809488736
307282	5.28540221886225
307293	4.08746284125034
307303	3
307314	2.8073549220576
307337	1.58496250072116
308110	1
308367	1
309898	1
312309	1
313882	1
314238	1
316553	1
316713	1
316962	1
318915	1
319286	2
319630	1
319678	1
319840	1
320045	1
320930	1
321915	2
321933	1
322595	1
322678	1
322702	1.58496250072116
323052	1
323471	1
324191	1
324256	1
324416	1
326142	2.58496250072116
326418	1
329835	1
329890	1
330267	1.58496250072116
330307	1.58496250072116
330331	3.32192809488736
330343	3.16992500144231
330354	1
332363	1.58496250072116
332379	3.90689059560852
332385	1
332401	1
332442	1.58496250072116
332458	1.58496250072116
332537	1
333022	1
333049	2.58496250072116
333130	1
333172	1.58496250072116
334204	1
335273	1
335367	1
335409	1
335870	1
335883	3
335898	2.32192809488736
335975	1
336500	1
337465	1
337478	1
339500	1
339521	1
339567	2.32192809488736
339644	3.90689059560852
339668	1.58496250072116
339689	1
339807	2
339843	1
339987	1
340036	1
340228	1
340431	1
340683	1
340888	1.58496250072116
341162	1
341195	1
341607	1
343272	1
343442	1.58496250072116
347430	1
348549	1
348583	5.28540221886225
348591	1
348708	1.58496250072116
349036	1
349071	1
349366	1.58496250072116
353274	2.32192809488736
354058	1
354386	1
355187	1
356804	1
357448	1
358038	2.8073549220576
360294	1.58496250072116
360397	2.58496250072116
360409	2
360420	1
360744	1
363115	1
363135	1
363154	1
363245	1.58496250072116
363468	1.58496250072116
363498	1
363696	1
363723	2
363751	5.4262647547021
363760	3
363792	1.58496250072116
363810	2
363825	3.70043971814109
363835	4.70043971814109
363852	2.32192809488736
364559	1
364713	1.58496250072116
364887	1
364933	1
364981	1
364997	1
365108	1
365186	1
365231	1
365309	2.32192809488736
365546	1
365600	1
365837	1
365917	1
366043	1
366269	1.58496250072116
366480	1
366529	1
366567	1
366610	3.16992500144231
366621	4.32192809488736
366631	4.70043971814109
366640	2.8073549220576
366655	1
367724	1
367795	1.58496250072116
368842	1
369654	1
369831	1
370328	1
373142	1
373187	1
373355	1
373440	1
373478	1.58496250072116
374276	1
374982	1
375021	1
378620	2
378733	1
382190	1
387874	2
387884	1
389040	1
390266	2.32192809488736
390362	1
390407	1
394081	2
394187	2
394236	1
394659	1
394866	1
394974	1.58496250072116
394996	1
395107	1
395463	1
396773	1.58496250072116
397294	1
397313	1
397370	1
397410	1
397576	1
397608	1.58496250072116
397629	1
397662	1.58496250072116
397675	1.58496250072116
397692	1.58496250072116
397704	6.02236781302845
397715	5.4262647547021
397724	4.16992500144231
397738	4.24792751344359
397745	2
397768	2.32192809488736
397778	3
397834	2.8073549220576
399412	1
400397	1
400965	1
401481	1
401794	1
401844	1
401934	1.58496250072116
401947	2
401957	3
401970	1
402011	1
402038	1
402059	1
402739	2
402763	1.58496250072116
402797	1
403257	1
404493	1
406119	1
406372	1
406424	1
406803	1
406997	1.58496250072116
407024	1
407038	3.70043971814109
407047	1
407581	1.58496250072116
411366	1
412653	1.58496250072116
412927	1
412963	1
412976	1.58496250072116
413102	1
413258	1.58496250072116
413273	1
413291	1.58496250072116
413692	1
414662	1
414925	1
415603	1
415633	2
416589	1.58496250072116
417196	1
420067	1
420909	2
420919	1
420933	1
421749	1
421860	1.58496250072116
422520	1
423572	1
423967	1.58496250072116
424012	1
424034	1
424184	2
424282	1
424308	1
424380	2.58496250072116
424407	1.58496250072116
424421	3
424432	2.58496250072116
424446	3
424455	1.58496250072116
424577	1
425065	1
425118	1
425129	1
428505	1
428760	1
430769	1.58496250072116
433734	1.58496250072116
433787	1
433805	1
433979	2
434014	1.58496250072116
434046	1
434079	1.58496250072116
434183	3.8073549220576
434233	1
434303	1
434322	1
434364	2.8073549220576
434383	2.32192809488736
434391	2.58496250072116
436313	1
437029	2
437043	1
437132	1
437146	1
438076	1
441082	1
441144	1
441211	1.58496250072116
441285	2.8073549220576
441566	1
442036	1
442247	1
442373	1
443403	1
449580	3.4594316186373
449588	2
449839	1
449881	1.58496250072116
449898	1.58496250072116
450107	1
450159	1
452741	1
454290	1
455096	1
455937	1
456254	1.58496250072116
457681	1.58496250072116
457699	2.58496250072116
457740	1.58496250072116
457775	1.58496250072116
457795	1
459053	1
460027	1
460335	1
460368	1
460379	1
460433	2.58496250072116
461791	1
462899	1.58496250072116
462935	2.32192809488736
462945	1
462959	2
465933	1
466039	1
466092	1
466154	1
466189	1.58496250072116
466204	2.32192809488736
468200	1
468377	1
468449	1
468488	1
468658	1
468852	1
468914	2
468934	1.58496250072116
468947	1
468968	3.16992500144231
468976	1.58496250072116
469015	1
469561	1
469653	1
469745	1
470809	1
472562	1
472585	1
472618	2.8073549220576
472626	1.58496250072116
476083	1
476203	1.58496250072116
476227	1.58496250072116
476250	1
476278	1
481751	1
482875	1
483122	2
483225	2.32192809488736
483242	1
484133	1
484752	1
486301	1
487218	1
488896	1
491369	1
491393	2.8073549220576
491406	2
491418	2
491426	1
491449	1
491657	1
491712	1
491783	1
491997	1
492014	1
492045	1
492192	3
499088	2.32192809488736
499864	1
502950	1
502971	1.58496250072116
502987	1
503942	1
506711	1
507208	1
509417	1
509711	1
509745	1
509909	2
510167	1
510198	1
510261	1
510318	1
510329	1
510354	1
510774	1
511029	1
511325	1
511928	1
512058	1
512148	1
512166	3.16992500144231
512189	2
512223	2
512244	2.8073549220576
512259	1.58496250072116
512274	2
512285	1.58496250072116
512300	1
513077	1
516523	1
517528	1
517559	1
517587	1
517667	1
520118	1
520756	1.58496250072116
520770	1.58496250072116
520909	1
520979	2
521229	1
521339	1
522974	1.58496250072116
525303	1
525948	2
526980	1.58496250072116
527043	1
527055	1
528407	1
528449	1
529412	1.58496250072116
529422	1
529484	1
529523	1
534158	1
535240	1
538330	1
539311	1
539567	1
539713	1
540361	1
540499	1
540564	1
541518	1.58496250072116
542690	1
544710	1
544902	1
545049	1
545182	1
545366	1
545385	1
545660	1
545775	1
545808	1
545968	1
545980	1
546043	1.58496250072116
546173	1
546360	2
546419	3.32192809488736
546435	4.64385618977472
546482	2.8073549220576
546534	3.16992500144231
546542	3
546570	5.75488750216347
546581	5.70043971814109
546595	3
546603	2.58496250072116
547153	1
547682	1
547799	1
547869	1
548180	1.58496250072116
548194	2.32192809488736
548203	3.32192809488736
548214	1.58496250072116
548928	1
553029	1
553262	1
553316	1
553337	2
555029	1
555701	1
555961	1
555979	1.58496250072116
556021	1
556044	1
561825	1
563278	1
568150	1
568975	1.58496250072116
