# Supplementary material for: A Compendium of Nucleosome and Transcript Profiles Reveals Determinants of Chromatin Architecture and Transcription
Source: PLoS Genet. 2013 May 2;9(5):e1003479. doi: 10.1371/journal.pgen.1003479 (PMC3642058; doi:10.1371/journal.pgen.1003479)
Supplement: Dataset S1 — Yeast transcript annotation R script and data files. Please note this file is 81.9 MB and may be difficult for some readers to download due to its size. (GZ) [file pgen.1003479.s001.gz › yeast-transcript-annotation/chr2.data.snyder.exon]

118	1
410	3.4594316186373
460	1.58496250072116
1096	3
1110	3.32192809488736
1383	1
1541	1
1668	1.58496250072116
1690	1.58496250072116
1785	1
1860	1
1931	2.58496250072116
1945	1.58496250072116
2017	1.58496250072116
2449	1
2802	1
2967	1.58496250072116
5842	2
5916	1
5956	1.58496250072116
5988	1.58496250072116
6042	1
6190	1.58496250072116
6547	1
6685	1
6974	1
6997	1
7214	1
7557	1.58496250072116
8300	1
8534	2.32192809488736
8558	1
8587	1
8621	1
8740	1.58496250072116
8779	2
8818	1.58496250072116
8858	1.58496250072116
8886	2
8920	2
8949	1
9031	6.37503943134693
9056	2
9080	1
9267	1
9338	1.58496250072116
9446	1.58496250072116
9556	1
9700	1
9725	1
9834	2.58496250072116
9856	4.24792751344359
9878	5.64385618977472
9899	5.32192809488736
9919	4.24792751344359
9942	4.70043971814109
9968	4.90689059560852
9989	5.4262647547021
10009	4.70043971814109
10031	4.95419631038688
10049	4.16992500144231
10073	3.70043971814109
10093	3.58496250072116
10126	3.70043971814109
10148	5.08746284125034
10167	3.4594316186373
10189	3.4594316186373
10213	4.24792751344359
10235	3.16992500144231
10257	5.04439411935845
10282	3.58496250072116
10305	4.52356195605701
10334	4.39231742277876
10358	4.24792751344359
10379	4.39231742277876
10400	5.35755200461808
10422	4.85798099512757
10443	5.70043971814109
10463	4.16992500144231
10485	4.8073549220576
10506	4.32192809488736
10530	2
10551	3
10576	2.32192809488736
10602	1
10630	2
10649	1
10684	1.58496250072116
10711	2
10750	1.58496250072116
10780	1.58496250072116
10803	1.58496250072116
10834	2.32192809488736
10859	2
10878	2.58496250072116
10905	3.16992500144231
10928	3
10947	1.58496250072116
10977	3.32192809488736
11003	1.58496250072116
11038	2
11076	2.32192809488736
11092	2.8073549220576
11156	1.58496250072116
11180	1.58496250072116
11212	2.58496250072116
11239	3.32192809488736
11258	3.16992500144231
11286	3.32192809488736
11326	2.32192809488736
11349	2
11391	1.58496250072116
11443	2.58496250072116
11461	1
11491	1.58496250072116
11508	1
11551	2
11593	2
11625	3
11647	1.58496250072116
11675	1
11711	2
11766	2
11805	2.32192809488736
11838	2.32192809488736
11865	2
11923	2.8073549220576
11963	1.58496250072116
12000	1.58496250072116
12031	1
12062	2.32192809488736
12091	1
12121	1
12152	2.32192809488736
12203	2
12237	2
12267	2.32192809488736
12303	2
12337	1
12428	1.58496250072116
12462	1
12518	1
12623	1.58496250072116
12687	1.58496250072116
12704	1
12768	1
12806	1
12841	1
12872	1
12909	1.58496250072116
13013	1
13050	1
13084	1.58496250072116
13113	2
13136	2.32192809488736
13175	1
13258	1
13287	1
13331	1
13368	1
13391	1
13449	1.58496250072116
13512	1.58496250072116
13543	2
13575	1.58496250072116
13596	1
13629	1
13677	2
13729	1.58496250072116
13760	1.58496250072116
13781	1
13808	1
13830	1
13899	2.58496250072116
13921	2.8073549220576
13941	3
13968	2.32192809488736
14000	2.32192809488736
14028	2.32192809488736
14072	3
14095	2.32192809488736
14119	3.16992500144231
14140	4.16992500144231
14154	1
14196	3.4594316186373
14218	3.16992500144231
14247	3.58496250072116
14268	4
14288	3.4594316186373
14311	3.58496250072116
14333	3.16992500144231
14354	3.32192809488736
14382	4.39231742277876
14407	3
14430	3
14452	2.58496250072116
14473	1
14504	4
14527	3.8073549220576
14551	4.24792751344359
14571	4.52356195605701
14592	3.4594316186373
14611	1.58496250072116
14642	4.32192809488736
14665	2.58496250072116
14685	3.32192809488736
14708	3.32192809488736
14731	3.58496250072116
14749	2.32192809488736
14773	3.58496250072116
14795	3.58496250072116
14819	2.32192809488736
14853	3.58496250072116
14876	3.8073549220576
14899	3.32192809488736
14923	3.32192809488736
14946	3.32192809488736
14968	2.58496250072116
14995	3.4594316186373
15023	3.32192809488736
15047	3.8073549220576
15068	2.8073549220576
15092	2.58496250072116
15115	2.58496250072116
15138	2.8073549220576
15172	4.08746284125034
15190	3.90689059560852
15213	4
15231	2.58496250072116
15249	2
15281	3.4594316186373
15306	3.70043971814109
15329	3.90689059560852
15354	3.58496250072116
15378	4.24792751344359
15401	3.32192809488736
15421	3
15445	3.32192809488736
15464	3.4594316186373
15488	3.32192809488736
15507	4.24792751344359
15537	2.58496250072116
15558	3.16992500144231
15575	1
15608	1.58496250072116
15629	3.4594316186373
15652	3.16992500144231
15674	4.24792751344359
15716	2.32192809488736
15733	2.58496250072116
15767	3.32192809488736
15790	3.58496250072116
15806	2
15837	3.90689059560852
15858	3.4594316186373
15876	2.8073549220576
15904	3.16992500144231
15923	2.32192809488736
15943	1
15973	3.58496250072116
15994	2
16034	2.32192809488736
16065	3.16992500144231
16090	2.8073549220576
16113	3.4594316186373
16135	3
16157	3.8073549220576
16182	3.58496250072116
16206	3.4594316186373
16229	2.32192809488736
16245	1.58496250072116
16275	2
16296	2.8073549220576
16311	1
16341	3
16363	2.58496250072116
16389	2
16411	3.4594316186373
16442	3.32192809488736
16457	2
16487	3.4594316186373
16515	2.8073549220576
16540	3.58496250072116
16558	2.32192809488736
16579	3.58496250072116
16604	3.70043971814109
16626	2.58496250072116
16650	2.58496250072116
16674	2
16697	3.16992500144231
16732	3
16758	3.32192809488736
16783	2.58496250072116
16808	2.58496250072116
16831	2
16858	3.32192809488736
16884	2
16918	1.58496250072116
16947	2.58496250072116
16972	3
16994	2
17014	2
17043	2.32192809488736
17062	2.8073549220576
17097	2.8073549220576
17126	2
17147	2.58496250072116
17184	2
17224	1.58496250072116
17253	3.58496250072116
17272	2.58496250072116
17296	2.58496250072116
17319	2.58496250072116
17334	2
17361	3.16992500144231
17385	2.58496250072116
17412	2.8073549220576
17428	1.58496250072116
17454	2.58496250072116
17482	1
17530	2
17571	2.32192809488736
17608	1.58496250072116
17645	2.32192809488736
17673	2.58496250072116
17694	1.58496250072116
17731	2.58496250072116
17750	2
17777	2.32192809488736
17806	2.32192809488736
17828	2.32192809488736
17876	1.58496250072116
17911	2
17931	1.58496250072116
17953	1.58496250072116
17987	1
18011	1
18104	2.8073549220576
18124	3.90689059560852
18145	4.52356195605701
18167	4.24792751344359
18187	3.32192809488736
18213	3
18235	3.4594316186373
18256	3.70043971814109
18276	2.58496250072116
18327	3.4594316186373
18356	3
18387	3.70043971814109
18409	3.4594316186373
18435	2.58496250072116
18461	2.32192809488736
18491	2.58496250072116
18520	3
18546	2
18567	2.32192809488736
18601	2.8073549220576
18627	2
18678	2.32192809488736
18734	2
18754	2.32192809488736
18771	2.32192809488736
18805	3.32192809488736
18830	2
18849	2
18875	1.58496250072116
18902	2.58496250072116
18928	2
18962	2.8073549220576
18980	2.8073549220576
19000	2
19035	3
19050	1
19082	3.16992500144231
19106	2.8073549220576
19136	3
19158	1.58496250072116
19183	1.58496250072116
19214	2.58496250072116
19242	1
19268	2.32192809488736
19315	2.58496250072116
19339	2.32192809488736
19371	1.58496250072116
19406	2.32192809488736
19434	2.32192809488736
19457	1
19504	3.32192809488736
19529	2.58496250072116
19554	2.58496250072116
19573	2
19595	2.8073549220576
19618	3.16992500144231
19640	1.58496250072116
19685	2.8073549220576
19729	1.58496250072116
19827	1
19856	2
19879	1.58496250072116
19902	2
19927	2.32192809488736
19952	2.58496250072116
19972	2.32192809488736
20029	2.58496250072116
20052	2.32192809488736
20071	1.58496250072116
20087	1
20139	2.8073549220576
20159	2.58496250072116
20184	3.4594316186373
20217	2.58496250072116
20231	1
20268	2
20289	1
20326	1.58496250072116
20349	2.58496250072116
20383	2
20400	1.58496250072116
20431	2
20450	2
20490	2
20520	2.32192809488736
20540	1.58496250072116
20578	2.32192809488736
20614	3
20670	1
20698	1.58496250072116
20732	2
20759	2
20782	2.58496250072116
20799	2
20832	1.58496250072116
20861	1
20889	2.32192809488736
20922	1.58496250072116
20974	1.58496250072116
21076	2.58496250072116
21094	2.32192809488736
21161	2.8073549220576
21188	1
21233	1.58496250072116
21283	1
21335	1
21386	1
21418	1
21594	1
21624	2
21655	3
21678	3.8073549220576
21701	4.58496250072116
21724	3.32192809488736
21753	4.16992500144231
21777	3.70043971814109
21797	5.4262647547021
21820	4.32192809488736
21841	4.32192809488736
21861	2.32192809488736
21885	3.4594316186373
21911	3.8073549220576
21933	4.52356195605701
21953	4.52356195605701
21975	3.8073549220576
21995	4.58496250072116
22020	3.58496250072116
22044	4.52356195605701
22066	3.58496250072116
22087	3.58496250072116
22112	4.16992500144231
22134	4.52356195605701
22154	3.70043971814109
22176	3.70043971814109
22196	4.4594316186373
22218	3.8073549220576
22238	3.70043971814109
22259	3.70043971814109
22281	3
22301	3.90689059560852
22323	3.90689059560852
22347	3.70043971814109
22369	4.24792751344359
22389	2.8073549220576
22414	3.8073549220576
22435	2.58496250072116
22459	3.16992500144231
22481	3
22503	3.8073549220576
22523	2.58496250072116
22551	2.8073549220576
22572	3.8073549220576
22594	3.32192809488736
22612	2
22641	2
22660	2.8073549220576
22684	3.70043971814109
22710	2.8073549220576
22732	2.58496250072116
22759	3.70043971814109
22780	3.58496250072116
22806	3.16992500144231
22830	3
22850	2.32192809488736
22874	3.32192809488736
22897	3.16992500144231
22933	2.58496250072116
22953	2.8073549220576
22994	3.32192809488736
23014	2.58496250072116
23044	2.32192809488736
23068	3.32192809488736
23087	2.32192809488736
23112	3.58496250072116
23132	3.4594316186373
23156	3
23176	2.32192809488736
23202	3.16992500144231
23223	3.58496250072116
23254	2.32192809488736
23281	2.32192809488736
23302	3.16992500144231
23327	3.4594316186373
23349	3.32192809488736
23374	2
23412	3
23442	2.8073549220576
23475	2.32192809488736
23502	2.32192809488736
23523	2.32192809488736
23544	2.58496250072116
23571	3
23596	3
23620	3.70043971814109
23648	3.58496250072116
23662	3.58496250072116
23705	2.32192809488736
23740	2.58496250072116
23761	3.32192809488736
23781	1
23885	1.58496250072116
23925	1.58496250072116
23947	1
23972	1
24022	3.4594316186373
24043	4.64385618977472
24064	3.58496250072116
24099	5.20945336562895
24120	4.08746284125034
24142	3.90689059560852
24166	4.58496250072116
24188	4
24209	4.08746284125034
24230	4.58496250072116
24254	4.95419631038688
24279	4.58496250072116
24298	3.32192809488736
24324	4.32192809488736
24344	4
24362	3.32192809488736
24390	4.85798099512757
24410	4.52356195605701
24429	3.8073549220576
24452	3.16992500144231
24473	4.16992500144231
24497	4.16992500144231
24517	4.16992500144231
24541	4.70043971814109
24563	3.8073549220576
24584	5.58496250072116
24605	4.90689059560852
24626	5.78135971352466
24647	5.4594316186373
24668	5.12928301694497
24688	4.39231742277876
24709	4.64385618977472
24731	5.32192809488736
24753	5.85798099512757
24774	6.83289001416474
24795	5.4594316186373
24816	5.55458885167764
24837	6.28540221886225
24858	7
24879	3.90689059560852
24899	2.8073549220576
24919	4.08746284125034
24947	3
24972	4.39231742277876
24995	4.08746284125034
25020	2.8073549220576
25047	3.70043971814109
25070	4.08746284125034
25094	3.58496250072116
25120	3.58496250072116
25142	3.58496250072116
25164	3.16992500144231
25185	4.64385618977472
25206	3.4594316186373
25236	2.8073549220576
25261	2.58496250072116
25305	3
25320	2.32192809488736
25351	3
25372	3
25399	3
25421	2
25447	4.08746284125034
25465	3.70043971814109
25494	2.32192809488736
25528	2.58496250072116
25558	2.8073549220576
25586	3.32192809488736
25605	2.58496250072116
25635	3.90689059560852
25656	3.16992500144231
25678	4
25699	2.58496250072116
25722	3.32192809488736
25742	3.58496250072116
25767	3.32192809488736
25787	3.32192809488736
25807	3.90689059560852
25830	3.58496250072116
25855	2.58496250072116
25876	3.32192809488736
25900	3.4594316186373
25937	1.58496250072116
25957	2.32192809488736
25982	2.58496250072116
26018	2
26064	2
26091	1.58496250072116
26117	2.32192809488736
26138	1.58496250072116
26164	2.8073549220576
26191	2.8073549220576
26213	2.32192809488736
26238	2.32192809488736
26274	2.8073549220576
26315	2.8073549220576
26332	1.58496250072116
26353	1
26386	4.24792751344359
26407	3.16992500144231
26430	2.8073549220576
26456	2.8073549220576
26479	2.58496250072116
26504	2.8073549220576
26526	2
26549	2.58496250072116
26579	2.58496250072116
26620	2.32192809488736
26646	1.58496250072116
26665	3.16992500144231
26684	2.58496250072116
26710	3.16992500144231
26750	3.70043971814109
26772	3.4594316186373
26797	2.32192809488736
26835	3
26855	3
26881	2.8073549220576
26904	3.70043971814109
26927	3.58496250072116
26951	2.58496250072116
26988	2.58496250072116
27008	3
27034	2.8073549220576
27062	2.8073549220576
27077	2
27104	2.58496250072116
27130	2.58496250072116
27148	2
27176	2.58496250072116
27192	2
27215	2.32192809488736
27246	3
27263	2.58496250072116
27293	3
27311	2.32192809488736
27345	2.32192809488736
27411	1.58496250072116
27443	1
27464	1
27486	1
27510	1
27543	2.32192809488736
27568	2.58496250072116
27606	2.8073549220576
27634	2.32192809488736
27649	1
27675	1
27716	1.58496250072116
27764	2
27799	2.58496250072116
27825	2.8073549220576
27848	2
27872	1.58496250072116
27896	1
27929	2.32192809488736
27991	2
28006	1.58496250072116
28038	2.32192809488736
28068	3.70043971814109
28089	2.32192809488736
28117	3.32192809488736
28134	2
28153	1
28181	3.16992500144231
28237	2
28273	1.58496250072116
28294	1.58496250072116
28337	2.58496250072116
28412	2
28430	1
28464	2.32192809488736
28488	1.58496250072116
28522	1.58496250072116
28554	2.32192809488736
28573	2
28607	2.8073549220576
28651	2.32192809488736
28702	1
28724	1
28772	1
28806	2.58496250072116
28830	1
28872	1.58496250072116
28935	1
28958	1
29003	2.32192809488736
29054	1.58496250072116
29072	2.32192809488736
29107	1.58496250072116
29131	1.58496250072116
29216	1
29339	1
29364	1
29391	1
29418	1
29456	1
29494	3
29563	2
29589	2.32192809488736
29614	2.32192809488736
29976	1
30017	1
30159	1.58496250072116
30193	1
30215	1
30459	1.58496250072116
30477	1
30517	1.58496250072116
30547	1
30788	2
30966	1
31462	1
32059	2.8073549220576
32073	1
32516	1
32805	2
32819	1.58496250072116
32851	1
33060	2.32192809488736
33078	1
33111	1
33187	1.58496250072116
33216	2
33412	1
33570	1
33608	1.58496250072116
33631	2.32192809488736
33686	1.58496250072116
33783	1
33858	2
33946	1
34062	1
34208	1
34288	2.58496250072116
34309	2.8073549220576
34495	2
34511	1.58496250072116
34594	3.58496250072116
34619	4.39231742277876
34657	1
34970	1
35100	1
35201	2
35467	1.58496250072116
35595	1.58496250072116
35627	2.58496250072116
35655	2.58496250072116
35687	1
35726	1.58496250072116
35755	2.32192809488736
35781	2.32192809488736
35804	2.32192809488736
35848	1
36243	1
36281	1
36317	1.58496250072116
36676	1.58496250072116
36715	1
36747	3
36768	4.8073549220576
36788	5.20945336562895
36814	6.44294349584873
36834	5
36856	5.6724253419715
36876	4.95419631038688
36899	5.35755200461808
36920	4.24792751344359
36941	4.52356195605701
36962	5.20945336562895
36983	4.4594316186373
37003	5
37025	5.97727992349992
37042	4
37067	4.39231742277876
37089	4.24792751344359
37111	5.04439411935845
37132	3.8073549220576
37153	4.85798099512757
37174	4.8073549220576
37194	4
37216	3.90689059560852
37238	5.20945336562895
37261	5.28540221886225
37283	5.4262647547021
37304	5.4594316186373
37328	5.24792751344359
37349	4.39231742277876
37370	5.12928301694497
37392	6.04439411935845
37413	5.4594316186373
37433	5.64385618977472
37454	4.32192809488736
37474	4.8073549220576
37496	5.12928301694497
37517	5.83289001416474
37539	5.58496250072116
37560	5.4262647547021
37580	6.04439411935845
37602	5.61470984411521
37623	4.64385618977472
37644	6.61470984411521
37665	7.05528243550119
37687	5.7279204545632
37708	6.3037807481771
37728	6.28540221886225
37750	6.14974711950468
37772	5.4262647547021
37793	6.44294349584873
37814	4.95419631038688
37835	5.95419631038688
37856	6.74146698640115
37877	5.7279204545632
37898	6.16992500144231
37919	5.49185309632967
37940	7.27612440527424
37961	3.90689059560852
37983	6.4093909361377
38004	6.88264304936184
38025	5.70043971814109
38046	6.33985000288463
38068	5.35755200461808
38089	6.3037807481771
38110	5.70043971814109
38132	5.52356195605701
38151	5.16992500144231
38174	6.24792751344359
38195	6.59991284218713
38216	6.79441586635011
38237	6.82017896241519
38258	5.4594316186373
38279	5.75488750216347
38300	6.8703647195834
38321	7.16992500144231
38342	5.78135971352466
38363	5.95419631038688
38384	6.22881869049588
38405	5.75488750216347
38426	6.84549005094438
38448	7.65105169117893
38469	7.19967234483636
38490	7.13955135239879
38511	7.07681559705083
38532	7.16992500144231
38553	5.55458885167764
38574	7.74146698640115
38595	8.08746284125034
38616	7.48381577726426
38637	6.24792751344359
38658	6.3037807481771
38679	8.04984854945056
38700	7.43462822763673
38721	6.78135971352466
38742	7.69348695749933
38763	6.20945336562895
38783	5.28540221886225
38805	5.24792751344359
38826	5.28540221886225
38846	5.52356195605701
38868	5.70043971814109
38891	4.24792751344359
38905	3.70043971814109
38935	2.8073549220576
38956	2.58496250072116
38976	3.4594316186373
39146	3.58496250072116
39174	3.32192809488736
39223	4
39241	3.16992500144231
39271	1.58496250072116
39314	2.32192809488736
39334	1.58496250072116
39360	2.32192809488736
39382	3.90689059560852
39402	2.32192809488736
39424	2.32192809488736
39443	3
39467	3.4594316186373
39494	3.32192809488736
39517	2
39541	3.32192809488736
39579	2
39616	1.58496250072116
39636	1.58496250072116
39651	1
39693	3.16992500144231
39719	3.32192809488736
39737	1.58496250072116
39767	3
39788	1.58496250072116
39812	3.4594316186373
39835	1.58496250072116
39881	1.58496250072116
39921	3
39955	3
39976	2.8073549220576
40030	3.32192809488736
40050	3.32192809488736
40070	2.58496250072116
40102	3.70043971814109
40123	3
40143	3.32192809488736
40163	3.58496250072116
40188	3.16992500144231
40219	3.70043971814109
40242	3.70043971814109
40261	3.70043971814109
40278	2
40306	2
40328	3.8073549220576
40347	4.16992500144231
40373	4.39231742277876
40393	3.58496250072116
40415	3.70043971814109
40437	3.32192809488736
40457	2.58496250072116
40481	3.4594316186373
40504	2.58496250072116
40531	3.4594316186373
40567	4.32192809488736
40589	2.32192809488736
40622	3.32192809488736
40637	2
40673	1
40734	1
40765	1.58496250072116
40800	1.58496250072116
40956	1
40986	1
41050	1
41116	2
41162	1
41194	1.58496250072116
41236	1.58496250072116
41265	1
41295	1.58496250072116
41318	1
41351	2.32192809488736
41377	2.32192809488736
41400	1
41425	2
41493	2
41524	1.58496250072116
41549	1.58496250072116
41573	1
41617	1
41677	2
41699	1.58496250072116
41721	1
41816	2
41833	2
41875	2
41888	1
41919	2
41954	1.58496250072116
42012	2.8073549220576
42065	2
42103	1
42150	1
42182	2.32192809488736
42222	1
42288	2
42355	2
42390	1
42421	1
42479	1.58496250072116
42524	2
42550	2.8073549220576
42583	1.58496250072116
42617	2
42651	1.58496250072116
42688	1
42741	1.58496250072116
42757	1
42793	1.58496250072116
42812	1
42845	1
42883	2
42970	1.58496250072116
43018	2.32192809488736
43063	2.32192809488736
43117	8.67595703294175
43133	3
43152	1
43189	2
43212	1
43239	1.58496250072116
43256	1.58496250072116
43293	3.32192809488736
43315	3.32192809488736
43333	3
43358	1.58496250072116
43372	1.58496250072116
43400	2.58496250072116
43420	2.32192809488736
43452	2.8073549220576
43484	2.8073549220576
43506	2.8073549220576
43528	3.16992500144231
43555	3.58496250072116
43573	3.70043971814109
43596	3.16992500144231
43629	2.8073549220576
43650	2.8073549220576
43689	3
43705	2.32192809488736
43734	3
43755	2.8073549220576
43777	3.16992500144231
43799	3
43824	2.8073549220576
43844	2.58496250072116
43866	4.39231742277876
43884	2.8073549220576
43907	2.8073549220576
43924	2
43952	3
43976	2.8073549220576
44025	2.58496250072116
44057	3.8073549220576
44071	3
44100	3.32192809488736
44123	5.12928301694497
44145	6.10852445677817
44166	6.4757334309664
44185	5.4262647547021
44210	5.08746284125034
44231	5.32192809488736
44252	4
44273	5.49185309632967
44294	5.52356195605701
44315	5.32192809488736
44336	4.58496250072116
44358	4.70043971814109
44379	4.52356195605701
44400	5.32192809488736
44422	4.32192809488736
44443	3.32192809488736
44466	4.70043971814109
44487	4.58496250072116
44511	4.85798099512757
44528	3.8073549220576
44554	3.8073549220576
44575	4.58496250072116
44595	4.52356195605701
44616	4.64385618977472
44641	4.24792751344359
44661	3.8073549220576
44681	3.16992500144231
44704	2.32192809488736
44720	4.64385618977472
44754	3.16992500144231
44777	3.32192809488736
44798	4.52356195605701
44818	4.52356195605701
44841	4.70043971814109
44864	4.90689059560852
44886	4.32192809488736
44911	4.39231742277876
44931	4.24792751344359
44954	4.58496250072116
44975	4.16992500144231
44998	2.58496250072116
45021	2.32192809488736
45033	1
45070	1.58496250072116
45101	1.58496250072116
45130	1
45157	1
45237	1.58496250072116
45268	1
45448	1.58496250072116
45475	1
45559	2
45586	2.58496250072116
45613	4.90689059560852
45632	6.7279204545632
45655	2
45682	2
45699	2.32192809488736
45724	2
45753	2.8073549220576
45787	2
45831	1.58496250072116
45861	2
45911	1.58496250072116
45926	1.58496250072116
45980	6.98868468677217
46001	10.0361736125535
46022	9.76155123244448
46043	9.49984588708321
46064	10.0126245388651
46085	9.29232163280204
46106	10.515699838284
46127	10.0512089409148
46148	10.5206186805563
46169	9.67065624911844
46190	9.54496443278924
46211	10.5840229402575
46232	10.5401280385821
46253	10.6375305515253
46274	9.33091687811462
46295	9.49385544924082
46316	10.1786648510065
46337	9.42836017270429
46358	9.65105169117893
46379	10.1873520732005
46400	10.1611318829843
46421	10.1573469353628
46442	9.72451385311995
46463	9.48381577726426
46484	9.70563238736141
46505	9.44294349584873
46526	4.52356195605701
46546	4.70043971814109
46569	4.4594316186373
46590	5.20945336562895
46611	4.58496250072116
46631	4.32192809488736
46656	4.75488750216347
46677	3.58496250072116
46698	3.90689059560852
46720	3.8073549220576
46741	4.32192809488736
46762	5.28540221886225
46783	4
46805	4
46826	4.24792751344359
46848	4.08746284125034
46866	4.24792751344359
46898	3.70043971814109
46920	4.39231742277876
46941	3.58496250072116
46973	4.24792751344359
46994	4.52356195605701
47016	4.32192809488736
47036	4.85798099512757
47055	3.16992500144231
47076	1.58496250072116
47104	2
47129	3.32192809488736
47151	2.8073549220576
47175	2.8073549220576
47197	3.4594316186373
47223	3.4594316186373
47247	3.90689059560852
47269	3.8073549220576
47291	5.75488750216347
47312	7.43462822763673
47333	6.85798099512757
47354	6.44294349584873
47375	6.93073733756289
47396	7.02236781302845
47417	7.16992500144231
47438	6.85798099512757
47460	5.95419631038688
47480	5.7279204545632
47502	5.6724253419715
47523	6.33985000288463
47544	5.28540221886225
47565	5.6724253419715
47586	5.55458885167764
47609	5.08746284125034
47629	5.4594316186373
47651	5.58496250072116
47672	5.4262647547021
47694	5.24792751344359
47714	5.08746284125034
47736	5.55458885167764
47757	4.24792751344359
47779	6.02236781302845
47800	6.22881869049588
47821	4.95419631038688
47844	5.35755200461808
47864	5.8073549220576
47885	4
47910	4.24792751344359
47935	5.08746284125034
47956	4.70043971814109
47977	5.64385618977472
47999	6.08746284125034
48021	5.32192809488736
48042	6.8073549220576
48063	4.24792751344359
48083	5
48105	5.35755200461808
48126	4.64385618977472
48148	3.4594316186373
48166	3.58496250072116
48192	4.16992500144231
48216	4.8073549220576
48239	4.24792751344359
48259	4.90689059560852
48282	4.75488750216347
48307	5.4262647547021
48328	5.12928301694497
48349	4.75488750216347
48370	4
48390	5.75488750216347
48416	3.32192809488736
48438	5.64385618977472
48459	5.08746284125034
48480	5.12928301694497
48502	5.75488750216347
48523	5.32192809488736
48549	4.58496250072116
48570	5.85798099512757
48592	5.75488750216347
48612	5.70043971814109
48634	4.24792751344359
48664	1.58496250072116
48717	2.32192809488736
48740	2
48760	1
48801	2.32192809488736
48829	5.6724253419715
48853	2.32192809488736
48874	4
48897	4.16992500144231
48918	4.32192809488736
48939	4.58496250072116
48963	3.32192809488736
48990	3.32192809488736
49009	4.75488750216347
49032	3.8073549220576
49045	3.32192809488736
49078	3
49098	2.8073549220576
49122	4.58496250072116
49142	4.70043971814109
49163	4.85798099512757
49184	3.58496250072116
49207	4.4594316186373
49228	4.4594316186373
49251	3.16992500144231
49273	5.04439411935845
49295	4.70043971814109
49317	4.75488750216347
49338	4.75488750216347
49360	4.58496250072116
49381	4.58496250072116
49402	5.85798099512757
49422	5.12928301694497
49445	4
49471	2.58496250072116
49491	2.32192809488736
49545	2.58496250072116
49569	2.32192809488736
49593	3.70043971814109
49610	2.32192809488736
49638	2.32192809488736
49658	2
49679	2.58496250072116
49700	2.58496250072116
49720	1.58496250072116
49748	2.8073549220576
49767	2.32192809488736
49792	2.58496250072116
49812	3.16992500144231
49848	2.8073549220576
49874	3.32192809488736
49903	2.32192809488736
49920	2.58496250072116
49948	2
49969	1.58496250072116
50001	2.32192809488736
50023	2.58496250072116
50061	3.58496250072116
50076	3
50116	3.16992500144231
50144	2
50189	3.32192809488736
50207	2.32192809488736
50232	4.32192809488736
50253	3.32192809488736
50278	3.16992500144231
50294	1
50327	2.58496250072116
50351	3.16992500144231
50376	2.8073549220576
50410	3.32192809488736
50436	3.58496250072116
50459	4
50484	3
50510	2.32192809488736
50536	2.32192809488736
50569	3.58496250072116
50592	3
50622	3.4594316186373
50651	3
50672	4.16992500144231
50694	4.16992500144231
50715	3.8073549220576
50737	3.32192809488736
50762	2.8073549220576
50781	3.4594316186373
50804	3.4594316186373
50822	2
50848	3.16992500144231
50868	3
50891	2
50920	2.32192809488736
50949	4.52356195605701
50970	5.08746284125034
50990	4.16992500144231
51010	2
51037	1.58496250072116
51060	2.32192809488736
51073	2.58496250072116
51104	3.58496250072116
51124	3.58496250072116
51146	3
51170	2.58496250072116
51197	3
51230	3.16992500144231
51247	1.58496250072116
51277	2.32192809488736
51299	3.4594316186373
51325	2.32192809488736
51344	2
51374	2.8073549220576
51417	2
51438	2.8073549220576
51457	2
51494	2
51520	2.32192809488736
51548	2.58496250072116
51568	2.32192809488736
51594	2
51679	2.58496250072116
51751	1.58496250072116
51777	2
51820	1.58496250072116
51843	1
51873	1.58496250072116
51916	3.16992500144231
51959	3
51985	2.8073549220576
52009	1.58496250072116
52039	2.58496250072116
52067	2.32192809488736
52084	2.8073549220576
52125	1.58496250072116
52149	1.58496250072116
52191	2.58496250072116
52208	2
52232	2
52255	2.58496250072116
52273	1.58496250072116
52325	1
52399	2.58496250072116
52418	2.8073549220576
52477	1.58496250072116
52499	2
52522	1
52583	2
52616	2.32192809488736
52647	2.32192809488736
52679	3.32192809488736
52695	1
52735	2
52766	2.32192809488736
52792	2.8073549220576
52804	2
52832	2
52860	1.58496250072116
52909	1.58496250072116
52939	2.32192809488736
52966	2.58496250072116
52994	1
53027	1.58496250072116
53074	1.58496250072116
53115	2.58496250072116
53144	2.32192809488736
53178	2.32192809488736
53198	1.58496250072116
53286	2.58496250072116
53305	2
53326	1
53368	2
53387	2.58496250072116
53462	1.58496250072116
53486	2
53527	2
53548	1
53578	2
53637	1.58496250072116
53668	2
53716	1
53750	1.58496250072116
53786	1.58496250072116
53843	1
53913	2.32192809488736
53983	1.58496250072116
54039	1
54074	2.32192809488736
54106	2.32192809488736
54128	2.8073549220576
54165	2.58496250072116
54189	1.58496250072116
54211	1
54249	1.58496250072116
54277	1.58496250072116
54298	2
54317	1
54341	1
54366	1.58496250072116
54389	1
54446	2
54481	2.8073549220576
54522	1
54551	1.58496250072116
54573	2.58496250072116
54595	1.58496250072116
54672	2
54688	1
54721	1.58496250072116
54750	1.58496250072116
54817	2
54848	2
54881	1.58496250072116
54958	3
55046	1.58496250072116
55063	1
55115	2.58496250072116
55159	1.58496250072116
55216	1.58496250072116
55235	1
55258	2
55317	2
55391	1
55446	1
55513	2.32192809488736
55547	1
55593	1.58496250072116
55620	1
55666	2.32192809488736
55712	1.58496250072116
55758	2
55801	1
55824	2.32192809488736
55852	2
55879	1
55913	1.58496250072116
55937	1.58496250072116
55980	1.58496250072116
56006	1
56050	1
56095	2.8073549220576
56170	1.58496250072116
56198	1.58496250072116
56223	1.58496250072116
56260	1.58496250072116
56279	1
56338	1.58496250072116
56370	1.58496250072116
56416	1
56496	1
56569	1
56612	1
56635	1
56659	1.58496250072116
56713	1
56813	1.58496250072116
56825	1
56884	1.58496250072116
56915	1
56964	1.58496250072116
56998	1.58496250072116
57048	1
57092	2
57140	2.58496250072116
57226	2.58496250072116
57247	1.58496250072116
57283	1.58496250072116
57301	1
57338	2
57461	2
57484	1.58496250072116
57505	2.58496250072116
57521	1
57556	1.58496250072116
57581	2
57600	1
57639	1
57675	1
57740	2.32192809488736
57760	1
57790	1.58496250072116
57805	1
57894	2.58496250072116
57917	1
57967	1.58496250072116
57980	2
58091	2.8073549220576
58114	1.58496250072116
58147	1
58172	1.58496250072116
58200	1.58496250072116
58247	2.8073549220576
58277	2
58333	2.58496250072116
58360	1.58496250072116
58398	2
58425	2
58466	1.58496250072116
58508	2.8073549220576
58550	2
58568	1
58598	1.58496250072116
58629	1.58496250072116
58654	1.58496250072116
58692	2
58710	1
58766	1
58795	2
58819	1
58851	2.32192809488736
58875	2
58897	1
58943	1
58975	2
58993	1
59019	1
59045	1
59114	2
59161	2.32192809488736
59188	2.32192809488736
59221	1
59256	2.58496250072116
59293	2.58496250072116
59310	1
59341	1.58496250072116
59383	1
59470	1.58496250072116
59508	2
59549	1
59641	1
59675	2.8073549220576
59703	4.32192809488736
59724	7.99435343685886
59745	10.2502984179063
59766	10.1059085085712
59787	9.86418614465428
59808	8.99435343685886
59829	8.86108690599539
59850	8.14974711950468
59871	8.6724253419715
59892	9.16490692667569
59911	7.54689445988764
59934	8.50382573799575
59954	9.09275714091985
59976	3.8073549220576
59999	4.58496250072116
60023	7.20945336562895
60044	8.876516946565
60065	9.16490692667569
60086	7.96578428466209
60107	8.73809225962049
60128	9.97441458980553
60149	7.85174904141606
60170	8.76487159073609
60184	5.4262647547021
60214	2.8073549220576
60260	2.58496250072116
60285	2
60308	2.32192809488736
60345	2.32192809488736
60386	2.32192809488736
60420	2
60447	1
60483	2
60506	2
60528	2.32192809488736
60547	1.58496250072116
60588	1.58496250072116
60609	1.58496250072116
60651	1
60677	1.58496250072116
60713	9.93221475196838
60734	9.90237511448603
60755	6.8703647195834
60776	5.4594316186373
60797	5.35755200461808
60824	2.32192809488736
60930	1
61027	1
61124	1.58496250072116
61154	3.4594316186373
61177	5.58496250072116
61197	4.08746284125034
61221	4.16992500144231
61240	4.85798099512757
61261	3
61283	2
61309	3.4594316186373
61331	3.70043971814109
61353	3.8073549220576
61376	3.90689059560852
61399	4.90689059560852
61422	4
61446	4.39231742277876
61469	2.58496250072116
61492	5.24792751344359
61511	3.16992500144231
61532	3.4594316186373
61554	3
61579	3.32192809488736
61607	3.90689059560852
61630	3
61654	3.4594316186373
61677	4
61697	4.8073549220576
61726	2.58496250072116
61754	3.70043971814109
61773	3.16992500144231
61796	3
61816	3.70043971814109
61842	4.39231742277876
61866	3.32192809488736
61883	2.58496250072116
61906	2.32192809488736
61930	3.16992500144231
61957	3.70043971814109
61980	3.58496250072116
62006	3.58496250072116
62031	3
62064	2.58496250072116
62104	2.58496250072116
62124	3.90689059560852
62148	4.08746284125034
62168	4.16992500144231
62191	3
62218	4.70043971814109
62240	3
62269	3.4594316186373
62285	3.8073549220576
62302	1
62336	2.8073549220576
62356	2.8073549220576
62384	2.58496250072116
62416	3.32192809488736
62438	3.16992500144231
62466	3.58496250072116
62485	4.16992500144231
62508	4.08746284125034
62524	1.58496250072116
62556	2
62590	3.32192809488736
62611	1.58496250072116
62651	2.58496250072116
62688	1.58496250072116
62714	1
62792	2.32192809488736
62843	1.58496250072116
62901	1
62938	1
63084	1.58496250072116
63217	1.58496250072116
63323	1
63373	1.58496250072116
63489	1.58496250072116
63601	1
63657	2.58496250072116
63679	2.58496250072116
63718	1.58496250072116
63758	2.8073549220576
63790	1
63818	2
63872	2.32192809488736
63896	2
63925	3
63942	3.58496250072116
63968	1.58496250072116
63996	2.8073549220576
64016	2
64031	2.32192809488736
64058	3.70043971814109
64082	1.58496250072116
64104	2
64125	2.32192809488736
64166	1.58496250072116
64181	1
64216	3.4594316186373
64238	3.4594316186373
64250	1
64291	3.32192809488736
64317	2.8073549220576
64363	2.8073549220576
64385	3.90689059560852
64398	1.58496250072116
64440	2.32192809488736
64464	3.8073549220576
64489	3.90689059560852
64514	3.16992500144231
64532	2.32192809488736
64558	1.58496250072116
64584	2.8073549220576
64620	2
64659	3.16992500144231
64692	1
64729	3.16992500144231
64750	2.8073549220576
64776	1.58496250072116
64804	2
64847	3
64869	2.58496250072116
64900	2.58496250072116
64926	3
64962	3.16992500144231
64979	3.32192809488736
65012	3.90689059560852
65030	3
65056	3
65077	2.58496250072116
65100	3
65120	3
65146	4
65167	3.16992500144231
65186	3.16992500144231
65213	2.8073549220576
65237	3
65276	3.4594316186373
65306	3
65328	3.70043971814109
65358	3.4594316186373
65382	3.8073549220576
65398	2.58496250072116
65423	3
65445	3
65474	3.16992500144231
65491	1.58496250072116
65537	1
65562	1.58496250072116
65610	3
65630	2
65656	3.70043971814109
65678	3.58496250072116
65700	2.32192809488736
65724	2.58496250072116
65766	2.58496250072116
65791	3.70043971814109
65811	2.58496250072116
65841	2.8073549220576
65864	3.70043971814109
65881	1.58496250072116
65910	3.32192809488736
65938	2.58496250072116
65961	3.58496250072116
65982	3.16992500144231
66000	2.32192809488736
66028	3.70043971814109
66053	4.08746284125034
66075	2
66097	3.70043971814109
66118	3.4594316186373
66145	3
66167	3.16992500144231
66189	4.08746284125034
66212	2.32192809488736
66234	2.58496250072116
66255	2.58496250072116
66288	3.32192809488736
66308	3.16992500144231
66331	3.90689059560852
66354	2.8073549220576
66377	3.4594316186373
66397	3.8073549220576
66420	3.4594316186373
66440	1.58496250072116
66476	3.16992500144231
66498	3.8073549220576
66515	2.32192809488736
66541	2.8073549220576
66563	5
66584	4.8073549220576
66604	4.24792751344359
66625	4.4594316186373
66649	2.8073549220576
66671	3.90689059560852
66693	4.24792751344359
66712	2.8073549220576
66734	3.90689059560852
66755	4.90689059560852
66779	3.4594316186373
66801	3.70043971814109
66823	3
66847	4.70043971814109
66868	5.12928301694497
66888	5.4594316186373
66909	3.90689059560852
66927	1
66971	1
66996	1
67045	4.52356195605701
67067	4.08746284125034
67088	3.16992500144231
67113	2.32192809488736
67128	1.58496250072116
67161	3.58496250072116
67184	3.16992500144231
67206	3.16992500144231
67227	3.16992500144231
67248	2
67270	3.58496250072116
67292	3.4594316186373
67310	2.58496250072116
67343	3.16992500144231
67370	3
67389	3.16992500144231
67419	3.90689059560852
67443	3.8073549220576
67460	2.32192809488736
67495	2.58496250072116
67512	2.58496250072116
67542	2.32192809488736
67581	2.32192809488736
67603	2.32192809488736
67626	2
67657	3.16992500144231
67679	2.8073549220576
67694	1
67786	2.58496250072116
67831	2
67864	2.8073549220576
67881	2.58496250072116
67913	2
67950	1
67981	2.58496250072116
68002	2.58496250072116
68050	3
68087	1
68125	1
68174	2.32192809488736
68191	1.58496250072116
68212	1
68263	1
68290	1
68360	3.16992500144231
68384	4.16992500144231
68404	2
68426	2.8073549220576
68450	2
68473	3.4594316186373
68512	2.58496250072116
68543	3.16992500144231
68563	2
68585	2.8073549220576
68609	2.8073549220576
68629	2.32192809488736
68650	2
68672	2.58496250072116
68698	3.32192809488736
68719	4.16992500144231
68732	1
68764	2.8073549220576
68776	1
68807	2.32192809488736
68823	1.58496250072116
68881	2.32192809488736
68908	3.16992500144231
68934	3.32192809488736
68950	1.58496250072116
68981	2.8073549220576
69012	2.32192809488736
69046	3.16992500144231
69068	2.58496250072116
69103	2
69126	2.58496250072116
69159	2.32192809488736
69183	3.16992500144231
69205	3
69225	2
69263	2.32192809488736
69288	1.58496250072116
69315	2.8073549220576
69355	1.58496250072116
69407	2
69448	2
69484	2
69510	2.58496250072116
69535	1
69574	1
69637	1.58496250072116
69681	4
69702	4.95419631038688
69726	4.52356195605701
69748	4.58496250072116
69769	3.4594316186373
69791	4.58496250072116
69812	3.90689059560852
69835	4.64385618977472
69857	4.16992500144231
69878	4.32192809488736
69899	3.4594316186373
69920	2.58496250072116
69941	3.16992500144231
69963	4.16992500144231
69988	4.08746284125034
70019	3.32192809488736
70039	2.58496250072116
70065	3.32192809488736
70081	3.58496250072116
70106	4.08746284125034
70138	2.58496250072116
70157	3.58496250072116
70172	2
70201	3.32192809488736
70224	3.4594316186373
70247	3.58496250072116
70280	2
70302	3
70329	3.32192809488736
70354	2
70385	2.32192809488736
70416	3.32192809488736
70440	3.58496250072116
70464	3.4594316186373
70491	2.8073549220576
70510	3.16992500144231
70532	1
70578	2.8073549220576
70604	3
70623	3
70661	2.58496250072116
70681	2
70707	2.32192809488736
70750	2.32192809488736
70776	2.8073549220576
70796	2.32192809488736
70871	2.32192809488736
70896	3.16992500144231
70921	2.58496250072116
70947	3.32192809488736
70964	2.32192809488736
70990	2.8073549220576
71023	2.32192809488736
71064	1.58496250072116
71093	2.58496250072116
71128	3
71153	1
71182	1
71299	1.58496250072116
71407	1
71467	1.58496250072116
71524	1
71577	2.32192809488736
71599	2.32192809488736
71615	1.58496250072116
71668	3.16992500144231
71689	2
71705	2
71747	2.32192809488736
71771	1.58496250072116
71795	2.32192809488736
71817	3.4594316186373
71839	2.32192809488736
71863	3.58496250072116
71891	2.8073549220576
[truncated: 26,199 more rows]
