# Supplementary material for: A Compendium of Nucleosome and Transcript Profiles Reveals Determinants of Chromatin Architecture and Transcription
Source: PLoS Genet. 2013 May 2;9(5):e1003479. doi: 10.1371/journal.pgen.1003479 (PMC3642058; doi:10.1371/journal.pgen.1003479)
Supplement: Dataset S1 — Yeast transcript annotation R script and data files. Please note this file is 81.9 MB and may be difficult for some readers to download due to its size. (GZ) [file pgen.1003479.s001.gz › yeast-transcript-annotation/chr13.noncoding.gff]

chr13	SGD	snoRNA	67768	67938	1000	-	.	SNR85
chr13	SGD	tRNA	131825	131896	1000	-	.	tR(UCU)M2
chr13	SGD	snoRNA	163535	163620	1000	-	.	SNR54
chr13	SGD	tRNA	168795	168883	1000	+	.	SUP5
chr13	SGD	tRNA	183898	183968	1000	-	.	tG(GCC)M
chr13	SGD	tRNA	196068	196170	1000	-	.	SUF7
chr13	SGD	tRNA	259158	259239	1000	-	.	tS(AGA)M
chr13	SGD	tRNA	290800	290871	1000	+	.	tE(UUC)M
chr13	SGD	snoRNA	297277	297363	1000	+	.	SNR78
chr13	SGD	snoRNA	297505	297592	1000	+	.	SNR77
chr13	SGD	snoRNA	297724	297832	1000	+	.	SNR76
chr13	SGD	snoRNA	297917	298005	1000	+	.	SNR75
chr13	SGD	snoRNA	298137	298224	1000	+	.	SNR74
chr13	SGD	snoRNA	298306	298411	1000	+	.	SNR73
chr13	SGD	snoRNA	298553	298650	1000	+	.	SNR72
chr13	SGD	tRNA	321146	321218	1000	-	.	tA(AGC)M1
chr13	SGD	tRNA	352279	352369	1000	+	.	tF(GAA)M
chr13	SGD	tRNA	363063	363134	1000	+	.	tH(GUG)M
chr13	SGD	tRNA	372444	372517	1000	-	.	tV(AAC)M1
chr13	SGD	tRNA	379302	379407	1000	-	.	tW(CCA)M
chr13	SGD	tRNA	420587	420660	1000	-	.	tV(AAC)M2
chr13	SGD	tRNA	463553	463624	1000	+	.	tD(GUC)M
chr13	SGD	tRNA	480620	480692	1000	-	.	tK(CUU)M
chr13	SGD	snoRNA	499983	500071	1000	-	.	SNR24
chr13	SGD	tRNA	504894	505007	1000	+	.	tL(CAA)M
chr13	SGD	tRNA	572882	572954	1000	-	.	EMT4
chr13	SGD	tRNA	586635	586708	1000	-	.	tV(AAC)M3
chr13	SGD	snoRNA	626348	626653	1000	+	.	SNR83
chr13	SGD	snoRNA	652274	652531	1000	+	.	SNR11
chr13	SGD	ncRNA	667287	667455	1000	-	.	RNA170
chr13	SGD	tRNA	747891	747962	1000	-	.	tR(UCU)M1
chr13	SGD	snoRNA	762109	763112	1000	-	.	SNR86
chr13	SGD	tRNA	768368	768440	1000	-	.	tA(AGC)M2
chr13	SGD	tRNA	808245	808316	1000	-	.	CDC65
chr13	SGD	tRNA	837927	838015	1000	+	.	SUP8
