# Supplementary material for: A Compendium of Nucleosome and Transcript Profiles Reveals Determinants of Chromatin Architecture and Transcription
Source: PLoS Genet. 2013 May 2;9(5):e1003479. doi: 10.1371/journal.pgen.1003479 (PMC3642058; doi:10.1371/journal.pgen.1003479)
Supplement: Dataset S1 — Yeast transcript annotation R script and data files. Please note this file is 81.9 MB and may be difficult for some readers to download due to its size. (GZ) [file pgen.1003479.s001.gz › yeast-transcript-annotation/chr7.data.lior]

0	13	0.180192114716750
0	20	-0.430741443822856
0	29	-0.513528228716641
0	41	-1.37259661320828
0	48	-0.867328645001861
0	57	-0.979939080736997
0	65	-1.85896306143245
0	73	-1.88412137074451
0	81	-1.40300022491732
0	89	-1.11835523302267
0	96	0.83095394615568
0	103	0.056914578580419
0	110	-0.695189976981579
0	120	-0.418366461397346
0	128	-1.77454622990320
0	136	-1.5656063060745
0	144	-0.304138292771243
0	152	1.27965343829242
0	159	-0.684912203750863
0	166	0.633745537286642
0	174	-0.403665022046661
0	182	0.53565403418937
0	189	0.764823668491794
0	197	0.215870652732921
0	204	-0.0158578701582055
0	217	0.762693360045012
0	225	-0.287471446094217
0	233	-1.20048054528662
0	241	-1.76800978852781
0	249	0.226684980354503
0	257	-0.0165718441988476
0	265	-0.318601361938757
0	273	-0.864479801544826
0	281	-1.08463979314823
0	289	-1.87281234117532
0	297	-1.35421740519304
0	305	-0.767408191640093
0	313	-1.60218452387312
0	321	-2.26074356553313
0	329	-1.79722320202906
0	337	-1.16175196256217
0	345	-1.17645271225658
0	353	-0.483174368212881
0	361	-1.12378149857479
0	369	-0.982181328422282
0	377	-1.57586210096331
0	385	-1.88861197580301
0	393	-1.87634469731595
0	401	-2.07577109557374
0	409	-1.42765727804752
0	417	-0.818592898372468
0	424	-0.721537970813523
0	431	-0.574592176844464
0	438	0.959980615430528
0	445	1.00411890713644
0	454	0.291486250109575
0	462	-1.80965517714043
0	470	-1.27708609692565
0	478	-1.10504134770259
0	486	-0.971076188845597
0	494	-0.188213935728704
0	502	-0.183197589204999
0	513	-0.879130886605873
0	521	-1.36797831770263
0	529	-0.949219921884819
0	536	-0.689608625613417
0	543	-0.419416048434253
0	550	-0.377081511607386
0	557	0.902856196289724
0	566	-0.318513516436106
0	574	-0.885958271241699
0	581	-1.96437216268010
0	601	-1.54721623407206
0	609	0.316508564107258
0	616	-0.399400266351441
0	623	-0.957172930600187
0	630	-1.67367248815455
0	641	-1.69629064651701
0	649	-1.14588919007113
0	657	-2.16828815793290
0	665	-1.44000190198991
0	673	-1.69367297648265
0	681	-1.31442126984717
0	697	-1.90702743409513
0	705	-2.63462258155934
0	712	-1.06388375721258
0	719	-1.30796323185935
0	726	-1.83663022458617
0	734	-1.54532730370641
0	761	-1.81632761959422
0	769	-1.80950448598723
0	777	-1.53879095835319
0	785	-1.93296334689436
0	793	-2.07100760263656
0	801	-1.97862115059692
0	809	-1.34514207992612
0	817	-1.89152136688377
0	825	-1.58477936760160
0	833	-1.86187359758110
0	841	-1.62089758120954
0	849	-1.85188957442813
0	857	-1.82091898945969
0	865	-1.19454634649372
0	873	-2.08959078785704
0	881	-2.26859287590120
0	889	-1.67566325577268
0	897	-2.17640243770099
0	905	-1.83368776300378
0	913	-1.59236679202292
0	921	-1.52356512588881
0	929	-1.44477309987393
0	937	-1.71919163856234
0	945	-1.65767587390398
0	953	-1.44947919223399
0	969	-1.12566976569702
0	977	-1.60557468168898
0	985	-0.184801198010097
0	1009	-1.76904575630141
0	1017	-1.06790868583072
0	1025	-1.94045931727644
0	1033	-1.29001914165994
0	1049	-3.02044966871609
0	1057	-1.77236661890344
0	1065	-1.21055091609456
0	1073	-1.91313417471116
0	1081	-1.11383278781354
0	1089	-2.18167104995674
0	1097	-1.61677323749202
0	1105	-1.04691494854371
0	1113	-1.18795654236291
0	1129	-1.64239909194390
0	1137	-1.97024639235632
0	1145	-1.94027060026649
0	1153	-1.8984347799893
0	1161	-1.73851408435572
0	1169	-1.43406025876436
0	1177	-1.83140472856800
0	1185	-1.16008717729209
0	1193	-2.01895421182305
0	1201	-1.53342246773262
0	1217	-1.781904124926
0	1225	-1.80997300087421
0	1233	-1.50152232488219
0	1241	-1.88766532556784
0	1249	-1.80113321893417
0	1257	-1.69850086200832
0	1265	-1.20588386261868
0	1273	-1.44759890006347
0	1281	-2.15282521926559
0	1289	-1.83974445659340
0	1297	-1.46645583785403
0	1305	-1.51714539819131
0	1313	-1.64452623077414
0	1321	-2.13847015514068
0	1329	-1.81504633937906
0	1337	-1.65377905912140
0	1345	-1.90960551511265
0	1353	-1.75598354958610
0	1361	-2.44821731018199
0	1369	-1.68737955905401
0	1377	-1.80090267604538
0	1385	-1.57668082871378
0	1393	-1.15458347567452
0	1401	-1.55373494787272
0	1409	-0.361456696035451
0	1417	-1.53801265503593
0	1425	-1.00564910985431
0	1433	-0.876791522279604
0	1441	-1.88730045695085
0	1449	-1.9629322995377
0	1457	-2.21075871703387
0	1465	-2.0349765736609
0	1473	-1.97301267099371
0	1481	-1.62369017481372
0	1489	-1.97781166547362
0	1497	-1.30611564611621
0	1505	-1.44449065755454
0	1513	-1.02375140906820
0	1521	-1.25885425047338
0	1529	-1.42572890648813
0	1537	-1.33705167124781
0	1545	-1.64205435298692
0	1553	-1.58027110109415
0	1561	-1.52802521980381
0	1569	-1.91339977442179
0	1577	-1.83028331812177
0	1585	-1.62423229387293
0	1593	-1.56681855220054
0	1601	-1.48865818882835
0	1609	-1.68905140438027
0	1617	-1.51696490895702
0	1625	-1.79617426258724
0	1633	-1.68370424216122
0	1641	-1.93760996406619
0	1649	-1.57471747135421
0	1657	-1.50622442354537
0	1665	-1.33034024898810
0	1673	-1.32000823756948
0	1681	-1.76768845718961
0	1689	-1.60656829877190
0	1697	-1.6334345085193
0	1705	-0.499222807894245
0	1713	-0.580166443838982
0	1721	-1.63329829063765
0	1729	-1.69306774273436
0	1737	-1.80389059623709
0	1745	-1.79007378733377
0	1753	-1.72402062472804
0	1761	-2.02570853185848
0	1769	-1.08507074098287
0	1777	-1.35694041256381
0	1785	-1.15453564700629
0	1793	-1.79374812754219
0	1801	-1.68847502850813
0	1809	-1.65491489652501
0	1817	-1.91985947012873
0	1825	-1.21641941951238
0	1833	-1.50724289010271
0	1841	-1.06114511254958
0	1849	-0.146316169319468
0	1857	0.70084192235712
0	1865	-1.19804750639538
0	1873	-1.86793423457271
0	1881	-1.79241213150965
0	1889	-1.57849242112503
0	1897	-1.72649311764855
0	1905	-1.92770305277224
0	1913	-1.85372282029136
0	1921	-1.59821607011757
0	1929	-1.55336691037446
0	1937	-2.06032196044141
0	1945	-1.57797388926338
0	1961	-1.37424684875642
0	1969	-2.23829939288187
0	1977	-1.84278526457894
0	1993	-1.88668104535112
0	2001	-1.37803709159123
0	2009	-1.34252448819831
0	2017	-1.81763171083296
0	2025	-1.89618394273163
0	2033	-1.66575749479092
0	2041	-1.50960311911183
0	2049	-1.55719923367205
0	2057	-1.83586898447196
0	2065	-1.32697108487038
0	2073	0.156905970127731
0	2081	0.0241322828056614
0	2089	1.29307603399364
0	2097	-1.49645988596462
0	2105	-3.31076124332921
0	2129	-1.44565198691210
0	2137	-1.15265281242567
0	2145	-0.317312911674729
0	2169	-1.36008488913826
0	2177	-0.864647074983304
0	2185	-1.76366839858403
0	2193	-1.97001921173024
0	2201	-1.97440984025003
0	2209	-1.44118056963486
0	2225	-1.95842188150076
0	2233	-2.05691552941431
0	2273	-1.82959398803997
0	2281	-1.05898559808894
0	2289	-1.78188524116428
0	2297	-2.06473434959001
0	2305	-1.36030287114071
0	2321	-1.84433336615152
0	2329	-1.88396256562299
0	2337	-1.68243521298973
0	2345	-1.60743179574326
0	2401	-1.99582419263077
0	2441	-1.78684003673129
0	2449	-1.38280313056906
0	2473	-1.11195863947264
0	2481	0.86558000865321
0	2529	-1.99547928096388
0	2537	-0.911234601260884
0	2593	-1.92401060565571
0	2601	-1.93899708910893
0	2609	-2.11240687172888
0	2617	-1.47008071677852
0	2625	-1.16244996836307
0	2633	-0.783093914383052
0	2641	-1.41384361686075
0	2649	-1.50341381720732
0	2657	-1.68613217310666
0	2665	-1.58294266424579
0	2673	-1.19334543052685
0	2681	-1.54348622373276
0	2689	-1.85522659083829
0	2697	-1.75337524673858
0	2705	-1.07137830816983
0	2713	-1.44212221304886
0	2721	-1.55379820284260
0	2729	-1.96829935206765
0	2737	-1.60671337813106
0	2745	-2.00192557819069
0	2753	-1.71347562718445
0	2761	-1.20496982618091
0	2769	-0.927640940627565
0	2777	0.172905955115983
0	2785	0.3216933539176
0	2793	1.57873700521564
0	2801	1.27287835743860
0	2809	1.14400630401385
0	2817	0.158244113486425
0	2825	0.438940179971023
0	2833	0.469526754830318
0	2841	0.883262521178006
0	2849	0.573368322855790
0	2857	1.5163672899605
0	2865	1.95622410743394
0	2873	1.23119681678162
0	2881	1.21053317690135
0	2889	1.91690278789757
0	2897	1.54098033368525
0	2905	1.91283452026043
0	2913	0.667590724882311
0	2921	-1.33935091366269
0	2929	0.755164309428231
0	2937	1.48337156529302
0	2945	1.8632748243504
0	2961	0.139872612038410
0	2969	0.664287093865252
0	2977	1.71431279295958
0	2985	1.07949163061664
0	2993	0.776671162908664
0	3001	0.641035823191338
0	3009	1.29900042526781
0	3017	1.69539347458126
0	3025	1.54909968833256
0	3033	1.38654220054996
0	3041	0.803478708633925
0	3049	0.233704546247975
0	3057	0.864482903500797
0	3065	1.86577422127181
0	3073	1.78219415674948
0	3081	1.34322906049981
0	3089	-0.0105510355537168
0	3097	1.00998260968537
0	3105	1.02571474299795
0	3113	0.566611914639869
0	3121	0.827549174957624
0	3129	1.80055718709031
0	3137	1.24291556175484
0	3145	1.47309938850744
0	3153	1.40341355920323
0	3161	0.502692095825911
0	3193	-0.669738605476653
0	3201	0.834031569870173
0	3209	-0.223044109766937
0	3217	1.30402586550953
0	3225	1.72674725397907
0	3233	2.09411601352951
0	3241	2.31752781072031
0	3249	1.10724002214723
0	3257	0.857832860786278
0	3265	-0.0549493735030468
0	3273	0.49077840818896
0	3281	-0.251984586585464
0	3289	1.03969330373413
0	3297	0.461660269730695
0	3305	1.06337468911318
0	3313	0.727817112777654
0	3321	0.899991700001979
0	3329	0.996385619308739
0	3337	0.163629986529516
0	3345	0.691823151100694
0	3353	0.00489461800193336
0	3361	0.683610946917207
0	3369	0.9851773761693
0	3377	1.48267931794218
0	3385	1.73087821428646
0	3393	0.515873875914791
0	3401	0.592623045738292
0	3409	1.14950843170693
0	3417	0.441132049688871
0	3425	0.593508123340358
0	3433	0.325380016866766
0	3441	1.18193914438690
0	3449	1.41061531184596
0	3457	1.14407007574066
0	3465	0.965342042259848
0	3473	1.37158801675038
0	3481	-0.0540877995973332
0	3489	0.870085104540652
0	3505	0.767331057816572
0	3513	-0.155749657000129
0	3521	0.385346363189158
0	3529	0.966195344151028
0	3537	1.28307668440233
0	3545	-0.503713094690861
0	3553	1.11946550183442
0	3561	0.585290871902216
0	3569	0.838327095607206
0	3577	0.872422923347396
0	3585	0.630589905653753
0	3593	0.281855562589467
0	3617	1.07331716381543
0	3625	1.27238212366951
0	3633	1.31557064273265
0	3641	0.322209510154479
0	3649	0.190002832027593
0	3657	0.429298821431368
0	3665	-0.638765618239634
0	3673	0.0354958629270481
0	3681	-0.561509304975037
0	3689	0.181872509704943
0	3697	0.87943461335678
0	3705	0.728682068155798
0	3713	1.05288450857055
0	3721	0.212904352518431
0	3729	0.990129527537903
0	3737	1.24680350009236
0	3745	1.23246362526321
0	3753	0.401356355230357
0	3761	0.374831738527625
0	3769	-0.0720029978815413
0	3777	0.00817574171578794
0	3785	0.787251255645279
0	3793	0.337823189685494
0	3801	0.495877765782673
0	3809	0.253044191442513
0	3825	1.12736392737314
0	3833	-0.0752044507727083
0	3841	0.835152495341637
0	3849	0.326885809969623
0	3857	0.600587007037814
0	3865	0.433272806341702
0	3873	0.271100020729108
0	3881	0.594025533230454
0	3889	0.454891572856997
0	3897	1.78091430866059
0	3905	0.10131346673578
0	3913	-0.418161069127470
0	3921	-0.609992432352461
0	3929	0.122549983789481
0	3937	-0.841062771111817
0	3961	-1.54153075388941
0	3969	0.498099649317084
0	3977	1.27822086954243
0	3985	-0.556618221822654
0	3993	-0.982228039111477
0	4017	-1.17506684457473
0	4025	-0.300424275131688
0	4033	0.273125085880046
0	4041	-1.15223113347224
0	4049	-1.55044897346214
0	4057	-2.07495244506233
0	4065	-1.53494386715933
0	4073	-0.92095189442235
0	4081	-1.15099105493626
0	4089	-0.940997558986222
0	4097	-1.04082734086944
0	4105	-0.218425086148149
0	4121	-1.22892131998752
0	4129	-1.36793725475971
0	4137	-1.14027684816685
0	4145	-1.70000567489303
0	4153	-1.16495042938398
0	4161	-1.37435711613419
0	4169	-1.47788556486352
0	4177	-1.62846434773687
0	4185	-1.12020541099724
0	4193	-1.47598974824059
0	4201	-1.00794000008383
0	4217	-1.60894648510910
0	4225	-1.68717218551630
0	4241	-1.35921667921254
0	4249	-1.17432741234479
0	4257	-1.68169630058522
0	4265	-0.64333588223087
0	4281	-1.59237612756816
0	4289	-1.83035593064840
0	4297	-1.41310910800078
0	4329	-1.91339865338111
0	4337	-0.816707229758149
0	4345	-1.42042114463723
0	4353	-1.73520003919983
0	4361	-1.35474964413247
0	4369	-1.69663276029453
0	4377	-1.69848851396762
0	4385	-1.56594101434262
0	4393	-1.21615518092240
0	4401	-1.58413612419998
0	4409	-1.72285737493846
0	4417	-1.18626720564703
0	4425	-1.54483339935190
0	4433	-1.37150822851285
0	4441	-1.92342185934642
0	4465	-1.6458737172045
0	4473	-1.35103435021284
0	4481	-1.54578478307967
0	4489	-1.33871303005572
0	4497	-1.59697753011217
0	4505	-0.889499559325719
0	4513	-1.09613000152238
0	4521	-0.813937356370538
0	4529	-0.281494291369877
0	4537	0.155556343018112
0	4545	-1.23346607918393
0	4553	-1.46029093493849
0	4561	-1.22287149103842
0	4569	-1.45356838611364
0	4577	-1.71255393763182
0	4585	-1.48312082187748
0	4593	-1.46376305661058
0	4609	-1.19787255618077
0	4617	-1.53566503294142
0	4625	-1.25035820730676
0	4633	-0.425049544742172
0	4641	-0.690200580225423
0	4649	-1.28165384069002
0	4657	-1.58403041883321
0	4665	-1.63743067161812
0	4673	-0.49166149425729
0	4681	-1.23135608458346
0	4689	1.12089460113874
0	4697	-0.921116650071968
0	4705	-1.11442452476877
0	4713	-0.919075094470235
0	4721	-0.818283291873576
0	4729	-0.903971036392739
0	4737	-1.25578174589643
0	4745	-1.14999498089014
0	4753	-1.66304380638617
0	4761	-1.76018048878010
0	4777	-1.58282303853751
0	4785	-1.30888742980670
0	4793	-1.20777178740245
0	4801	-1.28789161875761
0	4809	-0.860670501104267
0	4817	-0.715989361086494
0	4825	-0.505044159040542
0	4833	-1.32650852831266
0	4841	-1.512011465037
0	4849	-1.38403935755182
0	4857	-0.918826694301217
0	4865	-1.29293287168645
0	4873	2.42497716415100
0	4881	2.81455770477765
0	4889	-1.16180799893246
0	4897	-0.979120509845633
0	4905	-0.922107043932025
0	4913	-0.899166810358075
0	4921	-0.758751978960776
0	4929	-0.19599950323024
0	4937	-0.597649829514325
0	4945	-0.95172928569349
0	4953	-0.993463565183337
0	4961	-1.25766184477544
0	4969	-0.929094756918025
0	4977	-1.17609057478979
0	4985	-1.06245819189838
0	4993	-1.05000940053539
0	5001	-0.722034038683611
0	5009	-1.44230069338763
0	5017	-0.561081953654393
0	5025	-0.212717838880749
0	5033	-0.641505936781806
0	5041	0.676677814713855
0	5049	0.823904324862903
0	5057	0.770954979848959
0	5065	2.69962158692965
0	5073	-0.171261692814865
0	5081	-1.09958231565938
0	5089	-1.23111750515034
0	5097	-0.889731994765116
0	5105	-1.23799552718595
0	5113	-1.43532584855648
0	5121	-1.38424114767916
0	5129	-1.33861326895190
0	5137	-1.52284322082695
0	5145	-0.845400944277555
0	5153	0.245449864687107
0	5161	-1.34551392659839
0	5169	-1.33185879498156
0	5177	-1.56540935111873
0	5185	-1.16430223175741
0	5193	-1.53348710941925
0	5201	-1.07866471444971
0	5209	-0.507953021172388
0	5217	-1.47559991234125
0	5225	-0.83314174111901
0	5233	-0.765945278340433
0	5241	2.88119619562430
0	5249	-1.14129063920979
0	5257	-0.948655704326462
0	5265	-1.25628386613079
0	5273	-1.20125262842365
0	5281	-0.963023320611875
0	5289	-1.59174364531215
0	5297	-1.20334653177706
0	5305	-0.768512986191697
0	5313	-1.21498620185359
0	5321	-1.51127862625023
0	5329	-0.900527321240371
0	5337	-1.40474103278216
0	5345	-1.17003540954289
0	5353	-1.33178044976773
0	5361	-0.89579183818752
0	5369	-1.34473384001019
0	5377	-1.30952986029519
0	5385	-0.768742042233493
0	5393	-0.385259968642474
0	5401	-0.92381989930586
0	5409	-1.52251148221094
0	5417	-1.11999993487538
0	5425	-0.878082688168942
0	5433	-1.20055873604503
0	5441	-1.01078872475855
0	5449	-1.18825893392743
0	5457	-0.714945090895054
0	5465	-0.89834978113837
0	5473	-0.670660994969635
0	5489	-0.954304342891999
0	5497	-0.741830249924571
0	5513	1.23520449600200
0	5521	0.440432792625233
0	5529	-0.530920897781851
0	5537	-1.01253557051134
0	5545	-1.06319620356476
0	5553	-1.13750428739152
0	5561	-0.656081697426516
0	5569	-0.597338597901755
0	5577	-1.30073254163757
0	5585	-1.58264834074311
0	5601	-1.29635047781600
0	5609	-1.17659516689326
0	5617	-1.66348192813832
0	5625	-1.24439943377352
0	5633	0.280339257149572
0	5641	-1.01903185042682
0	5649	-1.41160922644311
0	5657	-1.36845545335488
0	5673	1.94360766674167
0	5681	1.75915555055792
0	5689	-1.81626160142787
0	5697	-1.19967214132828
0	5705	-0.54633531994174
0	5713	-0.903882841343794
0	5721	-1.70539845712968
0	5729	-1.29248051497659
0	5737	-1.62120231184813
0	5745	-1.11936246100954
0	5753	-1.53299461037257
0	5761	-1.30532716127847
0	5769	-1.27177530957427
0	5785	-1.41763162107152
0	5809	-1.80968333635648
0	5817	-1.93123330123193
0	5833	-1.52140456270743
0	5841	-1.13102685912172
0	5849	-1.51085843081254
0	5857	-2.65582105853951
0	5873	-0.924487158862883
0	5881	-1.31611949904267
0	5889	-1.43388288643842
0	5897	-1.72114917326637
0	5905	-1.74454651206641
0	5913	-1.6183915400138
0	5921	-1.69040726574253
0	5929	-1.51573626787652
0	5937	-1.39979060719409
0	5945	-1.14171640443030
0	5977	-2.19020654509271
0	5985	-1.26245439874523
0	5993	-1.49682595605246
0	6001	-1.80288783257157
0	6009	-1.82145119475051
0	6017	-1.70922835319486
0	6041	-1.25507365295501
0	6049	-1.25627532671612
0	6057	-1.69567083113915
0	6113	-1.50995920734333
0	6121	-1.20157160478704
0	6129	-0.391785625749444
0	6137	-1.18557450329658
0	6145	-1.51441176089534
0	6153	-1.91205319884949
0	6169	-2.43824449362327
0	6185	-1.50514106693766
0	6209	-1.47240355295182
0	6241	-1.71306874755483
0	6249	-1.70110591041064
0	6257	-2.57969325388995
0	6265	-1.43849830948429
0	6273	-1.72994594677216
0	6281	-1.81628644311644
0	6289	0.352618708827126
0	6297	0.630437276696542
0	6304	0.850930527063081
0	6311	0.532806008783421
0	6318	0.477574058420758
0	6326	-0.0804312923469483
0	6333	-0.0854234596000172
0	6340	-0.578290709328445
0	6347	0.895202179666215
0	6354	0.387644929341602
0	6361	0.287549269188261
0	6369	-0.344934021729276
0	6377	0.159443788352561
0	6385	-0.362922638437229
0	6392	0.473515286817977
0	6399	0.321941487773756
0	6406	-0.000759361370288758
0	6413	0.0427507390384303
0	6421	0.481279253796634
0	6428	-0.946474590303022
0	6435	-1.61751819305647
0	6442	-1.07404977315895
0	6449	-0.94378579227883
0	6457	-1.52726435401157
0	6465	-0.825865010546628
0	6473	-0.190092911917031
0	6481	0.927739557826132
0	6489	0.217105180903734
0	6496	-0.52111549073699
0	6505	-1.52878793025992
0	6513	-0.903362399327556
0	6521	-0.867989427187355
0	6528	-1.52775475170559
0	6537	-0.763887261478335
0	6545	-0.114132528048949
0	6553	-1.60704421397362
0	6561	-1.53871532785157
0	6569	-1.31629666522348
0	6577	-0.698105052440646
0	6585	1.42107120760864
0	6592	1.16227340858462
0	6599	0.715170721116905
0	6606	0.401913158038892
0	6613	-0.369379209950870
0	6620	-0.560021585686448
0	6628	-0.138460072870885
0	6636	-0.443337938080328
0	6643	-1.14489772422280
0	6650	-0.472999494246161
0	6657	-1.00125432045883
0	6665	-0.908291378451316
0	6673	-0.541006156409153
0	6681	-1.39050179137773
0	6689	-1.27622978093469
0	6697	-1.02569139833261
0	6721	-1.40672415937062
0	6729	-1.38187527912822
0	6737	-1.35008634729653
0	6745	-0.395684994304991
0	6753	0.410222728310781
0	6761	-1.79502218017645
0	6769	-1.02990885930375
0	6776	-1.34238350765243
0	6783	-2.07928581219959
0	6791	-1.85560774889356
0	6799	-1.68245340839267
0	6809	-1.60066230201407
0	6817	-1.51768528147741
0	6825	-1.61784207771809
0	6833	-1.94047151387122
0	6841	-2.00222465264810
0	6849	-1.75666975977672
0	6857	-1.36549431349639
0	6865	-1.73511300220652
0	6873	-2.15936704884079
0	6881	-1.78175332012026
0	6889	-2.31563400729692
0	6897	-1.94117824054100
0	6905	-1.90267963435512
0	6913	-1.92048729324104
0	6921	-1.22187816916894
0	6929	-1.07973449076888
0	6937	-1.83260972320156
0	6945	-1.94149758186453
0	6953	-1.94389012283433
0	6961	-1.47183633744523
0	6969	-2.09003663953656
0	6976	-1.59026119490697
0	6983	-1.43303056936889
0	6990	-1.21430938507660
0	6998	-1.23438714952138
0	7006	-2.10867888449205
0	7014	-2.11029284452007
0	7022	-1.81437575610786
0	7030	-2.16268438560733
0	7038	-1.85254698553276
0	7046	-1.79196456195477
0	7054	-1.67832067970855
0	7062	-0.849607770415038
0	7070	-1.20244928677846
0	7081	-1.15807707695605
0	7089	-1.22764071938778
0	7097	-2.02781187400474
0	7105	-1.66923343768482
0	7113	-1.13834155984750
0	7121	-1.98175484438083
0	7129	-1.95262000695603
0	7143	-1.46202076839949
0	7151	-2.25440994848235
0	7158	-2.35844533961411
0	7166	-1.90829497871991
0	7174	-1.71960842573768
0	7181	-0.94084082869442
0	7189	-1.46773223570822
0	7201	-1.40650854451408
0	7209	-1.50661353099180
0	7217	-1.68357340967622
0	7225	-1.92885641395077
0	7232	-2.14112642960686
0	7239	-1.80445523645383
0	7246	-1.70826337442308
0	7253	-0.828246904490744
0	7261	-0.222479921500046
0	7269	-0.716373440347927
0	7277	-1.36407001110754
0	7285	-1.92796370238308
0	7293	-1.78059882393613
0	7305	-0.152357405894415
0	7313	1.46008510857865
0	7329	-1.64646128779696
0	7337	-1.48635649125833
0	7345	-1.86510588765582
0	7353	-1.57785464040949
0	7361	-1.86793415481873
0	7369	-2.05903055119307
0	7377	-1.84272789367615
0	7385	-1.78075264222684
0	7393	-2.13104449431026
0	7401	-2.06505654251737
0	7409	-1.74074857857835
0	7417	-1.1823484908353
0	7425	-1.69750847403046
0	7433	-2.33355022509042
0	7441	-2.37655868800138
0	7449	-1.90213936077091
0	7457	-1.89284200443
0	7465	-1.71730984802714
0	7473	-1.83136812043269
0	7481	-1.37308969881262
0	7489	-1.22466036392842
0	7497	-1.50507452810805
0	7505	-1.76429487283982
0	7513	-1.61814360948675
0	7521	-1.83753102070030
0	7529	-1.91478435112197
0	7537	-1.84736677947813
0	7545	-1.56007907814605
0	7553	-2.11780030852818
0	7561	-1.14575611174183
0	7569	-1.87350603523329
0	7577	-1.43580088743459
0	7585	-1.77161098108811
0	7593	-1.07847256072721
0	7601	-2.09533826124847
0	7609	-1.33024736147749
0	7617	-1.87078709123340
0	7625	-0.989880866637159
0	7633	-1.78005197226134
0	7641	-2.07392913909966
0	7649	-1.13308541263721
0	7657	-1.56835080551475
0	7665	-1.10270739008605
0	7673	-1.31880699311562
0	7681	-0.768285597068331
0	7689	-1.53893812331154
0	7697	-1.73049084446360
0	7705	-1.33787966256736
0	7713	-1.49992913386756
0	7729	-1.81224356081514
0	7737	-2.09823986503532
0	7745	-2.03064212503986
0	7753	-1.13912785948382
0	7761	-2.02851759490927
0	7769	-2.10424786602741
0	7777	-1.69071148541688
0	7785	-1.70476072676629
0	7793	-2.55494507287882
0	7801	-2.05028390102275
0	7809	-1.48660986146854
0	7817	-2.06658214913903
0	7825	-1.55637283148684
0	7833	-1.05968961814678
0	7841	-2.01605129272726
0	7849	-2.03491180198785
0	7857	-1.87727564717614
0	7865	-1.15880282992899
0	7873	-1.22691894082704
0	7881	-0.156390171311868
0	7889	-1.38838999924272
0	7897	-2.29556604229910
0	7905	-1.86284382323554
0	7913	-1.87983612710407
0	7921	-1.81089955830318
0	7929	-2.15588543462858
0	7937	-1.70421596338863
0	7945	-2.12988011912273
0	7961	-1.98932206092849
0	7969	-2.19792284896596
0	7977	-1.91488621295445
0	7985	-1.89485121600363
0	7993	-1.69454089041594
0	8001	-1.04920757472626
0	8009	-1.43091199908966
0	8017	0.241318206925627
0	8025	0.743704227068188
0	8033	-0.335067887965344
0	8041	-0.744597452214951
0	8049	-1.44193663698760
0	8057	-1.38816944356231
0	8065	-1.40699267100578
0	8073	-1.35111320250165
0	8081	-0.88224927384694
0	8089	-0.433119185377310
0	8097	-0.926001271131519
0	8105	-1.25718834136571
0	8113	-1.46625002105787
0	8121	-1.16066827867884
0	8129	-1.15918055722203
0	8137	-0.687372756167433
0	8145	-0.50815568419841
0	8153	0.0531776114386062
0	8161	-0.758641191480378
0	8169	0.186187593118205
0	8177	0.134105597449167
0	8186	0.58619413556839
0	8193	-0.461457644072927
0	8201	-1.08720319398420
0	8209	-0.449420258221122
0	8217	-0.934555586811775
0	8225	0.210956030226602
0	8241	-0.353756513425431
0	8249	0.738847391874232
0	8257	1.42327931297122
0	8265	1.47616858764126
0	8273	1.09291262295653
0	8281	-0.217120712244405
0	8289	0.000598798756930918
0	8297	0.212572682725628
0	8305	0.278904141521774
0	8313	0.325411567059638
0	8321	0.320922528009997
0	8329	0.257374435033081
0	8337	1.24600243956522
0	8345	1.66148945207407
0	8353	1.68435979143445
0	8361	0.513986535240881
0	8369	1.60859356148313
0	8377	1.65081451551623
0	8385	0.738747943369423
0	8393	0.158321998027029
0	8401	1.38214597663961
0	8409	1.85602852595531
0	8417	1.01508855762901
0	8425	1.20307044608977
0	8433	1.4155619789351
0	8441	0.0968574274569178
0	8449	1.42298073263746
0	8457	1.09401110218094
0	8465	0.907414386631377
0	8473	-0.760157242265509
0	8481	0.894870570208624
0	8489	1.90463958991703
0	8497	1.56254129651891
0	8505	1.2218063347487
0	8513	1.38321212562442
0	8521	2.29419098140251
0	8529	2.14405547982926
0	8537	2.53535157295789
0	8545	2.04845056903076
0	8553	1.42245916153691
0	8561	1.819112834585
0	8569	1.87155387505774
0	8577	0.448554091260867
0	8585	-1.21261451163562
0	8593	0.963689269029367
0	8601	1.82720437262271
0	8609	2.32006087381654
0	8617	2.27046111291984
0	8625	1.76002535354680
0	8633	1.36178247543668
0	8641	1.88254700052123
0	8649	1.85157749920102
0	8657	2.26277541712268
0	8665	2.90278967156995
0	8673	2.62924993022672
0	8681	2.27164412217268
0	8689	2.386205811285
0	8697	2.51586522506514
0	8705	1.85644241705374
0	8713	0.760028216587397
0	8721	1.28840243884594
0	8729	2.06018418696776
0	8737	2.85558718251436
0	8745	1.37429223956695
0	8753	2.08759999493727
0	8761	2.33438120056809
0	8769	1.1627861410784
0	8777	1.78429597412347
0	8785	2.04709409163086
0	8793	1.94003428950482
0	8801	2.24429718273419
0	8809	2.16487571848319
0	8817	1.73528589570686
0	8825	1.15271498954588
0	8833	0.713672760260717
0	8841	0.463058636714439
0	8849	0.699195677515046
0	8857	0.784230023594668
0	8865	1.14378848999822
0	8873	1.07284079248469
0	8881	0.6112288127618
0	8889	0.534891356603139
0	8897	1.38400193640952
0	8905	2.24502839939632
0	8913	0.799606418618139
0	8921	1.03205037720736
0	8929	1.17452546942677
0	8937	0.345823718063150
0	8945	0.799807932283366
0	8953	0.159604335112303
0	8961	1.14001878240415
0	8969	-0.131522961582140
0	8977	0.840689648791319
0	8985	0.468834686170702
0	8993	0.059035561453034
0	9001	0.0159075400195920
0	9009	-0.498529658622403
0	9025	0.182529449908087
0	9033	0.480666301575396
0	9041	0.018463664071227
0	9049	-0.296794372762873
0	9057	1.56531502608610
0	9065	2.40251287418665
0	9073	1.93277158033121
0	9081	1.09773394259421
0	9089	1.03981772928948
0	9097	0.986444909242358
0	9105	-0.0104263637719653
0	9113	0.324187724057815
0	9121	0.0738053637509086
0	9129	0.481335126445351
0	9137	-0.405082217114614
0	9145	0.0985559954870912
0	9153	-0.0344256786748272
0	9161	-0.375700953677039
0	9169	0.0965059160150004
0	9177	0.694580115156374
0	9185	1.20352173009965
0	9193	1.23439570345999
0	9201	0.0865470433211355
0	9209	0.183368572087274
0	9217	0.855324088827542
0	9225	0.578551151533895
0	9233	0.625425200338698
0	9241	0.91038204013668
0	9249	1.00448774638446
0	9257	0.822434500807383
0	9265	0.858039337622443
0	9273	0.679539741645862
0	9281	0.800230402034645
0	9289	1.04807771387569
0	9297	0.066976102362001
0	9305	-0.00556919222436214
0	9313	-0.39857845546131
0	9321	-0.310153687210326
0	9329	-0.437163600865295
0	9337	-0.162613951268562
0	9345	-0.215711830013666
0	9353	-0.103169562659123
0	9361	0.415123404495618
0	9369	1.05721811407819
0	9377	0.912744042965664
0	9385	0.0117900277173595
0	9393	0.00934442062745422
0	9401	-0.00298999859443416
0	9409	0.375865239687138
0	9417	0.487220213719137
0	9425	0.638641922463729
0	9433	0.805492902356594
0	9441	0.357734930024902
0	9449	0.0304814629374626
0	9465	-0.51217138151825
0	9489	0.578982470110802
0	9497	-0.981498327392929
0	9505	0.0611336601890970
0	9513	0.99962484647258
0	9521	0.278606781784484
0	9529	0.760282033742128
0	9537	-0.77059854532576
0	9545	-1.15070777333252
0	9553	0.375097009126449
0	9561	0.329131419907642
0	9569	-0.300373552129347
0	9577	-0.574373739420381
0	9585	-0.758454393962649
0	9593	-0.713955175496194
0	9601	0.254463378759802
0	9609	1.15063635242762
0	9617	0.540740254856251
0	9625	0.354893978952838
0	9633	0.377928278813561
0	9641	0.27147970435444
0	9649	0.475642472681671
0	9657	0.456447850159613
0	9665	0.802005861713806
0	9673	0.40350887700012
0	9681	0.969857687427186
0	9689	0.72039438534879
0	9697	0.133033197057802
0	9705	0.130729317237511
0	9713	0.515300291917667
0	9721	0.50059279113945
0	9729	0.130533275494892
0	9737	-0.562193624466427
0	9745	-0.0573947997654125
0	9753	1.07100367242889
0	9761	0.913762883056435
0	9769	-0.0369672447322396
0	9777	0.800303810725725
0	9785	1.5167181741272
0	9793	0.718702867195677
0	9801	-0.242833984856651
0	9817	0.0157414536229927
0	9825	0.986420600087123
0	9833	-0.266740236388739
0	9841	0.0518590910018197
0	9849	-0.093092610650019
0	9857	0.684755315853548
0	9865	0.0496145676213935
0	9889	-1.04391541596948
0	9897	0.470809669840226
0	9905	0.910639013230841
0	9913	0.424383948237601
0	9921	-0.238406439854125
0	9929	-0.656618554252565
0	9937	-0.159745525382244
0	9945	0.0973685403568583
0	9953	0.530545859136772
0	9961	0.349735855031713
0	9969	0.530652613893895
0	9977	-0.961949311416076
0	9985	-0.678006579359192
0	9993	-0.20462142925368
0	10001	0.531153684366021
0	10009	-0.939391395884781
0	10017	-0.865223327120642
0	10025	0.467408217999646
0	10033	0.256378684468678
0	10041	-0.75551697779065
0	10057	-0.224491735238675
0	10065	-0.500912381492374
0	10073	-0.791847130366941
0	10081	-0.614249024202363
0	10089	-0.804721923191713
0	10097	-0.764107878334548
0	10105	-0.0621250928483281
0	10113	0.136394258450246
0	10129	-0.841461690582495
0	10137	0.358408048788093
0	10145	0.83655409076257
0	10153	-0.611994808139856
0	10161	-1.13319569472351
0	10169	-0.756664121438659
0	10177	-0.410047371214131
0	10185	-1.83675046344151
0	10193	-1.11720778472932
0	10201	-0.449712244341838
0	10209	-0.930310012795451
0	10217	-1.05129218812726
0	10225	-1.12092602872987
0	10233	-0.508632750093224
0	10249	-1.13750635679221
0	10265	-0.815383121820453
0	10273	-0.241105949426114
0	10281	0.0230853428183089
0	10289	-1.52828420973616
0	10297	-1.57952032862585
0	10313	-1.87354620199905
0	10321	-1.25227673048426
0	10329	-1.50070327548487
0	10337	-1.58308994500674
0	10345	-1.30196583627683
0	10353	-1.56296048314685
0	10361	-2.04959617303251
0	10369	-2.35201950927548
0	10377	-2.38722266138909
0	10385	-1.63122514372257
0	10393	-1.75660472393483
0	10401	-1.72444068211703
0	10409	-1.87681811180303
0	10417	-1.78591622697254
0	10425	-1.78264186841345
0	10433	-0.484015221989559
0	10440	-0.200869321415467
0	10449	0.678119399114077
0	10457	-0.0790509030629405
0	10465	1.25745807020959
0	10473	1.33369308354708
0	10481	0.210197865893176
0	10489	0.528771302155608
0	10497	0.622345071148276
0	10505	1.34811530395293
0	10513	1.37868675784534
0	10521	1.04782259349505
0	10529	0.57276414078632
0	10537	0.799662742896333
0	10545	1.32185406615821
0	10553	1.36379848023519
0	10561	1.52527928156954
0	10568	1.89445887202401
0	10577	1.64943511315862
0	10585	1.09095802893577
0	10593	1.81113540926596
0	10601	1.5868063599015
0	10609	1.05221047708968
0	10617	0.909420505233761
0	10625	2.00343565783339
0	10633	0.239229928159522
0	10641	1.04873920348483
0	10649	1.97931935264751
0	10657	2.05626640489216
0	10665	1.24737802564688
0	10681	-1.89980174594572
0	10689	-0.32703912279542
0	10697	1.28283227913336
0	10705	1.55865964630565
0	10713	1.20022748738634
0	10721	1.47186526207511
0	10729	1.41822597662608
0	10737	1.73349485930323
0	10745	1.02878162346362
0	10753	2.11839624858182
0	10761	1.18003734155472
0	10769	1.39871040570481
0	10777	0.792155483320232
0	10785	0.428512552936441
0	10793	0.379589911280815
0	10801	0.0176420926016911
0	10809	0.666925137263873
0	10817	1.7307372903285
0	10825	2.00843765563247
0	10833	1.14495157225309
0	10845	-1.82683665977288
0	10853	-0.274212380160133
0	10861	0.425666994906718
0	10869	2.38152785419316
0	10877	1.43146942441351
0	10885	0.533266919555811
0	10893	-0.112885651068360
0	10905	0.690564868776312
0	10913	0.781202062755845
0	10921	0.367424173580039
0	10929	0.491924191707959
0	10937	-1.85196247999591
0	10945	-0.462656497150694
0	10953	0.662731183983875
0	10961	-0.0695125087599191
0	10969	0.725765896508179
0	10993	0.520586385460723
0	11001	2.00200412991808
0	11009	-0.997693667313987
0	11017	-0.629453288817505
0	11025	-0.106199191717757
0	11033	0.456428394623376
0	11041	-0.441866983572891
0	11049	0.555620364840467
0	11057	-0.170422421905717
0	11065	0.0603751463332101
0	11081	-1.86751432922252
0	11089	0.931277465867187
0	11097	2.29754758999711
0	11105	0.637801908360818
0	11113	0.0757831339752828
0	11121	-0.647202181685276
0	11129	-0.064350208074921
0	11136	-0.735845386805626
0	11145	-0.413658633934317
0	11153	-0.138533023716341
0	11161	-0.326487438948543
0	11169	-0.695694169097687
0	11177	-1.18981485102045
0	11185	-0.538891525728791
0	11193	-0.338814867466432
0	11201	0.346358159758361
0	11209	0.0211343819774035
0	11217	-1.09984351495602
0	11225	-0.780830867686422
0	11233	-0.575427580639218
0	11241	0.265334898245418
0	11249	0.224974832938132
0	11257	-0.476467011053072
0	11265	-0.0249885825116278
0	11273	-0.435285645404513
0	11281	0.158702571846069
0	11289	-0.399807168765393
0	11297	0.00321906204685973
0	11305	0.345322341262187
0	11313	1.09244232045643
0	11321	0.593459825896618
0	11329	-0.0993508725632193
0	11337	-0.0737760925344588
0	11345	0.358868859377830
0	11353	-0.826377518858526
0	11361	-0.0467563277415133
0	11369	-0.50571535671209
0	11377	-0.500424326718019
0	11385	0.131265448416888
0	11393	-0.146895070443469
0	11401	0.0243740493265152
0	11409	-0.111076727949047
0	11417	-0.00235368018488646
0	11425	-0.488105368787829
0	11433	0.509656073715068
0	11441	-0.728557524365285
0	11449	-0.147019255262765
0	11457	-0.0400403900635586
0	11465	-0.226723711119334
0	11473	-0.963589815460288
0	11481	-0.512454504256826
0	11489	-0.331443616802558
0	11497	-0.096070131915826
0	11505	-0.53213561332422
0	11513	-0.617812163005397
0	11521	0.442095183184632
0	11529	0.178106216109487
0	11537	-0.509672329004575
0	11545	-0.507884261657799
0	11553	-0.355577514663665
0	11561	-0.781939519678701
0	11569	-0.604925587596114
0	11577	-0.120242288427835
0	11585	-0.397399500558605
0	11593	0.148513385088692
0	11601	0.296084309074502
0	11609	-0.207564892932085
0	11617	0.102332400904083
0	11625	-0.0212166168359342
0	11633	-0.364399335159307
0	11641	0.0124936076218498
0	11649	-0.222458649857586
0	11657	-0.231336125238840
0	11665	-0.226769607369142
0	11673	0.263082556913884
0	11681	-0.204675773957591
0	11689	-0.148881488134815
0	11697	-0.825736525406096
0	11705	-0.56872192754246
0	11713	0.0705853590402663
0	11721	0.8187934463552
0	11729	-0.511541747902474
0	11737	0.489848393050488
0	11745	0.226083682221604
0	11753	-1.38317100939215
0	11769	-1.67027967818168
0	11785	-1.38990081767987
0	11793	-0.90379993182918
0	11801	-0.313548560107823
0	11809	0.0480263304609547
0	11817	-1.11936076396794
0	11825	-1.24931411143065
0	11833	-0.447716726298128
0	11841	-0.418775287511791
0	11849	-0.54725964933083
0	11857	0.232270370191950
0	11865	0.695105530504507
0	11873	-0.71337372553644
0	11881	-1.46862512609695
0	11889	-1.84781998181198
0	11897	-1.54642798910059
0	11905	-1.01859349384004
0	11913	-1.92466077126443
0	11921	-1.66666924239890
0	11953	-1.53508012019003
0	11961	-1.70884480647973
0	11969	-0.953001159811984
0	11977	-0.6514935192548
0	11985	-1.49527427317163
0	11993	-1.84669400442812
0	12001	-0.862980621697119
0	12009	-0.226067033259008
0	12017	-0.523285967172603
0	12025	-0.740295563554304
0	12041	-1.16572474752493
0	12049	-1.30221298093643
0	12057	-1.19064535392230
0	12065	-0.139790953834578
0	12073	-1.25358823888101
0	12081	-0.965037489738513
0	12089	-0.349938475564856
0	12097	0.292707582933605
0	12105	-0.42461407271824
0	12113	-0.391829952011039
0	12121	-0.203965185228490
0	12129	-0.636872152969502
0	12137	-0.998289734180473
0	12145	-0.616354790878873
0	12169	-0.166613414591734
0	12177	-0.285586405679155
0	12185	-0.190886726700268
0	12193	-0.580304118065161
0	12201	-0.512231262378091
0	12209	-1.11154696974867
0	12217	-0.230959316116891
0	12225	0.18476708869954
0	12233	0.472691994763389
0	12241	0.0909038623049137
0	12249	-0.0841093330186551
0	12257	-0.505564610681668
0	12265	-1.48260705573375
0	12273	-1.54874616612035
0	12281	-1.28357663094443
0	12289	0.354383468297248
0	12297	0.91451143909642
0	12305	0.992995585157113
0	12313	-1.06384276050911
0	12321	-0.651274875848198
0	12329	-0.999422189425227
0	12337	-0.539760822449558
0	12345	-2.77893451722141
0	12369	-0.52824157149861
0	12377	-0.189447274107536
0	12385	-0.588955908316993
0	12393	-0.669880575835432
0	12401	-0.706850737727039
0	12425	-0.96524727244237
0	12433	-0.569048428399721
0	12441	-0.51353997174681
0	12449	-0.355841681431807
0	12457	-1.03055108571295
0	12465	-0.243691643054958
0	12473	-0.621473953262399
0	12481	-0.429103741506559
0	12489	-1.53752152879527
0	12497	-0.888295906462475
0	12505	-0.432909952527399
0	12513	-0.445593718788146
0	12521	-0.512558174684959
0	12529	-0.194732047130313
0	12537	-1.02438246202109
0	12545	-1.07921421000008
0	12553	-0.339343133437647
0	12561	-0.280728686821681
0	12569	0.0687950231446477
0	12577	-0.761240627111126
0	12585	-1.07097613571236
0	12593	-1.0509028567923
0	12601	-0.318010187941434
0	12609	-0.003965933265345
0	12617	-0.520949529181525
0	12625	-0.628460044618879
0	12649	-0.86467069240478
0	12657	-0.581085440116127
0	12665	-0.230778655807287
0	12673	-0.392791853634487
0	12681	-1.3359150589739
0	12689	-1.13293155756710
0	12697	-0.596428711419743
0	12705	-0.140211303964637
0	12713	-1.02143590571447
0	12721	-0.526594138958194
0	12729	-0.652054109136437
0	12737	-0.458887769723552
0	12745	-0.982012707340822
0	12753	-0.202346537492359
0	12769	0.672294172795577
0	12777	-0.575121759902173
0	12785	-0.0487790560068415
0	12793	0.048289417167422
0	12801	-0.459568993738071
0	12809	-0.0297558841532402
0	12817	-0.725708201104175
0	12825	-0.913877334249201
0	12833	-0.715691013053925
0	12841	-0.775325374137277
0	12849	0.298846572324948
0	12857	-0.40667374171775
0	12865	-1.02922785935174
0	12873	0.213910177979129
0	12881	0.207772326396446
0	12889	-0.46006571079721
0	12897	0.0162393545905859
0	12905	-0.571786467067456
0	12913	-0.714374789459044
0	12921	-0.0864174312480248
0	12929	-0.658275006801359
0	12937	-0.377056881889068
0	12945	0.0140123717398666
0	12953	-0.35851864443494
0	12961	0.116592112104089
0	12969	-1.04211266884876
0	12977	-1.0179748549146
0	12985	-1.51863245441845
0	12993	-1.31215928377487
0	13001	-0.671315757725176
0	13009	-0.728884082266746
0	13017	-0.702681785952986
0	13025	-1.57883425347574
0	13033	-0.640003893752109
0	13041	-0.580179475726656
0	13049	-0.369282260711495
0	13057	-0.339624713174561
0	13065	-0.502898991608979
0	13073	0.189595354061371
0	13097	-0.719128520407639
0	13105	0.0186791504511001
0	13113	0.098902968691034
0	13121	-0.0222333164437574
0	13129	-0.164417874853260
0	13137	-0.935455209497578
0	13145	-1.18209736576364
0	13153	-0.549787872769472
0	13161	-0.0791897598163791
0	13169	0.0936841907761083
0	13177	-0.792567090517072
0	13185	-1.23517598568644
0	13193	-1.42139554386333
0	13209	-2.06059300162864
0	13217	-1.07999994449937
0	13225	-0.798314927585754
0	13233	-1.03989092168014
0	13241	-1.42568845071386
0	13249	-1.35591852149440
0	13257	-1.69418254722568
0	13265	-1.00332366814412
0	13273	-1.25349629261461
0	13289	-1.71859341042910
0	13305	-1.45120952870356
0	13313	-1.20000660415330
0	13321	-1.59400907413499
0	13329	-0.946495749467102
0	13337	-1.64541983956560
0	13345	-1.07825404598966
0	13353	-0.972311701319815
0	13361	-0.579394580206031
0	13369	-0.812677878103369
0	13377	-1.01480333171843
0	13385	-0.446494877860824
0	13393	-1.00419513469803
0	13401	-1.25222766091942
0	13409	-1.25026689338638
0	13417	-1.13619281381560
0	13425	-1.58653765022470
0	13433	-1.36669085344081
0	13441	-0.780552809585981
0	13449	-0.593580405679934
0	13457	-0.587658398528377
0	13465	-1.02140542952252
0	13473	-1.13213458042688
0	13481	-1.38830543500894
0	13489	-1.40067773328006
0	13497	-1.13734649460097
0	13505	-1.27318501368171
0	13513	-1.03822535033703
0	13521	-1.01465891188653
0	13529	-0.703143132386309
0	13537	-1.47220579067500
0	13545	-1.65944739039577
0	13553	-1.21256809433302
0	13561	-0.650340190623713
0	13569	-0.90020516391667
0	13577	-1.37262366090373
0	13585	-1.09184874224859
0	13593	0.366691474397292
0	13601	-0.546351086800541
0	13609	-0.544986913573015
0	13617	-1.24812373763318
0	13625	-1.36744692344608
0	13633	-1.17560111937297
0	13641	-1.25843791441494
0	13649	-0.72572673440832
0	13657	-0.856718441583292
0	13665	-0.770167982699498
0	13673	-1.36555056724892
0	13681	-0.898332755772782
0	13689	-1.52975242764845
0	13697	-0.755215989415109
0	13705	-1.06084735214146
0	13713	-0.529986767682495
0	13721	-0.385783590598333
0	13729	-0.0741145924068976
0	13737	-0.218853826530138
0	13745	-0.531116175760414
0	13753	-1.41516242499564
0	13761	-0.804678574048125
0	13769	-0.970494777576377
0	13777	-1.09766494204083
0	13785	-1.26666156492801
0	13793	0.0508995113336077
0	13801	0.510420098465992
0	13809	-0.705217296060222
0	13817	-1.74209158481555
0	13825	-2.40273731921744
0	13833	-0.950760344059514
0	13841	-0.719957977448196
0	13849	-0.73852208035829
0	13857	-0.968987228527878
0	13865	-0.933586233708667
0	13873	-1.21956156376790
0	13881	-0.985723591743966
0	13889	-0.606248233360972
0	13897	-0.787002499306727
0	13905	-1.51288085896595
0	13913	-0.733271863015384
0	13921	-1.04799165824632
0	13929	-0.958343495345479
0	13937	-1.26524506393735
0	13945	-1.19367351842844
0	13953	-0.399905008988449
0	13961	0.214729094115190
0	13969	1.05114392909309
0	13977	-1.21716947137976
0	13985	-0.755205159308748
0	13993	-0.142181834736633
0	14001	-0.621592421908238
0	14009	-1.34580600674368
0	14017	-1.20371244644795
0	14025	0.550658736821147
0	14033	1.93100543747742
0	14041	2.44083099090736
0	14049	1.10810134159503
0	14057	-0.779924978856646
0	14065	-1.05415176590421
0	14073	-0.894689931497736
0	14081	-1.62226450480078
0	14089	-1.48955157542443
0	14097	-1.29935792588912
0	14105	-0.898378737137225
0	14113	-0.997596410564031
0	14121	-1.50198622821407
0	14129	-1.08079174930657
0	14137	-1.69716384939494
0	14145	-0.998788770350465
0	14153	-1.06754952808808
0	14161	-0.610549482596294
0	14169	-0.686746183268258
0	14177	0.21337559229912
0	14185	-0.392806667959689
0	14193	-0.748744380713146
0	14201	-1.06324501477419
0	14209	-1.12306923336531
0	14217	-0.646880591350126
0	14225	-1.06181822623320
0	14241	-0.492543633941799
0	14249	1.25446281817746
0	14257	0.621257166713728
0	14265	1.27065704407519
0	14273	0.851562143118539
0	14281	-1.28559096425446
0	14289	-0.549176363695641
0	14297	0.229853562088262
0	14305	-1.08621614993160
0	14313	-1.11398312289520
0	14321	-1.20347581601408
0	14329	-1.46090311568600
0	14337	-0.93748711637137
0	14345	-0.818670179994837
0	14353	-0.493475120210266
0	14361	-0.975943393178097
0	14369	-1.32501031103102
0	14377	-0.978620021562932
0	14385	0.134748658069585
0	14393	-1.14119640289495
0	14401	-0.93972727457873
0	14409	0.0363661510565052
0	14417	-0.74948254287985
0	14425	-1.08790259879676
0	14433	-0.595560532807429
0	14449	-0.618553975530369
0	14457	0.197462222171145
0	14465	0.812167366851376
0	14473	0.242273896182431
0	14481	0.927232738621356
0	14489	0.86219584018983
0	14497	1.44203194299134
0	14505	1.27224403637184
0	14513	0.962771924161098
0	14521	0.581614599429365
0	14529	1.23339808592086
0	14537	1.43690177038061
0	14545	1.68163208704108
0	14553	1.56875424025107
0	14561	0.0844240547188422
0	14569	0.696478073443826
0	14577	0.526200934516583
0	14585	0.958961805182125
0	14593	0.554946683589181
0	14601	0.846251173109658
0	14609	1.82370622537861
0	14617	1.58875471429556
0	14625	-0.091059747654687
0	14633	-0.269916062952409
0	14641	0.98304771524058
0	14649	0.564630459948384
0	14657	0.374517707314015
0	14665	2.20539934137794
0	14673	3.45015585638598
0	14681	3.34434703612213
0	14689	2.82663460618216
0	14697	3.78801395139046
0	14705	3.50704202643883
0	14713	2.77485146074501
0	14721	2.56748587852157
0	14729	2.34521705711185
0	14737	2.21269020902523
0	14745	2.33216443002825
0	14753	2.27605042294696
0	14761	2.89753490014055
0	14769	2.8048539828965
0	14777	3.21034929439387
0	14785	2.53758563682655
0	14793	2.47998438490764
0	14801	2.76392155228817
0	14809	3.02196099851437
0	14817	2.86937789188735
0	14825	2.78748400737750
0	14833	2.57653352331505
0	14841	3.0054733563126
0	14873	2.63862262721788
0	14881	3.32378181356232
0	14889	2.93394498210260
0	14897	2.55842537858218
0	14905	3.14086758782755
0	14913	3.17879693231929
0	14921	3.51946385363742
0	14929	3.20580641444522
0	14937	2.78668409948101
0	14945	3.25380683341706
0	14953	2.50604947030829
0	14961	3.20240728499234
0	14969	2.7861465881765
0	14977	3.52955008063876
0	14985	3.02033263181573
0	15001	3.18873979542101
0	15009	3.66602617584856
0	15017	3.76226549814122
0	15025	3.24096126656319
0	15033	3.71573599226694
0	15041	2.8336034136339
0	15049	2.99134683918812
0	15057	3.11148914448076
0	15065	2.95539226033614
0	15073	3.19415829926579
0	15081	3.52577398084814
0	15089	3.6297372474249
0	15097	3.01311325840314
0	15105	3.3191417036799
0	15113	3.55554266268976
0	15121	3.30335382234417
0	15129	2.58898223665545
0	15137	2.73319768883770
0	15145	3.23560590866256
0	15153	3.06170868684306
0	15161	3.52306685176859
0	15169	3.83341237424382
0	15177	3.62547935565099
0	15185	3.51287046248761
0	15193	2.54405176503622
0	15201	1.73951050609987
0	15209	3.49438173569437
0	15217	3.69208429592141
0	15225	3.50947988237301
0	15233	3.37327073440166
0	15241	2.67346476390018
0	15249	3.42420004251074
0	15257	3.77521287244351
0	15265	3.72177281968819
0	15273	2.45480181045063
0	15281	3.62378788509903
0	15289	4.01271814207329
0	15297	2.84006944305883
0	15305	3.49858925662454
0	15313	2.92435112235448
0	15321	3.1077048965352
0	15329	3.51208662728813
0	15337	2.95987583437802
0	15345	3.43191605700919
0	15353	3.3791867674273
0	15361	3.62184643599445
0	15369	3.89076390030256
0	15377	3.57741442425776
0	15385	3.55576962095416
0	15393	3.40025144133685
0	15401	3.2851311021665
0	15409	3.77510893619743
0	15417	1.89865677208636
0	15425	3.21371429958396
0	15433	3.09366738169748
0	15441	3.05587284875714
0	15449	3.58879957523759
0	15457	3.79925792466663
0	15465	3.66943100659876
0	15473	3.10456943601839
0	15481	2.57650567038641
0	15489	3.08911222580301
0	15497	3.34480110798735
0	15505	2.93692320650557
0	15513	3.38349496208918
0	15521	3.74128698407814
0	15529	3.46797918396814
0	15537	3.64030631458232
0	15545	2.83569373314805
0	15553	3.28910395942807
0	15561	3.59303508647399
0	15569	3.77515794695992
0	15577	3.37335943339425
0	15585	3.41375643477629
0	15593	3.36292282249664
0	15601	3.41923916789165
0	15609	2.70751589797721
0	15617	2.68296579846455
0	15625	1.15412784848216
0	15633	2.81671689815833
0	15641	3.34836844374037
0	15649	2.88025186316385
0	15657	2.71097730196761
0	15665	3.34087407257025
0	15673	3.33725912070125
0	15681	4.51713385812811
0	15689	3.94777901030252
0	15697	3.16334699995896
0	15705	3.25149743610893
0	15713	3.36955865827644
0	15721	3.32384012737692
0	15729	3.35377406500389
0	15737	3.11019504744411
0	15745	2.88273809981252
0	15753	3.27039333345966
0	15761	3.1758871303911
0	15769	3.50348891622238
0	15777	3.50983463700242
0	15785	3.27893234906058
0	15793	2.76113963230098
0	15801	2.75992431345051
0	15809	2.94278824432484
0	15817	2.73892344851969
0	15825	2.67293082718528
0	15833	1.42574081381348
0	15841	2.34655959394162
0	15849	2.70736521932477
0	15857	3.28860849865413
0	15865	3.49540388410294
0	15873	3.2485910044385
0	15881	3.17401004703858
0	15889	2.73061174581179
0	15897	2.54841560083629
0	15905	2.87057216650956
0	15913	2.56682404161840
0	15921	2.85404785900463
0	15929	2.74973804646398
0	15937	2.6027202588822
0	15945	2.58205201129240
0	15953	2.65911577497284
0	15961	3.04819700291124
0	15969	2.56796777170241
0	15977	2.32230830515227
0	15985	2.79249786104486
0	15993	3.05583387458445
0	16001	3.21526399036639
0	16009	2.89285113715067
0	16017	2.79457547004763
0	16025	2.34503906721191
0	16033	2.5164293105159
0	16041	2.67715213101734
0	16049	2.62464116950949
0	16057	2.94751813042373
0	16065	3.67295169673816
0	16073	2.84509300241930
0	16081	2.53900419852762
0	16089	3.23876676106786
0	16097	2.56243392201119
0	16105	2.43225565274349
0	16113	3.07477061300568
0	16121	3.00334909026927
0	16129	3.145694904093
0	16137	3.01219706458177
0	16145	2.32929678474940
0	16153	2.94373532373231
0	16161	2.62106216888983
0	16169	2.48578050448267
0	16177	2.93930994984395
0	16185	2.83723171219052
0	16193	2.2871287644411
0	16201	3.05824718063239
0	16209	3.38231500846308
0	16217	2.46132952601176
0	16225	2.7627871719949
0	16233	2.28264254001068
0	16241	2.91427755107788
0	16249	1.93148378755364
0	16257	2.91096029666206
0	16265	2.43290318162475
0	16273	2.47057182408937
0	16281	3.10215695855984
0	16289	2.89999446351061
0	16297	1.77248706197846
0	16305	2.20232908660127
0	16313	2.20600896430098
0	16321	1.87114421515509
0	16329	1.14373961782938
0	16337	1.37983082985034
0	16345	0.933051324970086
0	16353	0.818112833712503
0	16361	1.69102520754529
0	16369	1.54906994505878
0	16377	0.392680471475957
0	16385	0.332783030440467
0	16401	-1.09599420107232
0	16409	-1.76196259964756
0	16417	0.685005638031227
0	16425	-0.251952030339954
0	16441	-0.341454458301122
0	16449	-1.08374838956093
0	16457	-1.05473117931424
0	16481	-1.87474667847672
0	16489	-0.73269569387254
0	16497	-0.0816082859535054
0	16513	-0.0663186797428992
0	16521	-0.789035624598259
0	16529	-0.42646219325652
0	16537	-0.868659676939271
0	16545	-1.31498203680974
0	16553	-1.50108731887986
0	16561	-0.936275980663722
0	16569	-0.749730784659574
0	16577	-0.959328952476024
0	16585	-1.28889992075669
0	16593	-0.876377402387324
0	16601	-1.3607670190728
0	16609	-1.04199465102320
0	16617	-1.39510138281925
0	16625	-0.0764336361163975
0	16633	0.0778373536359576
0	16641	-0.0349788146895529
0	16649	-0.518260884658969
0	16657	-0.924982398615011
0	16665	-0.55057725349107
0	16673	-0.865437640629236
0	16681	-0.862007569697685
0	16689	-0.901837535819835
0	16697	-0.719711682160535
0	16705	1.38000559949073
0	16713	-0.893108449610517
0	16721	-0.892941181340771
0	16729	-0.0254629918431366
0	16737	-0.585153377615363
0	16745	0.0538565493668601
0	16753	-0.336040160251939
0	16761	-0.72692574238859
0	16769	-1.84426197229897
0	16777	-1.50776430617549
0	16785	-0.204942409914874
0	16793	-0.417978790051492
0	16801	-1.11790868413686
0	16809	-0.870733607082537
0	16817	-0.506101787926053
0	16825	-0.701364826864904
0	16833	-0.46047217574049
0	16841	0.0390008729507088
0	16849	-0.279521552442729
0	16857	-0.0215315931182243
0	16865	-1.04336068957343
0	16873	-0.00695922907121993
0	16881	-1.28452511217651
0	16889	-0.726419692027275
0	16897	-0.899586659029864
0	16905	-0.333089076059494
0	16913	0.0684852628783643
0	16921	-0.152107247879049
0	16929	-0.75479193150132
0	16937	-0.199436518408123
0	16945	-0.306001758818506
0	16953	0.174842119027125
0	16961	-0.674011919475696
0	16969	-1.46538887599228
0	16977	-0.44734609339419
0	16985	-0.357815186394951
0	16993	0.369659576328007
0	17001	-0.85060448998348
0	17009	-0.330616433467926
0	17017	-1.95619142423942
0	17057	-1.04625458042857
0	17065	-1.43431932354354
0	17073	-1.62924773677632
0	17081	-1.72907510122844
0	17089	-2.13287998255327
0	17097	-1.70906813815218
0	17105	-1.5194730071424
0	17113	-1.75845692918552
0	17121	-1.68783165974130
0	17129	-1.91504240357630
0	17137	-1.79948418601297
0	17161	-1.89310725768152
0	17169	-1.53257168196203
0	17177	-1.53259560662321
0	17185	-1.50369276931967
0	17193	-1.67960054349371
0	17201	-1.76418778773180
0	17209	-1.74126139425855
0	17217	-2.31347597667737
0	17225	-1.55800999491249
0	17233	-1.61017214652929
[truncated: 258,210 more rows]
