# Supplementary material for: A Compendium of Nucleosome and Transcript Profiles Reveals Determinants of Chromatin Architecture and Transcription
Source: PLoS Genet. 2013 May 2;9(5):e1003479. doi: 10.1371/journal.pgen.1003479 (PMC3642058; doi:10.1371/journal.pgen.1003479)
Supplement: Dataset S1 — Yeast transcript annotation R script and data files. Please note this file is 81.9 MB and may be difficult for some readers to download due to its size. (GZ) [file pgen.1003479.s001.gz › yeast-transcript-annotation/chr1.data.nucleosomes]

12	0.420257
16	0.409161
20	0.388176
24	0.397196
28	0.413619
32	0.42089
36	0.412054
40	0.384955
44	0.38932
48	0.209274
52	0.135633
56	-0.0612517
60	-0.184963
64	-0.338298
68	-0.626176
72	-0.789402
76	-0.942814
80	-0.984833
84	-0.899244
88	-0.980355
92	-0.8832
96	-0.825535
100	-0.743389
104	-0.635125
108	-0.590385
112	-0.488495
116	-0.455577
120	-0.406663
124	-0.406791
128	-0.466618
132	-0.483974
136	-0.452039
140	-0.463445
144	-0.438931
148	-0.404007
152	-0.41216
156	-0.363273
160	-0.341992
164	-0.319761
168	-0.292348
172	-0.292348
176	-0.147298
180	-0.0848733
184	-0.0250325
188	-0.0136207
192	0.0470952
196	0.108646
200	0.170452
204	0.202673
208	0.207826
212	0.2064
216	0.259248
220	0.222682
224	0.234546
228	0.199955
232	0.19521
236	0.146101
240	0.180342
244	0.156117
248	0.19739
252	0.175768
256	0.135829
260	0.0189793
264	0.0287663
268	0.0288389
272	0.0418201
276	0.0498341
280	0.0997928
284	0.0770115
288	0.0847257
292	-0.0280241
296	0.018004
300	0.0274652
304	0.0364533
308	0.0314471
312	-0.0398997
316	-0.012984
320	-0.0125807
324	-0.0432511
328	-0.0235315
332	-0.0432511
336	0.0691425
340	0.0797015
344	0.148667
348	0.177798
352	0.229482
356	0.275572
360	0.282471
364	0.297316
368	0.340229
372	0.365863
376	0.335047
380	0.357073
384	0.370243
388	0.368038
392	0.360858
396	0.353126
400	0.370681
404	0.309273
408	0.319094
412	0.27464
416	0.218998
420	0.184056
424	0.113084
428	0.00620519
432	-0.14808
436	-0.268773
440	-0.296007
444	-0.368495
448	-0.396752
452	-0.365156
456	-0.401314
460	-0.347923
464	-0.382502
468	-0.375362
472	-0.471977
476	-0.401314
480	-0.459152
484	-0.449307
488	-0.470278
492	-0.515129
496	-0.682621
500	-0.745472
504	-0.850419
508	-0.913034
512	-0.948146
516	-0.86552
520	-0.901192
524	-0.730882
528	-0.723867
532	-0.555465
536	-0.566756
540	-0.461309
544	-0.400229
548	-0.392264
552	-0.358269
556	-0.428608
560	-0.384751
564	-0.281505
568	-0.287844
572	-0.118631
576	-0.0947978
580	-0.0374044
584	0.0138288
588	0.0621312
592	0.163377
596	0.0886694
600	0.166644
604	0.143447
608	0.146358
612	0.107183
616	0.0843233
620	0.065844
624	0.0769132
628	0.0648511
632	0.146358
636	0.201402
640	0.171843
644	0.28309
648	0.272766
652	0.323193
656	0.245507
660	0.240543
664	0.147326
668	0.187492
672	0.0958041
676	-0.0839261
680	-0.34948
684	-0.628513
688	-1.19937
692	-1.36565
696	-1.63776
700	-1.74936
704	-1.80465
708	-1.82103
712	-1.75183
716	-1.73137
720	-1.73184
724	-1.56474
728	-1.47769
732	-1.3235
736	-1.46691
740	-1.30157
744	-1.13647
748	-1.08591
752	-1.108
756	-1.25793
760	-1.40804
764	-1.38379
768	-1.40038
772	-1.33039
776	-1.29944
780	-1.26676
784	-1.26676
788	-1.33404
792	-1.25673
796	-1.07746
800	-0.938493
804	-0.821135
808	-0.678554
812	-0.656835
816	-0.571527
820	-0.541657
824	-0.305465
828	-0.290017
832	-0.121434
836	-0.0763275
840	-0.0100737
844	-0.020716
848	0.0402639
852	0.0614993
856	0.133034
860	0.147357
864	0.11649
868	0.11322
872	0.10188
876	0.0800013
880	0.0787555
884	0.160433
888	0.1936
892	0.176829
896	0.160433
900	0.162086
904	0.0800013
908	0.0668549
912	0.0226148
916	0.105883
920	0.0322446
924	0.0121679
928	-0.121126
932	-0.206756
936	-0.269511
940	-0.40536
944	-0.453898
948	-0.489698
952	-0.511856
956	-0.551076
960	-0.566405
964	-0.501583
968	-0.473446
972	-0.425087
976	-0.343044
980	-0.294607
984	-0.187733
988	-0.141014
992	-0.0961062
996	-0.00579427
1000	0.132194
1004	0.132018
1008	0.132018
1012	0.107002
1016	0.12773
1020	0.082554
1024	0.152745
1028	0.226687
1032	0.214511
1036	0.279091
1040	0.279091
1044	0.282937
1048	0.282937
1052	0.26252
1056	0.250775
1060	0.238657
1064	0.257798
1068	0.211318
1072	0.0531292
1076	0.0773618
1080	0.00246012
1084	-0.00285958
1088	-0.0110957
1092	-0.00865521
1096	-0.041103
1100	-0.0264485
1104	-0.165851
1108	-0.221822
1112	-0.221822
1116	-0.251001
1120	-0.235805
1124	-0.276384
1128	-0.306814
1132	-0.259199
1136	-0.234043
1140	-0.259199
1144	-0.129294
1148	-0.133552
1152	-0.0524603
1156	-0.0242152
1160	0.00847406
1164	0.0235456
1168	0.0268404
1172	-0.0279171
1176	-0.0498376
1180	-0.0460269
1184	0.0961011
1188	0.125566
1192	0.166769
1196	0.181483
1200	0.157665
1204	0.165821
1208	0.119209
1212	0.0550517
1216	0.101421
1220	0.117007
1224	0.0803268
1228	-0.0345725
1232	-0.0396059
1236	-0.0687779
1240	-0.0944423
1244	-0.0870435
1248	-0.124865
1252	-0.0851675
1256	-0.0345725
1260	-0.0889252
1264	0.0311695
1268	0.07198
1272	0.0669754
1276	-0.0364407
1280	-0.0123082
1284	-0.0309944
1288	0.0428645
1292	0.0722641
1296	0.167301
1300	0.183198
1304	0.21855
1308	0.213741
1312	0.248498
1316	0.281299
1320	0.348156
1324	0.35534
1328	0.463851
1332	0.39562
1336	0.39562
1340	0.361644
1344	0.448607
1348	0.414394
1352	0.455499
1356	0.429835
1360	0.323844
1364	0.288845
1368	0.274524
1372	0.286488
1376	0.256193
1380	0.21574
1384	0.204753
1388	0.126239
1392	0.0442495
1396	0.0364292
1400	-0.156681
1404	-0.164898
1408	-0.296455
1412	-0.417646
1416	-0.487925
1420	-0.608978
1424	-0.656752
1428	-0.745032
1432	-0.770778
1436	-0.826076
1440	-0.825877
1444	-0.727287
1448	-0.637225
1452	-0.592059
1456	-0.585511
1460	-0.459961
1464	-0.400205
1468	-0.343839
1472	-0.242793
1476	-0.246281
1480	-0.22389
1484	-0.265096
1488	-0.35328
1492	-0.479372
1496	-0.436229
1500	-0.535596
1504	-0.515737
1508	-0.507004
1512	-0.54374
1516	-0.389603
1520	-0.313869
1524	-0.24108
1528	-0.200903
1532	-0.0520392
1536	0.0522239
1540	0.0619257
1544	0.0874771
1548	0.0908806
1552	0.126893
1556	0.132773
1560	0.126893
1564	0.147819
1568	0.159518
1572	0.121468
1576	0.130079
1580	0.142804
1584	0.141193
1588	0.163709
1592	0.197037
1596	0.193357
1600	0.193357
1604	0.163709
1608	0.104448
1612	0.0506853
1616	0.0214201
1620	-0.0063836
1624	-0.10702
1628	-0.10702
1632	-0.281624
1636	-0.225816
1640	-0.413538
1644	-0.418875
1648	-0.474093
1652	-0.526371
1656	-0.524256
1660	-0.537874
1664	-0.624916
1668	-0.595943
1672	-0.624916
1676	-0.471873
1680	-0.538405
1684	-0.585591
1688	-0.518131
1692	-0.390758
1696	-0.312544
1700	-0.311555
1704	-0.223891
1708	-0.0417761
1712	0
1716	-0.0170332
1720	0.056786
1724	0.126177
1728	0.221821
1732	0.143591
1736	0.227178
1740	0.227178
1744	0.263034
1748	0.201634
1752	0.173987
1756	0.154328
1760	0.208049
1764	0.216773
1768	0.205553
1772	0.189818
1776	0.204495
1780	0.158573
1784	0.158573
1788	0.0915646
1792	0.0970272
1796	0.0553151
1800	0.0172309
1804	-0.0152566
1808	0.0142402
1812	-0.00941045
1816	-0.0140349
1820	-0.0162242
1824	-0.011561
1828	-0.0199841
1832	0.00853544
1836	-0.00691033
1840	0.0452677
1844	0.0567021
1848	0.082794
1852	0.0806501
1856	0.157604
1860	0.156815
1864	0.170697
1868	0.187681
1872	0.208847
1876	0.223534
1880	0.2931
1884	0.248474
1888	0.249185
1892	0.302104
1896	0.299229
1900	0.280478
1904	0.327052
1908	0.313685
1912	0.3197
1916	0.295365
1920	0.263178
1924	0.260282
1928	0.263178
1932	0.263178
1936	0.236271
1940	0.225993
1944	0.187144
1948	0.186485
1952	0.185032
1956	0.166619
1960	0.1586
1964	0.171723
1968	0.185032
1972	0.180703
1976	0.159463
1980	0.133112
1984	0.131412
1988	0.115261
1992	0.0866053
1996	0.0898168
2000	0.134319
2004	0.141195
2008	0.0567306
2012	0.0261942
2016	0.0418358
2020	0.0460452
2024	0.130952
2028	0.141195
2032	0.153219
2036	0.158516
2040	0.16071
2044	0.12471
2048	0.21861
2052	0.245931
2056	0.322761
2060	0.329504
2064	0.324278
2068	0.314152
2072	0.308009
2076	0.298534
2080	0.302755
2084	0.301669
2088	0.355439
2092	0.319088
2096	0.321809
2100	0.276123
2104	0.257053
2108	0.271546
2112	0.271546
2116	0.297696
2120	0.258666
2124	0.229327
2128	0.199193
2132	0.127189
2136	0.0443296
2140	-0.0183785
2144	-0.0288523
2148	-0.0565623
2152	0.0613685
2156	0.0473924
2160	0.0632788
2164	0.0458666
2168	0.097383
2172	0.0776577
2176	0.116737
2180	0.150683
2184	0.162061
2188	0.216209
2192	0.279518
2196	0.194908
2200	0.269527
2204	0.11526
2208	0.150044
2212	0.09402
2216	0.121858
2220	0.176784
2224	0.176784
2228	0.265065
2232	0.17139
2236	0.148948
2240	0.0872836
2244	0.122515
2248	0.135206
2252	0.148948
2256	0.17238
2260	0.259209
2264	0.167525
2268	0.133378
2272	-0.00635911
2276	-0.0560554
2280	-0.135818
2284	-0.135818
2288	-0.135818
2292	-0.212893
2296	-0.184283
2300	-0.180572
2304	-0.251575
2308	-0.224385
2312	-0.268626
2316	-0.317223
2320	-0.29415
2324	-0.305225
2328	-0.277882
2332	-0.292718
2336	-0.279803
2340	-0.263988
2344	-0.166687
2348	-0.131859
2352	-0.0913403
2356	0.0736001
2360	0.225353
2364	0.240981
2368	0.309785
2372	0.346261
2376	0.368934
2380	0.339306
2384	0.402833
2388	0.410855
2392	0.40849
2396	0.355045
2400	0.240407
2404	0.217261
2408	0.213256
2412	0.172929
2416	0.10438
2420	0.0844675
2424	0.00804483
2428	-0.0603504
2432	-0.118382
2436	-0.154712
2440	-0.209045
2444	-0.270235
2448	-0.42087
2452	-0.444048
2456	-0.568494
2460	-0.761533
2464	-0.836282
2468	-0.854903
2472	-0.865611
2476	-0.923548
2480	-0.93154
2484	-1.04913
2488	-1.08978
2492	-1.11293
2496	-1.15061
2500	-1.17714
2504	-0.976174
2508	-0.903607
2512	-0.881276
2516	-0.842183
2520	-0.819157
2524	-0.786804
2528	-0.740112
2532	-0.686985
2536	-0.683672
2540	-0.637763
2544	-0.604201
2548	-0.789969
2552	-0.899708
2556	-0.892167
2560	-0.892167
2564	-0.879437
2568	-0.851618
2572	-0.899161
2576	-0.922239
2580	-0.904766
2584	-0.879437
2588	-0.8441
2592	-0.649721
2596	-0.423353
2600	-0.360801
2604	-0.336804
2608	-0.226276
2612	-0.138874
2616	0.0696342
2620	0.121562
2624	0.220221
2628	0.27759
2632	0.282305
2636	0.258377
2640	0.267378
2644	0.258377
2648	0.276566
2652	0.258377
2656	0.26569
2660	0.274323
2664	0.252685
2668	0.192927
2672	0.16371
2676	0.156306
2680	0.13677
2684	0.138741
2688	0.138741
2692	0.206199
2696	0.169617
2700	0.0623736
2704	-0.00875309
2708	-0.0100903
2712	-0.081208
2716	-0.138376
2720	-0.18011
2724	-0.21204
2728	-0.297271
2732	-0.311072
2736	-0.381485
2740	-0.437227
2744	-0.43868
2748	-0.38477
2752	-0.344056
2756	-0.270907
2760	-0.213342
2764	-0.267039
2768	-0.174319
2772	-0.122397
2776	-0.0868575
2780	-0.0508734
2784	0.0022795
2788	0
2792	-0.00787283
2796	-0.0524675
2800	0.0409335
2804	0.0453482
2808	0.151
2812	0.152003
2816	0.19878
2820	0.214779
2824	0.235813
2828	0.274507
2832	0.252009
2836	0.306661
2840	0.311853
2844	0.229426
2848	0.248058
2852	0.129136
2856	0.102035
2860	0.0903797
2864	0.0903797
2868	0.105025
2872	0.0435893
2876	0.0251676
2880	-0.0337402
2884	-0.0240243
2888	-0.0762491
2892	-0.116462
2896	-0.133267
2900	-0.167558
2904	-0.166623
2908	-0.181871
2912	-0.240876
2916	-0.228602
2920	-0.218599
2924	-0.136025
2928	-0.14659
2932	-0.131439
2936	-0.10497
2940	-0.0714794
2944	0.0381112
2948	0.0381112
2952	0.0661469
2956	0.0733732
2960	0.0931094
2964	0.116879
2968	0.0771244
2972	0.138179
2976	0.201199
2980	0.211801
2984	0.201382
2988	0.21322
2992	0.251507
2996	0.226007
3000	0.21322
3004	0.2091
3008	0.310315
3012	0.342788
3016	0.333461
3020	0.342788
3024	0.334615
3028	0.365126
3032	0.383294
3036	0.401802
3040	0.287245
3044	0.349398
3048	0.280343
3052	0.232478
3056	0.155416
3060	0.100948
3064	0.0380226
3068	-0.0711212
3072	-0.117966
3076	-0.155486
3080	-0.29976
3084	-0.293175
3088	-0.352614
3092	-0.360036
3096	-0.366243
3100	-0.34981
3104	-0.355842
3108	-0.382146
3112	-0.352614
3116	-0.375716
3120	-0.358506
3124	-0.312883
3128	-0.271463
3132	-0.239928
3136	-0.233079
3140	-0.271463
3144	-0.267426
3148	-0.258929
3152	-0.233247
3156	-0.188923
3160	-0.10934
3164	-0.106158
3168	-0.102934
3172	-0.0687127
3176	-0.0116818
3180	-0.0541221
3184	0.00562454
3188	0.0398402
3192	0.0494687
3196	0.0525681
3200	0.00562454
3204	0.0398108
3208	0.0277496
3212	0.013573
3216	0.0318637
3220	0.000924301
3224	-0.055782
3228	-0.1569
3232	-0.215799
3236	-0.202692
3240	-0.211
3244	-0.211
3248	-0.252086
3252	-0.220567
3256	-0.145935
3260	-0.178744
3264	-0.174209
3268	-0.142553
3272	-0.172034
3276	-0.22749
3280	-0.254113
3284	-0.288073
3288	-0.256525
3292	-0.11162
3296	-0.136681
3300	-0.133536
3304	-0.0723048
3308	0.00844179
3312	0.118428
3316	0.129979
3320	0.206962
3324	0.184716
3328	0.237112
3332	0.245675
3336	0.197738
3340	0.219411
3344	0.220713
3348	0.170193
3352	0.148886
3356	0.186872
3360	0.182985
3364	0.17541
3368	0.179758
3372	0.217591
3376	0.186872
3380	0.199062
3384	0.191546
3388	0.140941
3392	0.162827
3396	0.180214
3400	0.08925
3404	0.0883197
3408	0.0956781
3412	0.0888397
3416	-0.00394725
3420	0.0237428
3424	0.0286975
3428	0.0272063
3432	0.0152049
3436	-0.032617
3440	-0.0480215
3444	-0.00278836
3448	0.0709421
3452	0.0385677
3456	0.0390641
3460	0.165912
3464	0.21888
3468	0.2745
3472	0.309968
3476	0.370252
3480	0.419472
3484	0.326007
3488	0.312254
3492	0.290677
3496	0.239079
3500	0.144129
3504	0.111294
3508	0.110598
3512	0.110598
3516	0.0521369
3520	0.0238389
3524	0.0457784
3528	-0.0188239
3532	-0.0260599
3536	-0.0121293
3540	-0.0188239
3544	-0.051604
3548	-0.0193654
3552	-0.0309889
3556	-0.0324215
3560	0.00968254
3564	-0.00614478
3568	-0.0309889
3572	0.0599426
3576	0.0823581
3580	0.0951573
3584	0.0831411
3588	0.0831411
3592	0.0831411
3596	0.0969971
3600	0.0315701
3604	-0.014024
3608	-0.0122635
3612	-0.060849
3616	-0.0617734
3620	-0.0743887
3624	-0.119235
3628	-0.0743887
3632	-0.0617734
3636	-0.0506828
3640	-0.0211184
3644	0.00770316
3648	0.00430289
3652	-0.0296727
3656	0.012596
3660	0.0431977
3664	0.0377484
3668	0.0460334
3672	0.0387016
3676	0.00133585
3680	-0.00602385
3684	-0.134727
3688	-0.120946
3692	-0.143267
3696	-0.129158
3700	-0.145915
3704	-0.181649
3708	-0.154155
3712	-0.0963206
3716	-0.153017
3720	-0.144195
3724	-0.191224
3728	-0.153899
3732	-0.180111
3736	-0.11375
3740	-0.144896
3744	-0.120219
3748	-0.180211
3752	-0.083485
3756	-0.184015
3760	-0.0662081
3764	-0.115549
3768	-0.182359
3772	-0.0721917
3776	-0.0359362
3780	-0.0305452
3784	0.0724855
3788	0.0839785
3792	0.081631
3796	0.0304468
3800	0.0144996
3804	0.0235247
3808	0.0298637
3812	0.124639
3816	0.0533876
3820	0.0604788
3824	0.122732
3828	0.075324
3832	0.0873468
3836	0.139606
3840	0.14347
3844	0.139606
3848	0.178373
3852	0.167247
3856	0.076297
3860	0.076297
3864	0.0610335
3868	0.0282107
3872	0.0282107
3876	-0.0365583
3880	-0.124265
3884	-0.164985
3888	-0.0991812
3892	-0.160949
3896	-0.140216
3900	-0.110883
3904	-0.0987722
3908	-0.0991812
3912	-0.0786553
3916	-0.0547028
3920	0.00289018
3924	0.0143482
3928	0.0474613
3932	0.063359
3936	0.0873848
3940	0.0692685
3944	0.157952
3948	0.0877306
3952	0.151579
3956	0.160639
3960	0.11975
3964	0.140178
3968	0.175216
3972	0.10744
3976	0.0956569
3980	0.0930003
3984	0.108962
3988	0.071577
3992	-0.00113734
3996	0.0480384
4000	0.0335857
4004	0.0101878
4008	-0.0194557
4012	-0.0491403
4016	0.00619544
4020	-0.0194557
4024	-0.0194557
4028	-0.0612576
4032	0.0367326
4036	0.143269
4040	0.173317
4044	0.178626
4048	0.182459
4052	0.216575
4056	0.181088
4060	0.149541
4064	0.0750571
4068	0.122006
4072	0.167933
4076	0.111001
4080	0.118797
4084	0.0543997
4088	0.0943539
4092	0.142577
4096	0.152622
4100	0.169019
4104	0.240263
4108	0.246296
4112	0.231626
4116	0.153623
4120	0.100227
4124	0.114414
4128	0.0709084
4132	0.114712
4136	0.0442428
4140	0.114712
4144	0.116462
4148	0.0738826
4152	0.0373362
4156	0.0777451
4160	0.128658
4164	0.139358
4168	0.128658
4172	0.0972475
4176	0.0890632
4180	0.0894697
4184	-0.0166787
4188	-0.0420459
4192	-0.0506261
4196	-0.0643988
4200	-0.0315012
4204	-0.0198539
4208	-0.0453672
4212	-0.00956491
4216	-0.00489896
4220	-0.00985296
4224	-0.0412333
4228	-0.0675306
4232	-0.00396895
4236	-0.0515449
4240	-0.0636917
4244	-0.0823103
4248	-0.079298
4252	-0.0691728
4256	-0.010342
4260	0.00577716
4264	0.0559997
4268	0.0879546
4272	0.103167
4276	0.104857
4280	0.106915
4284	0.134381
4288	0.163853
4292	0.216
4296	0.250347
4300	0.211948
4304	0.227271
4308	0.201813
4312	0.16707
4316	0.181059
4320	0.138362
4324	0.125593
4328	0.0916215
4332	0.0690946
4336	0.0425572
4340	0.0411262
4344	0.050175
4348	0.0487406
4352	0.0509025
4356	0.0509025
4360	0.0567956
4364	0.0442363
4368	0.0358997
4372	0.0614469
4376	0.0592265
4380	0.0358997
4384	0.0692452
4388	-0.00403384
4392	0.0045097
4396	-0.0272917
4400	-0.0212821
4404	-0.0845199
4408	-0.0949189
4412	-0.128506
4416	-0.167524
4420	-0.178004
4424	-0.214439
4428	-0.276623
4432	-0.265937
4436	-0.331482
4440	-0.369234
4444	-0.379227
4448	-0.387851
4452	-0.369234
4456	-0.353826
4460	-0.326134
4464	-0.302814
4468	-0.23914
4472	-0.16255
4476	-0.157581
4480	-0.152514
4484	-0.113232
4488	-0.0726452
4492	-0.0625396
4496	-0.145746
4500	-0.121716
4504	-0.158592
4508	-0.182934
4512	-0.166181
4516	-0.242927
4520	-0.242927
4524	-0.24171
4528	-0.178289
4532	-0.18457
4536	-0.186413
4540	-0.157149
4544	-0.117771
4548	-0.117771
4552	-0.109086
4556	-0.0894981
4560	0.00516001
4564	-0.0165512
4568	0.00757321
4572	0.0636862
4576	0.0437035
4580	0.00699776
4584	-0.017652
4588	-0.0894981
4592	-0.105983
4596	-0.137745
4600	-0.149841
4604	-0.180813
4608	-0.212994
4612	-0.259387
4616	-0.272633
4620	-0.267933
4624	-0.259387
4628	-0.201463
4632	-0.155979
4636	-0.162656
4640	-0.140576
4644	-0.226988
4648	-0.155979
4652	-0.15711
4656	-0.119546
4660	-0.21954
4664	-0.168671
4668	-0.204577
4672	-0.223857
4676	-0.149857
4680	-0.0740006
4684	0.0111062
4688	0.184043
4692	0.15113
4696	0.164387
4700	0.21659
4704	0.289507
4708	0.275247
4712	0.375816
4716	0.294738
4720	0.169361
4724	0.158416
4728	0.0338578
4732	-0.0386738
4736	-0.0496307
4740	-0.149797
4744	-0.195635
4748	-0.231664
4752	-0.18402
4756	-0.208494
4760	-0.268022
4764	-0.295253
4768	-0.276207
4772	-0.219893
4776	-0.259926
4780	-0.264103
4784	-0.18485
4788	-0.208494
4792	-0.131769
4796	-0.150945
4800	-0.0924161
4804	0.00993461
4808	0.0814768
4812	0.0663505
4816	0.0779089
4820	0.0894054
4824	0.149673
4828	0.201973
4832	0.274445
4836	0.277853
4840	0.29539
4844	0.275635
4848	0.262829
4852	0.27529
4856	0.242801
4860	0.189642
4864	0.113303
4868	0.0940898
4872	0.0486611
4876	0.0199592
4880	-0.00709393
4884	-0.0463409
4888	-0.0815677
4892	-0.0792704
4896	-0.0882272
4900	-0.0963118
4904	-0.189101
4908	-0.137943
4912	-0.133115
4916	-0.173162
4920	-0.18133
4924	-0.15816
4928	-0.137943
4932	-0.0921766
4936	-0.115269
4940	-0.15916
4944	-0.142806
4948	-0.138605
4952	-0.162584
4956	-0.137403
4960	-0.0410139
4964	-0.0704969
4968	-0.0978041
4972	-0.112247
4976	-0.11375
4980	-0.0436432
4984	-0.0464141
4988	-0.0394009
4992	0.0153102
4996	0.0327899
5000	0.0475531
5004	0.0200409
5008	0.0408782
5012	0.156665
5016	0.142534
5020	0.156665
5024	-0.0326267
5028	-0.103775
5032	-0.0864332
5036	-0.0951573
5040	-0.110581
5044	-0.106285
5048	-0.220688
5052	-0.30889
5056	-0.364217
5060	-0.37324
5064	-0.38281
5068	-0.375757
5072	-0.323008
5076	-0.437847
5080	-0.508069
5084	-0.606626
5088	-0.476238
5092	-0.424012
5096	-0.294134
5100	-0.185143
5104	-0.0951572
5108	-0.0340809
5112	-0.0112272
5116	0.02272
5120	0.0324215
5124	0.0283817
5128	0.0602352
5132	0.0276918
5136	0.0518639
5140	0.0270683
5144	0.0906133
5148	0.137045
5152	0.232112
5156	0.288258
5160	0.302626
5164	0.366094
5168	0.429312
5172	0.472815
5176	0.52878
5180	0.530143
5184	0.539086
5188	0.514521
5192	0.498707
5196	0.459432
5200	0.426751
5204	0.416647
5208	0.30841
5212	0.25746
5216	0.228819
5220	0.154471
5224	0.0816837
5228	0.0318488
5232	0.0256487
5236	0.0157387
5240	0.0284564
5244	0
5248	0
5252	0.0258091
5256	0.00372301
5260	-0.08049
5264	-0.0894148
5268	-0.0924937
5272	-0.0430688
5276	-0.0815985
5280	-0.0312227
5284	-0.0815985
5288	-0.0799235
5292	-0.0600622
5296	-0.0119826
5300	-0.00294359
5304	0.0653547
5308	0.0663036
5312	0.108353
5316	0.112588
5320	0.170373
5324	0.207066
5328	0.339487
5332	0.333872
5336	0.289106
5340	0.289106
5344	0.186374
5348	0.226771
5352	0.0812245
5356	0.0234272
5360	0.0148637
5364	0.0222437
5368	-0.0623483
5372	-0.184222
5376	-0.279409
5380	-0.212173
5384	-0.35532
5388	-0.349185
5392	-0.361651
5396	-0.342232
5400	-0.375149
5404	-0.380245
5408	-0.342232
5412	-0.368782
5416	-0.351916
5420	-0.392817
5424	-0.406214
5428	-0.317926
5432	-0.208538
5436	-0.121629
5440	0.00799281
5444	-0.018859
5448	0.0382327
5452	0.0322953
5456	0.0625067
5460	0.142992
5464	0.169994
5468	0.204563
5472	0.27858
5476	0.173934
5480	0.181447
5484	0.121209
5488	0.15945
5492	0.143569
5496	0.138037
5500	0.11613
5504	0.0577484
5508	0.086563
5512	-0.0438673
5516	-0.0591401
5520	-0.109776
5524	-0.14439
5528	-0.235321
5532	-0.24695
5536	-0.188204
5540	-0.288855
5544	-0.310873
5548	-0.37075
5552	-0.441306
5556	-0.423445
5560	-0.441804
5564	-0.502406
5568	-0.529057
5572	-0.47341
5576	-0.579651
5580	-0.611041
5584	-0.542149
5588	-0.517577
5592	-0.458674
5596	-0.447126
5600	-0.428275
5604	-0.416359
5608	-0.381309
5612	-0.348138
5616	-0.314051
5620	-0.210134
5624	-0.173597
5628	-0.187658
5632	-0.0674457
5636	-0.0854125
5640	-0.0852135
5644	-0.00507991
5648	0.0347214
5652	0.0584807
5656	0.0710232
5660	0.0273217
5664	0.0530971
5668	-0.0219178
5672	0.082717
5676	0.0895789
5680	0.0986139
5684	0.162106
5688	0.127676
5692	0.140906
5696	0.0152795
5700	0.0445489
5704	0.0160982
5708	-0.0300127
5712	-0.0555112
5716	-0.126694
5720	-0.190448
5724	-0.267954
5728	-0.357733
5732	-0.450296
5736	-0.451372
5740	-0.39044
5744	-0.325588
5748	-0.267708
5752	-0.117227
5756	0.0301021
5760	0.0238467
5764	0.128565
5768	0.194269
5772	0.261655
5776	0.352799
5780	0.309001
5784	0.352792
5788	0.293956
5792	0.300505
5796	0.281401
5800	0.260519
5804	0.262518
5808	0.259905
5812	0.260519
5816	0.224962
5820	0.253793
5824	0.179718
5828	0.173726
5832	0.156419
5836	0.145164
5840	0.111174
5844	0.0910477
5848	0.032462
5852	-0.115792
5856	-0.234925
5860	-0.250141
5864	-0.421969
5868	-0.401667
5872	-0.418254
5876	-0.466802
5880	-0.481127
5884	-0.473184
5888	-0.379947
5892	-0.282682
5896	-0.243761
5900	-0.22447
5904	-0.206486
5908	-0.147119
5912	-0.0310714
5916	-0.00936304
5920	0.0750507
5924	0.136919
5928	0.209453
5932	0.240441
5936	0.237448
5940	0.280783
5944	0.216232
5948	0.147467
5952	0.125108
5956	0.0883585
5960	0.100858
5964	0.0505276
5968	0.0335495
5972	0.0701241
5976	0.0511073
5980	0.0852871
5984	0.135694
5988	0.132083
5992	0.111336
5996	0.198508
6000	0.111336
6004	0.111336
6008	0.0890433
6012	0.0713846
6016	0.0042205
6020	-0.114183
6024	-0.157135
6028	-0.238136
6032	-0.221978
6036	-0.244338
6040	-0.338782
6044	-0.379792
6048	-0.347853
6052	-0.314435
6056	-0.232071
6060	-0.15555
6064	-0.110478
6068	-0.0311671
6072	-0.0131154
6076	0.0530461
6080	0.106701
6084	0.133541
6088	0.235575
6092	0.189366
6096	0.244348
6100	0.23349
6104	0.262419
6108	0.27552
6112	0.280417
6116	0.384152
6120	0.343164
6124	0.35925
6128	0.360222
6132	0.403477
6136	0.422146
6140	0.399864
6144	0.370838
6148	0.321827
6152	0.141356
6156	0.170902
6160	0.180246
6164	0.170902
6168	0.0359562
6172	0.0201578
6176	-0.121629
6180	-0.202286
6184	-0.309118
6188	-0.315147
6192	-0.401021
6196	-0.488887
6200	-0.560841
6204	-0.617034
6208	-0.625966
6212	-0.582147
6216	-0.52883
6220	-0.655643
6224	-0.551376
6228	-0.480124
6232	-0.608394
6236	-0.565795
6240	-0.526497
6244	-0.591471
6248	-0.554968
6252	-0.59716
6256	-0.585873
6260	-0.620317
6264	-0.424649
6268	-0.425182
6272	-0.329756
6276	-0.228028
6280	-0.257882
6284	-0.159078
6288	-0.0622843
6292	-0.0622843
6296	0.0672534
6300	0.101233
6304	0.188496
6308	0.146208
6312	0.054536
6316	0.0411542
6320	0.0309106
6324	0.102858
6328	-0.125149
6332	-0.142076
6336	-0.211473
6340	-0.201212
6344	-0.290412
6348	-0.308589
6352	-0.457179
6356	-0.552176
6360	-0.637911
6364	-0.70283
6368	-0.84312
6372	-0.850696
6376	-1.00943
6380	-1.06079
6384	-1.15895
6388	-1.27037
6392	-1.30803
6396	-1.31603
6400	-1.36142
6404	-1.3948
6408	-1.4101
6412	-1.49001
6416	-1.52165
6420	-1.45351
6424	-1.36988
6428	-1.36042
6432	-1.12792
6436	-0.858476
6440	-0.589735
6444	-0.448192
6448	-0.402005
6452	-0.395426
6456	-0.320943
6460	-0.395426
6464	-0.540907
6468	-0.811475
6472	-0.9533
6476	-1.21377
6480	-1.34728
6484	-1.3778
6488	-1.44746
6492	-1.49129
6496	-1.44746
6500	-1.33265
6504	-1.22588
6508	-1.29527
6512	-1.17532
6516	-1.11032
6520	-1.07039
6524	-1.03144
6528	-1.02411
6532	-1.02106
6536	-1.00584
6540	-0.994725
6544	-0.816179
6548	-0.604071
6552	-0.357473
6556	-0.386628
6560	-0.274466
6564	-0.222392
6568	-0.128645
6572	-0.00456185
6576	0.0836847
6580	0.0327899
6584	0.0806737
6588	0.152674
6592	0.079798
6596	0.0654232
6600	0.160294
6604	0.0751435
6608	0.0368128
6612	0.076962
6616	-0.0407239
6620	-0.0330583
6624	-0.0602257
6628	-0.0750848
6632	-0.253679
6636	-0.189579
6640	-0.311411
6644	-0.444899
6648	-0.551352
6652	-0.619749
6656	-0.70293
6660	-0.718771
6664	-0.861648
6668	-0.882673
6672	-0.892401
6676	-0.972247
6680	-0.972247
6684	-0.839579
6688	-0.753798
6692	-0.670161
6696	-0.597679
6700	-0.597545
6704	-0.635589
6708	-0.590667
6712	-0.597679
6716	-0.775976
6720	-0.590667
6724	-0.5025
6728	-0.421936
6732	-0.371382
6736	-0.324962
6740	-0.377721
6744	-0.229482
6748	-0.0550714
6752	0.0340809
6756	0.183521
6760	0.214125
6764	0.247173
6768	0.254589
6772	0.315604
6776	0.278585
6780	0.401168
6784	0.40051
6788	0.325964
6792	0.243749
6796	0.199198
6800	0.0816207
6804	-0.11739
6808	-0.291695
6812	-0.365876
6816	-0.510447
6820	-0.48251
6824	-0.566877
6828	-0.58063
6832	-0.675393
6836	-0.723318
6840	-0.817044
6844	-0.809408
6848	-0.809408
6852	-0.818201
6856	-0.766428
6860	-0.766344
6864	-0.704544
6868	-0.671735
6872	-0.570771
6876	-0.498535
6880	-0.487358
6884	-0.402564
6888	-0.31783
6892	-0.237797
6896	-0.177268
6900	-0.172569
6904	-0.116922
6908	-0.0260287
6912	-0.0274988
6916	0.0387451
6920	0.0440456
6924	0.11507
6928	0.0786909
6932	0.0425355
6936	-0.0924121
6940	-0.0395834
6944	0.0375692
6948	-0.0341547
6952	-0.140405
6956	-0.144866
6960	-0.246794
6964	-0.181026
6968	-0.120947
6972	-0.107345
6976	-0.100184
6980	-0.0436407
6984	-0.0467827
6988	-0.0873468
6992	-0.116696
6996	-0.0721232
7000	-0.0872159
7004	-0.137085
7008	-0.270703
7012	-0.353436
7016	-0.404949
7020	-0.417625
7024	-0.447313
7028	-0.416186
7032	-0.523261
7036	-0.505391
7040	-0.571255
7044	-0.578139
7048	-0.572413
7052	-0.535755
7056	-0.572413
7060	-0.57726
7064	-0.593974
7068	-0.637499
7072	-0.702064
7076	-0.711829
7080	-0.665146
7084	-0.661673
7088	-0.516487
7092	-0.458242
7096	-0.449319
7100	-0.360474
7104	-0.241446
7108	-0.280015
7112	-0.187672
7116	-0.0848696
7120	-0.00528459
7124	-0.0026643
7128	0.0691835
7132	0.0876132
7136	0.133625
7140	0.133625
7144	0.106451
7148	0.103505
7152	0.140335
7156	0.131912
7160	0.1792
7164	0.169039
7168	0.220022
7172	0.262694
7176	0.220022
7180	0.194757
7184	0.143419
7188	0.207368
7192	0.199141
7196	0.153023
7200	0.149569
7204	0.123878
7208	0.0970174
7212	0.0320613
7216	-0.0390927
7220	-0.117837
7224	-0.195534
7228	-0.194052
7232	-0.171953
7236	-0.168008
7240	-0.171953
7244	-0.184783
7248	-0.183907
7252	-0.183907
7256	-0.137978
7260	-0.1281
7264	0
7268	0.0362636
7272	0.0252372
7276	0.0171853
7280	0.080681
7284	0.228617
7288	0.239159
7292	0.250099
7296	0.218631
7300	0.204204
7304	0.243363
7308	0.281712
7312	0.209402
7316	0.218241
7320	0.217161
7324	0.197427
7328	0.127443
7332	0.114879
7336	0.0338111
7340	0.052683
7344	0.054986
7348	0.0257879
7352	-0.00143367
7356	-0.108652
7360	-0.137223
7364	-0.149244
7368	-0.139648
7372	-0.135463
7376	-0.187073
7380	-0.110518
7384	-0.129322
7388	-0.0609917
7392	-0.106562
7396	-0.138411
7400	-0.0649118
7404	-0.090637
7408	-0.0566219
7412	-0.0178948
7416	0.0454705
7420	0.0877844
7424	0.0672221
7428	0.0995356
7432	0.0881811
7436	0.153974
7440	0.18881
7444	0.18881
7448	0.214633
7452	0.233033
7456	0.27552
7460	0.237292
7464	0.246076
7468	0.233714
7472	0.255658
7476	0.255169
7480	0.193819
7484	0.180741
7488	0.213969
7492	0.112878
7496	0.0311741
7500	0.0386326
7504	0.0156816
7508	0.0126553
7512	0.00293523
7516	-0.0121199
7520	-0.0490666
7524	-0.025535
7528	0.0386326
7532	-0.0358135
7536	-0.0496286
7540	-0.124471
7544	-0.10617
7548	-0.128224
7552	-0.133162
7556	-0.142454
7560	-0.196911
7564	-0.256859
7568	-0.245301
7572	-0.256859
7576	-0.205785
7580	-0.133099
7584	-0.0876493
7588	-0.103872
7592	-0.0278342
7596	0.0156245
7600	0.1163
7604	0.0700146
7608	0.119908
7612	0.181268
7616	0.167327
7620	0.182707
7624	0.172615
7628	0.17947
7632	0.132414
7636	0.120935
7640	0.12598
7644	0.101401
7648	0.118362
7652	0.141417
7656	0.115415
7660	0.15147
7664	-0.00225035
7668	-0.0085115
7672	-0.132718
7676	-0.0890782
7680	-0.152504
7684	-0.215593
7688	-0.220724
7692	-0.238359
7696	-0.239603
7700	-0.238359
7704	-0.25658
7708	-0.197681
7712	-0.244255
7716	-0.144137
7720	-0.149832
7724	-0.106142
7728	-0.0268667
7732	-0.0467572
7736	-0.0176135
7740	-0.0399373
7744	0.00245563
7748	-0.0113907
7752	-0.0143951
7756	0.0349941
7760	0.0396659
7764	0.0980849
7768	0.162881
7772	0.209915
7776	0.251246
7780	0.280313
7784	0.292495
7788	0.240694
7792	0.241818
7796	0.280313
7800	0.254608
7804	0.262634
7808	0.182255
7812	0.200563
7816	0.100774
7820	0.0505062
7824	0.0550768
7828	0.0353053
7832	-0.0735129
7836	-0.0416476
7840	-0.174765
7844	-0.191152
7848	-0.288364
7852	-0.28525
7856	-0.375716
7860	-0.387202
7864	-0.384387
7868	-0.387202
7872	-0.36311
7876	-0.282808
7880	-0.282808
7884	-0.219741
7888	-0.247928
7892	-0.187536
7896	-0.203012
7900	-0.114854
7904	-0.110605
7908	-0.0338677
7912	-0.00742843
7916	0.00729555
7920	0.0407008
7924	0
7928	0.0781837
7932	0.147754
7936	0.119654
7940	0.225665
7944	0.195883
7948	0.282605
7952	0.21807
7956	0.164588
7960	0.174498
7964	0.180397
7968	0.130584
7972	0.0450098
7976	-0.0142364
7980	-0.0697193
7984	-0.207035
7988	-0.215327
7992	-0.265798
7996	-0.220783
8000	-0.215327
8004	-0.332796
8008	-0.438312
[truncated: 55,481 more rows]
