# Supplementary material for: A Compendium of Nucleosome and Transcript Profiles Reveals Determinants of Chromatin Architecture and Transcription
Source: PLoS Genet. 2013 May 2;9(5):e1003479. doi: 10.1371/journal.pgen.1003479 (PMC3642058; doi:10.1371/journal.pgen.1003479)
Supplement: Dataset S1 — Yeast transcript annotation R script and data files. Please note this file is 81.9 MB and may be difficult for some readers to download due to its size. (GZ) [file pgen.1003479.s001.gz › yeast-transcript-annotation/chr16.data.nucleosomes]

12	-1.15459
16	-1.04056
20	-0.963189
24	-0.957296
28	-0.93293
32	-0.967083
36	-0.874199
40	-0.84312
44	-0.786971
48	-0.766692
52	-0.749887
56	-0.760991
60	-0.91918
64	-1.02354
68	-1.06727
72	-1.23846
76	-1.36188
80	-1.433
84	-1.49304
88	-1.47855
92	-1.455
96	-1.32786
100	-1.21921
104	-0.878425
108	-0.843606
112	-0.743294
116	-0.644376
120	-0.56366
124	-0.515969
128	-0.519852
132	-0.509761
136	-0.480212
140	-0.487969
144	-0.471334
148	-0.450432
152	-0.431191
156	-0.411341
160	-0.350654
164	-0.297968
168	-0.403492
172	-0.337664
176	-0.385339
180	-0.335225
184	-0.364414
188	-0.276391
192	-0.30223
196	-0.248447
200	-0.198124
204	-0.125635
208	-0.0462355
212	0.0335415
216	0.0840437
220	0.125672
224	0.155254
228	0.162735
232	0.208378
236	0.209661
240	0.209506
244	0.125672
248	0.118586
252	0.148801
256	0.164675
260	0.174208
264	0.146727
268	0.089539
272	0.0501502
276	0.0420002
280	-0.0215564
284	-0.0293516
288	0.0151822
292	-0.00135743
296	-0.0380116
300	-0.0410296
304	-0.117716
308	-0.142977
312	-0.124448
316	-0.136653
320	-0.0840459
324	-0.124912
328	-0.159454
332	-0.14575
336	-0.111993
340	-0.100768
344	-0.102911
348	-0.0780292
352	-0.045871
356	-0.0570346
360	0.0104404
364	0.0223633
368	0.0743108
372	0.115823
376	0.116725
380	0.104799
384	0.147929
388	0.164225
392	0.2072
396	0.204606
400	0.240995
404	0.280513
408	0.280513
412	0.376263
416	0.389277
420	0.404164
424	0.42648
428	0.416277
432	0.415794
436	0.338395
440	0.326978
444	0.293008
448	0.193423
452	0.187445
456	0.115638
460	0.0944016
464	0.0563056
468	0.043812
472	0.0180129
476	-0.0205935
480	-0.0168355
484	-0.0418754
488	-0.0364995
492	-0.025091
496	-0.0535691
500	-0.0514944
504	-0.0405026
508	0.00199346
512	0.0003634
516	0.0457551
520	0.111301
524	0.0872447
528	0.0869022
532	0.0872447
536	0.135052
540	0.153874
544	0.214208
548	0.20498
552	0.210161
556	0.223387
560	0.183593
564	0.146379
568	0.157462
572	0.164093
576	0.136215
580	0.119861
584	0.127246
588	0.127246
592	0.147633
596	0.202049
600	0.175716
604	0.212815
608	0.219031
612	0.219603
616	0.214438
620	0.230959
624	0.200863
628	0.209174
632	0.214549
636	0.231583
640	0.153906
644	0.184403
648	0.195431
652	0.208824
656	0.25113
660	0.287179
664	0.297063
668	0.361753
672	0.382865
676	0.333227
680	0.302592
684	0.352092
688	0.342924
692	0.288953
696	0.297313
700	0.267196
704	0.26759
708	0.249872
712	0.241867
716	0.226615
720	0.177021
724	0.175097
728	0.191574
732	0.191574
736	0.216488
740	0.184205
744	0.187369
748	0.155795
752	0.137281
756	0.173487
760	0.228197
764	0.281911
768	0.27946
772	0.321196
776	0.319918
780	0.316485
784	0.318592
788	0.319918
792	0.323933
796	0.401198
800	0.343818
804	0.343818
808	0.316861
812	0.368266
816	0.255475
820	0.194935
824	0.0944028
828	0.0222418
832	0.00437897
836	0.059995
840	0.0406929
844	0.0527173
848	0.0409335
852	-0.0103869
856	-0.0373442
860	0.0264911
864	0.0312598
868	0.0715621
872	0.114892
876	0.148819
880	0.118893
884	0.19771
888	0.163332
892	0.148819
896	0.138077
900	0.145672
904	0.172681
908	0.207561
912	0.180942
916	0.180942
920	0.147549
924	0.137328
928	0.0683324
932	0.100004
936	0.0957747
940	0.132742
944	0.0513831
948	0.0254565
952	0.00720746
956	0.0372482
960	0.0114652
964	0.0408731
968	0.0671871
972	0.0230227
976	0.0271728
980	0.0164845
984	0.0127169
988	0.0857299
992	0.087122
996	0.116067
1000	0.0829844
1004	0.143552
1008	0.130179
1012	0.107192
1016	0.154454
1020	0.154082
1024	0.121095
1028	0.0719173
1032	0.0784529
1036	0.13775
1040	0.130179
1044	0.130179
1048	0.0145087
1052	0.0447587
1056	0.0797185
1060	0.0627253
1064	-0.0283221
1068	0.034638
1072	0.101539
1076	0.073658
1080	0.0262521
1084	0.0900509
1088	0.068056
1092	0.150378
1096	0.181218
1100	0.157917
1104	0.124678
1108	0.158663
1112	0.112492
1116	0.165698
1120	0.177465
1124	0.225273
1128	0.193767
1132	0.245942
1136	0.20563
1140	0.217504
1144	0.244335
1148	0.246628
1152	0.214482
1156	0.231521
1160	0.196672
1164	0.180861
1168	0.12822
1172	0.135002
1176	0.0473282
1180	0.0558687
1184	0.0655863
1188	0.0700229
1192	0.0685883
1196	0.112953
1200	0.125583
1204	0.152095
1208	0.10933
1212	0.122656
1216	0.056008
1220	0.133049
1224	0.0589794
1228	0.116184
1232	0.112522
1236	0.214875
1240	0.133049
1244	0.133049
1248	0.116478
1252	0.173797
1256	0.273642
1260	0.293393
1264	0.215661
1268	0.263134
1272	0.180316
1276	0.221939
1280	0.0695159
1284	0.0930235
1288	0.0112013
1292	0.0587082
1296	0.0173908
1300	-0.069899
1304	-0.126197
1308	-0.162712
1312	-0.16064
1316	-0.132772
1320	-0.104661
1324	-0.0406462
1328	-0.0456325
1332	-0.00675993
1336	0.00479434
1340	-0.0277017
1344	0.01627
1348	0.0234018
1352	0.00303237
1356	-0.0152582
1360	0.00978554
1364	-0.0332993
1368	-0.0715636
1372	-0.0120649
1376	0.0163455
1380	0.0636445
1384	0.111695
1388	0.0679245
1392	0.0910613
1396	0.0910613
1400	0.0422065
1404	0.00674632
1408	-0.0148173
1412	-0.0153213
1416	-0.0689318
1420	-0.0503574
1424	-0.108828
1428	-0.138248
1432	-0.0517158
1436	-0.0984601
1440	-0.0671831
1444	-0.047712
1448	-0.00144548
1452	-0.0319865
1456	-0.024926
1460	-0.00757727
1464	-0.0621928
1468	-0.0310577
1472	0.0604788
1476	0.0265001
1480	0.0690706
1484	0.117704
1488	0.238524
1492	0.290719
1496	0.326447
1500	0.334549
1504	0.343957
1508	0.364976
1512	0.374907
1516	0.375795
1520	0.413106
1524	0.412158
1528	0.417909
1532	0.409479
1536	0.444792
1540	0.421054
1564	0.427405
1568	0.388021
1572	0.343445
1576	0.36811
1580	0.369902
1584	0.34433
1588	0.321656
1592	0.309341
1596	0.307706
1600	0.308419
1604	0.284902
1608	0.279028
1612	0.279427
1652	0.267959
1656	0.266268
1660	0.200511
1664	0.214353
1668	0.200511
1672	0.205093
1676	0.227588
1680	0.235817
1684	0.2625
1688	0.311172
1692	0.329705
1696	0.278548
1700	0.290415
1704	0.309112
1708	0.314636
1712	0.33459
1716	0.335131
1720	0.329555
1724	0.325178
1728	0.307147
1732	0.303417
1736	0.305697
1740	0.333924
1744	0.326706
1748	0.322999
1752	0.35074
1756	0.340848
1760	0.323597
1764	0.310406
1768	0.348027
1772	0.348027
1776	0.324169
1876	0.213285
1880	0.205374
1884	0.209637
1888	0.211691
1892	0.182546
1896	0.171898
1900	0.143092
1904	0.157838
1908	0.134024
1912	0.166132
1916	0.135009
1920	0.1125
1924	0.160339
1928	0.183657
1932	0.221864
1936	0.250995
1940	0.259062
1944	0.253627
1948	0.192508
1952	0.261603
1956	0.270533
1960	0.269317
1964	0.289363
1968	0.261603
1972	0.233408
1976	0.180857
1980	0.208617
1984	0.203427
1988	0.208617
1992	0.222138
1996	0.231752
2000	0.219624
2004	0.230852
2008	0.183176
2012	0.203938
2016	0.195198
2020	0.253383
2024	0.193956
2028	0.201471
2032	0.216893
2036	0.168646
2040	0.126928
2044	0.138791
2048	0.164671
2052	0.197534
2056	0.242788
2060	0.279074
2064	0.299343
2068	0.345493
2072	0.3249
2076	0.33444
2080	0.303436
2084	0.392054
2088	0.407143
2092	0.429016
2096	0.430247
2100	0.369757
2104	0.348262
2108	0.358843
2112	0.254942
2116	0.295088
2120	0.263563
2124	0.309125
2128	0.280778
2132	0.224308
2136	0.178857
2140	0.20783
2144	0.164591
2148	0.157275
2152	0.0904862
2156	0.148038
2160	0.129231
2164	0.106486
2168	0.150137
2172	0.139619
2176	0.161397
2180	0.161397
2184	0.158734
2188	0.175204
2192	0.12432
2196	0.189338
2200	0.0904311
2204	0.0264245
2208	0.11348
2212	0.0660007
2216	0.0754134
2220	0.0358657
2224	-0.0044369
2228	-0.0545821
2232	-0.0429963
2236	-0.0429963
2240	-0.0571506
2244	-0.0687392
2248	-0.0200365
2252	-0.069307
2256	-0.0671142
2260	-0.0923641
2264	-0.11558
2268	-0.0957798
2272	-0.0831413
2276	-0.062547
2280	-0.0250834
2284	-0.0957798
2288	0.0691538
2292	0.0821115
2296	0.0554459
2300	0.184157
2304	0.220757
2308	0.230205
2312	0.148112
2316	0.220757
2320	0.184157
2324	0.192155
2328	0.135261
2332	0.0978474
2336	0.0314527
2340	0.092212
2344	0.0656115
2348	0.0935245
2352	0.0436034
2356	0.0935245
2360	0.0190483
2364	0.034202
2368	-0.0118213
2372	0.0134288
2376	-0.0386492
2380	0.0223749
2384	0.00700603
2388	0.066937
2392	0.0562659
2396	0.115914
2400	0.124379
2404	0.118151
2408	0.143897
2412	0.141809
2416	0.156204
2420	0.159993
2424	0.115417
2428	0.117284
2432	0.103199
2436	0.11415
2440	0.0881223
2444	0.107144
2448	0.12509
2452	0.118791
2456	0.163227
2460	0.145984
2464	0.145984
2468	0.174567
2472	0.189973
2476	0.189973
2480	0.189973
2484	0.187302
2488	0.203998
2492	0.187302
2496	0.163227
2500	0.137777
2504	0.136779
2508	0.144417
2512	0.160902
2516	0.140705
2520	0.100172
2524	0.0724949
2528	0.0608335
2532	0.0239767
2536	-0.0309699
2540	-0.0299272
2544	-0.0227825
2548	0.00145298
2552	-0.0309699
2556	-0.0292228
2560	-0.0227825
2564	0.0746837
2568	0.0733419
2572	0.0354555
2576	0.054567
2580	0.120642
2584	0.0745322
2588	0.104628
2592	0.109153
2596	0.1123
2600	0.121012
2604	0.155044
2608	0.162139
2612	0.208888
2616	0.197224
2620	0.19405
2624	0.26261
2628	0.250386
2632	0.232234
2636	0.208888
2640	0.149058
2644	0.153818
2648	0.120192
2652	0.0632435
2656	0.106675
2660	0.138751
2664	0.160608
2668	0.138516
2672	0.231899
2676	0.25086
2680	0.247524
2684	0.258644
2688	0.275143
2692	0.278199
2696	0.263087
2700	0.221089
2704	0.240778
2708	0.236355
2712	0.234815
2716	0.181576
2720	0.206007
2724	0.178717
2728	0.174045
2732	0.223063
2736	0.156423
2740	0.246886
2744	0.259378
2748	0.261506
2752	0.2625
2756	0.254112
2760	0.27075
2764	0.278738
2768	0.315266
2772	0.419893
2776	0.377836
2780	0.431976
2784	0.406715
2788	0.370822
2792	0.319903
2796	0.270967
2800	0.270967
2804	0.261036
2808	0.218993
2812	0.209676
2816	0.179457
2820	0.21718
2824	0.143779
2828	0.177583
2832	0.21882
2836	0.24431
2840	0.23575
2844	0.252604
2848	0.204742
2852	0.184993
2856	0.139074
2860	0.125541
2864	0.0856135
2868	0.124082
2872	0.129208
2876	0.12758
2880	0.107957
2884	0.115115
2888	0.131012
2892	0.171141
2896	0.184722
2900	0.133212
2904	0.189835
2908	0.190824
2912	0.244561
2916	0.226142
2920	0.266967
2924	0.346668
2928	0.348506
2932	0.272336
2936	0.283406
2940	0.268551
2944	0.309988
2948	0.243269
2952	0.211602
2956	0.167367
2960	0.127851
2964	0.0468972
2968	0.0223922
2972	0.0597128
2976	0.0763279
2980	0.0913956
2984	0.0582297
2988	0.0238715
2992	-0.0464471
2996	-0.0416411
3000	-0.141097
3004	-0.160289
3008	-0.167097
3012	-0.128293
3016	-0.144194
3020	-0.14201
3024	-0.212715
3028	-0.222339
3032	-0.226587
3036	-0.151406
3040	-0.158477
3044	-0.0875942
3048	-0.0285439
3052	-0.0753783
3056	-0.0843539
3060	-0.0378803
3064	-0.0273486
3068	0.0696081
3072	0.124243
3076	0.159983
3080	0.193674
3084	0.245731
3088	0.25507
3092	0.283369
3096	0.354946
3100	0.372468
3104	0.388947
3108	0.404729
3112	0.345424
3116	0.326199
3120	0.320458
3124	0.285598
3128	0.267085
3132	0.318731
3136	0.298793
3140	0.304025
3144	0.226586
3148	0.195712
3152	0.135372
3156	0.0996786
3160	0.0725328
3164	0.0606397
3168	0.00926908
3172	0.0230864
3176	-0.0683175
3180	-0.107431
3184	-0.171425
3188	-0.148613
3192	-0.146004
3196	-0.131945
3200	-0.0619493
3204	-0.0436819
3208	-0.00767389
3212	0.0636728
3216	0.0636728
3220	0.0302481
3224	0.116458
3228	0.123745
3232	0.155622
3236	0.200339
3240	0.259068
3244	0.211276
3248	0.228293
3252	0.250345
3256	0.2501
3260	0.264872
3264	0.311634
3268	0.306016
3272	0.330172
3276	0.316543
3280	0.260488
3284	0.22876
3288	0.224662
3292	0.192944
3296	0.177568
3300	0.143884
3304	0.115287
3308	0.0831817
3312	0.0697936
3316	0.0407054
3320	0.0148478
3324	0.0248576
3328	0.014313
3332	-0.0356861
3336	-0.0736963
3340	-0.158425
3344	-0.229587
3348	-0.246035
3352	-0.281656
3356	-0.294793
3360	-0.320443
3364	-0.325899
3368	-0.380446
3372	-0.401248
3376	-0.328691
3380	-0.329972
3384	-0.275402
3388	-0.215754
3392	-0.265967
3396	-0.31892
3400	-0.261249
3404	-0.255799
3408	-0.254936
3412	-0.253106
3416	-0.247377
3420	-0.301159
3424	-0.255799
3428	-0.251035
3432	-0.262407
3436	-0.206242
3440	-0.162607
3444	-0.165216
3448	-0.147117
3452	-0.0984027
3456	-0.0892552
3460	-0.0696593
3464	-0.084132
3468	-0.104303
3472	-0.104303
3476	-0.084132
3480	-0.0767664
3484	-0.0899558
3488	-0.0346218
3492	-0.0310075
3496	0.00783556
3500	-0.00263362
3504	0.0504035
3508	0.090379
3512	0.179341
3516	0.135007
3520	0.224894
3524	0.220321
3528	0.236452
3532	0.174305
3536	0.21636
3540	0.225928
3544	0.263257
3548	0.281312
3552	0.298355
3556	0.298961
3560	0.308272
3564	0.280822
3568	0.298961
3572	0.276564
3576	0.300749
3580	0.342239
3584	0.300749
3588	0.291365
3592	0.228113
3596	0.204206
3600	0.150236
3604	0.127325
3608	0.138974
3612	0.12582
3616	0.0732206
3620	-0.0394767
3624	-0.0612503
3628	-0.155269
3632	-0.168126
3636	-0.156168
3640	-0.162347
3644	-0.180924
3648	-0.127359
3652	-0.141918
3656	-0.12885
3660	-0.0671478
3664	0.00247065
3668	0.0256386
3672	0.0694934
3676	0.0799336
3680	0.0913867
3684	0.161874
3688	0.200995
3692	0.153877
3696	0.20219
3700	0.206856
3704	0.20219
3708	0.209923
3712	0.206856
3716	0.17876
3720	0.196852
3724	0.256256
3728	0.222601
3732	0.22416
3736	0.223019
3740	0.222601
3744	0.175598
3748	0.185032
3752	0.125368
3756	0.122955
3760	0.0763775
3764	0.0570955
3768	-0.0163796
3772	0.0144008
3776	-0.0819294
3780	-0.0983482
3784	-0.187938
3788	-0.208681
3792	-0.305741
3796	-0.268269
3800	-0.258787
3804	-0.220758
3808	-0.233547
3812	-0.242772
3816	-0.224244
3820	-0.172699
3824	-0.0747947
3828	0.0321462
3832	0.0555461
3836	0.0492405
3840	0.0817994
3844	0.091918
3848	0.123826
3852	0.119043
3856	0.135186
3860	0.112789
3864	0.146957
3868	0.151657
3872	0.169708
3876	0.178268
3880	0.224835
3884	0.237064
3888	0.237064
3892	0.2672
3896	0.170706
3900	0.180822
3904	0.0647592
3908	0.0757607
3912	0.0174366
3916	0.0336749
3920	-0.0146194
3924	0.00430403
3928	-0.064783
3932	-0.0949268
3936	-0.191159
3940	-0.121787
3944	-0.242093
3948	-0.222477
3952	-0.211417
3956	-0.191919
3960	-0.207827
3964	-0.13285
3968	-0.112455
3972	-0.0570933
3976	-0.0350219
3980	0.0110065
3984	0.00109598
3988	0.040484
3992	0.0749469
3996	0.0989945
4000	0.17977
4004	0.17192
4008	0.165635
4012	0.150248
4016	0.163175
4020	0.195389
4024	0.217258
4028	0.219218
4032	0.262313
4036	0.266435
4040	0.246234
4044	0.23041
4048	0.240661
4052	0.245819
4056	0.231809
4060	0.22533
4064	0.251116
4068	0.222708
4072	0.203903
4076	0.18734
4080	0.157881
4084	0.157881
4088	0.117608
4092	0.10006
4096	0.0327156
4100	0.0298028
4104	0.0023658
4108	-0.0364247
4112	0.0446597
4116	-0.0364247
4120	-0.0494581
4124	-0.00683377
4128	0.0397463
4132	-0.0151938
4136	-0.0180992
4140	-0.0317175
4144	-0.0392955
4148	-0.0346414
4152	0.0229046
4156	0.00208513
4160	0.06879
4164	0.0508004
4168	0.0438713
4172	0.0261777
4176	0.142055
4180	0.230367
4184	0.261578
4188	0.27241
4192	0.313938
4196	0.311992
4200	0.261509
4204	0.238829
4208	0.282982
4212	0.233101
4216	0.233101
4220	0.253318
4224	0.238829
4228	0.220072
4232	0.210762
4236	0.104276
4240	0.0303857
4244	0.0933444
4248	-0.0426224
4252	-0.0398715
4256	-0.0149098
4260	-0.0267022
4264	-0.0696816
4268	-0.166489
4272	-0.111004
4276	-0.0853879
4280	-0.0843018
4284	-0.161165
4288	-0.148145
4292	-0.0853879
4296	-0.0786764
4300	-0.0879108
4304	-0.186925
4308	-0.189694
4312	-0.197486
4316	-0.201022
4320	-0.15223
4324	-0.112248
4328	-0.0228266
4332	-0.0244194
4336	0.0277969
4340	0.0195087
4344	0.0910091
4348	0.0689894
4352	0.154629
4356	0.145086
4360	0.144989
4364	0.171732
4368	0.110405
4372	0.110405
4376	0.100993
4380	0.0950159
4384	0.0568606
4388	0.0321813
4392	-0.030339
4396	-0.0745118
4400	-0.0642546
4404	-0.0642546
4408	-0.0937298
4412	-0.0490916
4416	-0.0623955
4420	-0.0437371
4424	-0.105077
4428	-0.129513
4432	-0.209028
4436	-0.137646
4440	-0.170613
4444	-0.143566
4448	-0.155982
4452	-0.149498
4456	-0.151215
4460	-0.137646
4464	-0.102138
4468	-0.107862
4472	-0.0579567
4476	-0.0554348
4480	0.00944417
4484	0.0694917
4488	0.168993
4492	0.225676
4496	0.217892
4500	0.265769
4504	0.27175
4508	0.22092
4512	0.265769
4516	0.313868
4520	0.358005
4524	0.22516
4528	0.220786
4532	0.0719702
4536	0.0877451
4540	0.0625218
4544	0.0334587
4548	0.0422169
4552	0.0556956
4556	0.0470675
4560	0.0345066
4564	0.0835705
4568	0.07654
4572	0.0792282
4576	0.0835705
4580	0.0544399
4584	0.107759
4588	0.147472
4592	0.147472
4596	0.167149
4600	0.168074
4604	0.175606
4608	0.128129
4612	0.147166
4616	0.111687
4620	0.13189
4624	0.125259
4628	0.0566325
4632	0.0164219
4636	0.0566325
4640	-0.0280004
4644	0.0422576
4648	0.0390813
4652	0.0813328
4656	0.0943455
4660	0.137957
4664	0.115863
4668	0.0949293
4672	0.115103
4676	0.160046
4680	0.182229
4684	0.183621
4688	0.183788
4692	0.196758
4696	0.181872
4700	0.177647
4704	0.125978
4708	0.12063
4712	0.146385
4716	0.157054
4720	0.167156
4724	0.160017
4728	0.165748
4732	0.15603
4736	0.138522
4740	0.108791
4744	0.118804
4748	0.188285
4752	0.223225
4756	0.188285
4760	0.201241
4764	0.16612
4768	0.213215
4772	0.229155
4776	0.25013
4780	0.256768
4784	0.284671
4788	0.28842
4792	0.275687
4796	0.242449
4800	0.226522
4804	0.246648
4808	0.291169
4812	0.28317
4816	0.272674
4820	0.263353
4824	0.217103
4828	0.226522
4832	0.226236
4836	0.18063
4840	0.183037
4844	0.196571
4848	0.114343
4852	0.0972415
4856	0.0876147
4860	0.0844066
4864	0.098562
4868	0.137278
4872	0.121306
4876	0.0989223
4880	0.0844066
4884	0.076968
4888	0.0647499
4892	0.0763709
4896	0.0356621
4900	0.00597566
4904	-0.00767951
4908	-0.0240865
4912	-0.0346703
4916	-0.017312
4920	0.0366137
4924	0.0743822
4928	0.0598369
4932	0.0456645
4936	0.0318684
4940	0.074127
4944	0.11174
4948	0.125599
4952	0.140149
4956	0.132176
4960	0.102717
4964	0.0978634
4968	0.0907079
4972	0.0822018
4976	0.174683
4980	0.229461
4984	0.235145
4988	0.202249
4992	0.16508
4996	0.200664
5000	0.199193
5004	0.225163
5008	0.213881
5012	0.22335
5016	0.184264
5020	0.0998561
5024	0.0753425
5028	0.0403513
5032	0.0798936
5036	0.0846954
5040	0.0154866
5044	0.0826687
5048	0.118503
5052	0.0805693
5056	0.0966067
5060	0.144601
5064	0.142774
5068	0.13268
5072	0.182931
5076	0.191799
5080	0.200367
5084	0.181315
5088	0.154282
5092	0.100833
5096	0.146606
5100	0.223644
5104	0.193165
5108	0.197171
5112	0.146118
5116	0.114693
5120	0.0571827
5124	0.0571827
5128	0.114076
5132	0.0820198
5136	0.0908526
5140	0.0491247
5144	0.086609
5148	0.0571827
5152	0.0107855
5156	0.0429868
5160	0.0186741
5164	0.0467464
5168	0.0307484
5172	0.0331029
5176	0.0989084
5180	0.121818
5184	0.178294
5188	0.157409
5192	0.161241
5196	0.185036
5200	0.1361
5204	0.136241
5208	0.161881
5212	0.19172
5216	0.211126
5220	0.211126
5224	0.186177
5228	0.11788
5232	0.190898
5236	0.242957
5240	0.213134
5244	0.254658
5248	0.254658
5252	0.349638
5256	0.262153
5260	0.185694
5264	0.191322
5268	0.13026
5272	0.14728
5276	0.0819235
5280	0.0541151
5284	0.00590341
5288	-0.0387107
5292	-0.0747346
5296	-0.0771955
5300	-0.0869664
5304	0.0196507
5308	-0.0343651
5312	0.0268879
5316	-0.017463
5320	-0.0226463
5324	-0.017463
5328	0.0503218
5332	0.117963
5336	0.187424
5340	0.186854
5344	0.271723
5348	0.205804
5352	0.194149
5356	0.128229
5360	0.119841
5364	0.121168
5368	0.0575926
5372	0.00928485
5376	0.0216579
5380	0.0575926
5384	0.144739
5388	0.0971036
5392	0.168495
5396	0.228973
5400	0.257804
5404	0.264425
5408	0.290371
5412	0.326271
5416	0.411967
5420	0.43966
5424	0.402119
5428	0.38328
5432	0.321141
5436	0.33192
5440	0.253286
5444	0.218958
5448	0.220544
5452	0.199521
5456	0.117541
5460	0.113426
5464	0.00827564
5468	-0.0532715
5472	-0.0181001
5476	-0.032163
5480	-0.0216358
5484	-0.0181001
5488	-0.0324414
5492	-0.0520914
5496	-0.0309729
5500	-0.0172779
5504	-0.0309667
5508	0.0454889
5512	0.0746571
5516	0.0406521
5520	0.0874844
5524	0.0866593
5528	0.119859
5532	0.146841
5536	0.146841
5540	0.153199
5544	0.162799
5548	0.178098
5552	0.187148
5556	0.176205
5560	0.145255
5564	0.137171
5568	0.117632
5572	0.124721
5576	0.178098
5580	0.187957
5584	0.181159
5588	0.173798
5592	0.146181
5596	0.0608321
5600	0.12953
5604	0.179862
5608	0.17071
5612	0.179862
5616	0.1769
5620	0.0795356
5624	0.00428659
5628	0.0398371
5632	-0.0621705
5636	-0.0150098
5640	0.112079
5644	0.0464098
5648	0.04892
5652	0.0377617
5656	-0.00877991
5660	-0.0210591
5664	0.0640927
5668	0.0572638
5672	0.0700257
5676	0.132569
5680	0.0999482
5684	0.059594
5688	0.0999482
5692	0.0456191
5696	0.108215
5700	0.161422
5704	0.100129
5708	0.038184
5712	0.108215
5716	0.154392
5720	0.169765
5724	0.168401
5728	0.189861
5732	0.120116
5736	0.167834
5740	0.0935159
5744	0.0760384
5748	0.103552
5752	0.080313
5756	0.1213
5760	0.0474689
5764	0.0530734
5768	0.0770565
5772	0.0527602
5776	0.0527602
5780	0.0314289
5784	0.0651087
5788	0.0419469
5792	0.0781207
5796	0.0781207
5800	0.0822688
5804	0.096048
5808	0.069034
5812	0.0235935
5816	0.0365471
5820	0.069034
5824	0.0328754
5828	0.00768506
5832	0.015745
5836	0.0214739
5840	0.0296771
5844	0.058159
5848	0.106606
5852	0.102012
5856	0.119528
5860	0.0899063
5864	0.102349
5868	0.171894
5872	0.101901
5876	0.176131
5880	0.15786
5884	0.165148
5888	0.14578
5892	0.152571
5896	0.14942
5900	0.163592
5904	0.17297
5908	0.165059
5912	0.137316
5916	0.17093
5920	0.136678
5924	0.137316
5928	0.144193
5932	0.135864
5936	0.144048
5940	0.161791
5944	0.158546
5948	0.170013
5952	0.168735
5956	0.182778
5960	0.203221
5964	0.296471
5968	0.305615
5972	0.227394
5976	0.291584
5980	0.276411
5984	0.259716
5988	0.249751
5992	0.161101
5996	0.174557
6000	0.123439
6004	0.123078
6008	0.144462
6012	0.129158
6016	0.157581
6020	0.106245
6024	0.128681
6028	0.0958212
6032	0.0768256
6036	0.0933685
6040	0.109411
6044	0.0990013
6048	0.0868013
6052	0.0922166
6056	0.0933685
6060	0.0914355
6064	0.0932187
6068	0.084191
6072	0.130931
6076	0.0953745
6080	0.0885634
6084	0.0575119
6088	0.0357839
6092	-0.0103869
6096	-0.00438205
6100	0.053498
6104	0.00258515
6108	0.0178353
6112	-0.0497341
6116	-0.0749538
6120	-0.141614
6124	-0.171078
6128	-0.274435
6132	-0.24131
6136	-0.31777
6140	-0.375605
6144	-0.448684
6148	-0.478
6152	-0.558575
6156	-0.616783
6160	-0.781608
6164	-0.693021
6168	-0.800391
6172	-0.816427
6176	-0.876683
6180	-0.767286
6184	-0.830814
6188	-0.689017
6192	-0.699919
6196	-0.655356
6200	-0.695521
6204	-0.543605
6208	-0.627403
6212	-0.583554
6216	-0.611614
6220	-0.649146
6224	-0.743124
6228	-0.792919
6232	-0.805332
6236	-0.870418
6240	-0.842707
6244	-0.848451
6248	-0.926776
6252	-0.906891
6256	-0.946809
6260	-0.887943
6264	-0.877019
6268	-0.838094
6272	-0.787119
6276	-0.668116
6280	-0.577119
6284	-0.629197
6288	-0.581916
6292	-0.670087
6296	-0.617744
6300	-0.661366
6304	-0.712473
6308	-0.70604
6312	-0.673202
6316	-0.668423
6320	-0.671184
6324	-0.730417
6328	-0.851341
6332	-0.897776
6336	-0.935216
6340	-1.02233
6344	-0.997583
6348	-0.860676
6352	-0.917115
6356	-1.01628
6360	-1.02014
6364	-0.997583
6368	-0.994635
6372	-0.952635
6376	-0.933038
6380	-0.808854
6384	-0.87
6388	-0.917171
6392	-0.934191
6396	-0.905292
6400	-0.878817
6404	-0.856527
6408	-0.930728
6412	-0.918654
6416	-0.898369
6420	-0.887811
6424	-0.870574
6428	-0.710805
6432	-0.702342
6436	-0.701732
6440	-0.728701
6444	-0.698077
6448	-0.775709
6452	-0.842558
6456	-0.870467
6460	-0.908055
6464	-0.943126
6468	-1.05411
6472	-1.10522
6476	-1.04866
6480	-1.06788
6484	-0.95391
6488	-1.02145
6492	-0.973664
6496	-0.956908
6500	-0.923629
6504	-0.819428
6508	-0.973664
6512	-0.934272
6516	-1.0266
6520	-0.96997
6524	-0.935169
6528	-0.92214
6532	-0.849432
6536	-0.875323
6540	-0.757781
6544	-0.642668
6548	-0.59266
6552	-0.587392
6556	-0.582771
6560	-0.512702
6564	-0.572735
6568	-0.549307
6572	-0.476145
6576	-0.471661
6580	-0.437373
6584	-0.363031
6588	-0.363031
6592	-0.343398
6596	-0.264773
6600	-0.195075
6604	-0.172257
6608	-0.0852449
6612	-0.112114
6616	-0.112114
6620	-0.094457
6624	-0.0873938
6628	-0.0860683
6632	-0.0202573
6636	0.0254766
6640	0.0190584
6644	0.0219896
6648	0.0940634
6652	0.0714585
6656	0.0623975
6660	0.0610369
6664	0.0443274
6668	0.0816329
6672	0.103971
6676	0.0858717
6680	0.093943
6684	0.093943
6688	0.0786042
6692	0.0592831
6696	0.0413296
6700	-0.0234417
6704	-0.117757
6708	-0.0504547
6712	-0.0760834
6716	-0.140539
6720	-0.178172
6724	-0.203561
6728	-0.206386
6732	-0.241468
6736	-0.178958
6740	-0.205554
6744	-0.124473
6748	0.02535
6752	0.0175693
6756	-0.0284886
6760	0.0579439
6764	0.0688943
6768	0.192807
6772	0.155614
6776	0.268163
6780	0.161895
6784	0.247202
6788	0.124715
6792	0.065509
6796	0.12624
6800	0.201583
6804	0.184064
6808	0.139671
6812	0.120883
6816	0.135691
6820	0.163083
6824	0.253724
6828	0.249388
6832	0.261988
6836	0.253539
6840	0.147907
6844	0.0768743
6848	0.00792785
6852	0.0335971
6856	-0.0151242
6860	-0.107455
6864	-0.218158
6868	-0.283985
6872	-0.353466
6876	-0.459301
6880	-0.521198
6884	-0.521198
6888	-0.596094
6892	-0.571873
6896	-0.653111
6900	-0.664722
6904	-0.730188
6908	-0.721089
6912	-0.764146
6916	-0.815194
6920	-0.918104
6924	-0.950297
6928	-1.02626
6932	-1.12894
6936	-1.06096
6940	-1.03015
6944	-1.09826
6948	-0.995202
6952	-1.12713
6956	-1.03311
6960	-1.00329
6964	-0.778569
6968	-0.636907
6972	-0.614176
6976	-0.509259
6980	-0.549966
6984	-0.554803
6988	-0.524769
6992	-0.447935
6996	-0.392304
7000	-0.274952
7004	-0.159614
7008	-0.132871
7012	-0.10507
7016	0.000121495
7020	-0.00347525
7024	0.114384
7028	0.140353
7032	0.165667
7036	0.179732
7040	0.19172
7044	0.19172
7048	0.19172
7052	0.142691
7056	0.164888
7060	0.224321
7064	0.250892
7068	0.265666
7072	0.237015
7076	0.260575
7080	0.129537
7084	0.149553
7088	0.0107317
7092	0.0256547
7096	-0.0070253
7100	-0.0540627
7104	-0.424018
7108	-0.609489
7112	-0.690555
7116	-0.775325
7120	-0.986546
7124	-1.22239
7128	-1.56261
7132	-1.59857
7136	-1.57553
7140	-1.50681
7144	-1.4798
7148	-1.15338
7152	-1.20931
7156	-1.25162
7160	-1.43831
7164	-1.45911
7168	-1.43831
7172	-1.39431
7176	-1.36348
7180	-1.47947
7184	-1.54245
7188	-1.49185
7192	-1.46877
7196	-1.44357
7200	-1.35859
7204	-1.346
7208	-1.31642
7212	-1.25366
7216	-1.12029
7220	-0.900632
7224	-0.702684
7228	-0.553936
7232	-0.576723
7236	-0.48423
7240	-0.429153
7244	-0.439469
7248	-0.151722
7252	-0.0621015
7256	0.0374484
7260	0.0434917
7264	0.115935
7268	0.138253
7272	0.181683
7276	0.219555
7280	0.233629
7284	0.236937
7288	0.21683
7292	0.212945
7296	0.136587
7300	0.118592
7304	0.0953399
7308	0.0543697
7312	-0.00115555
7316	-0.0110533
7320	-0.0692628
7324	-0.136169
7328	-0.23883
7332	-0.323613
7336	-0.448317
7340	-0.406884
7344	-0.569817
7348	-0.555182
7352	-0.598771
7356	-0.582672
7360	-0.60512
7364	-0.631965
7368	-0.650434
7372	-0.659474
7376	-0.577538
7380	-0.514037
7384	-0.5832
7388	-0.430384
7392	-0.342232
7396	-0.345282
7400	-0.242512
7404	-0.16321
7408	0.0106988
7412	0.0975085
7416	0.150609
7420	0.226806
7424	0.240883
7428	0.27935
7432	0.281134
7436	0.29183
7440	0.331603
7444	0.37434
7448	0.352291
7452	0.288211
7456	0.222392
7460	0.169406
7464	0.0679226
7468	-0.0185133
7472	-0.0892674
7476	-0.110969
7480	-0.163707
7484	-0.0926967
7488	-0.124782
7492	-0.110969
7496	-0.103877
7500	-0.163707
7504	-0.181635
7508	-0.200402
7512	-0.229755
7516	-0.253833
7520	-0.268362
7524	-0.304073
7528	-0.423272
7532	-0.518304
7536	-0.631665
7540	-0.789965
7544	-0.883035
7548	-1.03567
7552	-1.06183
7556	-1.1215
7560	-1.21673
7564	-1.21116
7568	-1.12768
7572	-1.0565
7576	-0.939729
7580	-0.895334
7584	-0.766636
7588	-0.661331
7592	-0.459642
7596	-0.431697
7600	-0.329147
7604	-0.241915
7608	-0.241915
7612	-0.314393
7616	-0.294802
7620	-0.308797
7624	-0.308797
7628	-0.443957
7632	-0.501344
7636	-0.527402
7640	-0.511048
7644	-0.453962
7648	-0.407188
7652	-0.274296
7656	-0.0247561
7660	0.0114455
7664	0.0859899
7668	0.0642563
7672	0.110838
7676	0.0572956
7680	0.0841644
7684	0.0853865
7688	0.132148
7692	0.140283
7696	0.179241
7700	0.133723
7704	0.140946
7708	0.18381
7712	0.266771
7716	0.327536
7720	0.341765
7724	0.36446
7728	0.407103
7732	0.418101
7736	0.417444
7740	0.417444
7744	0.42274
7748	0.429292
7752	0.313454
7756	0.265665
7760	0.166524
7764	0.20623
7768	0.0577043
7772	-0.00633236
7776	-0.0733202
7780	-0.108678
7784	-0.228729
7788	-0.220679
7792	-0.292367
7796	-0.358921
7800	-0.376935
7804	-0.372404
7808	-0.471024
7812	-0.471024
7816	-0.436318
7820	-0.429542
7824	-0.31873
7828	-0.313661
7832	-0.266957
7836	-0.16749
7840	-0.101052
7844	-0.065095
7848	-0.0721498
7852	-0.117283
7856	-0.0765246
7860	-0.051839
7864	0.00447347
7868	-0.00553817
7872	0.0373777
7876	-0.0232429
7880	-0.0655175
7884	-0.0512686
7888	-0.0181017
7892	0.0211942
7896	0.00304681
7900	0.0378461
7904	0.0856184
7908	-0.00181175
7912	0.0673077
7916	0.0215616
7920	0.0344885
7924	0.014684
7928	-0.033596
7932	0.00503408
7936	0.0404261
7940	0.00209969
7944	-0.0306616
7948	-0.168285
7952	-0.172409
7956	-0.243788
7960	-0.21483
7964	-0.21483
7968	-0.174057
7972	-0.0925868
7976	-0.0604749
7980	-0.050413
7984	0.0327011
7988	0.0604734
7992	0.183983
7996	0.195762
8000	0.259112
8004	0.256483
8008	0.317615
8012	0.330716
8016	0.359832
8020	0.36955
8024	0.428401
8028	0.418537
8032	0.364287
8036	0.306559
8040	0.318041
8044	0.322164
8048	0.318194
8052	0.27069
8056	0.269873
8060	0.257182
8064	0.222055
8068	0.19592
8072	0.178808
8076	0.2362
8080	0.265886
8084	0.2362
8088	0.224958
8092	0.2362
8096	0.218813
8100	0.176354
8104	0.169279
8108	0.157418
8112	0.152647
8116	0.132479
8120	0.112383
8124	0.134684
8128	0.140621
8132	0.108289
8136	0.108289
8140	0.155224
8144	0.173503
8148	0.12437
8152	0.154257
8156	0.148531
8160	0.225194
[truncated: 234,919 more rows]
