# Supplementary material for: A Compendium of Nucleosome and Transcript Profiles Reveals Determinants of Chromatin Architecture and Transcription
Source: PLoS Genet. 2013 May 2;9(5):e1003479. doi: 10.1371/journal.pgen.1003479 (PMC3642058; doi:10.1371/journal.pgen.1003479)
Supplement: Dataset S1 — Yeast transcript annotation R script and data files. Please note this file is 81.9 MB and may be difficult for some readers to download due to its size. (GZ) [file pgen.1003479.s001.gz › yeast-transcript-annotation/chr17.data.nucleosomes]

12	0.248548
16	0.236562
20	0.261187
24	0.250466
28	0.267231
32	0.254241
36	0.252542
40	0.260528
44	0.218556
48	0.19827
52	0.168008
56	0.122981
60	0.0924076
64	0
68	-0.0121237
72	-0.0889004
76	-0.126053
80	-0.108399
84	-0.0893105
88	-0.175018
92	-0.174265
96	-0.229589
100	-0.167818
104	-0.167818
108	-0.0699831
112	0.0191088
116	0.0191088
120	0.0974341
124	0.103311
128	0.0848889
132	0.0514283
136	0.076962
140	0.105082
144	0.103556
148	0.110807
152	0.118181
156	0.116881
160	0.0970244
164	0.0806185
168	0.0641304
172	0.0839624
176	0.118181
180	0.0608822
184	0.0350065
188	0.0111837
192	-0.0347654
196	-0.0557878
200	-0.150467
204	-0.230057
208	-0.36257
212	-0.356319
216	-0.246356
220	-0.252865
224	-0.221492
228	-0.229323
232	-0.163306
236	-0.0951573
240	-0.117184
244	-0.0381352
248	0.0112272
252	0.0937465
256	0.0598713
260	0.0606959
264	0.097945
268	0.128584
272	0.13234
276	0.134165
280	0.116024
284	0.13179
288	0.0970244
292	0.111235
296	0.0526803
300	0.0847227
304	0.0688618
308	0.054243
312	0.0575875
316	0.0793224
320	0.0889004
324	0.0882273
328	0.0539948
332	0.0537713
336	0
340	0.00612621
344	-0.106128
348	-0.133911
352	-0.246061
356	-0.390515
360	-0.47458
364	-0.473931
368	-0.435159
372	-0.340519
376	-0.240655
380	-0.0892673
384	-0.0224548
388	0.0245224
392	0.037755
396	0.0828004
400	0.099967
404	0.112964
408	0.0848889
412	0.0518389
416	0.00553817
420	0
424	-0.0796594
428	-0.207096
432	-0.246915
436	-0.432696
440	-0.85726
444	-0.950531
448	-1.13793
452	-1.16574
456	-1.26228
460	-1.21957
464	-0.987326
468	-0.694862
472	-0.650629
476	-0.845554
480	-0.837986
484	-0.715724
488	-0.575929
492	-0.507231
496	-0.331432
500	-0.157739
504	-0.235175
508	-0.319937
512	-0.543868
516	-0.346606
520	-0.319937
524	-0.395083
528	-0.513409
532	-0.92986
536	-0.898948
540	-0.604709
544	-0.682258
548	-0.86948
552	-0.832961
556	-0.8318
560	-0.82688
562	-0.82377
564	-0.82377
566	-0.819145
568	-0.819145
570	-0.798992
572	-0.798992
620	-0.410082
624	-0.353361
628	-0.279426
632	-0.189478
636	-0.140007
640	-0.0903323
644	-0.00968254
648	0.03441
652	0.0733732
656	0.112964
660	0.1754
664	0.232544
668	0.250267
672	0.225067
676	0.215206
680	0.171953
684	0.144995
688	0.139635
692	0.134301
696	0.142019
700	0.138706
704	0.0995357
708	0.037755
712	0.00645501
716	-0.0183785
720	-0.0871846
724	-0.0547058
728	-0.217098
732	-0.451937
736	-0.917697
740	-1.11228
744	-1.22571
748	-1.11228
752	-1.07962
756	-1.00048
760	-1.00696
764	-1.15679
768	-1.15679
772	-1.28276
776	-1.54401
780	-1.59171
784	-1.69701
788	-1.79586
792	-1.86944
796	-1.79604
800	-1.51074
804	-1.53558
808	-1.40063
812	-1.31706
816	-1.16379
820	-0.973033
824	-0.954657
828	-0.654356
832	-0.515049
836	-0.372132
840	-0.512335
844	-0.506754
848	-0.617239
852	-0.56356
856	-0.618711
860	-1.14697
864	-1.39164
868	-1.43764
872	-1.44857
876	-1.49004
880	-1.50553
884	-1.71595
888	-1.81463
892	-1.59899
896	-1.38345
900	-1.14697
904	-0.794616
908	-0.512206
912	-0.374396
916	-0.458715
920	-0.530515
924	-0.657129
928	-0.657129
932	-0.692001
936	-0.62182
940	-0.480826
944	-0.299919
948	0.0651561
952	0.103505
956	0.153796
960	0.156119
964	0.158491
968	0.163681
972	0.1686
976	0.184425
1008	-1.68802
1012	-2.14684
1016	-1.77136
1020	-1.82722
1024	-1.61377
1028	-1.76541
1032	-2.19384
1036	-2.40074
1040	-2.49873
1044	-2.42659
1048	-2.40431
1052	-2.38466
1056	-2.17507
1060	-2.17507
1064	-2.0867
1068	-2.08959
1072	-1.68359
1076	-0.617171
1080	-0.46245
1084	-0.253512
1088	-0.168008
1092	-0.073657
1096	-0.0212947
1100	0
1104	0.0526803
1108	0.0494687
1112	0.00688637
1116	0.012939
1120	0.0426443
1124	0.0986843
1128	0.102447
1132	0.126053
1136	0.11036
1140	0.106915
1144	0.11036
1148	0.11036
1152	0.146841
1156	0.140415
1160	0.113458
1164	0.0901979
1168	0.0733732
1172	0.0430688
1176	0.0130561
1180	-0.00625898
1184	-0.0510742
1188	-0.144948
1192	-0.189661
1196	-0.23224
1200	-0.319326
1204	-0.42024
1208	-0.65135
1212	-0.9088
1216	-1.6305
1220	-1.2605
1224	-1.2605
1228	-1.18714
1232	-1.42218
1236	-1.76861
1240	-1.79901
1244	-1.79831
1248	-1.65243
1252	-1.58177
1256	-1.56873
1260	-1.41128
1264	-1.69091
1268	-1.68771
1272	-1.68771
1276	-1.63618
1280	-0.974731
1284	-0.532495
1288	-0.515732
1292	-0.521706
1296	-0.532495
1300	-0.531994
1304	-0.528928
1308	-0.459829
1312	-0.394101
1316	-0.450286
1320	-0.475157
1324	-0.488101
1328	-0.468524
1332	-0.396191
1336	-0.367732
1340	-0.258918
1344	-0.126912
1356	-0.2603
1372	0.0749619
1376	0.0694524
1380	0.131707
1384	0.173431
1388	0.164992
1392	0.137957
1396	0.150731
1400	0.152539
1404	0.115093
1408	0.0537713
1412	-0.132939
1416	-1.35942
1420	-1.58603
1424	-1.83529
1428	-1.83635
1432	-1.82878
1436	-1.8235
1440	-1.57108
1444	-1.24286
1448	-1.32295
1452	-1.35898
1456	-1.28273
1460	-1.24224
1464	-1.26227
1468	-1.18277
1472	-1.48647
1476	-1.63435
1480	-1.73075
1484	-1.76939
1488	-1.78985
1492	-1.68598
1496	-1.71955
1500	-1.6206
1504	-1.69268
1508	-1.6416
1512	-1.66408
1516	-1.48689
1520	-1.16157
1524	-0.271484
1528	-0.160773
1532	-0.0805434
1536	-0.0396836
1540	-0.00553817
1544	-0.00553817
1548	0.0450879
1552	0.053893
1556	0.0578206
1560	0.0777688
1564	0.0715531
1568	0.0654531
1572	0.0947405
1576	0.130961
1580	0.160465
1584	0.129593
1588	0.121092
1592	0.126488
1596	0.115919
1600	0.0607114
1604	-0.0526803
1608	-0.152539
1612	-0.288168
1616	-0.462734
1620	-0.67076
1624	-0.930816
1628	-1.19751
1632	-1.42762
1636	-1.42762
1640	-1.45459
1644	-1.29452
1648	-0.83936
1652	-1.48199
1656	-0.808033
1660	-0.688986
1664	-0.152899
1668	-0.160773
1672	0
1676	0.00402417
1680	-0.109278
1684	-0.0811367
1688	-0.148785
1692	-0.284559
1696	-0.227209
1700	-0.374647
1704	-0.358058
1708	-0.369692
1712	-0.311951
1716	-0.317936
1720	-0.239186
1724	-0.16341
1728	-0.157762
1732	-0.115567
1736	-0.0526803
1740	-0.0152578
1744	0.0562285
1748	0.0563624
1752	0.0351193
1768	-0.0722821
1772	-0.0463962
1776	-0.0673993
1780	-0.0432531
1784	-0.0552241
1788	-0.0161197
1792	0.0134832
1796	0.0283446
1800	0.0620609
1804	0.044788
1808	0.0513013
1812	0.0764131
1816	0.070703
1820	0.13516
1824	0.149194
1828	0.162508
1832	0.157739
1836	0.161851
1839	0.179251
1840	0.179251
1843	0.197358
1844	0.197358
1848	0.21042
1852	0.200078
1856	0.17638
1868	-0.0654531
1872	-0.241394
1876	-0.746506
1880	-1.38811
1884	-1.39659
1888	-1.42681
1892	-1.45041
1896	-1.47724
1900	-1.03709
1904	-0.571157
1908	-0.434511
1912	-0.341281
1916	-0.182114
1917	-0.153688
1918	-0.153688
1920	-0.145851
1921	-0.11461
1936	0.0198311
1940	0.0891523
1944	0.0421434
1948	0.0563624
1952	0.103987
1956	0.0839624
1960	0.0839624
1964	0.0891705
1968	0.0494687
1972	-0.011013
1976	-0.0910351
1980	-0.0793434
1984	-0.0593784
1988	0.0815299
1992	0.0770762
1996	0.0502732
2000	0.0682693
2004	0.0510742
2008	0.03012
2012	0.101671
2016	0.0508243
2020	0.0432531
2024	-0.0445902
2028	-0.0767258
2032	-0.257298
2036	-0.317658
2040	-0.49436
2044	-0.702173
2048	-0.810398
2052	-0.898717
2056	-0.898717
2060	-0.870139
2064	-0.743727
2068	-0.722319
2072	-0.722319
2076	-0.599639
2080	-0.707622
2084	-0.614168
2088	-0.490805
2092	-0.458174
2096	-0.297675
2100	-0.365415
2104	-0.394328
2108	-0.31208
2112	-0.336983
2116	-0.355359
2120	-0.318548
2124	-0.335258
2128	-0.257643
2132	-0.305755
2136	-0.372253
2140	-0.375757
2144	-0.552796
2148	-0.658566
2152	-0.619998
2156	-0.449896
2160	-0.301248
2164	-0.20519
2168	-0.260867
2172	-0.259494
2176	-0.413789
2180	-0.401433
2184	-0.539602
2188	-0.430952
2192	-0.242201
2196	-0.239871
2200	-0.27228
2204	-0.284096
2208	-0.208206
2212	-0.109764
2216	-0.0715531
2220	0.0230837
2224	0.0533294
2228	0.0817432
2232	0.107313
2236	0.092364
2240	0.092364
2244	0.112475
2248	0.125531
2252	0.0964045
2256	0.144995
2260	0.144948
2264	0.124588
2268	0.14702
2272	0.123659
2276	0.124058
2280	0.09586
2284	0.0733732
2288	0.0340363
2292	-0.0526803
2296	-0.08563
2300	-0.287577
2304	-0.647593
2308	-0.867215
2312	-1.14751
2316	-1.21303
2320	-1.33778
2324	-1.33778
2328	-1.46501
2332	-1.57153
2336	-1.67323
2340	-1.83381
2344	-2.04145
2348	-2.00811
2352	-2.12546
2356	-2.21726
2360	-2.23561
2364	-2.25185
2368	-2.32318
2372	-2.31816
2376	-2.25083
2380	-2.02908
2384	-1.77259
2388	-1.13563
2392	-0.296856
2396	-0.097945
2400	-0.118181
2404	-0.107641
2408	-0.112768
2412	-0.118181
2416	-0.0828004
2420	-0.0828004
2424	-0.0742938
2428	-0.0943273
2432	-0.115919
2436	-0.122484
2440	-0.154612
2444	-0.122484
2448	-0.131744
2452	-0.133625
2456	-0.214545
2460	-0.839014
2464	-1.10381
2468	-1.10083
2472	-1.10381
2476	-1.09826
2480	-0.428196
2484	-0.117184
2488	-0.0189138
2492	0.0182237
2496	0.115093
2497	0.128435
2498	0.128435
2500	0.143836
2501	0.171565
2516	0.173894
2520	-0.00642638
2524	-0.733431
2528	-0.92001
2532	-1.03581
2536	-1.05675
2540	-1.21055
2544	-1.27176
2548	-1.28118
2552	-1.17139
2556	-1.02327
2560	-1.04926
2564	-0.966708
2568	-1.09013
2572	-1.10022
2576	-1.06319
2580	-0.953286
2584	-0.858326
2588	-0.817009
2592	-0.69027
2596	-0.655074
2600	-0.504043
2604	-0.28768
2608	-0.328404
2612	-0.200245
2616	-0.267087
2620	-0.247738
2624	-0.334548
2628	-0.377563
2632	-0.254421
2636	-0.229482
2640	-0.155698
2644	-0.0588938
2648	-0.0600074
2652	-0.0204641
2656	-0.0209851
2660	0
2664	0.0241462
2668	0.0236512
2672	0.0362201
2676	0.0240454
2680	0.0595568
2684	0.0194305
2688	-0.0518389
2692	-0.06311
2696	-0.117108
2700	-0.0811367
2704	-0.107856
2708	-0.108118
2712	-0.057144
2716	-0.057144
2720	-0.0432531
2724	-0.128948
2728	-0.146572
2732	-0.109918
2736	-0.0236512
2740	-0.00558102
2744	-0.0484985
2748	-0.082201
2752	-0.143476
2756	-0.143476
2760	-0.2836
2764	-0.205986
2768	-0.325793
2772	-0.323412
2776	-0.314216
2780	-0.482623
2784	-0.652967
2788	-0.941454
2792	-1.18631
2796	-1.41075
2800	-1.54253
2804	-1.52177
2808	-1.48568
2812	-1.37249
2816	-1.2486
2820	-0.877807
2824	-0.191951
2828	-0.173115
2832	-0.0308941
2836	0.0313642
2840	0.0793434
2844	0.103505
2848	0.0793434
2852	0.0634255
2856	-0.0518867
2860	-0.331233
2864	-0.670503
2868	-0.720092
2872	-0.48755
2876	-0.524171
2880	-0.36754
2884	-0.339975
2888	-0.223233
2892	-0.0991754
2896	-0.0418202
2900	-0.115848
2904	-0.0683869
2908	-0.00547512
2912	0.0565835
2916	0.101283
2920	0.0991754
2924	0.0356239
2928	0.0236512
2932	-0.0223679
2936	-0.117963
2940	-0.1899
2944	-0.0798534
2948	-0.145851
2952	-0.217231
2956	-0.252387
2960	-0.24731
2964	-0.312842
2968	-0.209595
2972	-0.19878
2976	-0.10218
2980	-0.033596
2984	0
2988	-0.037153
2992	-0.0728505
2996	-0.116645
3000	-0.176878
3004	-0.311944
3008	-0.306208
3012	-0.444897
3016	-0.716207
3020	-0.721943
3024	-0.716207
3028	-0.721943
3032	-0.70543
3036	-0.785406
3040	-0.673981
3044	-0.606024
3048	-0.440896
3052	-0.339385
3056	-0.219381
3060	-0.156906
3064	-0.101179
3068	-0.116676
3072	-0.194031
3076	-0.249795
3080	-0.252868
3084	-0.263165
3088	-0.126267
3092	-0.114367
3096	-0.00642638
3100	-0.0438877
3104	-0.0328223
3108	0
3112	-0.0242476
3116	0.026767
3120	0.065095
3124	0.103505
3128	0.122857
3132	0.126053
3136	0.075226
3140	0.0659975
3144	0.0432531
3148	0.0733732
3152	0.0920606
3155	0.105082
3156	0.115848
3159	0.0914359
3160	0.0868049
3163	0.0663425
3164	0.0663425
3167	0.0494687
3168	0.0393934
3172	0.0607114
3176	0.100841
3180	0.0927351
3184	0.11423
3188	0.128324
3192	0.119358
3196	0.092364
3200	0.0927351
3220	0.0874629
3224	0.129691
3228	0.140195
3232	0.115966
3236	0.116359
3240	0.0839624
3244	0.0655885
3248	0.0537713
3252	0.0828004
3256	0.0544478
3260	0.0550714
3264	0.0745745
3268	0.0767258
3272	0.0484985
3276	0.0476967
3280	0.0484985
3284	0.062612
3288	0.026668
3292	0
3296	-0.0396836
3300	0
3304	0.00597389
3308	-0.0194523
3312	-0.0290291
3316	-0.0111406
3320	0.0494687
3324	0.0788555
3328	0.11423
3332	0.159996
3336	0.218377
3340	0.214898
3344	0.189132
3348	0.159282
3352	0.159282
3356	0.165737
3360	0.166851
3364	0.112608
3368	0.0889004
3372	0.070703
3376	0.0563624
3380	0.0272729
3384	0.0166788
3388	-0.00936816
3392	0
3396	0.00531379
3400	0.0290291
3404	0.0414199
3408	0.0222815
3412	0.0347655
3416	0.0356238
3420	0.0155408
3424	0.0112711
3428	0
3432	0
3436	-0.10506
3440	-0.520495
3444	-0.519253
3448	-0.530515
3452	-0.519253
3456	-0.520638
3460	-0.768837
3464	-0.735008
3468	-0.739378
3472	-0.568023
3476	-0.335242
3480	-0.168398
3484	-0.14439
3488	-0.275634
3492	-0.408615
3496	-0.622765
3500	-0.819691
3504	-1.01249
3508	-1.33539
3512	-1.8184
3516	-1.99833
3520	-2.02342
3524	-2.02342
3528	-2.03692
3532	-1.80663
3536	-1.03369
3540	-0.201572
3544	-0.130584
3548	-0.0584167
3551	-0.0406015
3552	-0.0230837
3555	-0.00854106
3556	0
3559	0.00640024
3560	0.00640024
3563	0.0152667
3564	0.0152667
3568	0.0376232
3572	0.06311
3576	0.0550714
3596	0.120854
3600	-0.0101957
3604	-0.081355
3608	-0.127235
3612	-0.216541
3616	-0.265173
3620	-0.628362
3624	-1.00701
3628	-1.12381
3632	-1.3744
3636	-1.42601
3640	-1.56418
3644	-1.42601
3648	-1.38161
3652	-1.25071
3656	-1.16135
3660	-1.03625
3664	-0.876852
3668	-0.914436
3672	-1.07349
3676	-1.01749
3680	-0.993417
3684	-0.94432
3688	-0.890475
3692	-0.67021
3696	-0.75743
3700	-0.82834
3704	-0.839416
3708	-0.856354
3712	-0.544156
3716	-0.383483
3720	-0.260123
3724	-0.195324
3728	-0.131245
3732	-0.0752882
3736	0
3740	0.0265943
3744	0.0506261
3748	0.0756642
3752	0.0756642
3756	0.083416
3760	0.11456
3764	0.1065
3768	0.103556
3772	0.0965733
3776	0.0597812
3780	0.0101242
3784	0.00551699
3788	-0.0314783
3792	-0.0934866
3796	-0.177396
3800	-0.353179
3804	-0.349409
3808	-0.353179
3812	-0.353179
3816	-0.353179
3820	-0.210218
3824	-0.101283
3828	-0.0956523
3832	-0.149092
3836	-0.133109
3840	-0.119389
3844	-0.0318254
3848	-0.0238467
3852	-0.0796594
3856	-0.104451
3860	-0.0764131
3864	-0.0747677
3868	-0.0656763
3872	-0.0210617
3876	0.00968254
3880	0.0683869
3884	0.112241
3888	0.126053
3892	0.152539
3896	0.113094
3900	0.130961
3904	0.0706767
3908	0.0889004
3912	0.0654531
3916	0.0810146
3920	0.125155
3924	0.0737098
3928	0.0641303
3932	0.0435564
3936	0.00607462
3940	0.0753818
3944	0.0602352
3948	0.0868049
3952	0.0874629
3956	0.0874629
3960	0.071893
3964	0.0780026
3968	0.0824621
3972	0.0671142
3976	0.0327899
3980	-0.0105306
3984	-0.0410759
3988	-0.084989
3992	-0.131245
3996	-0.26942
4000	-0.401276
4004	-0.718889
4008	-0.882746
4012	-1.07859
4016	-1.01902
4020	-0.902587
4024	-0.835038
4028	-0.572877
4032	-0.726452
4036	-0.913571
4040	-0.986496
4044	-0.86197
4048	-0.732498
4052	-0.754341
4056	-0.763626
4060	-1.00196
4064	-1.12445
4068	-1.14775
4072	-1.16062
4076	-0.821427
4080	-0.539055
4084	-0.309142
4088	-0.251016
4092	-0.105467
4096	-0.0574023
4100	-0.0500986
4104	0.0231577
4108	0.0168083
4112	0.0514283
4116	0.0575875
4120	0.092364
4124	0.0885367
4128	0.0685872
4132	0.0575875
4136	-0.03012
4140	-0.0824621
4144	-0.200299
4148	-0.75284
4152	-0.876128
4156	-0.769838
4160	-0.927244
4164	-0.914086
4168	-1.1879
4172	-0.589851
4176	-0.236014
4180	-0.127875
4184	-0.0338249
4188	0.0194523
4192	0.0272729
4196	0.0638465
4200	0.0494687
4204	0.0443942
4208	0.0494687
4212	-0.0056027
4216	-0.0397098
4220	-0.126488
4224	-0.246471
4228	-0.422833
4232	-0.664931
4236	-1.05591
4240	-1.34275
4244	-1.5911
4248	-1.63245
4252	-1.64079
4256	-1.5876
4260	-1.63993
4264	-1.59445
4268	-1.64941
4272	-1.51792
4276	-1.55661
4280	-1.39399
4284	-1.52896
4288	-1.28353
4292	-1.30555
4296	-1.45749
4300	-1.51639
4304	-1.41085
4308	-1.30687
4312	-1.11955
4316	-0.893389
4320	-0.852309
4324	-0.951895
4328	-0.830847
4332	-0.93588
4336	-0.800178
4340	-0.621179
4344	-0.295709
4348	-0.203872
4352	-0.291698
4356	-0.365953
4360	-0.686246
4364	-0.444237
4368	-0.39039
4372	-0.233672
4376	-0.0830557
4380	-0.0396836
4384	-0.0173473
4388	-0.0336307
4392	-0.00610007
4396	0.0290291
4400	0.0476967
4404	0.0593784
4408	0.0882866
4412	0.131245
4416	0.0844503
4420	0.0490759
4424	0.044788
4428	0.03012
4432	0.0432531
4436	0.0270936
4440	0.038328
4444	0.065095
4448	0.0809199
4452	0.0965733
4456	0.0882273
4460	0.138076
4464	0.135515
4468	0.0687128
4472	0.0248318
4476	0.0194305
4480	0.0537713
4484	0.0379678
4488	0.0318254
4492	0.0891523
4496	0.0450097
4500	0.0540766
4504	0.0318489
4508	0.038328
4512	0.0220263
4516	0.0167433
4520	0.00553817
4524	-0.0298499
4528	-0.0535495
4532	-0.109122
4536	-0.216037
4540	-0.266861
4544	-0.385065
4548	-0.425097
4552	-0.617214
4556	-0.608023
4560	-0.737184
4564	-0.601111
4568	-0.548808
4572	-0.47301
4576	-0.264972
4580	-0.203872
4584	-0.173719
4588	-0.0777023
4592	-0.0493277
4596	-0.0191937
4600	0.0116818
4604	0.0125452
4608	0.0654531
4612	0.067904
4616	0.0783557
4620	0.122172
4624	0.155394
4628	0.14665
4632	0.159829
4636	0.190331
4640	0.18619
4644	0.159829
4648	0.214125
4652	0.160134
4656	0.190331
4660	0.128733
4664	0.082201
4668	0.0236512
4672	-0.0161197
4676	-0.11171
4680	-0.15029
4684	-0.128948
4688	-0.145263
4692	-0.152578
4696	-0.11171
4700	-0.176427
4704	-0.106915
4708	-0.0526803
4712	-0.0246621
4716	0.0102683
4720	0.0122784
4724	0.0236512
4728	-0.0209091
4732	-0.0520885
4736	-0.213332
4740	-0.68226
4744	-0.797348
4748	-0.838655
4752	-0.822859
4756	-0.853024
4760	-0.859137
4764	-0.546634
4768	-0.311586
4772	-0.31271
4776	-0.219907
4780	-0.135279
4784	-0.0551416
4788	0
4792	0.0112272
4796	-0.0121237
4800	-0.0359195
4804	-0.0694648
4808	-0.142321
4812	-0.233097
4816	-0.263812
4820	-0.316028
4824	-0.336212
4828	-0.364274
4832	-0.349492
4836	-0.343008
4840	-0.313332
4844	-0.166403
4848	-0.0641303
4852	-0.0186156
4856	0.038328
4860	0.0673552
4864	0.0756998
4868	0.0703893
4872	0.0598713
4876	0.0494687
4880	0
4884	-0.0680641
4888	-0.0683869
4892	-0.229087
4896	-0.499252
4900	-0.763501
4904	-0.996315
4908	-0.992387
4912	-0.996315
4916	-1.33157
4920	-1.53952
4924	-1.80475
4928	-2.05879
4932	-2.07202
4936	-2.35436
4940	-2.21557
4944	-2.19948
4948	-1.75188
4952	-1.71767
4956	-1.71767
4960	-1.19537
4964	-0.615857
4968	-0.224432
4972	-0.14505
4976	-0.21654
4980	-0.172533
4984	-0.19827
4988	-0.204618
4992	-0.291166
4996	-0.180154
5000	-0.218423
5004	-0.218423
5008	-0.261004
5012	-0.27323
5016	-0.213332
5020	-0.178204
5024	-0.162402
5028	-0.0673754
5032	-0.0339473
5036	0
5040	0
5044	0.0339473
5048	0.03012
5052	0.03012
5056	0.0526803
5060	0.0508492
5064	0.0753818
5068	0.101377
5072	0.0901979
5076	0.0976633
5080	0.131744
5084	0.161544
5088	0.15357
5092	0.15357
5096	0.149265
5100	0.130532
5104	0.14468
5108	0.139163
5112	0.120294
5116	0.120714
5120	0.0874629
5124	0.0618794
5128	0
5132	-0.0495394
5136	-0.0671142
5140	-0.0991331
5144	-0.133856
5148	-0.263034
5152	-0.478142
5156	-0.610669
5160	-0.760488
5164	-0.75967
5168	-0.806781
5172	-0.818614
5176	-0.795861
5180	-0.820863
5184	-0.927778
5188	-1.07467
5192	-1.04126
5196	-1.0118
5200	-0.981729
5204	-0.852323
5208	-0.783768
5212	-0.5604
5216	-0.601836
5220	-0.613196
5224	-0.666305
5228	-0.516921
5232	-0.519093
5236	-0.628504
5240	-0.635217
5244	-0.635217
5248	-0.968944
5252	-1.05834
5256	-1.16992
5260	-1.28502
5264	-1.49472
5268	-1.52336
5272	-1.61359
5276	-1.48089
5280	-1.20927
5284	-0.802509
5288	-0.469135
5292	-0.281326
5296	-0.297681
5300	-0.305808
5304	-0.386387
5308	-0.407472
5312	-0.406424
5316	-0.37808
5320	-0.344334
5324	-0.305808
5328	-0.310129
5332	-0.289507
5336	-0.206091
5340	-0.0891523
5344	0
5348	0.0432531
5352	0.100841
5356	0.111235
5360	0.0878433
5364	0.092364
5368	0.110183
5372	0.166192
5376	0.147186
5380	0.104023
5384	0.0901979
5388	0.114992
5392	0.121214
5396	0.127461
5400	0.12755
5404	0.132755
5408	0.173894
5412	0.170619
5416	0.153756
5420	0.163286
5424	0.149092
5428	0.142019
5432	0.0645127
5436	0.0383603
5440	-0.0056027
5444	-0.0675067
5448	-0.129283
5452	-0.276285
5456	-0.350793
5460	-0.38051
5464	-0.509014
5468	-0.519374
5472	-0.755812
5476	-0.792842
5480	-0.952212
5484	-0.907685
5488	-0.728454
5492	-0.44717
5496	-0.213079
5500	-0.0701261
5504	-0.0882273
5508	-0.0373362
5512	0.0119726
5516	0.0518389
5520	0.0853916
5524	0.0972973
5528	0.0891523
5532	0.12908
5536	0.119795
5540	0.114171
5544	0.105869
5548	0.124696
5552	0.0985157
5556	0.0853916
5560	0.0706191
5564	0.0857299
5568	0.119695
5572	0.126488
5576	0.0965373
5580	0.091011
5584	0.0764131
5588	0.0056027
5592	0
5596	0.0179964
5600	0.0683869
5604	0.00930772
5608	0.00493229
5612	0.00936816
5616	0.00494921
5620	0
5624	-0.0107665
5628	0.03012
5632	0.0889004
5636	0.0916643
5640	0.105662
5644	0.0901979
5645	0.123271
5646	0.123271
5648	0.0991081
5649	0.0976633
5664	0.0302462
5668	-0.00553817
5672	-0.157771
5676	-0.0570811
5680	-0.0780025
5684	-0.0570811
5688	-0.0848889
5692	-0.0519945
5696	-0.0803192
5700	-0.068089
5704	-0.0719861
5708	-0.102653
5712	-0.0668034
5716	-0.0603726
5720	-0.129416
5724	-0.0565836
5728	-0.187086
5732	-0.329417
5736	-0.411285
5740	-0.393
5744	-0.259918
5748	-0.0618794
5752	0.0416476
5756	0.00671021
5760	0.0803192
5764	0.110282
5768	0.0733732
5772	0.177587
5776	0.196801
5780	0.223351
5784	0.196756
5788	0.201048
5792	0.201399
5796	0.158807
5800	0.179324
5804	0.157952
5808	0.173016
5812	0.174285
5816	0.149092
5820	0.139034
5824	0.143875
5828	0.152674
5832	0.115881
5836	0.109043
5840	0.0974341
5844	0.0671142
5848	0.0974125
5852	0.083416
5856	0.0839389
5860	0.0819111
5864	0.105493
5868	0.0783557
5872	0.0570309
5876	0.0539948
5880	0.0262794
5884	0
5888	0.0280144
5892	0.013589
5896	-0.0138058
5900	-0.0232698
5904	-0.0616391
5908	-0.0618794
5912	-0.0792268
5916	-0.0430687
5920	-0.0668919
5924	-0.0347655
5928	0.017594
5932	0.0233641
5936	0
5940	0.0526803
5944	0.0654531
5948	0.0584167
5952	0.0526803
5956	0.0689866
5960	0.0353744
5964	0.00573636
5968	-0.0494687
5972	-0.0550714
5976	-0.120714
5980	-0.152003
5984	-0.242361
5988	-0.312523
5992	-0.274694
5996	-0.334038
6000	-0.301248
6004	-0.263034
6008	-0.217326
6012	-0.0685872
6016	-0.0685872
6020	0
6024	0.0258091
6028	0.0891523
6032	0.11036
6036	0.112658
6040	0.118181
6044	0.116752
6048	0.110089
6052	0.0970244
6056	-0.00625898
6060	-0.142604
6064	-1.10971
6068	-1.82783
6072	-1.82992
6076	-2.0964
6080	-2.25807
6084	-2.25733
6088	-2.09664
6092	-1.88964
6096	-1.70116
6100	-1.49999
6104	-1.42105
6108	-1.29143
6112	-1.20058
6116	-1.2219
6120	-1.16649
6124	-1.08417
6128	-0.927107
6132	-0.981141
6136	-0.795035
6140	-0.608753
6144	-0.580916
6148	-0.342028
6152	-0.336447
6156	-0.44119
6160	-0.403472
6164	-0.310112
6168	-0.29589
6172	-0.293855
6176	-0.194011
6180	-0.313158
6184	-0.323586
6188	-0.27846
6192	-0.361795
6196	-0.230565
6200	-0.21026
6204	-0.123382
6208	-0.377219
6212	-0.547262
6216	-0.504951
6220	-0.393414
6224	-0.345432
6228	-0.230244
6232	-0.188997
6236	-0.0770411
6240	-0.0513013
6244	0
6248	0.0311609
6252	0.0550714
6256	0.0796594
6260	0.102
6264	0.0813883
6268	0.0970674
6272	0.129129
6276	0.129129
6280	0.106915
6284	0.100929
6288	0.0857299
6292	0.0839624
6296	0.0742938
6300	0
6304	-0.0327899
6308	-0.0844503
6312	-0.151582
6316	-0.220309
6320	-0.210627
6324	-0.13245
6328	-0.120714
6332	-0.103311
6336	-0.0868049
6340	0
6344	0.0383603
6348	0.0383039
6352	0.067904
6356	0.0947405
6360	0.148863
6364	0.143527
6368	0.133625
6372	0.143527
6376	0.138131
6380	0.126053
6384	0.131245
6388	0.143063
6392	0.198644
6396	0.181998
6400	0.142199
6404	0.126053
6408	0.122484
6412	0.157952
6416	0.159829
6420	0.13445
6424	0.173894
6428	0.157762
6432	0.133625
6436	0.0970244
6440	0.109043
6444	0.130961
6448	0.154612
6452	0.119795
6456	0.0691835
6460	0.0422798
6464	0.0126553
6468	-0.0295041
6472	0
6476	0
6480	0.0290291
6484	0.0265697
6488	-0.00615221
6492	-0.0176478
6496	0.0217769
6500	0.0485439
6504	0.0818383
6508	0.122981
6512	0.14055
6516	0.0762357
6520	0.0526803
6524	0.026767
6528	-0.0173473
6532	-0.0706767
6536	-0.400139
6540	-0.810175
6544	-1.05094
6548	-1.39562
6552	-1.5298
6556	-1.65499
6560	-1.70951
6564	-1.82971
6568	-1.89876
6572	-2.02688
6576	-2.14883
6580	-2.23435
6584	-2.2231
6588	-2.07646
6592	-2.04072
6596	-2.18464
6600	-2.29939
6604	-2.32174
6608	-2.35734
6612	-2.21457
6616	-2.15998
6620	-2.23051
6624	-2.23993
6628	-2.41709
6632	-2.45901
6636	-2.41133
6640	-2.27879
6644	-2.25682
6648	-2.06118
6652	-2.16773
6656	-2.17893
6660	-2.27478
6664	-2.27194
6668	-2.29768
6672	-2.31795
6676	-2.27503
6680	-2.23087
6684	-2.12631
6688	-1.92447
6692	-1.89977
6696	-1.60745
6700	-1.26738
6704	-0.798813
6708	-0.316634
6712	-0.103505
6716	-0.124179
6720	-0.0179964
6724	0.0240454
6728	0.068089
6732	0.137503
6736	0.127379
6740	0.153521
6744	0.13852
6748	0.0793434
6752	0.0186759
6756	-0.0056027
6760	-0.0144996
6764	-0.0933247
6768	-0.81263
6772	-1.79315
6776	-2.14809
6780	-2.17905
6784	-2.27171
6788	-2.28153
6792	-2.28408
6796	-2.17796
6800	-2.05462
6804	-1.91022
6808	-1.83314
6812	-1.87629
6816	-1.96904
6820	-1.89332
6824	-1.96365
6828	-1.98121
6832	-1.99519
6836	-1.98121
6840	-1.85513
6844	-1.88852
6848	-1.81789
6852	-1.86636
6856	-1.88979
6860	-1.8127
6864	-1.77851
6868	-1.62694
6872	-1.61052
6876	-1.60131
6880	-1.59374
6884	-1.82081
6888	-1.79451
6892	-1.8595
6896	-1.87585
6900	-1.9803
6904	-1.82433
6908	-1.80664
6912	-1.88824
6916	-1.72189
6920	-1.78711
6924	-1.89365
6928	-1.85562
6932	-1.9185
6936	-1.96434
6940	-1.88371
6944	-1.73378
6948	-1.67924
6952	-1.5649
6956	-1.08594
6960	-0.763766
6964	-0.314145
6968	0
6972	0.116881
6976	0.132812
6980	0.210218
6984	0.232363
6988	0.252242
6992	0.250808
6996	0.194757
7000	0.212994
7004	0.183864
7008	0.179768
7012	0.143646
7016	0.06311
7020	0.0432531
7024	0
7028	-0.061663
7032	-0.203214
7036	-0.578939
7040	-1.05538
7044	-1.20387
7048	-1.20474
7052	-1.4086
7056	-1.57111
7060	-1.54725
7064	-1.36949
7068	-1.13932
7072	-0.879706
7076	-0.496735
7080	-0.276686
7084	-0.131451
7088	0
7092	-0.0668034
7096	-0.03012
7100	0.0317088
7104	0.0788555
7108	0.120056
7112	0.115919
7116	0.0970244
7120	0.0796172
7124	0.109624
7128	0.0638465
7132	0.0148988
7136	0.0311609
7140	0.0101957
7144	-0.0290291
7148	-0.0733732
7152	-0.126053
7156	-0.327687
7160	-0.615906
7164	-0.764045
7168	-1.03883
7172	-1.07892
7176	-1.10247
7180	-1.01211
7184	-1.22652
7188	-1.26943
7192	-1.34861
7196	-1.30076
7200	-1.37367
7204	-1.6043
7208	-1.71135
7212	-1.80126
7216	-2.02759
7220	-2.17735
7224	-2.26444
7228	-2.19939
7232	-2.15205
7236	-1.95716
7240	-1.52468
7244	-1.28688
7248	-0.952813
7252	-0.938308
7256	-0.764131
7260	-0.60438
7264	-0.392876
7268	-0.375929
7272	-0.566631
7276	-0.744579
7280	-0.959102
7284	-1.18599
7288	-1.05776
7292	-0.958093
7296	-0.651168
7300	-0.677409
7304	-0.748743
7308	-1.10388
7312	-1.13516
7316	-1.06969
7320	-0.713696
7324	-0.651168
7328	-0.449703
7332	-0.406454
7336	-0.596406
7340	-0.847041
7344	-1.09858
7348	-1.42054
7352	-1.23835
7356	-1.33637
7360	-1.63811
7364	-1.84222
7368	-1.89704
7372	-1.86031
7376	-1.69664
7380	-1.58087
7384	-1.52175
7388	-1.38762
7392	-1.21142
7396	-1.19295
7400	-1.08667
7404	-1.01782
7408	-1.05445
7412	-1.14728
7416	-1.21483
7420	-1.27487
7424	-1.26152
7428	-1.18723
7432	-1.00322
7436	-0.614569
7440	-0.303868
7444	-0.153805
7448	-0.159829
7452	-0.129108
7456	-0.129108
7460	-0.107609
7464	-0.1065
7468	-0.291166
7472	-0.827922
7476	-1.1964
7480	-1.40805
7484	-1.67602
7488	-1.89692
7492	-2.06144
7496	-2.13485
7500	-2.17275
7504	-2.0349
7508	-2.00771
7512	-1.93201
7516	-2.03129
7520	-1.9791
7524	-1.97516
7528	-1.94919
7532	-1.85844
7536	-1.85893
7540	-1.84619
7544	-1.88381
7548	-1.91708
7552	-2.14729
7556	-2.1125
7560	-2.15075
7564	-2.21897
7568	-2.19374
7572	-2.17826
7576	-2.29089
7580	-2.23565
7584	-2.08404
7588	-1.94497
7592	-1.76149
7596	-1.41348
7600	-0.957014
7604	-0.208947
7608	-0.279336
7612	-0.486344
7616	-0.874851
7620	-0.667559
7624	-0.405639
7628	-0.34645
7632	-1.08033
7636	-1.48725
7640	-1.52554
7644	-1.59854
7648	-1.58564
7652	-1.4944
7656	-1.58564
7660	-1.58334
7664	-1.4944
7668	-1.49237
7672	-1.59854
7676	-1.66581
7680	-1.80483
7684	-2.0571
7688	-2.06893
7692	-2.02981
7696	-1.9382
7700	-1.59197
7704	-1.22827
7708	-0.950247
7712	-0.351649
7716	-0.101179
7720	-0.00625898
7724	0
7728	0.0100889
7732	0.0302462
7736	0
7740	0.0164881
7744	0
7748	-0.0560341
7752	-0.197037
7756	-0.546173
7760	-1.51422
7764	-1.55425
7768	-2.07927
7772	-2.38827
7776	-2.53203
7780	-2.56641
7784	-2.49165
7788	-2.3391
7792	-2.53185
7796	-2.71673
7800	-2.70645
7804	-2.47823
7808	-2.49881
7812	-2.39434
7816	-1.90837
7820	-1.17057
7824	-0.350717
7828	-0.0575875
7832	0.0616391
7836	0.126053
7840	0.141833
7844	0.142539
7848	0.158182
7852	0.141833
7856	0.149265
7860	0.0696608
7864	0.0299947
7868	0
7872	-0.0413705
7876	-0.0221958
7880	-0.0320613
7884	-0.0602352
7888	-0.0654738
7892	-0.067338
7896	-0.115038
7900	-0.153875
7904	-0.148863
7908	-0.179608
7912	-0.290677
7916	-0.474243
7920	-0.932886
7924	-1.16262
7928	-1.40131
7932	-1.61754
7936	-1.71272
7940	-1.94769
7944	-2.23892
7948	-2.23411
7952	-2.11834
7956	-2.07512
7960	-2.06027
7964	-2.25683
7968	-2.15939
7972	-2.1857
7976	-2.06527
7980	-2.08941
7984	-1.92684
7988	-1.82388
7992	-1.80787
7996	-1.67013
8000	-1.66249
8004	-1.55373
8008	-1.57889
8012	-1.55373
8016	-1.55373
8020	-1.46216
8024	-1.37378
8028	-1.25629
8032	-1.00631
8036	-0.597453
8040	-0.364764
8044	-0.211252
8048	-0.150243
8052	-0.0909085
8056	-0.067904
8060	0.0190457
8064	0.0400775
8068	0.0654738
8072	0.0976633
8076	0.135883
8080	0.0827404
8084	0.0827404
8088	0.0272729
8092	-0.00991545
8096	-0.0687127
8100	-0.100862
[truncated: 19,344 more rows]
