# Supplementary material for: A Compendium of Nucleosome and Transcript Profiles Reveals Determinants of Chromatin Architecture and Transcription
Source: PLoS Genet. 2013 May 2;9(5):e1003479. doi: 10.1371/journal.pgen.1003479 (PMC3642058; doi:10.1371/journal.pgen.1003479)
Supplement: Dataset S1 — Yeast transcript annotation R script and data files. Please note this file is 81.9 MB and may be difficult for some readers to download due to its size. (GZ) [file pgen.1003479.s001.gz › yeast-transcript-annotation/chr14.data.snyder.exon]

2140	1
6636	2.32192809488736
6670	2.32192809488736
6686	2.32192809488736
6753	1
6827	1
6938	1.58496250072116
6998	1
7862	1
7888	1
8658	1
8749	3
8772	3.4594316186373
8824	2.58496250072116
9109	4.16992500144231
9128	2.32192809488736
9158	2.8073549220576
9172	2
9201	1
9264	3.16992500144231
9280	2
9329	1
9381	1
9628	2
9942	1
10220	4.16992500144231
10375	1
10554	2.58496250072116
10604	1
10764	2
10794	1
10815	1
10877	1.58496250072116
10991	1.58496250072116
11006	2
11028	1
11438	2
11731	1
11817	2
11844	1
12197	1
12565	2
12597	2.58496250072116
12734	1
12908	2
13220	1.58496250072116
13702	1
13963	3.16992500144231
13981	2
14025	3.16992500144231
14049	2.8073549220576
14071	2.8073549220576
14326	1
14773	1
14811	1.58496250072116
15289	1.58496250072116
15368	1.58496250072116
15583	1
15953	4.32192809488736
15977	3.4594316186373
15994	3.32192809488736
16024	2.32192809488736
16057	2.32192809488736
16076	4.16992500144231
16098	3.4594316186373
16121	4.16992500144231
16142	3.16992500144231
16198	3.32192809488736
16222	2
16259	3.4594316186373
16279	2.58496250072116
16300	3
16316	1.58496250072116
16355	1.58496250072116
16381	3.16992500144231
16410	1.58496250072116
16433	2.32192809488736
16470	2
16494	2.58496250072116
16525	1.58496250072116
16583	2.32192809488736
16616	2.32192809488736
16636	2
16655	1
16678	1
16705	1
16792	2.8073549220576
16816	2
16905	3.32192809488736
16947	1
16991	1
17039	2.32192809488736
17069	2.58496250072116
17085	1
17108	1
17148	1
17176	2.58496250072116
17209	2.32192809488736
17226	2.32192809488736
17274	2.58496250072116
17294	1.58496250072116
17317	2
17332	1
17363	2.58496250072116
17386	1.58496250072116
17436	2
17468	2
17503	1.58496250072116
17617	2
17635	1.58496250072116
17657	2
17720	2
17747	3.32192809488736
17771	5.61470984411521
17792	4.8073549220576
17811	4.08746284125034
17838	3
17860	3.90689059560852
17880	4
17902	3.4594316186373
17927	3.8073549220576
17950	4.32192809488736
17971	3.70043971814109
17991	3.8073549220576
18013	4.39231742277876
18036	3.58496250072116
18059	3.90689059560852
18080	5.83289001416474
18101	4.95419631038688
18122	4.70043971814109
18143	4.16992500144231
18165	4.70043971814109
18187	5.08746284125034
18209	5.61470984411521
18230	6.10852445677817
18251	5.7279204545632
18272	5.8073549220576
18294	5.04439411935845
18315	5.16992500144231
18339	5.4262647547021
18360	5.20945336562895
18381	4.16992500144231
18402	2.8073549220576
18424	3.58496250072116
18450	4.16992500144231
18469	3.70043971814109
18492	3.32192809488736
18515	3.8073549220576
18538	4
18561	4.39231742277876
18582	3.32192809488736
18608	4
18630	4.85798099512757
18651	3.70043971814109
18673	4.58496250072116
18692	3
18715	4
18736	4.16992500144231
18757	4.4594316186373
18778	4.16992500144231
18800	4.24792751344359
18821	3.90689059560852
18844	3
18870	3.4594316186373
18896	2.58496250072116
18921	3.16992500144231
18942	4.24792751344359
18970	3.32192809488736
18995	3.16992500144231
19017	4
19038	3.58496250072116
19058	4.08746284125034
19084	4
19107	5.16992500144231
19132	3.90689059560852
19153	3.70043971814109
19174	4.08746284125034
19194	3
19222	3.16992500144231
19241	2.8073549220576
19273	3.32192809488736
19294	4.24792751344359
19315	4.75488750216347
19336	4.24792751344359
19371	1
19423	2
19480	1.58496250072116
19518	3
19542	3.70043971814109
19564	3.4594316186373
19589	3.90689059560852
19620	2.58496250072116
19640	3.16992500144231
19664	3.90689059560852
19685	3.32192809488736
19706	3.16992500144231
19727	2.8073549220576
19758	2.58496250072116
19798	2.8073549220576
19833	2.32192809488736
19857	2
19877	1.58496250072116
19907	4.08746284125034
19930	2.32192809488736
19950	3
19971	2
19998	3.16992500144231
20011	1.58496250072116
20051	2
20073	3
20094	3.32192809488736
20115	2
20140	3.16992500144231
20162	2
20206	3.4594316186373
20228	2.58496250072116
20260	2
20312	2.58496250072116
20349	2.32192809488736
20375	2.8073549220576
20423	3
20453	1.58496250072116
20486	1.58496250072116
20515	1.58496250072116
20552	2.58496250072116
20572	2.32192809488736
20616	2
20647	2.8073549220576
20669	3
20715	2.8073549220576
20740	3.8073549220576
20758	2.32192809488736
20816	2.58496250072116
20840	2.58496250072116
20862	2.8073549220576
20886	2.58496250072116
20897	1
20931	3.16992500144231
20954	3.32192809488736
20984	2.8073549220576
21014	1.58496250072116
21040	2.8073549220576
21060	2.58496250072116
21099	1.58496250072116
21136	2.58496250072116
21173	2.58496250072116
21196	2.58496250072116
21226	2.32192809488736
21247	2.32192809488736
21265	2
21327	2
21350	2.32192809488736
21371	2.58496250072116
21394	2.58496250072116
21421	2.8073549220576
21467	2.32192809488736
21502	1
21533	2.8073549220576
21557	2.58496250072116
21582	2
21599	1
21622	1.58496250072116
21655	2.32192809488736
21702	1.58496250072116
21735	1.58496250072116
21793	2
21823	2.32192809488736
21849	2
21898	2.32192809488736
21920	2.58496250072116
21955	2.58496250072116
21970	2
22026	2.32192809488736
22067	2.58496250072116
22089	2.32192809488736
22115	2.8073549220576
22137	1.58496250072116
22164	2
22191	1
22292	2
22312	2
22362	1.58496250072116
22420	3.16992500144231
22433	1.58496250072116
22462	2
22513	3
22533	2
22552	2.32192809488736
22578	2.32192809488736
22636	3.32192809488736
22656	1.58496250072116
22686	1.58496250072116
22703	1.58496250072116
22724	1
22769	2
22793	2.32192809488736
22837	2
22858	1
22905	1
22941	2
22972	1.58496250072116
23018	1.58496250072116
23081	2
23101	2.32192809488736
23155	1.58496250072116
23179	1.58496250072116
23214	1.58496250072116
23253	3.58496250072116
23271	2
23307	2
23331	2
23351	2
23371	1
23408	1
23433	2
23470	2
23482	1.58496250072116
23528	1.58496250072116
23547	4.39231742277876
23584	1
23773	1.58496250072116
23904	1.58496250072116
23931	1
24003	1.58496250072116
24036	3
24060	5.52356195605701
24081	3.90689059560852
24103	4.24792751344359
24128	3.70043971814109
24150	4.16992500144231
24171	4.52356195605701
24194	3.90689059560852
24212	3.70043971814109
24233	4.24792751344359
24259	3
24283	4
24303	4.75488750216347
24325	3.32192809488736
24346	3.70043971814109
24373	2.8073549220576
24394	3.16992500144231
24416	4.90689059560852
24437	4.52356195605701
24460	4.08746284125034
24484	3.70043971814109
24506	4.39231742277876
24529	4.16992500144231
24552	4.08746284125034
24573	3.70043971814109
24595	4.16992500144231
24620	3.58496250072116
24640	3.58496250072116
24656	3.90689059560852
24687	4.52356195605701
24708	4.32192809488736
24727	3.32192809488736
24750	4.75488750216347
24771	4.64385618977472
24793	4.58496250072116
24811	3.70043971814109
24838	4
24861	5.28540221886225
24882	4.4594316186373
24903	4.64385618977472
24923	4.4594316186373
24948	3.32192809488736
24974	4.95419631038688
24996	4.16992500144231
25017	4.90689059560852
25038	4.58496250072116
25057	3.16992500144231
25081	5.04439411935845
25102	5.12928301694497
25123	4.24792751344359
25143	3
25181	4.64385618977472
25202	4.64385618977472
25222	3.90689059560852
25243	3.4594316186373
25266	4.08746284125034
25288	5.20945336562895
25308	5.61470984411521
25333	5.12928301694497
25353	4.75488750216347
25374	4.90689059560852
25396	4.24792751344359
25418	5.16992500144231
25438	6.10852445677817
25460	5.97727992349992
25481	5.52356195605701
25503	5
25524	5.32192809488736
25545	5.4262647547021
25564	4.32192809488736
25586	5.58496250072116
25608	5.49185309632967
25628	4.85798099512757
25650	3.8073549220576
25671	5.24792751344359
25692	5.35755200461808
25714	5.12928301694497
25734	4.32192809488736
25757	4.08746284125034
25780	3.58496250072116
25802	4.70043971814109
25822	4.08746284125034
25844	4.39231742277876
25865	5.24792751344359
25886	5.08746284125034
25906	4.75488750216347
25931	4.08746284125034
25952	3.58496250072116
25971	2.8073549220576
25993	3.32192809488736
26018	4.4594316186373
26043	3.8073549220576
26064	5.20945336562895
26085	5.4262647547021
26106	5.55458885167764
26127	5.55458885167764
26149	4.24792751344359
26176	5.24792751344359
26198	5.12928301694497
26218	4.39231742277876
26240	4
26267	3.90689059560852
26288	4.95419631038688
26310	3.90689059560852
26332	4.90689059560852
26353	5.16992500144231
26373	4.64385618977472
26396	4.4594316186373
26416	4.52356195605701
26440	4
26462	4.90689059560852
26483	4.4594316186373
26504	4.75488750216347
26523	4.64385618977472
26546	4.52356195605701
26567	5.58496250072116
26588	5.64385618977472
26608	5.70043971814109
26630	3.58496250072116
26657	5.64385618977472
26678	5.28540221886225
26698	4.24792751344359
26720	3.90689059560852
26741	4.24792751344359
26777	5.24792751344359
26800	4.8073549220576
26847	4.32192809488736
26867	4.75488750216347
26889	6.4262647547021
26910	6.2667865406949
26931	5.78135971352466
26951	4.70043971814109
26974	5.7279204545632
26995	6.08746284125034
27016	6.04439411935845
27037	5.4594316186373
27058	5.55458885167764
27079	5.08746284125034
27099	4.32192809488736
27121	3.90689059560852
27140	5.93073733756289
27162	4.8073549220576
27184	5.08746284125034
27205	5.75488750216347
27226	5
27247	5.55458885167764
27272	4.95419631038688
27296	2.8073549220576
27319	3.4594316186373
27342	4.08746284125034
27356	2.32192809488736
27386	2.8073549220576
27408	4.58496250072116
27429	4
27448	2.32192809488736
27471	3.16992500144231
27500	3.90689059560852
27524	3.58496250072116
27552	3.16992500144231
27581	4.75488750216347
27601	4
27623	3.8073549220576
27643	3.58496250072116
27671	2.8073549220576
27692	2.32192809488736
27716	2.8073549220576
27740	3.58496250072116
27762	2.32192809488736
27795	2.58496250072116
27814	1.58496250072116
27842	2.32192809488736
27871	3
27892	2
27926	2.58496250072116
27950	3
27974	2.8073549220576
27996	3.32192809488736
28017	3
28043	3.32192809488736
28070	2.58496250072116
28104	3
28125	2.32192809488736
28147	3
28185	2.58496250072116
28206	3.32192809488736
28227	2
28260	3
28284	3.16992500144231
28304	2.58496250072116
28318	1
28355	1.58496250072116
28377	1
28430	2
28463	2
28506	2
28537	2.32192809488736
28569	2.32192809488736
28611	2
28657	1
28693	2.58496250072116
28726	3.16992500144231
28748	2.58496250072116
28776	3
28796	4
28826	3.70043971814109
28847	3.16992500144231
28874	2.58496250072116
28911	2.58496250072116
28935	3.58496250072116
28958	4.39231742277876
28977	2.32192809488736
29018	3.32192809488736
29039	3.32192809488736
29063	3.90689059560852
29086	2.58496250072116
29106	2.58496250072116
29137	2.8073549220576
29165	2.58496250072116
29201	1
29237	3.32192809488736
29258	1
29288	1
29321	2.32192809488736
29343	4.16992500144231
29360	3
29394	3
29418	2.58496250072116
29438	2
29461	1.58496250072116
29483	2.58496250072116
29523	2.8073549220576
29540	1.58496250072116
29570	2
29593	2
29605	1.58496250072116
29658	2
29692	2.8073549220576
29729	1.58496250072116
29763	1.58496250072116
29814	3
29837	3
29872	1.58496250072116
29898	2
29915	1
29950	2.32192809488736
29981	2
30024	2.58496250072116
30062	2.32192809488736
30082	2.32192809488736
30105	2
30141	2
30163	2.32192809488736
30188	2
30204	1
30236	2
30267	1.58496250072116
30320	2.58496250072116
30345	2
30367	2.58496250072116
30385	2.32192809488736
30408	2.32192809488736
30464	1.58496250072116
30500	1.58496250072116
30529	2.32192809488736
30576	2
30590	1
30620	2.58496250072116
30657	1.58496250072116
30677	2.32192809488736
30696	2.58496250072116
30725	1
30752	2
30803	2.58496250072116
30825	2
30851	1.58496250072116
30875	1.58496250072116
30912	1.58496250072116
30953	2
30979	2
31004	2
31042	1.58496250072116
31072	2
31109	1.58496250072116
31147	2.8073549220576
31208	2
31237	1
31263	1.58496250072116
31289	2
31329	2.32192809488736
31374	2
31452	1.58496250072116
31494	1.58496250072116
31543	3.16992500144231
31563	2.32192809488736
31584	2.58496250072116
31607	3.16992500144231
31636	2.58496250072116
31691	3
31716	1.58496250072116
31748	1.58496250072116
31825	1
31860	1
31905	3.32192809488736
31927	3.58496250072116
31949	3.4594316186373
31971	3.32192809488736
31990	2.8073549220576
32021	3
32046	3.16992500144231
32066	2.8073549220576
32092	3.58496250072116
32127	4.08746284125034
32148	2.8073549220576
32176	4.16992500144231
32196	4.4594316186373
32217	4
32242	4.08746284125034
32262	4
32285	2.8073549220576
32305	2.8073549220576
32332	2.58496250072116
32355	3.90689059560852
32376	3.58496250072116
32398	3.4594316186373
32421	3.58496250072116
32442	3.4594316186373
32464	2.58496250072116
32487	2.8073549220576
32508	2.58496250072116
32538	3.16992500144231
32555	1
32595	3.16992500144231
32628	2.8073549220576
32651	4
32677	4.24792751344359
32705	3.8073549220576
32726	4.4594316186373
32747	3.58496250072116
32768	3.58496250072116
32790	3.8073549220576
32809	4.52356195605701
32843	2.32192809488736
32867	3.70043971814109
32891	2.8073549220576
32916	3.8073549220576
32935	4.8073549220576
32951	1.58496250072116
32984	4.8073549220576
33005	4.24792751344359
33026	3.58496250072116
33050	4.52356195605701
33075	4.52356195605701
33098	4.08746284125034
33117	3.4594316186373
33140	2.58496250072116
33163	3.58496250072116
33182	3.90689059560852
33202	3.16992500144231
33231	4.32192809488736
33252	5.4594316186373
33273	6.79441586635011
33294	6.08746284125034
33315	5.88264304936184
33336	6.18982455888002
33357	5.58496250072116
33378	6.39231742277876
33399	6.85798099512757
33420	6.71424551766612
33441	5.78135971352466
33462	5.35755200461808
33482	6.18982455888002
33504	5.20945336562895
33525	5.08746284125034
33545	5.08746284125034
33568	6.18982455888002
33589	6.18982455888002
33610	6.78135971352466
33631	6.64385618977473
33652	5.32192809488736
33676	6.10852445677817
33697	5.83289001416474
33719	6.49185309632967
33740	7.04439411935845
33761	6.24792751344359
33782	6.4093909361377
33804	5.55458885167764
33825	6.28540221886225
33846	6.20945336562895
33867	4.75488750216347
33888	6.16992500144231
33909	5.6724253419715
33928	5.49185309632967
33951	5.52356195605701
33972	6
33992	5
34014	4.52356195605701
34036	5.20945336562895
34057	5.28540221886225
34077	4.90689059560852
34099	5.78135971352466
34120	4.64385618977472
34141	5.61470984411521
34162	4.8073549220576
34183	5.49185309632967
34202	5.4594316186373
34226	4.75488750216347
34247	3.58496250072116
34276	1
34336	2
34375	1.58496250072116
34588	1
34711	2
34734	1.58496250072116
34776	2.8073549220576
34797	2.8073549220576
34820	2.32192809488736
34850	2
34863	1
34893	2
34920	2.32192809488736
34940	2.58496250072116
34962	3
34977	1.58496250072116
35014	3.16992500144231
35030	1
35057	1
35085	2.32192809488736
35113	3.16992500144231
35165	1.58496250072116
35211	1
35244	3.16992500144231
35277	3.32192809488736
35314	2.58496250072116
35355	2.32192809488736
35377	1.58496250072116
35400	3
35424	1.58496250072116
35451	1.58496250072116
35474	2
35494	2
35520	1
35550	1.58496250072116
35574	3.16992500144231
35595	3
35623	3
35647	2.8073549220576
35666	2.58496250072116
35687	1
35720	3.16992500144231
35738	2
35763	2.32192809488736
35802	2.8073549220576
35833	3
35859	1.58496250072116
35871	1
35901	1.58496250072116
35920	1
35956	3
35976	1.58496250072116
35999	4.8073549220576
36029	3.16992500144231
36051	2.32192809488736
36086	3.16992500144231
36109	3.70043971814109
36132	3.32192809488736
36153	3.58496250072116
36180	3.16992500144231
36197	3
36227	2.8073549220576
36248	2.58496250072116
36298	3.32192809488736
36318	3
36343	2
36364	2.58496250072116
36390	3.4594316186373
36408	3.8073549220576
36434	3.70043971814109
36464	1.58496250072116
36506	2
36531	3.58496250072116
36551	2.8073549220576
36579	2.32192809488736
36603	3.16992500144231
36624	3
36647	2
36684	2
36700	2.32192809488736
36730	2.8073549220576
36751	2.58496250072116
36772	3.4594316186373
36794	3.8073549220576
36817	3.70043971814109
36838	3
36865	2
36887	3.32192809488736
36917	3.4594316186373
36938	3.32192809488736
36974	3.58496250072116
37001	2.8073549220576
37023	2.8073549220576
37052	1.58496250072116
37084	2.8073549220576
37129	4.16992500144231
37153	2.58496250072116
37185	3.32192809488736
37207	3.58496250072116
37226	3.8073549220576
37252	2.32192809488736
37282	2.32192809488736
37301	4.08746284125034
37327	4.08746284125034
37351	4.24792751344359
37371	4.08746284125034
37398	3.32192809488736
37411	1.58496250072116
37444	1.58496250072116
37468	2.58496250072116
37500	2.8073549220576
37526	3.16992500144231
37540	1.58496250072116
37596	1.58496250072116
37668	2.8073549220576
37696	3.4594316186373
37715	3.70043971814109
37742	3.70043971814109
37763	3
37786	2
37813	3.16992500144231
37836	3.16992500144231
37856	3.16992500144231
37878	3.58496250072116
37899	3.4594316186373
37920	3.16992500144231
37943	3.32192809488736
37967	3.16992500144231
37987	4.16992500144231
38009	3.16992500144231
38028	3.70043971814109
38053	3.16992500144231
38089	3.4594316186373
38115	3.8073549220576
38136	3.90689059560852
38156	4.95419631038688
38183	3.90689059560852
38205	4.52356195605701
38225	3.32192809488736
38250	2.32192809488736
38273	3.90689059560852
38294	4.24792751344359
38316	4.85798099512757
38336	3.90689059560852
38356	3.16992500144231
38379	4.16992500144231
38401	3.70043971814109
38424	4.39231742277876
38447	3.58496250072116
38470	4.58496250072116
38492	5
38513	4.16992500144231
38534	4.39231742277876
38558	4.16992500144231
38579	5.08746284125034
38600	3.4594316186373
38620	4.08746284125034
38644	3.90689059560852
38661	2
38697	2
38721	2.32192809488736
38859	2
38873	1
38900	1
38995	2
39054	1
39141	1.58496250072116
39283	1
39311	1.58496250072116
39428	1
39502	1
39577	1
39635	1
39736	1
39799	1
39827	1
39963	1
40004	1.58496250072116
40080	1.58496250072116
40157	1
40219	1
40364	1.58496250072116
40385	1
40442	1
40469	1
40500	3
40518	1
40550	2
40609	1.58496250072116
40639	2.58496250072116
40661	2.32192809488736
40692	2.8073549220576
40729	3.58496250072116
40751	3.58496250072116
40774	2.58496250072116
40795	2.58496250072116
40817	3.16992500144231
40842	2.32192809488736
40863	2
40884	3.16992500144231
40917	1.58496250072116
40937	1
40966	2
40997	2.32192809488736
41029	3.16992500144231
41058	2.8073549220576
41076	3
41111	2.32192809488736
41136	2.58496250072116
41150	1
41179	2
41211	3.32192809488736
41230	2.58496250072116
41253	3.4594316186373
41283	3
41302	2.32192809488736
41332	2
41352	2.32192809488736
41378	2.32192809488736
41402	3
41423	3.58496250072116
41453	2.58496250072116
41484	3.90689059560852
41508	3.90689059560852
41526	4
41549	3.16992500144231
41573	3.32192809488736
41594	2.32192809488736
41616	2.32192809488736
41638	2
41661	2.58496250072116
41687	3.70043971814109
41709	3.16992500144231
41736	2.58496250072116
41758	4.16992500144231
41780	4.75488750216347
41802	4.08746284125034
41825	3.58496250072116
41853	2.58496250072116
41879	3.58496250072116
41902	3.90689059560852
41924	3.4594316186373
41945	4.39231742277876
41968	3.90689059560852
41987	4.32192809488736
42017	3.70043971814109
42037	4.85798099512757
42059	4.58496250072116
42086	3.90689059560852
42106	3.16992500144231
42129	1.58496250072116
42168	3.16992500144231
42190	4
42207	3.70043971814109
42238	3.32192809488736
42260	2.8073549220576
42282	4.32192809488736
42303	3.8073549220576
42326	3.4594316186373
42349	3.58496250072116
42370	3.16992500144231
42391	3.8073549220576
42414	2.8073549220576
42437	3
42466	2.8073549220576
42486	3.90689059560852
42507	3.8073549220576
42526	1
42560	3.70043971814109
42591	3.4594316186373
42611	3.32192809488736
42629	3
42654	2.8073549220576
42678	1.58496250072116
42699	2
42724	2.58496250072116
42738	1.58496250072116
42782	3.58496250072116
42807	3.16992500144231
42847	2
42880	2
42900	2.32192809488736
42935	3.32192809488736
42956	3.16992500144231
42978	2.32192809488736
43005	2.32192809488736
43023	2
43057	2.32192809488736
43090	2.8073549220576
43221	3.8073549220576
43242	4.4594316186373
43262	6.18982455888002
43284	3.90689059560852
43312	3.70043971814109
43335	5.12928301694497
43356	3.70043971814109
43377	4.52356195605701
43398	4.70043971814109
43421	5.04439411935845
43442	5.04439411935845
43463	4.85798099512757
43484	4.75488750216347
43504	5.28540221886225
43525	5.20945336562895
43547	5.12928301694497
43568	5.39231742277876
43589	4.08746284125034
43611	6.04439411935845
43632	5.90689059560852
43651	3.70043971814109
43674	5.04439411935845
43696	5.08746284125034
43716	4.90689059560852
43738	4.95419631038688
43760	5.4262647547021
43781	4.70043971814109
43801	5
43826	4.32192809488736
43849	4.16992500144231
43871	4.08746284125034
43893	4.64385618977472
43914	4.70043971814109
43934	4.58496250072116
43957	4.08746284125034
43981	4.64385618977472
44005	3.4594316186373
44022	2.32192809488736
44047	2
44069	1.58496250072116
44093	3.8073549220576
44117	3.4594316186373
44140	3.8073549220576
44162	3.8073549220576
44184	4.64385618977472
44214	3.8073549220576
44234	4
44255	4.4594316186373
44274	3
44292	1
44339	1.58496250072116
44377	1
44451	2.32192809488736
44475	1.58496250072116
44496	2
44527	2.58496250072116
44551	2.58496250072116
44573	1.58496250072116
44614	1
44645	2
44676	2.32192809488736
44703	2.58496250072116
44722	2.8073549220576
44748	2.8073549220576
44771	3.32192809488736
44791	1.58496250072116
44817	3.8073549220576
44837	2.8073549220576
44874	2.32192809488736
44901	2.58496250072116
44937	2.8073549220576
44970	2.8073549220576
45002	2.8073549220576
45045	1.58496250072116
45072	2.58496250072116
45094	2.32192809488736
45124	2.8073549220576
45151	2.32192809488736
45168	1.58496250072116
45202	3
45226	3.70043971814109
45247	6.39231742277876
45268	6.35755200461808
45289	5.55458885167764
45306	3
45338	3.58496250072116
45365	4
45388	4.64385618977472
45406	2.8073549220576
45430	2.58496250072116
45455	3.16992500144231
45483	4.08746284125034
45506	4.64385618977472
45528	3.4594316186373
45548	1.58496250072116
45590	2
45614	2.8073549220576
45632	3
45661	3.32192809488736
45686	3.32192809488736
45716	2.58496250072116
45738	2
45769	3.4594316186373
45787	2.32192809488736
45810	2
45834	3.58496250072116
45854	3.4594316186373
45887	2
45913	3
45937	3.32192809488736
45959	3
45981	1.58496250072116
46004	3.32192809488736
46019	2
46075	3
46096	3.16992500144231
46123	2.58496250072116
46145	3.4594316186373
46168	3.16992500144231
46187	2.32192809488736
46226	2.58496250072116
46245	2
46290	2.32192809488736
46312	2.58496250072116
46365	2.32192809488736
46386	2
46421	2.32192809488736
46441	2.32192809488736
46470	2
46497	1
46554	2
46597	2
46648	2
46671	2
46704	2.32192809488736
46729	4
46751	1.58496250072116
46795	2.58496250072116
46821	1.58496250072116
46851	1.58496250072116
46876	1.58496250072116
46911	2.32192809488736
46935	2
46954	1.58496250072116
46978	2.58496250072116
47030	2.32192809488736
47066	2.32192809488736
47091	1
47142	1.58496250072116
47163	2
47210	1.58496250072116
47246	1.58496250072116
47268	2
47299	2
47334	2
47356	2.32192809488736
47369	1.58496250072116
47403	2
47453	2
47483	2.58496250072116
47507	1.58496250072116
47544	3.32192809488736
47564	1.58496250072116
47606	2.32192809488736
47626	2.58496250072116
47676	1.58496250072116
47699	2
47753	1
47790	2.32192809488736
47816	2.8073549220576
47839	2.32192809488736
47910	2.32192809488736
47948	1.58496250072116
47987	1.58496250072116
48018	1
48115	1.58496250072116
48138	1
48280	3.16992500144231
48352	1.58496250072116
48423	4.32192809488736
48442	2.8073549220576
48462	3.16992500144231
48490	3.32192809488736
48511	4.08746284125034
48532	4.64385618977472
48553	4
48574	4.16992500144231
48596	4.16992500144231
48618	5.04439411935845
48638	3.90689059560852
48659	4.75488750216347
48680	3.58496250072116
48705	2.32192809488736
48726	4.85798099512757
48748	3.90689059560852
48769	3
48790	3.16992500144231
48815	4
48837	4.24792751344359
48857	3.4594316186373
48884	5.04439411935845
48905	4.24792751344359
48927	4.24792751344359
48946	4.52356195605701
48968	5.04439411935845
48990	5.39231742277876
49012	3.8073549220576
49035	5.04439411935845
49056	5.90689059560852
49077	4.16992500144231
49098	5.49185309632967
49119	4.8073549220576
49140	4.39231742277876
49161	4.4594316186373
49183	4.90689059560852
49206	4.70043971814109
49228	4.58496250072116
49249	4.90689059560852
49269	5.70043971814109
49290	4
49352	4
49378	3.70043971814109
49404	2.8073549220576
49433	3
49455	3.16992500144231
49474	1
49508	2.8073549220576
49533	3.16992500144231
49555	2.58496250072116
49579	2.32192809488736
49602	3.16992500144231
49629	1.58496250072116
49663	3
49679	2
49706	3.70043971814109
49730	2.58496250072116
49758	3.32192809488736
49777	1.58496250072116
49802	3
49818	2
49841	2.32192809488736
49866	2
49890	2
49914	3.4594316186373
49936	3.16992500144231
49956	3.58496250072116
49982	3
50009	3.16992500144231
50050	3
50065	2.32192809488736
50114	1.58496250072116
50138	2
50160	2
50188	3.4594316186373
50205	3.4594316186373
50232	2.58496250072116
50254	3.4594316186373
50274	2.32192809488736
50300	3
50320	2.58496250072116
50348	2.8073549220576
50367	4
50390	2.8073549220576
50407	2.32192809488736
50434	2.8073549220576
50458	3.32192809488736
50474	1.58496250072116
50510	3
50533	3.90689059560852
50557	3
50580	3
50603	2
50644	3.58496250072116
50668	2.8073549220576
50684	1
50732	2.58496250072116
50755	2
50785	2.8073549220576
50805	1.58496250072116
50830	2
50853	1.58496250072116
50873	2
50906	2.32192809488736
50940	2.32192809488736
50967	2
50984	2
51011	3.58496250072116
51031	1.58496250072116
51062	1
51093	1
51124	2.32192809488736
51149	2.8073549220576
51175	3.16992500144231
51195	3.32192809488736
51214	2.58496250072116
51259	3
51282	1
51320	3
51369	3.32192809488736
51381	2.32192809488736
51416	2.58496250072116
51454	2.32192809488736
51482	2.58496250072116
51505	2
51537	1.58496250072116
51569	2
51595	2.32192809488736
51632	2.58496250072116
51665	2.58496250072116
51699	1.58496250072116
51783	1
51823	2.32192809488736
51849	3
51871	4
51889	4.70043971814109
51917	4.08746284125034
51937	4.70043971814109
51959	4.64385618977472
51980	3.90689059560852
52000	3
52034	3.70043971814109
52054	3.70043971814109
52078	4.08746284125034
52098	3.58496250072116
52121	5.20945336562895
52142	4.08746284125034
52162	5
52184	4.70043971814109
52206	4.85798099512757
52228	4.08746284125034
52249	4.39231742277876
52273	4.16992500144231
52294	5.32192809488736
52313	3.90689059560852
52335	3.16992500144231
52361	3.90689059560852
52394	4
52415	2.58496250072116
52435	4
52452	1.58496250072116
52491	1
52532	1.58496250072116
52556	1
52608	1.58496250072116
52635	2
52675	2
52686	1
52724	2.32192809488736
52750	2
52776	2
52802	2.8073549220576
52822	2.58496250072116
52887	2.32192809488736
52907	1.58496250072116
52940	1.58496250072116
52985	2
53007	1
53044	2
53068	2
53092	2
53119	2
53147	1.58496250072116
53171	2.32192809488736
53194	2
53228	2
53254	2.58496250072116
53275	3
53304	1.58496250072116
53333	3.32192809488736
53355	3.16992500144231
53404	1.58496250072116
53430	1.58496250072116
53462	2.32192809488736
53493	3.8073549220576
53512	2
53548	3
53592	2.58496250072116
53620	2.58496250072116
53641	2.58496250072116
53671	1
53701	1
53731	1.58496250072116
53767	2.8073549220576
53807	2.58496250072116
53836	2.8073549220576
53861	2.58496250072116
53880	2
53918	2.32192809488736
53947	2.32192809488736
53974	2.32192809488736
54000	4.08746284125034
54024	4.24792751344359
54048	4
54071	4.75488750216347
54092	4.58496250072116
54113	5.20945336562895
54133	4.58496250072116
54161	4.39231742277876
54183	4.95419631038688
54204	4.16992500144231
54225	4.08746284125034
54253	4.16992500144231
54275	5.39231742277876
54295	4.85798099512757
54317	4.52356195605701
54338	4
54359	3.16992500144231
54382	4.32192809488736
54400	3.4594316186373
54428	3.90689059560852
54452	3.8073549220576
54474	3.70043971814109
54497	4.39231742277876
54517	5.16992500144231
54540	5.61470984411521
54562	6.52356195605701
54583	4.4594316186373
54604	5.88264304936184
54625	5.75488750216347
54646	6.04439411935845
54668	5.16992500144231
54689	4.4594316186373
54710	5.32192809488736
54731	4.85798099512757
54752	5.88264304936184
54773	5.85798099512757
54797	3.58496250072116
54817	4.24792751344359
54840	4.75488750216347
54861	5
54884	5.24792751344359
54905	5.20945336562895
54927	4.58496250072116
54948	3
54972	4.32192809488736
54993	3.70043971814109
55018	5.20945336562895
55038	3.58496250072116
55060	5.4262647547021
55082	4.95419631038688
55103	5.58496250072116
55125	4.16992500144231
55146	4.95419631038688
55168	4.8073549220576
55188	4.58496250072116
55210	3.4594316186373
55232	3.90689059560852
55252	4.24792751344359
55275	3.58496250072116
55300	2.8073549220576
55323	4
55351	4.16992500144231
55374	4.64385618977472
55395	4.58496250072116
55423	4.16992500144231
55443	3.90689059560852
55465	4.32192809488736
55487	4.39231742277876
55514	3.90689059560852
55537	3.90689059560852
55559	3.70043971814109
55585	3.4594316186373
55607	4.16992500144231
55629	4.70043971814109
55651	4.90689059560852
55672	5.08746284125034
55692	5.04439411935845
55714	5
55733	4.16992500144231
55756	3.70043971814109
55779	4.24792751344359
55799	4.90689059560852
55820	3.70043971814109
55843	1.58496250072116
55865	3.8073549220576
55885	4.39231742277876
55900	2
55991	1
56099	2.32192809488736
56121	4.08746284125034
56142	5.6724253419715
56162	6.44294349584873
56183	6.88264304936184
56205	5
56226	3.32192809488736
56252	3.16992500144231
56277	4.24792751344359
56300	5.24792751344359
56320	4.08746284125034
56345	5.08746284125034
56366	4.58496250072116
56386	4.90689059560852
56410	5.16992500144231
56431	4.8073549220576
56453	5.20945336562895
56474	5.20945336562895
56506	5.64385618977472
56528	5.52356195605701
56548	3.8073549220576
56570	5.39231742277876
56591	5.4262647547021
56611	5.95419631038688
56632	4.58496250072116
56653	4.75488750216347
56671	3.70043971814109
56696	4.58496250072116
56719	4.24792751344359
56742	4.64385618977472
56759	3.4594316186373
56786	3
56807	4.52356195605701
56829	4.64385618977472
56849	3.32192809488736
56872	3.90689059560852
56896	4.58496250072116
56918	5.16992500144231
56941	5.4594316186373
56962	5.39231742277876
56983	4.58496250072116
57002	5.12928301694497
57025	3.70043971814109
57044	2.58496250072116
57067	5.28540221886225
57087	5.04439411935845
57109	4.39231742277876
57128	4.58496250072116
57153	5
57174	5.70043971814109
57195	5.20945336562895
57218	5
57240	4.08746284125034
57262	5.61470984411521
57283	5.4262647547021
57304	5.20945336562895
57329	3.8073549220576
57348	4.16992500144231
57371	3.90689059560852
57391	4.16992500144231
57412	4.95419631038688
57434	3.90689059560852
57455	4.52356195605701
57474	3.32192809488736
57507	4.70043971814109
57528	4.90689059560852
57552	4.08746284125034
57574	5.85798099512757
57596	4.58496250072116
57618	4.58496250072116
57638	4.58496250072116
57662	5.61470984411521
57684	4.4594316186373
57702	4
57716	1.58496250072116
57870	1
57900	1
57923	1
58145	4.16992500144231
58166	4.85798099512757
58188	3.70043971814109
58210	4.24792751344359
58234	4.16992500144231
58263	4.95419631038688
58282	3.16992500144231
58312	4.70043971814109
58340	5.35755200461808
58360	4.52356195605701
58384	4.85798099512757
58404	5.4594316186373
58426	4.32192809488736
58446	4.52356195605701
58465	4.52356195605701
58491	4
58513	4.70043971814109
58535	4.58496250072116
58558	5.12928301694497
58577	3.16992500144231
58601	4.08746284125034
58622	4.70043971814109
58642	4.4594316186373
58663	4.4594316186373
58686	4.08746284125034
58708	3.32192809488736
58732	4.24792751344359
58752	3.58496250072116
58775	4.39231742277876
58797	4.24792751344359
58819	5.6724253419715
58840	7.02236781302845
58861	5.08746284125034
58882	6.28540221886225
58904	5.6724253419715
58924	6.12928301694497
58946	6.08746284125034
58967	5.4262647547021
58988	5.85798099512757
59009	5.55458885167764
59030	5.64385618977472
59051	3.4594316186373
59075	3.32192809488736
59098	4.08746284125034
59117	3.16992500144231
59141	4.8073549220576
59162	4.70043971814109
59182	5.52356195605701
59211	4.8073549220576
59231	5.32192809488736
59252	3.32192809488736
59274	5.4594316186373
59295	4.85798099512757
59315	4.16992500144231
59337	3.16992500144231
59357	3.4594316186373
59383	4.32192809488736
59407	4.16992500144231
59426	4
59449	4.39231742277876
59472	3.32192809488736
59495	4.16992500144231
59517	5.04439411935845
59537	4.58496250072116
59559	4.24792751344359
59585	3.4594316186373
59606	4.16992500144231
59624	3.32192809488736
59648	3.70043971814109
59672	2.58496250072116
59692	4.24792751344359
59715	3.58496250072116
59753	2.8073549220576
59778	3.32192809488736
59799	3.4594316186373
59826	1.58496250072116
59913	1
60054	1
60088	2
60181	1.58496250072116
60201	2
60233	1
60301	3
60313	1
60347	1.58496250072116
60380	3.4594316186373
60420	2.58496250072116
60446	2.58496250072116
60474	3.4594316186373
60499	2
60527	2.32192809488736
60561	2.32192809488736
60592	3.32192809488736
60630	3
60659	2.58496250072116
60687	3
60747	2.58496250072116
60764	2
60812	2.8073549220576
60831	2.58496250072116
60868	2.32192809488736
60891	2.8073549220576
60916	3
60941	2.8073549220576
60965	3.16992500144231
60989	2.8073549220576
61022	3.4594316186373
61043	3.32192809488736
61078	1.58496250072116
61106	3
61142	1.58496250072116
61159	2.32192809488736
61206	1.58496250072116
61237	2
61260	2.8073549220576
61292	3.16992500144231
61313	3.90689059560852
61340	3.8073549220576
61368	3.70043971814109
61392	3.90689059560852
61412	3
61436	3
61456	3.90689059560852
61479	3.90689059560852
61508	3.70043971814109
61530	3.32192809488736
61552	3.58496250072116
61575	3.32192809488736
61599	3.32192809488736
61622	4
61643	4.75488750216347
61659	3.8073549220576
61695	1.58496250072116
61759	3.58496250072116
61780	6.55458885167764
61802	7.38370429247405
61823	7.66533591718518
61844	9.03066713624694
61865	8.43462822763673
61886	9.868822554775
61907	10.1910592145317
61928	8.97727992349992
61949	7.93663793900257
61970	8.4594316186373
62035	7.73470962022584
62056	9.5372184005386
62077	9.77807712953536
62098	9.5352753766208
62119	9.84392105128904
62140	9.75655632252409
62161	9.83447104998422
62182	9.90689059560852
62203	9.29920801838728
62224	9
62245	8.62205181945638
62266	9.70043971814109
62287	7.97727992349992
62308	9.8703647195834
62329	9.76983784362944
62350	8.84862294042934
62368	7.85174904141606
62395	2
62432	3.32192809488736
62501	1
62570	2.58496250072116
62631	2.58496250072116
62655	2.8073549220576
62686	2
62718	2.32192809488736
62746	2.58496250072116
62761	2
62803	2.58496250072116
62827	2.32192809488736
62858	2.58496250072116
62887	1.58496250072116
62938	9.33985000288462
62958	5.28540221886225
62981	2
63022	2.32192809488736
63052	2.32192809488736
63119	1.58496250072116
63136	1.58496250072116
63336	1
63361	1
63395	2
63425	7.21916852046216
63446	8.00562454919388
63467	8.44708322620965
63488	7.14974711950468
63509	8.01680828768655
63530	7.43462822763673
63551	6.76818432477693
63572	7.14974711950468
63589	5.16992500144231
63614	3.16992500144231
63635	4.16992500144231
63656	2.8073549220576
63677	6.16992500144231
63697	5.88264304936184
63719	6.4594316186373
63742	7.69348695749933
63763	6.85798099512757
63784	6.9188632372746
63805	6.6582114827518
63832	4.4594316186373
63853	6.37503943134693
63874	6.22881869049588
63895	5.64385618977472
63916	6.75488750216347
63937	7.21916852046216
63954	5.85798099512757
63980	6.59991284218713
64001	5.85798099512757
64020	3
64053	3.16992500144231
64078	2.58496250072116
64105	3
64132	3.16992500144231
64157	2.32192809488736
64196	2
64272	2.32192809488736
64294	3
64318	2.32192809488736
64337	2.32192809488736
64367	3.16992500144231
64394	3.16992500144231
64425	2
64451	3.32192809488736
64472	6.06608919045777
64493	6.16992500144231
64514	4.4594316186373
64536	6.3037807481771
64557	6.16992500144231
64577	5.83289001416474
64590	1.58496250072116
64615	1
64685	1
64781	1
64804	1
64879	2.8073549220576
64988	1
65024	1
65088	1
65141	1.58496250072116
65169	2
65208	1.58496250072116
65255	1
65340	1
65388	1.58496250072116
65402	1
65433	1
65509	1.58496250072116
65611	2
65634	1
65677	3.58496250072116
65701	4.16992500144231
65722	5.85798099512757
65743	6.28540221886225
65769	4.24792751344359
65792	3.8073549220576
65816	5.78135971352466
65838	5.58496250072116
65859	5.4262647547021
65880	4.64385618977472
65901	4.70043971814109
65923	4.64385618977472
65944	5
65965	5.24792751344359
65987	4.32192809488736
66008	4.8073549220576
66030	5.52356195605701
66050	4.75488750216347
66074	3.90689059560852
66096	3.16992500144231
66117	4.08746284125034
66139	4.95419631038688
66163	3.8073549220576
66184	5.58496250072116
66205	6.24792751344359
66226	5.35755200461808
66247	6.71424551766612
66268	5.52356195605701
66289	6.32192809488736
66316	1
66372	2.32192809488736
66405	1.58496250072116
66433	1
66471	1.58496250072116
66484	3.32192809488736
66545	1
66572	2
66627	1
66699	1.58496250072116
66741	2
66763	1
66795	1.58496250072116
66869	1
66940	2.58496250072116
66967	1
67000	1.58496250072116
67016	1
67062	2
67093	2.32192809488736
67125	2
67160	2
67202	2
67248	2
67263	1.58496250072116
67294	1
67334	2.32192809488736
67352	3.16992500144231
67375	1.58496250072116
67400	1.58496250072116
67435	2
67468	2
67520	2.32192809488736
67568	2.32192809488736
67581	1
67604	2
67647	3
67659	1
67701	2.58496250072116
67721	2.8073549220576
67744	2
67768	2.32192809488736
67800	2.58496250072116
67816	1
67863	1
67907	1.58496250072116
67952	1.58496250072116
67968	2.58496250072116
67990	1.58496250072116
68013	2
68054	1.58496250072116
68082	2
68099	1.58496250072116
68125	2
68147	3
68168	2.32192809488736
68198	2.58496250072116
68218	1.58496250072116
68247	2.32192809488736
68271	3
68302	3.4594316186373
68324	3
68354	2
68375	3
68397	3
68434	2.58496250072116
68464	2
68483	3.70043971814109
68506	2.58496250072116
68530	1.58496250072116
68603	1
68674	1
68747	2.58496250072116
68798	2
68825	2.32192809488736
68860	3.70043971814109
68889	2.32192809488736
68907	2.8073549220576
68939	1.58496250072116
68962	1
69005	1.58496250072116
69029	1.58496250072116
69054	2.32192809488736
69076	1.58496250072116
69119	1.58496250072116
69149	1.58496250072116
69199	2.8073549220576
69221	2.58496250072116
69265	2.8073549220576
69299	2.58496250072116
69328	2
69366	2.8073549220576
69390	2
69413	2.32192809488736
69430	1
69475	3.16992500144231
69504	2.32192809488736
69521	1
69579	3
69602	2.32192809488736
69626	3.58496250072116
69647	3.4594316186373
69689	2.32192809488736
69709	2.32192809488736
69741	3.32192809488736
69755	1
69788	2.58496250072116
69813	3.58496250072116
69832	3.16992500144231
69861	1
69892	3.4594316186373
69918	2.58496250072116
69941	3
69961	2.32192809488736
69979	2
70014	2.8073549220576
70026	1
70056	3.16992500144231
70079	3.4594316186373
70107	3
70134	3.58496250072116
70156	2.32192809488736
70184	2.58496250072116
70209	2.32192809488736
70232	2.8073549220576
70255	2.32192809488736
70276	2.58496250072116
70297	2.32192809488736
70319	2.58496250072116
70344	3.4594316186373
70367	2.8073549220576
70393	1.58496250072116
70420	1
70454	2.32192809488736
70503	3
70516	2
70546	2.58496250072116
70567	3
70595	2
70613	1.58496250072116
70643	3.16992500144231
[truncated: 25,170 more rows]
