# Supplementary material for: A Compendium of Nucleosome and Transcript Profiles Reveals Determinants of Chromatin Architecture and Transcription
Source: PLoS Genet. 2013 May 2;9(5):e1003479. doi: 10.1371/journal.pgen.1003479 (PMC3642058; doi:10.1371/journal.pgen.1003479)
Supplement: Dataset S1 — Yeast transcript annotation R script and data files. Please note this file is 81.9 MB and may be difficult for some readers to download due to its size. (GZ) [file pgen.1003479.s001.gz › yeast-transcript-annotation/chr9.orfs.gff]

chr9	SGD	CDS	483	4598	500	-	0	YIL177C
chr9	SGD	CDS	4987	6147	500	-	0	YIL177C
chr9	SGD	CDS	8793	9155	500	-	0	PAU14
chr9	SGD	CDS	11492	16141	1000	+	0	VTH1
chr9	SGD	CDS	16784	18553	500	-	0	YIL172C
chr9	SGD	CDS	23119	26106	500	-	0	YIL169C
chr9	SGD	CDS	30938	32566	500	-	0	YIL166C
chr9	SGD	CDS	33718	34077	500	-	0	YIL165C
chr9	SGD	CDS	34087	34686	1000	-	0	NIT1
chr9	SGD	CDS	37385	38983	1000	+	0	SUC2
chr9	SGD	CDS	39433	40140	500	+	0	YIL161W
chr9	SGD	CDS	40191	41444	1000	-	0	POT1
chr9	SGD	CDS	41825	45952	1000	+	0	BNR1
chr9	SGD	CDS	46201	46815	500	+	0	AIM20
chr9	SGD	CDS	46949	47542	1000	-	0	COA1
chr9	SGD	CDS	47690	47698	500	+	0	YIL156W-B
chr9	SGD	CDS	47761	47973	500	+	0	YIL156W-B
chr9	SGD	CDS	48091	51306	1000	+	0	UBP7
chr9	SGD	CDS	51759	53708	1000	-	0	GUT2
chr9	SGD	CDS	53981	55021	1000	-	0	IMP2p
chr9	SGD	CDS	55198	56379	1000	+	0	RRD1
chr9	SGD	CDS	56545	57252	500	+	0	YIL152W
chr9	SGD	CDS	57338	60694	500	-	0	YIL151C
chr9	SGD	CDS	61013	62728	1000	-	0	MCM10
chr9	SGD	CDS	63028	68067	1000	-	0	MLP2
chr9	SGD	CDS	68708	68715	1000	+	0	RPL40A
chr9	SGD	CDS	69150	69528	1000	+	1	RPL40A
chr9	SGD	CDS	69791	73453	1000	-	0	SLN1
chr9	SGD	CDS	74184	75773	1000	-	0	ECM37
chr9	SGD	CDS	76354	77283	1000	-	0	PAN6
chr9	SGD	CDS	78074	80149	1000	+	0	TID3
chr9	SGD	CDS	80510	83041	1000	-	0	SSL2
chr9	SGD	CDS	83302	84885	1000	+	0	CCT2
chr9	SGD	CDS	85366	87837	1000	+	0	AXL2
chr9	SGD	CDS	87979	88716	1000	-	0	REV7
chr9	SGD	CDS	89230	89715	1000	-	0	TPM2
chr9	SGD	CDS	89948	92788	1000	-	0	TMA108
chr9	SGD	CDS	93619	94800	1000	+	0	OM45
chr9	SGD	CDS	95065	96375	1000	-	0	VHS2
chr9	SGD	CDS	96522	96725	500	-	0	YIL134C-A
chr9	SGD	CDS	97395	98330	1000	+	0	FLX1
chr9	SGD	CDS	98527	99095	1000	-	2	RPL16A
chr9	SGD	CDS	99386	99416	1000	-	0	RPL16A
chr9	SGD	CDS	99860	100501	1000	-	0	CSM2
chr9	SGD	CDS	100781	102235	1000	-	0	FKH1
chr9	SGD	CDS	102782	105676	1000	+	0	ASG1
chr9	SGD	CDS	106107	113237	1000	-	0	TAO3
chr9	SGD	CDS	113806	116904	1000	+	0	MET18
chr9	SGD	CDS	117024	117644	500	-	0	YIL127C
chr9	SGD	CDS	117992	122071	1000	+	0	STH1
chr9	SGD	CDS	122689	125733	1000	+	0	KGD1
chr9	SGD	CDS	126204	127097	1000	+	0	AYR1
chr9	SGD	CDS	128151	129578	1000	+	0	SIM1
chr9	SGD	CDS	130607	131662	1000	+	0	POG1
chr9	SGD	CDS	132241	133869	1000	+	0	QDR2
chr9	SGD	CDS	134414	136105	1000	+	0	QDR1
chr9	SGD	CDS	136651	137874	1000	-	0	RPI1
chr9	SGD	CDS	139749	140444	1000	+	0	RHO3
chr9	SGD	CDS	140610	141566	1000	-	0	PRM5
chr9	SGD	CDS	142925	144082	1000	+	0	HIS5
chr9	SGD	CDS	144324	148706	1000	-	0	NUP159
chr9	SGD	CDS	149140	149985	1000	-	0	POR2
chr9	SGD	CDS	150556	151185	1000	+	0	SDP1
chr9	SGD	CDS	151592	154843	1000	+	0	HOS4
chr9	SGD	CDS	155219	155219	1000	+	0	COX5B
chr9	SGD	CDS	155308	155762	1000	+	2	COX5B
chr9	SGD	CDS	156042	157175	500	+	0	MNI1
chr9	SGD	CDS	157382	160162	1000	-	0	SEC24
chr9	SGD	CDS	160884	162974	500	+	0	YIL108W
chr9	SGD	CDS	163275	165758	1000	-	0	PFK26
chr9	SGD	CDS	166412	166431	1000	+	0	MOB1
chr9	SGD	CDS	166517	167441	1000	+	1	MOB1
chr9	SGD	CDS	167578	169638	1000	-	0	SLM1
chr9	SGD	CDS	169979	171502	1000	-	0	SHQ1
chr9	SGD	CDS	171748	173025	1000	+	0	DPH1
chr9	SGD	CDS	173362	173589	500	-	0	YIL102C-A
chr9	SGD	CDS	174579	174884	500	-	0	YIL102C
chr9	SGD	CDS	175304	177247	1000	-	0	XBP1
chr9	SGD	CDS	178001	179650	1000	+	0	SGA1
chr9	SGD	CDS	179769	180236	1000	-	0	FMC1
chr9	SGD	CDS	180424	181974	1000	+	0	FYV10
chr9	SGD	CDS	182114	183124	500	-	0	YIL096C
chr9	SGD	CDS	183934	186366	1000	+	0	PRK1
chr9	SGD	CDS	186514	187629	1000	-	0	LYS12
chr9	SGD	CDS	187987	188781	1000	-	0	RSM25
chr9	SGD	CDS	189063	190964	500	+	0	YIL092W
chr9	SGD	CDS	191027	193192	500	-	0	YIL091C
chr9	SGD	CDS	193592	195067	1000	+	0	ICE2
chr9	SGD	CDS	195596	196213	500	+	0	YIL089W
chr9	SGD	CDS	197928	199400	1000	-	0	AVT7
chr9	SGD	CDS	199643	200116	500	-	0	LRC2
chr9	SGD	CDS	200487	202040	1000	-	0	KTR7
chr9	SGD	CDS	202273	203256	1000	-	0	SDS3
chr9	SGD	CDS	203553	204650	500	-	0	YIL083C
chr9	SGD	CDS	210920	212002	1000	-	0	AIR1
chr9	SGD	CDS	212496	214700	1000	+	0	THS1
chr9	SGD	CDS	214988	215950	500	-	0	YIL077C
chr9	SGD	CDS	216655	217545	1000	+	0	SEC28
chr9	SGD	CDS	217860	220697	1000	-	0	RPN2
chr9	SGD	CDS	221078	222487	1000	-	0	SER33
chr9	SGD	CDS	222934	225806	1000	-	2	SPO22
chr9	SGD	CDS	225897	225951	1000	-	0	SPO22
chr9	SGD	CDS	226599	228416	1000	+	0	HOP1
chr9	SGD	CDS	228657	229991	1000	-	0	PCI8
chr9	SGD	CDS	230269	231069	1000	-	0	MAM33
chr9	SGD	CDS	231550	231954	1000	-	0	RPS24B
chr9	SGD	CDS	232364	232366	1000	-	0	RPS24B
chr9	SGD	CDS	233054	235471	1000	-	0	SEC6
chr9	SGD	CDS	235721	237757	500	-	0	YIL067C
chr9	SGD	CDS	238096	240705	1000	-	0	RNR3
chr9	SGD	CDS	241305	241772	1000	-	0	FIS1
chr9	SGD	CDS	241940	242713	500	+	0	YIL064W
chr9	SGD	CDS	242758	243741	1000	-	0	YRB2
chr9	SGD	CDS	243995	244459	1000	-	0	ARC15
chr9	SGD	CDS	244654	245556	1000	-	0	SNP1
chr9	SGD	CDS	246389	246823	500	+	0	YIL060W
chr9	SGD	CDS	247899	248393	500	-	0	YIL057C
chr9	SGD	CDS	249989	251911	1000	+	0	VHR1
chr9	SGD	CDS	252040	253923	500	-	0	YIL055C
chr9	SGD	CDS	255113	255865	1000	+	0	RHR2
chr9	SGD	CDS	256224	256552	1000	-	2	RPL34B
chr9	SGD	CDS	257025	257061	1000	-	0	RPL34B
chr9	SGD	CDS	257842	258279	1000	-	0	MMF1
chr9	SGD	CDS	258912	259769	1000	+	0	PCL7
chr9	SGD	CDS	260157	260918	1000	+	0	DFG10
chr9	SGD	CDS	261436	264891	1000	+	0	NEO1
chr9	SGD	CDS	265114	267822	1000	-	0	SYG1
chr9	SGD	CDS	268308	268472	500	+	0	YIL046W-A
chr9	SGD	CDS	268650	270572	1000	+	0	MET30
chr9	SGD	CDS	271160	272776	1000	+	0	PIG2
chr9	SGD	CDS	272949	273845	1000	-	0	AGE2
chr9	SGD	CDS	274071	274925	1000	-	0	CBR1
chr9	SGD	CDS	275107	276291	1000	-	0	PKP1
chr9	SGD	CDS	276524	277504	1000	+	0	GVP36
chr9	SGD	CDS	277722	278138	1000	+	0	APQ12
chr9	SGD	CDS	278425	279846	500	+	0	TED1
chr9	SGD	CDS	280141	282651	1000	-	0	NOT3
chr9	SGD	CDS	283028	284998	1000	-	0	PRM2
chr9	SGD	CDS	285665	287428	1000	+	0	CST6
chr9	SGD	CDS	287789	288907	1000	-	0	CKA1
chr9	SGD	CDS	289225	290088	1000	-	0	CAP2
chr9	SGD	CDS	290418	291668	1000	-	0	BCY1
chr9	SGD	CDS	292632	295736	1000	+	0	ULP2
chr9	SGD	CDS	296049	300008	1000	-	0	SSM4
chr9	SGD	CDS	300827	301255	500	-	0	YIL029C
chr9	SGD	CDS	303677	304102	1000	-	0	KRE27
chr9	SGD	CDS	304475	307927	1000	-	0	IRR1
chr9	SGD	CDS	308600	309169	500	-	0	YIL024C
chr9	SGD	CDS	309384	310424	1000	-	0	YKE4
chr9	SGD	CDS	311163	312458	1000	+	0	TIM44
chr9	SGD	CDS	312903	313859	1000	+	0	RPB3
chr9	SGD	CDS	314033	314818	1000	-	0	HIS6
chr9	SGD	CDS	315091	316131	1000	+	0	FAF1
chr9	SGD	CDS	316766	316769	1000	+	0	RPL2B
chr9	SGD	CDS	317170	317930	1000	+	2	RPL2B
chr9	SGD	CDS	318198	320963	1000	-	0	VID28
chr9	SGD	CDS	321452	321931	1000	+	0	SNL1
chr9	SGD	CDS	322340	324103	1000	+	0	BAR1
chr9	SGD	CDS	325210	325524	500	-	0	YIL014C-A
chr9	SGD	CDS	326101	327993	1000	+	0	MNT3
chr9	SGD	CDS	328205	332440	1000	-	0	PDR11
chr9	SGD	CDS	333724	334533	1000	+	0	TIR3
chr9	SGD	CDS	334879	335526	1000	+	0	DOT5
chr9	SGD	CDS	335663	335932	1000	-	0	EST3
chr9	SGD	CDS	335934	336209	1000	-	0	EST3
chr9	SGD	CDS	339341	341425	1000	+	0	FAA3
chr9	SGD	CDS	342533	342832	1000	+	0	URM1
chr9	SGD	CDS	342991	343653	1000	-	0	NAS2
chr9	SGD	CDS	344059	345180	1000	+	0	YIA6
chr9	SGD	CDS	345689	347794	1000	+	0	EPS1
chr9	SGD	CDS	347943	348360	1000	-	1	BET1
chr9	SGD	CDS	348492	348502	1000	-	0	BET1
chr9	SGD	CDS	349119	350000	1000	+	0	CFD1
chr9	SGD	CDS	350298	350507	500	+	0	YIL002W-A
chr9	SGD	CDS	350588	353428	1000	-	0	INP51
chr9	SGD	CDS	353937	355478	500	+	0	YIL001W
chr9	SGD	CDS	356140	356892	1000	-	0	SGN1
chr9	SGD	CDS	357412	360393	1000	-	0	MPH1
chr9	SGD	CDS	360882	362921	1000	+	0	AIM21
chr9	SGD	CDS	363218	364516	1000	+	0	DJP1
chr9	SGD	CDS	364886	365332	1000	+	0	IST3
chr9	SGD	CDS	365463	369905	1000	-	0	PAN1
chr9	SGD	CDS	370701	372995	500	+	0	YIR007W
chr9	SGD	CDS	373074	374303	1000	-	0	PRI1
chr9	SGD	CDS	374522	374857	1000	+	0	MSL1
chr9	SGD	CDS	375428	377158	1000	+	0	DSN1
chr9	SGD	CDS	377284	378243	1000	-	0	STS1
chr9	SGD	CDS	378483	379778	1000	+	0	SQT1
chr9	SGD	CDS	380016	380381	1000	-	0	GAT4
chr9	SGD	CDS	381083	381811	500	+	0	YIR014W
chr9	SGD	CDS	381945	382379	1000	+	0	RPR2
chr9	SGD	CDS	382625	383422	500	+	0	YIR016W
chr9	SGD	CDS	383553	384116	1000	-	0	MET28
chr9	SGD	CDS	384606	385343	1000	+	0	YAP5
chr9	SGD	CDS	385561	385698	500	-	0	YIR018C-A
chr9	SGD	CDS	389569	393672	1000	-	0	MUC1
chr9	SGD	CDS	397291	398382	1000	+	0	MRS1
chr9	SGD	CDS	398511	398723	500	+	0	YIR021W-A
chr9	SGD	CDS	398730	399233	1000	+	0	SEC11
chr9	SGD	CDS	399774	402686	1000	+	0	DAL81
chr9	SGD	CDS	402838	403488	1000	-	0	YIR024C
chr9	SGD	CDS	403656	404762	1000	+	0	MND2
chr9	SGD	CDS	404870	405964	1000	-	0	YVH1
chr9	SGD	CDS	406257	407639	1000	-	0	DAL1
chr9	SGD	CDS	408465	410372	1000	+	0	DAL4
chr9	SGD	CDS	410804	411835	1000	+	0	DAL2
chr9	SGD	CDS	412033	412767	1000	-	0	DCG1
chr9	SGD	CDS	413012	414676	1000	-	0	DAL7
chr9	SGD	CDS	415027	415614	1000	-	0	DAL3
chr9	SGD	CDS	416121	419462	1000	+	0	MGA2
chr9	SGD	CDS	419612	420733	1000	-	0	LYS1
chr9	SGD	CDS	421023	421787	500	-	0	YIR035C
chr9	SGD	CDS	422071	422862	500	-	0	IRC24
chr9	SGD	CDS	423125	423616	1000	+	0	HYR1
chr9	SGD	CDS	423806	424510	1000	-	0	GTT1
chr9	SGD	CDS	430494	432107	1000	-	0	YPS6
chr9	SGD	CDS	433925	434299	500	+	0	PAU15
chr9	SGD	CDS	435270	435980	500	-	0	YIR042C
