# Supplementary material for: A Compendium of Nucleosome and Transcript Profiles Reveals Determinants of Chromatin Architecture and Transcription
Source: PLoS Genet. 2013 May 2;9(5):e1003479. doi: 10.1371/journal.pgen.1003479 (PMC3642058; doi:10.1371/journal.pgen.1003479)
Supplement: Dataset S1 — Yeast transcript annotation R script and data files. Please note this file is 81.9 MB and may be difficult for some readers to download due to its size. (GZ) [file pgen.1003479.s001.gz › yeast-transcript-annotation/chr10.data.nucleosomes]

12	0.432974
16	0.47065
20	0.457037
24	0.416029
28	0.429923
32	0.423
36	0.424107
40	0.316688
44	0.295953
48	0.123365
52	-0.101224
56	-0.251062
60	-0.412215
64	-0.612663
68	-0.710421
72	-0.80992
76	-0.941278
80	-1.0014
84	-0.981903
88	-0.981903
92	-0.907866
96	-0.913312
100	-0.951
104	-0.904942
108	-0.88618
112	-1.01308
116	-1.08754
120	-1.169
124	-1.25117
128	-1.26782
132	-1.27424
136	-1.36331
140	-1.34829
144	-1.44729
148	-1.47699
152	-1.55668
156	-1.52526
160	-1.52938
164	-1.47535
168	-1.45897
172	-1.43647
176	-1.54334
180	-1.56118
184	-1.54334
188	-1.42783
192	-1.33468
196	-1.25411
200	-1.25883
204	-1.2345
208	-1.20527
212	-1.25518
216	-1.24872
220	-1.20451
224	-1.15695
228	-1.11464
232	-1.04943
236	-1.02915
240	-1.02627
244	-0.951377
248	-0.951377
252	-1.00646
256	-0.951377
260	-0.864707
264	-0.874469
268	-0.733876
272	-0.859042
276	-1.01242
280	-0.993874
284	-1.05222
288	-0.993874
292	-0.839589
296	-0.703629
300	-0.564883
304	-0.564883
308	-0.476564
312	-0.503814
316	-0.439978
320	-0.46154
324	-0.4595
328	-0.39263
332	-0.37702
336	-0.345409
340	-0.353081
344	-0.332242
348	-0.296729
352	-0.299698
356	-0.166945
360	-0.256721
364	-0.140932
368	-0.0668461
372	0.0810473
376	0.0582207
380	0.0731337
384	0.00615221
388	0.0412717
392	-0.0752387
396	-0.0735268
400	-0.162368
404	-0.149386
408	-0.149386
412	-0.162368
416	-0.170491
420	-0.160335
424	-0.0864482
428	-0.107608
432	-0.0909085
436	-0.0543989
440	0
444	0.0392565
448	0.0249733
452	0.0227312
456	-0.00974317
460	-0.0130187
464	-0.114008
468	-0.114008
472	-0.112672
476	-0.162234
480	-0.202669
484	-0.17834
488	-0.23349
492	-0.318286
496	-0.361134
500	-0.351917
504	-0.301336
508	-0.208408
512	-0.185774
516	-0.131047
520	-0.0588454
524	-0.0630906
528	-0.0465547
532	-0.0347018
536	0.0642269
540	0.0106372
544	0.0546218
548	0.0707943
552	0.129515
556	0.188144
560	0.195058
564	0.190466
568	0.217951
572	0.221831
576	0.221831
580	0.206257
584	0.229079
588	0.248167
592	0.248178
596	0.300758
600	0.258044
604	0.275273
608	0.309812
612	0.342438
616	0.354022
620	0.352074
624	0.354022
628	0.342438
632	0.277184
636	0.236304
640	0.170996
644	0.202408
648	0.198683
652	0.182242
656	0.17791
660	0.112649
664	0.0587155
668	0.0838485
672	0.0298746
676	0.0866268
680	0.0571955
684	0.0409997
688	0.0227842
692	-0.0943977
696	-0.128133
700	-0.116267
704	-0.084073
708	-0.073893
712	-0.00695143
716	0.0177845
720	0.0562845
724	0.0334699
728	0.0612326
732	0.115706
736	0.225494
740	0.247066
744	0.219405
748	0.202668
752	0.238331
756	0.210963
760	0.204509
764	0.182219
768	0.188965
772	0.219405
776	0.174059
780	0.179413
784	0.164451
788	0.18081
792	0.213286
796	0.161838
800	0.12365
804	0.101729
808	0.12198
812	0.151856
816	0.145358
820	0.213271
824	0.181768
828	0.173415
832	0.162235
836	0.12198
840	0.174717
844	0.205314
848	0.214375
852	0.21791
856	0.207746
860	0.227893
864	0.206876
868	0.231801
872	0.271338
876	0.271338
880	0.305004
884	0.317492
888	0.31899
892	0.320133
896	0.319521
900	0.328851
904	0.328851
908	0.312752
912	0.307421
916	0.310218
920	0.307421
924	0.292629
928	0.286268
932	0.248253
936	0.195762
940	0.163592
944	0.158111
948	0.204641
952	0.213736
956	0.213736
960	0.186211
964	0.234146
968	0.229184
972	0.194164
976	0.199263
980	0.249442
984	0.272705
988	0.280451
992	0.17449
996	0.138594
1000	0.127341
1004	0.152941
1008	0.0956615
1012	0.0374892
1016	0.0209372
1020	0.0152856
1024	0.0635284
1028	0.0925275
1032	0.0807077
1036	0.0777109
1040	0.0656029
1044	-0.0133498
1048	-0.0223573
1052	-0.0240044
1056	0.0202551
1060	0.114478
1064	0.0843197
1068	0.0820044
1072	0.0416449
1076	0.0249047
1080	0.0249364
1084	0.0273944
1088	0.0707668
1092	0.0561077
1096	0.0233102
1100	0.0261508
1104	-0.00918883
1108	-0.0161746
1112	-0.0128951
1116	0.00959849
1120	0.0623481
1124	0.126043
1128	0.0953977
1132	0.0867183
1136	0.0416387
1140	0.0942821
1144	0.0981507
1148	0.153616
1152	0.172012
1156	0.166339
1160	0.179168
1164	0.111397
1168	0.0867929
1172	0.131376
1176	0.158443
1180	0.163509
1184	0.194593
1188	0.269486
1192	0.242125
1196	0.224364
1200	0.227865
1204	0.145387
1208	0.10971
1212	0.10971
1216	0.0824128
1220	0.0859274
1224	0.123088
1228	0.0432737
1232	-0.0247378
1236	-0.0551888
1240	-0.0185954
1244	-0.0185954
1248	0.0576568
1252	0.0484739
1256	0.114903
1260	0.0813338
1264	0.0901334
1268	0.10163
1272	0.116532
1276	0.219567
1280	0.255732
1284	0.272003
1288	0.277683
1292	0.249067
1296	0.26208
1300	0.228808
1304	0.226035
1308	0.225258
1312	0.155208
1316	0.170497
1320	0.166222
1324	0.164137
1328	0.164137
1332	0.159449
1336	0.152588
1340	0.195252
1344	0.151083
1348	0.207144
1352	0.192009
1356	0.193173
1360	0.114092
1364	0.136753
1368	0.158124
1372	0.185917
1376	0.181493
1380	0.184885
1384	0.197341
1388	0.238125
1392	0.191929
1396	0.14034
1400	0.150182
1404	0.138643
1408	0.0830288
1412	0.0832101
1416	0.00119056
1420	0.000122134
1424	-0.0240895
1428	-0.0210759
1432	-0.01608
1436	0.0425277
1440	0.11358
1444	0.0891913
1448	0.0459404
1452	0.130724
1456	0.0543171
1460	0.0723932
1464	0.0484816
1468	0.0736977
1472	-0.011937
1476	-0.0450735
1480	-0.0843723
1484	-0.144676
1488	-0.10422
1492	-0.105119
1496	-0.105119
1500	-0.10125
1504	-0.0438205
1508	-0.0761679
1512	-0.0850973
1516	-0.0267954
1520	-0.00269699
1524	-0.0187492
1528	-0.0396628
1532	0.0344026
1536	0.0390789
1540	0.0421916
1544	0.013509
1548	-0.0243168
1552	0.0337129
1556	0.0337129
1560	0.0337129
1564	0.0552519
1568	0.0769045
1572	0.0752985
1576	0.0470051
1580	0.0347673
1584	0.00045532
1588	-0.00590584
1592	-0.00482922
1596	-0.00590584
1600	-0.0427306
1604	-0.0337937
1608	-0.107421
1612	-0.155999
1616	-0.135557
1620	-0.1424
1624	-0.105787
1628	-0.088898
1632	-0.0801923
1636	-0.105787
1640	-0.0739098
1644	-0.0249499
1648	-0.0105548
1652	0.016503
1656	0.016503
1660	0.0173929
1664	0.0624275
1668	0.0432259
1672	0.094348
1676	0.153029
1680	0.185465
1684	0.174784
1688	0.186836
1692	0.161559
1696	0.161559
1700	0.192495
1704	0.198407
1708	0.17645
1712	0.209901
1716	0.164284
1720	0.24678
1724	0.243703
1728	0.268069
1732	0.227552
1736	0.25319
1740	0.272098
1744	0.189867
1748	0.2514
1752	0.204588
1756	0.230925
1760	0.200148
1764	0.186275
1768	0.193154
1772	0.191549
1776	0.200148
1780	0.194488
1832	0.0539322
1836	0.0593963
1840	0.0237024
1844	0.0577205
1848	0.0856748
1852	0.10174
1856	0.0999302
1860	0.109622
1864	0.1286
1868	0.1551
1872	0.241145
1876	0.240045
1880	0.253604
1884	0.277791
1888	0.204259
1892	0.253116
1896	0.251549
1900	0.22092
1904	0.356144
1908	0.367888
1912	0.371194
1916	0.364635
1920	0.360831
1924	0.357647
1928	0.36087
1932	0.387255
1936	0.422962
1940	0.353807
1944	0.349881
1948	0.184226
1952	0.200038
1956	0.214867
1960	0.235379
1964	0.235224
1968	0.238906
1972	0.235192
1976	0.250076
1980	0.20899
2000	0.375341
2004	0.30554
2008	0.367224
2012	0.356099
2016	0.373939
2020	0.351305
2024	0.32756
2028	0.329577
2032	0.339719
2036	0.338449
2040	0.330189
2044	0.34427
2048	0.386187
2052	0.338039
2056	0.338039
2060	0.275081
2064	0.261936
2076	0.249129
2080	0.255032
2084	0.278546
2088	0.20227
2092	0.20227
2096	0.20227
2156	0.246589
2164	0.257605
2168	0.263592
2172	0.273394
2176	0.263592
2180	0.274436
2184	0.277753
2188	0.224563
2192	0.227679
2196	0.185275
2204	0.127067
2208	0.167214
2212	0.14273
2216	0.123247
2220	0.140009
2224	0.170239
2228	0.167143
2232	0.191706
2236	0.163867
2240	0.202735
2244	0.185889
2248	0.196414
2252	0.180279
2256	0.176618
2260	0.194476
2264	0.234493
2268	0.210839
2272	0.253863
2276	0.185376
2280	0.1759
2284	0.17037
2288	0.222865
2292	0.22694
2296	0.222865
2300	0.208619
2304	0.180718
2308	0.149875
2312	0.112668
2316	0.164968
2320	0.152221
2324	0.147246
2328	0.0845913
2332	0.0900462
2336	0.0184734
2340	0.0436869
2344	0.0779409
2348	0.128942
2352	0.13776
2356	0.157282
2360	0.14562
2364	0.14851
2368	0.235981
2372	0.149967
2376	0.13878
2380	0.210697
2384	0.196857
2388	0.237718
2392	0.231161
2396	0.236993
2400	0.226466
2404	0.226466
2408	0.27011
2412	0.233212
2416	0.279266
2420	0.307134
2424	0.293351
2428	0.294967
2432	0.297414
2436	0.294967
2440	0.240375
2444	0.216945
2448	0.20086
2452	0.173276
2456	0.184255
2460	0.171045
2464	0.143557
2468	0.159221
2472	0.136702
2476	0.143227
2480	0.097031
2484	0.153347
2488	0.112961
2492	0.156085
2496	0.168525
2500	0.179188
2504	0.168525
2508	0.201055
2512	0.234139
2516	0.311271
2520	0.320037
2524	0.341024
2528	0.308391
2532	0.308269
2536	0.282203
2540	0.355594
2544	0.339405
2548	0.327706
2552	0.327706
2556	0.270753
2560	0.268628
2564	0.223947
2568	0.244034
2572	0.283006
2576	0.268019
2580	0.275485
2584	0.223472
2588	0.234604
2592	0.231183
2596	0.17331
2600	0.184376
2604	0.147869
2608	0.124769
2612	0.126801
2616	0.112239
2620	0.125106
2624	0.118665
2628	0.0880815
2632	0.0678885
2636	0.0604699
2640	0.11325
2644	0.12509
2648	0.133127
2652	0.154626
2656	0.147706
2660	0.14543
2664	0.0823312
2668	0.0860263
2672	0.0708366
2676	0.0953737
2680	0.0925001
2684	0.0752703
2688	0.0633567
2692	0.0232639
2696	0.0901523
2700	0.0232639
2704	0.0680606
2708	0.0524964
2712	0.0480107
2716	0.104162
2720	0.0480107
2724	0.0232639
2728	-0.0432602
2732	-0.0761213
2736	-0.0856325
2740	-0.0783008
2744	-0.0635813
2748	-0.0698637
2752	-0.0761213
2756	-0.0540428
2760	-0.0426615
2764	0.086132
2768	0.0273144
2772	0.162023
2776	0.113935
2780	0.209609
2784	0.069504
2788	0.111766
2792	0.0891184
2796	0.0427964
2800	-0.00788132
2804	0.0144719
2808	-0.0316675
2812	0.0465964
2816	-0.0988087
2820	-0.0838481
2824	-0.0953124
2828	-0.0441001
2832	0.0148558
2836	0.0581077
2840	0.0796773
2844	0.080724
2848	0.0893812
2852	0.107861
2856	0.0998758
2860	0.148605
2864	0.160111
2868	0.170031
2872	0.182517
2876	0.186697
2880	0.167523
2884	0.182372
2888	0.225124
2892	0.187861
2896	0.159825
2900	0.1656
2904	0.157559
2908	0.150779
2912	0.159825
2916	0.170815
2920	0.131337
2924	0.113176
2928	0.0705136
2932	0.107782
2936	0.0848128
2940	0.13386
2944	0.165069
2948	0.159294
2952	0.14649
2956	0.0801841
2960	0.020243
2964	0.0598687
2968	0.0829881
2972	0.163015
2976	0.096099
2980	0.0730967
2984	0.0477305
2988	-0.0116485
2992	0.0219161
2996	0.0248732
3000	0.0990584
3004	0.0855691
3008	0.0786215
3012	0.0481011
3016	0.0182864
3020	0.0786215
3024	0.170521
3028	0.177136
3032	0.185433
3036	0.13968
3040	0.135041
3044	0.128458
3048	0.144224
3052	0.150461
3056	0.232279
3060	0.202019
3064	0.135041
3068	0.138117
3072	0.122246
3076	0.144224
3080	0.136326
3084	0.21459
3088	0.17929
3092	0.138732
3096	0.129672
3100	0.11998
3104	0.115979
3108	0.112861
3112	0.074663
3116	0.0681084
3120	0.074663
3124	0.0526621
3128	0.0681084
3132	0.120902
3136	0.118438
3140	0.129672
3144	0.0815381
3148	0.0675735
3152	0.0828336
3156	0.101962
3160	0.110396
3164	0.096742
3168	0.16656
3172	0.159174
3176	0.179549
3180	0.218681
3184	0.207834
3188	0.249551
3192	0.269215
3196	0.220589
3200	0.178481
3204	0.220589
3208	0.243628
3212	0.251656
3216	0.251656
3220	0.220589
3224	0.220589
3228	0.247962
3232	0.315317
3236	0.332281
3240	0.43159
3244	0.433103
3248	0.321327
3252	0.348748
3256	0.315317
3260	0.28575
3264	0.263781
3268	0.25469
3272	0.226597
3276	0.185786
3280	0.148395
3284	0.241915
3288	0.238687
3292	0.282208
3296	0.275206
3300	0.253945
3304	0.233661
3308	0.211777
3312	0.1672
3316	0.130393
3320	0.0534668
3324	0.0831077
3328	0.0124878
3332	-0.0179426
3336	-0.0853628
3340	-0.0568686
3344	-0.00177388
3348	-0.0318768
3352	-0.00441506
3356	0.0831374
3360	0.0940916
3364	0.106681
3368	0.155905
3372	0.211394
3376	0.270491
3380	0.196115
3384	0.18692
3388	0.155942
3392	0.152403
3396	0.160575
3400	0.142127
3404	0.201897
3408	0.151951
3412	0.132187
3416	0.111376
3420	0.0416938
3424	0.0361244
3428	0.0197669
3432	0.0484481
3436	0.0728447
3440	0.0695536
3444	0.0411913
3448	-0.0467177
3452	-0.0424996
3456	-0.12391
3460	-0.126034
3464	-0.126319
3468	-0.142678
3472	-0.112317
3476	-0.0575784
3480	-0.120389
3484	-0.0541466
3488	-0.00549958
3492	-0.0120859
3496	0.0546174
3500	0.0948206
3504	0.132416
3508	0.177239
3512	0.241836
3516	0.198298
3520	0.102862
3524	0.109487
3528	0.107281
3532	0.103726
3536	0.107281
3540	0.135257
3544	0.138639
3548	0.141545
3552	0.144194
3556	0.148214
3560	0.212853
3564	0.191614
3568	0.232057
3572	0.240797
3576	0.274202
3580	0.279543
3584	0.266254
3588	0.336945
3592	0.332674
3596	0.379841
3600	0.350427
3604	0.332424
3608	0.18706
3612	0.126661
3616	0.0373236
3620	-0.0318952
3624	-0.126576
3628	-0.136038
3632	-0.20974
3636	-0.211105
3640	-0.236744
3644	-0.20974
3648	-0.208693
3652	-0.163399
3656	-0.0657745
3660	-0.0665774
3664	0.111813
3668	0.0999527
3672	0.123989
3676	0.121679
3680	0.12483
3684	0.115447
3688	0.191725
3692	0.214429
3696	0.249217
3700	0.24876
3704	0.309992
3708	0.238853
3712	0.297871
3716	0.368706
3720	0.36901
3724	0.316666
3728	0.350034
3732	0.277939
3736	0.228142
3740	0.192068
3744	0.174189
3748	0.148242
3752	0.15433
3756	0.152289
3760	0.148359
3764	0.148242
3768	0.15433
3772	0.158171
3776	0.156996
3780	0.132429
3784	0.119941
3788	0.0831394
3792	-0.00458319
3796	-0.0522247
3800	-0.0909359
3804	-0.151315
3808	-0.168281
3812	-0.19143
3816	-0.252384
3820	-0.247799
3824	-0.285065
3828	-0.280134
3832	-0.263581
3836	-0.221093
3840	-0.172985
3844	-0.183092
3848	-0.112648
3852	-0.14455
3856	-0.149783
3860	-0.17778
3864	-0.165259
3868	-0.164849
3872	-0.173729
3876	-0.204246
3880	-0.184056
3884	-0.244703
3888	-0.171032
3892	-0.238681
3896	-0.221819
3900	-0.233666
3904	-0.232623
3908	-0.234943
3912	-0.224933
3916	-0.224933
3920	-0.236379
3924	-0.231549
3928	-0.215226
3932	-0.277062
3936	-0.239921
3940	-0.26189
3944	-0.219353
3948	-0.153932
3952	-0.10297
3956	-0.151875
3960	-0.0932586
3964	-0.10295
3968	-0.0231879
3972	0.000734291
3976	0.0709111
3980	0.0282779
3984	0.0784288
3988	0.0774763
3992	0.0526263
3996	0.0188495
4000	0.0625208
4004	0.150118
4008	0.173211
4012	0.234518
4016	0.239317
4020	0.253757
4024	0.245522
4028	0.24922
4032	0.272976
4036	0.302789
4040	0.286352
4044	0.326665
4048	0.334573
4052	0.326665
4056	0.239338
4060	0.230458
4064	0.230458
4068	0.217085
4072	0.222095
4076	0.173703
4080	0.0935817
4084	-0.0296302
4088	-0.0499023
4092	-0.136495
4096	-0.139521
4100	-0.150243
4104	-0.177027
4108	-0.211042
4112	-0.203264
4116	-0.195394
4120	-0.136495
4124	-0.0738586
4128	-0.0232788
4132	0.00614709
4136	0.022727
4140	0.0532394
4144	0.0734381
4148	0.111394
4152	0.123514
4156	0.107788
4160	0.123868
4164	0.136582
4168	0.184469
4172	0.203704
4176	0.209166
4180	0.213034
4184	0.25834
4188	0.273161
4192	0.219059
4196	0.237354
4200	0.211058
4204	0.215941
4208	0.221253
4212	0.211058
4216	0.167572
4220	0.155868
4224	0.114885
4228	0.0146388
4232	-0.0714868
4236	-0.076911
4240	-0.13754
4244	-0.167711
4248	-0.256659
4252	-0.275527
4256	-0.273384
4260	-0.284592
4264	-0.310738
4268	-0.310599
4272	-0.317324
4276	-0.269707
4280	-0.207554
4284	-0.149561
4288	-0.1227
4292	-0.043137
4296	-0.000599451
4300	-0.0323559
4304	0.0878762
4308	0.0572406
4312	0.114013
4316	0.120742
4320	0.0486967
4324	0.0113284
4328	0.00890414
4332	0.0450303
4336	0.0327552
4340	0.0463724
4344	0.0311061
4348	0.0495864
4352	0.0822095
4356	0.0495864
4360	0.0287713
4364	0.0907159
4368	0.0622044
4372	0.0995356
4376	-0.0142781
4380	-0.023262
4384	-0.0339969
4388	-0.012824
4392	-0.139785
4396	-0.140042
4400	-0.148248
4404	-0.174774
4408	-0.213045
4412	-0.180585
4416	-0.194956
4420	-0.114205
4424	-0.10068
4428	-0.0722072
4432	-0.0681023
4436	-0.0243944
4440	-0.00159679
4444	-0.0222543
4448	0.0590066
4452	0.066611
4456	0.091016
4460	0.106509
4464	0.109764
4468	0.0924147
4472	0.11827
4476	0.110125
4480	0.112701
4484	0.093851
4488	0.138057
4492	0.143209
4496	0.183726
4500	0.173042
4504	0.163641
4508	0.16186
4512	0.153279
4516	0.130212
4520	0.150519
4524	0.153662
4528	0.202035
4532	0.142203
4536	0.100741
4540	0.0460734
4544	0.067157
4548	0.0542686
4552	0.0228696
4556	0.0460734
4560	0.12426
4564	0.0649456
4568	0.0360265
4572	-0.0152468
4576	0.00188545
4580	-0.0254419
4584	-0.0152649
4588	-0.0392962
4592	0.0197259
4596	0.0754089
4600	0.032522
4604	0.0156655
4608	0.0417358
4612	0.0102972
4616	0.041447
4620	0.0417358
4624	0.108339
4628	0.0588671
4632	0.0929849
4636	0.139069
4640	0.172308
4644	0.243582
4648	0.26415
4652	0.267749
4656	0.219707
4660	0.287062
4664	0.245756
4668	0.250935
4672	0.287062
4676	0.245756
4680	0.184566
4684	0.168392
4688	0.169545
4692	0.164916
4696	0.164916
4700	0.15768
4704	0.00175792
4708	0.0189293
4712	-0.0614227
4716	-0.0662423
4720	-0.0662423
4724	-0.0353686
4728	-0.0800446
4732	-0.116391
4736	-0.0994258
4740	-0.0966351
4744	-0.0464985
4748	-0.0538406
4752	-0.0879154
4756	-0.094454
4760	-0.117206
4764	-0.106812
4768	-0.2191
4772	-0.200214
4776	-0.221519
4780	-0.201328
4784	-0.185667
4788	-0.185667
4792	-0.13639
4796	-0.0732018
4800	-0.0515945
4804	-0.0177069
4808	0.0848363
4812	0.103836
4816	0.153958
4820	0.140797
4824	0.210382
4828	0.230391
4832	0.169005
4836	0.134251
4840	0.185907
4844	0.170495
4848	0.182049
4852	0.143707
4856	0.137504
4860	0.119755
4864	0.101096
4868	0.0944334
4872	0.0783251
4876	0.0783251
4880	0.0573618
4884	0.0265969
4888	0.00186711
4892	-0.0365909
4896	-0.0563442
4900	-0.0521382
4904	-0.0776482
4908	-0.0137047
4912	-0.0289249
4916	-0.0532659
4920	-0.0478632
4924	-0.0525854
4928	-0.0349091
4932	0.0298704
4936	0.069876
4940	0.0802824
4944	0.0978757
4948	0.025159
4952	0.0802824
4956	0.152506
4960	0.196871
4964	0.182511
4968	0.118769
4972	0.102125
4976	0.128686
4980	0.0984465
4984	0.114934
4988	0.0989924
4992	0.201014
4996	0.136423
5000	0.156481
5004	0.128896
5008	0.166609
5012	0.207822
5016	0.227618
5020	0.223069
5024	0.201273
5028	0.203394
5032	0.189507
5036	0.182684
5040	0.189507
5044	0.18945
5048	0.168852
5052	0.178239
5056	0.164188
5060	0.164936
5064	0.148852
5068	0.130814
5072	0.127449
5076	0.0885124
5080	0.0746955
5084	0.0987277
5088	0.040933
5092	0.000794168
5096	-0.0221065
5100	0.0121203
5104	-0.00473451
5108	-0.0387512
5112	-0.0206941
5116	-0.0251445
5120	0.00613087
5124	0.0100665
5128	0.00256264
5132	0.000640981
5136	0.0376704
5140	0.132428
5144	0.149849
5148	0.208756
5152	0.208756
5156	0.242064
5160	0.240173
5164	0.21897
5168	0.231023
5172	0.242512
5176	0.242647
5180	0.206483
5184	0.147187
5188	0.121623
5192	0.0912933
5196	0.108857
5200	0.0465842
5204	0.0197872
5208	0.01001
5212	0.0381502
5216	0.00921169
5220	0.0275895
5224	0.0344081
5228	0.018767
5232	0.0356608
5236	0.0220635
5240	-0.0312487
5244	-0.103874
5248	-0.0623569
5252	-0.0340184
5256	0.00939861
5260	0.0435001
5264	0.116264
5268	0.138718
5272	0.197052
5276	0.208209
5280	0.208979
5284	0.27782
5288	0.292143
5292	0.276157
5296	0.264286
5300	0.266618
5304	0.225386
5308	0.172399
5312	0.096841
5316	0.0898114
5320	0.041855
5324	0.0913232
5328	0.0828826
5332	0.154611
5336	0.14154
5340	0.174005
5344	0.163135
5348	0.193509
5352	0.193509
5356	0.209903
5360	0.21752
5364	0.250853
5368	0.217517
5372	0.180209
5376	0.116464
5380	0.127706
5384	0.127706
5388	0.126981
5392	0.116464
5396	0.0947365
5400	0.10393
5404	0.0970649
5408	0.0638653
5412	0.060278
5416	0.089201
5420	0.095425
5424	0.0498273
5428	0.0295589
5432	0.0455286
5436	0.0485845
5440	0.107189
5444	0.0485995
5448	0.0747562
5452	0.0908645
5456	0.114408
5460	0.0853309
5464	0.0601714
5468	0.12103
5472	0.125609
5476	0.12103
5480	0.116507
5484	0.106022
5488	0.124667
5492	0.0656296
5496	0.058959
5500	0.0841413
5504	0.134701
5508	0.117469
5512	0.0587014
5516	0.065358
5520	0.063865
5524	0.084651
5528	0.119612
5532	0.104489
5536	0.151321
5540	0.161327
5544	0.125152
5548	0.0399664
5552	0.0362344
5556	0.0325592
5560	0.041359
5564	0.0293887
5568	-0.0470271
5572	-0.0312297
5576	-0.0482191
5580	-0.0534393
5584	-0.0210198
5588	-0.0201339
5592	0.00803735
5596	0.0567502
5600	0.105313
5604	0.0669284
5608	0.0877382
5612	0.110719
5616	0.0527866
5620	0.0524371
5624	0.0652501
5628	0.046663
5632	0.0406003
5636	0.0723664
5640	0.0419357
5644	0.0406003
5648	0.0478205
5652	0.0928446
5656	0.126399
5660	0.137586
5664	0.0972513
5668	0.0901225
5672	0.0901225
5676	0.0972513
5680	0.0859923
5684	0.10564
5688	0.128101
5692	0.119768
5696	0.128101
5700	0.136922
5704	0.0901922
5708	0.139938
5712	0.170872
5716	0.201699
5720	0.102933
5724	0.0449795
5728	0.0849968
5732	0.0615423
5736	0.120511
5740	0.0889987
5744	0.0853204
5748	0.0985491
5752	0.0825456
5756	0.0442038
5760	0.0365847
5764	0.0347654
5768	0.0731157
5772	0.0288453
5776	0.0626413
5780	0.0626413
5784	0.131714
5788	0.158943
5792	0.230045
5796	0.183857
5800	0.147976
5804	0.152194
5808	0.179246
5812	0.209494
5816	0.205007
5820	0.167781
5824	0.156335
5828	0.154432
5832	0.149702
5836	0.154432
5840	0.181419
5844	0.198828
5848	0.231896
5852	0.225624
5856	0.330517
5860	0.370172
5864	0.322357
5868	0.344857
5872	0.342834
5876	0.377305
5880	0.308544
5884	0.25792
5888	0.255399
5892	0.318888
5896	0.308544
5900	0.318888
5904	0.239949
5908	0.225232
5912	0.147907
5916	0.0703415
5920	0.03305
5924	0.136842
5928	0.0819915
5932	0.127041
5936	0.146642
5940	0.175635
5944	0.20733
5948	0.189255
5952	0.196787
5956	0.215298
5960	0.256242
5964	0.26407
5968	0.294546
5972	0.318397
5976	0.284453
5980	0.258362
5984	0.2732
5988	0.251843
5992	0.276179
5996	0.218794
6000	0.19645
6004	0.182753
6008	0.18735
6012	0.185367
6016	0.113001
6020	0.11128
6024	0.0737254
6028	0.0416847
6032	0.02119
6036	0.0481501
6040	0.175651
6044	0.223529
6048	0.21133
6052	0.167366
6056	0.119317
6060	0.101136
6064	0.138861
6068	0.12834
6072	0.134949
6076	0.149167
6080	0.0906449
6084	-0.0374652
6088	-0.115865
6092	-0.0652453
6096	-0.0720273
6100	-0.104503
6104	-0.0248187
6108	-0.0621693
6112	-0.0438758
6116	-0.0103161
6120	-0.0438758
6124	-0.0297443
6128	0.0410523
6132	0.0826476
6136	0.125457
6140	0.151915
6144	0.201189
6148	0.135935
6152	0.262717
6156	0.20285
6160	0.211055
6164	0.198322
6168	0.199149
6172	0.223007
6176	0.216029
6180	0.237933
6184	0.220995
6188	0.220995
6192	0.228734
6196	0.118327
6200	0.148332
6204	0.0758849
6208	0.0892763
6212	0.0628191
6216	0.00757323
6220	0.0361083
6224	-0.0158874
6228	-0.0231048
6232	-0.0231048
6236	-0.0622968
6240	-0.0405574
6244	-0.103139
6248	-0.0733547
6252	-0.0889338
6256	-0.0454853
6260	-0.0303737
6264	-0.0303737
6268	0.0367943
6272	0.0300873
6276	0.00793631
6280	0.0451685
6284	0.013092
6288	0.0175137
6292	0.0317646
6296	0.0447102
6300	0.0626786
6304	0.107634
6308	0.135692
6312	0.0912293
6316	0.122457
6320	0.148483
6324	0.122835
6328	0.106456
6332	0.164641
6336	0.102628
6340	0.131451
6344	0.102628
6348	0.0924231
6352	0.0733055
6356	0.122679
6360	0.144194
6364	0.173133
6368	0.204682
6372	0.262587
6376	0.251216
6380	0.266653
6384	0.241092
6388	0.281115
6392	0.241092
6396	0.275255
6400	0.195355
6404	0.180645
6408	0.175712
6412	0.18922
6416	0.116716
6420	0.123396
6424	0.104742
6428	0.0696467
6432	0.0973647
6436	0.104742
6440	0.159075
6444	0.194585
6448	0.225255
6452	0.0998672
6456	0.0691329
6460	0.0692755
6464	0.0691329
6468	0.12034
6472	0.129573
6476	0.108851
6480	0.112109
6484	0.0124386
6488	0.108851
6492	0.107336
6496	0.173559
6500	0.196244
6504	0.223639
6508	0.231166
6512	0.201743
6516	0.223639
6520	0.236034
6524	0.232143
6528	0.299813
6532	0.267395
6536	0.253793
6540	0.198798
6544	0.142664
6548	0.0486891
6552	0.013157
6556	0.0335994
6560	-0.0223817
6564	-0.0195256
6568	-0.086131
6572	-0.118188
6576	-0.166705
6580	-0.188586
6584	-0.259874
6588	-0.165669
6592	-0.195414
6596	-0.197946
6600	-0.227934
6604	-0.179154
6608	-0.226653
6612	-0.19499
6616	-0.18563
6620	-0.163165
6624	-0.21546
6628	-0.269187
6632	-0.551904
6636	-0.665299
6640	-0.672236
6644	-0.604199
6648	-0.73061
6652	-0.735691
6656	-0.757566
6660	-0.685766
6664	-0.757566
6668	-0.530809
6672	-0.545953
6676	-0.442383
6680	-0.482079
6684	-0.574032
6688	-0.61903
6692	-0.728442
6696	-0.684483
6700	-0.850971
6704	-0.850971
6708	-0.806418
6712	-0.884596
6716	-0.844611
6720	-0.855719
6724	-0.746703
6728	-0.690325
6732	-0.646793
6736	-0.585385
6740	-0.542947
6744	-0.54104
6748	-0.552884
6752	-0.625575
6756	-0.621736
6760	-0.632874
6764	-0.708386
6768	-0.737209
6772	-0.730698
6776	-0.705558
6780	-0.678254
6784	-0.678254
6788	-0.651296
6792	-0.62268
6796	-0.593019
6800	-0.549557
6804	-0.590083
6808	-0.443792
6812	-0.301088
6816	-0.331529
6820	-0.337153
6824	-0.365669
6828	-0.355385
6832	-0.307781
6836	-0.36523
6840	-0.421501
6844	-0.385201
6848	-0.310988
6852	-0.430109
6856	-0.50829
6860	-0.539389
6864	-0.598076
6868	-0.552346
6872	-0.540082
6876	-0.523097
6880	-0.51585
6884	-0.484681
6888	-0.548477
6892	-0.583667
6896	-0.624322
6900	-0.635953
6904	-0.641362
6908	-0.6353
6912	-0.651988
6916	-0.758805
6920	-0.905575
6924	-0.883828
6928	-0.726218
6932	-0.399497
6936	-0.248202
6940	-0.101402
6944	-0.0537713
6948	0
6952	0.0393934
6956	0.0694968
6960	0.0758157
6964	0.091011
6968	0.0921938
6972	0.0733732
6976	0.0733732
6980	0.0390696
6984	0.0346091
6988	-0.121008
6992	-0.32347
6996	-0.455195
7000	-0.659473
7004	-0.720618
7008	-0.593555
7012	-0.654384
7016	-0.624669
7020	-0.838695
7024	-0.877272
7028	-1.0292
7032	-1.00193
7036	-1.14244
7040	-1.17852
7044	-1.14239
7048	-0.968912
7052	-1.19719
7056	-1.31653
7060	-1.23138
7064	-1.04406
7068	-1.1076
7072	-0.934624
7076	-1.00605
7080	-0.866144
7084	-0.806683
7088	-0.783896
7092	-0.882037
7096	-0.771894
7100	-0.678785
7104	-0.552416
7108	-0.636903
7112	-0.575564
7116	-0.714689
7120	-0.707582
7124	-0.870807
7128	-0.839122
7132	-0.821517
7136	-0.831123
7140	-1.05201
7144	-1.30321
7148	-1.43883
7152	-1.36046
7156	-1.37959
7160	-1.30304
7164	-1.19578
7168	-1.18045
7172	-1.18777
7176	-1.14114
7180	-0.743099
7184	-0.598359
7188	-0.495837
7192	-0.431339
7196	-0.495837
7200	-0.299145
7204	-0.152539
7208	-0.0242475
7212	-0.0263272
7216	-0.0591156
7220	-0.0975226
7224	-0.102436
7228	-0.0800745
7232	-0.0646839
7236	-0.0532831
7240	-0.0175812
7244	-0.0602749
7248	-0.0393314
7252	-0.0881671
7256	-0.0910845
7260	-0.136248
7264	-0.133796
7268	-0.136248
7272	-0.136248
7276	-0.165516
7280	-0.191647
7284	-0.192914
7288	-0.145347
7292	-0.145687
7296	-0.122177
7300	-0.107463
7304	0.0114144
7308	-0.0511618
7312	-0.0373132
7316	-0.0494444
7320	-0.0090087
7324	0.0128316
7328	0.0222114
7332	0.0114144
7336	0.109078
7340	0.153552
7344	0.170614
7348	0.129641
7352	0.232699
7356	0.263222
7360	0.28262
7364	0.238667
7368	0.198957
7372	0.188607
7376	0.18236
7380	0.122201
7384	0.0931094
7388	0.0714935
7392	-0.048995
7396	-0.0448614
7400	-0.135789
7404	-0.173459
7408	-0.156735
7412	-0.200753
7416	-0.232833
7420	-0.309764
7424	-0.387319
7428	-0.461931
7432	-0.493493
7436	-0.387319
7440	-0.460941
7444	-0.409913
7448	-0.515104
7452	-0.640523
7456	-0.791132
7460	-0.848907
7464	-1.05758
7468	-1.15108
7472	-1.2636
7476	-1.27199
7480	-1.37579
7484	-1.39571
7488	-1.49807
7492	-1.39571
7496	-1.26213
7500	-0.851001
7504	-0.758095
7508	-0.488815
7512	-0.382241
7516	-0.345345
7520	-0.304705
7524	-0.343835
7528	-0.386084
7532	-0.345345
7536	-0.345397
7540	-0.257007
7544	-0.140079
7548	-0.0389286
7552	0.010486
7556	0.0142163
7560	0.0980788
7564	0.0248054
7568	0.104129
7572	0.141168
7576	0.117301
7580	0.128333
7584	0.186612
7588	0.169493
7592	0.160246
7596	0.10206
7600	0.155124
7604	0.157253
7608	0.196895
7612	0.212284
7616	0.153649
7620	0.217678
7624	0.0732216
7628	0.0732216
7632	-0.00097869
7636	-0.0076957
7640	-0.0905709
7644	-0.330523
7648	-0.556525
7652	-0.779437
7656	-1.14897
7660	-1.42461
7664	-1.63884
7668	-1.74986
7672	-1.81523
7676	-1.70214
7680	-1.7696
7684	-1.74502
7688	-1.77748
7692	-1.66903
7696	-1.64414
7700	-1.45224
7704	-1.45224
7708	-1.33582
7712	-1.28105
7716	-1.24507
7720	-1.29038
7724	-1.26816
7728	-1.4467
7732	-1.43795
7736	-1.50997
7740	-1.49832
7744	-1.49018
7748	-1.40177
7752	-1.39567
7756	-1.31358
7760	-1.10847
7764	-1.00762
7768	-0.952127
7772	-0.887385
7776	-0.820561
7780	-0.76948
7784	-0.691389
7788	-0.622497
7792	-0.472664
7796	-0.428792
7800	-0.249815
7804	-0.19142
7808	-0.0837123
7812	-0.0473797
7816	0.0531996
7820	0.105015
7824	0.196223
7828	0.187234
7832	0.169098
7836	0.156898
7840	0.0984934
7844	0.161287
7848	0.170312
7852	0.133525
7856	0.0859521
7860	0.0916103
7864	0.0748591
7868	0.00245095
7872	-0.103148
7876	-0.159878
7880	-0.211885
7884	-0.178768
7888	-0.246055
7892	-0.265444
7896	-0.389042
7900	-0.39689
7904	-0.425945
7908	-0.488889
7912	-0.498873
7916	-0.488614
7920	-0.471239
7924	-0.455418
7928	-0.413664
7932	-0.377481
7936	-0.314019
7940	-0.184965
7944	-0.123227
7948	-0.0705138
7952	0.0498153
7956	0.0668182
7960	0.0536145
7964	0.0668182
7968	0.0956776
7972	0.083793
7976	0.0742387
7980	0.0742387
7984	0.100579
7988	0.168164
7992	0.189719
7996	0.191086
8000	0.212484
8004	0.288823
8008	0.339035
8012	0.341319
8016	0.352343
8020	0.281722
8024	0.237803
8028	0.228321
8032	0.201465
8036	0.207513
8040	0.0738342
8044	-0.0104311
8048	-0.0318938
8052	-0.0445398
8056	-0.0964617
8060	-0.184528
8064	-0.135178
8068	-0.148987
8072	-0.25291
8076	-0.279725
8080	-0.297878
8084	-0.241742
8088	-0.22036
8092	-0.236641
8096	-0.25795
8100	-0.274594
8104	-0.250164
8108	-0.278371
8112	-0.195538
8116	-0.18017
8120	-0.110776
8124	-0.0623603
8128	0.0206201
8132	0.0504834
8136	0.0567958
8140	0.0567958
8144	0.0882176
[truncated: 184,268 more rows]
