# Supplementary material for: A Compendium of Nucleosome and Transcript Profiles Reveals Determinants of Chromatin Architecture and Transcription
Source: PLoS Genet. 2013 May 2;9(5):e1003479. doi: 10.1371/journal.pgen.1003479 (PMC3642058; doi:10.1371/journal.pgen.1003479)
Supplement: Dataset S1 — Yeast transcript annotation R script and data files. Please note this file is 81.9 MB and may be difficult for some readers to download due to its size. (GZ) [file pgen.1003479.s001.gz › yeast-transcript-annotation/chr4.data.snyder.exon]

20	1
68	3.16992500144231
87	4.08746284125034
103	1
148	1.58496250072116
269	1
706	1
1576	1
1882	1
1986	1
2181	3.90689059560852
2229	2.32192809488736
2245	2
2338	2.32192809488736
2366	2
2383	2
2426	2
2578	2.8073549220576
2596	2.8073549220576
2814	1.58496250072116
2892	1
2924	1
3089	1.58496250072116
3128	1.58496250072116
3346	1.58496250072116
3375	1
3573	1.58496250072116
3708	1
3882	2.58496250072116
4231	2.58496250072116
4758	1.58496250072116
5087	1
5358	1
5399	2
5419	2.32192809488736
5554	1.58496250072116
5650	1
5674	1
5882	1
6884	1
7130	1
7249	1
7297	1
7806	1.58496250072116
7825	1
7996	1
8326	1
8599	2
8659	1.58496250072116
8865	1
9233	1
9445	1
9903	1
10474	1
10533	1.58496250072116
11012	1
11288	1
11796	1
11818	1
12528	2.58496250072116
12677	1
14030	3.32192809488736
14322	1
14809	1
15028	2
15427	1
15525	1
15708	1
15773	1
16152	1
16714	1
16744	1.58496250072116
16968	2
16992	1
17103	1.58496250072116
17120	1
17167	1
17268	1.58496250072116
17329	1
17368	1.58496250072116
17426	1
17491	3.16992500144231
17516	2.32192809488736
17543	3.8073549220576
17565	3.32192809488736
17579	2
17707	3.70043971814109
17728	3.16992500144231
17753	2
17778	3
17793	1.58496250072116
17875	3.32192809488736
17899	2.32192809488736
17919	3
17952	1
18008	3.4594316186373
18028	3
18049	2
18072	3.16992500144231
18089	1.58496250072116
18115	1.58496250072116
18192	2
18320	2.58496250072116
18349	2.8073549220576
18404	2
18446	2.8073549220576
18491	1.58496250072116
18534	1
18555	1
18586	2.58496250072116
18623	2
18718	2.32192809488736
18742	2
18786	1.58496250072116
18813	3
18844	1
18871	2
18892	2
18926	2
18958	2
18986	1.58496250072116
19013	1
19046	2.32192809488736
19070	1.58496250072116
19092	1.58496250072116
19123	2.32192809488736
19159	2
19180	1
19233	2
19256	1.58496250072116
19277	1.58496250072116
19298	1
19365	1
19391	1.58496250072116
19418	1.58496250072116
19477	1
19529	1.58496250072116
19585	1
19615	1.58496250072116
19658	2.32192809488736
19727	2.32192809488736
19752	2.32192809488736
19779	2.8073549220576
19800	2
19859	1.58496250072116
19982	1.58496250072116
20035	1
20080	1.58496250072116
20114	1
20170	2
20192	2
20243	2.58496250072116
20269	3.16992500144231
20379	2.58496250072116
20418	2.58496250072116
20446	3.58496250072116
20474	3.16992500144231
20496	2.32192809488736
20517	1
20574	3.70043971814109
20594	3.58496250072116
20619	3.8073549220576
20639	3.16992500144231
20664	3.4594316186373
20684	3.16992500144231
20706	2.8073549220576
20732	3.16992500144231
20764	3.16992500144231
20787	3.32192809488736
20808	3.16992500144231
20829	3.32192809488736
20855	3
20875	3.90689059560852
20900	3.4594316186373
20924	4.08746284125034
20951	3.90689059560852
20970	3.90689059560852
20993	5.24792751344359
21014	4.64385618977472
21057	3.8073549220576
21078	4.64385618977472
21098	5.39231742277876
21119	3.32192809488736
21142	4
21165	3.16992500144231
21191	3.90689059560852
21216	4.52356195605701
21236	4
21267	2.58496250072116
21282	3.70043971814109
21306	3
21341	2.32192809488736
21371	1
21402	2.32192809488736
21426	3
21457	3.16992500144231
21497	2.32192809488736
21523	3.32192809488736
21558	2.58496250072116
21589	1.58496250072116
21617	2
21644	2.8073549220576
21681	2.58496250072116
21703	3.32192809488736
21740	1.58496250072116
21772	1
21798	1
21844	2
21880	1
21909	1
21972	2.32192809488736
22005	1.58496250072116
22031	1.58496250072116
22121	1
22166	1.58496250072116
22243	2.32192809488736
22348	1
22373	2
22404	2.32192809488736
22455	1
22521	1
22570	1
22664	1
22695	1.58496250072116
22734	1.58496250072116
22799	1.58496250072116
22839	2.32192809488736
22856	1
22877	1
22906	1
22948	1
23017	1
23059	1.58496250072116
23082	2
23113	2
23133	1
23206	1.58496250072116
23231	2
23246	1
23287	2.32192809488736
23338	2.58496250072116
23370	2
23437	1
23470	1
23513	2.32192809488736
23537	2
23564	2
23598	2.58496250072116
23618	2.32192809488736
23649	2
23724	1.58496250072116
23824	2.58496250072116
23883	1
23915	2.58496250072116
23938	1.58496250072116
23970	2.58496250072116
23987	1
24037	1
24062	1.58496250072116
24104	2
24128	2
24160	3.4594316186373
24194	1.58496250072116
24350	2.32192809488736
24372	1
24405	2.8073549220576
24440	2.32192809488736
24458	2.58496250072116
24487	2
24509	2
24541	3.16992500144231
24572	2
24583	1
24618	2.58496250072116
24660	3.16992500144231
24692	2
24725	2.32192809488736
24772	2.58496250072116
24829	1.58496250072116
24861	2.32192809488736
24907	3.4594316186373
24928	1.58496250072116
24963	2.32192809488736
24984	1.58496250072116
25003	2
25028	2.32192809488736
25059	2
25108	2.32192809488736
25129	2
25183	1
25208	1.58496250072116
25237	2.8073549220576
25250	1.58496250072116
25280	1
25304	1
25340	1
25392	2.8073549220576
25413	2.58496250072116
25442	3.32192809488736
25478	2.58496250072116
25502	3.4594316186373
25543	2.58496250072116
25556	1.58496250072116
25599	2.32192809488736
25617	3
25635	1.58496250072116
25665	2
25695	2
25718	2
25737	1.58496250072116
25763	3.16992500144231
25787	2
25803	1.58496250072116
25835	2.8073549220576
25855	2.8073549220576
25870	1
25914	2
25948	2.58496250072116
25971	2
25995	4.08746284125034
26016	4.24792751344359
26038	4.64385618977472
26059	4.58496250072116
26079	3
26101	4.39231742277876
26122	2.32192809488736
26144	1.58496250072116
26163	1.58496250072116
26288	1.58496250072116
26370	2
26396	3
26418	3.16992500144231
26442	1.58496250072116
26468	2.32192809488736
26496	3
26518	3.8073549220576
26556	3.16992500144231
26586	3.58496250072116
26631	3.32192809488736
26659	2.32192809488736
26677	3.4594316186373
26703	3
26730	2
26755	1.58496250072116
26785	3
26808	2.32192809488736
26836	3.32192809488736
26859	1.58496250072116
26889	2.32192809488736
26910	1.58496250072116
26931	3
26977	3.16992500144231
27009	2.58496250072116
27026	1
27072	2.58496250072116
27090	2
27160	1.58496250072116
27194	2.58496250072116
27216	3.90689059560852
27236	3
27261	2.8073549220576
27293	2.58496250072116
27318	2.8073549220576
27332	1.58496250072116
27364	1.58496250072116
27387	2
27406	1
27438	2.8073549220576
27474	2
27499	1.58496250072116
27529	2.58496250072116
27553	3.32192809488736
27574	2
27606	3.58496250072116
27626	1
27653	1.58496250072116
27687	3.58496250072116
27709	1.58496250072116
27741	1.58496250072116
27759	1
27811	1.58496250072116
27837	2
27874	2.58496250072116
27903	3.32192809488736
27918	1.58496250072116
27953	2.58496250072116
27973	2.58496250072116
27999	2.32192809488736
28022	2.8073549220576
28038	2.58496250072116
28076	2.8073549220576
28103	2.58496250072116
28126	2.58496250072116
28151	2
28186	2.8073549220576
28207	3
28226	3.4594316186373
28246	1.58496250072116
28272	2.32192809488736
28302	2.58496250072116
28315	1
28340	2
28381	1.58496250072116
28411	1
28445	1
28467	1.58496250072116
28507	1.58496250072116
28540	2
28564	2.32192809488736
28585	2.32192809488736
28610	2
28633	1.58496250072116
28668	3
28693	1.58496250072116
28726	2.32192809488736
28743	1
28772	2
28831	2.58496250072116
28854	2.32192809488736
28875	2.58496250072116
28897	2
28925	3.16992500144231
28953	2.8073549220576
28976	3.8073549220576
28993	3.16992500144231
29022	2.58496250072116
29033	1
29061	3
29088	3.32192809488736
29109	2
29133	3
29156	4.08746284125034
29180	3.8073549220576
29201	3
29233	2.58496250072116
29251	3.16992500144231
29276	2.32192809488736
29308	3
29331	1.58496250072116
29359	2
29390	2.32192809488736
29411	2.32192809488736
29445	3.4594316186373
29465	2.58496250072116
29489	2.58496250072116
29520	2
29543	1.58496250072116
29566	2.8073549220576
29595	3.16992500144231
29617	2.32192809488736
29638	2.58496250072116
29662	2
29690	2.32192809488736
29716	2
29735	2
29764	1.58496250072116
29797	2
29821	2
29848	2
29873	2.58496250072116
29898	2.8073549220576
29913	2.32192809488736
29943	3
29965	3.16992500144231
29984	2.32192809488736
30011	3.58496250072116
30034	2.8073549220576
30054	1.58496250072116
30072	1
30098	1.58496250072116
30145	2.32192809488736
30169	1
30209	3
30252	2
30269	2.58496250072116
30297	2.32192809488736
30315	2.32192809488736
30338	1
30423	2.58496250072116
30456	1
30580	1
30627	1
30664	3.8073549220576
30687	3.58496250072116
30710	3.8073549220576
30726	3.16992500144231
30755	3.8073549220576
30772	3.16992500144231
30790	2
30824	2.58496250072116
30839	1.58496250072116
30879	3.32192809488736
30900	4.24792751344359
30922	3.16992500144231
30945	3.32192809488736
30965	3
30990	2.8073549220576
31011	3.4594316186373
31034	4.39231742277876
31055	3.32192809488736
31083	3.16992500144231
31109	4.16992500144231
31129	3.70043971814109
31151	3
31184	3.32192809488736
31206	3.58496250072116
31228	3.32192809488736
31251	3.8073549220576
31274	3.70043971814109
31295	4.16992500144231
31314	2.58496250072116
31336	3.8073549220576
31359	5.58496250072116
31379	4.75488750216347
31401	3.16992500144231
31423	2.58496250072116
31442	2.8073549220576
31470	4.8073549220576
31492	4.16992500144231
31514	3.32192809488736
31545	4.4594316186373
31566	2.58496250072116
31588	3.70043971814109
31611	4.95419631038688
31631	4.70043971814109
31653	4.24792751344359
31676	4.16992500144231
31696	3.90689059560852
31720	4.24792751344359
31745	4.16992500144231
31766	5.24792751344359
31787	4.08746284125034
31808	5.4594316186373
31829	5.16992500144231
31850	4.8073549220576
31873	5.49185309632967
31890	4.75488750216347
31919	5
31939	4.39231742277876
31964	4.32192809488736
31986	3.90689059560852
32007	4
32027	3.32192809488736
32055	1.58496250072116
32082	3
32099	2
32116	1
32145	2
32206	1
32238	1
32279	3.90689059560852
32299	5.12928301694497
32320	5.04439411935845
32342	5
32363	4.58496250072116
32384	5.49185309632967
32405	5.32192809488736
32431	5.04439411935845
32452	4.90689059560852
32476	5.52356195605701
32497	4.85798099512757
32519	5.58496250072116
32540	5.28540221886225
32560	4.90689059560852
32581	5
32605	5.58496250072116
32625	5.16992500144231
32647	5.4262647547021
32668	5.08746284125034
32690	4.16992500144231
32710	3.8073549220576
32731	4.08746284125034
32750	3.8073549220576
32776	4.52356195605701
32796	5.70043971814109
32820	4.95419631038688
32842	4.32192809488736
32863	3.58496250072116
32884	6.04439411935845
32903	4
32925	3.70043971814109
32948	4.16992500144231
32971	5.24792751344359
32992	5.49185309632967
33013	5.90689059560852
33034	5.85798099512757
33055	5.95419631038688
33077	3.32192809488736
33098	5.39231742277876
33119	5
33139	5.83289001416474
33162	5.16992500144231
33183	6.83289001416474
33204	6.37503943134693
33225	6.98868468677217
33245	6.55458885167764
33266	4.24792751344359
33289	7.03342300153745
33310	6.68650052718322
33331	5.85798099512757
33352	5.52356195605701
33373	6.22881869049588
33395	4.52356195605701
33416	5.16992500144231
33438	6.3037807481771
33459	5.58496250072116
33481	4
33504	5.08746284125034
33527	5.58496250072116
33548	5.20945336562895
33569	6.06608919045777
33590	5.52356195605701
33611	2.8073549220576
33633	3.58496250072116
33656	4.95419631038688
33680	3.4594316186373
33705	4.75488750216347
33726	4.75488750216347
33744	3.70043971814109
33769	4
33791	4
33813	5.35755200461808
33837	4.70043971814109
33858	5.04439411935845
33879	5.39231742277876
33900	4.16992500144231
33925	4.4594316186373
33943	3.90689059560852
33975	3.90689059560852
34005	3.16992500144231
34071	2
34098	4
34119	3.70043971814109
34144	2.8073549220576
34168	4.32192809488736
34193	5.08746284125034
34216	5.39231742277876
34237	5.4594316186373
34255	4.58496250072116
34284	5.12928301694497
34305	5.4594316186373
34325	4.90689059560852
34349	4.52356195605701
34370	4.75488750216347
34391	4.24792751344359
34413	4.52356195605701
34435	3.32192809488736
34460	3.70043971814109
34483	4
34504	4.8073549220576
34524	4.32192809488736
34545	4.24792751344359
34567	5.49185309632967
34592	4.4594316186373
34616	4.64385618977472
34636	5.83289001416474
34658	5.39231742277876
34680	3.90689059560852
34706	5
34727	4.08746284125034
34748	5.20945336562895
34772	4.16992500144231
34796	4.08746284125034
34820	4.4594316186373
34842	4.8073549220576
34864	5.70043971814109
34889	2
34911	4.8073549220576
34935	4.52356195605701
34955	4.32192809488736
34977	4.85798099512757
34999	3.58496250072116
35023	4.75488750216347
35043	4.52356195605701
35065	3.58496250072116
35085	2.8073549220576
35109	5.20945336562895
35128	4.32192809488736
35152	4.32192809488736
35172	5.12928301694497
35193	4.16992500144231
35215	4.32192809488736
35235	3.90689059560852
35257	3.4594316186373
35277	4.08746284125034
35298	3.16992500144231
35322	3.16992500144231
35341	3.70043971814109
35365	3.16992500144231
35388	4.52356195605701
35406	3
35424	3.32192809488736
35451	3.32192809488736
35472	2.8073549220576
35491	3
35515	4
35537	3.4594316186373
35560	3.4594316186373
35583	3.16992500144231
35607	4.52356195605701
35628	3.8073549220576
35649	3.90689059560852
35674	3.8073549220576
35695	4
35713	3.32192809488736
35747	2
35771	3.32192809488736
35792	3
35826	4.39231742277876
35846	3.32192809488736
35871	4
35891	3.32192809488736
35915	3.58496250072116
35937	3.70043971814109
35968	3.90689059560852
35992	3.4594316186373
36018	4.24792751344359
36044	4.24792751344359
36067	3.70043971814109
36089	3.90689059560852
36106	3.70043971814109
36131	3.32192809488736
36156	2.8073549220576
36175	3.70043971814109
36197	3
36218	3.32192809488736
36241	3.58496250072116
36264	3
36294	3.32192809488736
36318	4.32192809488736
36343	4.08746284125034
36367	4.24792751344359
36388	3.90689059560852
36412	2.58496250072116
36431	4.52356195605701
36457	4
36478	3.70043971814109
36499	2.58496250072116
36528	3.4594316186373
36551	2.32192809488736
36572	2.8073549220576
36596	2.32192809488736
36615	1
36772	2.58496250072116
36801	3
36827	2.58496250072116
36851	4.24792751344359
36872	2.32192809488736
36895	2.8073549220576
36913	3
36937	2.32192809488736
36976	2
36998	2
37021	1.58496250072116
37059	2.58496250072116
37072	1.58496250072116
37110	2.32192809488736
37139	2.32192809488736
37163	2.32192809488736
37200	2.32192809488736
37224	3.58496250072116
37243	3.4594316186373
37276	2
37294	2
37321	2.32192809488736
37342	3.58496250072116
37365	3.32192809488736
37385	2.8073549220576
37426	3.32192809488736
37453	3.16992500144231
37474	3
37510	3.32192809488736
37527	1
37557	3
37579	3
37607	2.8073549220576
37629	1.58496250072116
37659	3.32192809488736
37689	2
37715	3.16992500144231
37737	3.58496250072116
37771	2.32192809488736
37794	2.8073549220576
37823	2.58496250072116
37847	2.8073549220576
37866	4.16992500144231
37890	2.8073549220576
37911	3.32192809488736
37938	2.32192809488736
37968	3.70043971814109
37993	3.58496250072116
38015	2.32192809488736
38046	1.58496250072116
38068	3.90689059560852
38093	2.8073549220576
38114	3.90689059560852
38137	3.16992500144231
38164	2.8073549220576
38189	3.16992500144231
38210	3.90689059560852
38233	2.8073549220576
38256	3
38277	4.64385618977472
38299	5.08746284125034
38320	5.75488750216347
38341	1.58496250072116
38416	1
38493	5.6724253419715
38513	6.6724253419715
38536	5.32192809488736
38558	6.3037807481771
38579	6.35755200461808
38600	7.4594316186373
38621	7.12928301694497
38641	4.85798099512757
38663	5.16992500144231
38683	5.55458885167764
38705	5.4262647547021
38726	6.84549005094438
38748	8.18487534290828
38769	6.74146698640115
38790	6.3037807481771
38811	7
38831	6
38853	6.12928301694497
38874	4.85798099512757
38897	3.32192809488736
38916	3.70043971814109
38937	3.58496250072116
38973	3.70043971814109
38995	3.90689059560852
39017	3.4594316186373
39044	3.70043971814109
39069	3.16992500144231
39089	2.32192809488736
39116	3.16992500144231
39145	2.8073549220576
39166	3.16992500144231
39187	3
39208	2.32192809488736
39228	3.4594316186373
39255	3.8073549220576
39279	2.32192809488736
39303	3.16992500144231
39324	3
39344	2
39375	3.90689059560852
39391	2.58496250072116
39418	3.16992500144231
39439	3
39485	3.8073549220576
39509	3.58496250072116
39534	3.4594316186373
39558	2.58496250072116
39589	2.58496250072116
39617	3
39640	2.58496250072116
39678	2.8073549220576
39698	3.16992500144231
39721	2.32192809488736
39750	3.16992500144231
39772	3.70043971814109
39793	3.90689059560852
39810	2
39832	1.58496250072116
39862	2.8073549220576
39885	2.58496250072116
39909	3
39955	2.8073549220576
39978	2
40005	3.4594316186373
40024	2.32192809488736
40050	2
40064	2
40095	2.32192809488736
40120	3
40145	2.32192809488736
40164	2.32192809488736
40191	2.58496250072116
40213	2.8073549220576
40230	1.58496250072116
40260	2
40289	2
40310	2
40340	3
40364	2.32192809488736
40386	2.58496250072116
40412	2.58496250072116
40445	3.32192809488736
40471	2.58496250072116
40498	3
40520	2.8073549220576
40556	2
40590	2.58496250072116
40648	2
40672	2
40692	2.8073549220576
40726	2.32192809488736
40747	2
40785	3.32192809488736
40807	2.8073549220576
40828	2
40850	2
40866	1.58496250072116
40896	1.58496250072116
40946	1
40995	3
41028	2
41043	2.8073549220576
41150	1.58496250072116
41176	1
41218	2
41240	2.8073549220576
41255	1.58496250072116
41292	2.32192809488736
41319	2.58496250072116
41341	2.32192809488736
41382	1.58496250072116
41412	1.58496250072116
41435	2.32192809488736
41477	1
41515	1
41537	1
41638	1.58496250072116
41657	2
41693	3
41711	1
41744	2.32192809488736
41767	1.58496250072116
41786	2
41808	1.58496250072116
41888	1
41919	2
41952	1.58496250072116
41999	1.58496250072116
42040	2
42083	1.58496250072116
42135	1.58496250072116
42160	1
42182	1.58496250072116
42205	1
42276	2.58496250072116
42288	1
42329	1
42370	1
42484	1
42550	1
42573	1
42622	2.32192809488736
42686	2.8073549220576
42707	2.8073549220576
42730	3.16992500144231
42750	2
42774	3.4594316186373
42798	3
42822	3.4594316186373
42840	2
42868	3
42889	3.4594316186373
42915	3
42935	3.70043971814109
42954	3.58496250072116
42978	2.32192809488736
43011	3.8073549220576
43032	3
43058	2.58496250072116
43088	4.4594316186373
43106	3.4594316186373
43128	2
43155	3
43193	2.8073549220576
43218	2.8073549220576
43240	4.08746284125034
43260	3.70043971814109
43277	2.32192809488736
43306	2
43330	3
43352	4.16992500144231
43376	3.70043971814109
43400	3.58496250072116
43422	2.8073549220576
43438	3.32192809488736
43455	2.32192809488736
43486	2.32192809488736
43506	4.24792751344359
43529	3.58496250072116
43551	3.8073549220576
43572	3.70043971814109
43593	3.32192809488736
43615	4.24792751344359
43634	4.39231742277876
43657	3.16992500144231
43677	3.90689059560852
43700	4.58496250072116
43725	3.70043971814109
43747	4.64385618977472
43767	1
43788	1
43868	4
43900	2.8073549220576
43938	1
43972	1
44008	1
44071	8.17990909001493
44103	5.70043971814109
44124	7.3037807481771
44145	8.15987133677839
44166	5.97727992349992
44187	7.70735913208088
44208	7.6582114827518
44229	7.51569983828404
44250	5.61470984411521
44271	8.60362634498619
44292	7.7279204545632
44313	7.4757334309664
44332	6.04439411935845
44355	3.58496250072116
44376	6.44294349584873
44397	6.4757334309664
44432	7.2667865406949
44450	7.18982455888002
44478	7.21916852046216
44499	8.36194377373524
44520	7.8703647195834
44538	7.4093909361377
44562	2.32192809488736
44596	2.32192809488736
44619	2.8073549220576
44645	3.58496250072116
44674	2.8073549220576
44697	2.8073549220576
44733	1.58496250072116
44758	2
44769	1
44830	2.58496250072116
44859	1.58496250072116
44902	3
44925	2.32192809488736
44952	3.4594316186373
44973	1.58496250072116
44990	1
45024	2.58496250072116
45048	1.58496250072116
45074	4.4594316186373
45095	6.71424551766612
45115	5.7279204545632
45138	3.90689059560852
45159	3.32192809488736
45178	3.90689059560852
45204	6.06608919045777
45225	8.95710204156229
45242	2.58496250072116
45267	2.8073549220576
45290	8.71080643369935
45311	9.37937836707126
45332	9.40087943628219
45353	9.78135971352466
45374	9.24317398347295
45395	6.32192809488736
45416	8.56985560833095
45436	7.90689059560852
45458	2.8073549220576
45476	3
45508	3
45536	3.32192809488736
45564	5.78135971352466
45585	9.74483383749955
45606	9.72280753116955
45627	7.94251450533924
45648	8.8703647195834
45669	9.11634396123747
45690	9.35314682549808
45711	10.2620948453702
45732	9.5352753766208
45752	7.467605550083
45774	7.69348695749933
45794	8.88569637333939
45819	7.59991284218713
45840	9.42836017270429
45861	10.1823943534045
45882	6.79441586635011
45904	10.2360141919001
45925	10.4958550268872
45946	9.55842071326867
45967	10.0237543532994
45988	10.4083297407674
46009	7.10852445677817
46028	2.8073549220576
46076	1
46114	1
46140	1
46186	1.58496250072116
46227	2
46254	4
46272	1
46321	2.32192809488736
46357	2.32192809488736
46390	2.58496250072116
46406	1.58496250072116
46441	2
46481	3.32192809488736
46497	2
46531	3
46549	2.8073549220576
46574	2.32192809488736
46603	1
46634	2.8073549220576
46708	2.32192809488736
46742	2
46766	2
46796	3.58496250072116
46818	2.58496250072116
46852	1.58496250072116
46871	2.58496250072116
46892	2
46917	2
46939	2
46970	2
46987	2.8073549220576
47017	1.58496250072116
47066	2.32192809488736
47083	1
47107	2
47170	2.32192809488736
47191	1.58496250072116
47228	2.58496250072116
47242	1
47297	2
47321	2.32192809488736
47345	2.8073549220576
47380	2
47402	3
47427	2.32192809488736
47447	1.58496250072116
47468	1
47492	1
47518	2.32192809488736
47543	1.58496250072116
47564	1.58496250072116
47632	2
47663	1.58496250072116
47688	1.58496250072116
47715	1.58496250072116
47790	2
47846	1.58496250072116
47877	1.58496250072116
47905	2.32192809488736
47938	2.32192809488736
47985	2
48012	1.58496250072116
48032	2.32192809488736
48078	1.58496250072116
48220	1
48311	1
48408	1
48442	1
48526	1
48617	1
48654	2
48741	1.58496250072116
48792	1
49041	1
49070	1
49127	1
49219	1
49354	2.32192809488736
49405	1
49472	1
49534	1.58496250072116
49606	1
49656	1
49841	1
49880	1
49917	1.58496250072116
49938	2
50004	1.58496250072116
50034	1
50068	2
50139	2
50183	3.8073549220576
50207	2
50235	3.32192809488736
50258	1
50298	2
50331	3
50347	1.58496250072116
50371	2
50393	2
50421	3.58496250072116
50449	2.8073549220576
50470	3.32192809488736
50494	3.4594316186373
50519	2.32192809488736
50553	1.58496250072116
50574	1.58496250072116
50602	3.32192809488736
50623	3.32192809488736
50647	2.58496250072116
50669	2
50702	2.8073549220576
50733	2
50760	2
50786	3.70043971814109
50808	1.58496250072116
50843	1.58496250072116
50866	3.16992500144231
50894	4.52356195605701
50915	6.04439411935845
50936	6.39231742277876
50957	6.89481776330794
50977	5.08746284125034
50999	6.70043971814109
51020	6.24792751344359
51041	5.16992500144231
51062	5.32192809488736
51083	5.35755200461808
51103	5.88264304936184
51125	3.90689059560852
51146	4.75488750216347
51168	5.32192809488736
51188	5.04439411935845
51209	4.85798099512757
51231	5.04439411935845
51252	4.75488750216347
51272	4.8073549220576
51295	4.58496250072116
51315	4.90689059560852
51337	5.04439411935845
51357	5.28540221886225
51379	5.4262647547021
51400	5.7279204545632
51420	3.4594316186373
51444	5.4262647547021
51467	4.08746284125034
51487	4
51511	4.08746284125034
51534	4.16992500144231
51555	3.58496250072116
51577	5.32192809488736
51598	4.90689059560852
51621	4.4594316186373
51641	3
51663	4.64385618977472
51684	3.90689059560852
51709	5.16992500144231
51734	3.8073549220576
51753	4.32192809488736
51776	4.85798099512757
51798	4
51820	4.90689059560852
51841	4.16992500144231
51863	3.8073549220576
51882	4.64385618977472
51911	2.8073549220576
51931	3.32192809488736
51955	3.4594316186373
51977	4.32192809488736
51998	4.32192809488736
52021	4.08746284125034
52041	4.4594316186373
52067	4.32192809488736
52089	3.4594316186373
52111	4.52356195605701
52133	2.58496250072116
52153	4
52175	3.4594316186373
52277	1
52395	1.58496250072116
52429	4.39231742277876
52453	2.58496250072116
52475	3.32192809488736
52500	3.16992500144231
52522	3.8073549220576
52540	3.8073549220576
52563	2
52584	3.32192809488736
52609	4.75488750216347
52630	2.58496250072116
52648	2.32192809488736
52677	2.8073549220576
52704	3.16992500144231
52723	4.85798099512757
52746	4
52773	4.75488750216347
52795	3.70043971814109
52816	4.58496250072116
52842	4.52356195605701
52863	4.08746284125034
52888	4.24792751344359
52910	3.58496250072116
52932	2.8073549220576
52958	3.4594316186373
52976	2.58496250072116
53002	3.58496250072116
53025	2.8073549220576
53047	3.32192809488736
53073	3.32192809488736
53096	4.52356195605701
53125	3.32192809488736
53146	4.32192809488736
53167	3.16992500144231
53189	3.58496250072116
53215	4.75488750216347
53234	3.70043971814109
53257	3.16992500144231
53278	5.58496250072116
53295	3
53320	3.4594316186373
53346	3.58496250072116
53394	3.90689059560852
53415	4.58496250072116
53435	3.4594316186373
53458	3
53484	5.04439411935845
53506	4.52356195605701
53527	4.90689059560852
53551	4.90689059560852
53572	5
53592	3
53614	3.8073549220576
53638	3.16992500144231
53660	4.64385618977472
53685	2.8073549220576
53711	2.8073549220576
53734	4
53757	3.16992500144231
53777	4.32192809488736
53804	4
53827	5.12928301694497
53850	3.90689059560852
53873	5.08746284125034
53893	4.16992500144231
53914	3.16992500144231
53941	5.24792751344359
53961	4.32192809488736
53982	4
54004	4
54025	5.35755200461808
54047	4.64385618977472
54068	5.20945336562895
54089	5.58496250072116
54110	4.85798099512757
54131	4.75488750216347
54152	4.4594316186373
54174	3.8073549220576
54194	4.08746284125034
54221	3.16992500144231
54248	2
54277	3.8073549220576
54292	3.70043971814109
54317	2.8073549220576
54342	2.58496250072116
54363	3.4594316186373
54388	3
54421	2.8073549220576
54444	3
54466	3.32192809488736
54486	3.90689059560852
54512	3.4594316186373
54537	2.58496250072116
54569	3.16992500144231
54590	4.16992500144231
54609	3.4594316186373
54636	3.58496250072116
54651	2.8073549220576
54679	3.16992500144231
54701	3
54724	3.90689059560852
54751	3.16992500144231
54768	2.58496250072116
54795	1.58496250072116
54822	3.16992500144231
54845	2.8073549220576
54867	1.58496250072116
54903	3.32192809488736
54929	4
54951	3.16992500144231
54972	3.4594316186373
54993	2.8073549220576
55015	3.32192809488736
55035	3.16992500144231
55056	3.58496250072116
55078	4
55101	4
55122	3
55141	3.32192809488736
55162	2.32192809488736
55190	3.8073549220576
55212	3.4594316186373
55232	3.58496250072116
55257	4.08746284125034
55274	2
55310	1.58496250072116
55361	3.4594316186373
55380	2.8073549220576
55404	3.4594316186373
55424	3.16992500144231
55450	2.32192809488736
55472	2.8073549220576
55494	3.8073549220576
55522	3
55546	3.4594316186373
55581	3.16992500144231
55600	3
55656	3.70043971814109
55684	3.4594316186373
55720	3.32192809488736
55745	3.16992500144231
55764	2.32192809488736
55787	2
55823	2.58496250072116
55852	3.16992500144231
55877	3.32192809488736
55894	1.58496250072116
55930	2
55954	2.8073549220576
55981	3.90689059560852
55996	2
56039	3
56075	2.32192809488736
56121	3
56160	2
56200	2.32192809488736
56233	2
56269	2.8073549220576
56291	2
56319	3.32192809488736
56341	3.32192809488736
56359	2.58496250072116
56379	1.58496250072116
56395	1
56439	1.58496250072116
56481	2.32192809488736
56552	3.16992500144231
56600	2
56631	2
56654	1.58496250072116
56690	2.32192809488736
56807	3.90689059560852
56875	1
56971	3.8073549220576
57005	4
57026	5.52356195605701
57044	3.90689059560852
57069	3.32192809488736
57090	3.16992500144231
57121	2.8073549220576
57151	2.8073549220576
57174	2.32192809488736
57202	2.58496250072116
57222	2
57287	2
57310	1.58496250072116
57328	2
57357	2.8073549220576
57382	2.32192809488736
57405	2.58496250072116
57427	3.16992500144231
57450	3
57464	1
57499	1.58496250072116
57538	1
57579	2
57599	1
57631	1.58496250072116
57663	2.32192809488736
57687	2
57711	1.58496250072116
57732	2
57752	2.58496250072116
57778	1.58496250072116
57839	3.16992500144231
57863	1
57906	2.32192809488736
57960	2.32192809488736
58006	2
58032	2.58496250072116
58053	2
58078	2
58122	2.32192809488736
58163	1.58496250072116
58188	2
58222	2
58250	1.58496250072116
58267	1
58306	3
58324	1
58360	1
58413	2
58442	1
58477	2
58502	2
58536	1
58574	2.8073549220576
58598	1.58496250072116
58618	2
58650	2.32192809488736
58682	1
58740	2.58496250072116
58780	1.58496250072116
58806	1.58496250072116
58847	1
58900	2
58924	1.58496250072116
58950	2.32192809488736
59056	1
59093	1
59121	2
59152	1.58496250072116
59177	1.58496250072116
59213	2
59241	2.32192809488736
59266	2.32192809488736
59307	1.58496250072116
59336	2
59354	1
59416	1.58496250072116
59445	1.58496250072116
59531	1
59561	3
59583	2.32192809488736
59619	1.58496250072116
59649	1.58496250072116
59688	1.58496250072116
59719	2.58496250072116
59762	3
59804	1.58496250072116
59824	2.32192809488736
59890	1.58496250072116
59944	1.58496250072116
59966	2.32192809488736
60020	2.8073549220576
60038	2
60065	2
60087	2.58496250072116
60109	1.58496250072116
60130	1
60178	2
60204	1
60233	2.32192809488736
60261	3.16992500144231
60304	2
60343	2
60378	1
60423	1.58496250072116
60465	1.58496250072116
60493	2.32192809488736
60519	2.32192809488736
60554	3
60583	2.32192809488736
60620	2.8073549220576
60643	3.16992500144231
60672	2.8073549220576
60693	2.58496250072116
60706	1.58496250072116
60736	3.16992500144231
60766	1.58496250072116
60789	2.8073549220576
60813	2
60841	2.32192809488736
60874	2
60892	1
60941	1.58496250072116
60990	1
61098	2
61137	2.58496250072116
61177	2
61202	2
61308	1
61355	1.58496250072116
61385	1.58496250072116
61453	1.58496250072116
61487	1
61512	1.58496250072116
61542	1
61635	1
61659	1
61701	1
61743	1
61776	1
61823	2.8073549220576
61860	2.8073549220576
61885	2.32192809488736
61909	3.16992500144231
61933	3.16992500144231
61954	3
61987	1.58496250072116
62039	3.4594316186373
62061	3.16992500144231
62082	2.58496250072116
62109	1.58496250072116
62133	1.58496250072116
62175	2.8073549220576
62200	3
62224	2
62261	2
62294	2.58496250072116
62315	2
62334	1
62355	1
62429	2
62463	1
62507	2
62554	2
62601	2.58496250072116
62645	1.58496250072116
62698	1.58496250072116
62713	1.58496250072116
62738	1.58496250072116
62761	1.58496250072116
62789	1.58496250072116
62835	2
62856	2
62907	2
62941	3
62967	1
62999	1.58496250072116
63036	2.32192809488736
63070	2.58496250072116
63097	1.58496250072116
63143	1.58496250072116
63174	2
63195	2
63237	2
63253	2
63316	1.58496250072116
63341	1
63374	2
63396	2.32192809488736
63437	1.58496250072116
63460	2.32192809488736
63527	2
63554	1
63594	1
63662	1
63738	1
63853	1.58496250072116
63940	2.32192809488736
64145	2.58496250072116
64197	1.58496250072116
64243	1.58496250072116
64263	1
64292	1.58496250072116
64344	1
64455	2
64479	1
64503	1
64535	1.58496250072116
64556	1.58496250072116
64612	2.32192809488736
64660	2
64689	1
64744	1.58496250072116
64767	1
64811	1.58496250072116
65013	1
65056	1
65181	1
65224	4.08746284125034
65245	4.16992500144231
65267	4
65292	2
65308	1
65391	3.58496250072116
65413	5.12928301694497
65433	4.70043971814109
65451	3.16992500144231
65477	4.8073549220576
65501	4
65519	3.90689059560852
65546	4.64385618977472
65565	5.49185309632967
65590	3
65613	3.4594316186373
65639	4.52356195605701
65662	3.70043971814109
65682	4.4594316186373
65702	4.39231742277876
65725	3.70043971814109
65745	4.70043971814109
65767	5.85798099512757
65788	5.55458885167764
65808	5.24792751344359
65831	4.08746284125034
65853	3.90689059560852
65876	4.52356195605701
65887	1
65922	3
65942	2.58496250072116
65968	4.16992500144231
65989	4.90689059560852
66010	5.12928301694497
66032	2.58496250072116
66050	1
66081	1
66162	1.58496250072116
66212	1.58496250072116
66240	1
66286	2
66363	2
66396	1.58496250072116
66436	1.58496250072116
66464	1.58496250072116
66517	1
66554	1.58496250072116
66603	1
66626	1.58496250072116
66650	2
66679	1.58496250072116
66706	1
66736	1.58496250072116
66762	2.32192809488736
66817	1
66863	1.58496250072116
66906	1
66938	2
66992	1.58496250072116
67094	1.58496250072116
67114	1
67145	2
67215	2
67240	1
67265	1
67306	1
67346	2
67438	2.32192809488736
67463	2
67509	3
67527	1.58496250072116
67568	1
67604	3.4594316186373
67634	3.58496250072116
67652	2.32192809488736
67677	3.58496250072116
67704	3.32192809488736
67725	3.32192809488736
67747	3
67768	3
67790	2.8073549220576
67815	2.8073549220576
67847	3.32192809488736
67869	3
67888	3
67914	4.16992500144231
67934	3.4594316186373
67953	2.8073549220576
67983	3.4594316186373
68001	1.58496250072116
68038	4.32192809488736
68060	4.24792751344359
68084	2.58496250072116
68105	3.90689059560852
68133	2.58496250072116
68158	2.8073549220576
68183	3.16992500144231
68207	4
68228	4.39231742277876
68250	3.58496250072116
68276	3.70043971814109
68299	3.70043971814109
68323	3.70043971814109
68346	4.32192809488736
68367	3.70043971814109
68385	4.16992500144231
68408	4.08746284125034
68432	4.16992500144231
68453	3.32192809488736
68478	3.4594316186373
68508	2.8073549220576
68529	1.58496250072116
68558	3.16992500144231
68581	2.8073549220576
68603	2.58496250072116
68626	3.16992500144231
68648	3.32192809488736
68670	3.32192809488736
68694	4.39231742277876
68720	3.16992500144231
68743	4
68759	2
68788	2.32192809488736
68853	2
68906	3.16992500144231
68931	3.8073549220576
68957	3.90689059560852
68977	3.70043971814109
69002	2.58496250072116
69031	3
69052	2
69082	2.58496250072116
69103	2.58496250072116
69146	2
69167	3.58496250072116
69196	3.16992500144231
69217	2.8073549220576
69237	3.8073549220576
69263	3.32192809488736
69290	3
69307	2.32192809488736
69331	2
69362	3.16992500144231
69383	2.8073549220576
69428	3
69456	2.8073549220576
69479	3.16992500144231
69498	2
69524	3.8073549220576
69540	2
69569	3.8073549220576
69590	2.32192809488736
69614	2.8073549220576
69636	3.58496250072116
69658	3.16992500144231
69688	1.58496250072116
69717	2.32192809488736
69737	2
69769	2.58496250072116
69789	3
69814	3.16992500144231
69831	2
69865	2.58496250072116
69890	3
69912	3.16992500144231
69931	2.32192809488736
69951	2.32192809488736
69981	2
70011	2
70035	2.8073549220576
70055	2.8073549220576
70082	2
70102	2.58496250072116
70132	2.32192809488736
70163	2.8073549220576
70184	2
70210	2.58496250072116
70240	2
70282	3
70373	1
70512	4.08746284125034
70534	3.4594316186373
70555	4.52356195605701
70578	3
70600	3.8073549220576
70619	4.16992500144231
70645	3.32192809488736
70665	3.16992500144231
70685	3.16992500144231
70709	4.4594316186373
70729	5.20945336562895
70749	4
70773	3.32192809488736
70798	4.24792751344359
70818	4.8073549220576
70841	4
70861	3.90689059560852
70883	4.58496250072116
70907	4.90689059560852
70927	4.24792751344359
70949	3.32192809488736
70972	3.58496250072116
70994	3.4594316186373
71022	3
71042	3.58496250072116
71068	3.8073549220576
71089	4.4594316186373
71110	3.8073549220576
71130	3.16992500144231
71154	3.58496250072116
71179	4.58496250072116
71198	3
71222	3.32192809488736
71245	3.4594316186373
71265	2.58496250072116
71288	3.16992500144231
71312	3.4594316186373
71333	2.58496250072116
71358	2.58496250072116
71390	1.58496250072116
71413	3.58496250072116
71434	3.4594316186373
71456	4
71476	3.90689059560852
71502	3.4594316186373
71528	3.32192809488736
71563	3.16992500144231
71598	3.90689059560852
71623	3.32192809488736
71642	3.16992500144231
71673	3.16992500144231
71694	2.58496250072116
71710	3.4594316186373
71736	3
71767	3.8073549220576
71784	1.58496250072116
71821	3
71852	3
71874	2.8073549220576
71897	3
71921	3.16992500144231
71943	4.58496250072116
71964	4.16992500144231
71987	3.4594316186373
72008	3.16992500144231
72028	3.58496250072116
72065	3
72084	2.8073549220576
72109	3.70043971814109
72130	3.8073549220576
72155	3.4594316186373
72202	3
72228	2.8073549220576
72251	2.32192809488736
72271	2.8073549220576
72295	3.32192809488736
72314	2
72339	2
72369	2.32192809488736
72398	3
72435	1.58496250072116
72498	3.8073549220576
72530	2.8073549220576
72550	2
72578	3.32192809488736
72601	3
72626	3.32192809488736
72645	3.16992500144231
72672	3.16992500144231
72707	3.32192809488736
72728	3
72742	1.58496250072116
72768	3
72800	3.16992500144231
72829	2.32192809488736
72862	2.32192809488736
72885	2.32192809488736
72903	1
72936	3
72960	3.32192809488736
72979	3.16992500144231
73010	2.58496250072116
73033	1.58496250072116
73059	2
73090	2
73123	3
73145	1
73179	2.32192809488736
73200	3.70043971814109
73220	2.58496250072116
73242	2.32192809488736
73263	1.58496250072116
73283	1
73314	2.32192809488736
73332	1.58496250072116
73380	1
73411	1
73439	1
73460	1
73536	2.58496250072116
73570	2.32192809488736
73592	1
73620	2.8073549220576
73665	3.70043971814109
73687	2.58496250072116
73720	2.32192809488736
73736	1.58496250072116
73766	1.58496250072116
73799	2.8073549220576
73827	2.8073549220576
73840	2
73877	3.16992500144231
73905	2.58496250072116
73936	3.32192809488736
73957	2.32192809488736
73982	2.32192809488736
73999	2.32192809488736
74031	1.58496250072116
74055	2.8073549220576
74079	2
74111	2.32192809488736
74191	1
74289	1.58496250072116
74351	2
74385	1
74432	1
74501	1.58496250072116
74539	1.58496250072116
74577	1
74602	1
74647	1.58496250072116
74669	1
74712	1
74736	1
74795	1.58496250072116
74938	2
75034	1.58496250072116
75088	1.58496250072116
75109	1.58496250072116
75156	1
75205	2.58496250072116
75231	1
[truncated: 50,810 more rows]
