# Supplementary material for: A Compendium of Nucleosome and Transcript Profiles Reveals Determinants of Chromatin Architecture and Transcription
Source: PLoS Genet. 2013 May 2;9(5):e1003479. doi: 10.1371/journal.pgen.1003479 (PMC3642058; doi:10.1371/journal.pgen.1003479)
Supplement: Table S1 — Strain information. (XLS) [file pgen.1003479.s011.xls]

## Sheet: Sheet1
Table S1. Strain information
Systematic ID	Gene ID	allele	strain background
YKL112W	ABF1	ts	BY4741, MATa his3Δ1 leu2Δ0 met15Δ0 ura3Δ0 abf1-101::KanMX
YJL115W	ASF1	deletion	BY4741, MATa his3Δ1 leu2Δ0 met15Δ0 ura3Δ0
YNL039W	BDP1	tet	BY4741, MATa his3Δ1 leu2Δ0 met15Δ0 URA3::CMV-tTA
YDL074C	BRE1	deletion	BY4741, MATa his3Δ1 leu2Δ0 met15Δ0 ura3Δ0
YML102W	CAC2	deletion	BY4741, MATa his3Δ1 leu2Δ0 met15Δ0 ura3Δ0
YER164W	CHD1	deletion	BY4741, MATa his3Δ1 leu2Δ0 met15Δ0 ura3Δ0
YBR112C	CYC8	deletion	BY4741, MATa his3Δ1 leu2Δ0 met15Δ0 ura3Δ0
YML113W	DAT1	deletion	BY4741, MATa his3Δ1 leu2Δ0 met15Δ0 ura3Δ0
YDR440W	DOT1	deletion	BY4741, MATa his3Δ1 leu2Δ0 met15Δ0 ura3Δ0
YGL043W	DST1	deletion	BY4741, MATa his3Δ1 leu2Δ0 met15Δ0 ura3Δ0
YOR244W	ESA1	ts	BY4741, MATa his3Δ1 leu2Δ0 met15Δ0 ura3Δ0 esa1-Δ414::KanMX
YLR449W	FPR4	deletion	BY4741, MATa his3Δ1 leu2Δ0 met15Δ0 ura3Δ0
YPL075W	GCR1	tet	BY4741, MATa his3Δ1 leu2Δ0 met15Δ0 URA3::CMV-tTA
YPL127C	HHO1	deletion	BY4741, MATa his3Δ1 leu2Δ0 met15Δ0 ura3Δ0
YNL031C	HHT2	deletion	BY4741, MATa his3Δ1 leu2Δ0 met15Δ0 ura3Δ0
YBL008W	HIR1	deletion	BY4741, MATa his3Δ1 leu2Δ0 met15Δ0 ura3Δ0
YGL073W	HSF1	ts	BY4741, MATa his3Δ1 leu2Δ0 met15Δ0 ura3Δ0 hsf1-848::KanMX
YOL012C	HTZ1	deletion	BY4741, MATa his3Δ1 leu2Δ0 met15Δ0 ura3Δ0
YGL150C	INO80	deletion	LS20, matΔ, his3Δ, ade2Δ, can1Δ, trp1Δ, ura3Δ, leu2Δ, lys5Δ, cyh2r, ade3::GalHO
YBR245C	ISW1	deletion	BY4741, MATa his3Δ1 leu2Δ0 met15Δ0 ura3Δ0
YOR304W	ISW2	deletion	BY4741, MATa his3Δ1 leu2Δ0 met15Δ0 ura3Δ0
YMR043W	MCM1	ts	BY4741, MATa his3Δ1 leu2Δ0 met15Δ0 ura3Δ0 KanMX::mcm1-URA3
YBR195C	MSI1	deletion	BY4741, MATa his3Δ1 leu2Δ0 met15Δ0 ura3Δ0
YKR048C	NAP1	deletion	BY4741, MATa his3Δ1 leu2Δ0 met15Δ0 ura3Δ0
YBR279W	PAF1	deletion	BY4741, MATa his3Δ1 leu2Δ0 met15Δ0 ura3Δ0
YNL216W	RAP1	ts and tet	BY4741, MATa his3Δ1 leu2Δ0 met15Δ0 ura3Δ0 rap1-1::KanMX; BY4741, MATa his3Δ1 leu2Δ0 met15Δ0 URA3::CMV-tTA
YBR049C	REB1	ts	BY4741, MATa his3Δ1 leu2Δ0 met15Δ0 ura3Δ0 KanMX::reb1-212-URA3
YPR018W	RLF2	deletion	BY4741, MATa his3Δ1 leu2Δ0 met15Δ0 ura3Δ0
YOR341W	RPA190	tet	BY4741, MATa his3Δ1 leu2Δ0 met15Δ0 URA3::CMV-tTA
YOR151C	RPB2	tet	BY4741, MATa his3Δ1 leu2Δ0 met15Δ0 URA3::CMV-tTA
YNL330C	RPD3	deletion	BY4741, MATa his3Δ1 leu2Δ0 met15Δ0 ura3Δ0
YDL140C	RPO21	ts	BY4741, MATa his3Δ1 leu2Δ0 met15Δ0 ura3Δ0 rpo21-1::KanMX
YKL125W	RRN3	tet	BY4741, MATa his3Δ1 leu2Δ0 met15Δ0 URA3::CMV-tTA
YDR303C	RSC3	ts	BY4741, MATa his3Δ1 leu2Δ0 met15Δ0 ura3Δ0 rsc3-1::KanMX
YHR056C	RSC30	deletion	BY4741, MATa his3Δ1 leu2Δ0 met15Δ0 ura3Δ0
YHR119W	SET1	deletion	BY4741, MATa his3Δ1 leu2Δ0 met15Δ0 ura3Δ0
YJL168C	SET2	deletion	BY4741, MATa his3Δ1 leu2Δ0 met15Δ0 ura3Δ0
YDL042C	SIR2	deletion	BY4741, MATa his3Δ1 leu2Δ0 met15Δ0 ura3Δ0
YDR477W	SNF1	deletion	BY4741, MATa his3Δ1 leu2Δ0 met15Δ0 ura3Δ0
YOR290C	SNF2	deletion	BY4741, MATa his3Δ1 leu2Δ0 met15Δ0 ura3Δ0
YJL127C	SPT10	deletion	BY4741, MATa his3Δ1 leu2Δ0 met15Δ0 ura3Δ0
YER148W	SPT15	ts	BY4741, MATa his3Δ1 leu2Δ0 met15Δ0 ura3Δ0 spt15-I143N::KanMX
YGL207W	SPT16	ts	FY85, MATa his4-912δ lys2-128δ leu2Δ1 ura3-52 spt16-197
YMR179W	SPT21	deletion	BY4741, MATa his3Δ1 leu2Δ0 met15Δ0 ura3Δ0
YGR116W	SPT6	ts	FY85, MATa his4-912δ lys2-128δ leu2Δ1 ura3-52 spt6-1004
YMR053C	STB2	deletion	BY4741, MATa his3Δ1 leu2Δ0 met15Δ0 ura3Δ0
YER111C	SWI4	deletion	BY4741, MATa his3Δ1 leu2Δ0 met15Δ0 ura3Δ0
YDR334W	SWR1	deletion	BY4741, MATa his3Δ1 leu2Δ0 met15Δ0 ura3Δ0
YPL128C	TBF1	ts	BY4741, MATa his3Δ1 leu2Δ0 met15Δ0 ura3Δ0 KanMX::tbf1-URA3
YCR084C	TUP1	deletion	BY4741, MATa his3Δ1 leu2Δ0 met15Δ0 ura3Δ0
YNL246W	VPS75	deletion	BY4741, MATa his3Δ1 leu2Δ0 met15Δ0 ura3Δ0
Other	WT genotype	Mutant genotype
Histone depletion	MHY308, MATa ade2-101 his3-A200 leu2-3, 112 lys-801 trpl-A901 ura3-52 GAL+ thr tyr arg4-1 Ah4-J[HIS3+] Ah4-2[LEU2+ ]/pMH310 (CEN TRPI HHF2)	UKY403, MATa ade2-101 his3-A200 leu2-3, 112 lys-801 trpl-A901 ura3-52 GAL+ thr tyr arg4-1 Ah4-J[HIS3+] Ah4-2[LEU2+ ]/pUK421 (CEN TRPI+ GAL-H4-2 +)
Galactose to Glucose switch
Drug treatments	BY4741, MATa his3Δ1 leu2Δ0 met15Δ0 ura3Δ0	NA
