# Supplementary material for: A Compendium of Nucleosome and Transcript Profiles Reveals Determinants of Chromatin Architecture and Transcription
Source: PLoS Genet. 2013 May 2;9(5):e1003479. doi: 10.1371/journal.pgen.1003479 (PMC3642058; doi:10.1371/journal.pgen.1003479)
Supplement: Table S2 — Listing of antisense and intergenic regions with significant expression changes. (XLS) [file pgen.1003479.s012.xls]

## Sheet: Sheet1
Table S2. Listing of antisense and intergenic regions with significant expression changes
Condition	chromosome	start	end	name	strand	expression vs. reference
abf1-ts	chr10	714847	715138	nr00001	+	decreased
abf1-ts	chr11	66571	67044	nr00002	+	decreased
abf1-ts	chr12	451432	451849	nr00003	+	decreased
abf1-ts	chr1	200622	205535	nr00004	+	decreased
abf1-ts	chr9	384240	384705	nr00005	+	decreased
abf1-ts	chr12	459880	460377	nr00006	+	decreased
abf1-ts	chr14	281730	281907	nr00007	+	decreased
abf1-ts	chr13	225088	225201	nr00008	+	decreased
abf1-ts	chr13	625160	625473	nr00009	+	decreased
abf1-ts	chr16	324112	324209	nr00010	+	decreased
abf1-ts	chr2	681423	681672	nr00011	+	decreased
abf1-ts	chr12	370736	371041	nr00012	+	decreased
abf1-ts	chr4	1016252	1016357	nr00013	+	decreased
abf1-ts	chr9	338512	338729	nr00014	+	decreased
abf1-ts	chr16	675778	675875	nr00015	+	decreased
abf1-ts	chr13	158440	158569	nr00016	+	decreased
abf1-ts	chr9	177568	177745	nr00017	+	decreased
abf1-ts	chr11	614269	614398	nr00018	+	decreased
abf1-ts	chr6	54816	55169	nr00019	+	decreased
abf1-ts	chr10	217895	218320	nr00020	+	decreased
abf1-ts	chr12	458688	459441	nr00021	+	decreased
abf1-ts	chr2	63528	63697	nr00022	+	decreased
abf1-ts	chr10	525583	525816	nr00023	+	decreased
abf1-ts	chr4	222112	222249	nr00024	+	decreased
abf1-ts	chr4	867988	868173	nr00025	+	decreased
abf1-ts	chr12	467824	468577	nr00026	+	decreased
abf1-ts	chr9	117840	118009	nr00027	+	decreased
abf1-ts	chr13	540296	540441	nr00028	+	decreased
abf1-ts	chr5	280024	280313	nr00029	+	decreased
abf1-ts	chr14	355386	355523	nr00030	+	decreased
abf1-ts	chr2	419806	419927	nr00031	+	decreased
abf1-ts	chr15	860930	861043	nr00032	+	decreased
abf1-ts	chr9	434656	434801	nr00033	+	decreased
abf1-ts	chr7	877082	877259	nr00034	+	decreased
abf1-ts	chr4	1055108	1055277	nr00035	+	decreased
abf1-ts	chr12	458468	460213	nr00036	-	decreased
abf1-ts	chr3	133413	133526	nr00037	-	decreased
abf1-ts	chr12	320212	320389	nr00038	-	decreased
abf1-ts	chr12	324660	325197	nr00039	-	decreased
abf1-ts	chr13	759460	759629	nr00040	-	decreased
abf1-ts	chr7	753974	754127	nr00041	-	decreased
abf1-ts	chr14	53628	53757	nr00042	-	decreased
abf1-ts	chr2	71724	71829	nr00043	-	decreased
abf1-ts	chr1	71594	71723	nr00044	-	decreased
abf1-ts	chr15	161949	162054	nr00045	-	decreased
abf1-ts	chr15	350949	351110	nr00046	-	decreased
abf1-ts	chr5	141564	141669	nr00047	-	decreased
abf1-ts	chr4	639039	639144	nr00048	-	decreased
abf1-ts	chr4	461844	462413	nr00049	-	decreased
abf1-ts	chr9	129596	129701	nr00050	-	decreased
abf1-ts	chr15	969574	970007	nr00051	-	decreased
abf1-ts	chr9	254836	255037	nr00052	-	decreased
abf1-ts	chr7	197494	197591	nr00053	-	decreased
abf1-ts	chr16	24140	24269	nr00054	-	decreased
abf1-ts	chr8	383893	384454	nr00055	-	decreased
abf1-ts	chr16	801734	801951	nr00056	-	decreased
abf1-ts	chr4	1468800	1468897	nr00057	-	decreased
abf1-ts	chr2	76660	76765	nr00058	-	decreased
abf1-ts	chr15	676701	676806	nr00059	-	decreased
abf1-ts	chr4	593374	593487	nr00060	-	decreased
abf1-ts	chr13	756924	757029	nr00061	-	decreased
abf1-ts	chr12	489364	489485	nr00062	-	decreased
abf1-ts	chr14	479246	479383	nr00063	-	decreased
abf1-ts	chr12	485984	486801	nr00064	+	increased
abf1-ts	chr2	743719	744272	nr00065	+	increased
abf1-ts	chr13	362720	363105	nr00066	+	increased
abf1-ts	chr8	213993	214882	nr00067	+	increased
abf1-ts	chr11	303986	305347	nr00068	+	increased
abf1-ts	chr7	11984	14609	nr00069	+	increased
abf1-ts	chr15	1080490	1082235	nr00070	+	increased
abf1-ts	chr4	470992	471657	nr00071	+	increased
abf1-ts	chr15	336609	337010	nr00072	+	increased
abf1-ts	chr8	222592	223321	nr00073	+	increased
abf1-ts	chr16	13248	14185	nr00074	+	increased
abf1-ts	chr8	64593	64954	nr00075	+	increased
abf1-ts	chr10	293671	294232	nr00076	+	increased
abf1-ts	chr9	412088	412785	nr00077	+	increased
abf1-ts	chr6	10784	11953	nr00078	+	increased
abf1-ts	chr4	650475	650756	nr00079	+	increased
abf1-ts	chr4	1521164	1521557	nr00080	+	increased
abf1-ts	chr13	912840	914513	nr00081	+	increased
abf1-ts	chr1	19960	20633	nr00082	+	increased
abf1-ts	chr12	469104	469913	nr00083	+	increased
abf1-ts	chr14	445210	446859	nr00084	+	increased
abf1-ts	chr2	398782	399815	nr00085	+	increased
abf1-ts	chr7	937098	938179	nr00086	+	increased
abf1-ts	chr9	302112	302913	nr00087	+	increased
abf1-ts	chr16	243224	244201	nr00088	+	increased
abf1-ts	chr13	840384	841177	nr00089	+	increased
abf1-ts	chr13	395112	396937	nr00090	+	increased
abf1-ts	chr4	1776	6433	nr00091	+	increased
abf1-ts	chr12	472736	473569	nr00092	+	increased
abf1-ts	chr3	672	1049	nr00093	+	increased
abf1-ts	chr4	81544	82633	nr00094	+	increased
abf1-ts	chr16	932562	933379	nr00095	+	increased
abf1-ts	chr14	283082	284043	nr00096	+	increased
abf1-ts	chr1	227678	228559	nr00097	+	increased
abf1-ts	chr15	491105	492482	nr00098	+	increased
abf1-ts	chr11	663317	664598	nr00099	+	increased
abf1-ts	chr16	352594	353003	nr00100	+	increased
abf1-ts	chr11	305410	306267	nr00101	+	increased
abf1-ts	chr11	596995	598532	nr00102	+	increased
abf1-ts	chr3	170393	172762	nr00103	+	increased
abf1-ts	chr1	22784	23553	nr00104	+	increased
abf1-ts	chr11	575899	576668	nr00105	+	increased
abf1-ts	chr9	406792	407913	nr00106	+	increased
abf1-ts	chr10	255079	256568	nr00107	+	increased
abf1-ts	chr10	740639	741312	nr00108	+	increased
abf1-ts	chr15	958314	958851	nr00109	+	increased
abf1-ts	chr13	371216	371977	nr00110	+	increased
abf1-ts	chr8	59105	59754	nr00111	+	increased
abf1-ts	chr4	8816	9617	nr00112	+	increased
abf1-ts	chr12	725144	725825	nr00113	+	increased
abf1-ts	chr13	506792	509217	nr00114	+	increased
abf1-ts	chr16	924778	926059	nr00115	+	increased
abf1-ts	chr10	226903	227272	nr00116	+	increased
abf1-ts	chr2	10800	12697	nr00117	+	increased
abf1-ts	chr10	123807	126216	nr00118	+	increased
abf1-ts	chr2	555543	556248	nr00119	+	increased
abf1-ts	chr7	326882	327371	nr00120	+	increased
abf1-ts	chr13	423704	424937	nr00121	+	increased
abf1-ts	chr10	261127	262168	nr00122	+	increased
abf1-ts	chr12	830158	830831	nr00123	+	increased
abf1-ts	chr7	660114	660875	nr00124	+	increased
abf1-ts	chr16	593458	594011	nr00125	+	increased
abf1-ts	chr14	770419	770988	nr00126	+	increased
abf1-ts	chr16	684026	684419	nr00127	+	increased
abf1-ts	chr6	191872	192521	nr00128	+	increased
abf1-ts	chr4	1517060	1517493	nr00129	+	increased
abf1-ts	chr15	85481	86050	nr00130	+	increased
abf1-ts	chr4	338992	339353	nr00131	+	increased
abf1-ts	chr1	25520	27145	nr00132	+	increased
abf1-ts	chr5	533344	535361	nr00133	+	increased
abf1-ts	chr14	755427	756284	nr00134	+	increased
abf1-ts	chr2	181622	182367	nr00135	+	increased
abf1-ts	chr12	607464	608817	nr00136	+	increased
abf1-ts	chr8	76609	77386	nr00137	+	increased
abf1-ts	chr4	518314	518771	nr00138	+	increased
abf1-ts	chr10	663343	663920	nr00139	+	increased
abf1-ts	chr4	1114324	1114853	nr00140	+	increased
abf1-ts	chr10	164543	165176	nr00141	+	increased
abf1-ts	chr11	642885	645278	nr00142	+	increased
abf1-ts	chr13	895744	896081	nr00143	+	increased
abf1-ts	chr16	335928	337081	nr00144	+	increased
abf1-ts	chr9	387568	388329	nr00145	+	increased
abf1-ts	chr15	1045362	1046139	nr00146	+	increased
abf1-ts	chr2	427718	429007	nr00147	+	increased
abf1-ts	chr4	1487580	1488517	nr00148	+	increased
abf1-ts	chr9	222960	223897	nr00149	+	increased
abf1-ts	chr11	20320	20889	nr00150	+	increased
abf1-ts	chr8	533651	535508	nr00151	+	increased
abf1-ts	chr2	429590	430031	nr00152	+	increased
abf1-ts	chr3	7448	8305	nr00153	+	increased
abf1-ts	chr7	731354	732803	nr00154	+	increased
abf1-ts	chr5	48424	49169	nr00155	+	increased
abf1-ts	chr4	1483724	1484933	nr00156	+	increased
abf1-ts	chr12	482512	483145	nr00157	+	increased
abf1-ts	chr4	1193364	1193893	nr00158	+	increased
abf1-ts	chr11	150883	152692	nr00159	+	increased
abf1-ts	chr16	210872	211569	nr00160	+	increased
abf1-ts	chr5	413280	414361	nr00161	+	increased
abf1-ts	chr4	1272820	1273373	nr00162	+	increased
abf1-ts	chr10	737511	739632	nr00163	+	increased
abf1-ts	chr3	242609	243858	nr00164	+	increased
abf1-ts	chr6	8504	9305	nr00165	+	increased
abf1-ts	chr14	12952	13865	nr00166	+	increased
abf1-ts	chr4	12544	14401	nr00167	+	increased
abf1-ts	chr12	366736	367145	nr00168	+	increased
abf1-ts	chr4	744235	744924	nr00169	+	increased
abf1-ts	chr12	249344	250497	nr00170	+	increased
abf1-ts	chr12	403296	404089	nr00171	+	increased
abf1-ts	chr7	766986	767403	nr00172	+	increased
abf1-ts	chr12	542112	543585	nr00173	+	increased
abf1-ts	chr5	490704	490817	nr00174	+	increased
abf1-ts	chr13	921712	921953	nr00175	+	increased
abf1-ts	chr12	796742	796879	nr00176	+	increased
abf1-ts	chr15	969394	970243	nr00177	+	increased
abf1-ts	chr4	668307	668644	nr00178	+	increased
abf1-ts	chr15	1076346	1076451	nr00179	+	increased
abf1-ts	chr4	683755	684452	nr00180	+	increased
abf1-ts	chr7	730018	730291	nr00181	+	increased
abf1-ts	chr7	545234	545555	nr00182	+	increased
abf1-ts	chr15	738073	738266	nr00183	+	increased
abf1-ts	chr5	567088	567281	nr00184	+	increased
abf1-ts	chr1	213230	213711	nr00185	+	increased
abf1-ts	chr4	1166644	1167461	nr00186	+	increased
abf1-ts	chr1	27472	27825	nr00187	+	increased
abf1-ts	chr14	726459	726620	nr00188	+	increased
abf1-ts	chr8	215993	216226	nr00189	+	increased
abf1-ts	chr15	300233	300482	nr00190	+	increased
abf1-ts	chr13	5936	6257	nr00191	+	increased
abf1-ts	chr14	731979	732180	nr00192	+	increased
abf1-ts	chr12	66232	66489	nr00193	+	increased
abf1-ts	chr12	481112	481377	nr00194	+	increased
abf1-ts	chr3	310401	310866	nr00195	+	increased
abf1-ts	chr9	260976	261121	nr00196	+	increased
abf1-ts	chr15	337553	338554	nr00197	+	increased
abf1-ts	chr15	422537	422914	nr00198	+	increased
abf1-ts	chr5	400816	400977	nr00199	+	increased
abf1-ts	chr9	243672	243921	nr00200	+	increased
abf1-ts	chr16	409098	409227	nr00201	+	increased
abf1-ts	chr1	384	697	nr00202	+	increased
abf1-ts	chr7	277330	277523	nr00203	+	increased
abf1-ts	chr7	563818	563915	nr00204	+	increased
abf1-ts	chr7	438898	439011	nr00205	+	increased
abf1-ts	chr5	407296	408121	nr00206	+	increased
abf1-ts	chr15	355953	356050	nr00207	+	increased
abf1-ts	chr16	253896	254057	nr00208	+	increased
abf1-ts	chr9	34936	35113	nr00209	+	increased
abf1-ts	chr12	405544	406513	nr00210	+	increased
abf1-ts	chr4	48608	48729	nr00211	+	increased
abf1-ts	chr16	806594	806715	nr00212	+	increased
abf1-ts	chr13	262800	262937	nr00213	+	increased
abf1-ts	chr8	543195	543380	nr00214	+	increased
abf1-ts	chr7	428434	428603	nr00215	+	increased
abf1-ts	chr8	528923	529068	nr00216	+	increased
abf1-ts	chr7	74425	74754	nr00217	+	increased
abf1-ts	chr8	4960	5537	nr00218	+	increased
abf1-ts	chr8	314296	314489	nr00219	+	increased
abf1-ts	chr2	355991	356248	nr00220	+	increased
abf1-ts	chr4	1063084	1063277	nr00221	+	increased
abf1-ts	chr7	832066	832379	nr00222	+	increased
abf1-ts	chr3	298801	299186	nr00223	+	increased
abf1-ts	chr11	649949	650110	nr00224	+	increased
abf1-ts	chr1	214798	214903	nr00225	+	increased
abf1-ts	chr10	7376	7673	nr00226	+	increased
abf1-ts	chr10	127279	128568	nr00227	+	increased
abf1-ts	chr4	1296428	1296589	nr00228	+	increased
abf1-ts	chr5	98312	98433	nr00229	+	increased
abf1-ts	chr14	507619	507708	nr00230	+	increased
abf1-ts	chr16	215432	215641	nr00231	+	increased
abf1-ts	chr16	941466	941571	nr00232	+	increased
abf1-ts	chr2	3432	3545	nr00233	+	increased
abf1-ts	chr7	959146	959763	nr00234	+	increased
abf1-ts	chr5	41568	41937	nr00235	+	increased
abf1-ts	chr5	50832	51849	nr00236	+	increased
abf1-ts	chr13	30128	30585	nr00237	+	increased
abf1-ts	chr14	345722	345955	nr00238	+	increased
abf1-ts	chr15	161465	161754	nr00239	+	increased
abf1-ts	chr15	459441	459770	nr00240	+	increased
abf1-ts	chr14	547651	547900	nr00241	+	increased
abf1-ts	chr7	739298	739563	nr00242	+	increased
abf1-ts	chr16	926690	927051	nr00243	+	increased
abf1-ts	chr7	819354	819459	nr00244	+	increased
abf1-ts	chr14	514123	515356	nr00245	+	increased
abf1-ts	chr6	267456	267729	nr00246	+	increased
abf1-ts	chr4	883436	883565	nr00247	+	increased
abf1-ts	chr2	258103	258264	nr00248	+	increased
abf1-ts	chr2	46800	47233	nr00249	+	increased
abf1-ts	chr14	408098	408251	nr00250	+	increased
abf1-ts	chr5	268840	269049	nr00251	+	increased
abf1-ts	chr15	254145	254250	nr00252	+	increased
abf1-ts	chr4	693283	693436	nr00253	+	increased
abf1-ts	chr4	529882	530035	nr00254	+	increased
abf1-ts	chr15	709049	709298	nr00255	+	increased
abf1-ts	chr2	126590	127007	nr00256	+	increased
abf1-ts	chr1	165366	165479	nr00257	+	increased
abf1-ts	chr4	513026	513251	nr00258	+	increased
abf1-ts	chr14	76650	76779	nr00259	+	increased
abf1-ts	chr14	276298	276467	nr00260	+	increased
abf1-ts	chr16	90648	91017	nr00261	+	increased
abf1-ts	chr14	598691	598884	nr00262	+	increased
abf1-ts	chr11	395931	396092	nr00263	+	increased
abf1-ts	chr13	584304	584473	nr00264	+	increased
abf1-ts	chr13	377840	377937	nr00265	+	increased
abf1-ts	chr4	609266	609531	nr00266	+	increased
abf1-ts	chr11	118531	118740	nr00267	+	increased
abf1-ts	chr2	332679	332784	nr00268	+	increased
abf1-ts	chr7	779802	780299	nr00269	+	increased
abf1-ts	chr1	214086	214255	nr00270	+	increased
abf1-ts	chr2	321215	321344	nr00271	+	increased
abf1-ts	chr8	262128	262305	nr00272	+	increased
abf1-ts	chr14	7864	7953	nr00273	+	increased
abf1-ts	chr4	957828	958501	nr00274	+	increased
abf1-ts	chr1	182838	183143	nr00275	+	increased
abf1-ts	chr7	902002	902251	nr00276	+	increased
abf1-ts	chr1	208894	209391	nr00277	+	increased
abf1-ts	chr5	49384	49689	nr00278	+	increased
abf1-ts	chr10	741943	742160	nr00279	+	increased
abf1-ts	chr14	493138	493291	nr00280	+	increased
abf1-ts	chr14	96714	96827	nr00281	+	increased
abf1-ts	chr11	499731	499916	nr00282	+	increased
abf1-ts	chr5	316856	317009	nr00283	+	increased
abf1-ts	chr2	326199	326544	nr00284	+	increased
abf1-ts	chr7	968865	969042	nr00285	+	increased
abf1-ts	chr11	16920	17121	nr00286	+	increased
abf1-ts	chr11	245785	248226	nr00287	+	increased
abf1-ts	chr4	783755	784028	nr00288	+	increased
abf1-ts	chr13	829168	829489	nr00289	+	increased
abf1-ts	chr15	637097	638250	nr00290	+	increased
abf1-ts	chr4	497017	497410	nr00291	+	increased
abf1-ts	chr12	795334	795431	nr00292	+	increased
abf1-ts	chr9	127672	127969	nr00293	+	increased
abf1-ts	chr5	558752	559713	nr00294	+	increased
abf1-ts	chr15	854498	854971	nr00295	+	increased
abf1-ts	chr12	981983	982264	nr00296	+	increased
abf1-ts	chr7	574818	575099	nr00297	+	increased
abf1-ts	chr8	506115	506284	nr00298	+	increased
abf1-ts	chr14	10504	11361	nr00299	+	increased
abf1-ts	chr4	1488972	1489085	nr00300	+	increased
abf1-ts	chr4	537666	537803	nr00301	+	increased
abf1-ts	chr15	324689	324802	nr00302	+	increased
abf1-ts	chr4	725331	725460	nr00303	+	increased
abf1-ts	chr16	492290	492427	nr00304	+	increased
abf1-ts	chr11	142011	142148	nr00305	+	increased
abf1-ts	chr4	485681	486298	nr00306	+	increased
abf1-ts	chr4	609754	610323	nr00307	+	increased
abf1-ts	chr14	636627	636748	nr00308	+	increased
abf1-ts	chr11	348690	349075	nr00309	+	increased
abf1-ts	chr10	94736	94857	nr00310	+	increased
abf1-ts	chr4	784107	784380	nr00311	+	increased
abf1-ts	chr5	565608	565753	nr00312	+	increased
abf1-ts	chr2	6200	6505	nr00313	+	increased
abf1-ts	chr8	222288	222505	nr00314	+	increased
abf1-ts	chr16	346016	346241	nr00315	+	increased
abf1-ts	chr7	573482	573835	nr00316	+	increased
abf1-ts	chr8	217705	217993	nr00317	+	increased
abf1-ts	chr15	712281	712530	nr00318	+	increased
abf1-ts	chr7	884474	884619	nr00319	+	increased
abf1-ts	chr11	313402	313515	nr00320	+	increased
abf1-ts	chr2	75024	75169	nr00321	+	increased
abf1-ts	chr4	533354	533483	nr00322	+	increased
abf1-ts	chr16	697522	698387	nr00323	+	increased
abf1-ts	chr7	400	601	nr00324	+	increased
abf1-ts	chr7	582074	582291	nr00325	+	increased
abf1-ts	chr2	391982	392135	nr00326	+	increased
abf1-ts	chr4	617427	618260	nr00327	+	increased
abf1-ts	chr4	1022332	1022517	nr00328	+	increased
abf1-ts	chr1	212430	212631	nr00329	+	increased
abf1-ts	chr11	658661	658758	nr00330	+	increased
abf1-ts	chr6	5136	5433	nr00331	+	increased
abf1-ts	chr12	224880	225081	nr00332	+	increased
abf1-ts	chr15	113393	113498	nr00333	+	increased
abf1-ts	chr16	9576	9777	nr00334	+	increased
abf1-ts	chr4	652803	652932	nr00335	+	increased
abf1-ts	chr5	110808	110929	nr00336	+	increased
abf1-ts	chr4	516970	517083	nr00337	+	increased
abf1-ts	chr7	16672	17017	nr00338	+	increased
abf1-ts	chr12	700040	700313	nr00339	+	increased
abf1-ts	chr15	1078362	1078491	nr00340	+	increased
abf1-ts	chr13	511808	512057	nr00341	+	increased
abf1-ts	chr11	164963	165116	nr00342	+	increased
abf1-ts	chr4	1108324	1108541	nr00343	+	increased
abf1-ts	chr4	1301212	1301485	nr00344	+	increased
abf1-ts	chr16	620506	620675	nr00345	+	increased
abf1-ts	chr2	430542	430807	nr00346	+	increased
abf1-ts	chr15	672777	673418	nr00347	+	increased
abf1-ts	chr11	455835	456212	nr00348	+	increased
abf1-ts	chr4	1319060	1319525	nr00349	+	increased
abf1-ts	chr12	477880	478081	nr00350	+	increased
abf1-ts	chr3	127289	127426	nr00351	+	increased
abf1-ts	chr8	111113	111218	nr00352	+	increased
abf1-ts	chr16	442890	443011	nr00353	+	increased
abf1-ts	chr9	142160	142817	nr00354	+	increased
abf1-ts	chr16	6656	7161	nr00355	+	increased
abf1-ts	chr13	480856	481201	nr00356	+	increased
abf1-ts	chr14	7024	7345	nr00357	+	increased
abf1-ts	chr4	221016	221489	nr00358	+	increased
abf1-ts	chr7	754370	754515	nr00359	+	increased
abf1-ts	chr6	169648	169833	nr00360	+	increased
abf1-ts	chr10	268199	268720	nr00361	+	increased
abf1-ts	chr10	181431	181928	nr00362	+	increased
abf1-ts	chr5	494408	494553	nr00363	+	increased
abf1-ts	chr10	725031	725160	nr00364	+	increased
abf1-ts	chr5	61584	61769	nr00365	+	increased
abf1-ts	chr14	356018	356355	nr00366	+	increased
abf1-ts	chr7	712418	713075	nr00367	+	increased
abf1-ts	chr15	436161	436538	nr00368	+	increased
abf1-ts	chr4	504	833	nr00369	+	increased
abf1-ts	chr2	351175	351848	nr00370	+	increased
abf1-ts	chr12	92184	92313	nr00371	+	increased
abf1-ts	chr4	506506	507891	nr00372	+	increased
abf1-ts	chr8	116529	116658	nr00373	+	increased
abf1-ts	chr7	1059042	1059595	nr00374	+	increased
abf1-ts	chr7	412778	413083	nr00375	+	increased
abf1-ts	chr12	47616	47737	nr00376	+	increased
abf1-ts	chr9	7368	7665	nr00377	+	increased
abf1-ts	chr8	60201	60370	nr00378	+	increased
abf1-ts	chr8	529667	529948	nr00379	+	increased
abf1-ts	chr16	876418	876579	nr00380	+	increased
abf1-ts	chr4	668723	668916	nr00381	+	increased
abf1-ts	chr8	548867	548988	nr00382	+	increased
abf1-ts	chr14	711379	711532	nr00383	+	increased
abf1-ts	chr13	610544	610785	nr00384	+	increased
abf1-ts	chr13	271888	272121	nr00385	+	increased
abf1-ts	chr10	375359	375720	nr00386	+	increased
abf1-ts	chr15	901754	901891	nr00387	+	increased
abf1-ts	chr16	80408	80553	nr00388	+	increased
abf1-ts	chr5	108216	108433	nr00389	+	increased
abf1-ts	chr4	723411	723572	nr00390	+	increased
abf1-ts	chr10	703559	703752	nr00391	+	increased
abf1-ts	chr7	166722	166883	nr00392	+	increased
abf1-ts	chr7	5096	5209	nr00393	+	increased
abf1-ts	chr11	114427	114540	nr00394	+	increased
abf1-ts	chr13	915952	916297	nr00395	+	increased
abf1-ts	chr2	770727	770840	nr00396	+	increased
abf1-ts	chr4	719019	719140	nr00397	+	increased
abf1-ts	chr7	1082938	1083547	nr00398	+	increased
abf1-ts	chr13	357128	357249	nr00399	+	increased
abf1-ts	chr9	284976	285097	nr00400	+	increased
abf1-ts	chr11	659365	659646	nr00401	+	increased
abf1-ts	chr11	5512	6009	nr00402	+	increased
abf1-ts	chr7	736514	736939	nr00403	+	increased
abf1-ts	chr11	465851	466196	nr00404	+	increased
abf1-ts	chr2	427286	427519	nr00405	+	increased
abf1-ts	chr16	825426	825627	nr00406	+	increased
abf1-ts	chr12	390704	390889	nr00407	+	increased
abf1-ts	chr2	241751	242112	nr00408	+	increased
abf1-ts	chr15	259393	259562	nr00409	+	increased
abf1-ts	chr13	283600	283921	nr00410	+	increased
abf1-ts	chr16	215728	216065	nr00411	+	increased
abf1-ts	chr4	50096	50297	nr00412	+	increased
abf1-ts	chr4	1367068	1367325	nr00413	+	increased
abf1-ts	chr11	338834	339115	nr00414	+	increased
abf1-ts	chr2	35952	36185	nr00415	+	increased
abf1-ts	chr14	600731	600868	nr00416	+	increased
abf1-ts	chr4	532002	532371	nr00417	+	increased
abf1-ts	chr1	137774	138071	nr00418	+	increased
abf1-ts	chr13	826440	826601	nr00419	+	increased
abf1-ts	chr12	979031	979160	nr00420	+	increased
abf1-ts	chr7	823114	823211	nr00421	+	increased
abf1-ts	chr12	231752	231985	nr00422	+	increased
abf1-ts	chr4	478585	478778	nr00423	+	increased
abf1-ts	chr16	380666	380891	nr00424	+	increased
abf1-ts	chr2	329743	330152	nr00425	+	increased
abf1-ts	chr2	786807	787096	nr00426	+	increased
abf1-ts	chr10	311247	311632	nr00427	+	increased
abf1-ts	chr12	11816	11985	nr00428	+	increased
abf1-ts	chr1	166278	166455	nr00429	+	increased
abf1-ts	chr12	501416	501761	nr00430	+	increased
abf1-ts	chr14	566723	566956	nr00431	+	increased
abf1-ts	chr4	979804	979965	nr00432	+	increased
abf1-ts	chr7	931314	931499	nr00433	+	increased
abf1-ts	chr12	658280	658457	nr00434	+	increased
abf1-ts	chr16	810426	810651	nr00435	+	increased
abf1-ts	chr11	18632	18993	nr00436	+	increased
abf1-ts	chr15	492881	493050	nr00437	+	increased
abf1-ts	chr16	927554	927691	nr00438	+	increased
abf1-ts	chr8	53640	53777	nr00439	+	increased
abf1-ts	chr13	763344	763745	nr00440	+	increased
abf1-ts	chr15	431929	432098	nr00441	+	increased
abf1-ts	chr7	701314	701611	nr00442	+	increased
abf1-ts	chr14	101738	101851	nr00443	+	increased
abf1-ts	chr7	484034	484211	nr00444	+	increased
abf1-ts	chr4	1165524	1165781	nr00445	+	increased
abf1-ts	chr9	96856	97233	nr00446	+	increased
abf1-ts	chr11	308666	308819	nr00447	+	increased
abf1-ts	chr4	59308	61245	nr00448	-	increased
abf1-ts	chr14	761623	763128	nr00449	-	increased
abf1-ts	chr12	498220	498565	nr00450	-	increased
abf1-ts	chr12	482972	484581	nr00451	-	increased
abf1-ts	chr1	18412	19053	nr00452	-	increased
abf1-ts	chr12	222708	224565	nr00453	-	increased
abf1-ts	chr4	1222536	1223345	nr00454	-	increased
abf1-ts	chr15	983894	984887	nr00455	-	increased
abf1-ts	chr13	475164	476261	nr00456	-	increased
abf1-ts	chr10	333523	334044	nr00457	-	increased
abf1-ts	chr15	780885	781518	nr00458	-	increased
abf1-ts	chr4	5940	8317	nr00459	-	increased
abf1-ts	chr10	19780	20789	nr00460	-	increased
abf1-ts	chr12	17836	20893	nr00461	-	increased
abf1-ts	chr16	930358	932839	nr00462	-	increased
abf1-ts	chr10	721771	724460	nr00463	-	increased
abf1-ts	chr7	33140	34373	nr00464	-	increased
abf1-ts	chr12	816226	816875	nr00465	-	increased
abf1-ts	chr16	517742	520055	nr00466	-	increased
abf1-ts	chr8	490327	491512	nr00467	-	increased
abf1-ts	chr7	142110	144127	nr00468	-	increased
abf1-ts	chr8	202045	203406	nr00469	-	increased
abf1-ts	chr13	355348	355709	nr00470	-	increased
abf1-ts	chr4	383004	384874	nr00471	-	increased
abf1-ts	chr15	400133	400686	nr00472	-	increased
abf1-ts	chr7	810790	811287	nr00473	-	increased
abf1-ts	chr8	526375	527296	nr00474	-	increased
abf1-ts	chr4	18020	18893	nr00475	-	increased
abf1-ts	chr6	258004	260005	nr00476	-	increased
abf1-ts	chr15	690965	692086	nr00477	-	increased
abf1-ts	chr15	579221	579702	nr00478	-	increased
abf1-ts	chr2	307219	307980	nr00479	-	increased
abf1-ts	chr4	566270	567319	nr00480	-	increased
abf1-ts	chr16	145332	147149	nr00481	-	increased
abf1-ts	chr8	523711	524640	nr00482	-	increased
abf1-ts	chr8	103485	103934	nr00483	-	increased
abf1-ts	chr12	486628	488277	nr00484	-	increased
abf1-ts	chr1	22668	23221	nr00485	-	increased
abf1-ts	chr11	118471	119568	nr00486	-	increased
abf1-ts	chr1	201234	206619	nr00487	-	increased
abf1-ts	chr12	939811	940812	nr00488	-	increased
abf1-ts	chr6	100084	101165	nr00489	-	increased
abf1-ts	chr15	874686	875943	nr00490	-	increased
abf1-ts	chr2	790179	791612	nr00491	-	increased
abf1-ts	chr4	1234496	1236153	nr00492	-	increased
abf1-ts	chr8	229532	230157	nr00493	-	increased
abf1-ts	chr1	180314	180955	nr00494	-	increased
abf1-ts	chr16	941342	942759	nr00495	-	increased
abf1-ts	chr4	859312	860025	nr00496	-	increased
abf1-ts	chr6	51820	52645	nr00497	-	increased
abf1-ts	chr3	290133	290942	nr00498	-	increased
abf1-ts	chr6	138748	139181	nr00499	-	increased
abf1-ts	chr11	661097	662090	nr00500	-	increased
abf1-ts	chr15	39260	40205	nr00501	-	increased
abf1-ts	chr10	736187	736996	nr00502	-	increased
abf1-ts	chr11	136463	137320	nr00503	-	increased
abf1-ts	chr11	270438	271383	nr00504	-	increased
abf1-ts	chr6	195844	196277	nr00505	-	increased
abf1-ts	chr4	1274928	1275857	nr00506	-	increased
abf1-ts	chr14	9588	10165	nr00507	-	increased
abf1-ts	chr15	160941	161526	nr00508	-	increased
abf1-ts	chr12	238548	239693	nr00509	-	increased
abf1-ts	chr2	629051	629788	nr00510	-	increased
abf1-ts	chr12	1025571	1026644	nr00511	-	increased
abf1-ts	chr6	262636	263309	nr00512	-	increased
abf1-ts	chr5	539932	541421	nr00513	-	increased
abf1-ts	chr15	876710	877575	nr00514	-	increased
abf1-ts	chr12	112244	114205	nr00515	-	increased
abf1-ts	chr15	1076942	1077919	nr00516	-	increased
abf1-ts	chr12	792266	792755	nr00517	-	increased
abf1-ts	chr12	473388	475021	nr00518	-	increased
abf1-ts	chr3	312973	313446	nr00519	-	increased
abf1-ts	chr14	251262	251799	nr00520	-	increased
abf1-ts	chr5	228724	229485	nr00521	-	increased
abf1-ts	chr7	812110	812703	nr00522	-	increased
abf1-ts	chr14	381454	382231	nr00523	-	increased
abf1-ts	chr15	84725	85198	nr00524	-	increased
abf1-ts	chr10	731851	732236	nr00525	-	increased
abf1-ts	chr7	34460	35213	nr00526	-	increased
abf1-ts	chr12	1032747	1033364	nr00527	-	increased
abf1-ts	chr7	202438	203279	nr00528	-	increased
abf1-ts	chr16	589006	589727	nr00529	-	increased
abf1-ts	chr10	716987	717556	nr00530	-	increased
abf1-ts	chr8	522159	523592	nr00531	-	increased
abf1-ts	chr15	15580	16925	nr00532	-	increased
abf1-ts	chr11	215597	216318	nr00533	-	increased
abf1-ts	chr2	812459	812964	nr00534	-	increased
abf1-ts	chr4	666143	667072	nr00535	-	increased
abf1-ts	chr5	161404	162317	nr00536	-	increased
abf1-ts	chr8	73229	75030	nr00537	-	increased
abf1-ts	chr10	733331	734092	nr00538	-	increased
abf1-ts	chr16	883502	884311	nr00539	-	increased
abf1-ts	chr8	356636	357909	nr00540	-	increased
abf1-ts	chr4	222148	222565	nr00541	-	increased
abf1-ts	chr14	10660	12949	nr00542	-	increased
abf1-ts	chr1	211266	212883	nr00543	-	increased
abf1-ts	chr1	177690	178235	nr00544	-	increased
abf1-ts	chr7	421846	422623	nr00545	-	increased
abf1-ts	chr14	272006	273311	nr00546	-	increased
abf1-ts	chr14	462710	465039	nr00547	-	increased
abf1-ts	chr4	1508424	1509689	nr00548	-	increased
abf1-ts	chr3	4764	5981	nr00549	-	increased
abf1-ts	chr8	531871	533376	nr00550	-	increased
abf1-ts	chr4	700767	701456	nr00551	-	increased
abf1-ts	chr15	219293	220150	nr00552	-	increased
abf1-ts	chr3	309517	310126	nr00553	-	increased
abf1-ts	chr15	475941	476790	nr00554	-	increased
abf1-ts	chr15	853270	853847	nr00555	-	increased
abf1-ts	chr2	301483	302892	nr00556	-	increased
abf1-ts	chr5	418012	418653	nr00557	-	increased
abf1-ts	chr4	1165936	1166257	nr00558	-	increased
abf1-ts	chr9	19460	20069	nr00559	-	increased
abf1-ts	chr11	214413	215014	nr00560	-	increased
abf1-ts	chr7	494302	495103	nr00561	-	increased
abf1-ts	chr8	56917	57982	nr00562	-	increased
abf1-ts	chr12	203468	204581	nr00563	-	increased
abf1-ts	chr15	355405	355710	nr00564	-	increased
abf1-ts	chr8	465199	465560	nr00565	-	increased
abf1-ts	chr5	185668	185909	nr00566	-	increased
abf1-ts	chr6	5956	6149	nr00567	-	increased
abf1-ts	chr4	746247	746536	nr00568	-	increased
abf1-ts	chr12	805170	805507	nr00569	-	increased
abf1-ts	chr10	376547	377012	nr00570	-	increased
abf1-ts	chr7	415590	415695	nr00571	-	increased
abf1-ts	chr8	117149	117422	nr00572	-	increased
abf1-ts	chr12	505620	505821	nr00573	-	increased
abf1-ts	chr4	1084	1245	nr00574	-	increased
abf1-ts	chr7	1083742	1084047	nr00575	-	increased
abf1-ts	chr3	87285	87558	nr00576	-	increased
abf1-ts	chr9	132148	132341	nr00577	-	increased
abf1-ts	chr7	931278	931679	nr00578	-	increased
abf1-ts	chr13	482380	482581	nr00579	-	increased
abf1-ts	chr7	850590	850743	nr00580	-	increased
abf1-ts	chr10	471715	472036	nr00581	-	increased
abf1-ts	chr2	801739	801908	nr00582	-	increased
abf1-ts	chr15	516981	517206	nr00583	-	increased
abf1-ts	chr7	366494	366647	nr00584	-	increased
abf1-ts	chr12	593668	593925	nr00585	-	increased
abf1-ts	chr11	306678	306903	nr00586	-	increased
abf1-ts	chr4	385492	385797	nr00587	-	increased
abf1-ts	chr16	270660	270957	nr00588	-	increased
abf1-ts	chr11	201461	202406	nr00589	-	increased
abf1-ts	chr11	387335	387872	nr00590	-	increased
abf1-ts	chr16	933046	933295	nr00591	-	increased
abf1-ts	chr11	610256	610625	nr00592	-	increased
abf1-ts	chr15	1055750	1055863	nr00593	-	increased
abf1-ts	chr2	789219	789516	nr00594	-	increased
abf1-ts	chr4	371060	371277	nr00595	-	increased
abf1-ts	chr13	909868	909997	nr00596	-	increased
abf1-ts	chr10	336635	336732	nr00597	-	increased
abf1-ts	chr8	58661	58822	nr00598	-	increased
abf1-ts	chr13	654604	654741	nr00599	-	increased
abf1-ts	chr8	519655	520256	nr00600	-	increased
abf1-ts	chr16	672030	672183	nr00601	-	increased
abf1-ts	chr12	809802	809915	nr00602	-	increased
abf1-ts	chr13	119132	119261	nr00603	-	increased
abf1-ts	chr4	323260	323573	nr00604	-	increased
abf1-ts	chr5	201772	201925	nr00605	-	increased
abf1-ts	chr4	434164	434325	nr00606	-	increased
abf1-ts	chr16	882222	882399	nr00607	-	increased
abf1-ts	chr9	268156	268269	nr00608	-	increased
abf1-ts	chr3	9508	9701	nr00609	-	increased
abf1-ts	chr16	729694	730215	nr00610	-	increased
abf1-ts	chr11	204205	204582	nr00611	-	increased
abf1-ts	chr10	611859	612052	nr00612	-	increased
abf1-ts	chr9	154308	154885	nr00613	-	increased
abf1-ts	chr4	1150544	1150673	nr00614	-	increased
abf1-ts	chr12	853898	854355	nr00615	-	increased
abf1-ts	chr2	21324	21469	nr00616	-	increased
abf1-ts	chr12	16220	16365	nr00617	-	increased
abf1-ts	chr16	443470	443647	nr00618	-	increased
abf1-ts	chr14	351126	351639	nr00619	-	increased
abf1-ts	chr12	943571	943932	nr00620	-	increased
abf1-ts	chr11	12196	12381	nr00621	-	increased
abf1-ts	chr5	435540	435717	nr00622	-	increased
abf1-ts	chr2	391074	391547	nr00623	-	increased
abf1-ts	chr12	903050	903323	nr00624	-	increased
abf1-ts	chr12	707676	708261	nr00625	-	increased
abf1-ts	chr4	1369152	1369329	nr00626	-	increased
abf1-ts	chr3	118405	118774	nr00627	-	increased
abf1-ts	chr4	1522088	1522321	nr00628	-	increased
abf1-ts	chr2	540811	540924	nr00629	-	increased
abf1-ts	chr13	271700	271925	nr00630	-	increased
abf1-ts	chr5	53276	53589	nr00631	-	increased
abf1-ts	chr5	374740	375061	nr00632	-	increased
abf1-ts	chr11	143711	143920	nr00633	-	increased
abf1-ts	chr14	502358	502583	nr00634	-	increased
abf1-ts	chr5	424860	425013	nr00635	-	increased
abf1-ts	chr13	903316	903861	nr00636	-	increased
abf1-ts	chr4	1103256	1103457	nr00637	-	increased
abf1-ts	chr16	118140	118277	nr00638	-	increased
abf1-ts	chr15	84133	84406	nr00639	-	increased
abf1-ts	chr4	512574	512911	nr00640	-	increased
abf1-ts	chr15	595493	595606	nr00641	-	increased
abf1-ts	chr3	122397	122542	nr00642	-	increased
abf1-ts	chr17	13828	13989	nr00643	-	increased
abf1-ts	chr4	945696	946081	nr00644	-	increased
abf1-ts	chr8	85597	85798	nr00645	-	increased
abf1-ts	chr14	275846	275975	nr00646	-	increased
abf1-ts	chr2	623099	623236	nr00647	-	increased
abf1-ts	chr7	770438	771959	nr00648	-	increased
abf1-ts	chr15	3236	3813	nr00649	-	increased
abf1-ts	chr15	4996	5101	nr00650	-	increased
abf1-ts	chr5	561116	561245	nr00651	-	increased
abf1-ts	chr12	472052	472333	nr00652	-	increased
abf1-ts	chr12	1058843	1059004	nr00653	-	increased
abf1-ts	chr2	341195	341404	nr00654	-	increased
abf1-ts	chr14	545199	545336	nr00655	-	increased
abf1-ts	chr14	609951	610448	nr00656	-	increased
abf1-ts	chr2	350475	350652	nr00657	-	increased
abf1-ts	chr12	990243	990388	nr00658	-	increased
abf1-ts	chr5	488196	488325	nr00659	-	increased
abf1-ts	chr4	912360	913745	nr00660	-	increased
abf1-ts	chr16	29588	29741	nr00661	-	increased
abf1-ts	chr16	57116	57237	nr00662	-	increased
abf1-ts	chr10	266651	267132	nr00663	-	increased
abf1-ts	chr15	1062334	1062687	nr00664	-	increased
abf1-ts	chr10	197579	197812	nr00665	-	increased
abf1-ts	chr7	319190	319535	nr00666	-	increased
abf1-ts	chr1	182130	182443	nr00667	-	increased
abf1-ts	chr11	272150	272391	nr00668	-	increased
abf1-ts	chr14	108022	108183	nr00669	-	increased
abf1-ts	chr8	145837	146038	nr00670	-	increased
abf1-ts	chr1	188682	188835	nr00671	-	increased
abf1-ts	chr2	260235	260356	nr00672	-	increased
abf1-ts	chr13	576892	577149	nr00673	-	increased
abf1-ts	chr12	348460	348581	nr00674	-	increased
abf1-ts	chr13	754236	754421	nr00675	-	increased
abf1-ts	chr15	560677	560942	nr00676	-	increased
abf1-ts	chr7	31868	32821	nr00677	-	increased
abf1-ts	chr10	744963	745292	nr00678	-	increased
abf1-ts	chr4	1085080	1085257	nr00679	-	increased
abf1-ts	chr4	610342	610511	nr00680	-	increased
abf1-ts	chr12	817490	817683	nr00681	-	increased
abf1-ts	chr6	213124	213293	nr00682	-	increased
abf1-ts	chr15	368861	369006	nr00683	-	increased
abf1-ts	chr12	650028	650957	nr00684	-	increased
abf1-ts	chr9	209540	209661	nr00685	-	increased
abf1-ts	chr15	974198	974391	nr00686	-	increased
abf1-ts	chr13	610764	610877	nr00687	-	increased
abf1-ts	chr11	556567	556944	nr00688	-	increased
abf1-ts	chr4	814183	814672	nr00689	-	increased
abf1-ts	chr4	986216	986337	nr00690	-	increased
abf1-ts	chr15	618301	618966	nr00691	-	increased
abf1-ts	chr11	38292	38461	nr00692	-	increased
abf1-ts	chr7	535294	535423	nr00693	-	increased
abf1-ts	chr8	122245	122686	nr00694	-	increased
abf1-ts	chr10	476627	476756	nr00695	-	increased
abf1-ts	chr4	917256	917401	nr00696	-	increased
abf1-ts	chr2	792315	792500	nr00697	-	increased
abf1-ts	chr11	660641	660770	nr00698	-	increased
abf1-ts	chr7	831902	832183	nr00699	-	increased
abf1-ts	chr14	339382	339647	nr00700	-	increased
abf1-ts	chr3	113837	113958	nr00701	-	increased
abf1-ts	chr3	85917	86062	nr00702	-	increased
abf1-ts	chr1	208626	209219	nr00703	-	increased
abf1-ts	chr4	1087104	1088633	nr00704	-	increased
abf1-ts	chr16	25884	26037	nr00705	-	increased
abf1-ts	chr12	603084	603277	nr00706	-	increased
abf1-ts	chr12	691524	691733	nr00707	-	increased
abf1-ts	chr10	472179	472476	nr00708	-	increased
abf1-ts	chr11	11204	11581	nr00709	-	increased
abf1-ts	chr7	578182	578327	nr00710	-	increased
abf1-ts	chr10	731395	731676	nr00711	-	increased
abf1-ts	chr16	885694	885919	nr00712	-	increased
abf1-ts	chr2	390746	390875	nr00713	-	increased
abf1-ts	chr11	186045	186150	nr00714	-	increased
abf1-ts	chr5	110884	111101	nr00715	-	increased
abf1-ts	chr8	5948	6197	nr00716	-	increased
abf1-ts	chr15	912078	912447	nr00717	-	increased
abf1-ts	chr16	666142	666295	nr00718	-	increased
abf1-ts	chr7	366030	366151	nr00719	-	increased
abf1-ts	chr11	384535	384704	nr00720	-	increased
abf1-ts	chr5	187660	188037	nr00721	-	increased
abf1-ts	chr13	104244	104381	nr00722	-	increased
abf1-ts	chr8	464583	464736	nr00723	-	increased
abf1-ts	chr9	439244	439461	nr00724	-	increased
abf1-ts	chr13	429716	429869	nr00725	-	increased
abf1-ts	chr13	688388	688533	nr00726	-	increased
abf1-ts	chr13	184572	184941	nr00727	-	increased
abf1-ts	chr4	4780	4925	nr00728	-	increased
abf1-ts	chr12	46452	46693	nr00729	-	increased
abf1-ts	chr12	469732	471357	nr00730	-	increased
abf1-ts	chr13	773108	773613	nr00731	-	increased
abf1-ts	chr5	184740	184965	nr00732	-	increased
abf1-ts	chr11	210245	211238	nr00733	-	increased
abf1-ts	chr9	216148	216437	nr00734	-	increased
abf1-ts	chr4	1259832	1260137	nr00735	-	increased
abf1-ts	chr16	9076	9189	nr00736	-	increased
abf1-ts	chr13	200156	200349	nr00737	-	increased
abf1-ts	chr16	940830	941175	nr00738	-	increased
abf1-ts	chr4	982240	982417	nr00739	-	increased
abf1-ts	chr7	393550	393703	nr00740	-	increased
abf1-ts	chr13	258740	258997	nr00741	-	increased
abf1-ts	chr2	576115	576260	nr00742	-	increased
abf1-ts	chr12	85596	85957	nr00743	-	increased
abf1-ts	chr4	1514632	1514937	nr00744	-	increased
abf1-ts	chr13	536532	536949	nr00745	-	increased
abf1-ts	chr5	416892	417125	nr00746	-	increased
abf1-ts	chr15	949406	949535	nr00747	-	increased
abf1-ts	chr5	449356	449565	nr00748	-	increased
abf1-ts	chr5	302804	303245	nr00749	-	increased
abf1-ts	chr9	437068	438165	nr00750	-	increased
abf1-ts	chr15	1057190	1057399	nr00751	-	increased
abf1-ts	chr15	837694	838135	nr00752	-	increased
abf1-ts	chr10	238627	238756	nr00753	-	increased
abf1-ts	chr1	52658	52891	nr00754	-	increased
abf1-ts	chr15	356485	356766	nr00755	-	increased
abf1-ts	chr13	389756	389885	nr00756	-	increased
abf1-ts	chr4	445876	446077	nr00757	-	increased
abf1-ts	chr12	36052	36565	nr00758	-	increased
abf1-ts	chr6	113052	113221	nr00759	-	increased
abf1-ts	chr10	585491	585812	nr00760	-	increased
abf1-ts	chr13	908620	908805	nr00761	-	increased
abf1-ts	chr6	7940	8245	nr00762	-	increased
abf1-ts	chr8	521815	521992	nr00763	-	increased
abf1-ts	chr4	910376	910593	nr00764	-	increased
abf1-ts	chr8	529247	529632	nr00765	-	increased
abf1-ts	chr11	665641	665946	nr00766	-	increased
abf1-ts	chr9	385676	387117	nr00767	-	increased
abf1-ts	chr9	172524	172717	nr00768	-	increased
abf1-ts	chr15	594909	595046	nr00769	-	increased
abf1-ts	chr14	730703	730880	nr00770	-	increased
abf1-ts	chr11	245229	245558	nr00771	-	increased
abf1-ts	chr9	321028	321357	nr00772	-	increased
abf1-ts	chr14	366614	366743	nr00773	-	increased
abf1-ts	chr7	761950	762095	nr00774	-	increased
abf1-ts	chr1	19492	19845	nr00775	-	increased
abf1-ts	chr12	36948	37485	nr00776	-	increased
abf1-ts	chr13	282644	282909	nr00777	-	increased
abf1-ts	chr15	35332	35453	nr00778	-	increased
abf1-ts	chr7	110958	111207	nr00779	-	increased
abf1-ts	chr10	280251	280684	nr00780	-	increased
abf1-ts	chr15	117805	117934	nr00781	-	increased
abf1-ts	chr14	201750	201863	nr00782	-	increased
abf1-ts	chr10	145867	146060	nr00783	-	increased
abf1-ts	chr5	136188	136293	nr00784	-	increased
abf1-ts	chr5	526964	527357	nr00785	-	increased
abf1-ts	chr5	11148	11277	nr00786	-	increased
abf1-ts	chr15	621853	621942	nr00787	-	increased
abf1-ts	chr16	129108	129309	nr00788	-	increased
abf1-ts	chr4	1021472	1021633	nr00789	-	increased
abf1-ts	chr4	892200	892425	nr00790	-	increased
abf1-ts	chr1	207458	207755	nr00791	-	increased
abf1-ts	chr9	205516	205861	nr00792	-	increased
abf1-ts	chr10	432219	432388	nr00793	-	increased
abf1-ts	chr11	506143	506392	nr00794	-	increased
abf1-ts	chr7	455134	455255	nr00795	-	increased
abf1-ts	chr13	923636	923957	nr00796	-	increased
abf1-ts	chr15	970318	970543	nr00797	-	increased
abf1-ts	chr12	808330	808435	nr00798	-	increased
abf1-ts	chr4	986800	987057	nr00799	-	increased
abf1-ts	chr7	707478	707815	nr00800	-	increased
abf1-ts	chr13	481812	482053	nr00801	-	increased
abf1-ts	chr3	314013	314446	nr00802	-	increased
abf1-ts	chr7	326022	326215	nr00803	-	increased
abf1-ts	chr8	556175	556520	nr00804	-	increased
abf1-ts	chr4	598830	599647	nr00805	-	increased
abf1-ts	chr11	608648	608849	nr00806	-	increased
abf1-ts	chr3	303229	303622	nr00807	-	increased
abf1-ts	chr11	145759	146056	nr00808	-	increased
abf1-ts	chr13	503372	503509	nr00809	-	increased
abf1-ts	chr2	450666	450891	nr00810	-	increased
abf1-ts	chr1	17836	18037	nr00811	-	increased
abf1-ts	chr13	731668	732101	nr00812	-	increased
abf1-ts	chr12	87964	88093	nr00813	-	increased
abf1-ts	chr14	480734	480887	nr00814	-	increased
abf1-ts	chr5	265852	266037	nr00815	-	increased
abf1-ts	chr10	180379	180556	nr00816	-	increased
abf1-ts	chr5	566612	566845	nr00817	-	increased
abf1-ts	chr16	382798	382935	nr00818	-	increased
abf1-ts	chr8	524999	525784	nr00819	-	increased
abf1-ts	chr15	5668	7917	nr00820	-	increased
abf1-ts	chr12	1034971	1035236	nr00821	-	increased
abf1-ts	chr4	371380	371797	nr00822	-	increased
abf1-ts	chr16	899734	899911	nr00823	-	increased
abf1-ts	chr4	1524680	1525041	nr00824	-	increased
abf1-ts	chr12	1064443	1064676	nr00825	-	increased
abf1-ts	chr10	203419	203740	nr00826	-	increased
abf1-ts	chr5	242060	242213	nr00827	-	increased
abf1-ts	chr13	618356	618941	nr00828	-	increased
abf1-ts	chr15	982950	983167	nr00829	-	increased
abf1-ts	chr9	113340	113533	nr00830	-	increased
abf1-ts	chr4	1312048	1312593	nr00831	-	increased
abf1-ts	chr7	404030	404151	nr00832	-	increased
abf1-ts	chr12	651484	651605	nr00833	-	increased
abf1-ts	chr7	180454	180727	nr00834	-	increased
abf1-ts	chr12	619980	620245	nr00835	-	increased
abf1-ts	chr15	25684	25821	nr00836	-	increased
abf1-ts	chr8	91413	91542	nr00837	-	increased
abf1-ts	chr10	349139	349380	nr00838	-	increased
abf1-ts	chr4	911128	911313	nr00839	-	increased
abf1-ts	chr15	701773	702534	nr00840	-	increased
abf1-ts	chr14	335326	335591	nr00841	-	increased
abf1-ts	chr11	647185	647594	nr00842	-	increased
abf1-ts	chr3	112805	113046	nr00843	-	increased
abf1-ts	chr14	111878	112103	nr00844	-	increased
abf1-ts	chr15	408101	408574	nr00845	-	increased
abf1-ts	chr12	941979	942132	nr00846	-	increased
abf1-ts	chr17	20524	20821	nr00847	-	increased
abf1-ts	chr4	121780	122101	nr00848	-	increased
abf1-ts	chr14	57756	57989	nr00849	-	increased
abf1-ts	chr1	183138	183363	nr00850	-	increased
abf1-ts	chr7	415206	415479	nr00851	-	increased
abf1-ts	chr15	72181	72478	nr00852	-	increased
abf1-ts	chr14	330350	330823	nr00853	-	increased
abf1-ts	chr14	783367	783832	nr00854	-	increased
esa1-ts	chr7	75001	76674	nr00855	+	decreased
esa1-ts	chr10	217879	219000	nr00856	+	decreased
esa1-ts	chr10	738847	740656	nr00857	+	decreased
esa1-ts	chr6	168424	169313	nr00858	+	decreased
esa1-ts	chr10	462079	464128	nr00859	+	decreased
esa1-ts	chr16	878090	878947	nr00860	+	decreased
esa1-ts	chr16	706066	708123	nr00861	+	decreased
esa1-ts	chr3	208409	209154	nr00862	+	decreased
esa1-ts	chr14	779979	782300	nr00863	+	decreased
esa1-ts	chr14	490306	492747	nr00864	+	decreased
esa1-ts	chr13	693960	696561	nr00865	+	decreased
esa1-ts	chr4	1414556	1415677	nr00866	+	decreased
esa1-ts	chr3	313121	314178	nr00867	+	decreased
esa1-ts	chr7	19112	19745	nr00868	+	decreased
esa1-ts	chr9	381544	382257	nr00869	+	decreased
esa1-ts	chr13	776064	776481	nr00870	+	decreased
esa1-ts	chr13	165728	166305	nr00871	+	decreased
esa1-ts	chr13	818904	822337	nr00872	+	decreased
esa1-ts	chr13	140528	141401	nr00873	+	decreased
esa1-ts	chr9	31648	32153	nr00874	+	decreased
esa1-ts	chr1	23960	25289	nr00875	+	decreased
esa1-ts	chr13	243224	245841	nr00876	+	decreased
esa1-ts	chr7	326882	327531	nr00877	+	decreased
esa1-ts	chr11	526507	529652	nr00878	+	decreased
esa1-ts	chr16	813514	813691	nr00879	+	decreased
esa1-ts	chr4	313344	313473	nr00880	+	decreased
esa1-ts	chr10	194039	194648	nr00881	+	decreased
esa1-ts	chr15	667953	668250	nr00882	+	decreased
esa1-ts	chr14	552771	552972	nr00883	+	decreased
esa1-ts	chr1	11736	12113	nr00884	+	decreased
esa1-ts	chr8	319920	320129	nr00885	+	decreased
esa1-ts	chr3	202737	203018	nr00886	+	decreased
esa1-ts	chr3	103817	103954	nr00887	+	decreased
esa1-ts	chr12	441896	442009	nr00888	+	decreased
esa1-ts	chr11	461523	461636	nr00889	+	decreased
esa1-ts	chr11	664069	664398	nr00890	+	decreased
esa1-ts	chr1	213046	213687	nr00891	+	decreased
esa1-ts	chr15	550785	550930	nr00892	+	decreased
esa1-ts	chr4	968108	968429	nr00893	+	decreased
esa1-ts	chr15	637329	637626	nr00894	+	decreased
esa1-ts	chr14	665075	665188	nr00895	+	decreased
esa1-ts	chr15	303649	303834	nr00896	+	decreased
esa1-ts	chr14	770411	770580	nr00897	+	decreased
esa1-ts	chr15	668497	668634	nr00898	+	decreased
esa1-ts	chr12	393040	393289	nr00899	+	decreased
esa1-ts	chr11	340106	340267	nr00900	+	decreased
esa1-ts	chr3	132593	132922	nr00901	+	decreased
esa1-ts	chr7	422458	422619	nr00902	+	decreased
esa1-ts	chr15	8848	9009	nr00903	+	decreased
esa1-ts	chr10	79136	79521	nr00904	+	decreased
esa1-ts	chr12	26464	26625	nr00905	+	decreased
esa1-ts	chr6	89616	90329	nr00906	+	decreased
esa1-ts	chr2	474983	475360	nr00907	+	decreased
esa1-ts	chr11	18856	19217	nr00908	+	decreased
esa1-ts	chr4	11744	13145	nr00909	+	decreased
esa1-ts	chr3	273185	273354	nr00910	+	decreased
esa1-ts	chr5	280200	280577	nr00911	+	decreased
esa1-ts	chr11	67211	67452	nr00912	+	decreased
esa1-ts	chr1	13760	14081	nr00913	+	decreased
esa1-ts	chr13	94768	94881	nr00914	+	decreased
esa1-ts	chr5	21512	23217	nr00915	+	decreased
esa1-ts	chr2	807615	807768	nr00916	+	decreased
esa1-ts	chr16	260032	260257	nr00917	+	decreased
esa1-ts	chr13	55328	55425	nr00918	+	decreased
esa1-ts	chr16	593666	593819	nr00919	+	decreased
esa1-ts	chr8	149497	150114	nr00920	+	decreased
esa1-ts	chr3	39888	40145	nr00921	+	decreased
esa1-ts	chr1	27224	27345	nr00922	+	decreased
esa1-ts	chr7	764354	764491	nr00923	+	decreased
esa1-ts	chr4	330488	330633	nr00924	+	decreased
esa1-ts	chr5	26248	26833	nr00925	+	decreased
esa1-ts	chr12	389008	389209	nr00926	+	decreased
esa1-ts	chr12	158352	159121	nr00927	+	decreased
esa1-ts	chr5	23288	23689	nr00928	+	decreased
esa1-ts	chr8	334472	334601	nr00929	+	decreased
esa1-ts	chr14	749163	749564	nr00930	+	decreased
esa1-ts	chr5	228584	229513	nr00931	+	decreased
esa1-ts	chr16	608290	608467	nr00932	+	decreased
esa1-ts	chr14	779371	779508	nr00933	+	decreased
esa1-ts	chr8	533819	534140	nr00934	+	decreased
esa1-ts	chr10	67928	68337	nr00935	+	decreased
esa1-ts	chr10	77256	77481	nr00936	+	decreased
esa1-ts	chr11	523827	524692	nr00937	+	decreased
esa1-ts	chr12	394432	394553	nr00938	+	decreased
esa1-ts	chr14	338330	338507	nr00939	+	decreased
esa1-ts	chr12	249464	249569	nr00940	+	decreased
esa1-ts	chr9	289600	289761	nr00941	+	decreased
esa1-ts	chr3	156177	156522	nr00942	+	decreased
esa1-ts	chr4	591010	591347	nr00943	+	decreased
esa1-ts	chr7	892970	893235	nr00944	+	decreased
esa1-ts	chr11	264334	265295	nr00945	-	decreased
esa1-ts	chr14	772863	774192	nr00946	-	decreased
esa1-ts	chr7	212510	213671	nr00947	-	decreased
esa1-ts	chr10	356299	357060	nr00948	-	decreased
esa1-ts	chr4	5652	7637	nr00949	-	decreased
esa1-ts	chr3	104629	106854	nr00950	-	decreased
esa1-ts	chr6	9852	11021	nr00951	-	decreased
esa1-ts	chr7	714238	714927	nr00952	-	decreased
esa1-ts	chr5	134348	135133	nr00953	-	decreased
esa1-ts	chr2	590211	591108	nr00954	-	decreased
esa1-ts	chr16	666102	666895	nr00955	-	decreased
esa1-ts	chr14	117486	118487	nr00956	-	decreased
esa1-ts	chr14	259550	260407	nr00957	-	decreased
esa1-ts	chr11	22652	24133	nr00958	-	decreased
esa1-ts	chr11	359942	360463	nr00959	-	decreased
esa1-ts	chr3	309101	309966	nr00960	-	decreased
esa1-ts	chr1	218170	219035	nr00961	-	decreased
esa1-ts	chr15	269909	271350	nr00962	-	decreased
esa1-ts	chr5	276556	279589	nr00963	-	decreased
esa1-ts	chr8	527959	528656	nr00964	-	decreased
esa1-ts	chr10	8908	9509	nr00965	-	decreased
esa1-ts	chr14	185902	186831	nr00966	-	decreased
esa1-ts	chr9	132708	133349	nr00967	-	decreased
esa1-ts	chr4	461780	462397	nr00968	-	decreased
esa1-ts	chr2	126938	127435	nr00969	-	decreased
esa1-ts	chr4	1323952	1324945	nr00970	-	decreased
esa1-ts	chr9	134028	135237	nr00971	-	decreased
esa1-ts	chr14	767327	767872	nr00972	-	decreased
esa1-ts	chr8	540735	542048	nr00973	-	decreased
esa1-ts	chr7	108566	110287	nr00974	-	decreased
esa1-ts	chr1	219810	220923	nr00975	-	decreased
esa1-ts	chr2	494795	496188	nr00976	-	decreased
esa1-ts	chr7	448926	452135	nr00977	-	decreased
esa1-ts	chr8	538815	539592	nr00978	-	decreased
esa1-ts	chr1	112306	113883	nr00979	-	decreased
esa1-ts	chr9	409356	409629	nr00980	-	decreased
esa1-ts	chr12	1025571	1025948	nr00981	-	decreased
esa1-ts	chr15	15820	15949	nr00982	-	decreased
esa1-ts	chr1	211882	212299	nr00983	-	decreased
esa1-ts	chr12	325004	325157	nr00984	-	decreased
esa1-ts	chr3	308533	308918	nr00985	-	decreased
esa1-ts	chr1	18596	19029	nr00986	-	decreased
esa1-ts	chr13	289324	289445	nr00987	-	decreased
esa1-ts	chr9	247004	247237	nr00988	-	decreased
esa1-ts	chr5	226260	226709	nr00989	-	decreased
esa1-ts	chr12	1052803	1052980	nr00990	-	decreased
esa1-ts	chr4	84972	85389	nr00991	-	decreased
esa1-ts	chr15	2412	2557	nr00992	-	decreased
esa1-ts	chr13	908164	908613	nr00993	-	decreased
esa1-ts	chr5	25500	25973	nr00994	-	decreased
esa1-ts	chr11	340886	341807	nr00995	-	decreased
esa1-ts	chr15	44157	44606	nr00996	-	decreased
esa1-ts	chr1	33532	34341	nr00997	-	decreased
esa1-ts	chr14	336942	337103	nr00998	-	decreased
esa1-ts	chr8	532607	532752	nr00999	-	decreased
esa1-ts	chr9	35692	35973	nr01000	-	decreased
esa1-ts	chr11	152103	152280	nr01001	-	decreased
esa1-ts	chr1	216794	216939	nr01002	-	decreased
esa1-ts	chr1	207098	207219	nr01003	-	decreased
esa1-ts	chr10	732635	733956	nr01004	-	decreased
esa1-ts	chr16	922118	922239	nr01005	-	decreased
esa1-ts	chr11	6948	7133	nr01006	-	decreased
esa1-ts	chr15	701485	701678	nr01007	-	decreased
esa1-ts	chr12	291212	291485	nr01008	-	decreased
esa1-ts	chr11	430375	430672	nr01009	-	decreased
esa1-ts	chr8	57053	57382	nr01010	-	decreased
esa1-ts	chr2	785451	785644	nr01011	-	decreased
esa1-ts	chr2	7964	8165	nr01012	-	decreased
esa1-ts	chr8	146829	146990	nr01013	-	decreased
esa1-ts	chr7	7172	7293	nr01014	-	decreased
esa1-ts	chr12	1026179	1026308	nr01015	-	decreased
esa1-ts	chr1	207450	207859	nr01016	-	decreased
esa1-ts	chr6	52396	52645	nr01017	-	decreased
esa1-ts	chr12	323996	324397	nr01018	-	decreased
esa1-ts	chr14	772143	772312	nr01019	-	decreased
esa1-ts	chr5	204316	204469	nr01020	-	decreased
esa1-ts	chr4	912824	912937	nr01021	-	decreased
esa1-ts	chr13	442684	443181	nr01022	-	decreased
esa1-ts	chr16	18204	18421	nr01023	-	decreased
esa1-ts	chr7	757254	757407	nr01024	-	decreased
esa1-ts	chr3	39020	39437	nr01025	-	decreased
esa1-ts	chr5	162124	162309	nr01026	-	decreased
esa1-ts	chr12	922042	922243	nr01027	-	decreased
esa1-ts	chr8	540319	540536	nr01028	-	decreased
esa1-ts	chr4	216708	216941	nr01029	-	decreased
esa1-ts	chr4	323092	323229	nr01030	-	decreased
esa1-ts	chr9	9316	9501	nr01031	-	decreased
esa1-ts	chr10	704283	704436	nr01032	-	decreased
esa1-ts	chr15	804326	804599	nr01033	-	decreased
esa1-ts	chr9	387312	388337	nr01034	+	increased
esa1-ts	chr8	224	3553	nr01035	+	increased
esa1-ts	chr11	259178	260811	nr01036	+	increased
esa1-ts	chr12	6000	9361	nr01037	+	increased
esa1-ts	chr16	80	3513	nr01038	+	increased
esa1-ts	chr5	268800	269217	nr01039	+	increased
esa1-ts	chr10	368	3977	nr01040	+	increased
esa1-ts	chr7	433602	435043	nr01041	+	increased
esa1-ts	chr12	482392	483033	nr01042	+	increased
esa1-ts	chr12	360	3825	nr01043	+	increased
esa1-ts	chr4	506538	507915	nr01044	+	increased
esa1-ts	chr2	176	4025	nr01045	+	increased
esa1-ts	chr11	245889	246962	nr01046	+	increased
esa1-ts	chr14	248	3609	nr01047	+	increased
esa1-ts	chr13	224	3689	nr01048	+	increased
esa1-ts	chr12	457784	458769	nr01049	+	increased
esa1-ts	chr10	220671	222144	nr01050	+	increased
esa1-ts	chr12	459944	461001	nr01051	+	increased
esa1-ts	chr15	1004546	1006067	nr01052	+	increased
esa1-ts	chr5	50048	51625	nr01053	+	increased
esa1-ts	chr9	384	3985	nr01054	+	increased
esa1-ts	chr10	123831	125656	nr01055	+	increased
esa1-ts	chr7	593082	593203	nr01056	+	increased
esa1-ts	chr12	790126	790535	nr01057	+	increased
esa1-ts	chr12	469288	469417	nr01058	+	increased
esa1-ts	chr11	610916	611093	nr01059	+	increased
esa1-ts	chr6	106920	107769	nr01060	+	increased
esa1-ts	chr15	979362	979963	nr01061	+	increased
esa1-ts	chr2	36680	36809	nr01062	+	increased
esa1-ts	chr14	500810	500915	nr01063	+	increased
esa1-ts	chr16	520546	520707	nr01064	+	increased
esa1-ts	chr7	529010	529123	nr01065	+	increased
esa1-ts	chr1	141974	142135	nr01066	+	increased
esa1-ts	chr14	503034	503195	nr01067	+	increased
esa1-ts	chr5	101696	101841	nr01068	+	increased
esa1-ts	chr2	561247	561648	nr01069	+	increased
esa1-ts	chr9	249512	249801	nr01070	+	increased
esa1-ts	chr10	639303	639448	nr01071	+	increased
esa1-ts	chr16	700474	700587	nr01072	+	increased
esa1-ts	chr8	122617	122778	nr01073	+	increased
esa1-ts	chr15	254129	254250	nr01074	+	increased
esa1-ts	chr3	30744	30953	nr01075	+	increased
esa1-ts	chr11	308658	308795	nr01076	+	increased
esa1-ts	chr10	648959	649392	nr01077	+	increased
esa1-ts	chr11	431339	431516	nr01078	+	increased
esa1-ts	chr1	71510	71743	nr01079	+	increased
esa1-ts	chr13	886704	886945	nr01080	+	increased
esa1-ts	chr12	466912	467905	nr01081	+	increased
esa1-ts	chr16	928746	928907	nr01082	+	increased
esa1-ts	chr8	85209	85346	nr01083	+	increased
esa1-ts	chr15	989426	989683	nr01084	+	increased
esa1-ts	chr9	127792	127985	nr01085	+	increased
esa1-ts	chr10	405311	405512	nr01086	+	increased
esa1-ts	chr4	212936	213121	nr01087	+	increased
esa1-ts	chr15	797273	797442	nr01088	+	increased
esa1-ts	chr5	144	3665	nr01089	+	increased
esa1-ts	chr3	29688	29929	nr01090	+	increased
esa1-ts	chr7	574786	575091	nr01091	+	increased
esa1-ts	chr12	486024	486457	nr01092	+	increased
esa1-ts	chr16	615218	615371	nr01093	+	increased
esa1-ts	chr16	67408	67665	nr01094	+	increased
esa1-ts	chr7	159522	159827	nr01095	+	increased
esa1-ts	chr2	351423	351576	nr01096	+	increased
esa1-ts	chr2	126630	126943	nr01097	+	increased
esa1-ts	chr14	602699	602860	nr01098	+	increased
esa1-ts	chr13	511800	512097	nr01099	+	increased
esa1-ts	chr15	337649	337810	nr01100	+	increased
esa1-ts	chr12	455176	455385	nr01101	+	increased
esa1-ts	chr7	974529	974682	nr01102	+	increased
esa1-ts	chr15	161345	161714	nr01103	+	increased
esa1-ts	chr12	451424	451689	nr01104	+	increased
esa1-ts	chr16	829450	829963	nr01105	+	increased
esa1-ts	chr2	376718	377159	nr01106	+	increased
esa1-ts	chr11	22048	22225	nr01107	+	increased
esa1-ts	chr5	242496	242801	nr01108	+	increased
esa1-ts	chr6	226216	226553	nr01109	+	increased
esa1-ts	chr4	1157884	1158061	nr01110	+	increased
esa1-ts	chr13	26616	26833	nr01111	+	increased
esa1-ts	chr13	759192	759489	nr01112	+	increased
esa1-ts	chr7	1000833	1000946	nr01113	+	increased
esa1-ts	chr7	444434	445683	nr01114	+	increased
esa1-ts	chr16	309904	310169	nr01115	+	increased
esa1-ts	chr16	243696	243929	nr01116	+	increased
esa1-ts	chr2	255807	256304	nr01117	+	increased
esa1-ts	chr16	503138	504035	nr01118	+	increased
esa1-ts	chr13	353576	353769	nr01119	+	increased
esa1-ts	chr4	723043	726148	nr01120	+	increased
esa1-ts	chr5	285016	285233	nr01121	+	increased
esa1-ts	chr12	464288	464513	nr01122	+	increased
esa1-ts	chr11	247633	248154	nr01123	+	increased
esa1-ts	chr10	195999	196184	nr01124	+	increased
esa1-ts	chr15	892178	892459	nr01125	+	increased
esa1-ts	chr12	473652	475941	nr01126	-	increased
esa1-ts	chr4	506550	507151	nr01127	-	increased
esa1-ts	chr7	1087366	1090719	nr01128	-	increased
esa1-ts	chr14	273470	273815	nr01129	-	increased
esa1-ts	chr12	815874	817851	nr01130	-	increased
esa1-ts	chr12	1067987	1071356	nr01131	-	increased
esa1-ts	chr12	1074659	1078020	nr01132	-	increased
esa1-ts	chr8	317692	319605	nr01133	-	increased
esa1-ts	chr13	772772	773653	nr01134	-	increased
esa1-ts	chr16	518022	520031	nr01135	-	increased
esa1-ts	chr15	902382	903495	nr01136	-	increased
esa1-ts	chr8	558815	562168	nr01137	-	increased
esa1-ts	chr5	420988	423141	nr01138	-	increased
esa1-ts	chr13	26060	26501	nr01139	-	increased
esa1-ts	chr2	789683	790564	nr01140	-	increased
esa1-ts	chr2	255723	256116	nr01141	-	increased
esa1-ts	chr7	165286	165863	nr01142	-	increased
esa1-ts	chr13	91012	91813	nr01143	-	increased
esa1-ts	chr12	458444	460693	nr01144	-	increased
esa1-ts	chr7	810790	811583	nr01145	-	increased
esa1-ts	chr8	292676	293317	nr01146	-	increased
esa1-ts	chr12	650260	650957	nr01147	-	increased
esa1-ts	chr11	307622	307751	nr01148	-	increased
esa1-ts	chr13	623324	623533	nr01149	-	increased
esa1-ts	chr13	258812	259005	nr01150	-	increased
esa1-ts	chr14	335398	335543	nr01151	-	increased
esa1-ts	chr15	438077	438214	nr01152	-	increased
esa1-ts	chr15	475845	476198	nr01153	-	increased
esa1-ts	chr2	594819	595628	nr01154	-	increased
esa1-ts	chr7	366030	366159	nr01155	-	increased
esa1-ts	chr16	502446	502783	nr01156	-	increased
esa1-ts	chr4	806111	806216	nr01157	-	increased
esa1-ts	chr15	879030	879319	nr01158	-	increased
esa1-ts	chr12	722452	722821	nr01159	-	increased
esa1-ts	chr5	284460	284605	nr01160	-	increased
esa1-ts	chr2	564731	564868	nr01161	-	increased
esa1-ts	chr12	710332	710621	nr01162	-	increased
esa1-ts	chr16	944350	947823	nr01163	-	increased
esa1-ts	chr15	26748	27077	nr01164	-	increased
esa1-ts	chr4	835672	835801	nr01165	-	increased
esa1-ts	chr5	270228	270373	nr01166	-	increased
esa1-ts	chr5	541460	544645	nr01167	-	increased
esa1-ts	chr15	1087630	1090983	nr01168	-	increased
esa1-ts	chr11	247437	247814	nr01169	-	increased
esa1-ts	chr1	70234	70811	nr01170	-	increased
esa1-ts	chr14	462526	463927	nr01171	-	increased
esa1-ts	chr2	554499	555324	nr01172	-	increased
esa1-ts	chr7	905038	905391	nr01173	-	increased
esa1-ts	chr14	23156	23445	nr01174	-	increased
esa1-ts	chr12	487244	489461	nr01175	-	increased
esa1-ts	chr15	617597	618990	nr01176	-	increased
esa1-ts	chr13	754228	754373	nr01177	-	increased
esa1-ts	chr11	428303	428480	nr01178	-	increased
esa1-ts	chr7	370910	371231	nr01179	-	increased
esa1-ts	chr3	122397	123582	nr01180	-	increased
esa1-ts	chr6	137492	137621	nr01181	-	increased
esa1-ts	chr15	988966	989343	nr01182	-	increased
esa1-ts	chr14	464446	464863	nr01183	-	increased
esa1-ts	chr12	470124	472573	nr01184	-	increased
esa1-ts	chr4	591374	591695	nr01185	-	increased
esa1-ts	chr4	930408	930521	nr01186	-	increased
esa1-ts	chr2	791907	792100	nr01187	-	increased
esa1-ts	chr4	1528456	1531841	nr01188	-	increased
esa1-ts	chr9	21020	21445	nr01189	-	increased
esa1-ts	chr12	483588	485805	nr01190	-	increased
esa1-ts	chr7	397670	397871	nr01191	-	increased
esa1-ts	chr13	652364	653277	nr01192	-	increased
esa1-ts	chr7	592126	592511	nr01193	-	increased
esa1-ts	chr5	265828	266061	nr01194	-	increased
esa1-ts	chr7	555094	555367	nr01195	-	increased
esa1-ts	chr12	370132	370373	nr01196	-	increased
esa1-ts	chr14	333894	334687	nr01197	-	increased
esa1-ts	chr11	327126	327311	nr01198	-	increased
esa1-ts	chr7	1048678	1048799	nr01199	-	increased
esa1-ts	chr4	598926	599623	nr01200	-	increased
esa1-ts	chr2	135642	135803	nr01201	-	increased
esa1-ts	chr13	880356	880453	nr01202	-	increased
esa1-ts	chr15	160629	161630	nr01203	-	increased
esa1-ts	chr12	1011299	1011428	nr01204	-	increased
esa1-ts	chr14	601399	602176	nr01205	-	increased
esa1-ts	chr12	451348	451581	nr01206	-	increased
esa1-ts	chr10	639011	639132	nr01207	-	increased
esa1-ts	chr16	214092	214277	nr01208	-	increased
gcr1-tet	chr16	891106	891699	nr01209	+	decreased
gcr1-tet	chr9	289344	290177	nr01210	+	decreased
gcr1-tet	chr3	202721	203810	nr01211	+	decreased
gcr1-tet	chr2	2000	4017	nr01212	+	decreased
gcr1-tet	chr10	483991	485512	nr01213	+	decreased
gcr1-tet	chr3	214057	216426	nr01214	+	decreased
gcr1-tet	chr8	523059	527860	nr01215	+	decreased
gcr1-tet	chr16	76696	78313	nr01216	+	decreased
gcr1-tet	chr2	714695	716288	nr01217	+	decreased
gcr1-tet	chr4	1408268	1408765	nr01218	+	decreased
gcr1-tet	chr9	1928	4001	nr01219	+	decreased
gcr1-tet	chr13	140496	141401	nr01220	+	decreased
gcr1-tet	chr11	164923	166060	nr01221	+	decreased
gcr1-tet	chr7	763754	764987	nr01222	+	decreased
gcr1-tet	chr12	370752	371417	nr01223	+	decreased
gcr1-tet	chr11	550499	552012	nr01224	+	decreased
gcr1-tet	chr13	623400	624481	nr01225	+	decreased
gcr1-tet	chr13	441792	442537	nr01226	+	decreased
gcr1-tet	chr2	474319	475424	nr01227	+	decreased
gcr1-tet	chr7	308882	309531	nr01228	+	decreased
gcr1-tet	chr3	206913	207506	nr01229	+	decreased
gcr1-tet	chr3	83137	84026	nr01230	+	decreased
gcr1-tet	chr2	372454	372991	nr01231	+	decreased
gcr1-tet	chr13	695408	697457	nr01232	+	decreased
gcr1-tet	chr15	342873	345370	nr01233	+	decreased
gcr1-tet	chr16	519074	519387	nr01234	+	decreased
gcr1-tet	chr4	99344	99617	nr01235	+	decreased
gcr1-tet	chr12	2192	3817	nr01236	+	decreased
gcr1-tet	chr2	351383	351648	nr01237	+	decreased
gcr1-tet	chr10	416	1689	nr01238	+	decreased
gcr1-tet	chr12	26456	26769	nr01239	+	decreased
gcr1-tet	chr2	593943	594120	nr01240	+	decreased
gcr1-tet	chr7	739154	739275	nr01241	+	decreased
gcr1-tet	chr13	624808	625361	nr01242	+	decreased
gcr1-tet	chr10	233935	234080	nr01243	+	decreased
gcr1-tet	chr7	252962	253195	nr01244	+	decreased
gcr1-tet	chr13	2072	3697	nr01245	+	decreased
gcr1-tet	chr14	200202	200515	nr01246	+	decreased
gcr1-tet	chr16	259960	260281	nr01247	+	decreased
gcr1-tet	chr9	127696	127977	nr01248	+	decreased
gcr1-tet	chr6	134176	134481	nr01249	+	decreased
gcr1-tet	chr15	669377	669506	nr01250	+	decreased
gcr1-tet	chr9	290408	290849	nr01251	+	decreased
gcr1-tet	chr4	1409924	1410117	nr01252	+	decreased
gcr1-tet	chr9	329024	329193	nr01253	+	decreased
gcr1-tet	chr11	66523	66876	nr01254	+	decreased
gcr1-tet	chr4	722499	722708	nr01255	+	decreased
gcr1-tet	chr14	373698	373819	nr01256	+	decreased
gcr1-tet	chr13	165736	166033	nr01257	+	decreased
gcr1-tet	chr15	16160	16385	nr01258	+	decreased
gcr1-tet	chr11	618813	618998	nr01259	+	decreased
gcr1-tet	chr16	379506	379675	nr01260	+	decreased
gcr1-tet	chr2	615855	615984	nr01261	+	decreased
gcr1-tet	chr10	2280	3985	nr01262	+	decreased
gcr1-tet	chr5	362920	363041	nr01263	+	decreased
gcr1-tet	chr13	763368	763729	nr01264	+	decreased
gcr1-tet	chr14	1968	3609	nr01265	+	decreased
gcr1-tet	chr7	851098	851315	nr01266	+	decreased
gcr1-tet	chr4	1432532	1432685	nr01267	+	decreased
gcr1-tet	chr10	67944	68121	nr01268	+	decreased
gcr1-tet	chr14	372706	373611	nr01269	+	decreased
gcr1-tet	chr3	30856	31121	nr01270	+	decreased
gcr1-tet	chr5	354992	355249	nr01271	+	decreased
gcr1-tet	chr15	1023490	1023667	nr01272	+	decreased
gcr1-tet	chr8	76097	76282	nr01273	+	decreased
gcr1-tet	chr7	579210	579435	nr01274	+	decreased
gcr1-tet	chr5	144	1473	nr01275	+	decreased
gcr1-tet	chr7	491202	491411	nr01276	+	decreased
gcr1-tet	chr5	463056	463193	nr01277	+	decreased
gcr1-tet	chr8	223128	223305	nr01278	+	decreased
gcr1-tet	chr14	256	1569	nr01279	+	decreased
gcr1-tet	chr1	196302	196503	nr01280	+	decreased
gcr1-tet	chr16	813418	813731	nr01281	+	decreased
gcr1-tet	chr2	116430	116623	nr01282	+	decreased
gcr1-tet	chr10	665295	665424	nr01283	+	decreased
gcr1-tet	chr8	302224	302553	nr01284	+	decreased
gcr1-tet	chr3	103945	104186	nr01285	+	decreased
gcr1-tet	chr7	627386	627483	nr01286	+	decreased
gcr1-tet	chr9	283920	284137	nr01287	+	decreased
gcr1-tet	chr9	331640	331793	nr01288	+	decreased
gcr1-tet	chr3	207593	207746	nr01289	+	decreased
gcr1-tet	chr7	153210	153379	nr01290	+	decreased
gcr1-tet	chr7	362554	363123	nr01291	+	decreased
gcr1-tet	chr9	283272	283705	nr01292	+	decreased
gcr1-tet	chr6	225888	226065	nr01293	+	decreased
gcr1-tet	chr5	1960	3673	nr01294	+	decreased
gcr1-tet	chr10	123815	125616	nr01295	+	decreased
gcr1-tet	chr3	29008	29257	nr01296	+	decreased
gcr1-tet	chr16	160	1481	nr01297	+	decreased
gcr1-tet	chr5	285280	286825	nr01298	+	decreased
gcr1-tet	chr12	459328	459489	nr01299	+	decreased
gcr1-tet	chr8	378201	378394	nr01300	+	decreased
gcr1-tet	chr2	240	1481	nr01301	+	decreased
gcr1-tet	chr4	184696	184801	nr01302	+	decreased
gcr1-tet	chr10	706991	707176	nr01303	+	decreased
gcr1-tet	chr15	787057	787170	nr01304	+	decreased
gcr1-tet	chr16	1888	3521	nr01305	+	decreased
gcr1-tet	chr12	567112	567321	nr01306	+	decreased
gcr1-tet	chr15	438649	438810	nr01307	+	decreased
gcr1-tet	chr12	7720	9353	nr01308	+	decreased
gcr1-tet	chr15	550601	550850	nr01309	+	decreased
gcr1-tet	chr7	363554	363707	nr01310	+	decreased
gcr1-tet	chr4	1056380	1056493	nr01311	+	decreased
gcr1-tet	chr8	336	1657	nr01312	+	decreased
gcr1-tet	chr12	352	1689	nr01313	+	decreased
gcr1-tet	chr8	334456	335705	nr01314	+	decreased
gcr1-tet	chr15	316609	316738	nr01315	+	decreased
gcr1-tet	chr2	810263	810712	nr01316	+	decreased
gcr1-tet	chr2	429638	430175	nr01317	+	decreased
gcr1-tet	chr13	166840	167129	nr01318	+	decreased
gcr1-tet	chr7	328666	328763	nr01319	+	decreased
gcr1-tet	chr2	565519	565720	nr01320	+	decreased
gcr1-tet	chr14	703219	703476	nr01321	+	decreased
gcr1-tet	chr2	561311	561440	nr01322	+	decreased
gcr1-tet	chr12	468464	468625	nr01323	+	decreased
gcr1-tet	chr16	379194	379355	nr01324	+	decreased
gcr1-tet	chr8	1920	3537	nr01325	+	decreased
gcr1-tet	chr14	238106	238267	nr01326	+	decreased
gcr1-tet	chr2	115558	115839	nr01327	+	decreased
gcr1-tet	chr13	344	1673	nr01328	+	decreased
gcr1-tet	chr13	713704	713817	nr01329	+	decreased
gcr1-tet	chr11	524171	524708	nr01330	+	decreased
gcr1-tet	chr12	6008	7329	nr01331	+	decreased
gcr1-tet	chr10	295071	295328	nr01332	+	decreased
gcr1-tet	chr8	165169	165474	nr01333	+	decreased
gcr1-tet	chr7	405498	405667	nr01334	+	decreased
gcr1-tet	chr4	615051	615236	nr01335	+	decreased
gcr1-tet	chr3	30208	30337	nr01336	+	decreased
gcr1-tet	chr11	555915	556036	nr01337	+	decreased
gcr1-tet	chr9	424	1729	nr01338	+	decreased
gcr1-tet	chr16	838442	838923	nr01339	+	decreased
gcr1-tet	chr4	59360	59665	nr01340	+	decreased
gcr1-tet	chr12	674496	674817	nr01341	+	decreased
gcr1-tet	chr9	230444	231925	nr01342	-	decreased
gcr1-tet	chr7	212702	213695	nr01343	-	decreased
gcr1-tet	chr8	450197	450606	nr01344	-	decreased
gcr1-tet	chr15	1026966	1027839	nr01345	-	decreased
gcr1-tet	chr5	543292	544253	nr01346	-	decreased
gcr1-tet	chr4	433604	434301	nr01347	-	decreased
gcr1-tet	chr15	1044958	1045679	nr01348	-	decreased
gcr1-tet	chr16	24052	24677	nr01349	-	decreased
gcr1-tet	chr2	601507	602100	nr01350	-	decreased
gcr1-tet	chr5	367556	368021	nr01351	-	decreased
gcr1-tet	chr7	898422	899775	nr01352	-	decreased
gcr1-tet	chr5	133100	135253	nr01353	-	decreased
gcr1-tet	chr4	216124	217213	nr01354	-	decreased
gcr1-tet	chr15	909470	910871	nr01355	-	decreased
gcr1-tet	chr11	521887	522720	nr01356	-	decreased
gcr1-tet	chr2	806059	806716	nr01357	-	decreased
gcr1-tet	chr7	800702	801455	nr01358	-	decreased
gcr1-tet	chr9	155172	155741	nr01359	-	decreased
gcr1-tet	chr12	203420	204565	nr01360	-	decreased
gcr1-tet	chr10	606363	607388	nr01361	-	decreased
gcr1-tet	chr5	540500	541205	nr01362	-	decreased
gcr1-tet	chr16	784766	785335	nr01363	-	decreased
gcr1-tet	chr12	678172	679477	nr01364	-	decreased
gcr1-tet	chr10	333395	333980	nr01365	-	decreased
gcr1-tet	chr13	500164	501197	nr01366	-	decreased
gcr1-tet	chr15	900854	901439	nr01367	-	decreased
gcr1-tet	chr8	79653	80422	nr01368	-	decreased
gcr1-tet	chr8	460423	461440	nr01369	-	decreased
gcr1-tet	chr16	556422	557439	nr01370	-	decreased
gcr1-tet	chr13	384788	385821	nr01371	-	decreased
gcr1-tet	chr1	31908	32941	nr01372	-	decreased
gcr1-tet	chr4	1234440	1235561	nr01373	-	decreased
gcr1-tet	chr5	475780	476173	nr01374	-	decreased
gcr1-tet	chr13	884844	886261	nr01375	-	decreased
gcr1-tet	chr2	662027	662508	nr01376	-	decreased
gcr1-tet	chr7	776582	777503	nr01377	-	decreased
gcr1-tet	chr2	304011	305236	nr01378	-	decreased
gcr1-tet	chr11	473135	473264	nr01379	-	decreased
gcr1-tet	chr15	677965	678078	nr01380	-	decreased
gcr1-tet	chr11	236101	236510	nr01381	-	decreased
gcr1-tet	chr7	124022	124239	nr01382	-	decreased
gcr1-tet	chr7	986429	986734	nr01383	-	decreased
gcr1-tet	chr13	283260	283581	nr01384	-	decreased
gcr1-tet	chr7	438014	438127	nr01385	-	decreased
gcr1-tet	chr7	197678	197783	nr01386	-	decreased
gcr1-tet	chr16	801726	801951	nr01387	-	decreased
gcr1-tet	chr12	1074651	1076276	nr01388	-	decreased
gcr1-tet	chr7	1089382	1090719	nr01389	-	decreased
gcr1-tet	chr8	206589	206718	nr01390	-	decreased
gcr1-tet	chr2	114354	114747	nr01391	-	decreased
gcr1-tet	chr2	91652	91997	nr01392	-	decreased
gcr1-tet	chr14	360470	360663	nr01393	-	decreased
gcr1-tet	chr15	518525	518854	nr01394	-	decreased
gcr1-tet	chr15	418253	418422	nr01395	-	decreased
gcr1-tet	chr2	170306	170435	nr01396	-	decreased
gcr1-tet	chr12	981867	982180	nr01397	-	decreased
gcr1-tet	chr8	251996	252165	nr01398	-	decreased
gcr1-tet	chr6	31588	31709	nr01399	-	decreased
gcr1-tet	chr13	347092	347317	nr01400	-	decreased
gcr1-tet	chr4	507022	507247	nr01401	-	decreased
gcr1-tet	chr16	946486	947895	nr01402	-	decreased
gcr1-tet	chr11	449823	449920	nr01403	-	decreased
gcr1-tet	chr4	947552	947777	nr01404	-	decreased
gcr1-tet	chr8	383837	384462	nr01405	-	decreased
gcr1-tet	chr7	1087350	1088983	nr01406	-	decreased
gcr1-tet	chr12	808138	808483	nr01407	-	decreased
gcr1-tet	chr11	345342	345455	nr01408	-	decreased
gcr1-tet	chr8	21388	21509	nr01409	-	decreased
gcr1-tet	chr10	342107	342212	nr01410	-	decreased
gcr1-tet	chr4	768295	768416	nr01411	-	decreased
gcr1-tet	chr13	420468	420653	nr01412	-	decreased
gcr1-tet	chr14	541807	542064	nr01413	-	decreased
gcr1-tet	chr5	161508	162301	nr01414	-	decreased
gcr1-tet	chr12	1070011	1071340	nr01415	-	decreased
gcr1-tet	chr6	7172	7397	nr01416	-	decreased
gcr1-tet	chr12	109492	109765	nr01417	-	decreased
gcr1-tet	chr14	260094	260431	nr01418	-	decreased
gcr1-tet	chr15	1089638	1090991	nr01419	-	decreased
gcr1-tet	chr10	30220	30349	nr01420	-	decreased
gcr1-tet	chr4	872856	872985	nr01421	-	decreased
gcr1-tet	chr15	892326	892423	nr01422	-	decreased
gcr1-tet	chr7	721094	721263	nr01423	-	decreased
gcr1-tet	chr15	618469	618846	nr01424	-	decreased
gcr1-tet	chr14	336958	337095	nr01425	-	decreased
gcr1-tet	chr15	1087614	1089239	nr01426	-	decreased
gcr1-tet	chr15	781197	781518	nr01427	-	decreased
gcr1-tet	chr13	219372	219677	nr01428	-	decreased
gcr1-tet	chr7	49028	49277	nr01429	-	decreased
gcr1-tet	chr16	864198	864367	nr01430	-	decreased
gcr1-tet	chr15	991718	991927	nr01431	-	decreased
gcr1-tet	chr6	221364	221525	nr01432	-	decreased
gcr1-tet	chr5	282116	282389	nr01433	-	decreased
gcr1-tet	chr1	36156	36317	nr01434	-	decreased
gcr1-tet	chr12	947787	948068	nr01435	-	decreased
gcr1-tet	chr5	573276	574901	nr01436	-	decreased
gcr1-tet	chr1	33868	34381	nr01437	-	decreased
gcr1-tet	chr15	43877	44590	nr01438	-	decreased
gcr1-tet	chr12	1076675	1077996	nr01439	-	decreased
gcr1-tet	chr16	944358	946103	nr01440	-	decreased
gcr1-tet	chr14	478134	478375	nr01441	-	decreased
gcr1-tet	chr16	658542	658687	nr01442	-	decreased
gcr1-tet	chr8	560823	562168	nr01443	-	decreased
gcr1-tet	chr12	661012	661589	nr01444	-	decreased
gcr1-tet	chr10	225891	226700	nr01445	-	decreased
gcr1-tet	chr16	547038	547239	nr01446	-	decreased
gcr1-tet	chr16	195652	195837	nr01447	-	decreased
gcr1-tet	chr15	447781	448310	nr01448	-	decreased
gcr1-tet	chr5	357852	358021	nr01449	-	decreased
gcr1-tet	chr4	545174	545599	nr01450	-	decreased
gcr1-tet	chr5	498628	498741	nr01451	-	decreased
gcr1-tet	chr11	157751	158208	nr01452	-	decreased
gcr1-tet	chr4	1528448	1530073	nr01453	-	decreased
gcr1-tet	chr13	752516	752837	nr01454	-	decreased
gcr1-tet	chr2	71268	71405	nr01455	-	decreased
gcr1-tet	chr6	245532	245741	nr01456	-	decreased
gcr1-tet	chr8	558807	560544	nr01457	-	decreased
gcr1-tet	chr15	531005	531118	nr01458	-	decreased
gcr1-tet	chr4	304076	304181	nr01459	-	decreased
gcr1-tet	chr11	560055	560160	nr01460	-	decreased
gcr1-tet	chr15	356509	356974	nr01461	-	decreased
gcr1-tet	chr11	23332	23637	nr01462	-	decreased
gcr1-tet	chr12	1067995	1069604	nr01463	-	decreased
gcr1-tet	chr5	302828	303229	nr01464	-	decreased
gcr1-tet	chr16	135356	135501	nr01465	-	decreased
gcr1-tet	chr16	369622	369791	nr01466	-	decreased
gcr1-tet	chr13	383220	383349	nr01467	-	decreased
gcr1-tet	chr4	1530472	1531817	nr01468	-	decreased
gcr1-tet	chr11	340926	341735	nr01469	-	decreased
gcr1-tet	chr15	522205	522302	nr01470	-	decreased
gcr1-tet	chr12	1026163	1026356	nr01471	-	decreased
gcr1-tet	chr10	419755	420124	nr01472	-	decreased
gcr1-tet	chr16	296956	297229	nr01473	-	decreased
gcr1-tet	chr2	329303	329976	nr01474	+	increased
gcr1-tet	chr14	259954	261003	nr01475	+	increased
gcr1-tet	chr3	168409	169050	nr01476	+	increased
gcr1-tet	chr7	574490	575411	nr01477	+	increased
gcr1-tet	chr5	310096	311465	nr01478	+	increased
gcr1-tet	chr1	12456	13345	nr01479	+	increased
gcr1-tet	chr3	123289	124458	nr01480	+	increased
gcr1-tet	chr1	213110	214399	nr01481	+	increased
gcr1-tet	chr3	170289	170914	nr01482	+	increased
gcr1-tet	chr13	289960	290329	nr01483	+	increased
gcr1-tet	chr7	705314	706507	nr01484	+	increased
gcr1-tet	chr11	141627	142244	nr01485	+	increased
gcr1-tet	chr5	490080	490905	nr01486	+	increased
gcr1-tet	chr15	1034818	1035299	nr01487	+	increased
gcr1-tet	chr5	207616	208329	nr01488	+	increased
gcr1-tet	chr3	158561	159234	nr01489	+	increased
gcr1-tet	chr2	11776	12697	nr01490	+	increased
gcr1-tet	chr12	366440	368305	nr01491	+	increased
gcr1-tet	chr12	469024	470257	nr01492	+	increased
gcr1-tet	chr6	28248	32257	nr01493	+	increased
gcr1-tet	chr1	215542	217351	nr01494	+	increased
gcr1-tet	chr6	259496	260145	nr01495	+	increased
gcr1-tet	chr12	249352	251209	nr01496	+	increased
gcr1-tet	chr13	911136	911849	nr01497	+	increased
gcr1-tet	chr12	168880	169329	nr01498	+	increased
gcr1-tet	chr3	310393	310898	nr01499	+	increased
gcr1-tet	chr5	21504	23169	nr01500	+	increased
gcr1-tet	chr12	402824	403745	nr01501	+	increased
gcr1-tet	chr14	726299	726940	nr01502	+	increased
gcr1-tet	chr1	227646	229207	nr01503	+	increased
gcr1-tet	chr5	15600	15961	nr01504	+	increased
gcr1-tet	chr8	533667	534852	nr01505	+	increased
gcr1-tet	chr7	937146	937691	nr01506	+	increased
gcr1-tet	chr4	19456	20049	nr01507	+	increased
gcr1-tet	chr12	4800	5681	nr01508	+	increased
gcr1-tet	chr9	390208	392529	nr01509	+	increased
gcr1-tet	chr1	24936	28057	nr01510	+	increased
gcr1-tet	chr16	484938	486147	nr01511	+	increased
gcr1-tet	chr16	603810	605043	nr01512	+	increased
gcr1-tet	chr14	137090	138139	nr01513	+	increased
gcr1-tet	chr8	213857	215058	nr01514	+	increased
gcr1-tet	chr7	4632	5441	nr01515	+	increased
gcr1-tet	chr15	508249	509250	nr01516	+	increased
gcr1-tet	chr15	407881	408346	nr01517	+	increased
gcr1-tet	chr5	48720	51841	nr01518	+	increased
gcr1-tet	chr8	536115	537860	nr01519	+	increased
gcr1-tet	chr10	708879	709592	nr01520	+	increased
gcr1-tet	chr5	124816	126361	nr01521	+	increased
gcr1-tet	chr12	818222	818343	nr01522	+	increased
gcr1-tet	chr5	449096	449337	nr01523	+	increased
gcr1-tet	chr4	513810	514011	nr01524	+	increased
gcr1-tet	chr4	1509996	1510821	nr01525	+	increased
gcr1-tet	chr15	311537	311842	nr01526	+	increased
gcr1-tet	chr5	46776	47097	nr01527	+	increased
gcr1-tet	chr2	698991	699120	nr01528	+	increased
gcr1-tet	chr11	5632	5841	nr01529	+	increased
gcr1-tet	chr1	165926	166255	nr01530	+	increased
gcr1-tet	chr7	16536	16993	nr01531	+	increased
gcr1-tet	chr12	464320	464529	nr01532	+	increased
gcr1-tet	chr13	277568	279761	nr01533	+	increased
gcr1-tet	chr4	1258372	1258581	nr01534	+	increased
gcr1-tet	chr8	266800	266993	nr01535	+	increased
gcr1-tet	chr11	521219	521572	nr01536	+	increased
gcr1-tet	chr4	513418	513555	nr01537	+	increased
gcr1-tet	chr2	276855	277176	nr01538	+	increased
gcr1-tet	chr8	529875	530012	nr01539	+	increased
gcr1-tet	chr8	549419	549908	nr01540	+	increased
gcr1-tet	chr5	407208	407753	nr01541	+	increased
gcr1-tet	chr16	239448	239969	nr01542	+	increased
gcr1-tet	chr7	660154	660451	nr01543	+	increased
gcr1-tet	chr12	215184	215417	nr01544	+	increased
gcr1-tet	chr7	582090	582411	nr01545	+	increased
gcr1-tet	chr16	697586	697891	nr01546	+	increased
gcr1-tet	chr12	731776	731993	nr01547	+	increased
gcr1-tet	chr16	286720	286825	nr01548	+	increased
gcr1-tet	chr2	356279	356592	nr01549	+	increased
gcr1-tet	chr8	336104	336321	nr01550	+	increased
gcr1-tet	chr7	823090	823403	nr01551	+	increased
gcr1-tet	chr4	519490	519739	nr01552	+	increased
gcr1-tet	chr13	115648	116449	nr01553	+	increased
gcr1-tet	chr7	422170	422395	nr01554	+	increased
gcr1-tet	chr13	880392	880849	nr01555	+	increased
gcr1-tet	chr14	547659	547820	nr01556	+	increased
gcr1-tet	chr7	12472	12713	nr01557	+	increased
gcr1-tet	chr13	372800	373033	nr01558	+	increased
gcr1-tet	chr6	78080	79289	nr01559	+	increased
gcr1-tet	chr8	4360	4673	nr01560	+	increased
gcr1-tet	chr8	550507	550644	nr01561	+	increased
gcr1-tet	chr3	116417	116746	nr01562	+	increased
gcr1-tet	chr13	362680	363073	nr01563	+	increased
gcr1-tet	chr14	169258	169411	nr01564	+	increased
gcr1-tet	chr13	512264	512425	nr01565	+	increased
gcr1-tet	chr1	160350	160575	nr01566	+	increased
gcr1-tet	chr5	135728	135929	nr01567	+	increased
gcr1-tet	chr1	11392	11521	nr01568	+	increased
gcr1-tet	chr15	988754	989019	nr01569	+	increased
gcr1-tet	chr13	30432	30529	nr01570	+	increased
gcr1-tet	chr7	817522	817723	nr01571	+	increased
gcr1-tet	chr10	525695	525816	nr01572	+	increased
gcr1-tet	chr4	987260	987477	nr01573	+	increased
gcr1-tet	chr13	4600	4937	nr01574	+	increased
gcr1-tet	chr4	1516612	1517501	nr01575	+	increased
gcr1-tet	chr5	565528	566329	nr01576	+	increased
gcr1-tet	chr7	833954	834339	nr01577	+	increased
gcr1-tet	chr13	509280	509473	nr01578	+	increased
gcr1-tet	chr10	715015	715138	nr01579	+	increased
gcr1-tet	chr9	268464	268673	nr01580	+	increased
gcr1-tet	chr12	554112	554409	nr01581	+	increased
gcr1-tet	chr16	210864	211049	nr01582	+	increased
gcr1-tet	chr5	431600	431825	nr01583	+	increased
gcr1-tet	chr1	22848	23105	nr01584	+	increased
gcr1-tet	chr14	6312	6577	nr01585	+	increased
gcr1-tet	chr8	389289	389506	nr01586	+	increased
gcr1-tet	chr4	805643	805892	nr01587	+	increased
gcr1-tet	chr13	339856	340105	nr01588	+	increased
gcr1-tet	chr4	651195	652132	nr01589	+	increased
gcr1-tet	chr4	994748	995101	nr01590	+	increased
gcr1-tet	chr5	5712	5833	nr01591	+	increased
gcr1-tet	chr4	911772	911973	nr01592	+	increased
gcr1-tet	chr11	238985	240882	nr01593	+	increased
gcr1-tet	chr14	509123	509444	nr01594	+	increased
gcr1-tet	chr11	114331	114676	nr01595	+	increased
gcr1-tet	chr15	337569	338226	nr01596	+	increased
gcr1-tet	chr14	776387	776516	nr01597	+	increased
gcr1-tet	chr15	922362	922979	nr01598	+	increased
gcr1-tet	chr3	300377	300570	nr01599	+	increased
gcr1-tet	chr13	610496	610937	nr01600	+	increased
gcr1-tet	chr5	141392	141545	nr01601	+	increased
gcr1-tet	chr13	351336	351737	nr01602	+	increased
gcr1-tet	chr2	278335	278528	nr01603	+	increased
gcr1-tet	chr11	90739	90908	nr01604	+	increased
gcr1-tet	chr9	197272	197433	nr01605	+	increased
gcr1-tet	chr12	449968	450185	nr01606	+	increased
gcr1-tet	chr1	223006	223207	nr01607	+	increased
gcr1-tet	chr10	164471	165336	nr01608	+	increased
gcr1-tet	chr13	592512	592793	nr01609	+	increased
gcr1-tet	chr8	117233	117778	nr01610	+	increased
gcr1-tet	chr6	161920	162121	nr01611	+	increased
gcr1-tet	chr8	91881	92138	nr01612	+	increased
gcr1-tet	chr12	487696	488265	nr01613	+	increased
gcr1-tet	chr12	281192	281721	nr01614	+	increased
gcr1-tet	chr4	992428	992653	nr01615	+	increased
gcr1-tet	chr6	4384	4649	nr01616	+	increased
gcr1-tet	chr4	668115	668540	nr01617	+	increased
gcr1-tet	chr16	850730	850963	nr01618	+	increased
gcr1-tet	chr12	474512	475041	nr01619	+	increased
gcr1-tet	chr14	438610	439403	nr01620	+	increased
gcr1-tet	chr15	437385	437570	nr01621	+	increased
gcr1-tet	chr10	375479	375656	nr01622	+	increased
gcr1-tet	chr10	541199	541416	nr01623	+	increased
gcr1-tet	chr5	498192	498825	nr01624	+	increased
gcr1-tet	chr13	353600	353801	nr01625	+	increased
gcr1-tet	chr15	709801	710050	nr01626	+	increased
gcr1-tet	chr15	1045594	1045947	nr01627	+	increased
gcr1-tet	chr8	215865	216218	nr01628	+	increased
gcr1-tet	chr14	102306	102755	nr01629	+	increased
gcr1-tet	chr3	77345	77634	nr01630	+	increased
gcr1-tet	chr17	13600	13705	nr01631	+	increased
gcr1-tet	chr16	503330	503555	nr01632	+	increased
gcr1-tet	chr4	976108	976253	nr01633	+	increased
gcr1-tet	chr4	645611	645828	nr01634	+	increased
gcr1-tet	chr8	121857	121986	nr01635	+	increased
gcr1-tet	chr15	458609	461098	nr01636	+	increased
gcr1-tet	chr10	203895	204112	nr01637	+	increased
gcr1-tet	chr14	731331	733308	nr01638	+	increased
gcr1-tet	chr16	928778	928899	nr01639	+	increased
gcr1-tet	chr11	164275	164388	nr01640	+	increased
gcr1-tet	chr12	976367	976584	nr01641	+	increased
gcr1-tet	chr16	804746	804979	nr01642	+	increased
gcr1-tet	chr4	1063156	1063261	nr01643	+	increased
gcr1-tet	chr16	412146	412275	nr01644	+	increased
gcr1-tet	chr13	318344	318617	nr01645	+	increased
gcr1-tet	chr7	568922	569075	nr01646	+	increased
gcr1-tet	chr2	113278	113479	nr01647	+	increased
gcr1-tet	chr7	326754	327995	nr01648	+	increased
gcr1-tet	chr4	878412	878629	nr01649	+	increased
gcr1-tet	chr1	16984	18153	nr01650	+	increased
gcr1-tet	chr12	1061639	1061952	nr01651	+	increased
gcr1-tet	chr9	284776	285105	nr01652	+	increased
gcr1-tet	chr8	221576	222817	nr01653	+	increased
gcr1-tet	chr5	171912	172041	nr01654	+	increased
gcr1-tet	chr12	475568	475977	nr01655	+	increased
gcr1-tet	chr15	704177	704418	nr01656	+	increased
gcr1-tet	chr15	241889	242050	nr01657	+	increased
gcr1-tet	chr9	254080	254177	nr01658	+	increased
gcr1-tet	chr10	261375	261888	nr01659	+	increased
gcr1-tet	chr12	10264	10601	nr01660	+	increased
gcr1-tet	chr13	168464	168673	nr01661	+	increased
gcr1-tet	chr7	567554	567859	nr01662	+	increased
gcr1-tet	chr7	416314	416531	nr01663	+	increased
gcr1-tet	chr4	1272940	1273221	nr01664	+	increased
gcr1-tet	chr6	143936	144041	nr01665	+	increased
gcr1-tet	chr16	623010	623443	nr01666	+	increased
gcr1-tet	chr12	466888	468377	nr01667	+	increased
gcr1-tet	chr12	457784	459241	nr01668	+	increased
gcr1-tet	chr16	6216	6497	nr01669	+	increased
gcr1-tet	chr11	457907	458108	nr01670	+	increased
gcr1-tet	chr1	92430	92663	nr01671	+	increased
gcr1-tet	chr4	506634	506883	nr01672	+	increased
gcr1-tet	chr4	1166868	1167053	nr01673	+	increased
gcr1-tet	chr1	182638	183207	nr01674	+	increased
gcr1-tet	chr5	63520	63729	nr01675	+	increased
gcr1-tet	chr4	11760	13185	nr01676	+	increased
gcr1-tet	chr12	476080	476305	nr01677	+	increased
gcr1-tet	chr8	198689	198922	nr01678	+	increased
gcr1-tet	chr10	741863	742224	nr01679	+	increased
gcr1-tet	chr4	617699	617948	nr01680	+	increased
gcr1-tet	chr4	877820	878037	nr01681	+	increased
gcr1-tet	chr7	937882	938179	nr01682	+	increased
gcr1-tet	chr7	561970	562179	nr01683	+	increased
gcr1-tet	chr15	980410	980579	nr01684	+	increased
gcr1-tet	chr4	67688	68497	nr01685	+	increased
gcr1-tet	chr10	6048	6249	nr01686	+	increased
gcr1-tet	chr4	484697	485002	nr01687	+	increased
gcr1-tet	chr14	562203	562364	nr01688	+	increased
gcr1-tet	chr14	257458	258163	nr01689	+	increased
gcr1-tet	chr14	774723	775588	nr01690	+	increased
gcr1-tet	chr15	842130	842411	nr01691	+	increased
gcr1-tet	chr14	106666	106787	nr01692	+	increased
gcr1-tet	chr14	96722	96939	nr01693	+	increased
gcr1-tet	chr13	357120	357329	nr01694	+	increased
gcr1-tet	chr12	391000	391113	nr01695	+	increased
gcr1-tet	chr5	443496	443729	nr01696	+	increased
gcr1-tet	chr15	266913	267258	nr01697	+	increased
gcr1-tet	chr4	1162380	1162653	nr01698	+	increased
gcr1-tet	chr11	517219	517420	nr01699	+	increased
gcr1-tet	chr12	981471	982712	nr01700	+	increased
gcr1-tet	chr1	170918	171495	nr01701	+	increased
gcr1-tet	chr12	690968	691289	nr01702	+	increased
gcr1-tet	chr13	480896	481113	nr01703	+	increased
gcr1-tet	chr2	700191	700312	nr01704	+	increased
gcr1-tet	chr8	543723	543940	nr01705	+	increased
gcr1-tet	chr1	209086	209287	nr01706	+	increased
gcr1-tet	chr12	455200	455377	nr01707	+	increased
gcr1-tet	chr8	199289	199538	nr01708	+	increased
gcr1-tet	chr12	451440	451865	nr01709	+	increased
gcr1-tet	chr1	218286	218583	nr01710	+	increased
gcr1-tet	chr7	736610	736867	nr01711	+	increased
gcr1-tet	chr10	127271	128840	nr01712	+	increased
gcr1-tet	chr8	116569	116738	nr01713	+	increased
gcr1-tet	chr4	1295980	1296605	nr01714	+	increased
gcr1-tet	chr12	459808	460993	nr01715	+	increased
gcr1-tet	chr12	19156	20101	nr01716	-	increased
gcr1-tet	chr10	36332	36973	nr01717	-	increased
gcr1-tet	chr11	646457	648386	nr01718	-	increased
gcr1-tet	chr14	48596	49117	nr01719	-	increased
gcr1-tet	chr15	343837	345350	nr01720	-	increased
gcr1-tet	chr9	385732	387125	nr01721	-	increased
gcr1-tet	chr15	1056246	1057927	nr01722	-	increased
gcr1-tet	chr4	1139912	1140497	nr01723	-	increased
gcr1-tet	chr13	610332	610933	nr01724	-	increased
gcr1-tet	chr6	76740	77645	nr01725	-	increased
gcr1-tet	chr16	929718	930111	nr01726	-	increased
gcr1-tet	chr15	168813	169998	nr01727	-	increased
gcr1-tet	chr1	17740	19061	nr01728	-	increased
gcr1-tet	chr10	537755	538308	nr01729	-	increased
gcr1-tet	chr4	910216	911457	nr01730	-	increased
gcr1-tet	chr15	6836	7869	nr01731	-	increased
gcr1-tet	chr7	709622	710103	nr01732	-	increased
gcr1-tet	chr13	772772	773605	nr01733	-	increased
gcr1-tet	chr10	732203	734036	nr01734	-	increased
gcr1-tet	chr10	206659	207484	nr01735	-	increased
gcr1-tet	chr16	588822	589927	nr01736	-	increased
gcr1-tet	chr4	1515472	1516353	nr01737	-	increased
gcr1-tet	chr1	202858	207083	nr01738	-	increased
gcr1-tet	chr13	847596	848101	nr01739	-	increased
gcr1-tet	chr12	482980	485805	nr01740	-	increased
gcr1-tet	chr8	402813	403830	nr01741	-	increased
gcr1-tet	chr8	539351	539720	nr01742	-	increased
gcr1-tet	chr15	594533	595038	nr01743	-	increased
gcr1-tet	chr1	184130	184547	nr01744	-	increased
gcr1-tet	chr10	307099	307636	nr01745	-	increased
gcr1-tet	chr2	792147	792564	nr01746	-	increased
gcr1-tet	chr10	71188	72549	nr01747	-	increased
gcr1-tet	chr14	724975	725944	nr01748	-	increased
gcr1-tet	chr4	1525480	1526529	nr01749	-	increased
gcr1-tet	chr12	469756	472581	nr01750	-	increased
gcr1-tet	chr12	486628	489493	nr01751	-	increased
gcr1-tet	chr3	42276	43061	nr01752	-	increased
gcr1-tet	chr12	724308	724645	nr01753	-	increased
gcr1-tet	chr6	26308	27053	nr01754	-	increased
gcr1-tet	chr16	560486	560927	nr01755	-	increased
gcr1-tet	chr2	582691	583356	nr01756	-	increased
gcr1-tet	chr14	272006	273359	nr01757	-	increased
gcr1-tet	chr7	707198	707759	nr01758	-	increased
gcr1-tet	chr14	770479	774448	nr01759	-	increased
gcr1-tet	chr11	201757	202606	nr01760	-	increased
gcr1-tet	chr2	117202	118635	nr01761	-	increased
gcr1-tet	chr1	14660	16749	nr01762	-	increased
gcr1-tet	chr16	62044	62573	nr01763	-	increased
gcr1-tet	chr12	112452	114269	nr01764	-	increased
gcr1-tet	chr1	208610	209291	nr01765	-	increased
gcr1-tet	chr12	576820	578069	nr01766	-	increased
gcr1-tet	chr11	557831	558032	nr01767	-	increased
gcr1-tet	chr5	20508	21133	nr01768	-	increased
gcr1-tet	chr4	334380	334613	nr01769	-	increased
gcr1-tet	chr2	35268	35421	nr01770	-	increased
gcr1-tet	chr15	1018966	1019455	nr01771	-	increased
gcr1-tet	chr16	849998	850223	nr01772	-	increased
gcr1-tet	chr15	690349	692118	nr01773	-	increased
gcr1-tet	chr15	550301	550534	nr01774	-	increased
gcr1-tet	chr11	245309	245446	nr01775	-	increased
gcr1-tet	chr11	313846	314063	nr01776	-	increased
gcr1-tet	chr9	209580	210029	nr01777	-	increased
gcr1-tet	chr4	1223200	1223369	nr01778	-	increased
gcr1-tet	chr14	256486	256815	nr01779	-	increased
gcr1-tet	chr7	325662	326527	nr01780	-	increased
gcr1-tet	chr12	598732	598941	nr01781	-	increased
gcr1-tet	chr8	34348	34477	nr01782	-	increased
gcr1-tet	chr4	413292	413589	nr01783	-	increased
gcr1-tet	chr4	73916	74085	nr01784	-	increased
gcr1-tet	chr16	939790	940047	nr01785	-	increased
gcr1-tet	chr16	499670	500119	nr01786	-	increased
gcr1-tet	chr14	502222	502879	nr01787	-	increased
gcr1-tet	chr12	818354	818483	nr01788	-	increased
gcr1-tet	chr1	214034	214867	nr01789	-	increased
gcr1-tet	chr5	14708	15069	nr01790	-	increased
gcr1-tet	chr2	532747	532908	nr01791	-	increased
gcr1-tet	chr12	1065851	1066036	nr01792	-	increased
gcr1-tet	chr16	940678	940895	nr01793	-	increased
gcr1-tet	chr4	566598	567527	nr01794	-	increased
gcr1-tet	chr11	309054	309559	nr01795	-	increased
gcr1-tet	chr13	288396	289773	nr01796	-	increased
gcr1-tet	chr2	226627	226924	nr01797	-	increased
gcr1-tet	chr12	816258	818099	nr01798	-	increased
gcr1-tet	chr9	337228	337445	nr01799	-	increased
gcr1-tet	chr4	986792	986993	nr01800	-	increased
gcr1-tet	chr15	123293	123526	nr01801	-	increased
gcr1-tet	chr4	981104	981321	nr01802	-	increased
gcr1-tet	chr15	664805	665030	nr01803	-	increased
gcr1-tet	chr2	454762	455251	nr01804	-	increased
gcr1-tet	chr10	376099	376996	nr01805	-	increased
gcr1-tet	chr1	180666	180955	nr01806	-	increased
gcr1-tet	chr12	611364	611477	nr01807	-	increased
gcr1-tet	chr12	650644	651029	nr01808	-	increased
gcr1-tet	chr4	563734	563871	nr01809	-	increased
gcr1-tet	chr13	201916	202141	nr01810	-	increased
gcr1-tet	chr12	941195	941428	nr01811	-	increased
gcr1-tet	chr7	22708	23093	nr01812	-	increased
gcr1-tet	chr13	189756	189981	nr01813	-	increased
gcr1-tet	chr8	202693	202870	nr01814	-	increased
gcr1-tet	chr4	1352640	1352857	nr01815	-	increased
gcr1-tet	chr14	433742	434047	nr01816	-	increased
gcr1-tet	chr16	479222	479711	nr01817	-	increased
gcr1-tet	chr2	220355	221252	nr01818	-	increased
gcr1-tet	chr8	529607	529776	nr01819	-	increased
gcr1-tet	chr11	631153	631394	nr01820	-	increased
gcr1-tet	chr14	524727	524984	nr01821	-	increased
gcr1-tet	chr4	66068	66989	nr01822	-	increased
gcr1-tet	chr5	571028	571173	nr01823	-	increased
gcr1-tet	chr7	810606	811671	nr01824	-	increased
gcr1-tet	chr9	154220	154837	nr01825	-	increased
gcr1-tet	chr7	931694	931903	nr01826	-	increased
gcr1-tet	chr7	35020	35261	nr01827	-	increased
gcr1-tet	chr8	556895	557344	nr01828	-	increased
gcr1-tet	chr4	877448	877665	nr01829	-	increased
gcr1-tet	chr16	844006	844639	nr01830	-	increased
gcr1-tet	chr7	541358	541583	nr01831	-	increased
gcr1-tet	chr12	612244	612789	nr01832	-	increased
gcr1-tet	chr15	15628	16893	nr01833	-	increased
gcr1-tet	chr5	24836	25021	nr01834	-	increased
gcr1-tet	chr11	308014	308287	nr01835	-	increased
gcr1-tet	chr15	916470	916663	nr01836	-	increased
gcr1-tet	chr16	517758	520231	nr01837	-	increased
gcr1-tet	chr7	676390	677199	nr01838	-	increased
gcr1-tet	chr15	1085334	1085471	nr01839	-	increased
gcr1-tet	chr2	29076	29861	nr01840	-	increased
gcr1-tet	chr4	1229752	1230017	nr01841	-	increased
gcr1-tet	chr9	409196	409477	nr01842	-	increased
gcr1-tet	chr13	313668	315029	nr01843	-	increased
gcr1-tet	chr1	73954	74411	nr01844	-	increased
gcr1-tet	chr13	9476	9685	nr01845	-	increased
gcr1-tet	chr3	84821	85030	nr01846	-	increased
gcr1-tet	chr1	223074	223387	nr01847	-	increased
gcr1-tet	chr9	246220	246437	nr01848	-	increased
gcr1-tet	chr13	351980	352181	nr01849	-	increased
gcr1-tet	chr15	969934	970503	nr01850	-	increased
gcr1-tet	chr9	205532	205805	nr01851	-	increased
gcr1-tet	chr7	401950	402159	nr01852	-	increased
gcr1-tet	chr12	665228	666341	nr01853	-	increased
gcr1-tet	chr12	224052	224285	nr01854	-	increased
gcr1-tet	chr5	291044	291381	nr01855	-	increased
gcr1-tet	chr4	358724	358845	nr01856	-	increased
gcr1-tet	chr6	143540	143757	nr01857	-	increased
gcr1-tet	chr4	132500	132661	nr01858	-	increased
gcr1-tet	chr15	216253	216406	nr01859	-	increased
gcr1-tet	chr15	1077654	1077951	nr01860	-	increased
gcr1-tet	chr4	583534	584327	nr01861	-	increased
gcr1-tet	chr14	301446	301647	nr01862	-	increased
gcr1-tet	chr15	741781	741982	nr01863	-	increased
gcr1-tet	chr4	1101360	1101577	nr01864	-	increased
gcr1-tet	chr10	172539	172924	nr01865	-	increased
gcr1-tet	chr3	90437	90662	nr01866	-	increased
gcr1-tet	chr4	512502	512927	nr01867	-	increased
gcr1-tet	chr10	472155	472668	nr01868	-	increased
gcr1-tet	chr6	213100	213373	nr01869	-	increased
gcr1-tet	chr16	211580	211773	nr01870	-	increased
gcr1-tet	chr5	565932	566357	nr01871	-	increased
gcr1-tet	chr10	478051	478268	nr01872	-	increased
gcr1-tet	chr4	1288936	1289145	nr01873	-	increased
gcr1-tet	chr15	636453	636574	nr01874	-	increased
gcr1-tet	chr11	387615	387872	nr01875	-	increased
gcr1-tet	chr7	121494	121615	nr01876	-	increased
gcr1-tet	chr12	68340	68485	nr01877	-	increased
gcr1-tet	chr16	943278	943591	nr01878	-	increased
gcr1-tet	chr16	767998	769031	nr01879	-	increased
gcr1-tet	chr15	71949	72310	nr01880	-	increased
gcr1-tet	chr6	258852	259029	nr01881	-	increased
gcr1-tet	chr13	183932	184397	nr01882	-	increased
gcr1-tet	chr14	447190	448279	nr01883	-	increased
gcr1-tet	chr5	449316	449517	nr01884	-	increased
gcr1-tet	chr3	116069	116182	nr01885	-	increased
gcr1-tet	chr15	776101	776446	nr01886	-	increased
gcr1-tet	chr14	153710	154119	nr01887	-	increased
gcr1-tet	chr1	198042	198243	nr01888	-	increased
gcr1-tet	chr5	167380	167557	nr01889	-	increased
gcr1-tet	chr7	883974	884175	nr01890	-	increased
gcr1-tet	chr15	1074710	1074951	nr01891	-	increased
gcr1-tet	chr12	348460	348581	nr01892	-	increased
gcr1-tet	chr10	536099	536748	nr01893	-	increased
gcr1-tet	chr10	266787	267164	nr01894	-	increased
gcr1-tet	chr10	483635	483852	nr01895	-	increased
gcr1-tet	chr12	85604	85893	nr01896	-	increased
gcr1-tet	chr12	656412	656621	nr01897	-	increased
gcr1-tet	chr7	711438	711935	nr01898	-	increased
gcr1-tet	chr13	298068	298237	nr01899	-	increased
gcr1-tet	chr4	871720	872025	nr01900	-	increased
gcr1-tet	chr1	218754	218907	nr01901	-	increased
gcr1-tet	chr9	424548	425229	nr01902	-	increased
gcr1-tet	chr6	195892	195997	nr01903	-	increased
gcr1-tet	chr15	975910	976119	nr01904	-	increased
gcr1-tet	chr9	207684	208005	nr01905	-	increased
gcr1-tet	chr3	82637	82926	nr01906	-	increased
gcr1-tet	chr12	473404	475941	nr01907	-	increased
gcr1-tet	chr10	599371	599508	nr01908	-	increased
gcr1-tet	chr16	472662	472935	nr01909	-	increased
gcr1-tet	chr3	151549	151734	nr01910	-	increased
gcr1-tet	chr2	9092	9301	nr01911	-	increased
gcr1-tet	chr11	653497	653858	nr01912	-	increased
gcr1-tet	chr7	319238	319735	nr01913	-	increased
gcr1-tet	chr12	946819	947028	nr01914	-	increased
gcr1-tet	chr1	189442	189643	nr01915	-	increased
gcr1-tet	chr12	781538	781795	nr01916	-	increased
gcr1-tet	chr8	549823	550040	nr01917	-	increased
gcr1-tet	chr7	735982	736103	nr01918	-	increased
gcr1-tet	chr5	11356	11557	nr01919	-	increased
gcr1-tet	chr14	463366	463575	nr01920	-	increased
gcr1-tet	chr11	237933	238606	nr01921	-	increased
gcr1-tet	chr7	415294	415927	nr01922	-	increased
gcr1-tet	chr3	169173	169430	nr01923	-	increased
gcr1-tet	chr12	449244	449565	nr01924	-	increased
gcr1-tet	chr4	232324	234037	nr01925	-	increased
gcr1-tet	chr10	204123	204284	nr01926	-	increased
gcr1-tet	chr13	265604	266781	nr01927	-	increased
gcr1-tet	chr4	1338704	1339209	nr01928	-	increased
gcr1-tet	chr7	579670	579927	nr01929	-	increased
gcr1-tet	chr14	464686	464847	nr01930	-	increased
gcr1-tet	chr3	84069	84302	nr01931	-	increased
gcr1-tet	chr15	841102	841567	nr01932	-	increased
gcr1-tet	chr5	62156	62373	nr01933	-	increased
gcr1-tet	chr4	371724	371909	nr01934	-	increased
gcr1-tet	chr15	355261	355446	nr01935	-	increased
gcr1-tet	chr10	668963	669164	nr01936	-	increased
gcr1-tet	chr13	768556	768765	nr01937	-	increased
gcr1-tet	chr15	1038726	1038975	nr01938	-	increased
gcr1-tet	chr8	534671	535376	nr01939	-	increased
gcr1-tet	chr2	87828	88245	nr01940	-	increased
gcr1-tet	chr15	600405	600614	nr01941	-	increased
gcr1-tet	chr16	541134	541839	nr01942	-	increased
gcr1-tet	chr15	9292	9661	nr01943	-	increased
gcr1-tet	chr5	487836	488037	nr01944	-	increased
gcr1-tet	chr7	831870	832143	nr01945	-	increased
gcr1-tet	chr6	99588	100813	nr01946	-	increased
gcr1-tet	chr12	1071691	1071956	nr01947	-	increased
gcr1-tet	chr7	817078	817239	nr01948	-	increased
hsf1-ts	chr12	457856	459553	nr01949	+	decreased
hsf1-ts	chr16	811042	812539	nr01950	+	decreased
hsf1-ts	chr14	445066	446603	nr01951	+	decreased
hsf1-ts	chr12	459896	460977	nr01952	+	decreased
hsf1-ts	chr4	723083	725524	nr01953	+	decreased
hsf1-ts	chr12	467064	468689	nr01954	+	decreased
hsf1-ts	chr7	892610	893963	nr01955	+	decreased
hsf1-ts	chr13	227488	228401	nr01956	+	decreased
hsf1-ts	chr12	230864	231041	nr01957	+	decreased
hsf1-ts	chr13	7024	7201	nr01958	+	decreased
hsf1-ts	chr12	451616	451833	nr01959	+	decreased
hsf1-ts	chr5	16	129	nr01960	+	decreased
hsf1-ts	chr2	7936	8073	nr01961	+	decreased
hsf1-ts	chr8	213177	213322	nr01962	+	decreased
hsf1-ts	chr4	1405020	1405229	nr01963	+	decreased
hsf1-ts	chr16	857034	857163	nr01964	+	decreased
hsf1-ts	chr13	141232	141377	nr01965	+	decreased
hsf1-ts	chr5	279928	280561	nr01966	+	decreased
hsf1-ts	chr13	347520	347617	nr01967	+	decreased
hsf1-ts	chr12	5856	5985	nr01968	+	decreased
hsf1-ts	chr4	831940	832109	nr01969	+	decreased
hsf1-ts	chr3	30832	31129	nr01970	+	decreased
hsf1-ts	chr3	30184	30409	nr01971	+	decreased
hsf1-ts	chr11	461555	461892	nr01972	+	decreased
hsf1-ts	chr11	610932	611053	nr01973	+	decreased
hsf1-ts	chr1	176990	177087	nr01974	+	decreased
hsf1-ts	chr8	6136	6321	nr01975	+	decreased
hsf1-ts	chr3	202721	203034	nr01976	+	decreased
hsf1-ts	chr12	370728	371321	nr01977	+	decreased
hsf1-ts	chr9	384400	384521	nr01978	+	decreased
hsf1-ts	chr5	285288	285537	nr01979	+	decreased
hsf1-ts	chr2	22384	22521	nr01980	+	decreased
hsf1-ts	chr16	8456	8801	nr01981	+	decreased
hsf1-ts	chr7	16528	17001	nr01982	+	decreased
hsf1-ts	chr14	8064	8233	nr01983	+	decreased
hsf1-ts	chr3	29056	29377	nr01984	+	decreased
hsf1-ts	chr6	5416	5529	nr01985	+	decreased
hsf1-ts	chr11	448955	449060	nr01986	+	decreased
hsf1-ts	chr13	775968	776673	nr01987	+	decreased
hsf1-ts	chr16	76720	77297	nr01988	+	decreased
hsf1-ts	chr1	1136	1305	nr01989	+	decreased
hsf1-ts	chr13	200	329	nr01990	+	decreased
hsf1-ts	chr13	265980	266765	nr01991	-	decreased
hsf1-ts	chr5	543404	544301	nr01992	-	decreased
hsf1-ts	chr7	714198	714823	nr01993	-	decreased
hsf1-ts	chr5	541868	542469	nr01994	-	decreased
hsf1-ts	chr2	811515	811716	nr01995	-	decreased
hsf1-ts	chr16	146140	146397	nr01996	-	decreased
hsf1-ts	chr16	145524	145629	nr01997	-	decreased
hsf1-ts	chr4	720927	721264	nr01998	-	decreased
[truncated: 29,820 more rows]
