# Supplementary material for: A Compendium of Nucleosome and Transcript Profiles Reveals Determinants of Chromatin Architecture and Transcription
Source: PLoS Genet. 2013 May 2;9(5):e1003479. doi: 10.1371/journal.pgen.1003479 (PMC3642058; doi:10.1371/journal.pgen.1003479)
Supplement: Table S3 — PATs identified in Abf1, Rap1, Rsc3 and Tbf1 loss-of-function mutants. (XLS) [file pgen.1003479.s013.xls]

## Sheet: Sheet1
Table S3. PATs identified in Abf1, Rap1, Rsc3 and Tbf1 loss-of-function mutants
Condition	Chr	Start	End	Strand	Transcript ID	gene-NDR	gene-NDR	Orientation
abf1-ts	chr2	75025	75169	+	nr000603:Fup	YBL079W	NUP170	diverging
abf1-ts	chr2	21325	21469	-	nr000577:Rup	YBL104C	YBL104C	tandem
abf1-ts	chr2	332680	332784	+	nr000622:Fup	YBR048W	RPS11B	tandem
abf1-ts	chr2	555544	556248	+	nr000644:nr000645:Fup	YBR158W	AMN1	diverging
abf1-ts	chr2	770728	770840	+	nr000652:Fup	YBR284W	YBR284W	diverging
abf1-ts	chr2	786808	787096	+	nr000657:Fup	YBR293W	VBA2	diverging
abf1-ts	chr3	118406	118774	-	nr000659:Rup	YCR002C	CDC10	diverging
abf1-ts	chr4	121781	122101	-	nr000697:Rup	YDL190C	UFD2	diverging
abf1-ts	chr4	470993	471657	+	nr000727:nr000726:Fup	YDR012W	RPL4B	tandem
abf1-ts	chr4	610174	610511	-	nr000731:Rup	YDR081C	PDC2	diverging
abf1-ts	chr4	609755	610323	+	nr000748:Fup	YDR082W	STN1	diverging
abf1-ts	chr4	693284	693436	+	nr000756:Fup	YDR121W	DPB4	diverging
abf1-ts	chr4	746248	746536	-	nr000737:Rup	YDR144C	MKC7	diverging
abf1-ts	chr4	814184	814672	-	nr000741:Rup	YDR175C	RSM24	diverging
abf1-ts	chr4	1063085	1063277	+	nr000784:Fup	YDR301W	CFT1	diverging
abf1-ts	chr4	1301213	1301485	+	nr000799:Fup	YDR418W	RPL12B	tandem
abf1-ts	chr4	1367069	1367400	+	nr000802:Fup	YDR456W	NHX1	diverging
abf1-ts	chr6	169649	169833	+	nr000882:Fup	YFR013W	IOC3	tandem
abf1-ts	chr7	277331	277523	+	nr000913:Fup	YGL123W	RPS2	diverging
abf1-ts	chr7	180455	180727	-	nr000886:Rup	YGL173C	KEM1	diverging
abf1-ts	chr7	850591	850743	-	nr000928:Rup	YGR177C	ATF2	tandem
abf1-ts	chr9	260977	261121	+	nr001065:Fup	YIL048W	NEO1	tandem
abf1-ts	chr9	142161	142817	+	nr001051:Fup	YIL116W	HIS5	diverging
abf1-ts	chr9	113341	113533	-	nr001018:Rup	YIL129C	TAO3	diverging
abf1-ts	chr10	432220	432388	-	nr000073:Rup	YJL004C	SYS1	diverging
abf1-ts	chr10	226904	227272	+	nr000046:nr000047:Fup	YJL104W	PAM16	tandem
abf1-ts	chr10	585492	585812	-	nr000081:Rup	YJR085C	YJR085C	diverging
abf1-ts	chr11	384536	384704	-	nr000148:Rup	YKL029C	MAE1	diverging
abf1-ts	chr11	348691	349075	+	nr000127:Fup	YKL047W	YKL047W	diverging
abf1-ts	chr11	118532	118740	+	nr000097:Fup	YKL175W	ZRT3	diverging
abf1-ts	chr11	38293	38461	-	nr000120:Rup	YKL211C	TRP3
abf1-ts	chr11	499732	499916	+	nr000133:Fup	YKR030W	GMH1	diverging
abf1-ts	chr12	658281	658457	+	nr000213:Fup	YLR257W
abf1-ts	chr12	805171	805507	-	nr000252:Rup	YLR337C	VRP1	diverging
abf1-ts	chr13	104245	104381	-	nr000277:Rup	YML081C-A	ATP18	diverging
abf1-ts	chr13	271889	272121	+	nr000255:Fup	YMR002W	MIC17	diverging
abf1-ts	chr13	429717	429869	-	nr000300:Rup	YMR080C	NAM7	tandem
abf1-ts	chr14	493139	493291	+	nr000356:Fup	YNL070W	TOM7	tandem
abf1-ts	chr14	408099	408251	+	nr000350:Fup	YNL116W	DMA2	tandem
abf1-ts	chr14	339383	339647	-	nr000375:Rup	YNL159C	ASI2	diverging
abf1-ts	chr14	76651	76779	+	nr000333:Fup	YNL295W	YNL295W	diverging
abf1-ts	chr15	254146	254250	+	nr000412:Fup	YOL039W	RPP2A	diverging
abf1-ts	chr15	431930	432098	+	nr000429:Fup	YOR057W	SGT1	diverging
abf1-ts	chr15	949227	949535	-	nr000496:Rup	YOR335C	ALA1	diverging
rap1-tet	chr2	168135	168407	+	nr000504:Fup	YBL027W	RPL19B	diverging
rap1-tet	chr2	107679	107943	+	nr000502:Fup	YBL060W	YEL1	diverging
rap1-tet	chr2	89785	89945	+	nr000501:Fup	YBL071W-A	KTI11	diverging
rap1-tet	chr2	792384	792824	+	nr000542:Fup	YBR295W	PCA1
rap1-tet	chr4	341449	341601	+	nr000578:Fup	YDL060W	TSR1	diverging
rap1-tet	chr4	321721	322145	+	nr000575:Fup	YDL075W	RPL31A	diverging
rap1-tet	chr4	308193	308377	+	nr000574:Fup	YDL082W	RPL13A	diverging
rap1-tet	chr4	307853	308181	-	nr000600:Rup	YDL083C	RPS16B	diverging
rap1-tet	chr4	835661	836361	+	nr000601:Fup	YDR188W	CCT6	diverging
rap1-tet	chr4	998513	998633	-	nr000646:Rup	YDR264C	AKR1	diverging
rap1-tet	chr4	1116893	1117093	+	nr000619:Fup	YDR325W	YCG1	diverging
rap1-tet	chr4	1289173	1289365	+	nr000628:Fup	YDR409W	SIZ1	diverging
rap1-tet	chr4	1450881	1451009	-	nr000668:Rup	YDR500C	RPL37B	diverging
rap1-tet	chr5	46897	47097	+	nr000645:Fup	YEL056W	HAT2	diverging
rap1-tet	chr5	13249	13561	+	nr000640:Fup	YEL072W	RMD6
rap1-tet	chr5	396213	396373	-	nr000705:Rup	YER116C	SLX8	diverging
rap1-tet	chr6	65169	65289	+	nr000690:Fup	YFL034W	YFL034W	diverging
rap1-tet	chr7	756543	756687	-	nr000758:Rup	YGR132C	PHB1	diverging
rap1-tet	chr7	788499	788851	+	nr000761:Fup	YGR149W	YGR149W	diverging
rap1-tet	chr7	920155	920515	+	nr000770:Fup	YGR214W	RPS0A	diverging
rap1-tet	chr8	25549	25965	-	nr000789:Rup	YHL038C	CBP2	diverging
rap1-tet	chr8	125926	126245	-	nr000796:nr000795:Rup	YHR009C	YHR009C	diverging
rap1-tet	chr8	383154	383274	+	nr000795:Fup	YHR142W	CHS7	diverging
rap1-tet	chr9	316297	316721	+	nr000831:Fup	YIL018W	RPL2B	tandem
rap1-tet	chr9	96849	97225	+	nr000820:Fup	YIL134W	FLX1
rap1-tet	chr9	68497	68673	+	nr000819:Fup	YIL148W	RPL40A	diverging
rap1-tet	chr10	432220	432388	-	nr000051:Rup	YJL004C	SYS1	diverging
rap1-tet	chr10	75349	75453	-	nr000029:Rup	YJL190C	RPS22A	diverging
rap1-tet	chr11	361787	362075	+	nr000092:Fup	YKL039W	PTM1	diverging
rap1-tet	chr11	282047	282263	-	nr000107:Rup	YKL082C	RRP14	diverging
rap1-tet	chr11	118312	118608	-	nr000094:Rup	YKL176C	LST4	diverging
rap1-tet	chr11	618646	619286	+	nr000108:Fup	YKR095W	MLP1	diverging
rap1-tet	chr12	202621	202741	-	nr000150:Rup	YLR029C	RPL15A	diverging
rap1-tet	chr12	241693	241805	-	nr000152:Rup	YLR047C	FRE8	diverging
rap1-tet	chr12	781411	781619	-	nr000188:Rup	YLR325C	RPL38	diverging
rap1-tet	chr12	1027948	1028348	-	nr000211:Rup	YLR447C	VMA6	diverging
rap1-tet	chr13	145925	146101	-	nr000228:Rup	YML064C	TEM1	diverging
rap1-tet	chr13	325565	325685	-	nr000238:Rup	YMR026C	PEX12	diverging
rap1-tet	chr13	453541	453781	-	nr000246:Rup	YMR092C	AIP1	diverging
rap1-tet	chr13	551609	551873	+	nr000236:Fup	YMR143W	RPS16A	diverging
rap1-tet	chr14	613248	613400	-	nr000312:Rup	YNL011C	YNL011C	diverging
rap1-tet	chr14	444375	444559	-	nr000302:Rup	YNL096C	RPS7B	tandem
rap1-tet	chr15	160750	161606	-	nr000348:nr000347:Rup	YOL086C	ADH1	diverging
rap1-tet	chr15	431718	431918	-	nr000360:Rup	YOR056C	NOB1	diverging
rap1-tet	chr15	516894	517398	-	nr000366:Rup	YOR103C	OST2	diverging
rap1-tet	chr15	550310	550662	-	nr000368:Rup	YOR119C	RIO1	diverging
rap1-tet	chr15	779494	779814	-	nr000385:Rup	YOR234C	RPL33B
rap1-tet	chr15	960239	960631	-	nr000394:Rup	YOR340C	RPA43	diverging
rap1-tet	chr16	281833	282073	+	nr000426:Fup	YPL143W	RPL33A
rap1-tet	chr16	121489	121665	+	nr000417:Fup	YPL226W	NEW1	diverging
rap1-tet	chr16	732107	732275	+	nr000449:Fup	YPR103W	PRE2	diverging
rap1-tet	chr16	739823	740007	-	nr000454:Rup	YPR105C	COG4	diverging
rap1-tet	chr16	747059	747299	+	nr000450:Fup	YPR111W	DBF20	diverging
rsc3-ts	chr2	181591	182343	+	nr000625:Fup	YBL020W	RFT1	diverging
rsc3-ts	chr2	107515	107683	-	nr000624:Rup	YBL061C	SKT5	diverging
rsc3-ts	chr2	101527	101855	+	nr000621:Fup	YBL063W	KIP1	diverging
rsc3-ts	chr2	63489	63761	+	nr000620:Fup	YBL085W	BOI1
rsc3-ts	chr2	269792	270208	+	nr000632:Fup	YBR016W	YBR016W	diverging
rsc3-ts	chr2	326124	326596	-	nr000634:Rup	YBR044C	TCM62
rsc3-ts	chr2	447355	447539	-	nr000654:Rup	YBR102C	EXO84	diverging
rsc3-ts	chr2	553238	553389	-	nr000662:Rup	YBR156C	SLI15	tandem
rsc3-ts	chr3	131574	131894	-	nr000693:Rup	YCR009C	RVS161
rsc3-ts	chr4	234361	234825	+	nr000733:Fup	YDL127W	PCL2	tandem
rsc3-ts	chr4	212657	213257	+	nr000730:Fup	YDL138W	RGT2
rsc3-ts	chr4	212037	212445	-	nr000735:Rup	YDL139C	SCM3
rsc3-ts	chr4	202637	202837	-	nr000729:Rup	YDL142C	CRD1	diverging
rsc3-ts	chr4	167261	167517	-	nr000727:Rup	YDL164C	CDC9	diverging
rsc3-ts	chr4	135577	135761	+	nr000718:Fup	YDL180W	YDL180W	tandem
rsc3-ts	chr4	501381	501534	-	nr000764:Rup	YDR028C	REG1	tandem
rsc3-ts	chr4	666776	667024	-	nr000777:Rup	YDR105C	TMS1	diverging
rsc3-ts	chr4	802424	802584	-	nr000789:Rup	YDR170C	SEC7
rsc3-ts	chr4	936149	936477	+	nr000795:Fup	YDR237W	MRPL7	diverging
rsc3-ts	chr4	1003541	1003713	-	nr000810:Rup	YDR267C	CIA1	diverging
rsc3-ts	chr4	1018973	1019269	+	nr000805:Fup	YDR279W	RNH202
rsc3-ts	chr4	1067421	1067661	+	nr000810:Fup	YDR302W	GPI11	tandem
rsc3-ts	chr4	1184261	1184501	+	nr000822:Fup	YDR354W	TRP4	tandem
rsc3-ts	chr4	1302853	1303165	+	nr000831:Fup	YDR419W
rsc3-ts	chr4	1476661	1477133	+	nr000846:Fup	YDR517W	GRH1	diverging
rsc3-ts	chr5	173373	173685	-	nr000878:Rup	YER010C	YER010C
rsc3-ts	chr5	311333	311821	-	nr000890:Rup	YER075C	PTP3
rsc3-ts	chr5	377791	378077	-	nr000899:Rup	YER109C	FLO8	tandem
rsc3-ts	chr5	461773	462261	-	nr000908:Rup	YER145C	FTR1	diverging
rsc3-ts	chr5	558777	559833	+	nr000893:nr000894:Fup	YER185W	PUG1	diverging
rsc3-ts	chr6	115773	115933	-	nr000935:Rup	YFL010C	WWM1	diverging
rsc3-ts	chr7	368279	368479	-	nr000965:Rup	YGL075C	MPS2	diverging
rsc3-ts	chr7	238151	239095	-	nr000957:Rup	YGL142C	GPI10	diverging
rsc3-ts	chr7	144395	144763	+	nr000939:Fup	YGL191W	COX13	tandem
rsc3-ts	chr7	511307	511435	+	nr000976:Fup	YGR010W	NMA2	diverging
rsc3-ts	chr7	546231	546575	-	nr000977:Rup	YGR030C	POP6	diverging
rsc3-ts	chr7	643835	644003	+	nr000983:Fup	YGR082W	TOM20	diverging
rsc3-ts	chr7	676335	676687	-	nr000980:Rup	YGR095C	RRP46	diverging
rsc3-ts	chr7	857955	858195	+	nr001017:Fup	YGR181W	TIM13
rsc3-ts	chr7	887839	888292	-	nr000996:Rup	YGR194C	XKS1
rsc3-ts	chr8	105810	106050	+	nr001041:Fup	YHR001W	OSH7
rsc3-ts	chr8	250529	251057	+	nr001055:Fup	YHR076W	PTC7	diverging
rsc3-ts	chr8	256145	256313	+	nr001056:Fup	YHR078W	YHR078W	diverging
rsc3-ts	chr8	267002	267253	-	nr001029:Rup	YHR080C	YHR080C	diverging
rsc3-ts	chr8	377750	378118	-	nr001039:Rup	YHR138C	YHR138C	tandem
rsc3-ts	chr9	348549	348669	-	nr001084:Rup	YIL004C	BET1	diverging
rsc3-ts	chr9	291773	291960	-	nr001076:Rup	YIL033C	BCY1	diverging
rsc3-ts	chr9	258373	258717	-	nr001074:Rup	YIL051C	MMF1	diverging
rsc3-ts	chr9	204749	205117	-	nr001071:Rup	YIL083C	YIL083C
rsc3-ts	chr9	424717	425005	-	nr001091:Rup	YIR038C	GTT1
rsc3-ts	chr10	432528	432656	+	nr000041:Fup	YJL003W	COX16	diverging
rsc3-ts	chr10	156196	156388	-	nr000034:Rup	YJL137C	GLG2	diverging
rsc3-ts	chr10	104754	104922	+	nr000016:Fup	YJL167W	ERG20	diverging
rsc3-ts	chr10	79689	80129	+	nr000014:Fup	YJL186W	MNN5	diverging
rsc3-ts	chr10	517524	517700	-	nr000065:Rup	YJR043C	POL32
rsc3-ts	chr10	578292	578652	-	nr000067:Rup	YJR077C	MIR1	diverging
rsc3-ts	chr11	352715	353123	+	nr000110:Fup	YKL045W	PRI2	diverging
rsc3-ts	chr11	317027	317195	+	nr000106:Fup	YKL064W	MNR2	diverging
rsc3-ts	chr11	225526	225726	-	nr000118:Rup	YKL113C	RAD27	diverging
rsc3-ts	chr11	171280	171552	-	nr000111:Rup	YKL148C	SDH1	diverging
rsc3-ts	chr11	166196	166476	+	nr000090:Fup	YKL150W	MCR1	diverging
rsc3-ts	chr11	93596	94004	+	nr000083:Fup	YKL185W	ASH1	diverging
rsc3-ts	chr11	478612	478804	+	nr000116:Fup	YKR021W	ALY1	tandem
rsc3-ts	chr12	49657	49873	+	nr000140:Fup	YLL043W	FPS1	diverging
rsc3-ts	chr12	286629	286909	-	nr000189:Rup	YLR078C	BOS1	diverging
rsc3-ts	chr12	377697	377809	+	nr000160:Fup	YLR115W	CFT2	diverging
rsc3-ts	chr12	665337	665809	+	nr000197:Fup	YLR260W	LCB5	diverging
rsc3-ts	chr12	745313	745561	+	nr000204:Fup	YLR307W	CDA1
rsc3-ts	chr12	805131	805491	-	nr000251:Rup	YLR337C	VRP1	diverging
rsc3-ts	chr12	820199	820479	+	nr000207:Fup	YLR345W	YLR345W	tandem
rsc3-ts	chr12	893103	893591	+	nr000216:Fup	YLR386W	VAC14	diverging
rsc3-ts	chr13	141817	142225	+	nr000246:Fup	YML065W	ORC1	diverging
rsc3-ts	chr13	104253	104437	-	nr000278:Rup	YML081C-A	ATP18	diverging
rsc3-ts	chr13	494469	494661	-	nr000312:Rup	YMR112C	MED11	diverging
rsc3-ts	chr13	574937	575041	+	nr000298:Fup	YMR160W	YMR160W	diverging
rsc3-ts	chr13	589653	589933	-	nr000323:Rup	YMR164C	MSS11	tandem
rsc3-ts	chr13	667217	667449	+	nr000305:Fup	YMR202W	ERG2
rsc3-ts	chr14	392351	392615	-	nr000377:Rup	YNL125C	ESBP6	diverging
rsc3-ts	chr14	211500	211765	+	nr000353:Fup	YNL233W	BNI4	tandem
rsc3-ts	chr14	122451	122987	+	nr000337:Fup	YNL273W	TOF1	diverging
rsc3-ts	chr14	661952	662440	-	nr000406:Rup	YNR016C	ACC1	diverging
rsc3-ts	chr14	663860	664140	+	nr000398:Fup	YNR018W	AIM38	tandem
rsc3-ts	chr14	730608	730840	-	nr000410:Rup	YNR055C	HOL1	tandem
rsc3-ts	chr15	127998	128278	-	nr000423:Rup	YOL101C	IZH4	diverging
rsc3-ts	chr15	96390	96774	-	nr000421:Rup	YOL119C	MCH4	diverging
rsc3-ts	chr15	34161	34390	+	nr000405:Fup	YOL154W	ZPS1	diverging
rsc3-ts	chr15	386506	386722	+	nr000444:Fup	YOR030W	DFG16	diverging
rsc3-ts	chr15	467630	467990	-	nr000464:Rup	YOR074C	CDC21	diverging
rsc3-ts	chr15	516894	517326	-	nr000468:Rup	YOR103C	OST2	diverging
rsc3-ts	chr15	550294	550478	-	nr000470:Rup	YOR119C	RIO1	diverging
rsc3-ts	chr15	832015	832511	-	nr000504:Rup	YOR271C	FSF1
rsc3-ts	chr16	410187	410299	+	nr000565:Fup	YPL076W	GPI2	diverging
rsc3-ts	chr16	359447	359919	-	nr000556:Rup	YPL103C	FMP30	diverging
rsc3-ts	chr16	309669	309821	-	nr000551:Rup	YPL127C	HHO1	diverging
rsc3-ts	chr16	198697	198969	+	nr000546:Fup	YPL183W-A	RTC6	diverging
rsc3-ts	chr16	129489	129857	+	nr000537:Fup	YPL222W	FMP40	diverging
rsc3-ts	chr16	594139	594371	+	nr000584:Fup	YPR018W	RLF2	diverging
rsc3-ts	chr16	639275	639499	+	nr000592:Fup	YPR034W	ARP7	diverging
rsc3-ts	chr16	704395	704835	+	nr000596:Fup	YPR083W	MDM36	diverging
rsc3-ts	chr16	792223	792447	-	nr000591:Rup	YPR128C	ANT1	diverging
rsc3-ts	chr16	877883	878075	+	nr000611:Fup	YPR168W	NUT2	diverging
tbf1-ts	chr2	311720	311856	0	nr000096:Fup	YBR038W	CHS2	diverging
tbf1-ts	chr3	95482	96162	0	nr000105:Fup	YCL014W	BUD3	diverging
tbf1-ts	chr4	42529	42673	0	nr000111:Fup	YDL230W	PTP1	diverging
tbf1-ts	chr4	1189613	1190037	0	nr000117:Fup	YDR358W	GGA1	diverging
tbf1-ts	chr5	41925	42101	0	nr000100:Rup	YEL060C	PRB1	tandem
tbf1-ts	chr7	84346	84594	0	nr000127:Fup	YGL216W	KIP3	diverging
tbf1-ts	chr7	84302	84950	0	nr000107:Rup	YGL219C	MDM34	diverging
tbf1-ts	chr7	67198	67342	0	nr000106:Rup	YGL229C	SAP4	diverging
tbf1-ts	chr7	836939	837123	0	nr000133:Fup	YGR170W	PSD2	diverging
tbf1-ts	chr8	256033	256145	0	nr000140:Fup	YHR078W	YHR078W	diverging
tbf1-ts	chr8	397066	397194	0	nr000141:Fup	YHR150W	PEX28	diverging
tbf1-ts	chr8	488412	488644	0	nr000143:Fup	YHR194W	MDM31	diverging
tbf1-ts	chr8	512276	512452	0	nr000144:Fup	YHR206W	SKN7	tandem
tbf1-ts	chr9	310445	310549	0	nr000128:Rup	YIL023C	YKE4	diverging
tbf1-ts	chr9	102309	102621	0	nr000121:Rup	YIL131C	FKH1	diverging
tbf1-ts	chr10	633104	633472	0	nr000007:Fup	YJR110W	YMR1	diverging
tbf1-ts	chr11	392932	393332	0	nr000017:Fup	YKL023W	YKL023W	diverging
tbf1-ts	chr11	247398	247542	0	nr000012:Rup	YKL103C	LAP4	diverging
tbf1-ts	chr11	487056	487176	0	nr000014:Rup	YKR024C	DBP7	diverging
tbf1-ts	chr11	608089	608209	0	nr000016:Rup	YKR089C	TGL4	diverging
tbf1-ts	chr12	130821	130933	0	nr000020:Rup	YLL010C	PSR1	tandem
tbf1-ts	chr12	179709	179933	0	nr000021:Rup	YLR018C	POM34	diverging
tbf1-ts	chr12	179769	179977	0	nr000027:Fup	YLR019W	PSR2	diverging
tbf1-ts	chr12	589005	589133	0	nr000026:Rup	YLR225C	YLR225C	diverging
tbf1-ts	chr12	589065	589321	0	nr000033:Fup	YLR226W	BUR2	diverging
tbf1-ts	chr13	236233	236505	0	nr000039:Fup	YML017W	PSP2	diverging
tbf1-ts	chr13	236189	236821	0	nr000036:Rup	YML018C	YML018C	diverging
tbf1-ts	chr13	605961	606097	0	nr000043:Fup	YMR172W	HOT1	diverging
tbf1-ts	chr13	872661	872781	0	nr000040:Rup	YMR302C	YME2	tandem
tbf1-ts	chr13	901521	901625	0	nr000044:Fup	YMR314W	PRE5	diverging
tbf1-ts	chr14	310331	310539	0	nr000046:Fup	YNL172W	APC1	diverging
tbf1-ts	chr15	292194	292410	0	nr000053:Fup	YOL017W	ESC8	diverging
tbf1-ts	chr15	292166	292366	0	nr000063:Rup	YOL018C	TLG2	diverging
tbf1-ts	chr15	915231	915775	0	nr000068:Rup	YOR320C	GNT1	diverging
