# Supplementary material for: A Compendium of Nucleosome and Transcript Profiles Reveals Determinants of Chromatin Architecture and Transcription
Source: PLoS Genet. 2013 May 2;9(5):e1003479. doi: 10.1371/journal.pgen.1003479 (PMC3642058; doi:10.1371/journal.pgen.1003479)
Supplement: Table S4 — Genomic locations of Tup1/Cyc8 repressed (TCR) transcripts. (XLS) [file pgen.1003479.s014.xls]

## Sheet: Sheet1
Table S4. Genomic locations of Tup1/Cyc8 repressed (TCR) transcripts
chr	source	type	start	end	score	strand	frame	id	observations	location
chr1	SGD	CDS	17289	20507	1000	-	0	TCR01	Bidirectional with YAL064W	Subtelomeric
chr1	SGD	CDS	196993	198275	1000	-	0	TCR02	Independent	Subtelomeric
chr1	SGD	CDS	200440	202220	1000	-	0	TCR03	Bidirectional with FLO9, overlaps YAR047C	Subtelomeric
chr1	SGD	CDS	210043	210770	1000	-	0	TCR04	Independent, bidirectional with TDR05	Subtelomeric
chr1	SGD	CDS	211659	213982	1000	+	0	TCR05	Independent, bidirectional with TDR04	Subtelomeric
chr1	SGD	CDS	217826	219997	1000	+	0	TCR06	Independent	Subtelomeric
chr2	SGD	CDS	417128	418051	1000	-	0	TCR07	Independent?	-
chr2	SGD	CDS	799377	799980	1000	-	0	TCR08	Bidirectional	Subtelomeric
chr4	SGD	CDS	315340	316368	1000	+	0	TCR09	Antisense to MDH3 (no change), bidirectional with MRK1	-
chr4	SGD	CDS	387631	389095	1000	+	0	TCR10	Antisense to PUS9 (downregulated), bidirectional BSC1	-
chr4	SGD	CDS	544807	545865	1000	+	0	TCR11	Bidirectional	-
chr4	SGD	CDS	723054	726463	1000	+	0	TCR12	Antisense to YCF1 (downregulated)	-
chr4	SGD	CDS	1157898	1159057	1000	+	0	TCR13	Independent (possibly bidirectional)	-
chr4	SGD	CDS	1345807	1346668	1000	+	0	TCR14	Antisense to SSN2 (no change), overlaps YDR442W, bidirectional with APT2	-
chr6	SGD	CDS	8746	9351	1000	+	0	TCR15	Partially overlaps DDI2	Subtelomeric
chr6	SGD	CDS	95942	97523	1000	-	0	TCR16	Antisense to GAT1 (no change)	-
chr6	SGD	CDS	98281	98727	1000	-	0	TCR17	Bidirectional with TDR18	-
chr6	SGD	CDS	99200	100748	1000	+	0	TCR18	Antisense to PAU5 and YFL019C, bidirectional with TDR17	-
chr7	SGD	CDS	22685	23153	1000	-	0	TCR19	Antisense to FZF1 (downregulated), bidirectional HXK2	-
chr8	SGD	CDS	530635	531362	1000	-	0	TCR20	Independent, bidirectional with TDR21	Subtelomeric
chr8	SGD	CDS	532283	534246	1000	+	0	TCR21	Independent, bidirectional with TDR20	Subtelomeric
chr9	SGD	CDS	395833	396844	1000	+	0	TCR22	Bidirectional	-
chr9	SGD	CDS	427932	429575	1000	+	0	TCR23	Independent	Subtelomeric
chr10	SGD	CDS	291827	293918	1000	+	0	TCR24	Antisense to PRY3 (no change), bidirectional to PRY1	-
chr11	SGD	CDS	643294	644405	1000	-	0	TCR25	Bidirectional	Subtelomeric
chr12	SGD	CDS	948807	949359	1000	-	0	TCR26	Antisense to BER1 (no change), bidirectional to YLR413W	-
chr12	SGD	CDS	1061372	1062866	1000	+	0	TCR27	Directly upstream of PAU4	Subtelomeric
chr13	SGD	CDS	772744	773798	1000	-	0	TCR28	Antisense to GTO3 (3prime upregulated), bidirectional to HOR7	-
chr14	SGD	CDS	10646	12052	1000	+	0	TCR29	Partially overlaps DDI3	Subtelomeric
chr15	SGD	CDS	160626	161900	1000	-	0	TCR30	Overlaps dubious genes, likely bidirectional	-
chr15	SGD	CDS	296251	296687	1000	-	0	TCR31	Directly upstream of CMK2, Bidirectional	-
chr16	SGD	CDS	216081	217000	1000	+	0	TCR32	Antisense to TRE1 (no change), bidirectional to CUP9?	-
chr16	SGD	CDS	287433	288774	1000	+	0	TCR33	Antisense to MKK2 (no change), bidirectional to YPL141C?	-
chr16	SGD	CDS	567283	567808	1000	+	0	TCR34	Antisense to ICL2 (no change), bidirectional to HAL1	-
chr16	SGD	CDS	607536	608148	1000	-	0	TCR35	Independent, Directly upstream of YPR022C	-
chr16	SGD	CDS	678391	678684	1000	-	0	TCR36	Bidirectional, Directly upstream of YPR036C	-
