# Supplementary material for: A Compendium of Nucleosome and Transcript Profiles Reveals Determinants of Chromatin Architecture and Transcription
Source: PLoS Genet. 2013 May 2;9(5):e1003479. doi: 10.1371/journal.pgen.1003479 (PMC3642058; doi:10.1371/journal.pgen.1003479)
Supplement: Table S5 — Nucleosome-Seq read counts. (XLS) [file pgen.1003479.s015.xls]

## Sheet: Seq results
Table S5. Nucleosome-Seq read counts
Sample ID	Allele	Background	Mapped (M)
CHD1	deletion	BY4741	11.3
CYC8	deletion	BY4741	7.5
RLF2	deletion	BY4741	52.3
SET2	deletion	BY4741	8.4
SNF2	deletion	BY4741	8.8
SWR1	deletion	BY4741	0.89
TUP1	deletion	BY4741	39.3
MSI1	deletion	BY4741	1.8
RPB2	tet	R1168	54.27
SPT16	ts	Fy85	17.18
TBF1	ts	BY4741	6.81
WT_BY4741-1	reference (RLF2,MSI1,ASF1,SWR1,SNF2,CHD1)	BY4741	70.7
WT_BY4741-2	reference (TBF1,RAP1)	BY4741	10.8
WT_BY4741-3	reference (TUP1,SET2,CYC8)	BY4741	9
WT_Fy85	reference (SPT16)	Fy85	10.93
WT_R1168	reference (RPB2)	R1168	14.18

## Sheet: Seq libraries
Sample name	Library	Well	Barcode	Lane	Notes
TUP1	Yeast nucleosomal DNA - amp-free	E6	TAGTCACA	lane1	(repeat from GA run 22)
SET2	Yeast nucleosomal DNA - amp-free	E11	ATGCATCC	lane1	(repeat from GA run 22)
BY4741	Yeast nucleosomal DNA - amp-free	C7	GTAGAGCT	lane1	(repeat from GA run 22)
CYC8	Yeast nucleosomal DNA - amp-free	A6	CGTCGGCT	lane1	(repeat from GA run 22)
TBF1	Yeast nucleosomal DNA - with amp	C5	GAGTTAAC	lane1	(Library already prepped)
RAP1	Yeast nucleosomal DNA - with amp	E12	ATGAGGAA	lane2	(Library already prepped)
BY4741 (WT for TBF1; RAP1)	Yeast nucleosomal DNA - with amp	G8	AGTAGTGG	lane2	(Library already prepped)
SPT16	Yeast nucleosomal DNA - with amp	D7	TAGCTAGT	lane2	(Library already prepped)
Fy85 (WT for Spt16	Yeast nucleosomal DNA - with amp	H8	CAATCATC	lane2	(Library already prepped)
INO80	Yeast nucleosomal DNA - with amp	E5	GTCTACAT	lane2	(Library already prepped)
LS20 (WT for Ino80)	Yeast nucleosomal DNA - with amp	H3	TCATTAGG	lane3	(Library already prepped)
RLF2				lane3	(in preparation)
MSI1				lane3	(in preparation)
ASF1				lane3	(in preparation)
SWR1				lane3	(in preparation)
SNF2				lane4	(in preparation)
CHD1				lane4	(in preparation)
BY4741 (WT for RLF2;MSI1;ASF1;SWR1;SNF2;CHD1)				lane4	(in preparation)
RPB2				lane4	(in preparation)
BY4741 (WT for RPB2)				lane4	(in preparation)
