# Supplementary material for: A Compendium of Nucleosome and Transcript Profiles Reveals Determinants of Chromatin Architecture and Transcription
Source: PLoS Genet. 2013 May 2;9(5):e1003479. doi: 10.1371/journal.pgen.1003479 (PMC3642058; doi:10.1371/journal.pgen.1003479)
Supplement: Table S6 — List of manually curated gene starts and ends. (XLS) [file pgen.1003479.s016.xls]

## Sheet: Sheet1
Table S6. List of manually curated gene starts and ends
seqname	source	feature	start	end	score	strand	frame	group
chr1	SGD	CURATED	1788	2191	500	-	0	YAL068C
chr1	SGD	CURATED	11699	14646	500	-	0	YAL064C-A
chr1	SGD	CURATED	21344	21983	1000	+	0	YAL064W
chr1	SGD	CURATED	23941	28044	1000	-	0	YAL063C
chr1	SGD	CURATED	31188	33042	1000	+	0	YAL062W
chr1	SGD	CURATED	33223	34865	500	+	0	YAL061W
chr1	SGD	CURATED	35057	36422	1000	+	0	YAL060W
chr1	SGD	CURATED	36525	37276	1000	+	0	YAL059W
chr1	SGD	CURATED	37380	39107	1000	+	0	YAL058W
chr1	SGD	CURATED	39205	42031	1000	+	0	YAL056W
chr1	SGD	CURATED	42155	42863	1000	+	0	YAL055W
chr1	SGD	CURATED	45744	48317	1000	+	0	YAL053W
chr1	SGD	CURATED	48539	51859	1000	+	0	YAL051W
chr1	SGD	CURATED	51740	52661	500	-	0	YAL049C
chr1	SGD	CURATED	52730	54799	1000	-	0	YAL048C
chr1	SGD	CURATED	54926	56886	1000	-	0	YAL047C
chr1	SGD	CURATED	56920	57391	500	-	0	YAL046C
chr1	SGD	CURATED	57481	57964	500	+	0	YAL044W-A
chr1	SGD	CURATED	57868	58476	1000	-	0	YAL044C
chr1	SGD	CURATED	58633	61093	1000	-	0	YAL043C
chr1	SGD	CURATED	61269	62657	1000	+	0	YAL042W
chr1	SGD	CURATED	62776	65465	1000	+	0	YAL041W
chr1	SGD	CURATED	65382	67850	1000	-	0	YAL040C
chr1	SGD	CURATED	68649	69600	1000	-	0	YAL039C
chr1	SGD	CURATED	71644	73455	1000	+	0	YAL038W
chr1	SGD	CURATED	73839	74860	500	+	0	YAL037W
chr1	SGD	CURATED	74853	76199	1000	-	0	YAL036C
chr1	SGD	CURATED	76401	79563	1000	+	0	YAL035W
chr1	SGD	CURATED	79674	80670	1000	+	0	YAL034W-A
chr1	SGD	CURATED	80567	82585	1000	-	0	YAL034C
chr1	SGD	CURATED	82685	83302	1000	+	0	YAL033W
chr1	SGD	CURATED	83277	84507	1000	-	0	YAL032C
chr1	SGD	CURATED	84640	87078	1000	-	0	YAL031C
chr1	SGD	CURATED	87250	87858	1000	+	0	YAL030W
chr1	SGD	CURATED	87757	92524	1000	-	0	YAL029C
chr1	SGD	CURATED	92849	94540	1000	+	0	YAL028W
chr1	SGD	CURATED	94607	95580	500	+	0	YAL027W
chr1	SGD	CURATED	95482	99783	1000	-	0	YAL026C
chr1	SGD	CURATED	100038	101174	1000	-	0	YAL025C
chr1	SGD	CURATED	101280	105966	1000	-	0	YAL024C
chr1	SGD	CURATED	106142	108696	1000	-	0	YAL023C
chr1	SGD	CURATED	108877	110463	1000	-	0	YAL022C
chr1	SGD	CURATED	110632	113420	1000	-	0	YAL021C
chr1	SGD	CURATED	113536	114630	1000	-	0	YAL020C
chr1	SGD	CURATED	114809	118366	1000	+	0	YAL019W
chr1	SGD	CURATED	119858	124485	1000	+	0	YAL017W
chr1	SGD	CURATED	124782	126857	1000	+	0	YAL016W
chr1	SGD	CURATED	126770	128102	1000	-	0	YAL015C
chr1	SGD	CURATED	128087	129072	1000	-	0	YAL014C
chr1	SGD	CURATED	129210	130592	1000	+	0	YAL013W
chr1	SGD	CURATED	130737	132087	1000	+	0	YAL012W
chr1	SGD	CURATED	132187	134176	1000	+	0	YAL011W
chr1	SGD	CURATED	134089	135707	1000	-	0	YAL010C
chr1	SGD	CURATED	135830	136760	1000	+	0	YAL009W
chr1	SGD	CURATED	136836	137646	1000	+	0	YAL008W
chr1	SGD	CURATED	137548	138454	1000	-	0	YAL007C
chr1	SGD	CURATED	139357	141662	1000	-	0	YAL005C
chr1	SGD	CURATED	142118	143372	1000	+	0	YAL003W
chr1	SGD	CURATED	143617	147589	1000	+	0	YAL002W
chr1	SGD	CURATED	147562	151204	1000	-	2	YAL001C
chr1	SGD	CURATED	152216	153978	1000	+	0	YAR002W
chr1	SGD	CURATED	153934	154829	1000	-	0	YAR002C-A
chr1	SGD	CURATED	154921	156783	1000	+	0	YAR003W
chr1	SGD	CURATED	156681	158690	1000	-	0	YAR007C
chr1	SGD	CURATED	158848	159882	1000	+	0	YAR008W
chr1	SGD	CURATED	166568	169015	1000	-	0	YAR014C
chr1	SGD	CURATED	169218	170387	1000	+	0	YAR015W
chr1	SGD	CURATED	170257	171732	1000	-	0	YAR018C
chr1	SGD	CURATED	172134	175165	1000	-	0	YAR019C
chr1	SGD	CURATED	176660	177186	1000	-	0	YAR020C
chr1	SGD	CURATED	183692	184649	1000	+	0	YAR027W
chr1	SGD	CURATED	184806	185787	500	+	0	YAR028W
chr1	SGD	CURATED	188042	188957	1000	+	0	YAR033W
chr1	SGD	CURATED	190132	192566	1000	+	0	YAR035W
chr1	SGD	CURATED	192558	196344	1000	+	0	YAR042W
chr1	SGD	CURATED	203366	208118	1000	+	0	YAR050W
chr1	SGD	CURATED	225149	226905	1000	+	0	YAR071W
chr10	SGD	CURATED	407	6613	500	-	0	YJL225C
chr10	SGD	CURATED	8683	9173	1000	-	0	YJL223C
chr10	SGD	CURATED	11506	16517	1000	+	0	YJL222W
chr10	SGD	CURATED	16708	18650	1000	-	0	YJL221C
chr10	SGD	CURATED	21886	22717	500	+	0	YJL218W
chr10	SGD	CURATED	23031	23844	500	+	0	YJL217W
chr10	SGD	CURATED	24299	26118	500	-	0	YJL216C
chr10	SGD	CURATED	26811	28983	1000	+	0	YJL214W
chr10	SGD	CURATED	31814	33500	1000	+	0	YJL213W
chr10	SGD	CURATED	33641	36292	1000	-	0	YJL212C
chr10	SGD	CURATED	36781	37799	1000	+	0	YJL210W
chr10	SGD	CURATED	37902	40064	1000	+	0	YJL209W
chr10	SGD	CURATED	40010	41240	1000	-	0	YJL208C
chr10	SGD	CURATED	41345	47443	1000	-	0	YJL207C
chr10	SGD	CURATED	50024	50495	1000	-	1	YJL205C
chr10	SGD	CURATED	50554	53165	1000	-	0	YJL204C
chr10	SGD	CURATED	54353	56252	1000	+	0	YJL201W
chr10	SGD	CURATED	56325	58835	1000	-	0	YJL200C
chr10	SGD	CURATED	60792	63580	1000	+	0	YJL198W
chr10	SGD	CURATED	63761	67796	1000	+	0	YJL197W
chr10	SGD	CURATED	67714	68803	1000	-	0	YJL196C
chr10	SGD	CURATED	69298	70946	1000	+	0	YJL194W
chr10	SGD	CURATED	71345	72682	500	+	0	YJL193W
chr10	SGD	CURATED	72601	73482	1000	-	0	YJL192C
chr10	SGD	CURATED	73755	74716	1000	+	0	YJL191W
chr10	SGD	CURATED	74759	75398	1000	-	0	YJL190C
chr10	SGD	CURATED	75905	76611	1000	+	0	YJL189W
chr10	SGD	CURATED	76503	79377	1000	-	0	YJL187C
chr10	SGD	CURATED	80123	82026	1000	+	0	YJL186W
chr10	SGD	CURATED	81936	83220	500	-	0	YJL185C
chr10	SGD	CURATED	83398	83895	1000	+	0	YJL184W
chr10	SGD	CURATED	83990	85513	1000	+	0	YJL183W
chr10	SGD	CURATED	85604	87578	500	+	0	YJL181W
chr10	SGD	CURATED	87472	88592	1000	-	0	YJL180C
chr10	SGD	CURATED	88692	89249	1000	+	0	YJL179W
chr10	SGD	CURATED	89155	90132	1000	-	0	YJL178C
chr10	SGD	CURATED	90762	91751	1000	+	0	YJL177W
chr10	SGD	CURATED	91823	94590	1000	-	0	YJL176C
chr10	SGD	CURATED	94938	96091	1000	+	0	YJL174W
chr10	SGD	CURATED	96080	96549	1000	-	0	YJL173C
chr10	SGD	CURATED	97691	99602	1000	+	0	YJL172W
chr10	SGD	CURATED	99477	100939	1000	-	0	YJL171C
chr10	SGD	CURATED	101100	101859	1000	-	0	YJL170C
chr10	SGD	CURATED	102020	104520	1000	-	0	YJL168C
chr10	SGD	CURATED	104951	106176	1000	+	0	YJL167W
chr10	SGD	CURATED	106316	106882	1000	+	0	YJL166W
chr10	SGD	CURATED	106873	109626	1000	-	0	YJL165C
chr10	SGD	CURATED	109844	111397	1000	-	0	YJL164C
chr10	SGD	CURATED	111530	113362	500	-	0	YJL163C
chr10	SGD	CURATED	113715	115673	1000	-	0	YJL162C
chr10	SGD	CURATED	117176	117920	500	+	0	YJL161W
chr10	SGD	CURATED	120390	121990	1000	+	0	YJL159W
chr10	SGD	CURATED	121940	122996	1000	-	0	YJL158C
chr10	SGD	CURATED	123670	126391	1000	-	0	YJL157C
chr10	SGD	CURATED	126458	129031	1000	-	0	YJL156C
chr10	SGD	CURATED	129113	130824	1000	-	0	YJL155C
chr10	SGD	CURATED	131040	134021	1000	-	0	YJL154C
chr10	SGD	CURATED	136303	136802	1000	-	0	YJL151C
chr10	SGD	CURATED	137330	139513	1000	+	0	YJL149W
chr10	SGD	CURATED	140358	141197	1000	+	0	YJL148W
chr10	SGD	CURATED	141262	142654	500	-	0	YJL147C
chr10	SGD	CURATED	143162	144904	1000	+	0	YJL146W
chr10	SGD	CURATED	145121	146107	1000	+	0	YJL145W
chr10	SGD	CURATED	146322	146904	500	+	0	YJL144W
chr10	SGD	CURATED	147042	147888	1000	+	0	YJL143W
chr10	SGD	CURATED	147872	150510	1000	-	0	YJL141C
chr10	SGD	CURATED	150849	151675	1000	+	0	YJL140W
chr10	SGD	CURATED	151624	153009	1000	-	0	YJL139C
chr10	SGD	CURATED	153309	154796	1000	-	0	YJL138C
chr10	SGD	CURATED	154866	156217	1000	-	0	YJL137C
chr10	SGD	CURATED	156406	157345	1000	-	0	YJL136C
chr10	SGD	CURATED	158118	159523	1000	+	0	YJL134W
chr10	SGD	CURATED	159451	159891	500	-	0	YJL133C-A
chr10	SGD	CURATED	160460	161706	1000	+	0	YJL133W
chr10	SGD	CURATED	161912	164325	500	+	0	YJL132W
chr10	SGD	CURATED	164156	165390	500	-	0	YJL131C
chr10	SGD	CURATED	165618	172511	1000	-	0	YJL130C
chr10	SGD	CURATED	173511	177599	1000	-	0	YJL129C
chr10	SGD	CURATED	178047	180350	1000	-	0	YJL128C
chr10	SGD	CURATED	184465	185528	1000	+	0	YJL126W
chr10	SGD	CURATED	185433	186730	1000	-	0	YJL125C
chr10	SGD	CURATED	186900	187814	1000	-	0	YJL124C
chr10	SGD	CURATED	187960	189494	1000	-	0	YJL123C
chr10	SGD	CURATED	189673	190399	1000	+	0	YJL122W
chr10	SGD	CURATED	190314	191133	1000	-	0	YJL121C
chr10	SGD	CURATED	191636	192466	1000	+	0	YJL118W
chr10	SGD	CURATED	192479	193641	1000	+	0	YJL117W
chr10	SGD	CURATED	193760	195076	1000	-	0	YJL116C
chr10	SGD	CURATED	196200	197228	1000	+	0	YJL115W
chr10	SGD	CURATED	205265	207577	1000	+	0	YJL112W
chr10	SGD	CURATED	207821	209655	1000	+	0	YJL111W
chr10	SGD	CURATED	209817	211661	1000	-	0	YJL110C
chr10	SGD	CURATED	211939	217336	1000	-	0	YJL109C
chr10	SGD	CURATED	224928	226763	1000	+	0	YJL105W
chr10	SGD	CURATED	227278	227941	1000	+	0	YJL104W
chr10	SGD	CURATED	228829	231071	500	-	0	YJL103C
chr10	SGD	CURATED	231254	234009	1000	+	0	YJL102W
chr10	SGD	CURATED	234085	236502	1000	-	0	YJL101C
chr10	SGD	CURATED	236812	239165	1000	+	0	YJL100W
chr10	SGD	CURATED	241924	245351	1000	+	0	YJL098W
chr10	SGD	CURATED	245514	246315	1000	+	0	YJL097W
chr10	SGD	CURATED	246439	247042	1000	+	0	YJL096W
chr10	SGD	CURATED	247179	251760	1000	+	0	YJL095W
chr10	SGD	CURATED	251671	254481	1000	-	0	YJL094C
chr10	SGD	CURATED	254579	256792	1000	-	0	YJL093C
chr10	SGD	CURATED	257203	261034	1000	+	0	YJL092W
chr10	SGD	CURATED	260910	262565	1000	-	0	YJL091C
chr10	SGD	CURATED	262687	265107	1000	-	0	YJL090C
chr10	SGD	CURATED	268759	269884	1000	+	0	YJL088W
chr10	SGD	CURATED	269790	272604	1000	-	0	YJL087C
chr10	SGD	CURATED	272741	274808	1000	+	0	YJL085W
chr10	SGD	CURATED	274706	278137	1000	-	0	YJL084C
chr10	SGD	CURATED	278780	281178	1000	+	0	YJL083W
chr10	SGD	CURATED	281053	283595	1000	+	0	YJL082W
chr10	SGD	CURATED	283506	285331	1000	-	0	YJL081C
chr10	SGD	CURATED	285443	289449	1000	-	0	YJL080C
chr10	SGD	CURATED	289700	290947	1000	-	0	YJL079C
chr10	SGD	CURATED	295161	298853	1000	+	0	YJL076W
chr10	SGD	CURATED	299049	302874	1000	-	0	YJL074C
chr10	SGD	CURATED	303055	305202	1000	+	0	YJL073W
chr10	SGD	CURATED	304606	305893	1000	-	0	YJL072C
chr10	SGD	CURATED	306033	308035	1000	+	0	YJL071W
chr10	SGD	CURATED	307882	310677	500	-	0	YJL070C
chr10	SGD	CURATED	310826	312722	1000	-	0	YJL069C
chr10	SGD	CURATED	312906	313930	1000	-	0	YJL068C
chr10	SGD	CURATED	313988	314904	1000	-	0	YJL066C
chr10	SGD	CURATED	314932	315588	1000	-	0	YJL065C
chr10	SGD	CURATED	315673	316508	1000	-	0	YJL063C
chr10	SGD	CURATED	316676	317134	500	+	0	YJL062W-A
chr10	SGD	CURATED	317241	319865	1000	+	0	YJL062W
chr10	SGD	CURATED	319959	323034	1000	+	0	YJL061W
chr10	SGD	CURATED	323315	324813	1000	+	0	YJL060W
chr10	SGD	CURATED	324912	326277	1000	+	0	YJL059W
chr10	SGD	CURATED	326102	327916	1000	-	0	YJL058C
chr10	SGD	CURATED	328059	330208	1000	-	0	YJL057C
chr10	SGD	CURATED	330258	333142	1000	-	0	YJL056C
chr10	SGD	CURATED	333313	334152	500	+	0	YJL055W
chr10	SGD	CURATED	334251	335734	1000	+	0	YJL054W
chr10	SGD	CURATED	335835	337167	1000	+	0	YJL053W
chr10	SGD	CURATED	338191	339395	1000	+	0	YJL052W
chr10	SGD	CURATED	339706	342342	1000	+	0	YJL051W
chr10	SGD	CURATED	342367	345788	1000	+	0	YJL050W
chr10	SGD	CURATED	345940	347418	500	+	0	YJL049W
chr10	SGD	CURATED	349512	352213	1000	-	0	YJL047C
chr10	SGD	CURATED	352354	353797	500	+	0	YJL046W
chr10	SGD	CURATED	356014	357923	500	+	0	YJL045W
chr10	SGD	CURATED	358225	359726	1000	-	0	YJL044C
chr10	SGD	CURATED	361143	365573	1000	+	0	YJL042W
chr10	SGD	CURATED	365720	368498	1000	+	0	YJL041W
chr10	SGD	CURATED	368383	373976	1000	-	0	YJL039C
chr10	SGD	CURATED	378692	380234	1000	+	0	YJL036W
chr10	SGD	CURATED	380192	381057	1000	-	0	YJL035C
chr10	SGD	CURATED	381283	383568	1000	+	0	YJL034W
chr10	SGD	CURATED	383779	386228	1000	+	0	YJL033W
chr10	SGD	CURATED	386325	387493	1000	-	0	YJL031C
chr10	SGD	CURATED	387607	388383	1000	+	0	YJL030W
chr10	SGD	CURATED	388271	390908	1000	-	0	YJL029C
chr10	SGD	CURATED	392328	393741	1000	+	0	YJL026W
chr10	SGD	CURATED	393881	395585	1000	+	0	YJL025W
chr10	SGD	CURATED	395569	396628	1000	-	2	YJL024C
chr10	SGD	CURATED	398775	402496	1000	-	0	YJL020C
chr10	SGD	CURATED	407489	409325	1000	+	0	YJL014W
chr10	SGD	CURATED	409216	411025	1000	-	0	YJL013C
chr10	SGD	CURATED	411156	413439	1000	-	0	YJL012C
chr10	SGD	CURATED	414120	414823	1000	-	0	YJL011C
chr10	SGD	CURATED	417490	419530	1000	-	0	YJL010C
chr10	SGD	CURATED	419868	421702	1000	-	0	YJL008C
chr10	SGD	CURATED	423070	424161	1000	-	0	YJL006C
chr10	SGD	CURATED	425011	431383	1000	+	0	YJL005W
chr10	SGD	CURATED	431311	432226	1000	-	0	YJL004C
chr10	SGD	CURATED	432571	433194	1000	+	0	YJL003W
chr10	SGD	CURATED	433109	434711	1000	-	0	YJL002C
chr10	SGD	CURATED	435096	436034	1000	+	0	YJL001W
chr10	SGD	CURATED	436723	438734	1000	+	0	YJR001W
chr10	SGD	CURATED	438825	441000	1000	+	0	YJR002W
chr10	SGD	CURATED	440915	442556	500	-	0	YJR003C
chr10	SGD	CURATED	442715	445679	1000	-	0	YJR004C
chr10	SGD	CURATED	445850	448304	1000	+	0	YJR005W
chr10	SGD	CURATED	449186	450730	1000	+	0	YJR006W
chr10	SGD	CURATED	450874	452096	1000	+	0	YJR007W
chr10	SGD	CURATED	452311	453521	500	+	0	YJR008W
chr10	SGD	CURATED	453552	454902	1000	-	0	YJR009C
chr10	SGD	CURATED	455990	458002	1000	+	0	YJR010W
chr10	SGD	CURATED	457827	458398	1000	-	0	YJR010C-A
chr10	SGD	CURATED	459663	460205	500	-	0	YJR012C
chr10	SGD	CURATED	460334	461682	1000	+	0	YJR013W
chr10	SGD	CURATED	461769	462519	1000	+	0	YJR014W
chr10	SGD	CURATED	462659	464398	500	+	0	YJR015W
chr10	SGD	CURATED	464282	466215	1000	-	0	YJR016C
chr10	SGD	CURATED	466278	467047	1000	-	0	YJR017C
chr10	SGD	CURATED	467169	468308	1000	-	0	YJR019C
chr10	SGD	CURATED	468449	469615	1000	-	2	YJR021C
chr10	SGD	CURATED	469748	470225	1000	+	0	YJR022W
chr10	SGD	CURATED	470084	471037	500	-	0	YJR024C
chr10	SGD	CURATED	470977	471817	1000	-	0	YJR025C
chr10	SGD	CURATED	483951	486231	500	-	0	YJR030C
chr10	SGD	CURATED	486449	490880	1000	-	0	YJR031C
chr10	SGD	CURATED	491031	492363	1000	+	0	YJR032W
chr10	SGD	CURATED	492251	496466	1000	-	0	YJR033C
chr10	SGD	CURATED	496572	497183	1000	+	0	YJR034W
chr10	SGD	CURATED	497316	500759	1000	+	0	YJR035W
chr10	SGD	CURATED	500541	503677	1000	-	0	YJR036C
chr10	SGD	CURATED	503678	507396	500	+	0	YJR039W
chr10	SGD	CURATED	507696	510138	1000	+	0	YJR040W
chr10	SGD	CURATED	510018	513822	1000	-	0	YJR041C
chr10	SGD	CURATED	514018	516399	1000	+	0	YJR042W
chr10	SGD	CURATED	516322	517573	1000	-	0	YJR043C
chr10	SGD	CURATED	518580	519271	1000	-	0	YJR044C
chr10	SGD	CURATED	519411	521733	1000	-	0	YJR045C
chr10	SGD	CURATED	521990	523916	1000	+	0	YJR046W
chr10	SGD	CURATED	524811	525495	1000	-	0	YJR047C
chr10	SGD	CURATED	526235	526797	1000	+	0	YJR048W
chr10	SGD	CURATED	526804	528508	1000	-	0	YJR049C
chr10	SGD	CURATED	528653	529666	1000	+	0	YJR050W
chr10	SGD	CURATED	529784	531442	1000	+	0	YJR051W
chr10	SGD	CURATED	538754	539671	1000	+	0	YJR055W
chr10	SGD	CURATED	541659	542694	500	-	0	YJR056C
chr10	SGD	CURATED	544031	544776	1000	+	0	YJR057W
chr10	SGD	CURATED	544677	545448	1000	-	0	YJR058C
chr10	SGD	CURATED	545707	548440	1000	+	0	YJR059W
chr10	SGD	CURATED	548629	550397	1000	+	0	YJR060W
chr10	SGD	CURATED	550356	553397	500	+	0	YJR061W
chr10	SGD	CURATED	555129	555702	1000	+	0	YJR063W
chr10	SGD	CURATED	555837	557640	1000	+	0	YJR064W
chr10	SGD	CURATED	557627	559184	1000	-	0	YJR065C
chr10	SGD	CURATED	559383	566928	1000	+	0	YJR066W
chr10	SGD	CURATED	566885	567458	1000	-	0	YJR067C
chr10	SGD	CURATED	567582	568772	1000	+	0	YJR068W
chr10	SGD	CURATED	568604	569442	1000	-	0	YJR069C
chr10	SGD	CURATED	569482	570683	1000	-	0	YJR070C
chr10	SGD	CURATED	570911	572173	1000	-	0	YJR072C
chr10	SGD	CURATED	572223	572967	1000	-	0	YJR073C
chr10	SGD	CURATED	573150	573821	1000	+	0	YJR074W
chr10	SGD	CURATED	573913	575363	1000	+	0	YJR075W
chr10	SGD	CURATED	575211	576716	1000	-	0	YJR076C
chr10	SGD	CURATED	576999	578246	1000	-	0	YJR077C
chr10	SGD	CURATED	578869	580421	1000	+	0	YJR078W
chr10	SGD	CURATED	580298	581691	500	-	0	YJR080C
chr10	SGD	CURATED	581714	582387	1000	-	0	YJR082C
chr10	SGD	CURATED	582514	583564	1000	-	0	YJR083C
chr10	SGD	CURATED	583686	585035	1000	+	0	YJR084W
chr10	SGD	CURATED	585016	585508	500	-	0	YJR085C
chr10	SGD	CURATED	586356	587415	500	-	0	YJR088C
chr10	SGD	CURATED	587574	590645	1000	+	0	YJR089W
chr10	SGD	CURATED	590744	594611	1000	-	0	YJR090C
chr10	SGD	CURATED	594774	598355	1000	-	0	YJR091C
chr10	SGD	CURATED	598677	603199	1000	+	0	YJR092W
chr10	SGD	CURATED	603109	604283	1000	-	0	YJR093C
chr10	SGD	CURATED	604401	605827	1000	-	0	YJR094C
chr10	SGD	CURATED	608280	608986	1000	+	0	YJR094W-A
chr10	SGD	CURATED	611068	612120	1000	+	0	YJR096W
chr10	SGD	CURATED	612303	613065	1000	+	0	YJR097W
chr10	SGD	CURATED	613051	615222	500	-	0	YJR098C
chr10	SGD	CURATED	615451	616424	1000	+	0	YJR099W
chr10	SGD	CURATED	616270	617377	500	-	0	YJR100C
chr10	SGD	CURATED	618130	619172	1000	+	0	YJR101W
chr10	SGD	CURATED	619028	619912	1000	-	0	YJR102C
chr10	SGD	CURATED	620729	622539	1000	+	0	YJR103W
chr10	SGD	CURATED	622470	623052	1000	-	0	YJR104C
chr10	SGD	CURATED	623506	624640	1000	+	0	YJR105W
chr10	SGD	CURATED	629532	633097	1000	-	0	YJR109C
chr10	SGD	CURATED	633467	635853	1000	+	0	YJR110W
chr10	SGD	CURATED	635735	636841	500	-	0	YJR111C
chr10	SGD	CURATED	637004	637721	1000	+	0	YJR112W
chr10	SGD	CURATED	637730	638272	500	+	0	YJR112W-A
chr10	SGD	CURATED	638085	639023	1000	-	0	YJR113C
chr10	SGD	CURATED	639909	640635	500	+	0	YJR115W
chr10	SGD	CURATED	640710	641819	500	+	0	YJR116W
chr10	SGD	CURATED	641970	643463	1000	+	0	YJR117W
chr10	SGD	CURATED	643380	644171	1000	-	0	YJR118C
chr10	SGD	CURATED	644251	646516	1000	-	0	YJR119C
chr10	SGD	CURATED	647407	649207	1000	+	0	YJR121W
chr10	SGD	CURATED	649700	651363	1000	+	0	YJR122W
chr10	SGD	CURATED	651858	652701	1000	+	0	YJR123W
chr10	SGD	CURATED	652679	654477	500	-	0	YJR124C
chr10	SGD	CURATED	654645	656026	1000	-	0	YJR125C
chr10	SGD	CURATED	656181	658674	1000	-	0	YJR126C
chr10	SGD	CURATED	658840	662832	1000	-	0	YJR127C
chr10	SGD	CURATED	663673	665058	500	-	0	YJR129C
chr10	SGD	CURATED	665068	667192	1000	-	0	YJR130C
chr10	SGD	CURATED	667637	669375	1000	+	0	YJR131W
chr10	SGD	CURATED	669454	672742	1000	+	0	YJR132W
chr10	SGD	CURATED	672871	673721	1000	+	0	YJR133W
chr10	SGD	CURATED	673625	675916	1000	-	0	YJR134C
chr10	SGD	CURATED	676918	677328	1000	+	0	YJR135W-A
chr10	SGD	CURATED	677181	678721	500	-	0	YJR136C
chr10	SGD	CURATED	678803	683452	1000	-	0	YJR137C
chr10	SGD	CURATED	684533	689634	1000	+	0	YJR138W
chr10	SGD	CURATED	689372	690629	1000	-	0	YJR139C
chr10	SGD	CURATED	690526	695741	1000	-	0	YJR140C
chr10	SGD	CURATED	695866	697012	500	+	0	YJR141W
chr10	SGD	CURATED	697113	698273	500	+	0	YJR142W
chr10	SGD	CURATED	698190	700698	1000	-	0	YJR143C
chr10	SGD	CURATED	700828	701754	1000	+	0	YJR144W
chr10	SGD	CURATED	701931	703126	1000	-	1	YJR145C
chr10	SGD	CURATED	704106	705636	1000	+	0	YJR147W
chr10	SGD	CURATED	705655	706919	1000	+	0	YJR148W
chr10	SGD	CURATED	708782	709761	1000	-	0	YJR150C
chr10	SGD	CURATED	712253	715861	1000	-	0	YJR151C
chr10	SGD	CURATED	728511	729640	1000	-	0	YJR156C
chr10	SGD	CURATED	732283	734270	1000	+	0	YJR158W
chr10	SGD	CURATED	735814	737201	1000	+	0	YJR159W
chr11	SGD	CURATED	1730	2199	500	-	0	YKL224C
chr11	SGD	CURATED	3238	5742	1000	-	0	YKL222C
chr11	SGD	CURATED	14526	15801	1000	+	0	YKL219W
chr11	SGD	CURATED	17157	18482	1000	-	0	YKL218C
chr11	SGD	CURATED	22098	24150	1000	+	0	YKL217W
chr11	SGD	CURATED	25148	26443	1000	+	0	YKL216W
chr11	SGD	CURATED	26609	30753	500	-	0	YKL215C
chr11	SGD	CURATED	30991	31761	1000	-	0	YKL214C
chr11	SGD	CURATED	31884	34174	1000	-	0	YKL213C
chr11	SGD	CURATED	34332	36504	1000	+	0	YKL212W
chr11	SGD	CURATED	36570	38230	1000	-	0	YKL211C
chr11	SGD	CURATED	39114	42335	1000	+	0	YKL210W
chr11	SGD	CURATED	42247	46386	1000	-	0	YKL209C
chr11	SGD	CURATED	47121	48039	1000	+	0	YKL208W
chr11	SGD	CURATED	48151	49010	500	+	0	YKL207W
chr11	SGD	CURATED	48920	49892	1000	-	0	YKL206C
chr11	SGD	CURATED	50005	53478	1000	+	0	YKL205W
chr11	SGD	CURATED	53670	55786	1000	+	0	YKL204W
chr11	SGD	CURATED	55855	63524	1000	-	0	YKL203C
chr11	SGD	CURATED	63791	67527	1000	-	0	YKL201C
chr11	SGD	CURATED	68124	70396	1000	-	0	YKL198C
chr11	SGD	CURATED	70557	73901	1000	-	0	YKL197C
chr11	SGD	CURATED	74788	75614	1000	-	0	YKL196C
chr11	SGD	CURATED	75774	77167	1000	+	0	YKL195W
chr11	SGD	CURATED	76849	78689	1000	-	0	YKL194C
chr11	SGD	CURATED	78768	79928	1000	-	0	YKL193C
chr11	SGD	CURATED	80026	80590	1000	-	0	YKL192C
chr11	SGD	CURATED	81009	82734	1000	+	0	YKL191W
chr11	SGD	CURATED	82905	83725	1000	+	0	YKL190W
chr11	SGD	CURATED	84609	86044	1000	+	0	YKL189W
chr11	SGD	CURATED	89219	91626	500	-	0	YKL187C
chr11	SGD	CURATED	92647	93676	1000	-	0	YKL186C
chr11	SGD	CURATED	94137	96390	1000	+	0	YKL185W
chr11	SGD	CURATED	96541	98448	1000	+	0	YKL184W
chr11	SGD	CURATED	98568	99776	1000	+	0	YKL183W
chr11	SGD	CURATED	100106	106918	1000	+	0	YKL182W
chr11	SGD	CURATED	107103	108729	1000	+	0	YKL181W
chr11	SGD	CURATED	109217	110180	1000	+	0	YKL180W
chr11	SGD	CURATED	110177	112566	1000	-	0	YKL179C
chr11	SGD	CURATED	115309	118336	1000	-	0	YKL176C
chr11	SGD	CURATED	118727	120400	1000	+	0	YKL175W
chr11	SGD	CURATED	120294	122344	1000	-	0	YKL174C
chr11	SGD	CURATED	122493	125648	1000	+	0	YKL173W
chr11	SGD	CURATED	125719	127148	1000	+	0	YKL172W
chr11	SGD	CURATED	127390	130373	500	+	0	YKL171W
chr11	SGD	CURATED	130525	131193	1000	+	0	YKL170W
chr11	SGD	CURATED	131226	133475	1000	-	0	YKL168C
chr11	SGD	CURATED	133555	134172	1000	-	0	YKL167C
chr11	SGD	CURATED	134298	135896	1000	-	0	YKL166C
chr11	SGD	CURATED	137758	140752	1000	-	0	YKL165C
chr11	SGD	CURATED	141539	142915	1000	-	0	YKL164C
chr11	SGD	CURATED	144324	145739	1000	+	0	YKL163W
chr11	SGD	CURATED	147491	148875	500	-	0	YKL162C
chr11	SGD	CURATED	149109	150747	1000	-	0	YKL161C
chr11	SGD	CURATED	153218	153781	1000	+	0	YKL160W
chr11	SGD	CURATED	153769	154495	1000	-	0	YKL159C
chr11	SGD	CURATED	154958	158384	1000	+	0	YKL157W
chr11	SGD	CURATED	158564	159426	1000	+	0	YKL156W
chr11	SGD	CURATED	159414	161401	1000	-	0	YKL155C
chr11	SGD	CURATED	161506	162406	1000	+	0	YKL154W
chr11	SGD	CURATED	163506	164412	1000	-	0	YKL152C
chr11	SGD	CURATED	166485	167568	1000	+	0	YKL150W
chr11	SGD	CURATED	169019	171320	1000	-	0	YKL148C
chr11	SGD	CURATED	171757	173949	1000	+	0	YKL146W
chr11	SGD	CURATED	174139	175773	1000	+	0	YKL145W
chr11	SGD	CURATED	175779	176549	1000	-	0	YKL144C
chr11	SGD	CURATED	176731	178264	1000	+	0	YKL143W
chr11	SGD	CURATED	178430	179317	1000	+	0	YKL142W
chr11	SGD	CURATED	179624	180367	1000	+	0	YKL141W
chr11	SGD	CURATED	180478	182603	1000	+	0	YKL140W
chr11	SGD	CURATED	182759	184601	1000	+	0	YKL139W
chr11	SGD	CURATED	184522	185073	1000	-	0	YKL138C-A
chr11	SGD	CURATED	185216	185808	1000	-	0	YKL138C
chr11	SGD	CURATED	185889	186448	1000	+	0	YKL137W
chr11	SGD	CURATED	186390	188774	1000	-	0	YKL135C
chr11	SGD	CURATED	188916	191492	1000	-	0	YKL134C
chr11	SGD	CURATED	193428	194947	1000	-	0	YKL132C
chr11	SGD	CURATED	195145	196076	1000	-	0	YKL130C
chr11	SGD	CURATED	196221	200232	1000	-	0	YKL129C
chr11	SGD	CURATED	200442	201445	1000	-	0	YKL128C
chr11	SGD	CURATED	203144	205041	1000	+	0	YKL127W
chr11	SGD	CURATED	205137	207467	1000	+	0	YKL126W
chr11	SGD	CURATED	207760	209941	1000	+	0	YKL125W
chr11	SGD	CURATED	210075	212100	1000	+	0	YKL124W
chr11	SGD	CURATED	212055	212712	1000	-	0	YKL122C
chr11	SGD	CURATED	213570	216448	500	+	0	YKL121W
chr11	SGD	CURATED	216897	218108	1000	+	0	YKL120W
chr11	SGD	CURATED	218096	218914	1000	-	0	YKL119C
chr11	SGD	CURATED	219911	220769	1000	+	0	YKL117W
chr11	SGD	CURATED	220844	222734	1000	-	0	YKL116C
chr11	SGD	CURATED	222909	224165	1000	-	0	YKL114C
chr11	SGD	CURATED	224281	225577	1000	-	0	YKL113C
chr11	SGD	CURATED	226046	228451	1000	+	0	YKL112W
chr11	SGD	CURATED	231531	233900	1000	+	0	YKL109W
chr11	SGD	CURATED	234049	235572	1000	+	0	YKL108W
chr11	SGD	CURATED	237079	238661	1000	+	0	YKL106W
chr11	SGD	CURATED	238655	242425	500	-	0	YKL105C
chr11	SGD	CURATED	242661	245218	1000	-	0	YKL104C
chr11	SGD	CURATED	245610	247422	1000	-	0	YKL103C
chr11	SGD	CURATED	248295	253177	1000	+	0	YKL101W
chr11	SGD	CURATED	253105	255126	500	-	0	YKL100C
chr11	SGD	CURATED	255256	256190	1000	-	0	YKL099C
chr11	SGD	CURATED	256361	257573	500	+	0	YKL098W
chr11	SGD	CURATED	258848	259347	1000	+	0	YKL096W-A
chr11	SGD	CURATED	260728	261593	1000	+	0	YKL096W
chr11	SGD	CURATED	261738	262905	1000	+	0	YKL095W
chr11	SGD	CURATED	262954	264025	1000	+	0	YKL094W
chr11	SGD	CURATED	264389	265735	1000	+	0	YKL093W
chr11	SGD	CURATED	265658	269181	1000	-	0	YKL092C
chr11	SGD	CURATED	269266	270336	1000	-	0	YKL091C
chr11	SGD	CURATED	271481	272989	1000	+	0	YKL090W
chr11	SGD	CURATED	273008	274707	1000	+	0	YKL089W
chr11	SGD	CURATED	274860	276691	500	+	0	YKL088W
chr11	SGD	CURATED	276638	277609	1000	-	0	YKL087C
chr11	SGD	CURATED	278627	280161	1000	+	0	YKL085W
chr11	SGD	CURATED	280126	280675	1000	+	0	YKL084W
chr11	SGD	CURATED	280559	282059	1000	-	0	YKL082C
chr11	SGD	CURATED	282450	284306	1000	+	0	YKL081W
chr11	SGD	CURATED	284544	285885	1000	+	0	YKL080W
chr11	SGD	CURATED	286153	288292	1000	+	0	YKL079W
chr11	SGD	CURATED	288455	290787	1000	+	0	YKL078W
chr11	SGD	CURATED	290975	292533	500	+	0	YKL077W
chr11	SGD	CURATED	292443	294046	500	-	0	YKL075C
chr11	SGD	CURATED	294194	295870	1000	-	0	YKL074C
chr11	SGD	CURATED	296017	298752	1000	+	0	YKL073W
chr11	SGD	CURATED	298993	301669	1000	+	0	YKL072W
chr11	SGD	CURATED	306920	307506	500	+	0	YKL069W
chr11	SGD	CURATED	308787	309421	500	+	0	YKL068W-A
chr11	SGD	CURATED	309722	312842	1000	+	0	YKL068W
chr11	SGD	CURATED	314385	315112	1000	+	0	YKL067W
chr11	SGD	CURATED	316026	316779	1000	-	0	YKL065C
chr11	SGD	CURATED	317160	320477	1000	+	0	YKL064W
chr11	SGD	CURATED	320486	321343	500	-	0	YKL063C
chr11	SGD	CURATED	322865	324923	1000	+	0	YKL062W
chr11	SGD	CURATED	325970	327167	1000	-	0	YKL060C
chr11	SGD	CURATED	327662	329160	1000	-	0	YKL059C
chr11	SGD	CURATED	329779	330535	1000	+	0	YKL058W
chr11	SGD	CURATED	330340	333670	1000	-	0	YKL057C
chr11	SGD	CURATED	333886	334651	1000	-	0	YKL056C
chr11	SGD	CURATED	334823	335828	1000	-	0	YKL055C
chr11	SGD	CURATED	335969	338506	1000	-	0	YKL054C
chr11	SGD	CURATED	338710	339180	1000	-	0	YKL053C-A
chr11	SGD	CURATED	339271	340226	1000	-	0	YKL052C
chr11	SGD	CURATED	340473	342435	1000	+	0	YKL051W
chr11	SGD	CURATED	345607	346486	1000	-	0	YKL049C
chr11	SGD	CURATED	346709	348864	1000	-	0	YKL048C
chr11	SGD	CURATED	349058	350798	500	+	0	YKL047W
chr11	SGD	CURATED	350874	352500	1000	-	0	YKL046C
chr11	SGD	CURATED	353055	354817	1000	+	0	YKL045W
chr11	SGD	CURATED	356169	357671	1000	+	0	YKL043W
chr11	SGD	CURATED	357980	359396	1000	+	0	YKL042W
chr11	SGD	CURATED	359667	360538	1000	+	0	YKL041W
chr11	SGD	CURATED	360581	361546	1000	-	0	YKL040C
chr11	SGD	CURATED	362119	364090	1000	+	0	YKL039W
chr11	SGD	CURATED	364951	368879	1000	+	0	YKL038W
chr11	SGD	CURATED	369462	371203	1000	+	0	YKL035W
chr11	SGD	CURATED	371370	373828	1000	+	0	YKL034W
chr11	SGD	CURATED	374025	374929	500	+	0	YKL033W-A
chr11	SGD	CURATED	375069	378620	500	+	0	YKL033W
chr11	SGD	CURATED	379552	381682	1000	-	0	YKL032C
chr11	SGD	CURATED	382331	384423	1000	-	0	YKL029C
chr11	SGD	CURATED	385351	387083	1000	+	0	YKL028W
chr11	SGD	CURATED	387147	388656	1000	+	0	YKL027W
chr11	SGD	CURATED	388867	389656	1000	-	0	YKL026C
chr11	SGD	CURATED	389822	391955	1000	-	0	YKL025C
chr11	SGD	CURATED	392065	393007	500	-	0	YKL023C-A
chr11	SGD	CURATED	392065	393007	1000	-	0	YKL024C
chr11	SGD	CURATED	393331	394286	500	+	0	YKL023W
chr11	SGD	CURATED	394290	396807	1000	-	0	YKL022C
chr11	SGD	CURATED	396895	398260	1000	-	0	YKL021C
chr11	SGD	CURATED	398402	401775	1000	-	0	YKL020C
chr11	SGD	CURATED	402138	403244	1000	+	0	YKL019W
chr11	SGD	CURATED	403103	403606	500	-	0	YKL018C-A
chr11	SGD	CURATED	403695	404864	1000	+	0	YKL018W
chr11	SGD	CURATED	404723	406891	1000	-	0	YKL017C
chr11	SGD	CURATED	407010	407675	1000	-	0	YKL016C
chr11	SGD	CURATED	408088	411231	1000	+	0	YKL015W
chr11	SGD	CURATED	411204	416585	1000	-	0	YKL014C
chr11	SGD	CURATED	416984	417723	1000	-	0	YKL013C
chr11	SGD	CURATED	417863	419800	1000	+	0	YKL012W
chr11	SGD	CURATED	419708	420864	1000	-	0	YKL011C
chr11	SGD	CURATED	420984	425525	1000	-	0	YKL010C
chr11	SGD	CURATED	425807	426690	1000	+	0	YKL009W
chr11	SGD	CURATED	426702	428376	1000	-	0	YKL008C
chr11	SGD	CURATED	428886	429891	1000	+	0	YKL007W
chr11	SGD	CURATED	429775	430319	1000	-	0	YKL006C-A
chr11	SGD	CURATED	431453	432474	1000	+	0	YKL006W
chr11	SGD	CURATED	432408	434666	1000	-	0	YKL005C
chr11	SGD	CURATED	434866	436579	1000	+	0	YKL004W
chr11	SGD	CURATED	436640	437175	1000	-	0	YKL003C
chr11	SGD	CURATED	437343	438265	1000	+	0	YKL002W
chr11	SGD	CURATED	438312	439071	1000	-	0	YKL001C
chr11	SGD	CURATED	440125	442432	1000	-	0	YKR001C
chr11	SGD	CURATED	442623	444638	1000	+	0	YKR002W
chr11	SGD	CURATED	444915	446480	1000	+	0	YKR003W
chr11	SGD	CURATED	446375	447743	1000	-	2	YKR004C
chr11	SGD	CURATED	449969	450886	1000	-	0	YKR006C
chr11	SGD	CURATED	451041	451713	1000	+	0	YKR007W
chr11	SGD	CURATED	451804	453806	1000	+	0	YKR008W
chr11	SGD	CURATED	453879	456825	1000	-	0	YKR009C
chr11	SGD	CURATED	458413	460995	1000	-	0	YKR010C
chr11	SGD	CURATED	461166	462449	500	-	0	YKR011C
chr11	SGD	CURATED	463551	464859	1000	+	0	YKR013W
chr11	SGD	CURATED	464894	465865	1000	-	0	YKR014C
chr11	SGD	CURATED	469303	471215	500	+	0	YKR016W
chr11	SGD	CURATED	471202	473105	500	-	0	YKR017C
chr11	SGD	CURATED	473206	475581	500	-	0	YKR018C
chr11	SGD	CURATED	475769	477816	1000	-	0	YKR019C
chr11	SGD	CURATED	477963	478721	1000	+	0	YKR020W
chr11	SGD	CURATED	478787	481785	500	+	0	YKR021W
chr11	SGD	CURATED	481689	482868	1000	-	0	YKR022C
chr11	SGD	CURATED	483013	484710	500	+	0	YKR023W
chr11	SGD	CURATED	484711	487056	1000	-	0	YKR024C
chr11	SGD	CURATED	487372	488364	1000	+	0	YKR025W
chr11	SGD	CURATED	488207	489403	1000	-	0	YKR026C
chr11	SGD	CURATED	490907	493387	1000	+	0	YKR027W
chr11	SGD	CURATED	493516	497209	1000	+	0	YKR028W
chr11	SGD	CURATED	497140	499486	1000	-	0	YKR029C
chr11	SGD	CURATED	499861	500767	1000	+	0	YKR030W
chr11	SGD	CURATED	500781	506130	1000	-	0	YKR031C
chr11	SGD	CURATED	506526	507368	1000	+	0	YKR034W
chr11	SGD	CURATED	507537	508304	1000	+	0	YKR035W-A
chr11	SGD	CURATED	508288	510304	1000	-	0	YKR036C
chr11	SGD	CURATED	510427	511477	1000	-	0	YKR037C
chr11	SGD	CURATED	511550	512829	1000	-	0	YKR038C
chr11	SGD	CURATED	514641	516559	1000	+	0	YKR039W
chr11	SGD	CURATED	518939	520500	1000	+	0	YKR042W
chr11	SGD	CURATED	520398	521389	500	-	0	YKR043C
chr11	SGD	CURATED	521577	523058	1000	+	0	YKR044W
chr11	SGD	CURATED	523034	523725	500	-	0	YKR045C
chr11	SGD	CURATED	523811	524750	1000	-	0	YKR046C
chr11	SGD	CURATED	524895	526315	1000	-	0	YKR048C
chr11	SGD	CURATED	526409	526899	1000	-	0	YKR049C
chr11	SGD	CURATED	530435	531922	500	+	0	YKR051W
chr11	SGD	CURATED	531838	533176	1000	-	0	YKR052C
chr11	SGD	CURATED	535053	547638	1000	-	0	YKR054C
chr11	SGD	CURATED	547790	549037	1000	+	0	YKR055W
chr11	SGD	CURATED	549183	551075	1000	+	0	YKR056W
chr11	SGD	CURATED	551253	552064	1000	+	0	YKR057W
chr11	SGD	CURATED	552328	554374	1000	+	0	YKR058W
chr11	SGD	CURATED	554597	555928	1000	+	0	YKR059W
chr11	SGD	CURATED	556088	557051	1000	+	0	YKR060W
chr11	SGD	CURATED	559243	560419	1000	+	0	YKR062W
chr11	SGD	CURATED	560316	561958	1000	-	0	YKR063C
chr11	SGD	CURATED	562144	564841	1000	+	0	YKR064W
chr11	SGD	CURATED	564819	565571	1000	-	0	YKR065C
chr11	SGD	CURATED	565656	566879	1000	-	0	YKR066C
chr11	SGD	CURATED	567471	569948	1000	+	0	YKR067W
chr11	SGD	CURATED	569823	570604	1000	-	0	YKR068C
chr11	SGD	CURATED	571100	573071	1000	+	0	YKR069W
chr11	SGD	CURATED	573195	574460	500	+	0	YKR070W
chr11	SGD	CURATED	574318	575684	1000	-	0	YKR071C
chr11	SGD	CURATED	575996	577956	1000	-	0	YKR072C
chr11	SGD	CURATED	578749	579444	500	+	0	YKR074W
chr11	SGD	CURATED	579439	580452	500	-	0	YKR075C
chr11	SGD	CURATED	581844	583078	1000	+	0	YKR076W
chr11	SGD	CURATED	583266	584448	500	+	0	YKR077W
chr11	SGD	CURATED	584576	586519	1000	+	0	YKR078W
chr11	SGD	CURATED	586332	589184	1000	-	0	YKR079C
chr11	SGD	CURATED	589868	591150	1000	+	0	YKR080W
chr11	SGD	CURATED	591063	592235	1000	-	0	YKR081C
chr11	SGD	CURATED	592418	595993	1000	+	0	YKR082W
chr11	SGD	CURATED	595991	596554	1000	-	0	YKR083C
chr11	SGD	CURATED	596593	598566	1000	-	0	YKR084C
chr11	SGD	CURATED	598643	599347	1000	-	0	YKR085C
chr11	SGD	CURATED	599474	602799	1000	+	0	YKR086W
chr11	SGD	CURATED	602755	603895	1000	-	0	YKR087C
chr11	SGD	CURATED	603978	605088	1000	-	0	YKR088C
chr11	SGD	CURATED	605197	608085	1000	-	0	YKR089C
chr11	SGD	CURATED	608414	610869	1000	+	0	YKR090W
chr11	SGD	CURATED	611121	612090	1000	+	0	YKR091W
chr11	SGD	CURATED	612164	613585	1000	-	0	YKR092C
chr11	SGD	CURATED	615277	617379	1000	+	0	YKR093W
chr11	SGD	CURATED	617458	618418	1000	-	1	YKR094C
chr11	SGD	CURATED	619284	625240	1000	+	0	YKR095W
chr11	SGD	CURATED	625441	625962	1000	+	0	YKR095W-A
chr11	SGD	CURATED	626178	630123	1000	+	0	YKR096W
chr11	SGD	CURATED	630477	632453	1000	+	0	YKR097W
chr11	SGD	CURATED	632583	634964	1000	-	0	YKR098C
chr11	SGD	CURATED	635205	638034	1000	+	0	YKR099W
chr11	SGD	CURATED	638084	639979	1000	-	0	YKR100C
chr11	SGD	CURATED	640179	642359	1000	+	0	YKR101W
chr11	SGD	CURATED	645782	649555	1000	+	0	YKR102W
chr11	SGD	CURATED	658249	660183	500	-	0	YKR105C
chr12	SGD	CURATED	16507	17731	1000	-	0	YLL062C
chr12	SGD	CURATED	17928	19756	1000	+	0	YLL061W
chr12	SGD	CURATED	23524	25373	500	+	0	YLL058W
chr12	SGD	CURATED	29608	31749	1000	+	0	YLL055W
chr12	SGD	CURATED	32366	35260	500	-	0	YLL054C
chr12	SGD	CURATED	35437	36388	1000	-	0	YLL052C
chr12	SGD	CURATED	37142	39492	1000	-	0	YLL051C
chr12	SGD	CURATED	39677	40437	1000	-	1	YLL050C
chr12	SGD	CURATED	40633	41291	1000	+	0	YLL049W
chr12	SGD	CURATED	41172	46456	1000	-	0	YLL048C
chr12	SGD	CURATED	47779	48650	1000	-	0	YLL045C
chr12	SGD	CURATED	49838	52084	1000	+	0	YLL043W
chr12	SGD	CURATED	52770	54006	1000	-	0	YLL041C
chr12	SGD	CURATED	54145	63747	1000	-	0	YLL040C
chr12	SGD	CURATED	63928	65316	1000	-	0	YLL039C
chr12	SGD	CURATED	65304	66553	1000	-	0	YLL038C
chr12	SGD	CURATED	66682	68293	1000	-	0	YLL036C
chr12	SGD	CURATED	68417	70596	1000	+	0	YLL035W
chr12	SGD	CURATED	70481	73182	1000	-	0	YLL034C
chr12	SGD	CURATED	73397	74590	1000	+	0	YLL033W
chr12	SGD	CURATED	73948	76825	1000	-	0	YLL032C
chr12	SGD	CURATED	77056	80270	1000	-	0	YLL031C
chr12	SGD	CURATED	81296	83817	1000	+	0	YLL029W
chr12	SGD	CURATED	84627	86964	1000	+	0	YLL028W
chr12	SGD	CURATED	87254	88269	1000	+	0	YLL027W
chr12	SGD	CURATED	88447	91440	1000	+	0	YLL026W
chr12	SGD	CURATED	95407	97576	1000	-	0	YLL024C
chr12	SGD	CURATED	97874	98879	1000	-	0	YLL023C
chr12	SGD	CURATED	98935	100229	1000	-	0	YLL022C
chr12	SGD	CURATED	100793	105506	1000	+	0	YLL021W
chr12	SGD	CURATED	109744	111657	1000	-	0	YLL018C
chr12	SGD	CURATED	116296	121159	1000	+	0	YLL015W
chr12	SGD	CURATED	121302	121735	500	+	0	YLL014W
chr12	SGD	CURATED	121779	124992	1000	-	0	YLL013C
chr12	SGD	CURATED	125475	127341	1000	+	0	YLL012W
chr12	SGD	CURATED	127477	129237	1000	+	0	YLL011W
chr12	SGD	CURATED	129093	130853	1000	-	0	YLL010C
chr12	SGD	CURATED	131083	131487	1000	-	0	YLL009C
chr12	SGD	CURATED	131695	134096	1000	+	0	YLL008W
chr12	SGD	CURATED	134261	136384	500	-	0	YLL007C
chr12	SGD	CURATED	136546	137900	1000	+	0	YLL006W
chr12	SGD	CURATED	141054	142999	1000	+	0	YLL004W
chr12	SGD	CURATED	143181	146103	1000	+	0	YLL003W
chr12	SGD	CURATED	146265	147665	1000	+	0	YLL002W
chr12	SGD	CURATED	147821	150340	1000	+	0	YLL001W
chr12	SGD	CURATED	151238	154012	500	-	0	YLR001C
chr12	SGD	CURATED	154246	156382	1000	-	0	YLR002C
chr12	SGD	CURATED	156764	157771	500	-	0	YLR003C
chr12	SGD	CURATED	160002	161562	1000	+	0	YLR005W
chr12	SGD	CURATED	161711	164079	1000	-	0	YLR006C
chr12	SGD	CURATED	164373	165466	1000	+	0	YLR007W
chr12	SGD	CURATED	165373	166192	1000	-	0	YLR008C
chr12	SGD	CURATED	166342	167268	1000	+	0	YLR009W
chr12	SGD	CURATED	167132	167813	1000	-	0	YLR010C
chr12	SGD	CURATED	169024	169953	1000	+	0	YLR011W
chr12	SGD	CURATED	169908	170378	500	-	0	YLR012C
chr12	SGD	CURATED	172007	175024	1000	-	0	YLR014C
chr12	SGD	CURATED	175156	176759	1000	+	0	YLR015W
chr12	SGD	CURATED	176751	177461	1000	-	0	YLR016C
chr12	SGD	CURATED	177598	178708	1000	+	0	YLR017W
chr12	SGD	CURATED	178604	179660	1000	-	0	YLR018C
chr12	SGD	CURATED	179975	181731	1000	+	0	YLR019W
chr12	SGD	CURATED	181616	183453	1000	-	0	YLR020C
chr12	SGD	CURATED	183589	184195	1000	+	0	YLR021W
chr12	SGD	CURATED	184109	184948	1000	-	0	YLR022C
chr12	SGD	CURATED	185006	187329	1000	-	0	YLR023C
chr12	SGD	CURATED	187608	193458	1000	-	0	YLR024C
chr12	SGD	CURATED	194365	195294	1000	+	0	YLR025W
chr12	SGD	CURATED	195347	196587	1000	-	0	YLR026C
chr12	SGD	CURATED	196786	198125	1000	-	0	YLR027C
chr12	SGD	CURATED	199456	201459	1000	-	0	YLR028C
chr12	SGD	CURATED	201881	202613	1000	-	0	YLR029C
chr12	SGD	CURATED	204940	208547	1000	+	0	YLR032W
chr12	SGD	CURATED	208692	210470	1000	+	0	YLR033W
chr12	SGD	CURATED	210351	212098	1000	-	0	YLR034C
chr12	SGD	CURATED	212252	214493	1000	-	0	YLR035C
chr12	SGD	CURATED	221347	222203	500	-	0	YLR036C
chr12	SGD	CURATED	224603	225253	1000	-	0	YLR038C
chr12	SGD	CURATED	225362	228534	1000	-	0	YLR039C
chr12	SGD	CURATED	228801	229667	500	-	0	YLR040C
chr12	SGD	CURATED	229859	230596	500	-	0	YLR042C
chr12	SGD	CURATED	231612	232059	1000	-	0	YLR043C
chr12	SGD	CURATED	232313	234153	1000	-	0	YLR044C
chr12	SGD	CURATED	234974	237775	1000	-	0	YLR045C
chr12	SGD	CURATED	239332	241704	1000	-	0	YLR047C
chr12	SGD	CURATED	242128	243560	1000	+	0	YLR048W
chr12	SGD	CURATED	243538	245363	500	-	0	YLR049C
chr12	SGD	CURATED	245495	246160	500	-	0	YLR050C
chr12	SGD	CURATED	246232	246998	1000	-	0	YLR051C
chr12	SGD	CURATED	247180	248075	1000	+	0	YLR052W
chr12	SGD	CURATED	251230	253085	1000	-	0	YLR055C
chr12	SGD	CURATED	253783	255081	1000	+	0	YLR056W
chr12	SGD	CURATED	255215	257873	500	+	0	YLR057W
chr12	SGD	CURATED	257843	259517	1000	-	0	YLR058C
chr12	SGD	CURATED	259553	260550	1000	-	0	YLR059C
chr12	SGD	CURATED	260926	262874	1000	+	0	YLR060W
chr12	SGD	CURATED	263152	264036	1000	+	0	YLR061W
chr12	SGD	CURATED	265443	266364	500	+	0	YLR064W
chr12	SGD	CURATED	266260	266952	500	-	0	YLR065C
chr12	SGD	CURATED	267093	267863	1000	+	0	YLR066W
chr12	SGD	CURATED	267788	270811	1000	-	0	YLR067C
chr12	SGD	CURATED	270966	271575	1000	+	0	YLR068W
chr12	SGD	CURATED	271552	273941	1000	-	0	YLR069C
chr12	SGD	CURATED	274104	275257	1000	-	0	YLR070C
chr12	SGD	CURATED	275270	278656	1000	-	0	YLR071C
chr12	SGD	CURATED	278842	280999	500	+	0	YLR072W
chr12	SGD	CURATED	280942	281791	500	-	0	YLR073C
chr12	SGD	CURATED	281888	282490	1000	-	0	YLR074C
chr12	SGD	CURATED	282906	283713	1000	+	0	YLR075W
chr12	SGD	CURATED	283845	285797	500	+	0	YLR077W
chr12	SGD	CURATED	285658	286642	1000	-	0	YLR078C
chr12	SGD	CURATED	286768	287829	1000	+	0	YLR079W
chr12	SGD	CURATED	287934	289325	1000	+	0	YLR080W
chr12	SGD	CURATED	290170	291969	1000	+	0	YLR081W
chr12	SGD	CURATED	292044	293636	1000	-	0	YLR082C
chr12	SGD	CURATED	293981	296263	1000	-	0	YLR083C
chr12	SGD	CURATED	296538	300401	1000	-	0	YLR084C
chr12	SGD	CURATED	300572	302032	1000	-	0	YLR085C
chr12	SGD	CURATED	302187	306815	1000	+	0	YLR086W
chr12	SGD	CURATED	306770	315917	1000	-	0	YLR087C
chr12	SGD	CURATED	316075	318124	1000	+	0	YLR088W
chr12	SGD	CURATED	318103	320335	500	-	0	YLR089C
chr12	SGD	CURATED	320649	322125	1000	+	0	YLR090W
chr12	SGD	CURATED	322229	323389	500	+	0	YLR091W
chr12	SGD	CURATED	323507	326333	1000	+	0	YLR092W
chr12	SGD	CURATED	326299	327503	1000	-	2	YLR093C
chr12	SGD	CURATED	327618	329318	1000	-	0	YLR094C
chr12	SGD	CURATED	329619	332156	1000	-	0	YLR095C
chr12	SGD	CURATED	332387	336177	1000	+	0	YLR096W
chr12	SGD	CURATED	336115	337346	1000	-	0	YLR097C
chr12	SGD	CURATED	339635	340989	1000	-	0	YLR099C
chr12	SGD	CURATED	341225	341651	500	+	0	YLR099W-A
chr12	SGD	CURATED	341783	342935	1000	+	0	YLR100W
chr12	SGD	CURATED	342832	343780	1000	-	0	YLR102C
chr12	SGD	CURATED	343960	346034	1000	-	0	YLR103C
chr12	SGD	CURATED	346541	347043	500	+	0	YLR104W
chr12	SGD	CURATED	346940	348247	1000	-	0	YLR105C
chr12	SGD	CURATED	348830	363833	1000	-	0	YLR106C
chr12	SGD	CURATED	364100	365437	1000	+	0	YLR107W
chr12	SGD	CURATED	366559	368184	500	-	0	YLR108C
chr12	SGD	CURATED	368581	369382	1000	+	0	YLR109W
chr12	SGD	CURATED	369556	370141	1000	-	0	YLR110C
chr12	SGD	CURATED	374502	377321	1000	-	0	YLR114C
chr12	SGD	CURATED	377942	380714	1000	+	0	YLR115W
chr12	SGD	CURATED	380818	382389	1000	+	0	YLR116W
chr12	SGD	CURATED	382346	384572	1000	-	0	YLR117C
chr12	SGD	CURATED	384621	385470	1000	-	0	YLR118C
chr12	SGD	CURATED	385557	386260	1000	+	0	YLR119W
chr12	SGD	CURATED	386177	388333	1000	-	0	YLR120C
chr12	SGD	CURATED	388600	390296	1000	-	0	YLR121C
chr12	SGD	CURATED	394739	395599	500	-	0	YLR126C
chr12	SGD	CURATED	395562	398389	1000	-	0	YLR127C
chr12	SGD	CURATED	398505	399527	1000	+	0	YLR128W
chr12	SGD	CURATED	399601	402576	1000	+	0	YLR129W
chr12	SGD	CURATED	402725	404257	1000	-	0	YLR130C
chr12	SGD	CURATED	408366	410267	1000	+	0	YLR133W
chr12	SGD	CURATED	413226	415649	1000	+	0	YLR135W
chr12	SGD	CURATED	415640	416699	1000	-	0	YLR136C
chr12	SGD	CURATED	416982	418153	500	+	0	YLR137W
chr12	SGD	CURATED	418274	421453	1000	+	0	YLR138W
chr12	SGD	CURATED	421214	423495	1000	-	0	YLR139C
chr12	SGD	CURATED	423650	425202	1000	+	0	YLR141W
chr12	SGD	CURATED	425098	426728	1000	+	0	YLR142W
chr12	SGD	CURATED	427287	429583	500	+	0	YLR143W
chr12	SGD	CURATED	429594	432050	1000	-	0	YLR144C
chr12	SGD	CURATED	432155	432829	1000	+	0	YLR145W
chr12	SGD	CURATED	432741	433770	1000	-	0	YLR146C
chr12	SGD	CURATED	433843	434146	500	+	0	YLR146W-A
chr12	SGD	CURATED	434035	434509	1000	-	0	YLR147C
chr12	SGD	CURATED	434580	437534	1000	+	0	YLR148W
chr12	SGD	CURATED	437602	439913	500	-	0	YLR149C
chr12	SGD	CURATED	440231	441519	1000	+	0	YLR150W
chr12	SGD	CURATED	442847	444848	500	-	0	YLR152C
chr12	SGD	CURATED	445262	447688	1000	-	0	YLR153C
chr12	SGD	CURATED	447905	448397	1000	-	0	YLR154C
chr12	SGD	CURATED	454605	455102	1000	+	0	YLR154W-C
chr12	SGD	CURATED	491716	493283	1000	-	0	YLR163C
chr12	SGD	CURATED	493530	494493	1000	+	0	YLR164W
chr12	SGD	CURATED	494421	495267	1000	-	0	YLR165C
chr12	SGD	CURATED	495384	498081	1000	-	0	YLR166C
chr12	SGD	CURATED	498830	499457	1000	+	0	YLR167W
chr12	SGD	CURATED	500325	501103	1000	-	0	YLR170C
chr12	SGD	CURATED	501191	502206	1000	-	0	YLR172C
chr12	SGD	CURATED	502341	504555	500	+	0	YLR173W
chr12	SGD	CURATED	506030	507711	1000	+	0	YLR175W
chr12	SGD	CURATED	511006	513008	500	+	0	YLR177W
chr12	SGD	CURATED	513109	513997	1000	-	0	YLR178C
chr12	SGD	CURATED	514019	514842	500	-	0	YLR179C
chr12	SGD	CURATED	515207	516659	1000	+	0	YLR180W
chr12	SGD	CURATED	516435	517693	1000	-	0	YLR181C
chr12	SGD	CURATED	517887	520475	1000	+	0	YLR182W
chr12	SGD	CURATED	520407	522089	1000	-	0	YLR183C
chr12	SGD	CURATED	522615	523389	1000	+	0	YLR185W
chr12	SGD	CURATED	523567	524470	1000	+	0	YLR186W
chr12	SGD	CURATED	524647	528258	500	+	0	YLR187W
chr12	SGD	CURATED	528218	530636	1000	+	0	YLR188W
chr12	SGD	CURATED	530626	534469	1000	-	0	YLR189C
chr12	SGD	CURATED	534895	537067	1000	+	0	YLR190W
chr12	SGD	CURATED	537224	538647	1000	+	0	YLR191W
chr12	SGD	CURATED	538553	539639	1000	-	0	YLR192C
chr12	SGD	CURATED	539848	540604	1000	-	0	YLR193C
chr12	SGD	CURATED	540743	541594	500	-	0	YLR194C
chr12	SGD	CURATED	541598	543336	1000	-	0	YLR195C
chr12	SGD	CURATED	543895	545831	1000	+	0	YLR196W
chr12	SGD	CURATED	546062	547801	1000	+	0	YLR197W
chr12	SGD	CURATED	547706	548856	1000	-	0	YLR199C
chr12	SGD	CURATED	548922	549487	1000	+	0	YLR200W
chr12	SGD	CURATED	549412	550360	1000	-	0	YLR201C
chr12	SGD	CURATED	550530	552063	1000	-	0	YLR203C
chr12	SGD	CURATED	552241	552734	1000	+	0	YLR204W
chr12	SGD	CURATED	554401	556553	1000	+	0	YLR206W
chr12	SGD	CURATED	556725	559345	1000	+	0	YLR207W
chr12	SGD	CURATED	559430	560718	1000	+	0	YLR208W
chr12	SGD	CURATED	560711	561767	1000	-	0	YLR209C
chr12	SGD	CURATED	561931	563566	1000	+	0	YLR210W
chr12	SGD	CURATED	563429	564592	500	-	0	YLR211C
chr12	SGD	CURATED	564754	566335	1000	-	0	YLR212C
chr12	SGD	CURATED	566504	567948	1000	-	0	YLR213C
chr12	SGD	CURATED	568521	570762	1000	+	0	YLR214W
chr12	SGD	CURATED	570747	571929	1000	-	0	YLR215C
chr12	SGD	CURATED	572041	573288	1000	-	0	YLR216C
chr12	SGD	CURATED	573368	573820	500	-	0	YLR218C
chr12	SGD	CURATED	573957	576468	1000	+	0	YLR219W
chr12	SGD	CURATED	576673	577965	1000	+	0	YLR220W
chr12	SGD	CURATED	578135	579070	1000	-	0	YLR221C
chr12	SGD	CURATED	579226	581791	1000	-	0	YLR222C
chr12	SGD	CURATED	582199	585825	1000	-	0	YLR223C
chr12	SGD	CURATED	586157	587662	500	+	0	YLR224W
chr12	SGD	CURATED	587568	588987	500	-	0	YLR225C
chr12	SGD	CURATED	589319	591033	1000	+	0	YLR226W
chr12	SGD	CURATED	599849	602729	1000	-	0	YLR228C
chr12	SGD	CURATED	604123	605006	1000	-	0	YLR229C
chr12	SGD	CURATED	605657	607184	1000	-	0	YLR231C
chr12	SGD	CURATED	607316	609559	1000	-	0	YLR233C
chr12	SGD	CURATED	609727	612287	1000	+	0	YLR234W
chr12	SGD	CURATED	612233	614337	1000	+	0	YLR237W
chr12	SGD	CURATED	614678	616303	1000	+	0	YLR238W
chr12	SGD	CURATED	616226	617376	1000	-	0	YLR239C
chr12	SGD	CURATED	617489	620304	1000	+	0	YLR240W
chr12	SGD	CURATED	620419	622903	500	+	0	YLR241W
chr12	SGD	CURATED	622890	623980	1000	-	0	YLR242C
chr12	SGD	CURATED	624126	625098	500	+	0	YLR243W
chr12	SGD	CURATED	625106	626350	1000	-	0	YLR244C
chr12	SGD	CURATED	626388	626949	1000	-	0	YLR245C
chr12	SGD	CURATED	627118	628273	1000	+	0	YLR246W
chr12	SGD	CURATED	628619	633381	1000	-	0	YLR247C
chr12	SGD	CURATED	633564	636231	1000	+	0	YLR248W
chr12	SGD	CURATED	636683	640002	1000	+	0	YLR249W
chr12	SGD	CURATED	640233	641174	1000	+	0	YLR250W
chr12	SGD	CURATED	641335	642338	1000	+	0	YLR251W
chr12	SGD	CURATED	642541	644431	500	+	0	YLR253W
chr12	SGD	CURATED	644335	645075	1000	-	0	YLR254C
chr12	SGD	CURATED	646121	650844	1000	+	0	YLR256W
chr12	SGD	CURATED	658584	659891	500	+	0	YLR257W
chr12	SGD	CURATED	660632	663196	1000	+	0	YLR258W
chr12	SGD	CURATED	663116	665070	1000	-	0	YLR259C
chr12	SGD	CURATED	665717	668066	1000	+	0	YLR260W
chr12	SGD	CURATED	667969	668973	1000	-	0	YLR262C
chr12	SGD	CURATED	669369	669706	1000	-	0	YLR262C-A
chr12	SGD	CURATED	669852	672904	1000	+	0	YLR263W
chr12	SGD	CURATED	673075	673979	1000	+	0	YLR264W
chr12	SGD	CURATED	673312	674041	500	-	0	YLR264C-A
chr12	SGD	CURATED	674284	675510	1000	-	0	YLR265C
chr12	SGD	CURATED	675528	677692	1000	-	0	YLR266C
chr12	SGD	CURATED	678144	680043	500	+	0	YLR267W
chr12	SGD	CURATED	680129	680953	1000	+	0	YLR268W
chr12	SGD	CURATED	681078	682442	1000	+	0	YLR270W
chr12	SGD	CURATED	683600	687261	1000	-	0	YLR272C
chr12	SGD	CURATED	688929	691267	1000	-	0	YLR273C
chr12	SGD	CURATED	691522	693989	1000	+	0	YLR274W
chr12	SGD	CURATED	694318	694847	1000	+	0	YLR275W
chr12	SGD	CURATED	695047	696927	1000	-	0	YLR276C
chr12	SGD	CURATED	697075	699644	1000	-	0	YLR277C
chr12	SGD	CURATED	699937	704138	500	-	0	YLR278C
chr12	SGD	CURATED	704461	704987	500	-	0	YLR281C
chr12	SGD	CURATED	705170	706182	500	+	0	YLR283W
chr12	SGD	CURATED	706114	707137	1000	-	0	YLR284C
chr12	SGD	CURATED	707327	708326	1000	+	0	YLR285W
chr12	SGD	CURATED	708280	710368	1000	-	0	YLR286C
chr12	SGD	CURATED	710733	712126	500	-	0	YLR287C
chr12	SGD	CURATED	712350	713225	1000	-	0	YLR287C-A
chr12	SGD	CURATED	713276	714923	1000	-	0	YLR288C
chr12	SGD	CURATED	715060	717101	1000	+	0	YLR289W
chr12	SGD	CURATED	717038	718019	500	-	0	YLR290C
chr12	SGD	CURATED	718173	719533	1000	-	0	YLR291C
chr12	SGD	CURATED	719637	720420	1000	-	0	YLR292C
chr12	SGD	CURATED	720670	721519	1000	-	0	YLR293C
chr12	SGD	CURATED	721729	722479	1000	-	0	YLR295C
chr12	SGD	CURATED	723902	724537	500	+	0	YLR297W
chr12	SGD	CURATED	724652	725448	1000	-	0	YLR298C
chr12	SGD	CURATED	725859	728188	1000	+	0	YLR299W
chr12	SGD	CURATED	728832	730433	1000	+	0	YLR300W
chr12	SGD	CURATED	730734	731690	500	+	0	YLR301W
chr12	SGD	CURATED	732414	733985	1000	+	0	YLR303W
chr12	SGD	CURATED	734918	737588	1000	-	0	YLR304C
chr12	SGD	CURATED	738085	743901	1000	-	0	YLR305C
chr12	SGD	CURATED	744070	744974	1000	+	0	YLR306W
chr12	SGD	CURATED	745544	746615	1000	+	0	YLR307W
chr12	SGD	CURATED	748920	751791	1000	-	0	YLR309C
chr12	SGD	CURATED	751982	757154	1000	-	0	YLR310C
chr12	SGD	CURATED	757568	759028	500	-	0	YLR312C
chr12	SGD	CURATED	759469	760354	1000	+	0	YLR312W-A
chr12	SGD	CURATED	760369	762385	1000	-	0	YLR313C
chr12	SGD	CURATED	762469	764215	1000	-	0	YLR314C
chr12	SGD	CURATED	765202	766428	1000	-	1	YLR316C
chr12	SGD	CURATED	769134	771768	1000	-	0	YLR319C
chr12	SGD	CURATED	771923	776354	1000	+	0	YLR320W
chr12	SGD	CURATED	776255	777902	1000	-	0	YLR321C
chr12	SGD	CURATED	778042	778987	1000	-	0	YLR323C
chr12	SGD	CURATED	779143	781004	1000	+	0	YLR324W
chr12	SGD	CURATED	780901	781399	1000	-	0	YLR325C
chr12	SGD	CURATED	782056	783022	500	+	0	YLR326W
chr12	SGD	CURATED	782953	783474	1000	-	0	YLR327C
chr12	SGD	CURATED	784701	786291	1000	+	0	YLR328W
chr12	SGD	CURATED	787608	789825	1000	+	0	YLR330W
chr12	SGD	CURATED	790304	791991	1000	+	0	YLR332W
chr12	SGD	CURATED	795464	795941	1000	-	0	YLR333C
chr12	SGD	CURATED	797347	799690	1000	+	0	YLR335W
chr12	SGD	CURATED	799559	802451	1000	-	0	YLR336C
chr12	SGD	CURATED	802528	805170	1000	-	0	YLR337C
chr12	SGD	CURATED	805826	806911	1000	+	0	YLR340W
chr12	SGD	CURATED	809739	815876	1000	+	0	YLR342W
chr12	SGD	CURATED	819266	820248	1000	+	0	YLR344W
chr12	SGD	CURATED	820420	822135	500	+	0	YLR345W
chr12	SGD	CURATED	822094	822755	500	-	0	YLR346C
chr12	SGD	CURATED	823587	826531	1000	-	0	YLR347C
chr12	SGD	CURATED	826907	827901	1000	-	0	YLR348C
chr12	SGD	CURATED	828681	829469	1000	+	0	YLR350W
chr12	SGD	CURATED	829372	830402	1000	-	0	YLR351C
chr12	SGD	CURATED	830999	833553	500	+	0	YLR352W
chr12	SGD	CURATED	833869	836315	1000	+	0	YLR353W
chr12	SGD	CURATED	836207	837445	1000	-	0	YLR354C
chr12	SGD	CURATED	837845	839330	1000	-	0	YLR355C
chr12	SGD	CURATED	840240	840984	500	+	0	YLR356W
chr12	SGD	CURATED	841214	844188	1000	+	0	YLR357W
chr12	SGD	CURATED	844173	845785	1000	+	0	YLR359W
chr12	SGD	CURATED	846027	847559	1000	+	0	YLR360W
chr12	SGD	CURATED	847066	849145	1000	-	0	YLR361C
chr12	SGD	CURATED	849228	849715	500	-	0	YLR361C-A
chr12	SGD	CURATED	849818	852132	1000	+	0	YLR362W
chr12	SGD	CURATED	852037	853228	1000	-	0	YLR363C
chr12	SGD	CURATED	853426	854008	500	+	0	YLR363W-A
chr12	SGD	CURATED	856390	857376	1000	+	0	YLR367W
chr12	SGD	CURATED	857462	859386	1000	+	0	YLR368W
chr12	SGD	CURATED	859527	861598	1000	+	0	YLR369W
chr12	SGD	CURATED	861554	862292	1000	-	0	YLR370C
chr12	SGD	CURATED	862508	866840	1000	+	0	YLR371W
chr12	SGD	CURATED	867135	868494	1000	+	0	YLR372W
chr12	SGD	CURATED	868568	871381	1000	-	0	YLR373C
chr12	SGD	CURATED	871605	872819	1000	+	0	YLR375W
chr12	SGD	CURATED	872740	873586	1000	-	0	YLR376C
chr12	SGD	CURATED	875568	877381	1000	-	0	YLR378C
chr12	SGD	CURATED	878178	879569	1000	+	0	YLR380W
chr12	SGD	CURATED	879671	882001	1000	+	0	YLR381W
chr12	SGD	CURATED	881993	885020	1000	-	0	YLR382C
chr12	SGD	CURATED	885205	888685	1000	+	0	YLR383W
chr12	SGD	CURATED	888780	892884	1000	-	0	YLR384C
chr12	SGD	CURATED	892984	893419	1000	-	0	YLR385C
chr12	SGD	CURATED	893591	896382	1000	+	0	YLR386W
chr12	SGD	CURATED	896278	897768	1000	-	0	YLR387C
chr12	SGD	CURATED	898624	898896	1000	+	0	YLR388W
chr12	SGD	CURATED	899484	902723	1000	-	0	YLR389C
chr12	SGD	CURATED	902851	903482	1000	+	0	YLR390W
chr12	SGD	CURATED	903636	904662	1000	+	0	YLR390W-A
chr12	SGD	CURATED	904676	906486	500	-	0	YLR392C
chr12	SGD	CURATED	909433	910032	1000	-	0	YLR395C
chr12	SGD	CURATED	909887	912366	1000	-	0	YLR396C
chr12	SGD	CURATED	912387	914923	1000	-	0	YLR397C
chr12	SGD	CURATED	915044	919058	1000	-	0	YLR398C
chr12	SGD	CURATED	919440	921641	1000	-	0	YLR399C
chr12	SGD	CURATED	922395	924503	1000	-	0	YLR401C
chr12	SGD	CURATED	924926	928048	1000	+	0	YLR403W
chr12	SGD	CURATED	928696	929713	1000	+	0	YLR404W
chr12	SGD	CURATED	929780	931040	1000	+	0	YLR405W
chr12	SGD	CURATED	930875	931844	1000	-	0	YLR406C
chr12	SGD	CURATED	932717	933877	500	+	0	YLR407W
chr12	SGD	CURATED	934361	937292	1000	-	0	YLR409C
chr12	SGD	CURATED	937477	941056	1000	+	0	YLR410W
chr12	SGD	CURATED	947056	948097	1000	+	0	YLR411W
chr12	SGD	CURATED	948333	949412	1000	+	0	YLR412W
chr12	SGD	CURATED	951094	953366	500	+	0	YLR413W
chr12	SGD	CURATED	953223	954262	500	-	0	YLR414C
chr12	SGD	CURATED	954919	956794	1000	+	0	YLR417W
chr12	SGD	CURATED	956643	958151	1000	-	0	YLR418C
chr12	SGD	CURATED	958363	962827	500	+	0	YLR419W
chr12	SGD	CURATED	963742	964954	1000	+	0	YLR420W
chr12	SGD	CURATED	964849	965608	1000	-	0	YLR421C
chr12	SGD	CURATED	965778	971768	500	+	0	YLR422W
chr12	SGD	CURATED	971690	973202	1000	-	0	YLR423C
chr12	SGD	CURATED	973361	975622	1000	+	0	YLR424W
chr12	SGD	CURATED	982709	986886	1000	+	0	YLR425W
chr12	SGD	CURATED	987033	988179	500	+	0	YLR426W
chr12	SGD	CURATED	988330	990601	1000	+	0	YLR427W
chr12	SGD	CURATED	990726	992867	1000	+	0	YLR429W
chr12	SGD	CURATED	993132	1000215	1000	+	0	YLR430W
chr12	SGD	CURATED	1000135	1002173	1000	-	0	YLR431C
chr12	SGD	CURATED	1002329	1004183	1000	+	0	YLR432W
chr12	SGD	CURATED	1004175	1006031	1000	-	0	YLR433C
chr12	SGD	CURATED	1006281	1007195	1000	+	0	YLR435W
chr12	SGD	CURATED	1007298	1011325	1000	-	0	YLR436C
chr12	SGD	CURATED	1011460	1012088	500	-	0	YLR437C
chr12	SGD	CURATED	1012447	1013799	1000	+	0	YLR438W
chr12	SGD	CURATED	1013841	1014268	1000	-	0	YLR438C-A
chr12	SGD	CURATED	1014429	1015588	1000	+	0	YLR439W
chr12	SGD	CURATED	1015501	1017762	1000	-	0	YLR440C
chr12	SGD	CURATED	1017919	1018969	1000	-	0	YLR441C
chr12	SGD	CURATED	1019276	1022285	1000	-	0	YLR442C
chr12	SGD	CURATED	1022488	1024071	1000	+	0	YLR443W
chr12	SGD	CURATED	1025141	1026769	500	+	0	YLR446W
chr12	SGD	CURATED	1026852	1027960	1000	-	0	YLR447C
chr12	SGD	CURATED	1028753	1030013	1000	+	0	YLR448W
chr12	SGD	CURATED	1030790	1032098	1000	+	0	YLR449W
chr12	SGD	CURATED	1032444	1035851	1000	+	0	YLR450W
chr12	SGD	CURATED	1035974	1038940	1000	+	0	YLR451W
chr12	SGD	CURATED	1039087	1041444	1000	-	0	YLR452C
chr12	SGD	CURATED	1041658	1043041	1000	-	0	YLR453C
chr12	SGD	CURATED	1043904	1051967	500	+	0	YLR454W
chr12	SGD	CURATED	1053370	1054954	500	+	0	YLR455W
chr12	SGD	CURATED	1055055	1055731	500	+	0	YLR456W
chr12	SGD	CURATED	1055654	1056801	1000	-	0	YLR457C
chr12	SGD	CURATED	1057292	1058596	1000	+	0	YLR459W
chr12	SGD	CURATED	1059674	1060930	500	-	0	YLR460C
chr12	SGD	CURATED	1062900	1063351	1000	+	0	YLR461W
chr12	SGD	CURATED	1072019	1077956	1000	+	0	YLR467W
chr13	SGD	CURATED	412	5167	500	-	1	YML133C
chr13	SGD	CURATED	7220	8470	1000	+	0	YML132W
chr13	SGD	CURATED	10158	11474	500	+	0	YML131W
chr13	SGD	CURATED	11444	13224	1000	-	0	YML130C
chr13	SGD	CURATED	14345	14780	1000	-	0	YML129C
chr13	SGD	CURATED	14948	16800	1000	-	0	YML128C
chr13	SGD	CURATED	16984	18849	1000	+	0	YML127W
chr13	SGD	CURATED	18853	20487	1000	-	0	YML126C
chr13	SGD	CURATED	20680	21752	500	-	0	YML125C
chr13	SGD	CURATED	21904	23706	1000	-	2	YML124C
chr13	SGD	CURATED	23904	25852	1000	-	0	YML123C
chr13	SGD	CURATED	26866	28000	1000	+	0	YML121W
chr13	SGD	CURATED	27910	29866	1000	-	0	YML120C
chr13	SGD	CURATED	30523	31746	500	+	0	YML119W
chr13	SGD	CURATED	34097	37914	1000	+	0	YML117W
chr13	SGD	CURATED	38076	39974	1000	+	0	YML116W
chr13	SGD	CURATED	40132	41867	1000	-	0	YML115C
chr13	SGD	CURATED	41989	43593	1000	-	0	YML114C
chr13	SGD	CURATED	43991	44920	1000	+	0	YML113W
chr13	SGD	CURATED	45008	46040	1000	+	0	YML112W
chr13	SGD	CURATED	46815	49819	1000	+	0	YML111W
chr13	SGD	CURATED	50008	51011	1000	-	0	YML110C
chr13	SGD	CURATED	51566	54543	1000	+	0	YML109W
chr13	SGD	CURATED	55134	56281	1000	-	0	YML107C
chr13	SGD	CURATED	56464	57603	1000	+	0	YML106W
chr13	SGD	CURATED	57778	58717	1000	-	0	YML105C
chr13	SGD	CURATED	58883	62359	1000	-	0	YML104C
chr13	SGD	CURATED	62486	67585	1000	-	0	YML103C
chr13	SGD	CURATED	68260	69755	1000	+	0	YML102W
chr13	SGD	CURATED	69652	70153	1000	-	0	YML101C
chr13	SGD	CURATED	70563	74036	1000	+	0	YML100W
chr13	SGD	CURATED	74272	76975	1000	-	0	YML099C
chr13	SGD	CURATED	77242	77950	1000	+	0	YML098W
chr13	SGD	CURATED	78249	79745	1000	-	0	YML097C
chr13	SGD	CURATED	79884	81592	500	+	0	YML096W
chr13	SGD	CURATED	82247	82952	1000	+	0	YML094W
chr13	SGD	CURATED	83065	85947	1000	+	0	YML093W
chr13	SGD	CURATED	85886	86777	1000	-	0	YML092C
chr13	SGD	CURATED	87054	91043	1000	-	0	YML091C
chr13	SGD	CURATED	92176	94310	1000	+	0	YML088W
chr13	SGD	CURATED	94377	95378	500	-	0	YML087C
chr13	SGD	CURATED	95673	97542	1000	-	0	YML086C
chr13	SGD	CURATED	97766	99460	1000	-	2	YML085C
chr13	SGD	CURATED	99793	101141	500	-	0	YML083C
chr13	SGD	CURATED	101806	103954	500	+	0	YML082W
chr13	SGD	CURATED	103821	104231	1000	-	0	YML081C-A
chr13	SGD	CURATED	104627	108609	500	+	0	YML081W
chr13	SGD	CURATED	108681	110189	1000	+	0	YML080W
chr13	SGD	CURATED	110211	110923	500	+	0	YML079W
chr13	SGD	CURATED	110969	111687	1000	+	0	YML078W
chr13	SGD	CURATED	111810	112472	1000	+	0	YML077W
chr13	SGD	CURATED	112486	115362	1000	-	0	YML076C
chr13	SGD	CURATED	115623	119055	1000	-	0	YML075C
chr13	SGD	CURATED	120021	121371	1000	-	0	YML074C
chr13	SGD	CURATED	123149	124210	1000	-	0	YML073C
chr13	SGD	CURATED	124589	129577	1000	-	0	YML072C
chr13	SGD	CURATED	129703	131632	1000	-	0	YML071C
chr13	SGD	CURATED	133414	135300	1000	+	0	YML070W
chr13	SGD	CURATED	135436	137236	1000	+	0	YML069W
chr13	SGD	CURATED	137484	139035	1000	+	0	YML068W
chr13	SGD	CURATED	139024	140233	1000	-	2	YML067C
chr13	SGD	CURATED	142115	145046	1000	+	0	YML065W
chr13	SGD	CURATED	144952	145971	1000	-	0	YML064C
chr13	SGD	CURATED	146455	147315	1000	+	0	YML063W
chr13	SGD	CURATED	147429	148750	1000	-	0	YML062C
chr13	SGD	CURATED	148891	151681	1000	-	0	YML061C
chr13	SGD	CURATED	151788	153110	1000	+	0	YML060W
chr13	SGD	CURATED	153208	158311	1000	-	0	YML059C
chr13	SGD	CURATED	158707	159102	1000	+	0	YML058W-A
chr13	SGD	CURATED	159318	159963	1000	+	0	YML058W
chr13	SGD	CURATED	160072	162106	1000	+	0	YML057W
chr13	SGD	CURATED	162101	164298	1000	-	2	YML056C
chr13	SGD	CURATED	164549	165371	1000	+	0	YML055W
chr13	SGD	CURATED	165514	167353	1000	-	0	YML054C
chr13	SGD	CURATED	168960	169836	500	-	0	YML053C
chr13	SGD	CURATED	170359	171416	1000	+	0	YML052W
chr13	SGD	CURATED	171528	173003	1000	+	0	YML051W
chr13	SGD	CURATED	173118	174133	500	+	0	YML050W
chr13	SGD	CURATED	174159	178176	1000	-	0	YML049C
chr13	SGD	CURATED	178380	179832	1000	+	0	YML048W
chr13	SGD	CURATED	181391	183539	1000	+	0	YML046W
chr13	SGD	CURATED	190095	191928	1000	-	0	YML043C
chr13	SGD	CURATED	194841	195814	1000	-	0	YML041C
chr13	SGD	CURATED	202553	204256	1000	-	0	YML038C
chr13	SGD	CURATED	204304	205454	500	-	0	YML037C
chr13	SGD	CURATED	205594	206543	1000	+	0	YML036W
chr13	SGD	CURATED	206171	209065	1000	-	0	YML035C
chr13	SGD	CURATED	209429	212318	1000	+	0	YML034W
chr13	SGD	CURATED	212242	213970	1000	-	0	YML032C
chr13	SGD	CURATED	214136	216234	1000	+	0	YML031W
chr13	SGD	CURATED	216384	217127	500	+	0	YML030W
chr13	SGD	CURATED	217281	220138	1000	+	0	YML029W
chr13	SGD	CURATED	220090	220836	1000	+	0	YML028W
chr13	SGD	CURATED	221316	222926	1000	+	0	YML027W
chr13	SGD	CURATED	222776	223908	1000	-	1	YML026C
chr13	SGD	CURATED	224381	225416	1000	-	0	YML025C
chr13	SGD	CURATED	225862	226816	1000	+	0	YML024W
chr13	SGD	CURATED	226764	228729	1000	-	0	YML023C
chr13	SGD	CURATED	228867	229711	1000	+	0	YML022W
chr13	SGD	CURATED	229575	230792	1000	-	0	YML021C
chr13	SGD	CURATED	230959	233293	500	+	0	YML020W
chr13	SGD	CURATED	233418	234663	1000	+	0	YML019W
chr13	SGD	CURATED	234653	236087	500	-	0	YML018C
chr13	SGD	CURATED	236513	239061	1000	+	0	YML017W
chr13	SGD	CURATED	239299	241820	1000	-	0	YML016C
chr13	SGD	CURATED	241643	243067	1000	-	0	YML015C
chr13	SGD	CURATED	243214	244162	1000	+	0	YML014W
chr13	SGD	CURATED	244119	246127	1000	+	0	YML013W
chr13	SGD	CURATED	246051	246878	1000	+	0	YML012W
chr13	SGD	CURATED	246779	247480	1000	-	0	YML011C
chr13	SGD	CURATED	247622	251119	1000	+	0	YML010W
chr13	SGD	CURATED	251111	251557	1000	-	0	YML009C
chr13	SGD	CURATED	251749	253023	1000	-	0	YML008C
chr13	SGD	CURATED	253678	256021	1000	+	0	YML007W
chr13	SGD	CURATED	256019	258638	1000	-	0	YML006C
chr13	SGD	CURATED	260213	261657	1000	+	0	YML005W
chr13	SGD	CURATED	261567	262711	1000	-	0	YML004C
chr13	SGD	CURATED	267064	267855	1000	+	0	YML001W
chr13	SGD	CURATED	268881	271521	1000	-	0	YMR001C
chr13	SGD	CURATED	272096	272903	1000	+	0	YMR002W
chr13	SGD	CURATED	273076	273791	500	+	0	YMR003W
chr13	SGD	CURATED	273956	275702	1000	+	0	YMR004W
chr13	SGD	CURATED	275973	277300	1000	+	0	YMR005W
chr13	SGD	CURATED	277456	279738	1000	-	0	YMR006C
chr13	SGD	CURATED	280345	282789	1000	-	0	YMR008C
chr13	SGD	CURATED	284047	284722	1000	+	0	YMR009W
chr13	SGD	CURATED	284833	286765	500	+	0	YMR010W
chr13	SGD	CURATED	288039	289823	1000	+	0	YMR011W
chr13	SGD	CURATED	291004	295103	1000	+	0	YMR012W
chr13	SGD	CURATED	294976	296806	1000	-	0	YMR013C
chr13	SGD	CURATED	298818	300531	1000	+	0	YMR014W
chr13	SGD	CURATED	300725	302537	1000	-	0	YMR015C
chr13	SGD	CURATED	303098	305908	1000	-	0	YMR016C
chr13	SGD	CURATED	307354	308748	1000	+	0	YMR017W
chr13	SGD	CURATED	312223	315111	1000	+	0	YMR019W
chr13	SGD	CURATED	315265	316979	1000	+	0	YMR020W
chr13	SGD	CURATED	317117	318473	1000	-	0	YMR021C
chr13	SGD	CURATED	318629	319278	1000	+	0	YMR022W
chr13	SGD	CURATED	319383	321178	1000	-	0	YMR023C
chr13	SGD	CURATED	321896	323189	1000	+	0	YMR024W
chr13	SGD	CURATED	324157	325555	1000	-	0	YMR026C
chr13	SGD	CURATED	325789	327334	500	+	0	YMR027W
chr13	SGD	CURATED	327448	328684	1000	+	0	YMR028W
chr13	SGD	CURATED	328572	330267	1000	-	0	YMR029C
chr13	SGD	CURATED	330615	332055	1000	+	0	YMR030W
chr13	SGD	CURATED	332115	334842	500	-	0	YMR031C
chr13	SGD	CURATED	335193	337347	1000	+	0	YMR032W
chr13	SGD	CURATED	337738	339432	1000	+	0	YMR033W
chr13	SGD	CURATED	339315	340907	500	-	0	YMR034C
chr13	SGD	CURATED	341099	341847	1000	+	0	YMR035W
chr13	SGD	CURATED	341760	343565	1000	-	0	YMR036C
chr13	SGD	CURATED	344178	346990	1000	-	0	YMR037C
chr13	SGD	CURATED	347382	348296	1000	-	0	YMR038C
chr13	SGD	CURATED	348467	349707	1000	-	0	YMR039C
chr13	SGD	CURATED	350950	351989	1000	-	0	YMR041C
chr13	SGD	CURATED	353692	355119	1000	+	0	YMR043W
chr13	SGD	CURATED	355330	356983	1000	+	0	YMR044W
chr13	SGD	CURATED	363298	366790	1000	-	0	YMR047C
chr13	SGD	CURATED	366954	368033	1000	+	0	YMR048W
chr13	SGD	CURATED	368031	370559	1000	-	0	YMR049C
chr13	SGD	CURATED	380308	382896	1000	-	0	YMR053C
chr13	SGD	CURATED	383077	386055	1000	+	0	YMR054W
chr13	SGD	CURATED	386035	387048	1000	-	0	YMR055C
chr13	SGD	CURATED	387290	388322	1000	-	0	YMR056C
chr13	SGD	CURATED	388757	390891	1000	+	0	YMR058W
chr13	SGD	CURATED	391056	391589	1000	+	0	YMR059W
chr13	SGD	CURATED	391494	392541	1000	-	0	YMR060C
chr13	SGD	CURATED	392729	394892	1000	+	0	YMR061W
chr13	SGD	CURATED	394968	396472	1000	-	0	YMR062C
chr13	SGD	CURATED	399871	401316	1000	+	0	YMR065W
chr13	SGD	CURATED	401521	404306	1000	+	0	YMR066W
chr13	SGD	CURATED	404290	405615	1000	-	0	YMR067C
chr13	SGD	CURATED	406273	407662	1000	+	0	YMR068W
chr13	SGD	CURATED	408931	410774	1000	+	0	YMR070W
chr13	SGD	CURATED	410685	411356	1000	-	0	YMR071C
chr13	SGD	CURATED	411516	412221	1000	+	0	YMR072W
chr13	SGD	CURATED	412170	412924	1000	-	0	YMR073C
chr13	SGD	CURATED	412969	413493	500	-	0	YMR074C
chr13	SGD	CURATED	413756	416144	1000	+	0	YMR075W
chr13	SGD	CURATED	416059	420032	1000	-	0	YMR076C
chr13	SGD	CURATED	421318	422233	1000	-	0	YMR077C
chr13	SGD	CURATED	422396	424741	1000	-	0	YMR078C
chr13	SGD	CURATED	424939	426368	1000	+	0	YMR079W
chr13	SGD	CURATED	426302	429704	1000	-	0	YMR080C
chr13	SGD	CURATED	429889	431231	1000	-	0	YMR081C
chr13	SGD	CURATED	434698	436010	1000	+	0	YMR083W
chr13	SGD	CURATED	439137	442233	1000	+	0	YMR086W
chr13	SGD	CURATED	443292	445242	1000	-	0	YMR088C
chr13	SGD	CURATED	445398	448299	1000	-	0	YMR089C
chr13	SGD	CURATED	449200	450002	500	+	0	YMR090W
chr13	SGD	CURATED	449984	451445	1000	-	0	YMR091C
chr13	SGD	CURATED	451560	453559	1000	-	0	YMR092C
chr13	SGD	CURATED	453939	455656	1000	+	0	YMR093W
chr13	SGD	CURATED	459364	460575	1000	-	0	YMR097C
chr13	SGD	CURATED	460727	462689	1000	-	0	YMR098C
chr13	SGD	CURATED	463845	464889	1000	-	0	YMR099C
chr13	SGD	CURATED	465944	468286	1000	+	0	YMR100W
chr13	SGD	CURATED	469694	472735	500	-	0	YMR102C
chr13	SGD	CURATED	472729	475520	1000	-	0	YMR104C
chr13	SGD	CURATED	475748	477663	1000	-	0	YMR105C
chr13	SGD	CURATED	482991	483373	1000	+	0	YMR107W
chr13	SGD	CURATED	483812	486333	1000	+	0	YMR108W
chr13	SGD	CURATED	486544	490328	1000	+	0	YMR109W
chr13	SGD	CURATED	490317	492015	1000	-	0	YMR110C
chr13	SGD	CURATED	492205	493892	500	-	0	YMR111C
chr13	SGD	CURATED	493934	494469	1000	-	0	YMR112C
chr13	SGD	CURATED	494931	496539	1000	+	0	YMR113W
chr13	SGD	CURATED	496270	497501	1000	-	0	YMR114C
chr13	SGD	CURATED	497646	499473	500	+	0	YMR115W
chr13	SGD	CURATED	499231	500715	1000	-	0	YMR116C
chr13	SGD	CURATED	505111	507235	1000	+	0	YMR119W
chr13	SGD	CURATED	507336	509326	1000	-	0	YMR120C
chr13	SGD	CURATED	509671	510410	1000	-	0	YMR121C
chr13	SGD	CURATED	511269	511815	500	+	0	YMR122W-A
chr13	SGD	CURATED	513532	514023	1000	+	0	YMR123W
chr13	SGD	CURATED	514153	517358	500	+	0	YMR124W
chr13	SGD	CURATED	517462	520592	1000	+	0	YMR125W
chr13	SGD	CURATED	520717	522017	500	-	0	YMR126C
chr13	SGD	CURATED	522202	523444	1000	-	0	YMR127C
chr13	SGD	CURATED	523648	527587	1000	+	0	YMR128W
chr13	SGD	CURATED	527759	531924	1000	+	0	YMR129W
chr13	SGD	CURATED	532024	533103	500	+	0	YMR130W
chr13	SGD	CURATED	533088	534771	1000	-	0	YMR131C
chr13	SGD	CURATED	537746	538771	500	+	0	YMR134W
chr13	SGD	CURATED	538636	540074	1000	-	0	YMR135C
chr13	SGD	CURATED	541096	542952	1000	+	0	YMR136W
chr13	SGD	CURATED	542872	545022	1000	-	0	YMR137C
chr13	SGD	CURATED	545153	545798	1000	+	0	YMR138W
chr13	SGD	CURATED	545893	547477	1000	+	0	YMR139W
chr13	SGD	CURATED	547660	550003	1000	+	0	YMR140W
chr13	SGD	CURATED	550085	551239	1000	-	2	YMR142C
chr13	SGD	CURATED	551741	552987	1000	+	0	YMR143W
chr13	SGD	CURATED	553187	554687	500	+	0	YMR144W
chr13	SGD	CURATED	554591	556676	1000	-	0	YMR145C
chr13	SGD	CURATED	557380	558593	1000	-	0	YMR146C
chr13	SGD	CURATED	560103	560985	500	+	0	YMR148W
chr13	SGD	CURATED	560917	561933	1000	+	0	YMR149W
chr13	SGD	CURATED	561837	562594	1000	-	0	YMR150C
chr13	SGD	CURATED	563011	564270	1000	+	0	YMR152W
chr13	SGD	CURATED	564381	566155	1000	+	0	YMR153W
chr13	SGD	CURATED	565817	568353	1000	-	0	YMR154C
chr13	SGD	CURATED	568549	570314	500	+	0	YMR155W
chr13	SGD	CURATED	570271	571014	1000	-	0	YMR156C
chr13	SGD	CURATED	571146	572088	500	-	0	YMR157C
chr13	SGD	CURATED	572190	572798	1000	+	0	YMR158W
chr13	SGD	CURATED	575026	577558	500	+	0	YMR160W
chr13	SGD	CURATED	577667	578773	1000	+	0	YMR161W
chr13	SGD	CURATED	578707	584090	1000	-	0	YMR162C
chr13	SGD	CURATED	583952	586531	1000	-	0	YMR163C
chr13	SGD	CURATED	586914	589684	1000	-	0	YMR164C
chr13	SGD	CURATED	589950	592760	1000	-	0	YMR165C
chr13	SGD	CURATED	593141	594727	500	-	0	YMR166C
chr13	SGD	CURATED	594865	597918	1000	+	0	YMR167W
chr13	SGD	CURATED	596934	599182	1000	-	0	YMR168C
chr13	SGD	CURATED	599294	601136	1000	-	0	YMR169C
chr13	SGD	CURATED	601452	603112	1000	-	0	YMR170C
chr13	SGD	CURATED	603634	605752	1000	-	0	YMR171C
chr13	SGD	CURATED	606104	608234	1000	+	0	YMR172W
chr13	SGD	CURATED	608633	610051	1000	+	0	YMR173W
chr13	SGD	CURATED	609982	610397	1000	-	0	YMR174C
chr13	SGD	CURATED	611630	616228	1000	+	0	YMR176W
chr13	SGD	CURATED	616408	618183	1000	+	0	YMR177W
chr13	SGD	CURATED	618427	619456	500	+	0	YMR178W
chr13	SGD	CURATED	619797	622217	1000	+	0	YMR179W
chr13	SGD	CURATED	624372	625297	1000	-	0	YMR182C
chr13	SGD	CURATED	626639	627942	1000	-	0	YMR183C
chr13	SGD	CURATED	628131	628829	1000	+	0	YMR184W
chr13	SGD	CURATED	628967	632011	500	+	0	YMR185W
chr13	SGD	CURATED	632310	634564	1000	+	0	YMR186W
chr13	SGD	CURATED	634480	636004	500	-	0	YMR187C
chr13	SGD	CURATED	636171	637025	1000	-	0	YMR188C
chr13	SGD	CURATED	637392	640688	1000	+	0	YMR189W
chr13	SGD	CURATED	640764	645420	1000	-	0	YMR190C
chr13	SGD	CURATED	645641	646936	1000	+	0	YMR191W
chr13	SGD	CURATED	647023	649345	1000	+	0	YMR192W
chr13	SGD	CURATED	649955	650935	1000	+	0	YMR193W
chr13	SGD	CURATED	651080	651985	1000	+	0	YMR194W
chr13	SGD	CURATED	652344	652899	500	-	2	YMR194C-B
chr13	SGD	CURATED	653910	654543	1000	+	0	YMR195W
chr13	SGD	CURATED	655007	658463	500	+	0	YMR196W
chr13	SGD	CURATED	658365	659253	1000	-	0	YMR197C
chr13	SGD	CURATED	662417	664406	1000	+	0	YMR199W
chr13	SGD	CURATED	664629	665869	1000	+	0	YMR200W
chr13	SGD	CURATED	665781	667057	1000	-	0	YMR201C
chr13	SGD	CURATED	667461	668268	1000	+	0	YMR202W
chr13	SGD	CURATED	668423	669875	1000	+	0	YMR203W
chr13	SGD	CURATED	669695	671373	1000	-	0	YMR204C
chr13	SGD	CURATED	671568	674860	1000	-	0	YMR205C
chr13	SGD	CURATED	675751	677006	500	+	0	YMR206W
chr13	SGD	CURATED	677116	684009	1000	-	0	YMR207C
chr13	SGD	CURATED	684447	685885	1000	+	0	YMR208W
chr13	SGD	CURATED	685804	687306	500	-	0	YMR209C
chr13	SGD	CURATED	687480	688911	1000	+	0	YMR210W
chr13	SGD	CURATED	689038	690645	1000	+	0	YMR211W
chr13	SGD	CURATED	690574	693187	1000	-	0	YMR212C
chr13	SGD	CURATED	693363	695190	1000	+	0	YMR213W
chr13	SGD	CURATED	695318	696663	1000	+	0	YMR214W
chr13	SGD	CURATED	696767	698499	1000	+	0	YMR215W
chr13	SGD	CURATED	698633	701215	1000	-	0	YMR216C
chr13	SGD	CURATED	701662	703450	1000	+	0	YMR217W
chr13	SGD	CURATED	703459	706942	1000	-	0	YMR218C
chr13	SGD	CURATED	707068	712164	1000	+	0	YMR219W
chr13	SGD	CURATED	712296	713745	1000	+	0	YMR220W
chr13	SGD	CURATED	713845	715482	500	-	0	YMR221C
chr13	SGD	CURATED	715559	716335	1000	-	0	YMR222C
chr13	SGD	CURATED	716493	718570	1000	+	0	YMR223W
chr13	SGD	CURATED	718449	720701	1000	-	0	YMR224C
chr13	SGD	CURATED	720801	721422	1000	-	2	YMR225C
chr13	SGD	CURATED	721530	722426	1000	-	0	YMR226C
chr13	SGD	CURATED	722531	724447	1000	-	0	YMR227C
chr13	SGD	CURATED	724585	725760	1000	+	0	YMR228W
chr13	SGD	CURATED	725825	731226	1000	-	0	YMR229C
chr13	SGD	CURATED	732354	733236	1000	+	0	YMR230W
chr13	SGD	CURATED	732835	733244	500	+	0	YMR230W-A
chr13	SGD	CURATED	733476	736823	1000	+	0	YMR231W
chr13	SGD	CURATED	736865	738991	1000	+	0	YMR232W
chr13	SGD	CURATED	739138	740016	1000	+	0	YMR233W
chr13	SGD	CURATED	740149	741454	1000	+	0	YMR234W
chr13	SGD	CURATED	741348	742777	1000	-	0	YMR235C
chr13	SGD	CURATED	742949	743560	1000	+	0	YMR236W
chr13	SGD	CURATED	743658	746087	1000	+	0	YMR237W
chr13	SGD	CURATED	746217	747820	1000	+	0	YMR238W
chr13	SGD	CURATED	748152	749753	1000	-	0	YMR239C
chr13	SGD	CURATED	749628	751305	1000	-	0	YMR240C
chr13	SGD	CURATED	751814	752948	1000	+	0	YMR241W
chr13	SGD	CURATED	753115	754248	1000	-	2	YMR242C
chr13	SGD	CURATED	754652	756327	1000	-	0	YMR243C
chr13	SGD	CURATED	757085	758350	500	+	0	YMR244W
chr13	SGD	CURATED	758400	759327	500	-	0	YMR244C-A
chr13	SGD	CURATED	759578	762063	1000	+	0	YMR246W
chr13	SGD	CURATED	763309	768010	1000	-	0	YMR247C
chr13	SGD	CURATED	770748	772683	1000	+	0	YMR250W
chr13	SGD	CURATED	774691	775134	1000	+	0	YMR251W-A
chr13	SGD	CURATED	775114	775813	500	-	0	YMR252C
chr13	SGD	CURATED	775918	777241	500	-	0	YMR253C
chr13	SGD	CURATED	777946	778843	1000	+	0	YMR255W
chr13	SGD	CURATED	778772	779182	1000	-	0	YMR256C
chr13	SGD	CURATED	779420	782421	1000	-	0	YMR257C
chr13	SGD	CURATED	782529	784367	500	-	0	YMR258C
chr13	SGD	CURATED	784524	788940	500	-	0	YMR259C
chr13	SGD	CURATED	789215	789886	1000	-	0	YMR260C
chr13	SGD	CURATED	790057	793537	1000	-	0	YMR261C
chr13	SGD	CURATED	793666	794808	500	+	0	YMR262W
chr13	SGD	CURATED	794891	795608	1000	+	0	YMR263W
chr13	SGD	CURATED	795754	796542	1000	+	0	YMR264W
chr13	SGD	CURATED	796454	797926	500	-	0	YMR265C
chr13	SGD	CURATED	798474	801558	1000	+	0	YMR266W
chr13	SGD	CURATED	801648	802854	1000	+	0	YMR267W
chr13	SGD	CURATED	802826	804262	1000	-	0	YMR268C
chr13	SGD	CURATED	804373	805147	1000	+	0	YMR269W
chr13	SGD	CURATED	805184	806616	1000	-	0	YMR270C
chr13	SGD	CURATED	806705	808122	1000	-	0	YMR271C
chr13	SGD	CURATED	809445	810819	1000	-	0	YMR272C
chr13	SGD	CURATED	811155	814177	1000	-	0	YMR273C
chr13	SGD	CURATED	814327	815318	1000	-	0	YMR274C
chr13	SGD	CURATED	815501	818624	1000	-	0	YMR275C
chr13	SGD	CURATED	818769	820054	1000	+	0	YMR276W
chr13	SGD	CURATED	820132	822585	1000	+	0	YMR277W
chr13	SGD	CURATED	822721	824739	1000	+	0	YMR278W
chr13	SGD	CURATED	824727	826390	500	-	0	YMR279C
chr13	SGD	CURATED	826935	831411	1000	-	0	YMR280C
chr13	SGD	CURATED	832278	833346	1000	+	0	YMR281W
chr13	SGD	CURATED	833341	835143	1000	-	0	YMR282C
chr13	SGD	CURATED	835268	836849	1000	-	0	YMR283C
chr13	SGD	CURATED	838139	840095	1000	+	0	YMR284W
chr13	SGD	CURATED	839983	841697	1000	-	0	YMR285C
chr13	SGD	CURATED	841895	842347	1000	+	0	YMR286W
chr13	SGD	CURATED	842333	845418	1000	-	0	YMR287C
chr13	SGD	CURATED	845556	848521	1000	+	0	YMR288W
chr13	SGD	CURATED	848653	849948	1000	+	0	YMR289W
chr13	SGD	CURATED	849917	851634	1000	-	0	YMR290C
chr13	SGD	CURATED	852545	854565	500	+	0	YMR291W
chr13	SGD	CURATED	854763	855388	1000	+	0	YMR292W
chr13	SGD	CURATED	855336	856829	500	-	0	YMR293C
chr13	SGD	CURATED	856937	858163	1000	+	0	YMR294W
chr13	SGD	CURATED	858104	858955	1000	-	0	YMR295C
chr13	SGD	CURATED	859138	861105	1000	-	0	YMR296C
chr13	SGD	CURATED	861843	863627	1000	+	0	YMR297W
chr13	SGD	CURATED	863775	864386	1000	+	0	YMR298W
chr13	SGD	CURATED	864265	865399	1000	-	0	YMR299C
chr13	SGD	CURATED	865490	867215	1000	-	0	YMR300C
chr13	SGD	CURATED	867482	869677	1000	-	0	YMR301C
chr13	SGD	CURATED	869970	872689	1000	-	0	YMR302C
chr13	SGD	CURATED	874775	878859	1000	+	0	YMR304W
chr13	SGD	CURATED	878874	880418	1000	-	0	YMR305C
chr13	SGD	CURATED	886900	888862	1000	+	0	YMR307W
chr13	SGD	CURATED	888893	892399	1000	-	0	YMR308C
chr13	SGD	CURATED	892712	895480	1000	-	0	YMR309C
chr13	SGD	CURATED	895641	896712	500	-	0	YMR310C
chr13	SGD	CURATED	896787	897640	1000	-	0	YMR311C
chr13	SGD	CURATED	898366	899345	1000	+	0	YMR312W
chr13	SGD	CURATED	899195	901363	1000	-	0	YMR313C
chr13	SGD	CURATED	901610	902572	1000	+	0	YMR314W
chr13	SGD	CURATED	902696	903947	500	+	0	YMR315W
chr13	SGD	CURATED	904758	905902	1000	+	0	YMR316W
chr13	SGD	CURATED	907322	910919	500	+	0	YMR317W
chr13	SGD	CURATED	910900	912280	1000	-	0	YMR318C
chr13	SGD	CURATED	912650	915063	1000	-	0	YMR319C
chr13	SGD	CURATED	917579	917833	500	-	0	YMR321C
chr13	SGD	CURATED	918198	919386	500	-	0	YMR322C
chr13	SGD	CURATED	919617	921406	1000	+	0	YMR323W
chr13	SGD	CURATED	922602	923059	500	+	0	YMR325W
chr14	SGD	CURATED	324	6245	1000	-	2	YNL339C
chr14	SGD	CURATED	8306	9548	1000	+	0	YNL336W
chr14	SGD	CURATED	17751	19364	1000	-	0	YNL330C
chr14	SGD	CURATED	23992	27291	1000	+	0	YNL327W
chr14	SGD	CURATED	27158	28407	1000	-	0	YNL326C
chr14	SGD	CURATED	28687	31406	1000	-	0	YNL325C
chr14	SGD	CURATED	31864	33331	1000	+	0	YNL323W
chr14	SGD	CURATED	33233	34272	1000	-	0	YNL322C
chr14	SGD	CURATED	34664	37556	1000	+	0	YNL321W
chr14	SGD	CURATED	37610	38637	500	+	0	YNL320W
chr14	SGD	CURATED	40606	42091	1000	+	0	YNL317W
chr14	SGD	CURATED	42033	43129	1000	-	0	YNL316C
chr14	SGD	CURATED	43243	44299	1000	-	0	YNL315C
chr14	SGD	CURATED	44401	45311	1000	+	0	YNL314W
chr14	SGD	CURATED	45223	48059	500	-	0	YNL313C
chr14	SGD	CURATED	48246	49300	1000	+	0	YNL312W
chr14	SGD	CURATED	49317	51700	1000	-	0	YNL311C
chr14	SGD	CURATED	51832	52478	1000	-	0	YNL310C
chr14	SGD	CURATED	52595	54114	1000	+	0	YNL309W
chr14	SGD	CURATED	53984	55936	1000	-	0	YNL308C
chr14	SGD	CURATED	56104	57738	1000	-	0	YNL307C
chr14	SGD	CURATED	58125	58901	1000	+	0	YNL306W
chr14	SGD	CURATED	58809	59830	500	-	0	YNL305C
chr14	SGD	CURATED	60246	61672	1000	+	0	YNL304W
chr14	SGD	CURATED	61836	62984	1000	-	1	YNL302C
chr14	SGD	CURATED	63408	64644	1000	-	2	YNL301C
chr14	SGD	CURATED	65619	66309	500	+	0	YNL300W
chr14	SGD	CURATED	66415	68511	1000	+	0	YNL299W
chr14	SGD	CURATED	68711	71621	1000	+	0	YNL298W
chr14	SGD	CURATED	71441	76613	1000	-	0	YNL297C
chr14	SGD	CURATED	76796	78632	500	+	0	YNL295W
chr14	SGD	CURATED	78495	80448	1000	-	0	YNL294C
chr14	SGD	CURATED	80562	82643	1000	+	0	YNL293W
chr14	SGD	CURATED	82796	84017	1000	+	0	YNL292W
chr14	SGD	CURATED	84053	86033	1000	-	0	YNL291C
chr14	SGD	CURATED	86192	87361	1000	+	0	YNL290W
chr14	SGD	CURATED	87815	89141	1000	+	0	YNL289W
chr14	SGD	CURATED	90152	91593	1000	+	0	YNL288W
chr14	SGD	CURATED	91785	95030	1000	+	0	YNL287W
chr14	SGD	CURATED	95127	96158	1000	+	0	YNL286W
chr14	SGD	CURATED	103057	104081	1000	-	0	YNL284C
chr14	SGD	CURATED	105129	107087	1000	-	0	YNL283C
chr14	SGD	CURATED	107638	108421	1000	+	0	YNL282W
chr14	SGD	CURATED	108410	109122	1000	+	0	YNL281W
chr14	SGD	CURATED	108998	110483	1000	-	0	YNL280C
chr14	SGD	CURATED	113201	116643	1000	+	0	YNL278W
chr14	SGD	CURATED	117238	118900	1000	+	0	YNL277W
chr14	SGD	CURATED	119055	121082	1000	+	0	YNL275W
chr14	SGD	CURATED	121011	122240	1000	-	0	YNL274C
chr14	SGD	CURATED	122835	126616	1000	+	0	YNL273W
chr14	SGD	CURATED	126730	129179	1000	-	0	YNL272C
chr14	SGD	CURATED	129345	135641	1000	-	0	YNL271C
chr14	SGD	CURATED	135940	137733	1000	-	0	YNL270C
chr14	SGD	CURATED	138468	140601	1000	+	0	YNL268W
chr14	SGD	CURATED	140741	144212	1000	+	0	YNL267W
chr14	SGD	CURATED	144038	145332	1000	-	0	YNL265C
chr14	SGD	CURATED	145427	146646	1000	-	0	YNL264C
chr14	SGD	CURATED	146795	147983	1000	-	0	YNL263C
chr14	SGD	CURATED	148197	155031	1000	+	0	YNL262W
chr14	SGD	CURATED	157549	157894	1000	-	0	YNL259C
chr14	SGD	CURATED	157994	160416	1000	-	0	YNL258C
chr14	SGD	CURATED	160572	164376	1000	-	0	YNL257C
chr14	SGD	CURATED	164538	167169	1000	+	0	YNL256W
chr14	SGD	CURATED	167047	167859	1000	-	0	YNL255C
chr14	SGD	CURATED	167841	169301	500	-	0	YNL254C
chr14	SGD	CURATED	169976	171362	1000	+	0	YNL253W
chr14	SGD	CURATED	171330	172335	1000	-	0	YNL252C
chr14	SGD	CURATED	172507	174587	1000	-	0	YNL251C
chr14	SGD	CURATED	175396	179762	1000	+	0	YNL250W
chr14	SGD	CURATED	178849	181044	1000	-	0	YNL249C
chr14	SGD	CURATED	181166	182682	1000	-	0	YNL248C
chr14	SGD	CURATED	182854	185291	1000	+	0	YNL247W
chr14	SGD	CURATED	185443	186629	1000	+	0	YNL246W
chr14	SGD	CURATED	187026	187529	1000	-	0	YNL244C
chr14	SGD	CURATED	187984	191017	1000	+	0	YNL243W
chr14	SGD	CURATED	191230	196341	1000	+	0	YNL242W
chr14	SGD	CURATED	196228	198131	1000	-	0	YNL241C
chr14	SGD	CURATED	198390	200028	1000	-	0	YNL240C
chr14	SGD	CURATED	200419	202039	1000	+	0	YNL239W
chr14	SGD	CURATED	202146	204996	1000	+	0	YNL238W
chr14	SGD	CURATED	205127	206726	1000	+	0	YNL237W
chr14	SGD	CURATED	206883	209948	1000	+	0	YNL236W
chr14	SGD	CURATED	210180	211591	500	+	0	YNL234W
chr14	SGD	CURATED	211737	214688	1000	+	0	YNL233W
chr14	SGD	CURATED	214847	215868	1000	+	0	YNL232W
chr14	SGD	CURATED	215911	217273	1000	-	0	YNL231C
chr14	SGD	CURATED	217256	218750	1000	-	0	YNL230C
chr14	SGD	CURATED	218988	220417	1000	-	0	YNL229C
chr14	SGD	CURATED	220586	222487	1000	-	0	YNL227C
chr14	SGD	CURATED	222648	224518	1000	-	0	YNL225C
chr14	SGD	CURATED	224637	227194	1000	-	0	YNL224C
chr14	SGD	CURATED	227340	228916	1000	+	0	YNL223W
chr14	SGD	CURATED	228998	229791	1000	+	0	YNL222W
chr14	SGD	CURATED	230988	234101	1000	-	0	YNL221C
chr14	SGD	CURATED	234206	235810	1000	+	0	YNL220W
chr14	SGD	CURATED	235858	237809	1000	-	0	YNL219C
chr14	SGD	CURATED	240195	241421	500	+	0	YNL217W
chr14	SGD	CURATED	241606	244308	1000	+	0	YNL216W
chr14	SGD	CURATED	244376	245479	1000	+	0	YNL215W
chr14	SGD	CURATED	245586	246478	1000	+	0	YNL214W
chr14	SGD	CURATED	246365	247206	1000	-	0	YNL213C
chr14	SGD	CURATED	247369	249915	1000	+	0	YNL212W
chr14	SGD	CURATED	249927	250366	500	-	0	YNL211C
chr14	SGD	CURATED	252036	254022	1000	+	0	YNL209W
chr14	SGD	CURATED	254315	255116	1000	+	0	YNL208W
chr14	SGD	CURATED	255212	256685	1000	+	0	YNL207W
chr14	SGD	CURATED	256683	258200	1000	-	0	YNL206C
chr14	SGD	CURATED	259560	260567	1000	+	0	YNL202W
chr14	SGD	CURATED	260432	263512	1000	-	0	YNL201C
chr14	SGD	CURATED	263632	264573	500	-	0	YNL200C
chr14	SGD	CURATED	264829	266688	1000	-	0	YNL199C
chr14	SGD	CURATED	266916	269961	1000	-	0	YNL197C
chr14	SGD	CURATED	271445	272406	500	-	0	YNL195C
chr14	SGD	CURATED	272522	273720	1000	-	0	YNL194C
chr14	SGD	CURATED	274340	276103	500	+	0	YNL193W
chr14	SGD	CURATED	276387	280002	1000	+	0	YNL192W
chr14	SGD	CURATED	280370	281609	1000	+	0	YNL191W
chr14	SGD	CURATED	282112	283553	500	+	0	YNL190W
chr14	SGD	CURATED	284043	286017	1000	+	0	YNL189W
chr14	SGD	CURATED	286207	287637	1000	+	0	YNL188W
chr14	SGD	CURATED	287779	289228	500	+	0	YNL187W
chr14	SGD	CURATED	289346	291986	1000	+	0	YNL186W
chr14	SGD	CURATED	292067	292767	1000	-	0	YNL185C
chr14	SGD	CURATED	292979	295732	1000	-	0	YNL183C
chr14	SGD	CURATED	295874	297697	1000	-	0	YNL182C
chr14	SGD	CURATED	298240	299676	500	+	0	YNL181W
chr14	SGD	CURATED	299604	300924	1000	-	0	YNL180C
chr14	SGD	CURATED	302621	303469	1000	+	0	YNL178W
chr14	SGD	CURATED	303447	304665	1000	-	0	YNL177C
chr14	SGD	CURATED	304812	307178	500	-	0	YNL176C
chr14	SGD	CURATED	307290	308682	1000	-	0	YNL175C
chr14	SGD	CURATED	308862	310106	1000	-	0	YNL173C
chr14	SGD	CURATED	310549	316153	1000	+	0	YNL172W
chr14	SGD	CURATED	316109	317798	1000	-	0	YNL169C
chr14	SGD	CURATED	317873	318866	500	-	0	YNL168C
chr14	SGD	CURATED	319234	321716	1000	-	0	YNL167C
chr14	SGD	CURATED	322129	323602	1000	-	0	YNL166C
chr14	SGD	CURATED	323756	325200	500	+	0	YNL165W
chr14	SGD	CURATED	325176	326498	1000	-	0	YNL164C
chr14	SGD	CURATED	326618	330169	1000	-	0	YNL163C
chr14	SGD	CURATED	330292	330939	500	+	0	YNL162W-A
chr14	SGD	CURATED	331268	332246	1000	+	0	YNL162W
chr14	SGD	CURATED	332427	335216	1000	+	0	YNL161W
chr14	SGD	CURATED	336491	337817	1000	+	0	YNL160W
chr14	SGD	CURATED	337768	339390	1000	-	0	YNL159C
chr14	SGD	CURATED	339554	340282	1000	+	0	YNL158W
chr14	SGD	CURATED	340280	340934	500	+	0	YNL157W
chr14	SGD	CURATED	340945	342199	1000	-	0	YNL156C
chr14	SGD	CURATED	342363	343474	500	+	0	YNL155W
chr14	SGD	CURATED	345447	346096	1000	-	0	YNL153C
chr14	SGD	CURATED	346278	347570	1000	+	0	YNL152W
chr14	SGD	CURATED	347655	348651	1000	-	0	YNL151C
chr14	SGD	CURATED	349240	349790	500	-	0	YNL149C
chr14	SGD	CURATED	349746	350685	1000	-	0	YNL148C
chr14	SGD	CURATED	350858	351450	1000	+	0	YNL147W
chr14	SGD	CURATED	352374	352707	1000	+	0	YNL145W
chr14	SGD	CURATED	352684	355161	500	-	0	YNL144C
chr14	SGD	CURATED	357174	359017	1000	+	0	YNL142W
chr14	SGD	CURATED	359596	360757	1000	+	0	YNL141W
chr14	SGD	CURATED	360723	365814	1000	-	0	YNL139C
chr14	SGD	CURATED	365996	366620	1000	+	0	YNL138W-A
chr14	SGD	CURATED	366701	368517	1000	+	0	YNL138W
chr14	SGD	CURATED	368371	370162	1000	-	0	YNL137C
chr14	SGD	CURATED	370312	371846	1000	+	0	YNL136W
chr14	SGD	CURATED	371689	372258	1000	-	0	YNL135C
chr14	SGD	CURATED	372401	373648	500	-	0	YNL134C
chr14	SGD	CURATED	374042	374730	1000	-	0	YNL133C
chr14	SGD	CURATED	375231	378588	1000	+	0	YNL132W
chr14	SGD	CURATED	378717	379518	1000	+	0	YNL131W
chr14	SGD	CURATED	379446	380881	1000	-	1	YNL130C
chr14	SGD	CURATED	381384	382323	1000	+	0	YNL129W
chr14	SGD	CURATED	383954	387095	1000	+	0	YNL127W
chr14	SGD	CURATED	387165	389861	1000	+	0	YNL126W
chr14	SGD	CURATED	390057	392380	1000	-	0	YNL125C
chr14	SGD	CURATED	392873	394518	1000	+	0	YNL124W
chr14	SGD	CURATED	394636	397746	1000	+	0	YNL123W
chr14	SGD	CURATED	398468	400586	1000	-	0	YNL121C
chr14	SGD	CURATED	401002	402656	500	+	0	YNL119W
chr14	SGD	CURATED	402524	405587	1000	-	0	YNL118C
chr14	SGD	CURATED	408281	410076	1000	+	0	YNL116W
chr14	SGD	CURATED	409985	412092	500	-	0	YNL115C
chr14	SGD	CURATED	412708	413373	1000	+	0	YNL113W
chr14	SGD	CURATED	413588	416410	1000	+	0	YNL112W
chr14	SGD	CURATED	417706	418588	1000	-	0	YNL110C
chr14	SGD	CURATED	418853	419869	500	-	0	YNL108C
chr14	SGD	CURATED	420050	420944	1000	+	0	YNL107W
chr14	SGD	CURATED	420885	424598	1000	-	0	YNL106C
chr14	SGD	CURATED	424768	426942	1000	-	0	YNL104C
chr14	SGD	CURATED	427541	429835	1000	+	0	YNL103W
chr14	SGD	CURATED	429993	434579	1000	+	0	YNL102W
chr14	SGD	CURATED	434798	437341	1000	+	0	YNL101W
chr14	SGD	CURATED	437564	438437	500	+	0	YNL100W
chr14	SGD	CURATED	438305	439354	1000	-	0	YNL099C
chr14	SGD	CURATED	439483	440912	1000	-	0	YNL098C
chr14	SGD	CURATED	441157	442454	1000	-	0	YNL097C
chr14	SGD	CURATED	443204	444385	1000	-	0	YNL096C
chr14	SGD	CURATED	444668	447052	500	-	0	YNL095C
chr14	SGD	CURATED	447337	449521	1000	+	0	YNL094W
chr14	SGD	CURATED	452259	456206	1000	+	0	YNL091W
chr14	SGD	CURATED	456393	457489	1000	+	0	YNL090W
chr14	SGD	CURATED	457633	462139	1000	+	0	YNL088W
chr14	SGD	CURATED	462263	466128	1000	+	0	YNL087W
chr14	SGD	CURATED	466815	469900	1000	+	0	YNL085W
chr14	SGD	CURATED	469976	471172	1000	-	0	YNL084C
chr14	SGD	CURATED	471348	473187	1000	+	0	YNL083W
chr14	SGD	CURATED	473346	476098	1000	+	0	YNL082W
chr14	SGD	CURATED	476001	476690	1000	-	0	YNL081C
chr14	SGD	CURATED	476833	478234	1000	-	0	YNL080C
chr14	SGD	CURATED	478388	479226	1000	-	0	YNL079C
chr14	SGD	CURATED	479759	481145	1000	+	0	YNL078W
chr14	SGD	CURATED	481224	483040	1000	+	0	YNL077W
chr14	SGD	CURATED	483284	485356	1000	+	0	YNL076W
chr14	SGD	CURATED	486609	488170	1000	-	0	YNL074C
chr14	SGD	CURATED	488369	490198	1000	+	0	YNL073W
chr14	SGD	CURATED	490281	491314	1000	+	0	YNL072W
chr14	SGD	CURATED	491441	493129	1000	+	0	YNL071W
chr14	SGD	CURATED	493249	493914	1000	+	0	YNL070W
chr14	SGD	CURATED	493799	495054	1000	-	2	YNL069C
chr14	SGD	CURATED	495531	498542	1000	-	0	YNL068C
chr14	SGD	CURATED	499614	500435	1000	+	0	YNL067W
chr14	SGD	CURATED	501482	502975	1000	+	0	YNL066W
chr14	SGD	CURATED	503631	505767	1000	+	0	YNL065W
chr14	SGD	CURATED	505723	507292	1000	-	0	YNL064C
chr14	SGD	CURATED	507678	508757	1000	+	0	YNL063W
chr14	SGD	CURATED	508616	510279	1000	-	0	YNL062C
chr14	SGD	CURATED	510501	512515	1000	+	0	YNL061W
chr14	SGD	CURATED	512637	514980	1000	-	0	YNL059C
chr14	SGD	CURATED	515411	516786	500	-	0	YNL058C
chr14	SGD	CURATED	517206	518012	1000	+	0	YNL056W
chr14	SGD	CURATED	526030	529980	1000	+	0	YNL054W
chr14	SGD	CURATED	529885	531548	1000	+	0	YNL053W
chr14	SGD	CURATED	531691	532445	1000	+	0	YNL052W
chr14	SGD	CURATED	532653	533947	1000	+	0	YNL051W
chr14	SGD	CURATED	534144	535001	500	-	1	YNL050C
chr14	SGD	CURATED	535188	537925	1000	-	0	YNL049C
chr14	SGD	CURATED	538140	539921	1000	+	0	YNL048W
chr14	SGD	CURATED	542984	545051	1000	+	0	YNL045W
chr14	SGD	CURATED	545178	546040	1000	+	0	YNL044W
chr14	SGD	CURATED	548011	549395	1000	+	0	YNL042W
chr14	SGD	CURATED	549288	552045	1000	-	0	YNL041C
chr14	SGD	CURATED	554986	556887	1000	+	0	YNL039W
chr14	SGD	CURATED	556996	557913	1000	+	0	YNL038W
chr14	SGD	CURATED	557799	559204	1000	-	0	YNL037C
chr14	SGD	CURATED	568339	569782	500	-	0	YNL035C
chr14	SGD	CURATED	574342	575617	1000	+	0	YNL032W
chr14	SGD	CURATED	575389	576066	1000	-	0	YNL031C
chr14	SGD	CURATED	576697	577217	1000	+	0	YNL030W
chr14	SGD	CURATED	577147	578821	1000	-	0	YNL029C
chr14	SGD	CURATED	579471	581710	1000	+	0	YNL027W
chr14	SGD	CURATED	581887	583499	1000	+	0	YNL026W
chr14	SGD	CURATED	583641	585352	1000	-	0	YNL025C
chr14	SGD	CURATED	586332	586902	500	-	0	YNL024C-A
chr14	SGD	CURATED	588185	591209	1000	-	0	YNL023C
chr14	SGD	CURATED	591332	592936	500	-	0	YNL022C
chr14	SGD	CURATED	595471	597672	1000	-	0	YNL020C
chr14	SGD	CURATED	602756	604764	1000	+	0	YNL016W
chr14	SGD	CURATED	605303	605806	1000	+	0	YNL015W
chr14	SGD	CURATED	611754	613195	500	-	0	YNL011C
chr14	SGD	CURATED	613564	614488	500	+	0	YNL010W
chr14	SGD	CURATED	618433	619729	1000	-	0	YNL007C
chr14	SGD	CURATED	620017	621165	1000	+	0	YNL006W
chr14	SGD	CURATED	621217	622500	1000	-	0	YNL005C
chr14	SGD	CURATED	622865	624754	1000	+	0	YNL004W
chr14	SGD	CURATED	624849	625906	1000	-	0	YNL003C
chr14	SGD	CURATED	626108	627184	1000	-	0	YNL002C
chr14	SGD	CURATED	627394	628691	1000	+	0	YNL001W
chr14	SGD	CURATED	629432	631280	1000	-	0	YNR001C
chr14	SGD	CURATED	632965	633958	1000	-	0	YNR002C
chr14	SGD	CURATED	634247	635335	1000	-	0	YNR003C
chr14	SGD	CURATED	636959	638985	1000	+	0	YNR006W
chr14	SGD	CURATED	638976	640173	1000	-	0	YNR007C
chr14	SGD	CURATED	640337	642524	1000	+	0	YNR008W
chr14	SGD	CURATED	642637	643459	1000	+	0	YNR009W
chr14	SGD	CURATED	644288	646972	1000	-	0	YNR011C
chr14	SGD	CURATED	647341	648975	1000	+	0	YNR012W
chr14	SGD	CURATED	648930	651744	1000	-	0	YNR013C
chr14	SGD	CURATED	652429	653160	500	+	0	YNR014W
chr14	SGD	CURATED	653354	654582	1000	+	0	YNR015W
chr14	SGD	CURATED	654568	661917	1000	-	0	YNR016C
chr14	SGD	CURATED	662299	663723	1000	+	0	YNR017W
chr14	SGD	CURATED	664192	665059	500	+	0	YNR018W
chr14	SGD	CURATED	665298	667356	1000	+	0	YNR019W
chr14	SGD	CURATED	668320	669779	500	+	0	YNR021W
chr14	SGD	CURATED	669661	670227	1000	-	0	YNR022C
chr14	SGD	CURATED	670379	672198	1000	+	0	YNR023W
chr14	SGD	CURATED	672358	673037	1000	+	0	YNR024W
chr14	SGD	CURATED	672981	674749	1000	-	0	YNR026C
chr14	SGD	CURATED	676091	677197	1000	+	0	YNR028W
chr14	SGD	CURATED	677116	678553	500	-	0	YNR029C
chr14	SGD	CURATED	678723	680605	1000	+	0	YNR030W
chr14	SGD	CURATED	680621	685722	1000	-	0	YNR031C
chr14	SGD	CURATED	685867	687222	1000	+	0	YNR032W
chr14	SGD	CURATED	687141	687502	1000	-	0	YNR032C-A
chr14	SGD	CURATED	687630	690063	1000	+	0	YNR033W
chr14	SGD	CURATED	690210	691543	1000	+	0	YNR034W
chr14	SGD	CURATED	692945	694098	1000	-	0	YNR035C
chr14	SGD	CURATED	694210	694849	1000	-	0	YNR036C
chr14	SGD	CURATED	694941	695385	1000	-	0	YNR037C
chr14	SGD	CURATED	695568	697635	1000	+	0	YNR038W
chr14	SGD	CURATED	697333	699479	1000	-	0	YNR039C
chr14	SGD	CURATED	699691	700519	500	+	0	YNR040W
chr14	SGD	CURATED	700494	701716	1000	-	0	YNR041C
chr14	SGD	CURATED	701876	703230	1000	+	0	YNR043W
chr14	SGD	CURATED	703603	705922	1000	+	0	YNR044W
chr14	SGD	CURATED	706115	707657	1000	+	0	YNR045W
chr14	SGD	CURATED	707735	708341	1000	+	0	YNR046W
chr14	SGD	CURATED	708465	711414	500	+	0	YNR047W
chr14	SGD	CURATED	711572	713002	1000	+	0	YNR048W
chr14	SGD	CURATED	712824	713720	1000	-	0	YNR049C
chr14	SGD	CURATED	713925	715428	1000	-	0	YNR050C
chr14	SGD	CURATED	716377	719074	1000	-	0	YNR051C
chr14	SGD	CURATED	719295	720769	1000	-	0	YNR052C
chr14	SGD	CURATED	720931	723172	1000	-	0	YNR053C
chr14	SGD	CURATED	723302	724366	1000	-	0	YNR054C
chr14	SGD	CURATED	728244	730643	1000	-	0	YNR055C
chr14	SGD	CURATED	731413	733304	1000	-	0	YNR056C
chr14	SGD	CURATED	734227	735789	1000	+	0	YNR058W
chr14	SGD	CURATED	736695	738723	1000	+	0	YNR059W
chr14	SGD	CURATED	739850	742119	1000	+	0	YNR060W
chr14	SGD	CURATED	742537	743631	500	-	0	YNR061C
chr14	SGD	CURATED	755661	759144	1000	-	0	YNR067C
chr14	SGD	CURATED	770399	771557	500	-	0	YNR071C
chr14	SGD	CURATED	772636	774392	1000	+	0	YNR072W
chr14	SGD	CURATED	774545	776366	500	-	0	YNR073C
chr14	SGD	CURATED	777517	778893	1000	-	0	YNR074C
chr15	SGD	CURATED	5931	8207	1000	+	0	YOL164W
chr15	SGD	CURATED	11454	11928	500	-	0	YOL161C
chr15	SGD	CURATED	14685	15530	500	-	0	YOL159C-A
chr15	SGD	CURATED	17096	17865	1000	-	0	YOL159C
chr15	SGD	CURATED	19336	21460	1000	-	0	YOL158C
chr15	SGD	CURATED	22420	24420	500	-	0	YOL157C
chr15	SGD	CURATED	28621	31665	1000	-	0	YOL155C
chr15	SGD	CURATED	34360	35458	1000	+	0	YOL154W
chr15	SGD	CURATED	40738	42697	1000	+	0	YOL152W
chr15	SGD	CURATED	43657	44782	1000	+	0	YOL151W
chr15	SGD	CURATED	44889	45683	1000	+	0	YOL149W
chr15	SGD	CURATED	45667	47632	1000	-	0	YOL148C
chr15	SGD	CURATED	47772	48672	1000	-	0	YOL147C
chr15	SGD	CURATED	48849	49509	1000	+	0	YOL146W
chr15	SGD	CURATED	49437	52864	1000	-	0	YOL145C
chr15	SGD	CURATED	53035	54592	1000	+	0	YOL144W
chr15	SGD	CURATED	54521	55169	1000	-	0	YOL143C
chr15	SGD	CURATED	55535	56335	1000	+	0	YOL142W
chr15	SGD	CURATED	56412	58599	1000	+	0	YOL141W
chr15	SGD	CURATED	58705	60201	1000	+	0	YOL140W
chr15	SGD	CURATED	60280	61103	1000	-	0	YOL139C
chr15	SGD	CURATED	61287	65416	1000	-	0	YOL138C
chr15	SGD	CURATED	65528	67232	1000	+	0	YOL137W
chr15	SGD	CURATED	67225	69023	1000	-	0	YOL136C
chr15	SGD	CURATED	69313	70041	1000	-	0	YOL135C
chr15	SGD	CURATED	70260	70977	1000	+	0	YOL133W
chr15	SGD	CURATED	74147	77330	1000	+	0	YOL130W
chr15	SGD	CURATED	77504	78263	1000	+	0	YOL129W
chr15	SGD	CURATED	78264	79539	1000	-	0	YOL128C
chr15	SGD	CURATED	80322	81271	1000	+	0	YOL127W
chr15	SGD	CURATED	81553	83006	1000	-	0	YOL126C
chr15	SGD	CURATED	83772	85281	1000	+	0	YOL125W
chr15	SGD	CURATED	85301	86802	1000	-	0	YOL124C
chr15	SGD	CURATED	87451	89574	1000	+	0	YOL123W
chr15	SGD	CURATED	89558	91470	1000	-	0	YOL122C
chr15	SGD	CURATED	91945	92910	1000	-	1	YOL121C
chr15	SGD	CURATED	93301	94437	1000	-	2	YOL120C
chr15	SGD	CURATED	94710	96434	1000	-	0	YOL119C
chr15	SGD	CURATED	97513	99549	1000	+	0	YOL117W
chr15	SGD	CURATED	99677	101113	1000	+	0	YOL116W
chr15	SGD	CURATED	101404	103331	1000	+	0	YOL115W
chr15	SGD	CURATED	104146	106377	1000	+	0	YOL113W
chr15	SGD	CURATED	106522	108288	1000	+	0	YOL112W
chr15	SGD	CURATED	108204	109049	1000	-	0	YOL111C
chr15	SGD	CURATED	109125	110021	1000	+	0	YOL110W
chr15	SGD	CURATED	110240	110794	1000	+	0	YOL109W
chr15	SGD	CURATED	111206	111889	1000	-	0	YOL108C
chr15	SGD	CURATED	112044	113338	500	+	0	YOL107W
chr15	SGD	CURATED	114004	116090	1000	-	0	YOL105C
chr15	SGD	CURATED	123830	125867	1000	+	0	YOL103W
chr15	SGD	CURATED	125876	126711	1000	-	0	YOL102C
chr15	SGD	CURATED	126909	127982	1000	-	0	YOL101C
chr15	SGD	CURATED	129000	132529	1000	+	0	YOL100W
chr15	SGD	CURATED	132459	135944	500	-	0	YOL098C
chr15	SGD	CURATED	136389	137852	1000	-	0	YOL097C
chr15	SGD	CURATED	137989	139073	1000	-	0	YOL096C
chr15	SGD	CURATED	139179	141321	1000	-	0	YOL095C
chr15	SGD	CURATED	141545	142626	1000	-	0	YOL094C
chr15	SGD	CURATED	142746	143822	1000	+	0	YOL093W
chr15	SGD	CURATED	144162	145166	500	+	0	YOL092W
chr15	SGD	CURATED	147343	150356	1000	+	0	YOL090W
chr15	SGD	CURATED	150274	153551	1000	-	0	YOL089C
chr15	SGD	CURATED	153766	154777	1000	-	0	YOL088C
chr15	SGD	CURATED	155200	158911	500	-	0	YOL087C
chr15	SGD	CURATED	159115	159500	500	+	0	YOL086W-A
chr15	SGD	CURATED	159457	160643	1000	-	0	YOL086C
chr15	SGD	CURATED	162286	165371	1000	+	0	YOL084W
chr15	SGD	CURATED	165615	167044	500	+	0	YOL083W
chr15	SGD	CURATED	168319	170081	1000	+	0	YOL082W
chr15	SGD	CURATED	170789	180398	1000	+	0	YOL081W
chr15	SGD	CURATED	180389	181470	1000	-	0	YOL080C
chr15	SGD	CURATED	181660	185237	1000	+	0	YOL078W
chr15	SGD	CURATED	185387	185747	1000	+	0	YOL077W-A
chr15	SGD	CURATED	185736	186750	1000	-	0	YOL077C
chr15	SGD	CURATED	187001	189612	1000	+	0	YOL076W
chr15	SGD	CURATED	189433	193619	500	-	0	YOL075C
chr15	SGD	CURATED	193770	194835	500	-	0	YOL073C
chr15	SGD	CURATED	194947	196431	1000	+	0	YOL072W
chr15	SGD	CURATED	196485	197158	1000	+	0	YOL071W
chr15	SGD	CURATED	197056	198752	1000	-	0	YOL070C
chr15	SGD	CURATED	198924	200385	1000	+	0	YOL069W
chr15	SGD	CURATED	200149	201836	1000	-	0	YOL068C
chr15	SGD	CURATED	202649	204499	1000	-	0	YOL066C
chr15	SGD	CURATED	204587	205916	1000	-	0	YOL065C
chr15	SGD	CURATED	206004	207207	1000	-	0	YOL064C
chr15	SGD	CURATED	207340	210337	1000	-	0	YOL063C
chr15	SGD	CURATED	210459	212027	1000	-	0	YOL062C
chr15	SGD	CURATED	212180	213863	1000	+	0	YOL061W
chr15	SGD	CURATED	213740	216202	1000	-	0	YOL060C
chr15	SGD	CURATED	217121	218696	1000	+	0	YOL059W
chr15	SGD	CURATED	219137	220615	1000	+	0	YOL058W
chr15	SGD	CURATED	220738	223049	500	+	0	YOL057W
chr15	SGD	CURATED	223172	224281	1000	+	0	YOL056W
chr15	SGD	CURATED	224341	226102	1000	-	0	YOL055C
chr15	SGD	CURATED	228510	229999	500	+	0	YOL054W
chr15	SGD	CURATED	230167	231421	500	+	0	YOL053W
chr15	SGD	CURATED	231296	231786	1000	-	0	YOL052C-A
chr15	SGD	CURATED	232316	233707	1000	-	0	YOL052C
chr15	SGD	CURATED	234748	238416	1000	+	0	YOL051W
chr15	SGD	CURATED	238567	240205	1000	+	0	YOL049W
chr15	SGD	CURATED	240121	241363	500	-	0	YOL048C
chr15	SGD	CURATED	241523	242816	500	-	0	YOL047C
chr15	SGD	CURATED	243030	246929	1000	+	0	YOL045W
chr15	SGD	CURATED	247080	248365	1000	+	0	YOL044W
chr15	SGD	CURATED	248287	249573	1000	-	0	YOL043C
chr15	SGD	CURATED	249755	251130	1000	+	0	YOL042W
chr15	SGD	CURATED	251170	252716	1000	-	0	YOL041C
chr15	SGD	CURATED	253023	253645	1000	-	0	YOL040C
chr15	SGD	CURATED	254218	254812	1000	+	0	YOL039W
chr15	SGD	CURATED	254724	255092	500	-	0	YOL038C-A
chr15	SGD	CURATED	255281	256168	1000	+	0	YOL038W
chr15	SGD	CURATED	256342	259170	500	+	0	YOL036W
chr15	SGD	CURATED	259896	263337	1000	+	0	YOL034W
chr15	SGD	CURATED	263417	265217	1000	+	0	YOL033W
chr15	SGD	CURATED	265333	266240	1000	+	0	YOL032W
chr15	SGD	CURATED	266212	267604	1000	-	0	YOL031C
chr15	SGD	CURATED	268125	269834	1000	+	0	YOL030W
chr15	SGD	CURATED	270504	271627	1000	-	0	YOL028C
chr15	SGD	CURATED	271964	273793	1000	-	0	YOL027C
chr15	SGD	CURATED	273920	274390	1000	-	0	YOL026C
chr15	SGD	CURATED	274895	276989	1000	+	0	YOL025W
chr15	SGD	CURATED	278039	280243	1000	+	0	YOL023W
chr15	SGD	CURATED	280168	281528	500	-	0	YOL022C
chr15	SGD	CURATED	282307	285479	1000	-	0	YOL021C
chr15	SGD	CURATED	286019	288075	1000	+	0	YOL020W
chr15	SGD	CURATED	288756	290778	500	+	0	YOL019W
chr15	SGD	CURATED	290698	292176	1000	-	0	YOL018C
chr15	SGD	CURATED	292442	294784	1000	+	0	YOL017W
chr15	SGD	CURATED	294653	296145	1000	-	0	YOL016C
chr15	SGD	CURATED	296430	299083	1000	+	0	YOL015W
chr15	SGD	CURATED	299494	300192	500	+	0	YOL014W
chr15	SGD	CURATED	301087	301404	500	+	0	YOL013W-A
chr15	SGD	CURATED	301201	303167	1000	-	0	YOL013C
chr15	SGD	CURATED	303418	304108	1000	-	0	YOL012C
chr15	SGD	CURATED	307883	309146	1000	+	0	YOL010W
chr15	SGD	CURATED	309089	310194	1000	-	0	YOL009C
chr15	SGD	CURATED	310273	311086	1000	+	0	YOL008W
chr15	SGD	CURATED	310982	312452	1000	-	0	YOL007C
chr15	SGD	CURATED	312919	315469	1000	-	0	YOL006C
chr15	SGD	CURATED	315767	316220	1000	-	0	YOL005C
chr15	SGD	CURATED	316718	321645	1000	+	0	YOL004W
chr15	SGD	CURATED	321726	323018	1000	-	0	YOL003C
chr15	SGD	CURATED	323353	324371	1000	-	0	YOL002C
chr15	SGD	CURATED	324758	326253	1000	+	0	YOL001W
chr15	SGD	CURATED	326787	329098	1000	+	0	YOR001W
chr15	SGD	CURATED	329355	331131	1000	+	0	YOR002W
chr15	SGD	CURATED	333527	334520	1000	+	0	YOR004W
chr15	SGD	CURATED	334363	337359	1000	-	0	YOR005C
chr15	SGD	CURATED	337614	338688	500	-	0	YOR006C
chr15	SGD	CURATED	338842	340057	1000	-	0	YOR007C
chr15	SGD	CURATED	340973	342672	1000	-	0	YOR008C
chr15	SGD	CURATED	344199	345990	1000	+	0	YOR009W
chr15	SGD	CURATED	346089	347310	1000	-	0	YOR010C
chr15	SGD	CURATED	349828	353919	1000	+	0	YOR011W
chr15	SGD	CURATED	357410	360402	1000	+	0	YOR014W
chr15	SGD	CURATED	360307	361221	1000	-	0	YOR016C
chr15	SGD	CURATED	361349	363955	1000	+	0	YOR017W
chr15	SGD	CURATED	364310	367073	1000	+	0	YOR018W
chr15	SGD	CURATED	367958	370430	1000	+	0	YOR019W
chr15	SGD	CURATED	370421	370881	1000	-	0	YOR020C
chr15	SGD	CURATED	372643	373524	500	-	0	YOR021C
chr15	SGD	CURATED	373608	375876	500	-	0	YOR022C
chr15	SGD	CURATED	375958	377812	1000	-	0	YOR023C
chr15	SGD	CURATED	380951	382912	1000	+	0	YOR027W
chr15	SGD	CURATED	383219	384681	1000	-	0	YOR028C
chr15	SGD	CURATED	386722	389128	1000	+	0	YOR030W
chr15	SGD	CURATED	389188	389519	1000	+	0	YOR031W
chr15	SGD	CURATED	389755	391227	1000	-	0	YOR032C
chr15	SGD	CURATED	394730	397339	1000	-	0	YOR034C
chr15	SGD	CURATED	397539	400123	1000	-	0	YOR035C
chr15	SGD	CURATED	400317	401285	1000	+	0	YOR036W
chr15	SGD	CURATED	401497	402759	1000	+	0	YOR037W
chr15	SGD	CURATED	402662	405438	1000	-	0	YOR038C
chr15	SGD	CURATED	405601	406813	1000	+	0	YOR039W
chr15	SGD	CURATED	408349	409711	1000	+	0	YOR042W
chr15	SGD	CURATED	410422	412488	1000	+	0	YOR043W
chr15	SGD	CURATED	412760	413690	1000	+	0	YOR044W
chr15	SGD	CURATED	413794	414194	1000	+	0	YOR045W
chr15	SGD	CURATED	414391	415956	1000	-	0	YOR046C
chr15	SGD	CURATED	416167	417840	1000	-	0	YOR047C
chr15	SGD	CURATED	418374	421713	1000	-	0	YOR048C
chr15	SGD	CURATED	422448	423976	1000	-	0	YOR049C
chr15	SGD	CURATED	424738	426127	500	-	0	YOR051C
chr15	SGD	CURATED	426523	427382	1000	-	0	YOR052C
[truncated: 3,045 more rows]
