# Supplementary material for: A Compendium of Nucleosome and Transcript Profiles Reveals Determinants of Chromatin Architecture and Transcription
Source: PLoS Genet. 2013 May 2;9(5):e1003479. doi: 10.1371/journal.pgen.1003479 (PMC3642058; doi:10.1371/journal.pgen.1003479)
Supplement: Table S7 — Deletion and confirmation primers for TCR gene deletions. (XLS) [file pgen.1003479.s017.xls]

## Sheet: Sheet1
Table S7. Deletion and confirmation primers for TCR gene deletions
Name (5'/3' and deletion/confirm)	Sequence
TCR01-5'-deletion	TTTGAATAGATCTTATTTTTTGGCTGTCTAGATAATAAACATACCGTTTTTACATGGAGGCCCAGAATACC
TCR01-3'-deletion	TGGAGCATGTGTAAATGTCAATAGCAGAAAAAATTTACCGCAAATTGTTTCCAGTATAGCGACCAGCATTC
TCR01-5'-confirm	GGCTGTCTAGATAATAAACATACCG
TCR01-3'-confirm	GCTCTACCCGGTGCGATAGGTC
TCR03-5'-deletion	TATGGTGGATTAAACAACTCTGACGGGACCGTACTACTTGATGAAAAGTTAACATGGAGGCCCAGAATACC
TCR03-3'-deletion	GATGAAAGACAGGATCGGGGAAAGATACGAAAGATTTTAAACTTACGGCATCAGTATAGCGACCAGCATTC
TCR03-5'-confirm	GGAGCAGATCTCAAAGATAATCAG
TCR03-3'-confirm	CTAACTCTTCAAGAGAAGCCATATGAG
TCR04-5'-deletion	TATGAACCCTATCAAATCATCATTGAACACTGCTATTTTTAACTAATCAAGACATGGAGGCCCAGAATACC
TCR04-3'-deletion	CATGGAAGAAAAAGATGCAAGCAAAGAGAAATTTACTAAGTACAAGCTCATCAGTATAGCGACCAGCATTC
TCR04-5'-confirm	GATGCTACAACGGAACTAGGCTTC
TCR04-3'-confirm	GCCCCACTAACCTGGAATTGATTATCG
TCR05-5'-deletion	CGGACACTCAAGGGTTGCATAATTTTTACCCAAAGGAACAGTATACTTTTTACATGGAGGCCCAGAATACC
TCR05-3'-deletion	TTTATTGAATATTTCTTTTGCAAAAGAAATAATCTCAGCTAAAGCTGGTTACAGTATAGCGACCAGCATTC
TCR05-5'-confirm	GTTGAGGCCGATACCCGTCTAGATG
TCR05-3'-confirm	CGCATAATGCCCGCTATAAACC
TCR06-5'-deletion	TAAGCCTCGCTGCACCTAAACGCAAAATGTGGTTGTAACCTTTTTAATTTTACATGGAGGCCCAGAATACC
TCR06-3'-deletion	TGCAAAAGACAAAAGGGAAAAACAAAAAAAAAATGAAGAAAAACGGACAAACAGTATAGCGACCAGCATTC
TCR06-5'-confirm	GGCACTTCAGAGCTTATCGTATC
TCR06-3'-confirm	CCTATTCCTGACGAGAATTACTCCG
TCR08-5'-deletion	CCATCGGCAAAACTCGAAATATCGTCTTGAGAAAATCATTATACAGTACATACATGGAGGCCCAGAATACC
TCR08-3'-deletion	ATGACTAAATCTTGACAACTGAGCTCTTTCACACCTGTGCAAAATCCAATGCAGTATAGCGACCAGCATTC
TCR08-5'-confirm	CGAGTGTCACTGAAGTACTTACTCG
TCR08-3'-confirm	CGGCACCATTTCCTTGTCAACTCTG
TCR11-5'-deletion	AATATTAATAATAATATATAAATATTATATCTTTTTTATAATATAACATAGACATGGAGGCCCAGAATACC
TCR11-3'-deletion	GAAAGTGGCAGACTTGCACTTTCCTCGAAAAGAAAAATGACCGCAAGATCCCAGTATAGCGACCAGCATTC
TCR11-5'-confirm	GCCTCGCCTGGTTTAATCTTTTCTCC
TCR11-3'-confirm	GTGAACGAGAGGACAAACTCCAGAGG
TCR15-5'-deletion	AAAAAAAAATAGCTCTATTCCGTTTCTTTTATTCTATTTGATATTTCCATCACATGGAGGCCCAGAATACC
TCR15-3'-deletion	TTGATTGATGACTTCCCGACAAACTATTGTGCGGTGGAGTATTTTGTATTACAGTATAGCGACCAGCATTC
TCR15-5'-confirm	CTGCTCTTGGCATTCTTCACTTCCTC
TCR15-3'-confirm	CGAAGCAACTTCATGTTAACAGAAGAAG
TCR20-5'-deletion	GGTACCAGTTATGAACCCTATCAAATCATCATTGAACACTGCTATTTTTAAACATGGAGGCCCAGAATACC
TCR20-3'-deletion	AAGATGCAAGCAAAGAGAAATTTACTAAGTACAAGCTCATTTCCAAAACTTCAGTATAGCGACCAGCATTC
TCR20-5'-confirm	CTATGTGATGCTACAACGGAACTAGGC
TCR20-3'-confirm	GCAGCTAGTAAATGAGCACAGTACTC
TCR21-5'-deletion	ATTTTTACCCAAAGGAACAGTATACTTTTTTGATAAAAAAATCTTGTTACCACATGGAGGCCCAGAATACC
TCR21-3'-deletion	CTGGGCGTTTTTTATTGACTATTTTGACCATGTGCTCAACTAGAAGAACGGCAGTATAGCGACCAGCATTC
TCR21-5'-confirm	GGAGCATGTGTAAATGTCAATAGCAG
TCR21-3'-confirm	CCCACCCTTGCATATTCACTTACTCC
TCR22-5'-deletion	CATTAGGGGACAAAAAGGACTAGTAATTTCTTTGAAATTTGTAATAATAATACATGGAGGCCCAGAATACC
TCR22-3'-deletion	AATTGGAAGACAGCGTCTTCAATTGTCCTACTAAATTCTTTACAGATGACACAGTATAGCGACCAGCATTC
TCR22-5'-confirm	CCTTAGGTGTATGGCTCGGCTCTCG
TCR22-3'-confirm	GGATACAAAACGCCAAAAGAATGCG
TCR27-5'-deletion	CTACCGCACTTTCTATCTCGGAAACCTTTCAACTAAATGAACTATTGTTAAACATGGAGGCCCAGAATACC
TCR27-3'-deletion	TATTTGTTTTGTTTGTTAGTGCTGATATAAGCTTAACAGGAAAGAAAGGAACAGTATAGCGACCAGCATTC
TCR27-5'-confirm	CGTCAGCCGGGCGGATCC
TCR27-3'-confirm	GGGTAGGTTTCAGTTGGGTGGGC
TCR29-5'-deletion	AATATAAAAAAAAAAATAGCTCTATTCCGTTTCTTTTATTCTATTTGATATACATGGAGGCCCAGAATACC
TCR29-3'-deletion	GACTTTCTTTGAAAAATCATCACCCAAAGAACTGGTGTGGCCCCACGGTTTCAGTATAGCGACCAGCATTC
TCR29-5'-confirm	CCTCACGGTTTTAGTTTAGTGCAGC
TCR29-3'-confirm	GGGACGTATAGTATAGTTATGGAGAAAGG
TCR30-5'-deletion	GAGTTTCTGGGATAGACATTGTATATGAGATAGTTGATTGTATGCTTGGTAACATGGAGGCCCAGAATACC
TCR30-3'-deletion	ATTTGGCTTTGCGGCGCCGAAAAAACGAGTTTACGCAATTGCACAATCATGCAGTATAGCGACCAGCATTC
TCR30-5'-confirm	CCAGTCACCGTGCCAAGCG
TCR30-3'-confirm	GGGTTGACTACATCACGATGAGGG
TCR31-5'-deletion	GATCTTGAACAATATCGTATTGTTTTATATTATTAGGATTACCAAGAGAAAACATGGAGGCCCAGAATACC
TCR31-3'-deletion	ACACCACTGGGGCAATGCAGCCTGGTTTTTTCCAAATATACAAAACACTTCCAGTATAGCGACCAGCATTC
TCR31-5'-confirm	CGTTTAGACGCTCTGGATCTTGG
TCR31-3'-confirm	GCGGTGGGGCTTTGAACAATAAGG
URA3-5'-deletion	TCTTAACCCAACTGCACAGAACAAAAACCTGCAGGAAACGAAGATAAATCACATGGAGGCCCAGAATACC
URA3-3'-deletion	GCTCTAATTTGTGAGTTTAGTATACATGCATTTACTTATAATACAGTTTTCAGTATAGCGACCAGCATTC
URA3-5'-confirm	GCAGAAGGAAGAACGAAGGAAGG
URA3-3'-confirm	GGTTCTGGCGAGGTATTGGATAGTTCC
NAT 5'-confirm	CCCGGTGGCGGTGACGCG
NAT 3'-confirm	CCGGCGATCCACGCGTACCGG
